# Supplementary material for: Development of a scalar-based geometric parameterization approach for the crystal structure landscape of dithienylethene-based crystalline solids
Source: IUCrJ. 2023 Sep 26;10(Pt 6):694–9. doi: 10.1107/S2052252523008060 (PMC10619447; doi:10.1107/S2052252523008060)
Supplement: Supplementary file 1 [file m-10-00694-sup1.cif]

data_dte-1
#==============================================================================

# PROCESSING SUMMARY (IUCr Office Use Only)

_journal_date_recd_electronic      2023-06-01
_journal_date_to_coeditor         ?
_journal_date_from_coeditor       ?
_journal_date_accepted     ?
_journal_date_printers_first      ?
_journal_date_printers_final      ?
_journal_date_proofs_out          ?
_journal_date_proofs_in           ?
_journal_coeditor_name            ?
_journal_coeditor_code      YC5044
_journal_coeditor_notes
; ?
;
_journal_paper_category      FA
_journal_techeditor_code      ?
_iucr_compatibility_tag          ACTA95
_journal_techeditor_notes  
;
;
_journal_coden_ASTM               ?
_journal_name_full                ?
_journal_year                     ?
_journal_volume                   ?
_journal_issue                    ?
_journal_page_first               ?
_journal_page_last                ?
_journal_suppl_publ_number        ?
_journal_suppl_publ_pages         ?

#==============================================================================

_audit_creation_date               2022-04-13
_audit_creation_method
;
Olex2 1.5
(compiled 2022.04.07 svn.rca3783a0 for OlexSys, GUI svn.r6498)
;
_shelx_SHELXL_version_number       '2019/2'
_audit_contact_author_address      ?
_audit_contact_author_email        ?
_audit_contact_author_name         ''
_audit_contact_author_phone        ?
_publ_contact_author_id_orcid      ?
_publ_section_references
;
Dolomanov, O.V., Bourhis, L.J., Gildea, R.J, Howard, J.A.K. & Puschmann, H.
 (2009), J. Appl. Cryst. 42, 339-341.

Sheldrick, G.M. (2015). Acta Cryst. A71, 3-8.

Sheldrick, G.M. (2015). Acta Cryst. C71, 3-8.
;
_chemical_name_common              ?
_chemical_name_systematic          ?
_chemical_formula_moiety           'C34 H26 N2 S2'
_chemical_formula_sum              'C34 H26 N2 S2'
_chemical_formula_weight           526.69
_chemical_melting_point            ?
loop_
  _atom_type_symbol
  _atom_type_description
  _atom_type_scat_dispersion_real
  _atom_type_scat_dispersion_imag
  _atom_type_scat_source
 'C' 'C' 0.0033 0.0016 'International Tables Vol C Tables 4.2.6.8 and 6.1.1.4'
 'H' 'H' 0.0000 0.0000 'International Tables Vol C Tables 4.2.6.8 and 6.1.1.4'
 'N' 'N' 0.0061 0.0033 'International Tables Vol C Tables 4.2.6.8 and 6.1.1.4'
 'S' 'S' 0.1246 0.1234 'International Tables Vol C Tables 4.2.6.8 and 6.1.1.4'

_shelx_space_group_comment
;
The symmetry employed for this shelxl refinement is uniquely defined
by the following loop, which should always be used as a source of
symmetry information in preference to the above space-group names.
They are only intended as comments.
;
_space_group_crystal_system        'triclinic'
_space_group_IT_number             2
_space_group_name_H-M_alt          'P -1'
_space_group_name_Hall             '-P 1'
loop_
  _space_group_symop_operation_xyz
 'x, y, z'
 '-x, -y, -z'

_cell_length_a                     9.4895(4)
_cell_length_b                     11.6539(5)
_cell_length_c                     13.4967(6)
_cell_angle_alpha                  114.1250(10)
_cell_angle_beta                   100.2420(10)
_cell_angle_gamma                  91.8530(10)
_cell_volume                       1331.32(10)
_cell_formula_units_Z              2
_cell_measurement_reflns_used      5978
_cell_measurement_temperature      90.00
_cell_measurement_theta_max        30.45
_cell_measurement_theta_min        2.48
_shelx_estimated_absorpt_T_max     0.991
_shelx_estimated_absorpt_T_min     0.987
_exptl_absorpt_coefficient_mu      0.227
_exptl_absorpt_correction_T_max    0.7461
_exptl_absorpt_correction_T_min    0.7078
_exptl_absorpt_correction_type     multi-scan
_exptl_absorpt_process_details
;
SADABS-2016/2 (Bruker,2016/2) was used for absorption correction.
wR2(int) was 0.0645 before and 0.0476 after correction.
The Ratio of minimum to maximum transmission is 0.9487.
The \l/2 correction factor is Not present.
;
_exptl_absorpt_special_details     ?
_exptl_crystal_colour              colourless
_exptl_crystal_colour_primary      colourless
_exptl_crystal_density_diffrn      1.314
_exptl_crystal_density_meas        ?
_exptl_crystal_density_method      ?
_exptl_crystal_description         prism
_exptl_crystal_F_000               552
_exptl_crystal_size_max            0.06
_exptl_crystal_size_mid            0.04
_exptl_crystal_size_min            0.04
_exptl_transmission_factor_max     ?
_exptl_transmission_factor_min     ?
_diffrn_reflns_av_R_equivalents    0.0439
_diffrn_reflns_av_unetI/netI       0.0421
_diffrn_reflns_Laue_measured_fraction_full  1.000
_diffrn_reflns_Laue_measured_fraction_max  1.000
_diffrn_reflns_limit_h_max         12
_diffrn_reflns_limit_h_min         -12
_diffrn_reflns_limit_k_max         15
_diffrn_reflns_limit_k_min         -15
_diffrn_reflns_limit_l_max         17
_diffrn_reflns_limit_l_min         -17
_diffrn_reflns_number              27314
_diffrn_reflns_point_group_measured_fraction_full  1.000
_diffrn_reflns_point_group_measured_fraction_max  1.000
_diffrn_reflns_theta_full          25.242
_diffrn_reflns_theta_max           28.283
_diffrn_reflns_theta_min           1.691
_diffrn_ambient_temperature        90.00
_diffrn_detector_area_resol_mean   ?
_diffrn_measured_fraction_theta_full  1.000
_diffrn_measured_fraction_theta_max  1.000
_diffrn_measurement_device_type    'Bruker APEX-II CCD'
_diffrn_measurement_method         '\f and \w scans'
_diffrn_radiation_type             MoK\a
_diffrn_radiation_wavelength       0.71073
_diffrn_source                     ?
_diffrn_source_current             50.0
_diffrn_source_power               2.5
_diffrn_source_voltage             50.0
_diffrn_standards_number           0
_reflns_Friedel_coverage           0.000
_reflns_Friedel_fraction_full      .
_reflns_Friedel_fraction_max       .
_reflns_number_gt                  5311
_reflns_number_total               6607
_reflns_special_details
;
 Reflections were merged by SHELXL according to the crystal
 class for the calculation of statistics and refinement.
 
 _reflns_Friedel_fraction is defined as the number of unique
 Friedel pairs measured divided by the number that would be
 possible theoretically, ignoring centric projections and
 systematic absences.
;
_reflns_threshold_expression       'I > 2\s(I)'
_computing_cell_refinement         'SAINT V8.40B (Bruker AXS, 2016)'
_computing_data_collection         ?
_computing_data_reduction          'SAINT V8.40B (Bruker AXS, 2016)'
_computing_molecular_graphics      'Olex2 1.5 (Dolomanov et al., 2009)'
_computing_publication_material    'Olex2 1.5 (Dolomanov et al., 2009)'
_computing_structure_refinement    'SHELXL 2019/2 (Sheldrick, 2015)'
_computing_structure_solution      'SHELXT 2018/2 (Sheldrick, 2018)'
_refine_diff_density_max           0.468
_refine_diff_density_min           -0.306
_refine_diff_density_rms           0.061
_refine_ls_extinction_coef         .
_refine_ls_extinction_method       none
_refine_ls_goodness_of_fit_ref     1.043
_refine_ls_hydrogen_treatment      mixed
_refine_ls_matrix_type             full
_refine_ls_number_parameters       347
_refine_ls_number_reflns           6607
_refine_ls_number_restraints       0
_refine_ls_R_factor_all            0.0603
_refine_ls_R_factor_gt             0.0439
_refine_ls_restrained_S_all        1.043
_refine_ls_shift/su_max            0.001
_refine_ls_shift/su_mean           0.000
_refine_ls_structure_factor_coef   Fsqd
_refine_ls_weighting_details      
 'w=1/[\s^2^(Fo^2^)+(0.0429P)^2^+0.7802P] where P=(Fo^2^+2Fc^2^)/3'
_refine_ls_weighting_scheme        calc
_refine_ls_wR_factor_gt            0.0963
_refine_ls_wR_factor_ref           0.1036
_refine_special_details            ?
_olex2_refinement_description
;
1. Fixed Uiso
 At 1.2 times of:
  All C(H) groups
 At 1.5 times of:
  All C(H,H,H) groups
2.a Aromatic/amide H refined with riding coordinates:
 C9(H9), C14(H14), C17(H17), C15(H15), C16(H16), C3(H3), C7(H7), C4(H4),
 C6(H6), C20(H20), C24(H24), C26(H26), C5(H5), C21(H21), C23(H23), C22(H22),
 C31(H31), C34(H34), C32(H32), C33(H33)
2.b Idealised Me refined as rotating group with stretchable bonds:
 C12(H12A,H12B,H12C), C29(H29A,H29B,H29C)
;
_atom_sites_solution_hydrogens     geom
_atom_sites_solution_primary       dual
_atom_sites_solution_secondary     ?
loop_
  _atom_site_label
  _atom_site_type_symbol
  _atom_site_fract_x
  _atom_site_fract_y
  _atom_site_fract_z
  _atom_site_U_iso_or_equiv
  _atom_site_adp_type
  _atom_site_occupancy
  _atom_site_site_symmetry_order
  _atom_site_calc_flag
  _atom_site_refinement_flags_posn
  _atom_site_refinement_flags_adp
  _atom_site_refinement_flags_occupancy
  _atom_site_disorder_assembly
  _atom_site_disorder_group
 C28 C 0.91627(18) 0.62834(16) 0.64367(14) 0.0142(3) Uani 1 1 d . . . . .
 S1 S 0.58835(4) 1.02666(4) 0.87103(4) 0.01439(10) Uani 1 1 d . . . . .
 C10 C 0.76546(18) 0.99163(16) 0.88068(14) 0.0128(3) Uani 1 1 d . . . . .
 C11 C 0.52011(18) 0.86946(15) 0.82114(14) 0.0129(3) Uani 1 1 d . . . . .
 C9 C 0.76878(18) 0.86485(15) 0.84708(14) 0.0127(3) Uani 1 1 d . . . . .
 H9 H 0.856036 0.827102 0.846801 0.015 Uiso 1 1 calc R U . . .
 C13 C 0.88700(18) 1.09025(16) 0.91614(14) 0.0143(3) Uani 1 1 d . . . . .
 C8 C 0.62978(17) 0.79315(15) 0.81222(13) 0.0119(3) Uani 1 1 d . . . . .
 C12 C 0.35974(18) 0.83449(17) 0.79230(16) 0.0170(4) Uani 1 1 d . . . . .
 H12A H 0.3266(5) 0.8416(12) 0.8573(8) 0.026 Uiso 1 1 calc R U . . .
 H12B H 0.3365(4) 0.7492(11) 0.7368(10) 0.026 Uiso 1 1 calc R U . . .
 H12C H 0.3138(6) 0.8904(10) 0.7645(10) 0.026 Uiso 1 1 calc R U . . .
 C14 C 1.01583(19) 1.06155(17) 0.87984(15) 0.0180(4) Uani 1 1 d . . . . .
 H14 H 1.027779 0.976739 0.834367 0.022 Uiso 1 1 calc R U . . .
 C17 C 0.87903(19) 1.21650(16) 0.98366(15) 0.0175(4) Uani 1 1 d . . . . .
 H17 H 0.795051 1.240847 1.012570 0.021 Uiso 1 1 calc R U . . .
 C1 C 0.61018(17) 0.65304(15) 0.77249(13) 0.0116(3) Uani 1 1 d . . . . .
 C15 C 1.1264(2) 1.15862(18) 0.91107(15) 0.0214(4) Uani 1 1 d . . . . .
 H15 H 1.213478 1.136878 0.886270 0.026 Uiso 1 1 calc R U . . .
 C16 C 0.9952(2) 1.30704(17) 1.00858(16) 0.0212(4) Uani 1 1 d . . . . .
 H16 H 0.986175 1.392893 1.053178 0.025 Uiso 1 1 calc R U . . .
 C2 C 0.50803(17) 0.60160(15) 0.82062(14) 0.0113(3) Uani 1 1 d . . . . .
 C18 C 0.68780(17) 0.58015(15) 0.69992(13) 0.0111(3) Uani 1 1 d . . . . .
 N1 N 1.11814(17) 1.28076(15) 0.97380(13) 0.0225(3) Uani 1 1 d . . . . .
 C3 C 0.50885(18) 0.66158(16) 0.93420(14) 0.0138(3) Uani 1 1 d . . . . .
 H3 H 0.573694 0.735793 0.980099 0.017 Uiso 1 1 calc R U . . .
 C7 C 0.40814(18) 0.49477(16) 0.75445(15) 0.0144(3) Uani 1 1 d . . . . .
 H7 H 0.404165 0.453784 0.676846 0.017 Uiso 1 1 calc R U . . .
 C19 C 0.70010(17) 0.44391(15) 0.67251(14) 0.0127(3) Uani 1 1 d . . . . .
 C25 C 0.77183(17) 0.63527(15) 0.64299(14) 0.0120(3) Uani 1 1 d . . . . .
 C4 C 0.41591(19) 0.61379(17) 0.98055(15) 0.0164(3) Uani 1 1 d . . . . .
 H4 H 0.418971 0.654775 1.058031 0.020 Uiso 1 1 calc R U . . .
 C6 C 0.31463(18) 0.44817(16) 0.80146(15) 0.0171(4) Uani 1 1 d . . . . .
 H6 H 0.247449 0.375567 0.755518 0.021 Uiso 1 1 calc R U . . .
 C20 C 0.69596(18) 0.35851(16) 0.56270(15) 0.0153(3) Uani 1 1 d . . . . .
 H20 H 0.678680 0.387105 0.505513 0.018 Uiso 1 1 calc R U . . .
 C24 C 0.72781(18) 0.39981(16) 0.75531(15) 0.0159(3) Uani 1 1 d . . . . .
 H24 H 0.731417 0.456148 0.830440 0.019 Uiso 1 1 calc R U . . .
 C26 C 0.70911(18) 0.70216(15) 0.58098(14) 0.0131(3) Uani 1 1 d . . . . .
 H26 H 0.609987 0.714434 0.571398 0.016 Uiso 1 1 calc R U . . .
 C5 C 0.31820(18) 0.50631(17) 0.91450(16) 0.0172(4) Uani 1 1 d . . . . .
 H5 H 0.255078 0.473407 0.946375 0.021 Uiso 1 1 calc R U . . .
 C21 C 0.71666(19) 0.23264(17) 0.53585(16) 0.0197(4) Uani 1 1 d . . . . .
 H21 H 0.712087 0.175648 0.460751 0.024 Uiso 1 1 calc R U . . .
 C23 C 0.75014(19) 0.27408(18) 0.72857(17) 0.0207(4) Uani 1 1 d . . . . .
 H23 H 0.769661 0.245328 0.785573 0.025 Uiso 1 1 calc R U . . .
 C27 C 0.80506(17) 0.74678(16) 0.53679(14) 0.0132(3) Uani 1 1 d . . . . .
 S2 S 0.97545(4) 0.70693(4) 0.57188(4) 0.01602(10) Uani 1 1 d . . . . .
 C29 C 1.02376(19) 0.57089(18) 0.69953(16) 0.0205(4) Uani 1 1 d . . . . .
 H29A H 1.0876(12) 0.5358(12) 0.6552(8) 0.031 Uiso 1 1 calc R U . . .
 H29B H 0.9768(6) 0.5094(12) 0.7115(10) 0.031 Uiso 1 1 calc R U . . .
 H29C H 1.0725(12) 0.6323(8) 0.7660(10) 0.031 Uiso 1 1 calc R U . . .
 C22 C 0.74402(19) 0.19042(17) 0.61895(17) 0.0222(4) Uani 1 1 d . . . . .
 H22 H 0.758534 0.104500 0.600946 0.027 Uiso 1 1 calc R U . . .
 C30 C 0.77912(18) 0.81400(15) 0.46543(14) 0.0137(3) Uani 1 1 d . . . . .
 C31 C 0.64090(19) 0.83757(17) 0.42852(15) 0.0173(4) Uani 1 1 d . . . . .
 H31 H 0.560920 0.812916 0.451847 0.021 Uiso 1 1 calc R U . . .
 C34 C 0.89056(19) 0.85427(17) 0.42800(15) 0.0180(4) Uani 1 1 d . . . . .
 H34 H 0.986959 0.840801 0.450384 0.022 Uiso 1 1 calc R U . . .
 C32 C 0.6210(2) 0.89704(17) 0.35775(16) 0.0199(4) Uani 1 1 d . . . . .
 H32 H 0.525673 0.911184 0.333258 0.024 Uiso 1 1 calc R U . . .
 C33 C 0.8596(2) 0.91400(18) 0.35802(15) 0.0205(4) Uani 1 1 d . . . . .
 H33 H 0.937693 0.941181 0.334382 0.025 Uiso 1 1 calc R U . . .
 N2 N 0.72787(17) 0.93605(14) 0.32147(13) 0.0205(3) Uani 1 1 d . . . . .

loop_
  _atom_site_aniso_label
  _atom_site_aniso_U_11
  _atom_site_aniso_U_22
  _atom_site_aniso_U_33
  _atom_site_aniso_U_23
  _atom_site_aniso_U_13
  _atom_site_aniso_U_12
 C28 0.0142(8) 0.0142(8) 0.0147(8) 0.0066(7) 0.0033(6) 0.0001(6)
 S1 0.0136(2) 0.00990(19) 0.0197(2) 0.00621(17) 0.00397(16) 0.00043(15)
 C10 0.0129(8) 0.0148(8) 0.0112(8) 0.0059(7) 0.0027(6) -0.0005(6)
 C11 0.0146(8) 0.0107(7) 0.0138(8) 0.0056(6) 0.0032(6) -0.0020(6)
 C9 0.0123(8) 0.0131(8) 0.0131(8) 0.0060(7) 0.0031(6) -0.0003(6)
 C13 0.0162(8) 0.0147(8) 0.0132(8) 0.0080(7) 0.0014(6) -0.0019(6)
 C8 0.0125(8) 0.0124(8) 0.0105(8) 0.0043(6) 0.0031(6) -0.0003(6)
 C12 0.0121(8) 0.0167(8) 0.0245(9) 0.0110(7) 0.0041(7) 0.0014(6)
 C14 0.0190(9) 0.0177(8) 0.0158(9) 0.0055(7) 0.0046(7) -0.0011(7)
 C17 0.0164(8) 0.0161(8) 0.0192(9) 0.0070(7) 0.0036(7) -0.0011(7)
 C1 0.0113(7) 0.0115(7) 0.0117(8) 0.0052(6) 0.0010(6) -0.0007(6)
 C15 0.0170(9) 0.0270(10) 0.0195(9) 0.0088(8) 0.0057(7) -0.0043(7)
 C16 0.0224(9) 0.0145(8) 0.0235(10) 0.0069(8) 0.0006(8) -0.0030(7)
 C2 0.0101(7) 0.0090(7) 0.0163(8) 0.0062(6) 0.0038(6) 0.0023(6)
 C18 0.0094(7) 0.0127(7) 0.0122(8) 0.0067(6) 0.0014(6) 0.0007(6)
 N1 0.0228(8) 0.0246(8) 0.0202(8) 0.0109(7) 0.0024(7) -0.0070(7)
 C3 0.0119(8) 0.0123(8) 0.0161(8) 0.0051(7) 0.0029(6) 0.0007(6)
 C7 0.0148(8) 0.0117(8) 0.0158(8) 0.0044(7) 0.0044(7) 0.0018(6)
 C19 0.0086(7) 0.0126(8) 0.0169(8) 0.0055(7) 0.0045(6) 0.0009(6)
 C25 0.0127(8) 0.0108(7) 0.0120(8) 0.0040(6) 0.0040(6) 0.0001(6)
 C4 0.0164(8) 0.0194(9) 0.0175(9) 0.0102(7) 0.0073(7) 0.0048(7)
 C6 0.0132(8) 0.0120(8) 0.0253(10) 0.0072(7) 0.0040(7) -0.0006(6)
 C20 0.0139(8) 0.0157(8) 0.0167(8) 0.0064(7) 0.0056(7) 0.0009(6)
 C24 0.0145(8) 0.0171(8) 0.0185(9) 0.0092(7) 0.0051(7) 0.0030(7)
 C26 0.0124(8) 0.0126(8) 0.0142(8) 0.0049(7) 0.0044(6) 0.0019(6)
 C5 0.0148(8) 0.0174(8) 0.0269(10) 0.0147(8) 0.0095(7) 0.0031(7)
 C21 0.0162(8) 0.0140(8) 0.0242(9) 0.0016(7) 0.0094(7) 0.0003(7)
 C23 0.0165(9) 0.0215(9) 0.0307(10) 0.0173(8) 0.0050(8) 0.0050(7)
 C27 0.0117(8) 0.0132(8) 0.0139(8) 0.0049(7) 0.0028(6) 0.0003(6)
 S2 0.01060(19) 0.0217(2) 0.0203(2) 0.01239(18) 0.00575(16) 0.00139(16)
 C29 0.0152(8) 0.0256(10) 0.0238(10) 0.0138(8) 0.0032(7) 0.0032(7)
 C22 0.0167(9) 0.0152(9) 0.0384(11) 0.0121(8) 0.0119(8) 0.0063(7)
 C30 0.0179(8) 0.0106(7) 0.0112(8) 0.0030(6) 0.0042(6) -0.0013(6)
 C31 0.0164(8) 0.0183(8) 0.0217(9) 0.0117(7) 0.0072(7) 0.0018(7)
 C34 0.0151(8) 0.0221(9) 0.0176(9) 0.0098(7) 0.0028(7) -0.0022(7)
 C32 0.0193(9) 0.0191(9) 0.0251(10) 0.0126(8) 0.0055(7) 0.0038(7)
 C33 0.0210(9) 0.0220(9) 0.0194(9) 0.0098(8) 0.0054(7) -0.0056(7)
 N2 0.0256(8) 0.0168(7) 0.0215(8) 0.0102(7) 0.0058(7) 0.0007(6)

_geom_special_details
;
 All esds (except the esd in the dihedral angle between two l.s. planes)
 are estimated using the full covariance matrix.  The cell esds are taken
 into account individually in the estimation of esds in distances, angles
 and torsion angles; correlations between esds in cell parameters are only
 used when they are defined by crystal symmetry.  An approximate (isotropic)
 treatment of cell esds is used for estimating esds involving l.s. planes.
;
loop_
  _geom_bond_atom_site_label_1
  _geom_bond_atom_site_label_2
  _geom_bond_distance
  _geom_bond_site_symmetry_2
  _geom_bond_publ_flag
 C28 C25 1.374(2) . ?
 C28 S2 1.7259(17) . ?
 C28 C29 1.497(2) . ?
 S1 C10 1.7374(17) . ?
 S1 C11 1.7287(16) . ?
 C10 C9 1.360(2) . ?
 C10 C13 1.466(2) . ?
 C11 C8 1.380(2) . ?
 C11 C12 1.501(2) . ?
 C9 H9 0.9500 . ?
 C9 C8 1.430(2) . ?
 C13 C14 1.397(2) . ?
 C13 C17 1.392(2) . ?
 C8 C1 1.489(2) . ?
 C12 H12A 0.957(11) . ?
 C12 H12B 0.957(11) . ?
 C12 H12C 0.957(11) . ?
 C14 H14 0.9500 . ?
 C14 C15 1.391(2) . ?
 C17 H17 0.9500 . ?
 C17 C16 1.395(2) . ?
 C1 C2 1.492(2) . ?
 C1 C18 1.357(2) . ?
 C15 H15 0.9500 . ?
 C15 N1 1.340(3) . ?
 C16 H16 0.9500 . ?
 C16 N1 1.332(3) . ?
 C2 C3 1.399(2) . ?
 C2 C7 1.400(2) . ?
 C18 C19 1.489(2) . ?
 C18 C25 1.492(2) . ?
 C3 H3 0.9500 . ?
 C3 C4 1.389(2) . ?
 C7 H7 0.9500 . ?
 C7 C6 1.391(2) . ?
 C19 C20 1.400(2) . ?
 C19 C24 1.399(2) . ?
 C25 C26 1.431(2) . ?
 C4 H4 0.9500 . ?
 C4 C5 1.393(2) . ?
 C6 H6 0.9500 . ?
 C6 C5 1.387(3) . ?
 C20 H20 0.9500 . ?
 C20 C21 1.390(2) . ?
 C24 H24 0.9500 . ?
 C24 C23 1.392(2) . ?
 C26 H26 0.9500 . ?
 C26 C27 1.368(2) . ?
 C5 H5 0.9500 . ?
 C21 H21 0.9500 . ?
 C21 C22 1.387(3) . ?
 C23 H23 0.9500 . ?
 C23 C22 1.389(3) . ?
 C27 S2 1.7351(17) . ?
 C27 C30 1.465(2) . ?
 C29 H29A 0.915(12) . ?
 C29 H29B 0.915(12) . ?
 C29 H29C 0.915(12) . ?
 C22 H22 0.9500 . ?
 C30 C31 1.395(2) . ?
 C30 C34 1.395(2) . ?
 C31 H31 0.9500 . ?
 C31 C32 1.383(2) . ?
 C34 H34 0.9500 . ?
 C34 C33 1.384(3) . ?
 C32 H32 0.9500 . ?
 C32 N2 1.343(2) . ?
 C33 H33 0.9500 . ?
 C33 N2 1.333(2) . ?

loop_
  _geom_angle_atom_site_label_1
  _geom_angle_atom_site_label_2
  _geom_angle_atom_site_label_3
  _geom_angle
  _geom_angle_site_symmetry_1
  _geom_angle_site_symmetry_3
  _geom_angle_publ_flag
 C25 C28 S2 110.94(13) . . ?
 C25 C28 C29 130.41(16) . . ?
 C29 C28 S2 118.58(13) . . ?
 C11 S1 C10 92.59(8) . . ?
 C9 C10 S1 110.19(12) . . ?
 C9 C10 C13 128.19(16) . . ?
 C13 C10 S1 121.57(13) . . ?
 C8 C11 S1 111.00(12) . . ?
 C8 C11 C12 129.81(15) . . ?
 C12 C11 S1 119.17(12) . . ?
 C10 C9 H9 122.8 . . ?
 C10 C9 C8 114.33(15) . . ?
 C8 C9 H9 122.8 . . ?
 C14 C13 C10 120.85(16) . . ?
 C17 C13 C10 122.35(16) . . ?
 C17 C13 C14 116.76(16) . . ?
 C11 C8 C9 111.89(15) . . ?
 C11 C8 C1 125.47(15) . . ?
 C9 C8 C1 122.64(14) . . ?
 C11 C12 H12A 109.5 . . ?
 C11 C12 H12B 109.5 . . ?
 C11 C12 H12C 109.5 . . ?
 H12A C12 H12B 109.5 . . ?
 H12A C12 H12C 109.5 . . ?
 H12B C12 H12C 109.5 . . ?
 C13 C14 H14 120.4 . . ?
 C15 C14 C13 119.20(17) . . ?
 C15 C14 H14 120.4 . . ?
 C13 C17 H17 120.2 . . ?
 C13 C17 C16 119.51(17) . . ?
 C16 C17 H17 120.2 . . ?
 C8 C1 C2 116.38(14) . . ?
 C18 C1 C8 119.90(14) . . ?
 C18 C1 C2 123.66(15) . . ?
 C14 C15 H15 117.8 . . ?
 N1 C15 C14 124.36(18) . . ?
 N1 C15 H15 117.8 . . ?
 C17 C16 H16 117.9 . . ?
 N1 C16 C17 124.15(17) . . ?
 N1 C16 H16 117.9 . . ?
 C3 C2 C1 120.03(14) . . ?
 C3 C2 C7 118.35(15) . . ?
 C7 C2 C1 121.62(15) . . ?
 C1 C18 C19 124.45(15) . . ?
 C1 C18 C25 120.60(14) . . ?
 C19 C18 C25 114.93(14) . . ?
 C16 N1 C15 115.98(16) . . ?
 C2 C3 H3 119.6 . . ?
 C4 C3 C2 120.72(16) . . ?
 C4 C3 H3 119.6 . . ?
 C2 C7 H7 119.7 . . ?
 C6 C7 C2 120.51(16) . . ?
 C6 C7 H7 119.7 . . ?
 C20 C19 C18 119.98(15) . . ?
 C24 C19 C18 121.56(15) . . ?
 C24 C19 C20 118.25(15) . . ?
 C28 C25 C18 124.64(15) . . ?
 C28 C25 C26 112.35(15) . . ?
 C26 C25 C18 123.00(14) . . ?
 C3 C4 H4 119.7 . . ?
 C3 C4 C5 120.63(16) . . ?
 C5 C4 H4 119.7 . . ?
 C7 C6 H6 119.6 . . ?
 C5 C6 C7 120.87(16) . . ?
 C5 C6 H6 119.6 . . ?
 C19 C20 H20 119.4 . . ?
 C21 C20 C19 121.18(17) . . ?
 C21 C20 H20 119.4 . . ?
 C19 C24 H24 119.7 . . ?
 C23 C24 C19 120.56(17) . . ?
 C23 C24 H24 119.7 . . ?
 C25 C26 H26 123.1 . . ?
 C27 C26 C25 113.80(15) . . ?
 C27 C26 H26 123.1 . . ?
 C4 C5 H5 120.6 . . ?
 C6 C5 C4 118.89(16) . . ?
 C6 C5 H5 120.6 . . ?
 C20 C21 H21 120.1 . . ?
 C22 C21 C20 119.84(17) . . ?
 C22 C21 H21 120.1 . . ?
 C24 C23 H23 119.8 . . ?
 C22 C23 C24 120.33(17) . . ?
 C22 C23 H23 119.8 . . ?
 C26 C27 S2 110.10(13) . . ?
 C26 C27 C30 129.11(15) . . ?
 C30 C27 S2 120.74(12) . . ?
 C28 S2 C27 92.79(8) . . ?
 C28 C29 H29A 109.5 . . ?
 C28 C29 H29B 109.5 . . ?
 C28 C29 H29C 109.5 . . ?
 H29A C29 H29B 109.5 . . ?
 H29A C29 H29C 109.5 . . ?
 H29B C29 H29C 109.5 . . ?
 C21 C22 C23 119.83(16) . . ?
 C21 C22 H22 120.1 . . ?
 C23 C22 H22 120.1 . . ?
 C31 C30 C27 121.71(15) . . ?
 C34 C30 C27 121.78(16) . . ?
 C34 C30 C31 116.48(16) . . ?
 C30 C31 H31 120.2 . . ?
 C32 C31 C30 119.62(16) . . ?
 C32 C31 H31 120.2 . . ?
 C30 C34 H34 120.3 . . ?
 C33 C34 C30 119.49(17) . . ?
 C33 C34 H34 120.3 . . ?
 C31 C32 H32 117.9 . . ?
 N2 C32 C31 124.16(17) . . ?
 N2 C32 H32 117.9 . . ?
 C34 C33 H33 117.7 . . ?
 N2 C33 C34 124.55(17) . . ?
 N2 C33 H33 117.7 . . ?
 C33 N2 C32 115.70(16) . . ?

loop_
  _geom_torsion_atom_site_label_1
  _geom_torsion_atom_site_label_2
  _geom_torsion_atom_site_label_3
  _geom_torsion_atom_site_label_4
  _geom_torsion
  _geom_torsion_site_symmetry_1
  _geom_torsion_site_symmetry_2
  _geom_torsion_site_symmetry_3
  _geom_torsion_site_symmetry_4
  _geom_torsion_publ_flag
 C28 C25 C26 C27 -0.9(2) . . . . ?
 S1 C10 C9 C8 0.43(19) . . . . ?
 S1 C10 C13 C14 -151.77(14) . . . . ?
 S1 C10 C13 C17 26.0(2) . . . . ?
 S1 C11 C8 C9 0.32(18) . . . . ?
 S1 C11 C8 C1 179.80(13) . . . . ?
 C10 S1 C11 C8 -0.07(13) . . . . ?
 C10 S1 C11 C12 -178.80(14) . . . . ?
 C10 C9 C8 C11 -0.5(2) . . . . ?
 C10 C9 C8 C1 -179.99(15) . . . . ?
 C10 C13 C14 C15 177.04(16) . . . . ?
 C10 C13 C17 C16 -175.87(16) . . . . ?
 C11 S1 C10 C9 -0.21(13) . . . . ?
 C11 S1 C10 C13 177.33(14) . . . . ?
 C11 C8 C1 C2 -46.9(2) . . . . ?
 C11 C8 C1 C18 135.76(18) . . . . ?
 C9 C10 C13 C14 25.3(3) . . . . ?
 C9 C10 C13 C17 -156.96(18) . . . . ?
 C9 C8 C1 C2 132.54(16) . . . . ?
 C9 C8 C1 C18 -44.8(2) . . . . ?
 C13 C10 C9 C8 -176.89(16) . . . . ?
 C13 C14 C15 N1 -0.8(3) . . . . ?
 C13 C17 C16 N1 -1.7(3) . . . . ?
 C8 C1 C2 C3 -42.3(2) . . . . ?
 C8 C1 C2 C7 136.62(16) . . . . ?
 C8 C1 C18 C19 166.91(15) . . . . ?
 C8 C1 C18 C25 -11.5(2) . . . . ?
 C12 C11 C8 C9 178.87(17) . . . . ?
 C12 C11 C8 C1 -1.7(3) . . . . ?
 C14 C13 C17 C16 2.0(3) . . . . ?
 C14 C15 N1 C16 1.2(3) . . . . ?
 C17 C13 C14 C15 -0.8(3) . . . . ?
 C17 C16 N1 C15 0.1(3) . . . . ?
 C1 C2 C3 C4 -179.05(15) . . . . ?
 C1 C2 C7 C6 179.59(15) . . . . ?
 C1 C18 C19 C20 139.29(17) . . . . ?
 C1 C18 C19 C24 -46.1(2) . . . . ?
 C1 C18 C25 C28 126.09(18) . . . . ?
 C1 C18 C25 C26 -53.8(2) . . . . ?
 C2 C1 C18 C19 -10.2(3) . . . . ?
 C2 C1 C18 C25 171.31(15) . . . . ?
 C2 C3 C4 C5 -1.1(3) . . . . ?
 C2 C7 C6 C5 0.0(3) . . . . ?
 C18 C1 C2 C3 134.97(17) . . . . ?
 C18 C1 C2 C7 -46.1(2) . . . . ?
 C18 C19 C20 C21 175.72(15) . . . . ?
 C18 C19 C24 C23 -174.91(16) . . . . ?
 C18 C25 C26 C27 179.04(15) . . . . ?
 C3 C2 C7 C6 -1.5(2) . . . . ?
 C3 C4 C5 C6 -0.4(3) . . . . ?
 C7 C2 C3 C4 2.0(2) . . . . ?
 C7 C6 C5 C4 0.9(3) . . . . ?
 C19 C18 C25 C28 -52.5(2) . . . . ?
 C19 C18 C25 C26 127.57(16) . . . . ?
 C19 C20 C21 C22 -0.9(3) . . . . ?
 C19 C24 C23 C22 -0.5(3) . . . . ?
 C25 C28 S2 C27 -1.46(14) . . . . ?
 C25 C18 C19 C20 -42.2(2) . . . . ?
 C25 C18 C19 C24 132.44(16) . . . . ?
 C25 C26 C27 S2 -0.21(19) . . . . ?
 C25 C26 C27 C30 177.14(16) . . . . ?
 C20 C19 C24 C23 -0.2(2) . . . . ?
 C20 C21 C22 C23 0.2(3) . . . . ?
 C24 C19 C20 C21 0.9(2) . . . . ?
 C24 C23 C22 C21 0.5(3) . . . . ?
 C26 C27 S2 C28 0.94(14) . . . . ?
 C26 C27 C30 C31 -2.6(3) . . . . ?
 C26 C27 C30 C34 179.45(17) . . . . ?
 C27 C30 C31 C32 -177.49(16) . . . . ?
 C27 C30 C34 C33 178.05(16) . . . . ?
 S2 C28 C25 C18 -178.36(13) . . . . ?
 S2 C28 C25 C26 1.58(19) . . . . ?
 S2 C27 C30 C31 174.50(14) . . . . ?
 S2 C27 C30 C34 -3.4(2) . . . . ?
 C29 C28 C25 C18 -1.6(3) . . . . ?
 C29 C28 C25 C26 178.36(17) . . . . ?
 C29 C28 S2 C27 -178.67(14) . . . . ?
 C30 C27 S2 C28 -176.67(14) . . . . ?
 C30 C31 C32 N2 -0.6(3) . . . . ?
 C30 C34 C33 N2 -0.6(3) . . . . ?
 C31 C30 C34 C33 0.0(3) . . . . ?
 C31 C32 N2 C33 0.1(3) . . . . ?
 C34 C30 C31 C32 0.6(3) . . . . ?
 C34 C33 N2 C32 0.6(3) . . . . ?

_shelx_res_file
;
TITL dte-1_a.res in P-1
    dte-1.res
    created by SHELXL-2019/2 at 01:46:08 on 13-Apr-2022
REM Old TITL DTE-1 in P-1
REM SHELXT solution in P-1: R1 0.099, Rweak 0.007, Alpha 0.038
REM <I/s> 0.000 for 0 systematic absences, Orientation as input
REM Formula found by SHELXT: C34 N2 S2
CELL 0.71073 9.4895 11.6539 13.4967 114.125 100.242 91.853
ZERR 2 0.0004 0.0005 0.0006 0.001 0.001 0.001
LATT 1
SFAC C H N S
UNIT 68 52 4 4

L.S. 10
PLAN  10
SIZE 0.04 0.04 0.06
TEMP -183.15
CONF
RTAB TTAA C18 C1 C8 C11
RTAB RMOA C12 C11 C28 C29
RTAB MCDA C12 C29
RTAB ACDA C11 C28
BOND
list 4
MORE -1
BOND $H
fmap 2 53
acta
REM <olex2.extras>
REM <HklSrc "%.\\DTE-1.hkl">
REM </olex2.extras>

WGHT    0.042900    0.780200
FVAR       0.54252
C28   1    0.916273    0.628344    0.643670    11.00000    0.01421    0.01421 =
         0.01474    0.00658    0.00325    0.00013
S1    4    0.588348    1.026658    0.871028    11.00000    0.01364    0.00990 =
         0.01973    0.00621    0.00397    0.00043
C10   1    0.765460    0.991629    0.880680    11.00000    0.01292    0.01480 =
         0.01116    0.00592    0.00266   -0.00052
C11   1    0.520110    0.869464    0.821136    11.00000    0.01456    0.01068 =
         0.01382    0.00557    0.00316   -0.00198
C9    1    0.768775    0.864846    0.847085    11.00000    0.01233    0.01307 =
         0.01307    0.00596    0.00313   -0.00028
AFIX  43
H9    2    0.856036    0.827102    0.846801    11.00000   -1.20000
AFIX   0
C13   1    0.886999    1.090246    0.916140    11.00000    0.01623    0.01471 =
         0.01319    0.00802    0.00141   -0.00188
C8    1    0.629777    0.793149    0.812217    11.00000    0.01245    0.01241 =
         0.01047    0.00432    0.00310   -0.00030
C12   1    0.359736    0.834494    0.792303    11.00000    0.01210    0.01675 =
         0.02454    0.01099    0.00405    0.00138
AFIX 138
H12A  2    0.326561    0.841552    0.857291    11.00000   -1.50000
H12B  2    0.336541    0.749213    0.736783    11.00000   -1.50000
H12C  2    0.313847    0.890418    0.764450    11.00000   -1.50000
AFIX   0
C14   1    1.015828    1.061548    0.879839    11.00000    0.01903    0.01775 =
         0.01577    0.00549    0.00465   -0.00114
AFIX  43
H14   2    1.027779    0.976739    0.834367    11.00000   -1.20000
AFIX   0
C17   1    0.879030    1.216505    0.983661    11.00000    0.01638    0.01615 =
         0.01922    0.00700    0.00355   -0.00110
AFIX  43
H17   2    0.795051    1.240847    1.012570    11.00000   -1.20000
AFIX   0
C1    1    0.610185    0.653036    0.772486    11.00000    0.01126    0.01153 =
         0.01172    0.00524    0.00099   -0.00074
C15   1    1.126351    1.158624    0.911073    11.00000    0.01700    0.02700 =
         0.01948    0.00883    0.00569   -0.00429
AFIX  43
H15   2    1.213478    1.136878    0.886270    11.00000   -1.20000
AFIX   0
C16   1    0.995240    1.307037    1.008577    11.00000    0.02240    0.01449 =
         0.02348    0.00692    0.00065   -0.00303
AFIX  43
H16   2    0.986175    1.392893    1.053178    11.00000   -1.20000
AFIX   0
C2    1    0.508031    0.601597    0.820620    11.00000    0.01010    0.00901 =
         0.01626    0.00622    0.00380    0.00227
C18   1    0.687804    0.580145    0.699922    11.00000    0.00943    0.01273 =
         0.01216    0.00669    0.00142    0.00067
N1    3    1.118137    1.280756    0.973803    11.00000    0.02280    0.02457 =
         0.02016    0.01086    0.00244   -0.00696
C3    1    0.508851    0.661576    0.934198    11.00000    0.01195    0.01234 =
         0.01609    0.00509    0.00290    0.00072
AFIX  43
H3    2    0.573694    0.735793    0.980099    11.00000   -1.20000
AFIX   0
C7    1    0.408136    0.494773    0.754452    11.00000    0.01476    0.01173 =
         0.01575    0.00445    0.00435    0.00183
AFIX  43
H7    2    0.404165    0.453784    0.676846    11.00000   -1.20000
AFIX   0
C19   1    0.700105    0.443915    0.672506    11.00000    0.00860    0.01260 =
         0.01687    0.00545    0.00452    0.00085
C25   1    0.771828    0.635267    0.642990    11.00000    0.01273    0.01075 =
         0.01203    0.00399    0.00396    0.00013
C4    1    0.415905    0.613791    0.980551    11.00000    0.01644    0.01945 =
         0.01746    0.01018    0.00727    0.00481
AFIX  43
H4    2    0.418971    0.654775    1.058031    11.00000   -1.20000
AFIX   0
C6    1    0.314629    0.448173    0.801463    11.00000    0.01319    0.01202 =
         0.02528    0.00719    0.00398   -0.00062
AFIX  43
H6    2    0.247449    0.375567    0.755518    11.00000   -1.20000
AFIX   0
C20   1    0.695958    0.358506    0.562700    11.00000    0.01394    0.01568 =
         0.01673    0.00639    0.00558    0.00092
AFIX  43
H20   2    0.678680    0.387105    0.505513    11.00000   -1.20000
AFIX   0
C24   1    0.727809    0.399808    0.755307    11.00000    0.01447    0.01715 =
         0.01852    0.00919    0.00508    0.00295
AFIX  43
H24   2    0.731417    0.456148    0.830440    11.00000   -1.20000
AFIX   0
C26   1    0.709108    0.702158    0.580982    11.00000    0.01244    0.01259 =
         0.01418    0.00488    0.00437    0.00187
AFIX  43
H26   2    0.609987    0.714434    0.571398    11.00000   -1.20000
AFIX   0
C5    1    0.318197    0.506310    0.914500    11.00000    0.01479    0.01744 =
         0.02692    0.01466    0.00955    0.00312
AFIX  43
H5    2    0.255078    0.473407    0.946375    11.00000   -1.20000
AFIX   0
C21   1    0.716661    0.232636    0.535848    11.00000    0.01624    0.01398 =
         0.02417    0.00155    0.00939    0.00027
AFIX  43
H21   2    0.712087    0.175648    0.460751    11.00000   -1.20000
AFIX   0
C23   1    0.750138    0.274076    0.728570    11.00000    0.01652    0.02146 =
         0.03067    0.01732    0.00502    0.00501
AFIX  43
H23   2    0.769661    0.245328    0.785573    11.00000   -1.20000
AFIX   0
C27   1    0.805061    0.746784    0.536788    11.00000    0.01169    0.01321 =
         0.01390    0.00491    0.00277    0.00031
S2    4    0.975455    0.706929    0.571876    11.00000    0.01060    0.02173 =
         0.02029    0.01239    0.00575    0.00139
C29   1    1.023765    0.570891    0.699530    11.00000    0.01524    0.02563 =
         0.02375    0.01380    0.00323    0.00320
AFIX 138
H29A  2    1.087638    0.535845    0.655197    11.00000   -1.50000
H29B  2    0.976824    0.509430    0.711524    11.00000   -1.50000
H29C  2    1.072548    0.632273    0.766021    11.00000   -1.50000
AFIX   0
C22   1    0.744017    0.190416    0.618946    11.00000    0.01672    0.01516 =
         0.03845    0.01209    0.01188    0.00633
AFIX  43
H22   2    0.758534    0.104500    0.600946    11.00000   -1.20000
AFIX   0
C30   1    0.779116    0.814004    0.465434    11.00000    0.01786    0.01060 =
         0.01119    0.00304    0.00421   -0.00132
C31   1    0.640898    0.837568    0.428518    11.00000    0.01641    0.01831 =
         0.02173    0.01171    0.00715    0.00176
AFIX  43
H31   2    0.560920    0.812916    0.451847    11.00000   -1.20000
AFIX   0
C34   1    0.890561    0.854273    0.428004    11.00000    0.01514    0.02206 =
         0.01759    0.00980    0.00284   -0.00216
AFIX  43
H34   2    0.986959    0.840801    0.450384    11.00000   -1.20000
AFIX   0
C32   1    0.620994    0.897038    0.357748    11.00000    0.01927    0.01908 =
         0.02506    0.01257    0.00548    0.00383
AFIX  43
H32   2    0.525673    0.911184    0.333258    11.00000   -1.20000
AFIX   0
C33   1    0.859627    0.913997    0.358024    11.00000    0.02104    0.02204 =
         0.01940    0.00985    0.00543   -0.00557
AFIX  43
H33   2    0.937693    0.941181    0.334382    11.00000   -1.20000
AFIX   0
N2    3    0.727867    0.936046    0.321468    11.00000    0.02565    0.01684 =
         0.02149    0.01024    0.00581    0.00074
HKLF 4


REM  dte-1_a.res in P-1
REM wR2 = 0.1036, GooF = S = 1.043, Restrained GooF = 1.043 for all data
REM R1 = 0.0439 for 5311 Fo > 4sig(Fo) and 0.0603 for all 6607 data
REM 347 parameters refined using 0 restraints

END

WGHT      0.0429      0.7802

REM Highest difference peak  0.468,  deepest hole -0.306,  1-sigma level  0.061
Q1    1   0.6950  1.0196  0.8822  11.00000  0.05    0.47
Q2    1   0.5174  1.0635  0.8520  11.00000  0.05    0.45
Q3    1   0.5452  0.9388  0.8453  11.00000  0.05    0.42
Q4    1   0.5579  0.6351  0.8023  11.00000  0.05    0.41
Q5    1   0.8842  0.7380  0.5587  11.00000  0.05    0.38
Q6    1   0.6087  0.7189  0.7830  11.00000  0.05    0.38
Q7    1   0.9375  1.0833  0.8789  11.00000  0.05    0.36
Q8    1   0.4305  0.5599  0.7822  11.00000  0.05    0.36
Q9    1   0.7245  0.6533  0.6039  11.00000  0.05    0.35
Q10   1   0.4798  0.6443  0.8621  11.00000  0.05    0.35
;
_shelx_res_checksum                6168
_shelx_hkl_file
;
  -1   0   0   59.79    1.90
  -1   0   0   60.59    2.40
  -1   0   0   58.69    2.30
  -1   0   0   57.29    2.20
  -1   0   0   58.59    2.10
   1   0   0   63.49    1.80
   1   0   0   59.59    2.30
   1   0   0   58.49    2.30
   1   0   0   58.39    2.30
  -2   0   0  302.47    7.10
  -2   0   0  304.97    8.00
  -2   0   0  305.07    8.10
  -2   0   0  296.77    7.90
   2   0   0  308.87    7.10
   2   0   0  310.17    8.30
   2   0   0  315.87    8.10
   2   0   0  302.67    7.80
  -3   0   0 1266.47   25.50
  -3   0   0 1228.18   26.90
  -3   0   0 1222.78   26.80
  -3   0   0 1250.17   27.20
   3   0   0 1252.57   27.40
   3   0   0 1244.28   25.60
   3   0   0 1209.48   26.70
   3   0   0 1238.08   27.00
  -4   0   0  182.78    7.10
  -4   0   0  192.78    7.50
  -4   0   0  187.08    5.60
   4   0   0  182.78    5.80
   4   0   0  192.18    7.10
   4   0   0  174.48    7.40
  -5   0   0    2.60    2.40
  -5   0   0    0.60    1.30
  -5   0   0   -2.70    2.40
   5   0   0    1.00    1.70
   5   0   0    2.80    2.70
   5   0   0    1.10    2.40
  -6   0   0   53.89    6.00
  -6   0   0   41.60    2.90
  -6   0   0   45.20    5.10
   6   0   0   41.40    4.80
   6   0   0   47.00    5.80
  -7   0   0  210.68   10.00
  -7   0   0  195.88    9.30
  -7   0   0  192.78    6.70
   7   0   0  186.68    9.80
   7   0   0  213.08    9.60
  -8   0   0  316.07   13.00
  -8   0   0  297.77    9.10
  -8   0   0  310.17   13.40
   8   0   0  317.47   13.70
   8   0   0  304.07   12.60
  -9   0   0   15.30    4.80
  -9   0   0   13.40    5.00
   9   0   0   12.50    4.80
   9   0   0   14.10    4.40
 -10   0   0  251.97   13.00
 -10   0   0  242.18   13.60
  10   0   0  245.18   12.80
  10   0   0  237.98   13.50
 -11   0   0  120.49    9.90
 -11   0   0  123.39   11.70
  11   0   0  109.99   10.50
  11   0   0  102.59   10.80
 -12   0   0    3.40    4.00
 -12   0   0    1.90    5.10
  12   0   0    4.70    4.40
  12   0   0   -5.90    4.60
  12  -1   0   -8.00    3.90
  12  -1   0    2.30    4.50
 -12   1   0    2.80    4.40
 -12   1   0   10.80    5.50
  11  -1   0  168.88   11.40
  11  -1   0  179.68   12.50
 -11   1   0  160.78   11.50
 -11   1   0  152.48   11.20
  10  -1   0    2.60    4.30
  10  -1   0    7.60    5.10
 -10   1   0    4.10    4.70
 -10   1   0    6.50    4.70
   9  -1   0  123.29    9.50
   9  -1   0  118.69    8.70
  -9   1   0  108.99    9.80
  -9   1   0  118.09    8.80
   8  -1   0   61.79    7.70
   8  -1   0   50.09    6.00
  -8   1   0   51.39    6.60
  -8   1   0   65.09    7.30
   7  -1   0   22.40    3.00
   7  -1   0   24.40    4.90
   7  -1   0   19.60    4.20
  -7   1   0   24.70    4.70
  -7   1   0   20.40    4.30
   6  -1   0    0.40    2.70
   6  -1   0   -1.00    1.70
   6  -1   0    3.00    3.10
  -6   1   0    1.40    2.70
  -6   1   0   -0.90    1.20
  -6   1   0   -1.10    2.60
   5  -1   0  189.28    6.20
   5  -1   0  198.08    8.60
   5  -1   0  184.68    7.70
  -5   1   0  187.08    7.90
  -5   1   0  179.18    7.80
  -5   1   0  179.98    5.90
   4  -1   0  446.46   12.20
   4  -1   0  443.46   13.10
   4  -1   0  473.35   10.90
  -4   1   0  446.36   12.40
  -4   1   0  437.26   12.60
  -4   1   0  431.06   10.80
   3  -1   0    4.20    2.10
   3  -1   0    7.70    1.70
   3  -1   0    6.70    2.50
   3  -1   0    9.00    2.10
  -3   1   0   10.50    1.70
  -3   1   0    9.60    2.50
  -3   1   0   10.60    2.30
   2  -1   0  215.58    5.70
   2  -1   0  194.08    6.80
   2  -1   0  218.78    6.80
   2  -1   0  218.88    6.00
  -2   1   0  213.98    6.80
  -2   1   0  221.68    6.30
  -2   1   0  225.18    6.10
  -2   1   0  225.78    5.70
  -2   1   0  213.58    6.50
   1  -1   0  786.42   16.80
   1  -1   0  780.22   16.30
   1  -1   0  767.22   16.60
   1  -1   0  800.12   16.00
  -1   1   0  773.22   16.00
  -1   1   0  806.12   16.30
  -1   1   0  821.42   16.80
  -1   1   0  765.02   16.60
   0  -1   0    0.50    0.60
   0  -1   0    0.30    0.80
   0  -1   0   -0.70    0.70
   0  -1   0    1.00    0.80
   0  -1   0   -0.50    0.60
   0   1   0   -0.70    0.70
   0   1   0   -0.40    0.70
   0   1   0    0.10    0.70
   0   1   0    0.40    0.60
   0   1   0    0.20    0.90
  -1  -1   0  243.58    5.90
  -1  -1   0  255.37    6.40
  -1  -1   0  237.38    6.40
  -1  -1   0  259.37    6.20
   1   1   0  245.38    6.30
   1   1   0  246.08    6.10
   1   1   0  238.48    6.40
   1   1   0  243.18    6.10
   1   1   0  251.27    5.90
  -2  -1   0  313.97    7.60
  -2  -1   0  294.37    8.40
  -2  -1   0  292.07    7.70
  -2  -1   0  302.47    8.20
   2   1   0  305.07    8.20
   2   1   0  291.77    7.70
   2   1   0  301.97    8.50
   2   1   0  310.27    8.10
   2   1   0  293.27    7.50
  -3  -1   0 1798.02   37.00
  -3  -1   0 1751.32   36.90
  -3  -1   0 1801.72   37.70
   3   1   0 1812.52   38.30
   3   1   0 1823.02   38.10
   3   1   0 1852.51   37.70
  -4  -1   0  122.19    5.90
  -4  -1   0  122.59    4.70
  -4  -1   0  123.99    4.80
  -4  -1   0  129.49    6.50
   4   1   0  123.29    6.10
   4   1   0  132.69    6.30
  -5  -1   0  214.38    8.90
  -5  -1   0  183.78    7.90
  -5  -1   0  207.08    6.60
  -5  -1   0  198.18    6.60
   5   1   0  206.48    8.40
   5   1   0  196.68    8.50
  -6  -1   0  670.73   18.40
  -6  -1   0  636.14   19.10
  -6  -1   0  650.73   15.90
   6   1   0  681.33   18.50
   6   1   0  686.53   19.30
  -7  -1   0   50.19    6.20
  -7  -1   0   47.10    3.60
  -7  -1   0   44.90    5.40
   7   1   0   58.39    6.70
   7   1   0   55.89    6.00
  -8  -1   0  194.88    7.20
  -8  -1   0  210.78   11.50
  -8  -1   0  219.58   10.60
   8   1   0  203.88   10.40
   8   1   0  202.08   10.80
  -9  -1   0   30.90    5.60
  -9  -1   0   37.90    7.00
   9   1   0   32.50    6.40
   9   1   0   25.40    5.70
 -10  -1   0   99.49    9.60
 -10  -1   0   97.29   10.30
  10   1   0   89.39    9.70
  10   1   0   92.59    9.10
 -11  -1   0  110.39   10.60
 -11  -1   0   99.79   11.20
  11   1   0   95.09   10.10
  11   1   0  105.09   11.10
 -12  -1   0   -3.90    4.80
 -12  -1   0    2.50    3.00
  12   1   0    2.70    4.10
  12   1   0    6.10    5.10
  12  -2   0   96.99    9.80
  12  -2   0   92.19   11.10
 -12   2   0   94.99   10.90
 -12   2   0  104.79   11.50
  11  -2   0  112.29   10.30
  11  -2   0  114.19   12.40
 -11   2   0  109.09   10.70
 -11   2   0  144.39   13.00
  10  -2   0   16.40    4.80
  10  -2   0   19.70    6.10
 -10   2   0   14.90    5.30
 -10   2   0   23.20    5.90
   9  -2   0    2.30    3.50
   9  -2   0    3.60    4.00
  -9   2   0    2.20    3.90
  -9   2   0    2.50    4.30
   8  -2   0  139.89    9.50
   8  -2   0  139.69    6.30
   8  -2   0  153.08    8.80
  -8   2   0  141.99    9.10
  -8   2   0  137.99    8.60
   7  -2   0   37.20    5.90
   7  -2   0   37.20    4.90
   7  -2   0   29.10    3.40
  -7   2   0   32.40    4.90
  -7   2   0   34.40    5.20
   6  -2   0  140.19    5.80
   6  -2   0  133.59    7.00
  -6   2   0  121.29    7.30
  -6   2   0  136.39    7.00
   5  -2   0    0.90    2.70
   5  -2   0    1.70    2.40
   5  -2   0    1.90    1.70
  -5   2   0    2.80    2.50
  -5   2   0    0.40    2.30
  -5   2   0   -0.10    1.40
   4  -2   0  130.09    6.70
   4  -2   0  133.09    5.20
  -4   2   0  132.89    5.80
  -4   2   0  135.39    5.10
  -4   2   0  133.29    6.40
  -4   2   0  138.09    6.10
   3  -2   0    2.40    2.70
   3  -2   0    1.60    1.80
   3  -2   0    2.60    1.80
   3  -2   0    0.30    1.70
  -3   2   0    2.30    2.00
  -3   2   0    3.50    2.40
  -3   2   0    1.60    1.70
  -3   2   0    2.30    1.70
   2  -2   0   28.40    2.20
   2  -2   0   28.00    3.20
   2  -2   0   20.50    2.70
   2  -2   0   20.90    2.40
  -2   2   0   20.80    2.70
  -2   2   0   24.00    2.10
  -2   2   0   21.10    2.40
  -2   2   0   19.60    2.30
  -2   2   0   30.60    3.40
   1  -2   0  317.47    7.10
   1  -2   0  297.27    8.00
   1  -2   0  311.57    8.10
   1  -2   0  317.97    8.30
  -1   2   0  310.07    8.10
  -1   2   0  303.17    8.10
  -1   2   0  315.47    8.30
  -1   2   0  313.27    7.00
  -1   2   0  305.67    7.80
   0  -2   0  205.98    5.50
   0  -2   0  184.98    5.90
   0  -2   0  200.98    5.80
   0  -2   0  193.58    5.20
   0  -2   0  195.28    5.50
   0   2   0  211.08    5.90
   0   2   0  201.98    5.60
   0   2   0  200.58    5.20
   0   2   0  198.88    5.40
   0   2   0  191.48    6.00
  -1  -2   0 1758.12   36.30
  -1  -2   0 1792.22   35.80
  -1  -2   0 1715.53   36.30
  -1  -2   0 1776.52   36.50
   1   2   0 1751.82   35.70
   1   2   0 1783.02   35.60
   1   2   0 1784.62   36.30
   1   2   0 1801.82   36.40
   1   2   0 1704.83   36.30
   1   2   0 1768.72   35.80
  -2  -2   0   11.80    2.70
  -2  -2   0   12.00    2.10
  -2  -2   0   10.80    2.40
  -2  -2   0   10.00    2.20
  -2  -2   0   13.50    2.30
   2   2   0   13.20    2.30
   2   2   0   12.90    2.70
   2   2   0   12.40    2.80
   2   2   0   15.00    2.10
   2   2   0   14.60    2.30
  -3  -2   0  162.58    5.80
  -3  -2   0  154.58    6.90
  -3  -2   0  160.08    6.00
   3   2   0  158.48    6.70
   3   2   0  167.38    5.80
   3   2   0  159.08    6.30
   3   2   0  161.18    5.70
  -4  -2   0    5.10    2.40
  -4  -2   0    4.70    1.90
  -4  -2   0    6.50    2.60
  -4  -2   0    5.90    2.10
   4   2   0    6.20    2.80
   4   2   0    3.00    2.40
  -5  -2   0    1.10    1.90
  -5  -2   0    6.50    3.10
  -5  -2   0    3.20    2.40
   5   2   0   -0.40    2.40
   5   2   0    4.50    2.70
  -6  -2   0   28.70    5.00
  -6  -2   0   32.30    3.50
  -6  -2   0   30.90    4.30
   6   2   0   25.40    4.30
   6   2   0   22.50    4.20
  -7  -2   0   74.79    6.30
  -7  -2   0   89.29    8.20
  -7  -2   0   76.99    4.70
   7   2   0   85.39    6.90
   7   2   0   80.89    7.60
  -8  -2   0  128.19    9.90
  -8  -2   0  120.39    8.20
  -8  -2   0  132.39    6.00
   8   2   0  136.79    9.00
   8   2   0  152.68    9.30
  -9  -2   0   48.10    6.50
  -9  -2   0   47.60    7.30
   9   2   0   40.50    6.70
   9   2   0   49.99    7.70
 -10  -2   0   40.00    7.40
 -10  -2   0   34.70    6.10
  10   2   0   29.10    6.50
  10   2   0   50.09    7.60
 -11  -2   0  101.89   10.40
 -11  -2   0  113.99   12.40
  11   2   0   90.19   10.00
  11   2   0  115.49   11.70
 -12  -2   0   82.89   10.80
  12   2   0   73.49    9.60
  12   2   0   65.49    9.30
  12  -3   0    5.70    5.80
 -12   3   0    4.70    4.30
 -12   3   0   -3.30    4.70
  11  -3   0  101.29    9.50
  11  -3   0  113.69   12.00
 -11   3   0  116.69   11.70
 -11   3   0  110.99   10.70
  10  -3   0    4.50    4.90
  10  -3   0   -1.70    3.80
 -10   3   0    3.90    3.90
 -10   3   0   -5.30    4.20
   9  -3   0    1.60    3.70
   9  -3   0    1.30    3.50
  -9   3   0   -1.10    3.30
  -9   3   0    1.70    3.80
   8  -3   0  142.39    9.80
   8  -3   0  150.18    6.70
   8  -3   0  143.89    8.80
  -8   3   0  135.89    8.40
  -8   3   0  133.39    9.40
   7  -3   0   28.00    3.50
   7  -3   0   18.00    4.00
   7  -3   0   21.20    4.70
  -7   3   0   15.70    4.30
  -7   3   0   21.60    4.30
   6  -3   0  194.08    8.70
   6  -3   0  195.08    7.40
  -6   3   0  207.48    8.50
  -6   3   0  206.08    9.70
   5  -3   0  150.88    6.30
  -5   3   0  162.18    7.80
  -5   3   0  153.58    6.60
  -5   3   0  157.08    7.30
   4  -3   0  476.25   14.30
   4  -3   0  480.15   12.80
   4  -3   0  504.45   13.40
  -4   3   0  495.15   13.50
  -4   3   0  479.25   12.40
  -4   3   0  472.65   14.00
   3  -3   0  156.68    5.40
   3  -3   0  166.08    6.20
   3  -3   0  162.88    6.90
  -3   3   0  165.98    5.30
  -3   3   0  169.78    6.40
  -3   3   0  168.88    7.00
   2  -3   0  782.92   18.60
   2  -3   0  807.72   18.20
  -2   3   0  764.32   16.50
  -2   3   0  746.63   18.10
  -2   3   0  771.32   18.40
  -2   3   0  771.02   17.90
  -2   3   0  794.32   16.70
   1  -3   0  232.28    7.20
   1  -3   0  251.97    6.20
   1  -3   0  248.28    7.80
   1  -3   0  230.88    7.50
   1  -3   0  251.57    7.40
  -1   3   0  243.78    6.10
  -1   3   0  241.58    7.30
  -1   3   0  233.98    7.30
  -1   3   0  231.18    7.70
   0  -3   0   38.60    2.90
   0  -3   0   43.60    3.60
   0  -3   0   40.10    3.10
   0  -3   0   40.10    3.20
   0  -3   0   38.10    3.50
   0   3   0   36.90    3.10
   0   3   0   45.20    3.20
   0   3   0   44.30    3.90
   0   3   0   39.40    3.40
   0   3   0   37.90    2.70
  -1  -3   0    2.60    1.90
  -1  -3   0    3.90    2.20
  -1  -3   0    2.40    1.80
  -1  -3   0    4.20    1.90
   1   3   0    4.00    2.30
   1   3   0    7.00    2.40
   1   3   0    3.40    1.80
   1   3   0    7.10    2.00
  -2  -3   0  491.35   13.20
  -2  -3   0  500.55   12.50
  -2  -3   0  494.35   13.00
   2   3   0  492.15   13.30
   2   3   0  507.95   12.20
   2   3   0  487.95   12.20
   2   3   0  502.75   12.50
  -3  -3   0  351.76   10.50
  -3  -3   0  367.16   11.50
  -3  -3   0  381.86   10.30
   3   3   0  359.56   10.60
   3   3   0  352.46    9.90
   3   3   0  371.66   11.30
  -4  -3   0  249.08    8.40
  -4  -3   0  240.88    8.30
  -4  -3   0  249.58    9.60
   4   3   0  238.18    8.80
   4   3   0  249.38    9.50
  -5  -3   0  191.88    9.00
  -5  -3   0  200.88    8.00
  -5  -3   0  193.78    7.50
   5   3   0  204.78    8.60
   5   3   0  191.68    8.90
  -6  -3   0   -1.40    3.00
  -6  -3   0    1.40    2.60
  -6  -3   0    2.40    2.20
   6   3   0    3.80    3.30
   6   3   0    0.40    2.70
  -7  -3   0  188.28   10.80
  -7  -3   0  186.98    7.90
  -7  -3   0  186.78    9.00
   7   3   0  209.98   10.10
   7   3   0  205.68   10.40
  -8  -3   0   60.69    4.60
  -8  -3   0   74.89    7.20
  -8  -3   0   53.59    7.80
   8   3   0   67.39    7.60
   8   3   0   66.49    7.50
  -9  -3   0  115.19   10.90
  -9  -3   0  107.49    8.10
   9   3   0   77.69    8.70
   9   3   0   84.99    9.00
 -10  -3   0  173.98   10.50
 -10  -3   0  187.68   13.00
  10   3   0  169.58   12.10
  10   3   0  182.18   11.50
 -11  -3   0    2.10    5.40
  11   3   0    3.70    3.90
  11   3   0   -3.70    4.00
  12  -4   0  121.79   13.50
 -12   4   0  114.09   12.70
 -12   4   0  110.89    8.90
  11  -4   0   11.30    5.20
  11  -4   0   32.00    7.40
 -11   4   0   14.50    5.00
 -11   4   0   22.00    7.30
  10  -4   0   -6.40    3.50
  10  -4   0    2.10    4.10
 -10   4   0   -2.30    4.30
 -10   4   0    1.40    3.50
   9  -4   0  181.78   11.80
   9  -4   0  175.58   10.20
   9  -4   0  158.38   10.60
  -9   4   0  166.38   11.30
  -9   4   0  160.68    9.40
   8  -4   0   24.10    4.90
   8  -4   0   25.70    5.90
   8  -4   0   23.40    3.70
  -8   4   0   25.20    4.70
  -8   4   0   28.30    5.80
   7  -4   0  312.37   10.60
   7  -4   0  303.17   12.10
   7  -4   0  318.97   13.50
  -7   4   0  327.87   11.50
  -7   4   0  311.77   13.00
   6  -4   0   13.90    3.90
   6  -4   0   23.90    3.60
  -6   4   0   19.20    3.90
  -6   4   0   11.60    3.10
  -6   4   0   19.20    4.50
   5  -4   0  702.33   20.10
   5  -4   0  725.93   18.30
  -5   4   0  724.13   17.50
  -5   4   0  683.63   19.60
  -5   4   0  701.83   18.90
   4  -4   0  283.87   10.50
   4  -4   0  278.97    9.40
   4  -4   0  271.47    8.20
  -4   4   0  278.97    9.50
  -4   4   0  287.97    8.20
  -4   4   0  279.37   10.30
   3  -4   0   18.10    3.00
   3  -4   0   17.00    3.10
  -3   4   0   27.20    4.10
  -3   4   0   22.20    2.40
  -3   4   0   23.60    2.30
  -3   4   0   24.30    3.30
   2  -4   0   12.10    2.90
   2  -4   0    8.50    2.80
  -2   4   0    9.00    1.60
  -2   4   0    8.00    2.50
  -2   4   0    9.40    2.70
  -2   4   0   11.40    1.70
   1  -4   0  209.18    6.00
   1  -4   0  201.78    7.80
   1  -4   0  215.28    7.40
  -1   4   0  209.58    7.40
  -1   4   0  195.58    7.00
  -1   4   0  209.38    5.90
   0  -4   0   60.09    3.90
   0  -4   0   65.39    3.90
   0  -4   0   69.19    4.90
   0  -4   0   64.99    3.60
   0   4   0   63.79    4.00
   0   4   0   62.39    4.60
   0   4   0   57.79    4.20
   0   4   0   56.79    3.40
  -1  -4   0    8.30    2.40
  -1  -4   0    7.80    2.10
  -1  -4   0    8.10    2.10
  -1  -4   0    6.10    2.60
   1   4   0    8.10    2.80
   1   4   0    5.10    2.10
   1   4   0    2.40    2.00
  -2  -4   0  187.58    7.50
  -2  -4   0  192.48    7.70
   2   4   0  199.98    6.90
   2   4   0  185.28    6.50
   2   4   0  185.38    6.60
   2   4   0  180.38    7.70
  -3  -4   0  258.57    9.50
  -3  -4   0  246.68    8.90
   3   4   0  243.98    8.40
   3   4   0  256.87    9.50
   3   4   0  249.78    8.10
  -4  -4   0  161.78    6.80
  -4  -4   0  166.18    7.30
  -4  -4   0  158.48    8.10
   4   4   0  149.39    8.00
   4   4   0  160.28    7.20
  -5  -4   0   31.70    4.10
  -5  -4   0   24.30    3.90
  -5  -4   0   26.20    4.80
   5   4   0   27.80    4.60
   5   4   0   24.30    4.20
  -6  -4   0   21.10    4.90
  -6  -4   0   18.50    3.80
  -6  -4   0   26.60    3.90
   6   4   0   26.90    4.90
   6   4   0   23.00    4.50
  -7  -4   0   35.70    6.20
  -7  -4   0   35.90    4.90
  -7  -4   0   31.40    4.40
   7   4   0   31.30    5.30
   7   4   0   29.20    5.70
  -8  -4   0  302.37   11.10
  -8  -4   0  335.37   15.30
  -8  -4   0  314.67   12.60
   8   4   0  336.37   13.80
   8   4   0  286.47   13.90
  -9  -4   0  161.58   13.90
  -9  -4   0  129.39    8.60
   9   4   0  105.29    8.80
   9   4   0  133.29   10.20
 -10  -4   0    6.60    4.30
 -10  -4   0    7.40    5.00
  10   4   0    2.90    5.50
  10   4   0    9.20    4.50
 -11  -4   0   73.19   10.70
  11   4   0   71.79    9.20
  11   4   0   57.29    9.30
  12  -5   0   96.69   12.30
 -12   5   0   78.99   10.90
  11  -5   0   17.10    6.70
  11  -5   0    7.10    5.10
 -11   5   0   22.60    6.60
 -11   5   0    6.20    4.80
  10  -5   0   -1.40    4.20
  10  -5   0    5.60    5.30
 -10   5   0    1.80    5.20
 -10   5   0    2.10    3.20
   9  -5   0    3.60    3.90
   9  -5   0   10.40    4.50
   9  -5   0   12.00    3.10
  -9   5   0    4.70    4.70
  -9   5   0   13.00    3.90
   8  -5   0    3.20    3.70
   8  -5   0    2.10    2.50
   8  -5   0    5.30    3.90
  -8   5   0    2.60    2.90
  -8   5   0    5.20    4.30
   7  -5   0   44.30    6.60
   7  -5   0   45.50    5.00
  -7   5   0   44.70    4.80
  -7   5   0   40.40    5.70
  -7   5   0   52.99    7.10
   6  -5   0  148.19    9.00
   6  -5   0  144.39    7.40
  -6   5   0  156.28    6.80
  -6   5   0  158.18    9.10
  -6   5   0  160.88    8.50
   5  -5   0   47.50    4.90
   5  -5   0   54.79    6.20
  -5   5   0   44.20    5.10
  -5   5   0   47.40    3.70
  -5   5   0   52.99    6.20
   4  -5   0   18.00    3.90
   4  -5   0   18.90    3.60
  -4   5   0   23.10    4.20
  -4   5   0   17.20    2.40
  -4   5   0   24.70    3.70
  -4   5   0   22.50    2.50
   3  -5   0  223.18    9.00
   3  -5   0  226.58    9.10
  -3   5   0  221.68    6.40
  -3   5   0  216.88    8.90
  -3   5   0  230.98    6.50
  -3   5   0  224.08    8.60
   2  -5   0  291.97   10.10
   2  -5   0  282.17    8.00
   2  -5   0  299.47   10.40
  -2   5   0  308.57   10.10
  -2   5   0  299.87    9.80
  -2   5   0  289.47    7.70
   1  -5   0  912.81   20.30
   1  -5   0  915.11   22.80
   1  -5   0  927.81   22.10
  -1   5   0  917.11   21.70
  -1   5   0  918.01   22.10
  -1   5   0  904.71   20.10
   0  -5   0    2.20    2.10
   0  -5   0    1.30    2.60
   0   5   0    1.30    2.00
   0   5   0    4.20    2.80
   0   5   0    6.10    1.90
  -1  -5   0  104.49    5.50
  -1  -5   0  112.39    6.50
   1   5   0  110.79    6.40
   1   5   0   99.19    5.00
   1   5   0  104.39    5.40
  -2  -5   0  155.98    7.50
  -2  -5   0  146.19    7.00
   2   5   0  161.68    6.30
   2   5   0  158.58    7.50
   2   5   0  148.39    6.40
  -3  -5   0   12.80    3.40
  -3  -5   0   18.20    3.60
   3   5   0   14.70    3.10
   3   5   0   14.70    2.90
   3   5   0   18.50    3.80
  -4  -5   0  147.09    8.20
  -4  -5   0  130.99    7.20
   4   5   0  150.48    6.80
   4   5   0  156.08    8.30
   4   5   0  149.88    7.20
  -5  -5   0   31.00    5.40
  -5  -5   0   29.00    4.40
   5   5   0   36.30    5.30
   5   5   0   30.60    4.60
  -6  -5   0  139.39    7.40
  -6  -5   0  120.79    8.90
  -6  -5   0  128.89    7.40
   6   5   0  125.29    7.90
   6   5   0  146.99    9.20
  -7  -5   0  273.77   11.30
  -7  -5   0  284.97   14.00
  -7  -5   0  305.47   11.50
   7   5   0  305.67   12.70
   7   5   0  307.37   13.80
  -8  -5   0   35.80    4.80
  -8  -5   0   35.50    5.40
  -8  -5   0   41.20    7.40
   8   5   0   48.30    7.40
   8   5   0   35.60    5.90
  -9  -5   0    2.10    4.00
  -9  -5   0   15.80    5.90
   9   5   0    8.40    5.20
   9   5   0    5.90    3.50
 -10  -5   0    4.90    4.90
  10   5   0    0.40    5.00
  10   5   0    6.90    3.20
 -11  -5   0   -3.30    4.70
  11   5   0    1.30    2.20
  11   5   0    4.30    5.40
  11  -6   0  128.89   13.50
 -11   6   0  126.09   12.80
  10  -6   0   93.09    9.20
  10  -6   0  102.49   11.50
 -10   6   0  109.69   12.00
   9  -6   0   24.00    6.60
   9  -6   0   18.50    5.40
   9  -6   0   16.60    3.70
  -9   6   0   26.70    6.50
  -9   6   0   18.80    4.20
   8  -6   0  121.29    7.50
   8  -6   0  114.69   10.60
  -8   6   0  110.09   10.30
  -8   6   0  112.29    6.80
   7  -6   0   51.99    5.70
   7  -6   0   45.50    7.40
  -7   6   0   64.69    7.00
  -7   6   0   43.30    6.40
  -7   6   0   44.20    4.60
   6  -6   0    1.30    3.50
   6  -6   0   -2.20    2.60
  -6   6   0    2.60    3.30
  -6   6   0   -0.10    2.80
  -6   6   0    3.80    2.10
   5  -6   0   57.09    6.50
   5  -6   0   49.40    5.60
  -5   6   0   47.60    6.30
  -5   6   0   45.00    5.20
  -5   6   0   48.10    3.50
   4  -6   0   44.70    5.30
   4  -6   0   36.40    4.80
  -4   6   0   47.30    5.00
  -4   6   0   45.50    3.10
  -4   6   0   43.10    5.50
  -4   6   0   45.40    3.00
   3  -6   0  162.78    8.10
   3  -6   0  143.79    7.80
  -3   6   0  165.98    5.20
  -3   6   0  148.79    5.10
  -3   6   0  161.28    7.80
  -3   6   0  156.18    7.80
   2  -6   0  105.19    6.80
   2  -6   0   98.79    4.50
   2  -6   0   92.89    6.30
  -2   6   0  101.69    6.20
  -2   6   0  104.89    4.10
  -2   6   0  110.89    6.40
   1  -6   0  625.44   16.90
   1  -6   0  622.54   17.90
   1  -6   0  589.04   15.00
  -1   6   0  604.64   14.80
  -1   6   0  639.04   17.20
  -1   6   0  643.24   16.60
   0  -6   0   40.00    5.10
   0  -6   0   30.00    3.40
   0  -6   0   30.20    4.10
   0   6   0   35.70    4.70
   0   6   0   32.70    3.90
  -1  -6   0    1.50    2.60
  -1  -6   0   -3.70    2.10
   1   6   0   -0.40    2.30
   1   6   0   -3.00    1.90
   1   6   0    1.90    2.80
  -2  -6   0    0.60    2.60
  -2  -6   0    0.90    2.80
   2   6   0    1.30    2.00
   2   6   0    2.30    2.40
   2   6   0    0.80    2.90
  -3  -6   0  226.88    9.90
  -3  -6   0  224.28   10.00
   3   6   0  236.18   10.50
   3   6   0  231.98    8.40
   3   6   0  234.48    9.00
  -4  -6   0   40.20    5.20
  -4  -6   0   49.99    6.10
   4   6   0   39.10    4.80
   4   6   0   38.80    4.30
   4   6   0   33.40    5.10
  -5  -6   0  162.18    8.80
  -5  -6   0  155.78    9.50
   5   6   0  155.68    9.60
   5   6   0  155.08    7.30
   5   6   0  163.28    8.30
  -6  -6   0  117.49    9.00
  -6  -6   0  105.49    7.50
   6   6   0  116.59    7.60
   6   6   0  105.19    6.60
   6   6   0  101.99    9.10
  -7  -6   0   28.30    4.90
  -7  -6   0   30.80    6.40
   7   6   0   22.40    6.00
   7   6   0   34.70    5.60
   7   6   0   26.50    4.30
  -8  -6   0  201.68   13.10
  -8  -6   0  222.98   10.30
   8   6   0  207.88   11.10
   8   6   0  210.58   12.80
  -9  -6   0   -3.70    4.80
   9   6   0    0.20    2.60
   9   6   0    2.90    5.50
 -10  -6   0   59.99   10.20
  10   6   0   65.89    9.60
  10   6   0   82.89    8.90
  11  -7   0   -1.40    4.40
 -11   7   0   -5.90    5.30
  10  -7   0    8.70    5.10
  10  -7   0   -0.90    3.90
 -10   7   0    7.00    5.10
   9  -7   0   97.79    7.30
   9  -7   0   88.19    9.20
   9  -7   0  105.99   11.30
  -9   7   0  122.99   12.00
   8  -7   0    1.50    3.20
   8  -7   0    9.00    4.90
  -8   7   0    3.10    3.90
  -8   7   0    9.80    4.90
   7  -7   0   29.00    6.30
   7  -7   0   20.10    4.60
  -7   7   0   26.20    4.90
  -7   7   0   23.00    3.20
  -7   7   0   23.90    5.70
   6  -7   0    8.50    4.20
   6  -7   0    7.90    3.70
  -6   7   0   16.40    4.40
  -6   7   0   12.70    2.40
  -6   7   0    6.70    4.30
   5  -7   0   30.30    5.20
   5  -7   0   32.70    5.20
  -5   7   0   34.70    5.70
  -5   7   0   37.80    3.00
  -5   7   0   37.30    5.20
   4  -7   0  306.47   12.10
   4  -7   0  308.77   12.30
  -4   7   0  296.17   11.50
  -4   7   0  303.57    8.30
  -4   7   0  304.27   12.10
  -4   7   0  295.07    8.20
   3  -7   0    3.70    3.10
   3  -7   0    2.70    3.00
  -3   7   0    2.10    1.20
  -3   7   0    3.30    2.80
  -3   7   0   -1.00    1.30
  -3   7   0   -2.20    2.70
   2  -7   0  116.59    7.10
   2  -7   0  136.19    5.40
   2  -7   0  118.29    7.50
  -2   7   0  122.79    7.00
  -2   7   0  119.99    4.70
  -2   7   0  121.89    7.40
   1  -7   0   89.09    4.90
   1  -7   0   88.99    6.90
   1  -7   0   93.49    6.20
  -1   7   0   86.09    6.30
  -1   7   0   85.89    5.90
   0  -7   0   79.59    6.60
   0  -7   0   77.89    5.00
   0  -7   0   78.49    5.80
   0   7   0   71.49    6.50
   0   7   0   80.09    5.40
  -1  -7   0   36.90    4.50
  -1  -7   0   32.60    4.90
   1   7   0   43.00    5.50
   1   7   0   44.80    4.60
   1   7   0   46.10    5.00
  -2  -7   0    7.40    3.10
  -2  -7   0    3.30    3.10
   2   7   0    5.10    2.80
   2   7   0    3.10    2.30
   2   7   0    8.90    3.80
  -3  -7   0  180.48    9.30
  -3  -7   0  170.98    9.30
   3   7   0  180.68    9.70
   3   7   0  175.08    7.50
   3   7   0  175.98    8.10
  -4  -7   0   -1.90    3.10
  -4  -7   0   -0.60    3.20
   4   7   0    1.90    3.70
   4   7   0    1.50    2.20
   4   7   0   -2.20    2.30
  -5  -7   0    0.30    3.20
  -5  -7   0    3.20    3.70
   5   7   0    4.60    4.00
   5   7   0    3.80    3.10
   5   7   0    4.80    2.50
  -6  -7   0   63.39    7.10
  -6  -7   0   53.69    7.50
   6   7   0   61.19    8.00
   6   7   0   61.29    5.20
   6   7   0   63.19    6.90
  -7  -7   0    5.80    3.80
  -7  -7   0   -1.60    4.50
   7   7   0    7.90    5.20
   7   7   0    3.70    3.50
  -8  -7   0    3.00    5.20
  -8  -7   0    2.80    3.60
   8   7   0    3.40    3.10
   8   7   0    2.90    5.10
  -9  -7   0   -4.60    4.80
   9   7   0    8.10    5.70
   9   7   0   11.80    3.30
 -10  -7   0    5.90    5.30
  10   7   0   -0.20    5.30
  10   7   0    4.40    2.40
  11  -8   0    8.60    6.00
 -11   8   0   19.10    7.00
  10  -8   0   62.59    9.10
  10  -8   0   57.49    9.70
 -10   8   0   73.59   10.10
   9  -8   0   16.30    4.40
   9  -8   0   19.10    5.90
  -9   8   0   20.20    5.20
  -9   8   0   12.70    6.00
   8  -8   0   73.09    7.70
   8  -8   0   69.19    9.10
  -8   8   0   65.79    8.80
  -8   8   0   76.39    8.50
   7  -8   0    4.10    4.20
   7  -8   0   10.80    4.30
  -7   8   0    3.00    3.70
  -7   8   0   -1.70    4.00
   6  -8   0  412.36   16.50
   6  -8   0  402.56   15.40
  -6   8   0  425.96   15.60
  -6   8   0  395.26   16.20
   5  -8   0   -0.20    3.30
   5  -8   0    2.30    3.70
  -5   8   0   -2.40    1.10
  -5   8   0   -1.60    2.90
  -5   8   0   -3.80    2.90
   4  -8   0   54.59    6.70
   4  -8   0   56.99    6.80
  -4   8   0   66.09    7.30
  -4   8   0   49.99    3.00
  -4   8   0   49.40    6.10
   3  -8   0  410.76   15.30
   3  -8   0  420.76   14.90
  -3   8   0  394.26   10.30
  -3   8   0  406.56   14.50
  -3   8   0  396.76   14.30
  -3   8   0  415.66   10.50
   2  -8   0  224.88    7.80
   2  -8   0  224.88   11.30
   2  -8   0  226.58   10.40
  -2   8   0  221.28   10.00
  -2   8   0  238.68   10.70
   1  -8   0  111.79    8.10
   1  -8   0  102.29    6.90
   1  -8   0   99.99    5.40
  -1   8   0   97.79    6.60
  -1   8   0   95.49    7.20
   0  -8   0    2.30    3.60
   0  -8   0    0.90    2.70
   0  -8   0    1.40    2.40
   0   8   0    3.80    2.70
   0   8   0    2.90    3.40
  -1  -8   0  130.29    7.20
  -1  -8   0  129.09    8.50
   1   8   0  113.69    7.00
   1   8   0  129.39    8.50
   1   8   0  129.69    6.90
  -2  -8   0  454.65   16.50
  -2  -8   0  450.05   15.10
   2   8   0  447.36   16.30
   2   8   0  453.05   13.80
   2   8   0  462.65   14.70
  -3  -8   0   80.09    7.60
  -3  -8   0   73.99    8.00
   3   8   0   55.59    7.00
   3   8   0   76.19    6.70
   3   8   0   67.59    5.20
  -4  -8   0  350.76   14.40
  -4  -8   0  342.27   14.40
   4   8   0  356.96   12.80
   4   8   0  344.97   11.60
   4   8   0  356.16   15.00
  -5  -8   0    2.90    3.70
  -5  -8   0   -0.90    3.80
   5   8   0   -0.50    2.20
   5   8   0    3.80    3.30
   5   8   0    6.00    4.40
  -6  -8   0    6.10    4.10
  -6  -8   0    0.60    4.20
   6   8   0    3.80    2.70
   6   8   0    3.70    4.60
  -7  -8   0  195.48   13.10
  -7  -8   0  223.18   11.90
   7   8   0  226.58   13.70
   7   8   0  225.08   11.10
  -8  -8   0   -0.80    4.70
  -8  -8   0    7.30    4.30
   8   8   0    8.60    2.90
   8   8   0   -6.30    4.70
  -9  -8   0   35.40    7.80
   9   8   0   24.90    7.60
  10  -9   0    1.30    4.40
 -10   9   0    0.70    5.10
   9  -9   0   13.40    4.50
   9  -9   0   14.60    5.50
  -9   9   0    0.10    5.10
  -9   9   0   12.80    4.60
   8  -9   0  236.38   14.10
   8  -9   0  240.78   12.40
  -8   9   0  241.98   12.70
  -8   9   0  228.18   14.10
   7  -9   0   74.49    8.40
   7  -9   0   65.19    8.70
  -7   9   0   68.79    8.00
  -7   9   0   68.59    8.70
   6  -9   0   -0.10    3.90
   6  -9   0    5.70    4.00
  -6   9   0   -0.40    3.50
  -6   9   0    0.00    4.00
   5  -9   0   21.70    5.40
   5  -9   0   11.30    4.70
  -5   9   0   10.70    4.30
  -5   9   0   15.40    5.00
   4  -9   0   29.00    5.70
   4  -9   0   25.10    5.20
  -4   9   0   24.30    5.30
  -4   9   0   22.50    4.90
   3  -9   0  101.39    8.50
   3  -9   0   94.29    7.50
  -3   9   0  100.29    4.40
  -3   9   0  103.39    8.00
  -3   9   0  106.69    8.00
   2  -9   0   93.39    9.00
   2  -9   0  102.59    5.40
   2  -9   0  102.89    7.60
  -2   9   0  115.39    8.30
  -2   9   0  101.09    7.30
   1  -9   0   70.89    7.90
   1  -9   0   79.19    7.50
   1  -9   0   68.49    5.00
  -1   9   0   81.99    7.80
  -1   9   0   80.39    7.20
   0  -9   0   96.69    6.20
   0  -9   0   91.19    7.00
   0  -9   0  100.69    8.40
   0   9   0   93.69    8.40
   0   9   0   96.59    6.70
  -1  -9   0    9.60    3.20
  -1  -9   0    9.30    4.30
  -1  -9   0    7.10    3.70
   1   9   0    6.80    4.10
   1   9   0    5.70    3.10
  -2  -9   0  244.38   12.20
  -2  -9   0  240.38   10.80
   2   9   0  242.98   10.40
   2   9   0  223.38    9.50
   2   9   0  223.48   12.00
  -3  -9   0    3.40    3.80
  -3  -9   0    2.20    3.60
   3   9   0    2.50    4.30
   3   9   0    7.30    2.90
   3   9   0    4.10    3.30
  -4  -9   0    5.60    3.80
  -4  -9   0    2.00    3.50
   4   9   0   -3.90    2.50
   4   9   0   -3.90    3.80
   4   9   0   -1.80    2.00
  -5  -9   0   15.70    4.90
  -5  -9   0   16.10    5.00
   5   9   0   12.20    5.50
   5   9   0   14.20    3.60
  -6  -9   0    4.90    5.00
  -6  -9   0    8.20    4.30
   6   9   0    4.40    5.30
   6   9   0    5.60    2.80
  -7  -9   0    4.20    5.20
  -7  -9   0   10.30    4.30
   7   9   0    3.30    5.40
  -8  -9   0   84.89   11.20
   8   9   0   79.89   10.40
   9 -10   0   13.40    5.60
   9 -10   0    9.80    4.10
  -9  10   0    3.80    5.60
  -9  10   0   16.80    5.50
   8 -10   0   22.10    6.80
   8 -10   0   21.60    5.60
  -8  10   0   17.00    6.80
  -8  10   0   11.70    5.30
   7 -10   0   47.30    7.50
   7 -10   0   40.00    6.70
  -7  10   0   41.50    6.80
  -7  10   0   59.79    8.50
   6 -10   0    2.00    3.90
   6 -10   0    3.30    4.40
  -6  10   0   15.00    4.90
  -6  10   0   -4.10    4.40
   5 -10   0   -0.40    3.90
   5 -10   0   -6.30    3.20
  -5  10   0   -0.80    4.10
  -5  10   0    3.40    3.90
   4 -10   0   35.50    6.50
   4 -10   0   36.50    6.40
  -4  10   0   38.50    6.30
  -4  10   0   41.70    6.80
   3 -10   0   24.40    5.30
   3 -10   0   37.90    7.00
  -3  10   0   30.00    5.80
  -3  10   0   28.90    5.50
   2 -10   0    8.30    3.70
   2 -10   0   15.30    5.30
   2 -10   0    9.00    2.60
  -2  10   0    9.70    3.90
  -2  10   0   13.30    4.80
   1 -10   0    4.40    2.60
   1 -10   0    0.70    3.10
   1 -10   0   -1.20    3.50
  -1  10   0   -2.00    2.90
  -1  10   0   -2.10    3.70
   0 -10   0   23.80    4.70
   0 -10   0   25.90    5.70
   0 -10   0   27.80    4.40
   0  10   0   26.80    5.50
   0  10   0   26.10    4.70
  -1 -10   0  103.39   10.10
  -1 -10   0   86.89    6.90
  -1 -10   0  102.49    7.50
   1  10   0   94.79    6.80
   1  10   0   91.09    8.90
  -2 -10   0   63.09    8.00
  -2 -10   0   66.39    7.50
   2  10   0   68.49    6.60
   2  10   0   74.29    8.60
  -3 -10   0  151.98   10.90
  -3 -10   0  173.48   10.20
   3  10   0  168.38    9.10
   3  10   0  159.48    8.10
   3  10   0  163.48   11.40
  -4 -10   0    1.60    3.90
  -4 -10   0    2.40    3.80
   4  10   0   -4.40    4.40
   4  10   0    6.50    3.50
  -5 -10   0   45.40    7.70
  -5 -10   0   51.29    7.70
   5  10   0   50.49    7.90
   5  10   0   39.50    7.50
  -6 -10   0   -1.90    4.20
  -6 -10   0   -1.90    3.90
   6  10   0    6.50    5.40
  -7 -10   0   -2.10    4.20
  -7 -10   0   -3.00    3.20
   7  10   0    7.50    5.90
   8 -11   0   -0.90    3.90
   8 -11   0   12.10    5.00
  -8  11   0   -0.70    3.30
  -8  11   0   -5.70    4.40
   7 -11   0    9.60    4.90
   7 -11   0    6.10    4.80
  -7  11   0   10.90    4.60
  -7  11   0   10.80    5.40
   6 -11   0    0.70    3.90
   6 -11   0    4.40    4.50
  -6  11   0    2.50    4.00
  -6  11   0    6.90    5.40
   5 -11   0    3.30    4.10
   5 -11   0    0.80    4.50
  -5  11   0    7.70    4.80
  -5  11   0    2.20    4.40
   4 -11   0   48.20    8.30
   4 -11   0   46.10    7.10
  -4  11   0   39.60    6.60
  -4  11   0   52.29    7.50
   3 -11   0   21.90    5.00
   3 -11   0    9.40    5.20
  -3  11   0   21.90    5.70
  -3  11   0   17.80    5.20
   2 -11   0   12.30    5.20
   2 -11   0   10.90    4.30
  -2  11   0    8.30    4.00
  -2  11   0    6.80    4.70
   1 -11   0    5.70    4.60
   1 -11   0   -7.70    2.70
  -1  11   0    5.10    4.70
  -1  11   0   -1.60    2.90
   0 -11   0   -0.90    2.50
   0 -11   0    5.10    3.60
   0 -11   0   -0.70    4.20
   0  11   0    1.00    3.00
   0  11   0   10.40    4.80
  -1 -11   0   71.29    9.00
  -1 -11   0   87.89    7.10
  -1 -11   0   90.39    7.20
   1  11   0   90.99    9.80
   1  11   0   84.29    6.90
  -2 -11   0  117.19   11.30
  -2 -11   0  135.09    8.90
  -2 -11   0  133.59    8.80
   2  11   0  139.19   11.10
   2  11   0  130.79    7.70
  -3 -11   0   18.70    5.80
  -3 -11   0    6.80    3.90
   3  11   0   14.40    5.20
   3  11   0   13.20    6.20
  -4 -11   0  114.79   11.30
  -4 -11   0  116.29   10.70
   4  11   0  102.89   11.20
  -5 -11   0    6.40    4.00
  -5 -11   0    0.90    4.40
   5  11   0    8.90    6.10
  -6 -11   0   54.39    8.00
  -6 -11   0   46.30    8.00
   6  11   0   50.29    9.60
   7 -12   0   20.20    5.50
   7 -12   0   16.50    6.00
  -7  12   0   14.20    4.80
  -7  12   0   12.90    5.90
   6 -12   0   25.40    6.60
   6 -12   0   27.30    6.60
  -6  12   0   32.00    6.70
  -6  12   0   30.20    7.40
   5 -12   0   68.79    8.90
   5 -12   0   60.09    9.00
  -5  12   0   62.89    8.40
  -5  12   0   57.79    8.50
   4 -12   0   27.60    5.80
   4 -12   0    7.80    5.60
  -4  12   0   21.90    5.90
  -4  12   0   16.70    5.90
   3 -12   0   55.89    7.70
   3 -12   0   67.99    9.70
  -3  12   0   52.59    7.90
  -3  12   0   57.89    7.50
   2 -12   0   12.90    4.20
   2 -12   0   14.50    6.40
  -2  12   0    8.70    4.30
  -2  12   0   10.00    5.30
   1 -12   0   42.30    7.90
   1 -12   0   47.10    6.80
  -1  12   0   38.50    5.90
  -1  12   0   33.60    7.10
   0 -12   0    9.10    4.10
   0 -12   0   16.70    6.00
   0  12   0   17.30    4.60
   0  12   0   22.00    6.10
  -1 -12   0   10.20    5.60
   1  12   0   -1.50    2.80
   1  12   0    7.80    5.40
  -2 -12   0   55.69    8.90
  -2 -12   0   71.69    7.70
   2  12   0   63.59    9.40
  -3 -12   0    5.30    4.80
  -3 -12   0    0.90    3.50
   3  12   0   -1.50    4.80
  -4 -12   0   34.80    7.40
  -4 -12   0   21.60    5.40
   4  12   0   19.30    7.30
  -5 -12   0    4.30    4.30
  -5 -12   0    8.30    4.80
   5  12   0    6.30    6.30
   6 -13   0    2.20    4.60
   6 -13   0    0.80    3.00
  -6  13   0   -3.10    4.40
  -6  13   0   12.20    4.60
   5 -13   0  107.39    8.80
   5 -13   0  102.39   11.40
  -5  13   0  106.19   11.40
  -5  13   0  122.99   11.90
   4 -13   0   -3.20    4.60
   4 -13   0   -1.40    2.50
  -4  13   0    4.60    4.40
  -4  13   0    0.40    3.70
   3 -13   0   31.50    5.90
   3 -13   0   33.70    8.10
  -3  13   0   29.60    6.40
  -3  13   0   18.90    6.30
   2 -13   0   17.70    4.50
   2 -13   0   16.90    6.30
  -2  13   0   15.20    4.60
  -2  13   0   12.50    6.10
   1 -13   0    6.00    5.60
  -1  13   0    5.70    5.30
  -1  13   0    6.40    3.90
   0 -13   0    1.70    4.90
   0  13   0   -1.60    4.90
  -1 -13   0  196.88   14.10
   1  13   0  204.58   14.20
  -2 -13   0   -2.20    4.50
   2  13   0    7.70    5.50
  -3 -13   0   37.00    8.30
   3  13   0   36.50    8.30
   3 -14   0    9.90    6.20
  -3  14   0    9.40    3.60
  -3  14   0    0.40    4.60
   2 -14   0   25.00    7.40
  -2  14   0   19.50    6.90
  -2  14   0   38.80    6.10
   1 -14   0   16.30    6.40
  -1  14   0   30.10    7.50
   0 -14   0   47.00   10.00
   0  14   0   53.99    9.80
   2  14  -1   71.49   10.30
  -2 -14   1   69.69   11.30
   1  14  -1  123.49   12.60
  -1 -14   1  153.88   14.80
   0  14  -1   50.59    9.00
   0 -14   1   42.40    9.00
  -1  14  -1    6.20    6.10
  -1  14  -1   24.50    5.30
   1 -14   1   10.80    5.80
  -2  14  -1   41.60    7.00
  -2  14  -1   40.30    8.00
   2 -14   1   43.90    9.30
  -3  14  -1   72.79    8.80
  -3  14  -1   68.69    9.20
   3 -14   1   63.59   10.00
  -4  14  -1   17.80    5.60
  -4  14  -1   17.80    5.30
   4 -14   1    2.70    5.30
   4  13  -1    3.60    5.80
  -4 -13   1    7.00    5.00
  -4 -13   1   12.80    3.80
   3  13  -1    4.00    5.30
  -3 -13   1    3.20    3.60
  -3 -13   1    2.40    4.60
   2  13  -1   55.29    9.10
  -2 -13   1   53.09    8.70
   1  13  -1   13.30    3.90
   1  13  -1    7.70    5.70
  -1 -13   1   18.90    6.80
   0  13  -1   63.49    8.90
   0  13  -1   58.39    7.30
   0 -13   1   63.49    9.70
  -1  13  -1   10.20    4.00
  -1  13  -1    2.20    5.20
   1 -13   1    6.30    5.70
  -2  13  -1   11.20    4.70
  -2  13  -1   23.50    6.60
   2 -13   1   16.30    6.80
   2 -13   1   21.60    6.60
  -3  13  -1   13.50    4.70
  -3  13  -1    9.00    5.20
   3 -13   1    8.90    3.80
   3 -13   1    9.40    5.50
  -4  13  -1   53.99    8.60
  -4  13  -1   56.49    8.00
   4 -13   1   55.99    7.50
   4 -13   1   49.99    9.00
  -5  13  -1    9.60    5.50
  -5  13  -1    4.90    4.40
   5 -13   1   -0.70    3.50
   5 -13   1    3.80    5.00
  -6  13  -1   15.50    5.00
  -6  13  -1   17.30    6.30
   6 -13   1   25.00    5.00
   6 -13   1   22.40    6.70
   5  12  -1   10.30    6.10
  -5 -12   1   -0.20    4.60
  -5 -12   1   16.60    5.60
   4  12  -1    8.30    6.00
  -4 -12   1    3.90    3.90
  -4 -12   1    8.10    5.10
   3  12  -1   -1.30    5.20
  -3 -12   1    0.60    4.90
  -3 -12   1    1.00    3.00
   2  12  -1    0.90    2.80
   2  12  -1    9.00    5.40
  -2 -12   1   -0.90    4.50
  -2 -12   1   -0.60    3.10
   1  12  -1   28.10    5.00
   1  12  -1   32.10    6.70
  -1 -12   1   46.30    8.20
  -1 -12   1   33.20    5.40
   0  12  -1    7.80    5.00
   0  12  -1    6.40    3.70
   0 -12   1    8.90    5.40
   0 -12   1    7.70    3.30
  -1  12  -1  240.08   12.20
  -1  12  -1  226.28   13.40
   1 -12   1  255.27   11.80
   1 -12   1  250.87   14.60
  -2  12  -1    7.30    4.80
  -2  12  -1    1.80    3.50
   2 -12   1    7.00    4.60
   2 -12   1    3.80    3.10
  -3  12  -1   51.09    7.70
  -3  12  -1   55.19    7.80
   3 -12   1   64.59    7.60
   3 -12   1   53.99    8.80
  -4  12  -1  161.48   11.10
  -4  12  -1  165.58   11.50
   4 -12   1  166.88   12.40
   4 -12   1  158.78   10.30
  -5  12  -1   12.60    5.60
  -5  12  -1    6.20    4.30
   5 -12   1   10.70    4.90
   5 -12   1    8.70    5.80
  -6  12  -1    8.90    5.40
  -6  12  -1    4.20    4.00
   6 -12   1    6.90    4.10
   6 -12   1   10.40    5.50
  -7  12  -1   -6.30    3.90
  -7  12  -1    1.80    3.40
   7 -12   1   -7.70    3.60
   7 -12   1   -0.10    4.40
  -8  12  -1    5.90    5.20
   8 -12   1   12.90    5.20
   8 -12   1    8.60    3.50
   7  11  -1    0.70    5.70
  -7 -11   1    4.90    4.80
  -7 -11   1    1.20    3.80
   6  11  -1   37.20    8.40
  -6 -11   1   23.70    6.20
  -6 -11   1   22.40    5.70
   5  11  -1   11.80    6.20
  -5 -11   1    7.60    4.90
  -5 -11   1    8.80    5.00
   4  11  -1    8.00    6.00
  -4 -11   1    8.70    5.00
  -4 -11   1    7.20    4.40
   3  11  -1   40.30    5.50
   3  11  -1   42.30    7.60
  -3 -11   1   54.29    7.50
  -3 -11   1   51.79    8.50
   2  11  -1    3.50    5.00
   2  11  -1   11.10    3.50
  -2 -11   1    4.80    3.00
  -2 -11   1    3.80    3.50
  -2 -11   1   -0.50    4.40
   1  11  -1  128.99    8.40
   1  11  -1  135.09   10.30
  -1 -11   1  145.69    8.90
  -1 -11   1  163.48    8.50
  -1 -11   1  144.89   11.20
   0  11  -1   69.19    7.20
   0  11  -1   68.59    8.20
   0 -11   1   62.69    6.60
   0 -11   1   76.59    9.50
   0 -11   1   73.59    7.00
  -1  11  -1   17.70    4.60
  -1  11  -1   15.80    5.10
   1 -11   1   17.70    4.30
   1 -11   1   22.70    4.00
   1 -11   1    9.60    5.10
  -2  11  -1    5.70    4.00
  -2  11  -1    0.40    3.90
   2 -11   1    0.40    4.20
   2 -11   1    1.50    3.10
  -3  11  -1   50.39    7.30
  -3  11  -1   42.10    6.60
   3 -11   1   55.09    7.00
   3 -11   1   47.30    8.00
  -4  11  -1   -2.50    3.60
  -4  11  -1   -0.60    3.50
   4 -11   1   -1.30    3.30
   4 -11   1   -4.00    3.90
  -5  11  -1  408.46   17.50
  -5  11  -1  384.66   16.00
   5 -11   1  371.76   17.20
   5 -11   1  400.36   16.50
  -6  11  -1    8.80    4.30
  -6  11  -1    8.70    5.10
   6 -11   1   11.20    5.20
   6 -11   1    4.50    4.00
  -7  11  -1    3.80    3.70
  -7  11  -1   -0.20    4.80
   7 -11   1    1.40    4.60
   7 -11   1    2.30    4.20
  -8  11  -1  116.49   12.90
  -8  11  -1  105.19   11.70
   8 -11   1  128.09   10.40
   8 -11   1  130.79   10.40
  -9  11  -1   19.00    6.80
   9 -11   1    7.30    4.40
   9 -11   1   12.60    5.20
   8  10  -1   36.80    8.30
  -8 -10   1   53.89    9.00
   7  10  -1    9.60    6.30
  -7 -10   1    9.20    5.90
  -7 -10   1    9.70    4.00
   6  10  -1    9.40    6.00
  -6 -10   1   21.00    5.40
  -6 -10   1   -0.90    4.70
   5  10  -1  111.89   11.00
  -5 -10   1  104.79   10.70
  -5 -10   1  115.69    9.50
   4  10  -1   25.10    4.40
   4  10  -1   25.90    4.50
   4  10  -1   24.00    6.40
  -4 -10   1   32.50    6.50
  -4 -10   1   29.80    5.90
   3  10  -1    1.80    2.40
   3  10  -1    7.10    4.70
   3  10  -1    7.10    3.10
  -3 -10   1   -8.70    2.80
  -3 -10   1   -5.50    3.40
   2  10  -1   72.49    8.30
   2  10  -1   74.09    7.10
  -2 -10   1   86.29    8.10
  -2 -10   1   87.39    9.00
  -2 -10   1   71.29    6.90
   1  10  -1   -4.60    3.40
   1  10  -1   -4.90    2.60
  -1 -10   1    1.00    3.90
  -1 -10   1    4.20    2.90
  -1 -10   1   -2.20    2.90
   0  10  -1    3.80    3.20
   0  10  -1   11.00    4.40
   0 -10   1    4.30    3.00
   0 -10   1   11.60    4.90
   0 -10   1    4.70    2.90
  -1  10  -1    2.90    3.20
  -1  10  -1    6.30    4.00
   1 -10   1   -0.20    2.40
   1 -10   1    2.20    2.90
   1 -10   1   -0.20    3.40
  -2  10  -1  107.49    9.40
  -2  10  -1   91.79    7.70
   2 -10   1   94.69    6.10
   2 -10   1  108.39   10.30
   2 -10   1   95.59    7.20
  -3  10  -1   59.19    7.30
  -3  10  -1   55.79    7.20
  -3  10  -1   56.19    4.10
   3 -10   1   52.49    7.30
   3 -10   1   41.10    6.10
  -4  10  -1    2.30    4.00
  -4  10  -1    6.10    3.90
   4 -10   1   11.40    4.80
   4 -10   1    3.40    3.70
  -5  10  -1   63.69    8.10
  -5  10  -1   73.09    7.70
   5 -10   1   67.39    7.90
   5 -10   1   57.09    8.00
  -6  10  -1   57.59    8.20
  -6  10  -1   53.99    7.00
   6 -10   1   52.09    7.70
   6 -10   1   58.39    8.10
  -7  10  -1   -1.70    3.50
  -7  10  -1    3.10    4.80
   7 -10   1   -0.80    3.70
   7 -10   1   -2.40    3.90
  -8  10  -1    8.60    4.10
  -8  10  -1    4.60    5.00
   8 -10   1    6.90    4.70
   8 -10   1    3.70    3.80
  -9  10  -1    4.70    4.90
   9 -10   1    2.30    4.60
   9 -10   1   11.60    4.00
   9   9  -1   32.80    8.10
  -9  -9   1   34.60    8.20
   8   9  -1   22.20    7.10
  -8  -9   1   31.30    7.50
   7   9  -1  333.57   17.10
  -7  -9   1  339.07   14.90
  -7  -9   1  355.26   17.30
   6   9  -1    3.20    2.30
   6   9  -1   -0.60    4.30
  -6  -9   1   -0.60    4.10
  -6  -9   1   -2.70    2.80
   5   9  -1   58.29    5.90
   5   9  -1   35.50    6.50
   5   9  -1   40.10    5.30
  -5  -9   1   40.20    6.70
  -5  -9   1   46.60    6.80
   4   9  -1   -2.90    2.50
   4   9  -1   -2.00    4.00
   4   9  -1    2.50    2.70
  -4  -9   1   -1.00    3.60
  -4  -9   1    2.50    3.70
   3   9  -1    2.10    2.80
   3   9  -1   -2.10    2.40
   3   9  -1   -0.20    3.70
  -3  -9   1    3.90    3.40
  -3  -9   1   -2.20    3.30
   2   9  -1  218.88   11.30
   2   9  -1  208.78    9.10
   2   9  -1  205.98    9.40
  -2  -9   1  207.18   10.30
  -2  -9   1  201.58   11.10
   1   9  -1   98.39    6.90
   1   9  -1  100.39    8.10
  -1  -9   1  113.19    8.50
  -1  -9   1   89.19    6.90
  -1  -9   1  108.09    6.60
   0   9  -1    7.80    3.80
   0   9  -1   11.20    3.70
   0  -9   1    3.10    3.00
   0  -9   1   12.10    3.50
   0  -9   1   14.50    4.80
  -1   9  -1   19.10    4.30
  -1   9  -1   24.80    4.90
   1  -9   1   20.60    3.60
   1  -9   1   13.00    4.00
   1  -9   1   26.50    5.50
  -2   9  -1   11.60    4.00
  -2   9  -1   16.20    4.40
   2  -9   1   12.60    3.20
   2  -9   1    8.50    3.60
   2  -9   1    8.90    4.30
  -3   9  -1  268.17   11.60
  -3   9  -1  270.57   12.00
  -3   9  -1  261.57    8.70
   3  -9   1  268.67   11.60
   3  -9   1  263.17   12.50
  -4   9  -1  351.16   14.40
  -4   9  -1  354.96   13.50
  -4   9  -1  346.67   10.10
   4  -9   1  342.97   13.90
   4  -9   1  333.07   14.40
  -5   9  -1   16.50    4.80
  -5   9  -1   13.00    2.30
  -5   9  -1    3.00    3.40
   5  -9   1   13.00    4.70
   5  -9   1    6.70    4.00
  -6   9  -1   27.00    5.40
  -6   9  -1   31.40    6.20
   6  -9   1   24.40    5.70
   6  -9   1   17.30    5.30
  -7   9  -1   10.50    5.20
  -7   9  -1    5.10    4.00
   7  -9   1   11.40    4.40
   7  -9   1    6.50    4.60
  -8   9  -1  119.09    9.00
  -8   9  -1  100.39   10.90
   8  -9   1  119.39    9.30
   8  -9   1  108.99   11.00
  -9   9  -1  103.49   12.90
  -9   9  -1  114.59   12.20
   9  -9   1   99.29    8.30
   9  -9   1   92.09   10.80
 -10   9  -1    6.40    6.00
  10  -9   1   12.90    5.70
   9   8  -1   -1.30    5.60
  -9  -8   1   -6.00    5.10
   8   8  -1   26.20    4.30
   8   8  -1   14.30    6.20
  -8  -8   1   12.60    6.20
   7   8  -1   30.30    7.10
   7   8  -1   32.10    5.10
  -7  -8   1   25.00    6.50
  -7  -8   1   19.80    4.80
   6   8  -1  202.78    9.60
   6   8  -1  225.78   10.20
   6   8  -1  223.48   12.80
  -6  -8   1  226.58   13.00
  -6  -8   1  229.48   11.30
   5   8  -1   70.69    6.40
   5   8  -1   60.49    6.00
   5   8  -1   60.99    7.70
  -5  -8   1   47.80    7.00
  -5  -8   1   62.29    7.00
   4   8  -1  129.29    7.30
   4   8  -1  131.29    7.00
   4   8  -1  123.69    9.30
  -4  -8   1  130.69    8.50
  -4  -8   1  120.39    8.70
   3   8  -1   21.10    3.90
   3   8  -1   18.70    3.70
   3   8  -1   14.70    4.30
  -3  -8   1   17.50    4.70
  -3  -8   1   19.60    4.80
   2   8  -1  136.79    7.40
   2   8  -1  161.38    9.30
   2   8  -1  145.09    7.10
  -2  -8   1  140.19    8.80
  -2  -8   1  143.09    8.20
   1   8  -1   92.99    7.30
   1   8  -1   90.29    6.20
  -1  -8   1   93.59    6.30
  -1  -8   1   93.89    7.50
  -1  -8   1   89.79    6.00
   0   8  -1   80.79    6.20
   0   8  -1   84.19    7.10
   0  -8   1   82.69    5.70
   0  -8   1   77.49    5.70
   0  -8   1   75.89    7.10
  -1   8  -1   63.89    6.30
  -1   8  -1   69.19    6.60
   1  -8   1   61.29    4.90
   1  -8   1   58.89    5.80
   1  -8   1   60.69    6.40
  -2   8  -1   98.29    7.10
  -2   8  -1   93.09    6.90
   2  -8   1   78.19    5.90
   2  -8   1   94.89    8.40
   2  -8   1   75.39    5.20
  -3   8  -1   26.80    4.70
  -3   8  -1   30.30    3.30
  -3   8  -1   23.40    4.40
   3  -8   1   32.50    5.10
   3  -8   1   24.60    4.80
  -4   8  -1  126.99    7.70
  -4   8  -1  122.79    8.40
  -4   8  -1  120.49    5.40
   4  -8   1  126.19    8.20
   4  -8   1  104.89    8.00
  -5   8  -1  248.38   10.90
  -5   8  -1  245.88    8.30
  -5   8  -1  262.07   12.50
   5  -8   1  251.97   11.80
   5  -8   1  243.68   11.70
  -6   8  -1    3.90    3.30
  -6   8  -1    0.90    2.00
  -6   8  -1    1.10    3.70
   6  -8   1    1.60    3.50
   6  -8   1    3.40    3.80
  -7   8  -1    3.00    4.30
  -7   8  -1    5.70    3.60
  -7   8  -1    9.20    2.70
   7  -8   1    8.80    4.00
   7  -8   1    5.80    4.60
  -8   8  -1   38.10    7.30
  -8   8  -1   62.49    7.30
   8  -8   1   38.90    6.40
   8  -8   1   39.90    7.50
  -9   8  -1    7.50    5.20
   9  -8   1    5.20    4.90
   9  -8   1    8.80    4.70
   9  -8   1   13.50    3.70
 -10   8  -1    3.90    5.40
  10  -8   1    2.00    5.60
 -11   8  -1   52.09    9.60
  11  -8   1   68.99   10.40
  10   7  -1    3.80    6.10
 -10  -7   1    2.80    5.10
   9   7  -1    8.10    3.40
   9   7  -1    1.00    5.60
  -9  -7   1    8.80    5.60
   8   7  -1  208.98   10.50
   8   7  -1  182.98   12.10
   8   7  -1  196.38   12.90
  -8  -7   1  208.88   10.10
  -8  -7   1  200.48   13.30
   7   7  -1   -2.10    4.20
   7   7  -1    0.80    2.80
   7   7  -1    5.50    2.90
  -7  -7   1    4.10    4.20
  -7  -7   1   -1.80    2.60
   6   7  -1   50.19    5.70
   6   7  -1   49.50    5.60
   6   7  -1   45.10    7.00
  -6  -7   1   36.50    6.50
  -6  -7   1   49.50    6.00
   5   7  -1  119.29    7.00
   5   7  -1  113.69    8.80
   5   7  -1  117.89    6.90
  -5  -7   1  132.39    9.00
  -5  -7   1  119.19    8.00
   4   7  -1    9.90    3.20
   4   7  -1    4.20    4.00
   4   7  -1    6.80    2.90
  -4  -7   1    9.60    3.60
  -4  -7   1    9.00    3.90
   3   7  -1  144.89    8.80
   3   7  -1  135.09    7.10
   3   7  -1  132.89    6.60
  -3  -7   1  132.89    8.20
  -3  -7   1  147.39    8.50
   2   7  -1  705.53   18.90
   2   7  -1  743.83   20.60
   2   7  -1  731.33   18.40
  -2  -7   1  731.13   20.60
  -2  -7   1  689.73   19.80
   1   7  -1   55.29    5.70
   1   7  -1   60.79    5.30
   1   7  -1   52.29    4.80
  -1  -7   1   64.79    6.90
  -1  -7   1   54.89    5.40
   0   7  -1   91.79    5.90
   0   7  -1   85.19    6.40
   0  -7   1   83.49    5.30
   0  -7   1   89.79    6.70
   0  -7   1   83.69    5.30
  -1   7  -1   36.00    4.50
  -1   7  -1   37.50    4.80
   1  -7   1   40.90    5.40
   1  -7   1   36.10    4.40
   1  -7   1   34.70    3.80
  -2   7  -1    8.20    3.20
  -2   7  -1   15.50    3.40
   2  -7   1   12.50    4.00
   2  -7   1   10.70    2.70
   2  -7   1   19.10    3.80
  -3   7  -1    4.50    1.90
  -3   7  -1    5.90    3.00
  -3   7  -1   -0.70    2.80
   3  -7   1    1.10    2.80
   3  -7   1    1.60    3.00
  -4   7  -1    0.20    1.70
  -4   7  -1    0.30    2.70
  -4   7  -1    1.50    3.30
   4  -7   1    0.90    3.00
   4  -7   1   -2.40    2.60
  -5   7  -1  202.38    9.20
  -5   7  -1  193.48   10.30
  -5   7  -1  199.18    7.40
   5  -7   1  201.78   10.30
   5  -7   1  212.08   10.00
  -6   7  -1   37.30    6.00
  -6   7  -1   28.40    3.70
  -6   7  -1   26.80    4.60
   6  -7   1   23.10    4.50
   6  -7   1   20.10    5.30
  -7   7  -1   59.99    7.30
  -7   7  -1   50.79    5.00
  -7   7  -1   61.89    6.60
   7  -7   1   71.49    8.40
   7  -7   1   66.19    6.80
  -8   7  -1   54.59    5.70
  -8   7  -1   37.50    5.50
  -8   7  -1   38.00    7.10
   8  -7   1   51.19    6.20
   8  -7   1   47.10    7.70
  -9   7  -1   -6.00    3.70
  -9   7  -1   -4.60    3.10
   9  -7   1    2.20    3.50
   9  -7   1    2.20    3.00
   9  -7   1    2.00    4.30
 -10   7  -1  175.78   12.90
  10  -7   1  176.58   12.80
 -11   7  -1   14.90    6.70
  11  -7   1   15.50    5.60
  10   6  -1   25.80    4.90
  10   6  -1   19.60    6.80
 -10  -6   1   15.60    6.00
   9   6  -1   96.89   10.40
   9   6  -1   88.09    8.90
  -9  -6   1   77.09    9.80
  -9  -6   1   95.79    9.00
   8   6  -1    4.50    3.50
   8   6  -1    7.90    5.00
  -8  -6   1    5.70    3.70
  -8  -6   1    1.40    2.50
  -8  -6   1   -1.90    4.50
   7   6  -1  328.07   15.00
   7   6  -1  347.47   13.20
  -7  -6   1  357.46   15.70
  -7  -6   1  327.87   12.50
   6   6  -1   13.10    4.50
   6   6  -1   12.20    3.70
   6   6  -1   12.40    3.60
  -6  -6   1   18.30    5.20
  -6  -6   1   11.70    3.40
   5   6  -1    7.00    3.10
   5   6  -1    4.80    3.70
   5   6  -1    7.00    2.90
  -5  -6   1    2.20    2.80
  -5  -6   1    1.00    3.50
   4   6  -1  713.93   19.00
   4   6  -1  739.53   20.90
   4   6  -1  703.53   18.60
  -4  -6   1  739.83   20.10
  -4  -6   1  681.33   20.70
   3   6  -1   24.20    3.80
   3   6  -1   28.30    3.70
   3   6  -1   31.40    5.00
  -3  -6   1   24.30    4.20
  -3  -6   1   27.10    4.70
   2   6  -1   30.90    3.50
   2   6  -1   27.80    3.70
   2   6  -1   21.30    4.30
  -2  -6   1   25.90    4.10
  -2  -6   1   31.50    4.20
   1   6  -1   46.20    4.60
   1   6  -1   51.59    5.40
   1   6  -1   44.20    4.00
  -1  -6   1   55.19    5.70
  -1  -6   1   41.10    4.30
   0   6  -1   22.80    3.50
   0   6  -1   26.00    3.90
   0  -6   1   23.80    3.30
   0  -6   1   20.10    3.20
   0  -6   1   20.80    3.60
  -1   6  -1  127.49    6.50
  -1   6  -1  125.99    6.40
   1  -6   1  120.19    6.90
   1  -6   1  121.69    5.50
   1  -6   1  129.09    6.30
  -2   6  -1  117.19    4.90
  -2   6  -1  112.19    6.30
  -2   6  -1  109.79    6.40
   2  -6   1  110.29    6.90
   2  -6   1  118.19    5.40
   2  -6   1  116.49    6.10
  -3   6  -1  157.08    5.90
  -3   6  -1  158.88    8.00
  -3   6  -1  167.08    7.30
  -3   6  -1  152.98    6.40
   3  -6   1  164.88    7.70
   3  -6   1  152.48    7.90
  -4   6  -1  145.89    5.80
  -4   6  -1  141.19    7.90
  -4   6  -1  134.69    6.90
   4  -6   1  133.59    7.60
   4  -6   1  134.79    7.60
  -5   6  -1   66.19    4.60
  -5   6  -1   82.19    7.70
  -5   6  -1   52.19    5.40
   5  -6   1   65.49    6.30
   5  -6   1   67.59    6.90
  -6   6  -1    6.30    2.60
  -6   6  -1    5.10    3.10
  -6   6  -1   -1.00    3.40
   6  -6   1    1.90    2.90
   6  -6   1    8.50    4.10
  -7   6  -1   35.40    4.50
  -7   6  -1   48.10    5.90
  -7   6  -1   25.10    5.70
   7  -6   1   30.20    5.80
   7  -6   1   29.70    4.90
  -8   6  -1   -0.40    2.80
  -8   6  -1   -0.90    3.70
   8  -6   1    0.00    2.60
   8  -6   1   -4.60    3.20
   8  -6   1    1.50    3.60
  -9   6  -1   15.10    5.60
  -9   6  -1   16.20    4.50
   9  -6   1   20.40    6.40
   9  -6   1   17.70    5.00
   9  -6   1   17.80    4.10
 -10   6  -1   11.80    4.00
 -10   6  -1    8.70    5.30
  10  -6   1    3.80    4.10
  10  -6   1   13.90    5.90
 -11   6  -1   22.30    7.30
  11  -6   1   16.10    6.90
  11   5  -1   -9.90    5.20
  11   5  -1    5.10    2.60
 -11  -5   1    3.90    5.40
  10   5  -1   10.40    4.00
  10   5  -1    7.60    5.60
 -10  -5   1   24.90    5.30
 -10  -5   1    7.20    6.10
   9   5  -1   93.89    8.00
   9   5  -1  102.89   10.30
  -9  -5   1   91.49   10.10
  -9  -5   1   98.69    8.00
   8   5  -1   50.89    6.60
   8   5  -1   57.19    7.60
  -8  -5   1   55.89    6.80
  -8  -5   1   49.90    5.10
  -8  -5   1   50.49    7.70
   7   5  -1    9.80    4.60
   7   5  -1    1.30    2.80
  -7  -5   1    2.40    3.80
  -7  -5   1   -1.90    3.10
  -7  -5   1   -0.50    2.20
   6   5  -1    2.70    3.70
   6   5  -1    2.60    2.90
  -6  -5   1    0.40    2.70
  -6  -5   1    2.00    2.40
  -6  -5   1    2.70    3.40
   5   5  -1   84.99    6.90
   5   5  -1   83.29    5.70
  -5  -5   1   80.99    5.70
  -5  -5   1   76.99    6.00
  -5  -5   1   83.79    7.00
   4   5  -1  249.68   10.50
   4   5  -1  250.37    9.40
   4   5  -1  269.37    9.10
  -4  -5   1  232.08    9.30
  -4  -5   1  259.97   10.60
   3   5  -1   29.70    4.20
   3   5  -1   33.40    3.90
   3   5  -1   36.30    3.70
  -3  -5   1   34.90    4.30
  -3  -5   1   28.20    4.20
   2   5  -1    2.70    1.90
   2   5  -1    7.90    3.10
   2   5  -1    5.60    2.50
  -2  -5   1    2.10    2.60
  -2  -5   1    4.90    2.80
  -2  -5   1    4.50    1.80
   1   5  -1  919.41   21.00
   1   5  -1  917.81   21.80
   1   5  -1  953.60   22.60
  -1  -5   1  953.00   20.80
  -1  -5   1  910.21   22.50
  -1  -5   1  925.31   22.10
   0   5  -1  506.35   13.50
   0   5  -1  473.75   13.10
   0  -5   1  493.35   12.40
   0  -5   1  480.55   12.60
   0  -5   1  492.65   14.10
   0  -5   1  482.25   12.80
  -1   5  -1   89.69    5.30
  -1   5  -1   87.49    4.30
  -1   5  -1   85.19    4.90
   1  -5   1   85.09    4.90
   1  -5   1   93.29    5.90
   1  -5   1   88.59    4.40
  -2   5  -1  930.51   21.80
  -2   5  -1  907.61   22.60
  -2   5  -1  939.41   20.80
   2  -5   1  945.11   22.30
   2  -5   1  937.61   22.90
   2  -5   1  915.71   21.10
  -3   5  -1    3.40    2.70
  -3   5  -1   -2.10    1.90
  -3   5  -1    1.30    1.60
  -3   5  -1   -0.40    1.60
   3  -5   1    1.90    2.50
   3  -5   1    3.20    2.50
  -4   5  -1   22.00    2.90
  -4   5  -1   17.50    3.70
  -4   5  -1   22.30    3.50
   4  -5   1   19.90    3.70
   4  -5   1   20.20    3.80
  -5   5  -1  138.89    8.10
  -5   5  -1  140.29    6.40
  -5   5  -1  145.29    7.10
   5  -5   1  147.79    8.30
   5  -5   1  153.18    7.50
  -6   5  -1  116.29    8.10
  -6   5  -1  127.09    7.30
  -6   5  -1  129.89    6.70
   6  -5   1  127.89    7.20
   6  -5   1  115.69    8.10
  -7   5  -1  122.89    8.70
  -7   5  -1  134.19    7.50
   7  -5   1  120.99    7.80
   7  -5   1  129.69    7.30
   7  -5   1  131.49    9.10
  -8   5  -1   51.79    7.30
  -8   5  -1   60.99    6.40
   8  -5   1   53.49    6.10
   8  -5   1   49.90    7.10
   8  -5   1   61.59    6.00
  -9   5  -1   64.29    8.40
  -9   5  -1   64.99    7.10
   9  -5   1   64.39    9.20
   9  -5   1   51.49    5.60
   9  -5   1   55.09    6.60
 -10   5  -1    1.70    5.10
 -10   5  -1    9.00    4.30
  10  -5   1    8.20    5.20
  10  -5   1    8.00    4.20
 -11   5  -1   11.20    5.40
 -11   5  -1    3.70    3.80
  11  -5   1    5.20    4.90
 -12   5  -1    5.40    6.30
  12  -5   1    7.50    5.40
  11   4  -1   -4.50    1.70
  11   4  -1    2.20    5.30
 -11  -4   1   -0.50    3.40
 -11  -4   1   -0.40    5.40
  10   4  -1   39.90    7.90
  10   4  -1   42.60    7.00
 -10  -4   1   36.70    7.60
 -10  -4   1   40.40    6.30
   9   4  -1   85.29    9.40
   9   4  -1   86.39    9.00
  -9  -4   1   79.99    8.40
  -9  -4   1   90.49   10.00
   8   4  -1  257.17   11.80
   8   4  -1  258.37   12.60
  -8  -4   1  230.98    8.60
  -8  -4   1  223.68   12.70
  -8  -4   1  238.88   11.30
   7   4  -1    0.80    3.70
   7   4  -1   -1.60    3.00
  -7  -4   1    2.00    3.70
  -7  -4   1    0.60    2.00
  -7  -4   1    3.10    3.00
   6   4  -1   -0.60    2.70
   6   4  -1   -1.90    3.20
  -6  -4   1    4.50    3.30
  -6  -4   1    1.10    2.00
  -6  -4   1    0.80    2.90
   5   4  -1    3.60    3.30
   5   4  -1    5.80    2.70
  -5  -4   1    2.50    2.10
  -5  -4   1    1.70    2.60
  -5  -4   1    1.40    3.20
   4   4  -1   44.30    4.30
   4   4  -1   42.60    4.90
  -4  -4   1   47.40    4.30
  -4  -4   1   54.79    5.60
  -4  -4   1   39.30    4.40
   3   4  -1  145.69    7.20
   3   4  -1  139.99    5.80
  -3  -4   1  156.28    7.30
  -3  -4   1  138.79    6.20
   2   4  -1  404.76   10.50
   2   4  -1  421.76   12.10
   2   4  -1  407.76   11.30
  -2  -4   1  425.16   11.80
  -2  -4   1  428.86   12.20
  -2  -4   1  402.06   10.40
   1   4  -1  200.28    7.10
   1   4  -1  209.58    7.40
   1   4  -1  197.78    6.10
  -1  -4   1  208.48    7.20
  -1  -4   1  206.98    7.20
  -1  -4   1  203.68    6.00
  -1  -4   1  209.28    7.60
   0   4  -1    3.00    2.20
   0   4  -1    2.20    2.00
   0   4  -1    0.70    1.80
   0  -4   1    2.70    1.70
   0  -4   1    1.90    1.90
   0  -4   1    3.00    2.40
   0  -4   1    2.70    1.80
  -1   4  -1   55.39    3.90
  -1   4  -1   53.19    3.80
  -1   4  -1   51.19    4.10
  -1   4  -1   47.90    3.30
   1  -4   1   52.19    4.40
   1  -4   1   50.89    3.70
   1  -4   1   54.79    3.50
  -2   4  -1  140.99    6.30
  -2   4  -1  132.89    5.00
  -2   4  -1  141.49    5.60
  -2   4  -1  127.29    5.10
   2  -4   1  139.19    6.30
   2  -4   1  141.99    5.90
   2  -4   1  143.19    5.40
  -3   4  -1    0.80    1.70
  -3   4  -1    0.70    2.00
  -3   4  -1    0.80    1.90
  -3   4  -1    3.10    2.50
   3  -4   1    0.70    2.30
   3  -4   1   -0.40    2.20
  -4   4  -1  141.49    7.20
  -4   4  -1  147.29    6.00
  -4   4  -1  139.29    6.30
   4  -4   1  146.59    6.60
   4  -4   1  136.89    7.10
  -5   4  -1  167.98    7.40
  -5   4  -1  170.38    7.10
  -5   4  -1  167.38    8.20
   5  -4   1  148.49    8.20
   5  -4   1  163.68    7.30
  -6   4  -1  160.68    7.60
  -6   4  -1  148.29    8.50
   6  -4   1  163.28    7.50
   6  -4   1  161.88    7.80
   6  -4   1  168.48    9.30
  -7   4  -1    7.10    3.70
  -7   4  -1    4.00    3.20
   7  -4   1    8.00    3.30
   7  -4   1    1.50    2.60
   7  -4   1    4.70    3.60
  -8   4  -1  510.35   16.60
  -8   4  -1  495.65   18.00
   8  -4   1  483.25   18.50
   8  -4   1  511.55   16.10
   8  -4   1  471.65   14.80
  -9   4  -1    4.00    3.70
  -9   4  -1   -4.50    3.60
   9  -4   1    4.60    2.60
   9  -4   1    3.00    4.10
   9  -4   1   -0.60    3.40
 -10   4  -1   12.50    5.50
 -10   4  -1   10.60    4.70
  10  -4   1   25.50    5.30
  10  -4   1   36.60    7.50
 -11   4  -1   29.80    6.20
 -11   4  -1   23.80    6.70
  11  -4   1   29.70    7.80
 -12   4  -1   81.19   10.30
 -12   4  -1   72.49   10.10
  12  -4   1   79.79   11.50
  11   3  -1   62.59    8.50
  11   3  -1   50.29    8.40
 -11  -3   1   54.39    7.90
 -11  -3   1   57.09    9.10
  10   3  -1    5.20    4.20
  10   3  -1    3.50    4.90
 -10  -3   1   15.10    4.90
 -10  -3   1   15.70    5.90
   9   3  -1   48.10    7.10
   9   3  -1   45.60    6.90
  -9  -3   1   55.39    7.10
  -9  -3   1   41.10    7.40
   8   3  -1   91.59    7.40
   8   3  -1   94.29    8.70
  -8  -3   1   80.99    8.60
  -8  -3   1   85.79    8.10
  -8  -3   1   81.69    4.50
   7   3  -1  944.91   25.50
   7   3  -1  917.31   25.00
  -7  -3   1  923.11   26.10
  -7  -3   1  924.51   24.90
  -7  -3   1  904.31   21.60
   6   3  -1  118.19    7.60
   6   3  -1  126.29    7.20
  -6  -3   1  113.39    5.30
  -6  -3   1  107.29    7.50
  -6  -3   1  114.19    7.00
   5   3  -1    5.10    2.60
   5   3  -1    0.20    2.70
  -5  -3   1    3.40    2.10
  -5  -3   1    4.90    3.00
  -5  -3   1    3.20    2.70
   4   3  -1   15.90    3.40
   4   3  -1   17.00    2.80
   4   3  -1   15.80    3.00
  -4  -3   1   13.80    3.00
  -4  -3   1   16.70    3.60
  -4  -3   1   14.30    2.50
   3   3  -1   69.79    4.20
   3   3  -1   67.59    4.00
   3   3  -1   71.19    5.50
  -3  -3   1   66.29    4.50
  -3  -3   1   69.09    3.80
  -3  -3   1   68.09    5.00
  -3  -3   1   64.69    3.90
   2   3  -1   69.29    4.80
   2   3  -1   68.79    3.50
   2   3  -1   74.09    4.20
   2   3  -1   73.09    4.20
  -2  -3   1   80.99    4.80
  -2  -3   1   72.79    4.20
  -2  -3   1   73.39    3.50
   1   3  -1  354.06    9.60
   1   3  -1  358.76    9.80
   1   3  -1  346.37    9.40
   1   3  -1  350.66    8.40
   1   3  -1  366.86    9.70
  -1  -3   1  360.26    9.70
  -1  -3   1  333.77    9.50
  -1  -3   1  362.36    9.80
  -1  -3   1  357.16    9.60
  -1  -3   1  353.06    8.40
   0   3  -1   34.30    3.20
   0   3  -1   35.50    2.90
   0   3  -1   38.80    3.20
   0   3  -1   38.10    3.00
   0  -3   1   38.90    3.30
   0  -3   1   35.40    2.70
   0  -3   1   32.50    2.60
   0  -3   1   39.50    3.10
   0  -3   1   43.20    3.20
   0  -3   1   44.50    3.70
  -1   3  -1 2528.85   50.49
  -1   3  -1 2407.56   49.50
  -1   3  -1 2535.05   49.90
  -1   3  -1 2390.26   50.19
  -1   3  -1 2500.55   49.50
   1  -3   1 2454.05   50.39
   1  -3   1 2367.66   49.40
   1  -3   1 2466.95   50.29
   1  -3   1 2454.75   49.80
   1  -3   1 2469.25   49.60
  -2   3  -1 1705.93   35.20
  -2   3  -1 1665.53   34.10
  -2   3  -1 1686.43   34.20
  -2   3  -1 1637.94   35.30
  -2   3  -1 1645.24   34.50
  -2   3  -1 1620.24   35.20
   2  -3   1 1613.74   35.10
   2  -3   1 1645.14   34.10
   2  -3   1 1649.83   35.10
  -3   3  -1 2795.62   58.89
  -3   3  -1 2824.02   57.59
  -3   3  -1 2924.51   57.59
   3  -3   1 2874.21   58.19
   3  -3   1 2757.82   57.29
   3  -3   1 2799.62   58.89
   3  -3   1 2860.61   57.79
  -4   3  -1  186.38    7.10
  -4   3  -1  197.98    7.20
  -4   3  -1  191.58    8.10
   4  -3   1  193.08    7.30
   4  -3   1  204.18    8.30
  -5   3  -1  159.88    7.70
  -5   3  -1  137.79    6.60
   5  -3   1  148.59    6.70
   5  -3   1  142.39    7.80
   5  -3   1  150.68    6.50
  -6   3  -1   32.20    4.40
  -6   3  -1   38.60    5.30
   6  -3   1   38.50    4.30
   6  -3   1   26.40    4.50
   6  -3   1   33.30    4.00
  -7   3  -1   65.99    6.40
  -7   3  -1   79.79    7.60
   7  -3   1   74.39    6.00
   7  -3   1   61.89    4.90
   7  -3   1   70.99    7.30
  -8   3  -1   -2.20    3.30
  -8   3  -1   -2.70    2.90
   8  -3   1   -6.60    3.10
   8  -3   1    1.40    3.20
   8  -3   1   -0.30    2.20
  -9   3  -1  102.89    8.60
  -9   3  -1  118.99   10.30
   9  -3   1  107.59    7.90
   9  -3   1   98.19    6.20
   9  -3   1  101.19   10.40
 -10   3  -1    0.90    4.50
 -10   3  -1   -1.10    4.00
  10  -3   1    6.00    5.20
  10  -3   1    3.70    4.00
 -11   3  -1    2.30    4.20
 -11   3  -1   -1.10    4.50
  11  -3   1   -6.60    4.40
  11  -3   1   -3.60    3.70
 -12   3  -1  172.18   12.80
 -12   3  -1  183.98   12.60
  12  -3   1  177.18   13.30
  12   2  -1    9.90    5.70
  12   2  -1    5.30    3.90
 -12  -2   1   -0.90    5.00
 -12  -2   1   16.90    4.50
  11   2  -1    1.10    5.10
  11   2  -1    5.00    4.10
 -11  -2   1    0.90    4.80
 -11  -2   1   -2.50    3.80
  10   2  -1    6.20    4.40
  10   2  -1    7.10    4.80
 -10  -2   1    9.00    5.50
 -10  -2   1    8.70    4.50
   9   2  -1  104.49    8.70
   9   2  -1   98.89    9.40
  -9  -2   1  108.69    8.50
  -9  -2   1  115.59   10.60
   8   2  -1  370.46   14.50
   8   2  -1  376.16   14.70
  -8  -2   1  375.46   15.20
  -8  -2   1  344.97   14.00
  -8  -2   1  368.56   10.00
   7   2  -1   41.30    5.70
   7   2  -1   38.20    5.50
  -7  -2   1   40.60    3.10
  -7  -2   1   47.60    5.90
  -7  -2   1   40.30    5.80
  -7  -2   1   38.70    2.70
   6   2  -1  159.58    8.00
   6   2  -1  164.28    8.50
  -6  -2   1  158.28    5.60
  -6  -2   1  158.48    5.70
  -6  -2   1  162.18    8.00
  -6  -2   1  148.39    8.50
   5   2  -1   99.99    6.30
   5   2  -1  108.29    6.20
  -5  -2   1   95.79    4.20
  -5  -2   1  103.69    6.20
  -5  -2   1   91.89    6.40
  -5  -2   1   95.39    4.10
   4   2  -1  211.48    8.20
   4   2  -1  210.28    7.60
  -4  -2   1  200.48    8.30
  -4  -2   1  216.38    8.00
  -4  -2   1  211.58    6.30
  -4  -2   1  200.88    6.40
   3   2  -1  960.30   21.00
   3   2  -1 1020.80   22.70
   3   2  -1  983.20   21.80
  -3  -2   1  945.41   21.70
  -3  -2   1  967.70   22.80
  -3  -2   1 1006.90   21.00
  -3  -2   1  945.61   22.20
   2   2  -1 1162.48   24.40
   2   2  -1 1144.69   25.30
   2   2  -1 1155.98   24.30
   2   2  -1 1190.48   25.50
  -2  -2   1 1171.58   24.30
  -2  -2   1 1127.09   25.40
  -2  -2   1 1198.68   25.10
  -2  -2   1 1128.09   24.30
  -2  -2   1 1161.68   25.40
   1   2  -1  756.72   16.90
   1   2  -1  761.22   16.60
   1   2  -1  770.72   16.80
   1   2  -1  769.42   15.60
  -1  -2   1  774.12   15.60
  -1  -2   1  727.63   16.80
  -1  -2   1  747.53   16.90
  -1  -2   1  778.32   16.50
   0   2  -1    1.40    1.50
   0   2  -1    0.00    1.30
   0   2  -1    1.30    1.00
   0   2  -1   -0.40    1.20
   0  -2   1    0.20    1.40
   0  -2   1   -0.50    1.40
   0  -2   1    0.30    1.00
   0  -2   1    0.90    1.50
  -1   2  -1  264.97    6.90
  -1   2  -1  252.57    7.10
  -1   2  -1  253.97    6.90
  -1   2  -1  258.47    6.30
   1  -2   1  261.87    7.20
   1  -2   1  260.37    7.20
   1  -2   1  262.77    6.90
   1  -2   1  262.87    6.30
  -2   2  -1  745.13   17.40
  -2   2  -1  772.02   17.00
  -2   2  -1  786.72   16.50
   2  -2   1  759.82   17.00
   2  -2   1  748.33   17.60
   2  -2   1  755.42   17.20
   2  -2   1  767.52   16.30
  -3   2  -1   42.20    3.30
  -3   2  -1   49.99    4.20
  -3   2  -1   39.90    3.20
  -3   2  -1   40.70    3.50
   3  -2   1   38.10    3.00
   3  -2   1   51.39    4.70
   3  -2   1   43.50    3.40
   3  -2   1   44.80    3.80
  -4   2  -1  724.43   18.20
  -4   2  -1  750.42   17.40
  -4   2  -1  757.02   18.60
   4  -2   1  741.83   17.40
   4  -2   1  692.73   18.40
   4  -2   1  756.52   17.50
   4  -2   1  729.73   19.10
  -5   2  -1  778.42   20.40
  -5   2  -1  795.42   20.60
   5  -2   1  770.22   21.30
   5  -2   1  830.52   19.60
   5  -2   1  829.12   19.20
  -6   2  -1   82.39    6.40
  -6   2  -1   90.09    6.40
   6  -2   1   83.69    5.10
   6  -2   1   83.79    6.40
   6  -2   1   89.99    5.60
  -7   2  -1   82.99    7.00
  -7   2  -1   87.29    7.10
   7  -2   1   84.19    6.90
   7  -2   1   72.79    6.00
   7  -2   1   82.59    5.30
  -8   2  -1    8.40    3.90
  -8   2  -1    7.70    4.10
   8  -2   1    6.40    4.10
   8  -2   1    4.30    3.50
   8  -2   1    7.50    2.50
  -9   2  -1  100.19    9.40
  -9   2  -1   85.99    8.50
   9  -2   1   99.49    7.70
   9  -2   1   91.69    6.10
   9  -2   1   97.49    9.60
 -10   2  -1    4.00    3.90
 -10   2  -1    1.30    4.20
  10  -2   1    4.80    3.80
  10  -2   1    0.40    4.40
 -11   2  -1   -1.70    4.20
 -11   2  -1   -2.40    4.10
  11  -2   1    0.00    4.00
  11  -2   1    3.90    5.00
 -12   2  -1   14.40    5.30
 -12   2  -1   10.60    5.90
  12  -2   1   41.10    7.90
  12   1  -1   10.20    6.10
  12   1  -1    9.00    4.60
 -12  -1   1    6.50    4.30
 -12  -1   1   18.60    6.10
  11   1  -1   15.10    5.20
  11   1  -1   11.80    5.30
 -11  -1   1    5.70    5.40
 -11  -1   1    5.20    4.50
  10   1  -1  397.56   17.10
  10   1  -1  398.06   16.50
 -10  -1   1  400.76   16.50
 -10  -1   1  364.96   16.80
   9   1  -1    9.60    4.60
   9   1  -1   12.50    4.80
  -9  -1   1    5.90    4.40
  -9  -1   1   12.90    5.10
   8   1  -1    2.70    3.80
   8   1  -1   10.60    4.00
  -8  -1   1    6.70    1.50
  -8  -1   1    7.00    4.30
  -8  -1   1    7.90    3.90
   7   1  -1   22.60    4.50
   7   1  -1   11.60    3.80
  -7  -1   1   18.70    2.00
  -7  -1   1   21.80    2.30
  -7  -1   1   15.30    4.20
  -7  -1   1   25.00    4.70
   6   1  -1  517.65   16.10
   6   1  -1  511.75   15.70
  -6  -1   1  539.55   16.30
  -6  -1   1  525.35   12.20
  -6  -1   1  513.75   12.20
  -6  -1   1  535.65   15.80
   5   1  -1  453.15   13.60
   5   1  -1  455.25   13.60
  -5  -1   1  445.16   10.60
  -5  -1   1  441.76   13.70
  -5  -1   1  453.05   13.50
  -5  -1   1  470.75   10.70
   4   1  -1  282.47    9.20
   4   1  -1  278.77    9.10
  -4  -1   1  255.87    6.80
  -4  -1   1  278.17    9.20
  -4  -1   1  284.17    9.50
  -4  -1   1  269.67    6.80
   3   1  -1 1419.56   31.40
   3   1  -1 1438.26   31.40
   3   1  -1 1502.25   31.70
  -3  -1   1 1451.15   31.80
  -3  -1   1 1446.96   29.40
  -3  -1   1 1506.85   31.60
  -3  -1   1 1499.45   29.50
   2   1  -1  815.22   16.70
   2   1  -1  822.52   18.30
   2   1  -1  814.62   17.70
   2   1  -1  787.42   18.10
  -2  -1   1  835.82   17.80
  -2  -1   1  828.52   18.30
  -2  -1   1  839.62   18.20
  -2  -1   1  806.02   16.60
  -2  -1   1  823.92   18.40
   1   1  -1   26.40    2.20
   1   1  -1   29.00    2.30
   1   1  -1   26.00    1.40
   1   1  -1   24.90    1.50
  -1  -1   1   26.20    2.10
  -1  -1   1   25.80    1.60
  -1  -1   1   25.20    2.10
  -1  -1   1   28.50    1.60
  -1  -1   1   24.90    2.00
   0   1  -1  527.25   11.40
   0   1  -1  510.05   11.20
   0   1  -1  534.45   10.60
   0   1  -1  530.95   11.20
   0   1  -1  545.25   10.80
   0  -1   1  515.35   10.60
   0  -1   1  529.85   10.80
   0  -1   1  530.85   11.30
   0  -1   1  524.25   11.20
   0  -1   1  517.85   11.30
  -1   1  -1    5.30    1.30
  -1   1  -1    4.70    1.50
  -1   1  -1    4.90    0.80
  -1   1  -1    5.20    1.40
   1  -1   1    5.00    1.50
   1  -1   1    5.60    1.60
   1  -1   1    3.60    0.80
   1  -1   1    4.50    1.30
  -2   1  -1  700.93   15.60
  -2   1  -1  718.03   16.40
  -2   1  -1  718.33   15.90
  -2   1  -1  686.13   16.00
   2  -1   1  734.03   15.70
   2  -1   1  705.23   15.20
   2  -1   1  702.23   15.30
   2  -1   1  747.53   16.20
   2  -1   1  702.23   16.40
   2  -1   1  681.73   16.80
  -3   1  -1  294.07    8.60
  -3   1  -1  294.17    8.90
  -3   1  -1  308.27    8.10
   3  -1   1  282.47    8.20
   3  -1   1  293.87    8.10
   3  -1   1  302.57    8.60
  -4   1  -1  525.85   14.00
  -4   1  -1  495.75   12.40
  -4   1  -1  503.75   13.50
   4  -1   1  507.55   14.40
   4  -1   1  477.75   12.80
   4  -1   1  495.95   12.70
  -5   1  -1   60.79    5.30
  -5   1  -1   52.09    5.10
   5  -1   1   47.80    4.30
   5  -1   1   45.30    5.30
   5  -1   1   45.90    3.90
  -6   1  -1  218.08    9.70
  -6   1  -1  229.68    9.40
   6  -1   1  225.38    8.00
   6  -1   1  230.88   10.30
   6  -1   1  215.58    8.80
  -7   1  -1   32.90    5.30
  -7   1  -1   26.10    4.60
   7  -1   1   27.90    3.80
   7  -1   1   27.60    4.90
   7  -1   1   30.10    4.40
  -8   1  -1   28.20    5.30
  -8   1  -1   23.60    5.40
   8  -1   1   34.40    5.20
   8  -1   1   26.90    3.80
   8  -1   1   31.50    6.20
  -9   1  -1   37.60    6.10
  -9   1  -1   40.20    6.70
   9  -1   1   43.60    6.20
   9  -1   1   41.10    7.30
 -10   1  -1   84.39    9.50
 -10   1  -1  100.59    9.90
  10  -1   1   89.49    8.60
  10  -1   1   78.79    9.80
 -11   1  -1   38.30    7.60
 -11   1  -1   44.20    7.20
  11  -1   1   35.50    7.70
  11  -1   1   36.10    6.50
 -12   1  -1    8.60    4.50
 -12   1  -1   22.90    6.70
  12  -1   1   16.50    6.10
  12   0  -1   15.30    5.90
  12   0  -1    8.70    5.90
 -12   0   1    8.20    4.90
 -12   0   1   13.70    5.20
  11   0  -1   37.70    7.40
  11   0  -1   39.00    7.60
 -11   0   1   43.10    7.80
 -11   0   1   33.40    7.40
  10   0  -1    6.40    4.60
  10   0  -1   10.90    5.00
 -10   0   1    7.70    4.80
 -10   0   1    8.60    4.90
   9   0  -1    4.10    3.90
   9   0  -1    9.20    4.10
  -9   0   1    1.80    3.80
  -9   0   1    7.60    4.30
   8   0  -1   84.09    7.80
   8   0  -1   86.99    8.70
  -8   0   1   75.09    3.30
  -8   0   1   78.49    8.00
  -8   0   1   82.99    8.00
   7   0  -1   20.10    4.50
   7   0  -1   15.40    3.90
  -7   0   1   22.00    2.20
  -7   0   1   20.40    4.50
  -7   0   1   26.10    4.90
  -7   0   1   22.70    2.00
   6   0  -1   15.90    3.70
   6   0  -1   25.60    4.60
  -6   0   1   24.40    4.10
  -6   0   1   23.50    4.10
  -6   0   1   26.90    2.20
  -6   0   1   22.10    1.90
   5   0  -1  523.75   14.70
   5   0  -1  522.95   15.10
  -5   0   1  500.35   14.80
  -5   0   1  511.05   11.50
  -5   0   1  517.95   14.70
   4   0  -1  722.43   17.80
   4   0  -1  730.33   18.00
   4   0  -1  698.13   15.00
  -4   0   1  693.23   17.50
  -4   0   1  713.63   17.90
  -4   0   1  713.93   14.90
   3   0  -1 1612.14   34.90
   3   0  -1 1616.94   34.60
   3   0  -1 1662.43   32.40
   3   0  -1 1729.33   35.20
   3   0  -1 1607.94   34.90
  -3   0   1 1548.35   34.90
  -3   0   1 1632.24   34.60
  -3   0   1 1651.43   32.40
  -3   0   1 1709.33   35.10
   2   0  -1  726.13   16.20
   2   0  -1  738.93   16.40
   2   0  -1  698.33   16.20
   2   0  -1  722.73   15.90
  -2   0   1  723.03   16.30
  -2   0   1  726.83   16.30
  -2   0   1  739.23   16.00
   1   0  -1   71.89    2.40
   1   0  -1   68.99    2.90
   1   0  -1   71.79    1.90
   1   0  -1   66.69    2.70
  -1   0   1   66.49    2.80
  -1   0   1   69.79    2.00
  -1   0   1   66.99    2.40
   0   0  -1    5.60    1.00
   0   0  -1    6.20    0.80
   0   0  -1    5.50    0.90
   0   0  -1    6.20    0.70
   0   0   1    5.00    0.90
   0   0   1    6.40    0.90
   0   0   1    5.90    0.70
   0   0   1    6.60    0.80
  -1   0  -1 2160.88   42.50
  -1   0  -1 2175.68   45.60
  -1   0  -1 2143.79   43.10
  -1   0  -1 2117.49   43.60
   1   0   1 2163.18   43.60
   1   0   1 2263.67   43.10
   1   0   1 2074.09   43.10
   1   0   1 2118.19   43.60
   1   0   1 2116.29   43.00
  -2   0  -1 1652.13   33.20
  -2   0  -1 1614.54   33.00
  -2   0  -1 1648.34   34.10
  -2   0  -1 1599.54   33.40
  -2   0  -1 1601.14   34.10
   2   0   1 1637.04   33.20
   2   0   1 1572.64   33.00
   2   0   1 1690.23   34.10
   2   0   1 1606.14   33.40
  -3   0  -1   83.09    4.10
  -3   0  -1   89.69    4.30
  -3   0  -1   82.39    5.00
  -3   0  -1   90.19    4.10
   3   0   1   87.99    4.20
   3   0   1   81.09    4.90
   3   0   1   82.19    4.10
   3   0   1   83.59    4.30
  -4   0  -1  147.29    6.80
  -4   0  -1  140.49    5.40
  -4   0  -1  136.49    5.90
   4   0   1  132.19    6.00
   4   0   1  132.79    6.70
   4   0   1  140.79    5.60
  -5   0  -1  364.06   11.40
  -5   0  -1  376.76   12.50
   5   0   1  351.96   11.20
   5   0   1  397.36   10.90
   5   0   1  369.66   12.50
  -6   0  -1   18.20    3.70
  -6   0  -1   20.30    4.10
   6   0   1   24.20    4.80
   6   0   1   18.90    3.60
  -7   0  -1   53.69    5.90
  -7   0  -1   55.39    6.60
  -7   0  -1   57.99    4.40
   7   0   1   64.59    7.20
   7   0   1   56.69    5.80
  -8   0  -1   14.10    4.70
  -8   0  -1   11.10    2.70
  -8   0  -1   12.90    4.20
   8   0   1    7.10    3.70
   8   0   1    8.40    4.40
  -9   0  -1   37.20    6.60
  -9   0  -1   42.60    6.60
   9   0   1   45.90    7.20
   9   0   1   41.60    5.90
 -10   0  -1   16.20    6.00
 -10   0  -1   16.20    5.20
  10   0   1   21.60    5.40
  10   0   1   16.80    6.10
 -11   0  -1  118.89    9.40
 -11   0  -1  120.59   12.50
  11   0   1  125.09   10.60
  11   0   1  122.39   10.00
 -12   0  -1  177.48   11.30
 -12   0  -1  149.69   12.60
  12   0   1  161.28   12.60
  12  -1  -1   76.49   10.30
  12  -1  -1   71.99    8.90
 -12   1   1   60.09    9.00
 -12   1   1   53.29    8.40
  11  -1  -1  119.99   11.30
  11  -1  -1  130.59   12.50
 -11   1   1  122.79   10.30
 -11   1   1   97.89   10.30
  10  -1  -1    7.70    4.40
  10  -1  -1    0.90    4.30
 -10   1   1    2.20    4.20
 -10   1   1   14.30    4.80
   9  -1  -1   16.20    4.90
   9  -1  -1   10.60    4.80
  -9   1   1   18.80    5.40
  -9   1   1    9.90    4.50
   8  -1  -1   15.10    4.50
   8  -1  -1   13.80    4.60
  -8   1   1   17.40    4.50
  -8   1   1   12.70    4.40
   7  -1  -1   47.30    3.20
   7  -1  -1   57.89    6.40
   7  -1  -1   46.80    5.50
  -7   1   1   52.19    2.80
  -7   1   1   53.19    6.20
  -7   1   1   59.39    6.20
   6  -1  -1  629.94   14.60
   6  -1  -1  636.14   18.70
   6  -1  -1  662.23   18.10
  -6   1   1  640.34   14.40
  -6   1   1  636.94   18.40
  -6   1   1  632.54   17.60
   5  -1  -1    2.10    1.40
   5  -1  -1    0.10    2.60
   5  -1  -1    4.10    2.70
  -5   1   1    0.00    2.30
  -5   1   1    3.10    2.40
  -5   1   1    0.50    1.10
   4  -1  -1  229.28    6.20
   4  -1  -1  238.98    8.40
   4  -1  -1  232.98    8.60
  -4   1   1  250.77    7.90
  -4   1   1  242.08    8.60
  -4   1   1  227.28    6.20
   3  -1  -1   22.90    3.20
   3  -1  -1   26.20    2.60
   3  -1  -1   20.60    2.80
   3  -1  -1   22.00    1.90
  -3   1   1   24.70    2.60
  -3   1   1   24.90    2.10
  -3   1   1   25.40    3.30
  -3   1   1   26.40    3.30
   2  -1  -1 1263.57   27.30
   2  -1  -1 1307.27   27.60
   2  -1  -1 1270.37   26.10
   2  -1  -1 1309.97   26.20
   2  -1  -1 1246.48   27.10
  -2   1   1 1339.67   26.10
  -2   1   1 1303.47   26.20
  -2   1   1 1279.57   27.30
  -2   1   1 1259.87   27.30
  -2   1   1 1253.47   27.70
   1  -1  -1   25.70    2.60
   1  -1  -1   28.70    2.20
   1  -1  -1   25.70    2.20
   1  -1  -1   29.50    2.30
  -1   1   1   31.20    2.50
  -1   1   1   28.30    2.40
  -1   1   1   24.90    2.50
   0  -1  -1    1.80    0.80
   0  -1  -1    1.20    1.20
   0  -1  -1    2.80    1.50
   0  -1  -1    0.70    0.90
   0  -1  -1    0.80    1.50
   0   1   1    2.40    1.30
   0   1   1    2.80    1.00
   0   1   1    0.90    1.30
   0   1   1    1.20    0.80
   0   1   1    2.10    1.40
  -1  -1  -1 1977.40   40.50
  -1  -1  -1 2027.40   40.70
  -1  -1  -1 2036.80   40.80
  -1  -1  -1 1955.00   40.80
  -1  -1  -1 1950.70   39.30
   1   1   1 2043.90   40.60
   1   1   1 2012.30   40.80
   1   1   1 1996.60   40.70
   1   1   1 2054.89   40.90
   1   1   1 2001.50   39.30
  -2  -1  -1   21.90    2.60
  -2  -1  -1   31.70    3.10
  -2  -1  -1   21.00    2.70
  -2  -1  -1   25.80    2.80
  -2  -1  -1   28.80    2.20
   2   1   1   23.70    2.60
   2   1   1   29.00    3.10
   2   1   1   26.80    3.00
   2   1   1   26.60    2.00
  -3  -1  -1    0.70    1.60
  -3  -1  -1   -1.10    1.90
  -3  -1  -1    2.40    1.80
  -3  -1  -1    1.60    2.30
   3   1   1    0.20    1.40
   3   1   1   -0.20    2.00
   3   1   1    0.10    2.30
  -4  -1  -1  186.48    6.80
  -4  -1  -1  185.48    8.00
  -4  -1  -1  186.28    6.80
   4   1   1  199.78    8.00
   4   1   1  195.78    7.30
  -5  -1  -1    5.80    3.00
  -5  -1  -1    2.90    2.20
  -5  -1  -1    2.20    2.20
   5   1   1    3.80    2.70
   5   1   1    1.30    2.40
  -6  -1  -1   34.70    5.00
  -6  -1  -1   42.50    4.10
  -6  -1  -1   44.90    4.90
   6   1   1   41.00    5.00
   6   1   1   32.90    4.80
  -7  -1  -1  388.26   11.80
  -7  -1  -1  402.76   13.40
  -7  -1  -1  393.16   14.90
   7   1   1  385.86   13.60
   7   1   1  382.16   14.60
  -8  -1  -1    3.00    3.00
  -8  -1  -1   -3.40    1.70
  -8  -1  -1    4.50    3.90
   8   1   1   -2.00    3.10
   8   1   1    6.30    3.80
  -9  -1  -1   93.09    8.50
  -9  -1  -1   86.79    9.60
   9   1   1  111.19   10.60
   9   1   1   91.29    8.50
 -10  -1  -1   -3.00    3.40
 -10  -1  -1    2.30    4.90
  10   1   1   -1.50    4.10
  10   1   1    2.90    4.30
 -11  -1  -1   33.80    5.90
 -11  -1  -1   15.90    6.40
  11   1   1   16.40    5.90
  11   1   1   27.10    6.70
 -12  -1  -1   94.19   11.40
  12   1   1   91.49   10.90
  12   1   1   85.39    9.80
  12  -2  -1    0.10    5.10
  12  -2  -1   -5.40    4.70
 -12   2   1   10.50    5.30
 -12   2   1   -2.30    3.80
  11  -2  -1  128.99   11.00
  11  -2  -1  147.69   10.80
 -11   2   1  128.99   10.10
 -11   2   1  146.99   11.60
  10  -2  -1  145.99   10.10
  10  -2  -1  145.29   11.00
 -10   2   1  135.79   10.80
 -10   2   1  149.99    9.90
   9  -2  -1   38.30    6.00
   9  -2  -1   58.19    8.20
  -9   2   1   45.90    6.40
  -9   2   1   40.00    6.80
   8  -2  -1   -1.70    3.20
   8  -2  -1    1.50    1.70
   8  -2  -1    0.60    3.30
  -8   2   1    4.40    4.00
  -8   2   1    0.90    3.20
   7  -2  -1   37.30    5.70
   7  -2  -1   44.40    3.50
   7  -2  -1   37.20    5.20
  -7   2   1   48.60    5.40
  -7   2   1   42.20    5.90
  -7   2   1   38.90    2.70
   6  -2  -1   12.40    2.20
   6  -2  -1   15.40    3.70
   6  -2  -1   11.40    3.80
  -6   2   1   16.40    3.80
  -6   2   1   13.90    2.10
  -6   2   1   15.20    3.30
   5  -2  -1  723.03   19.40
   5  -2  -1  690.23   16.20
  -5   2   1  685.43   18.90
  -5   2   1  704.63   17.50
  -5   2   1  706.03   16.10
   4  -2  -1   11.80    2.20
   4  -2  -1   12.40    3.40
   4  -2  -1   11.80    2.10
  -4   2   1   11.80    2.00
  -4   2   1   14.50    3.10
  -4   2   1   12.10    2.30
  -4   2   1   12.90    3.20
   3  -2  -1  120.09    6.00
   3  -2  -1  125.09    4.40
   3  -2  -1  123.19    4.70
  -3   2   1  124.89    4.30
  -3   2   1  116.59    5.70
  -3   2   1  125.09    4.70
  -3   2   1  124.89    5.90
   2  -2  -1  143.59    5.10
   2  -2  -1  140.09    6.00
   2  -2  -1  135.59    5.40
   2  -2  -1  143.79    3.70
   2  -2  -1  140.69    5.30
  -2   2   1  142.99    5.60
  -2   2   1  136.99    3.70
  -2   2   1  144.49    6.00
  -2   2   1  150.68    5.60
  -2   2   1  147.09    5.20
   1  -2  -1  129.39    5.40
   1  -2  -1  141.19    5.10
   1  -2  -1  135.99    4.70
   1  -2  -1  126.59    5.40
   1  -2  -1  142.49    5.20
  -1   2   1  130.09    5.10
  -1   2   1  132.39    4.70
  -1   2   1  127.49    5.00
   0  -2  -1 4185.68   83.09
   0  -2  -1 4372.46   86.19
   0  -2  -1 4078.19   87.49
   0  -2  -1 4163.48   85.59
   0  -2  -1 4050.59   83.19
   0   2   1 4162.88   83.09
   0   2   1 4207.68   85.29
   0   2   1 4211.58   86.19
   0   2   1 4225.88   82.99
   0   2   1 4149.78   83.39
  -1  -2  -1  793.52   17.70
  -1  -2  -1  767.02   17.40
  -1  -2  -1  781.82   17.90
  -1  -2  -1  783.62   18.90
   1   2   1  800.82   16.20
   1   2   1  771.42   17.90
   1   2   1  765.92   17.60
   1   2   1  760.12   17.60
   1   2   1  754.22   16.10
  -2  -2  -1   33.30    3.40
  -2  -2  -1   40.90    2.70
  -2  -2  -1   41.20    3.70
  -2  -2  -1   39.10    3.90
   2   2   1   43.30    3.90
   2   2   1   41.50    3.70
   2   2   1   37.70    2.40
   2   2   1   44.30    3.80
  -3  -2  -1  271.27    7.70
  -3  -2  -1  263.77    9.20
  -3  -2  -1  267.57    8.70
   3   2   1  262.57    7.40
   3   2   1  281.77    9.10
   3   2   1  289.97    9.10
  -4  -2  -1  396.36   11.40
  -4  -2  -1  390.36   10.90
  -4  -2  -1  393.66   12.70
   4   2   1  390.16   12.00
   4   2   1  406.46   12.40
  -5  -2  -1   64.19    4.70
  -5  -2  -1   67.29    6.30
  -5  -2  -1   63.69    5.20
   5   2   1   64.49    6.20
   5   2   1   64.49    5.60
  -6  -2  -1   71.79    7.20
  -6  -2  -1   57.19    4.80
  -6  -2  -1   63.49    5.50
   6   2   1   65.89    6.60
   6   2   1   67.59    6.30
  -7  -2  -1   30.00    5.80
  -7  -2  -1   33.00    4.70
  -7  -2  -1   40.00    4.50
   7   2   1   34.50    5.50
   7   2   1   38.50    5.50
  -8  -2  -1    3.60    4.10
  -8  -2  -1    1.40    3.10
  -8  -2  -1   -0.60    2.10
   8   2   1   -2.70    3.30
   8   2   1   -0.70    3.70
  -9  -2  -1    8.50    5.00
  -9  -2  -1   13.20    3.90
   9   2   1   11.60    4.80
   9   2   1   11.60    4.90
 -10  -2  -1   19.10    6.40
 -10  -2  -1   12.10    4.50
  10   2   1   28.90    6.30
  10   2   1   22.30    6.10
 -11  -2  -1    4.60    4.70
  11   2   1    2.20    4.70
  11   2   1    3.20    4.50
  12  -3  -1    3.40    4.60
  12  -3  -1   17.20    6.40
 -12   3   1   11.20    4.80
 -12   3   1    4.60    5.80
  11  -3  -1  102.29   11.80
  11  -3  -1  101.69   10.10
 -11   3   1   99.79   11.30
 -11   3   1  100.99    9.60
  10  -3  -1  221.58   12.10
  10  -3  -1  205.28   13.00
 -10   3   1  200.98   12.80
 -10   3   1  219.68   11.60
   9  -3  -1   13.60    4.90
   9  -3  -1   15.80    5.70
  -9   3   1   13.30    5.10
  -9   3   1   14.90    4.30
   8  -3  -1   70.19    7.80
   8  -3  -1   71.09    4.60
   8  -3  -1   65.49    6.90
  -8   3   1   75.59    6.80
  -8   3   1   71.69    7.90
   7  -3  -1  391.66   14.10
   7  -3  -1  374.16   11.10
   7  -3  -1  407.06   14.90
  -7   3   1  390.26   14.70
  -7   3   1  411.66   13.10
   6  -3  -1   30.20    3.40
   6  -3  -1   29.60    4.80
  -6   3   1   28.80    4.30
  -6   3   1   24.50    4.40
  -6   3   1   29.90    3.80
   5  -3  -1  341.17   10.10
   5  -3  -1  332.67   12.30
  -5   3   1  354.46   11.80
  -5   3   1  350.86   12.10
  -5   3   1  352.26   10.10
   4  -3  -1  122.79    4.80
   4  -3  -1  130.49    7.00
   4  -3  -1  121.59    5.50
  -4   3   1  126.39    6.50
  -4   3   1  126.89    4.80
  -4   3   1  126.59    6.60
   3  -3  -1   84.39    4.60
   3  -3  -1   86.79    3.30
   3  -3  -1   89.39    5.60
  -3   3   1   87.89    3.30
  -3   3   1   92.89    5.20
  -3   3   1   95.09    5.40
   2  -3  -1   51.19    4.20
   2  -3  -1   44.20    4.30
  -2   3   1   40.90    3.80
  -2   3   1   41.90    3.80
   1  -3  -1    3.60    2.50
   1  -3  -1    8.30    2.10
   1  -3  -1    8.70    2.60
   1  -3  -1    9.10    3.10
   1  -3  -1    5.60    1.20
  -1   3   1    7.00    2.10
  -1   3   1    5.50    1.10
  -1   3   1    4.70    2.30
   0  -3  -1  492.95   11.70
   0  -3  -1  480.25   13.00
   0  -3  -1  512.25   15.60
   0  -3  -1  496.45   11.60
   0   3   1  497.15   11.50
   0   3   1  485.35   11.60
   0   3   1  517.85   12.80
   0   3   1  484.45   12.90
  -1  -3  -1  939.91   22.20
  -1  -3  -1  970.40   21.20
  -1  -3  -1  949.40   20.20
   1   3   1  909.01   22.50
   1   3   1  962.10   21.50
   1   3   1  930.11   20.00
   1   3   1  950.40   22.00
  -2  -3  -1  134.49    6.10
  -2  -3  -1  137.09    6.30
   2   3   1  135.39    4.70
   2   3   1  139.59    6.40
   2   3   1  137.99    6.10
   2   3   1  131.19    4.60
  -3  -3  -1    1.60    2.50
  -3  -3  -1    0.60    2.30
  -3  -3  -1   -0.40    1.60
   3   3   1    0.10    2.40
   3   3   1    1.60    1.50
   3   3   1    3.20    2.50
  -4  -3  -1  179.68    7.30
  -4  -3  -1  173.28    6.50
  -4  -3  -1  163.48    8.10
   4   3   1  173.08    7.70
   4   3   1  172.58    8.00
   4   3   1  137.69    8.00
  -5  -3  -1   57.59    6.20
  -5  -3  -1   53.79    4.50
  -5  -3  -1   57.29    5.30
   5   3   1   45.30    5.30
   5   3   1   61.09    5.80
  -6  -3  -1  485.25   14.20
  -6  -3  -1  494.95   14.60
  -6  -3  -1  460.65   16.50
   6   3   1  462.75   15.70
   6   3   1  483.45   15.70
  -7  -3  -1    6.00    2.80
  -7  -3  -1   -2.90    2.40
  -7  -3  -1    1.80    3.60
   7   3   1    0.00    3.20
   7   3   1    4.80    3.60
  -8  -3  -1    4.70    3.10
  -8  -3  -1    8.40    4.90
  -8  -3  -1    0.30    2.30
   8   3   1    1.70    3.50
   8   3   1   10.20    4.50
  -9  -3  -1   11.90    5.60
  -9  -3  -1   29.40    5.20
   9   3   1   27.40    5.90
   9   3   1   20.20    5.20
 -10  -3  -1    8.00    5.40
  10   3   1    5.40    5.30
  10   3   1   10.50    4.70
 -11  -3  -1   19.20    7.30
  11   3   1   29.10    7.10
  11   3   1   34.40    7.00
  12  -4  -1   33.20    7.30
  12  -4  -1   42.10    8.60
 -12   4   1   30.60    7.80
  11  -4  -1   71.79    8.90
  11  -4  -1   77.49   10.40
 -11   4   1   67.59    7.70
 -11   4   1   67.79    9.90
  10  -4  -1    2.10    4.50
  10  -4  -1   -8.50    4.00
 -10   4   1   -1.30    4.00
 -10   4   1    4.40    3.40
   9  -4  -1   25.20    6.10
   9  -4  -1   42.00    6.50
  -9   4   1   20.40    5.90
  -9   4   1   18.10    4.50
   8  -4  -1   30.10    5.40
   8  -4  -1   27.00    6.00
   8  -4  -1   35.10    4.10
  -8   4   1   29.40    5.80
  -8   4   1   29.20    4.50
   7  -4  -1   37.40    6.10
   7  -4  -1   49.20    4.60
  -7   4   1   47.40    6.50
  -7   4   1   44.20    4.70
   6  -4  -1    8.40    3.80
   6  -4  -1    4.90    2.40
  -6   4   1    1.30    3.20
  -6   4   1    4.80    3.10
  -6   4   1    1.70    2.10
   5  -4  -1   76.79    5.00
   5  -4  -1   76.69    7.00
  -5   4   1   85.19    4.40
  -5   4   1   85.19    6.30
  -5   4   1   88.79    6.40
   4  -4  -1  936.51   22.50
   4  -4  -1  946.61   20.40
   4  -4  -1  921.21   24.20
  -4   4   1  922.81   23.70
  -4   4   1  974.50   20.40
  -4   4   1  936.21   23.30
   3  -4  -1   61.99    4.70
   3  -4  -1   64.69    5.40
  -3   4   1   64.09    2.50
  -3   4   1   70.99    5.10
  -3   4   1   63.49    5.20
  -3   4   1   65.09    2.70
   2  -4  -1    3.60    2.40
   2  -4  -1    4.10    2.90
  -2   4   1    3.20    0.90
  -2   4   1    8.10    2.60
  -2   4   1    3.30    2.50
   1  -4  -1  144.99    6.80
   1  -4  -1  134.79    6.50
   1  -4  -1  140.59    4.40
  -1   4   1  140.29    4.30
  -1   4   1  138.89    6.40
  -1   4   1  140.09    5.70
   0  -4  -1  246.98    7.30
   0  -4  -1  264.97    9.20
   0  -4  -1  241.38    7.50
   0   4   1  255.07    8.80
   0   4   1  251.67    7.20
   0   4   1  248.08    8.80
   0   4   1  247.88    7.50
  -1  -4  -1   13.40    3.30
  -1  -4  -1   10.90    2.50
  -1  -4  -1   12.10    2.10
   1   4   1   10.60    2.90
   1   4   1    7.50    2.50
   1   4   1   12.90    2.10
  -2  -4  -1    9.20    2.80
  -2  -4  -1    9.00    3.00
   2   4   1   11.00    2.00
   2   4   1   10.20    2.10
   2   4   1   14.00    3.10
   2   4   1   10.30    2.80
  -3  -4  -1    1.60    2.40
  -3  -4  -1    0.50    2.40
   3   4   1    5.10    2.00
   3   4   1    4.10    2.70
   3   4   1    3.20    1.60
   3   4   1    1.10    2.50
  -4  -4  -1  125.89    7.50
  -4  -4  -1  141.59    7.30
   4   4   1  125.09    7.40
   4   4   1  123.79    6.80
  -5  -4  -1  144.89    7.60
  -5  -4  -1  149.69    6.70
  -5  -4  -1  145.09    8.70
   5   4   1  158.48    8.10
   5   4   1  147.39    8.40
  -6  -4  -1  110.89    6.40
  -6  -4  -1  110.49    7.10
  -6  -4  -1  130.49    8.90
   6   4   1  112.19    8.00
   6   4   1  105.49    7.40
  -7  -4  -1   27.70    4.70
  -7  -4  -1   29.30    6.00
  -7  -4  -1   28.90    4.50
   7   4   1   33.70    5.80
   7   4   1   32.10    5.70
  -8  -4  -1   79.39    7.10
  -8  -4  -1   74.99    7.10
  -8  -4  -1   87.89    9.90
   8   4   1   77.49    8.50
   8   4   1   83.29    8.60
  -9  -4  -1    5.70    5.00
   9   4   1   13.40    5.30
   9   4   1    3.80    3.90
 -10  -4  -1    6.80    5.90
  10   4   1    2.60    3.60
  10   4   1   -1.30    4.10
 -11  -4  -1   10.00    6.20
  11   4   1    1.80    3.00
  11   4   1    2.80    5.00
  12  -5  -1    4.00    4.90
 -12   5   1    2.00    4.80
  11  -5  -1  105.49   10.70
  11  -5  -1  133.39   13.60
 -11   5   1  127.69   13.10
  10  -5  -1    9.00    4.90
  10  -5  -1    2.40    4.40
 -10   5   1   -4.80    4.00
 -10   5   1    3.50    3.20
   9  -5  -1  142.89   11.00
   9  -5  -1  137.39   10.10
  -9   5   1  149.19    8.20
  -9   5   1  157.88   11.40
   8  -5  -1    4.50    2.80
   8  -5  -1   12.00    4.90
  -8   5   1    3.60    4.00
  -8   5   1    6.20    3.00
   7  -5  -1    3.20    2.70
   7  -5  -1    1.60    3.70
  -7   5   1    7.60    4.00
  -7   5   1    7.90    3.80
  -7   5   1    5.70    2.40
   6  -5  -1  140.59    8.90
   6  -5  -1  144.89    7.30
  -6   5   1  150.88    9.00
  -6   5   1  145.69    8.40
  -6   5   1  137.59    5.90
   5  -5  -1   90.59    6.00
   5  -5  -1   93.09    7.30
  -5   5   1   87.99    4.10
  -5   5   1   86.49    4.20
  -5   5   1   88.09    6.80
  -5   5   1   80.69    6.50
   4  -5  -1   12.40    3.30
   4  -5  -1   11.70    3.80
  -4   5   1   11.40    3.30
  -4   5   1    9.30    3.20
  -4   5   1   10.70    1.60
  -4   5   1   10.60    1.60
   3  -5  -1   37.80    4.50
   3  -5  -1   46.00    5.30
  -3   5   1   38.40    1.90
  -3   5   1   37.20    4.60
  -3   5   1   35.40    4.40
   2  -5  -1   24.40    2.10
   2  -5  -1   24.20    4.40
   2  -5  -1   29.80    4.20
  -2   5   1   26.00    3.70
  -2   5   1   24.80    1.80
  -2   5   1   21.10    3.50
   1  -5  -1    6.40    1.70
   1  -5  -1    4.60    2.80
   1  -5  -1    9.70    3.10
  -1   5   1    4.20    2.70
  -1   5   1    9.50    1.70
  -1   5   1    9.60    2.50
   0  -5  -1  910.21   20.60
   0  -5  -1  865.71   22.70
   0   5   1  922.41   22.20
   0   5   1  907.01   20.40
   0   5   1  902.61   20.80
   0   5   1  890.51   22.40
  -1  -5  -1  783.52   19.00
  -1  -5  -1  761.12   18.90
  -1  -5  -1  752.72   20.30
   1   5   1  765.82   20.20
   1   5   1  776.92   19.60
   1   5   1  771.52   17.90
  -2  -5  -1  316.47   11.70
  -2  -5  -1  345.87   11.20
   2   5   1  307.17   10.60
   2   5   1  329.17    9.50
   2   5   1  338.87    9.30
   2   5   1  310.27   11.50
  -3  -5  -1   14.10    3.50
  -3  -5  -1    4.20    3.10
   3   5   1    8.00    3.10
   3   5   1    8.10    3.60
   3   5   1    9.80    2.30
  -4  -5  -1   43.00    5.50
  -4  -5  -1   29.60    4.70
   4   5   1   35.90    3.60
   4   5   1   35.80    4.80
   4   5   1   36.00    5.30
  -5  -5  -1  159.98    9.50
  -5  -5  -1  171.08    8.70
   5   5   1  167.98    7.00
   5   5   1  165.18    9.50
   5   5   1  158.28    8.60
  -6  -5  -1   44.50    6.70
  -6  -5  -1   35.20    5.30
   6   5   1   47.00    6.20
   6   5   1   32.70    5.70
  -7  -5  -1  238.68   10.90
  -7  -5  -1  243.08   12.90
  -7  -5  -1  225.18    9.60
   7   5   1  226.08   11.50
   7   5   1  213.98   12.10
  -8  -5  -1   14.00    4.00
  -8  -5  -1   24.30    6.70
   8   5   1   15.90    5.60
   8   5   1   19.00    5.10
  -9  -5  -1   10.40    6.30
   9   5   1   17.00    5.20
   9   5   1   10.60    5.90
 -10  -5  -1   28.60    7.50
  10   5   1   29.40    5.60
  10   5   1   37.30    7.40
  11  -6  -1    3.40    5.60
  11  -6  -1    9.20    5.20
 -11   6   1    2.40    5.00
  10  -6  -1    8.10    4.80
  10  -6  -1   -0.30    4.70
 -10   6   1   15.50    6.40
   9  -6  -1   34.50    6.70
   9  -6  -1   24.70    6.00
  -9   6   1   26.90    6.00
   8  -6  -1   43.50    5.30
   8  -6  -1   55.09    7.90
  -8   6   1   52.29    4.40
  -8   6   1   55.89    7.20
  -8   6   1   55.09    8.30
   7  -6  -1  375.46   15.80
   7  -6  -1  386.06   13.60
  -7   6   1  378.76   15.60
  -7   6   1  386.16   11.30
  -7   6   1  377.86   14.90
   6  -6  -1   89.39    6.60
   6  -6  -1   88.49    8.40
  -6   6   1   82.09    7.60
  -6   6   1   89.99    7.60
  -6   6   1   89.59    4.40
   5  -6  -1  188.08    9.90
   5  -6  -1  192.98    9.00
  -5   6   1  199.38    9.70
  -5   6   1  180.48    5.70
  -5   6   1  185.68    5.60
  -5   6   1  171.68    9.40
   4  -6  -1  431.86   14.20
  -4   6   1  442.56   14.30
  -4   6   1  407.26   14.30
   3  -6  -1    2.70    2.70
   3  -6  -1    1.90    3.00
  -3   6   1   -1.60    2.70
  -3   6   1    0.00    2.80
   2  -6  -1    2.40    3.00
   2  -6  -1    4.70    3.10
   2  -6  -1    4.00    1.40
  -2   6   1    4.80    2.60
  -2   6   1    4.80    1.20
  -2   6   1    4.00    3.00
   1  -6  -1   96.99    6.50
   1  -6  -1   85.29    6.60
   1  -6  -1   86.69    4.20
  -1   6   1   90.19    5.40
  -1   6   1   94.99    4.00
  -1   6   1   94.59    6.40
   0  -6  -1  108.49    5.40
   0  -6  -1  117.39    7.40
   0   6   1  117.19    5.60
   0   6   1  104.29    6.40
   0   6   1  112.69    6.90
  -1  -6  -1    0.30    3.20
  -1  -6  -1   -1.10    2.10
   1   6   1   -1.40    2.50
   1   6   1    1.00    2.90
   1   6   1   -1.40    1.80
  -2  -6  -1    8.90    3.20
  -2  -6  -1    4.00    3.20
   2   6   1   10.90    3.30
   2   6   1    6.60    3.30
   2   6   1   10.00    2.40
  -3  -6  -1   24.60    4.40
  -3  -6  -1   25.30    4.70
   3   6   1   26.90    4.40
   3   6   1   30.80    5.30
   3   6   1   29.00    3.30
  -4  -6  -1    6.50    3.70
  -4  -6  -1    4.80    3.60
   4   6   1   12.10    3.70
   4   6   1   11.00    2.50
   4   6   1    4.00    4.00
  -5  -6  -1    6.00    3.50
  -5  -6  -1    9.90    4.30
   5   6   1   10.90    2.60
   5   6   1   10.50    4.60
   5   6   1   11.50    3.90
  -6  -6  -1   52.09    7.50
  -6  -6  -1   44.90    6.00
   6   6   1   49.30    6.40
   6   6   1   60.79    7.60
   6   6   1   49.30    4.80
  -7  -6  -1    5.60    3.50
  -7  -6  -1    7.10    4.90
   7   6   1   11.60    5.40
   7   6   1    0.70    3.40
  -8  -6  -1  125.49   11.80
  -8  -6  -1  132.19    8.80
   8   6   1  132.49   10.90
   8   6   1  141.69    9.50
  -9  -6  -1  170.98   13.00
   9   6   1  152.18   11.80
   9   6   1  158.28   10.60
 -10  -6  -1   10.30    6.60
  10   6   1    7.80    3.60
  10   6   1   16.30    6.30
  11  -7  -1   59.29    9.10
  11  -7  -1   82.29   11.10
 -11   7   1   61.69    9.80
  10  -7  -1   22.70    7.10
  10  -7  -1   32.30    7.10
 -10   7   1   20.80    6.70
   9  -7  -1   -1.20    4.50
  -9   7   1   -5.20    3.90
  -9   7   1   -2.90    3.70
   8  -7  -1    0.90    3.10
   8  -7  -1    7.40    4.70
  -8   7   1    8.00    4.30
  -8   7   1   17.20    5.30
   7  -7  -1    3.40    3.50
   7  -7  -1    4.20    4.20
  -7   7   1    2.20    4.10
  -7   7   1    4.00    3.80
   6  -7  -1  295.57   13.50
   6  -7  -1  279.17   12.00
  -6   7   1  253.87   12.80
  -6   7   1  272.47    7.70
  -6   7   1  303.97   12.80
   5  -7  -1   19.80    4.60
   5  -7  -1   18.40    4.70
  -5   7   1   24.80    5.00
  -5   7   1   16.30    4.20
   4  -7  -1   -1.90    2.80
   4  -7  -1    1.10    3.20
  -4   7   1    1.20    3.20
  -4   7   1   -0.60    3.10
   3  -7  -1  340.67   13.30
   3  -7  -1  337.57   13.00
  -3   7   1  327.17   12.20
  -3   7   1  352.46   12.90
   2  -7  -1   22.10    4.50
   2  -7  -1   20.70    2.40
   2  -7  -1   20.80    4.50
  -2   7   1   21.20    2.00
  -2   7   1   18.00    4.30
  -2   7   1   22.20    4.10
   1  -7  -1   35.70    5.20
   1  -7  -1   42.60    3.80
   1  -7  -1   54.69    6.20
  -1   7   1   45.60    4.80
  -1   7   1   50.69    5.70
   0  -7  -1   26.00    3.50
   0  -7  -1   25.10    4.70
   0   7   1   21.90    4.40
   0   7   1   25.20    3.70
  -1  -7  -1  252.67   11.30
  -1  -7  -1  244.28    9.50
   1   7   1  246.08    8.70
   1   7   1  253.97   10.30
   1   7   1  232.18   10.80
  -2  -7  -1  152.88    8.00
  -2  -7  -1  140.39    8.90
   2   7   1  139.59    8.90
   2   7   1  148.59    6.40
   2   7   1  123.09    7.60
  -3  -7  -1   15.80    4.70
  -3  -7  -1   10.50    3.80
   3   7   1   14.40    2.70
   3   7   1   16.50    4.50
   3   7   1    8.00    3.50
  -4  -7  -1    3.90    3.70
  -4  -7  -1    6.10    3.90
   4   7   1    8.20    4.00
   4   7   1   10.70    2.40
   4   7   1    7.20    3.50
  -5  -7  -1   25.60    5.50
  -5  -7  -1   25.90    5.60
   5   7   1   17.30    5.10
   5   7   1   29.80    5.10
   5   7   1   24.80    3.40
  -6  -7  -1   37.30    6.60
  -6  -7  -1   32.50    5.90
   6   7   1   28.60    5.40
   6   7   1   39.90    7.10
  -7  -7  -1    1.90    3.40
  -7  -7  -1    9.50    5.10
   7   7   1   -0.60    4.30
   7   7   1    6.90    3.60
  -8  -7  -1   59.19    9.50
  -8  -7  -1   49.00    6.60
   8   7   1   41.10    8.00
   8   7   1   48.00    7.10
  -9  -7  -1    5.80    5.70
   9   7   1   -1.50    4.80
   9   7   1    5.10    2.90
  10  -8  -1   14.10    5.90
  10  -8  -1    4.00    5.20
 -10   8   1    3.00    4.90
   9  -8  -1   10.50    5.50
  -9   8   1    9.30    5.50
  -9   8   1   10.70    4.70
   8  -8  -1  143.29    9.10
   8  -8  -1  137.39   10.70
  -8   8   1  120.89   11.30
  -8   8   1  146.29   10.30
   7  -8  -1   11.50    4.20
   7  -8  -1   13.80    5.20
  -7   8   1   10.60    5.10
  -7   8   1   11.00    4.70
   6  -8  -1  295.07   14.10
   6  -8  -1  305.17   13.40
  -6   8   1  314.17   14.30
  -6   8   1  301.57   13.50
   5  -8  -1   54.69    7.00
   5  -8  -1   46.10    6.60
  -5   8   1   48.90    6.80
  -5   8   1   38.70    5.90
   4  -8  -1   35.20    5.90
   4  -8  -1   36.10    6.00
  -4   8   1   27.90    5.40
  -4   8   1   23.90    5.00
   3  -8  -1   57.39    7.00
   3  -8  -1   42.90    6.20
  -3   8   1   59.29    6.40
  -3   8   1   38.90    5.60
   2  -8  -1  192.18    6.60
   2  -8  -1  195.78   10.00
   2  -8  -1  185.28   10.30
  -2   8   1  189.18    6.00
  -2   8   1  206.78   10.30
  -2   8   1  187.88    9.30
   1  -8  -1   84.49    8.20
   1  -8  -1   79.19    7.60
   1  -8  -1   85.09    4.90
  -1   8   1   59.09    6.50
  -1   8   1   73.19    5.90
   0  -8  -1   37.40    6.30
   0  -8  -1   32.80    4.00
   0  -8  -1   26.70    4.80
   0   8   1   33.60    4.30
   0   8   1   28.00    5.10
  -1  -8  -1  107.79    8.40
  -1  -8  -1  104.39    6.60
   1   8   1   99.29    7.20
   1   8   1   99.49    5.90
   1   8   1   96.39    7.90
  -2  -8  -1  361.06   13.30
  -2  -8  -1  365.86   14.90
   2   8   1  370.86   14.70
   2   8   1  348.47   13.20
   2   8   1  355.16   11.30
  -3  -8  -1   29.70    5.40
  -3  -8  -1   25.00    5.60
   3   8   1   27.30    5.80
   3   8   1   20.30    3.20
   3   8   1   26.70    4.90
  -4  -8  -1   11.70    4.40
  -4  -8  -1   13.10    4.80
   4   8   1   11.50    4.70
   4   8   1   17.40    2.80
   4   8   1   17.00    4.30
  -5  -8  -1   66.69    8.10
  -5  -8  -1   75.49    8.50
   5   8   1   80.19    9.30
   5   8   1   78.69    7.80
  -6  -8  -1   49.40    7.10
  -6  -8  -1   64.09    8.70
   6   8   1   59.89    7.20
   6   8   1   48.20    7.80
  -7  -8  -1   77.89    8.60
  -7  -8  -1   69.19    9.30
   7   8   1   73.09    8.00
   7   8   1   67.99    9.20
  -8  -8  -1  141.99   13.60
  -8  -8  -1  154.08   10.70
   8   8   1  173.68   10.40
   8   8   1  186.58   13.10
  10  -9  -1   31.30    7.40
 -10   9   1   26.70    7.40
   9  -9  -1   24.80    6.30
  -9   9   1   21.30    6.80
  -9   9   1   20.80    6.20
   8  -9  -1    7.40    3.60
   8  -9  -1    0.40    3.90
  -8   9   1   -3.10    4.00
  -8   9   1    1.30    4.10
   7  -9  -1   24.40    5.40
   7  -9  -1   19.10    5.90
  -7   9   1   38.20    7.30
  -7   9   1   20.80    5.80
   6  -9  -1   -3.20    3.10
   6  -9  -1   -2.50    3.70
  -6   9   1    6.30    4.50
  -6   9   1    2.70    4.20
   5  -9  -1   10.20    4.50
   5  -9  -1    5.90    4.10
  -5   9   1   12.90    4.80
  -5   9   1    2.90    3.70
   4  -9  -1   43.80    6.40
   4  -9  -1   45.90    7.20
  -4   9   1   52.69    6.80
  -4   9   1   47.20    6.70
   3  -9  -1   23.60    5.20
   3  -9  -1   18.60    5.30
  -3   9   1   21.90    5.30
  -3   9   1   22.10    4.80
   2  -9  -1   57.89    7.00
   2  -9  -1   44.10    3.80
   2  -9  -1   53.69    7.30
  -2   9   1   53.09    6.70
  -2   9   1   43.10    5.70
   1  -9  -1   28.50    5.20
   1  -9  -1   26.70    3.50
   1  -9  -1   37.90    6.60
  -1   9   1   31.70    5.80
  -1   9   1   24.80    4.50
   0  -9  -1   40.80    4.70
   0  -9  -1   47.00    6.50
   0  -9  -1   41.10    6.50
   0   9   1   38.70    4.90
   0   9   1   39.00    6.20
  -1  -9  -1   44.00    5.40
  -1  -9  -1   41.60    6.60
   1   9   1   46.30    6.60
   1   9   1   42.50    4.80
  -2  -9  -1   61.89    6.70
  -2  -9  -1   59.09    7.70
   2   9   1   61.69    6.70
   2   9   1   64.69    5.00
   2   9   1   54.59    7.50
  -3  -9  -1   86.89    8.30
  -3  -9  -1  101.79   10.30
   3   9   1   79.89    9.30
   3   9   1   95.19    8.50
   3   9   1   80.69    5.20
  -4  -9  -1   19.10    5.10
  -4  -9  -1   29.40    6.50
   4   9   1   16.50    4.50
   4   9   1   27.40    6.00
  -5  -9  -1   56.69    8.30
  -5  -9  -1   57.19    8.20
   5   9   1   65.29    8.80
   5   9   1   56.89    6.90
  -6  -9  -1   14.50    5.40
  -6  -9  -1   10.80    5.40
   6   9   1   17.50    6.10
   6   9   1   24.30    4.20
  -7  -9  -1   -2.80    3.30
  -7  -9  -1    8.20    5.30
   7   9   1    9.80    5.60
   7   9   1   11.10    2.90
  -8  -9  -1   11.60    5.40
   8   9   1   11.90    6.30
   9 -10  -1  119.89   12.90
  -9  10   1  139.99   10.50
  -9  10   1  128.39   13.40
   8 -10  -1  106.89   11.90
   8 -10  -1  101.39   10.30
  -8  10   1  108.39   11.50
  -8  10   1  110.59   10.60
   7 -10  -1   36.40    7.30
   7 -10  -1   35.10    6.80
  -7  10   1   29.30    6.30
  -7  10   1   30.90    7.30
   6 -10  -1    2.70    3.90
   6 -10  -1   15.20    5.20
  -6  10   1   12.40    5.30
  -6  10   1   11.70    5.10
   5 -10  -1   27.40    5.90
   5 -10  -1   15.30    5.60
  -5  10   1   25.00    5.80
  -5  10   1   32.70    6.30
   4 -10  -1    1.10    4.30
   4 -10  -1    3.60    3.80
  -4  10   1    3.10    4.30
  -4  10   1   10.50    4.30
   3 -10  -1   81.79    8.70
   3 -10  -1   71.99    8.80
  -3  10   1   79.89    8.50
  -3  10   1   68.89    7.50
   2 -10  -1    1.50    4.00
   2 -10  -1   10.30    4.50
  -2  10   1   -2.10    3.10
  -2  10   1    6.10    4.40
   1 -10  -1   -2.10    2.30
   1 -10  -1    0.80    3.90
   1 -10  -1   -0.50    3.80
  -1  10   1   -6.70    3.40
  -1  10   1   -1.30    2.60
   0 -10  -1    2.60    2.80
   0 -10  -1    3.40    3.80
   0 -10  -1    4.10    4.10
   0  10   1    8.30    4.50
   0  10   1   -0.70    2.60
  -1 -10  -1   70.79    8.70
  -1 -10  -1   71.69    6.10
  -1 -10  -1   75.99    8.10
   1  10   1   64.69    6.10
   1  10   1   58.79    7.90
  -2 -10  -1   27.10    5.10
  -2 -10  -1   29.00    6.50
   2  10   1   24.80    3.90
   2  10   1   23.20    5.70
   2  10   1   24.20    4.80
  -3 -10  -1   46.20    6.50
  -3 -10  -1   45.90    7.80
   3  10   1   46.70    6.20
   3  10   1   47.70    8.00
  -4 -10  -1  349.27   16.50
  -4 -10  -1  346.87   15.40
   4  10   1  351.76   17.00
   4  10   1  337.87   14.10
  -5 -10  -1   24.80    5.70
  -5 -10  -1   26.40    6.10
   5  10   1   18.60    6.50
   5  10   1   27.80    4.90
  -6 -10  -1   59.79    8.90
  -6 -10  -1   54.89    8.30
   6  10   1   49.20    9.00
  -7 -10  -1   22.70    5.90
  -7 -10  -1   28.60    7.00
   7  10   1   20.90    7.40
   8 -11  -1  117.09   12.40
   8 -11  -1  108.99   11.00
  -8  11   1  114.79   11.80
  -8  11   1  131.79   10.70
   7 -11  -1    0.00    5.00
   7 -11  -1    8.10    4.50
  -7  11   1    7.70    5.70
  -7  11   1   14.30    4.90
   6 -11  -1   35.60    7.00
   6 -11  -1   41.10    7.80
  -6  11   1   41.50    7.50
  -6  11   1   24.30    6.60
   5 -11  -1   -9.40    4.10
   5 -11  -1   -1.70    3.00
  -5  11   1   -6.10    4.00
  -5  11   1    8.40    4.90
   4 -11  -1  104.29   11.20
   4 -11  -1  106.29   10.50
  -4  11   1   88.79    9.70
  -4  11   1   99.09    9.50
   3 -11  -1  111.09   10.60
   3 -11  -1   86.39   10.10
  -3  11   1   90.89    9.30
  -3  11   1   85.39    9.30
   2 -11  -1   42.90    7.10
   2 -11  -1   39.40    7.60
  -2  11   1   52.39    6.70
  -2  11   1   45.90    7.60
   1 -11  -1   54.29    7.50
   1 -11  -1   62.69    9.20
  -1  11   1   78.59    7.90
  -1  11   1   56.29    8.10
   0 -11  -1   73.99    8.30
   0 -11  -1   58.89    8.60
   0  11   1   63.29    6.50
   0  11   1   71.69    8.90
  -1 -11  -1    4.20    3.70
  -1 -11  -1   15.40    6.00
  -1 -11  -1    8.50    3.20
   1  11   1    2.70    4.70
   1  11   1   15.70    3.70
  -2 -11  -1   31.00    5.10
  -2 -11  -1   34.00    6.50
  -2 -11  -1   42.50    7.80
   2  11   1   37.80    7.70
  -3 -11  -1   36.40    6.40
  -3 -11  -1   42.20    8.10
   3  11   1   32.40    5.60
   3  11   1   45.00    8.00
  -4 -11  -1   90.29    9.40
  -4 -11  -1   79.99   10.20
   4  11   1  101.09   11.60
  -5 -11  -1   22.20    6.60
  -5 -11  -1   22.90    6.10
   5  11   1   22.10    7.20
  -6 -11  -1   66.49    9.20
  -6 -11  -1   60.19    9.10
   6  11   1   76.09   10.60
   7 -12  -1   12.70    5.10
   7 -12  -1    2.20    4.10
  -7  12   1    7.80    5.10
  -7  12   1    2.10    5.40
   6 -12  -1   43.30    8.20
   6 -12  -1   56.39    8.70
  -6  12   1   55.69    8.60
  -6  12   1   44.10    7.60
   5 -12  -1   49.60    7.70
   5 -12  -1   54.49    9.20
  -5  12   1   63.29    9.00
  -5  12   1   44.70    7.80
   4 -12  -1  162.98   12.20
   4 -12  -1  121.99   10.00
  -4  12   1  122.69   11.70
  -4  12   1  141.89   10.40
   3 -12  -1   20.90    7.10
   3 -12  -1   10.80    4.60
  -3  12   1   22.00    6.20
  -3  12   1   15.20    4.80
   2 -12  -1   38.70    6.60
   2 -12  -1   43.50    8.30
  -2  12   1   35.90    7.40
  -2  12   1   28.60    5.60
   1 -12  -1   46.20    7.20
   1 -12  -1   35.20    8.00
  -1  12   1   24.90    6.60
  -1  12   1   42.60    6.00
   0 -12  -1   38.80    8.30
   0 -12  -1   22.50    5.30
   0  12   1   32.40    7.70
  -1 -12  -1    0.70    4.60
  -1 -12  -1   10.20    3.80
   1  12   1   16.30    6.40
  -2 -12  -1    5.10    5.10
   2  12   1    0.20    4.80
  -3 -12  -1   50.69    8.70
   3  12   1   66.19    9.70
  -4 -12  -1    8.70    4.10
  -4 -12  -1   11.30    5.60
   4  12   1    2.70    5.30
   5 -13  -1  208.38   14.60
   5 -13  -1  197.38   12.60
  -5  13   1  191.18   12.60
  -5  13   1  210.18   13.70
   4 -13  -1   15.80    6.30
   4 -13  -1    7.90    4.40
  -4  13   1    3.40    4.20
  -4  13   1   15.00    5.70
   3 -13  -1   25.60    7.20
   3 -13  -1   27.00    5.60
  -3  13   1   26.10    7.20
  -3  13   1   26.20    5.50
   2 -13  -1  103.59   10.60
   2 -13  -1  107.39   12.70
  -2  13   1  103.19    8.60
  -2  13   1  103.99   11.80
   1 -13  -1   30.60    7.40
  -1  13   1   38.40    8.10
   0 -13  -1   19.70    7.40
   0  13   1   24.50    7.80
  -1 -13  -1   99.79   12.80
   1  13   1   91.29   11.50
  -2 -13  -1   53.89    9.20
   2  13   1   57.49    9.40
   2  14  -2   49.80    8.90
  -2 -14   2   46.10    8.30
   1  14  -2   11.60    5.80
   1  14  -2   19.50    5.50
  -1 -14   2   12.40    6.00
   0  14  -2   91.89   11.10
   0  14  -2  110.29    8.90
   0 -14   2  108.29   12.20
  -1  14  -2   52.39    8.10
  -1  14  -2   62.79    9.30
   1 -14   2   72.49   10.20
  -2  14  -2   91.79   10.10
  -2  14  -2   97.89   10.20
   2 -14   2   88.79   11.70
  -3  14  -2  108.59   11.10
  -3  14  -2  101.49   11.30
   3 -14   2   95.69   11.90
  -4  14  -2    4.30    3.80
  -4  14  -2    4.70    3.90
   4 -14   2    3.80    5.30
  -5  14  -2   57.19    9.10
  -5  14  -2   49.40    7.30
   5 -14   2   55.19    9.70
   4  13  -2   79.59   10.60
  -4 -13   2   70.39    9.20
  -4 -13   2   73.99   10.30
   3  13  -2   24.00    7.40
  -3 -13   2   21.40    7.20
  -3 -13   2   14.50    5.20
   2  13  -2  146.99   13.30
   2  13  -2  126.19    8.80
  -2 -13   2  118.29   12.30
  -2 -13   2  128.99    9.30
   1  13  -2   22.10    6.50
   1  13  -2   31.10    5.50
  -1 -13   2   26.40    7.20
   0  13  -2   75.79    8.70
   0  13  -2   71.39    9.50
   0 -13   2   58.89    8.90
  -1  13  -2  134.19   12.00
  -1  13  -2  135.89    9.90
   1 -13   2  112.69   11.90
  -2  13  -2    5.90    4.40
  -2  13  -2    5.30    4.10
   2 -13   2   -0.60    4.50
  -3  13  -2  142.09   10.90
  -3  13  -2  153.58   11.30
   3 -13   2  145.69    8.70
   3 -13   2  145.19   12.20
  -4  13  -2    0.60    4.00
  -4  13  -2   -0.10    3.80
   4 -13   2   -0.40    2.70
   4 -13   2   -6.70    4.30
  -5  13  -2    9.40    5.40
  -5  13  -2   12.90    4.50
   5 -13   2   17.30    4.50
   5 -13   2   15.90    6.40
  -6  13  -2   72.59    8.40
  -6  13  -2   60.99    9.00
   6 -13   2   56.29    8.00
   6 -13   2   71.99   10.40
  -7  13  -2   -5.60    4.90
   7 -13   2    0.30    2.40
   7 -13   2   -1.90    3.90
   6  12  -2   30.60    8.30
  -6 -12   2   39.10    7.60
  -6 -12   2   50.59    8.00
   5  12  -2   14.40    6.90
  -5 -12   2   27.10    6.40
  -5 -12   2   32.90    6.70
   4  12  -2  143.69   13.20
  -4 -12   2  147.49   11.00
  -4 -12   2  143.89   11.30
   3  12  -2    1.30    5.30
   3  12  -2   -3.90    2.80
  -3 -12   2    8.90    4.40
  -3 -12   2    7.20    4.80
   2  12  -2    5.00    3.20
   2  12  -2    6.10    5.50
  -2 -12   2   14.00    4.20
  -2 -12   2    9.40    5.50
   1  12  -2   -2.40    4.20
   1  12  -2   -1.70    2.90
  -1 -12   2    0.50    3.20
  -1 -12   2    6.00    5.00
   0  12  -2   85.49    9.50
   0  12  -2   71.19    7.80
   0 -12   2   78.19    9.40
   0 -12   2   77.79    7.50
  -1  12  -2    1.40    4.00
  -1  12  -2   -0.20    3.70
   1 -12   2    1.80    3.20
   1 -12   2   -2.30    2.40
   1 -12   2    6.90    4.90
  -2  12  -2  146.89   10.40
  -2  12  -2  149.88   10.30
   2 -12   2  148.89    8.50
   2 -12   2  151.08   11.80
  -3  12  -2   11.40    5.00
  -3  12  -2   13.50    5.00
   3 -12   2   19.20    4.40
   3 -12   2   18.10    6.20
  -4  12  -2   19.20    6.20
  -4  12  -2   24.80    5.40
   4 -12   2   24.30    5.30
   4 -12   2   19.40    6.60
  -5  12  -2   35.90    7.30
  -5  12  -2   23.10    5.40
   5 -12   2   23.60    5.10
   5 -12   2   22.20    6.40
  -6  12  -2   20.90    5.30
  -6  12  -2   19.20    6.50
   6 -12   2    7.30    5.10
   6 -12   2    3.70    4.10
  -7  12  -2   82.29   10.50
   7 -12   2   83.19   10.20
   7 -12   2   78.19    9.40
  -8  12  -2    7.00    5.10
   8 -12   2   -0.70    2.40
   8 -12   2   13.90    4.50
   7  11  -2   49.20    9.10
  -7 -11   2   64.59    8.00
  -7 -11   2   53.29    9.10
   6  11  -2   16.80    7.20
  -6 -11   2   22.10    6.50
  -6 -11   2   23.80    5.90
   5  11  -2  140.09   13.20
  -5 -11   2  119.69   10.10
  -5 -11   2  126.69   10.80
   4  11  -2    0.50    2.70
   4  11  -2   -0.50    4.60
  -4 -11   2    2.00    3.80
  -4 -11   2    5.00    4.60
   3  11  -2   11.80    3.50
   3  11  -2   14.50    6.00
  -3 -11   2    7.80    4.40
  -3 -11   2   16.50    5.50
   2  11  -2    9.50    3.90
   2  11  -2    8.90    5.00
  -2 -11   2    8.10    4.10
  -2 -11   2    4.60    4.50
   1  11  -2    4.70    4.60
   1  11  -2   13.10    4.00
  -1 -11   2    7.20    3.90
  -1 -11   2    5.80    4.50
  -1 -11   2    6.00    2.80
   0  11  -2   53.79    7.50
   0  11  -2   77.89    7.90
   0 -11   2   53.79    8.20
   0 -11   2   58.69    5.80
   0 -11   2   63.49    6.60
  -1  11  -2    9.60    4.40
  -1  11  -2    8.50    4.30
   1 -11   2   12.10    5.00
   1 -11   2   10.70    3.50
   1 -11   2   11.40    3.80
  -2  11  -2    5.40    4.10
  -2  11  -2   10.30    4.60
   2 -11   2   10.70    3.50
   2 -11   2    4.40    4.60
   2 -11   2    8.50    3.30
  -3  11  -2  159.98   10.00
  -3  11  -2  153.68   10.60
   3 -11   2  161.78    9.30
   3 -11   2  180.98   11.80
  -4  11  -2   62.59    7.40
  -4  11  -2   52.89    7.60
   4 -11   2   76.19    8.00
   4 -11   2   53.09    7.90
  -5  11  -2   69.49    7.60
  -5  11  -2   64.29    8.70
   5 -11   2   81.69    9.60
   5 -11   2   74.59    8.30
  -6  11  -2    7.30    3.80
  -6  11  -2   11.80    5.50
   6 -11   2    4.70    4.20
   6 -11   2   -0.50    4.10
  -7  11  -2   54.69    8.60
  -7  11  -2   32.50    6.40
   7 -11   2   56.29    8.30
   7 -11   2   43.10    7.70
  -8  11  -2   31.00    7.20
   8 -11   2   15.10    5.70
   8 -11   2   25.60    6.50
  -9  11  -2    1.10    5.10
   9 -11   2    5.10    4.00
   9 -11   2    4.00    3.00
   8  10  -2   -4.30    5.10
  -8 -10   2    0.70    5.40
   7  10  -2   61.59    9.70
  -7 -10   2   45.10    8.30
  -7 -10   2   36.00    6.10
   6  10  -2   19.10    6.40
  -6 -10   2   14.10    5.30
  -6 -10   2   18.10    6.00
   5  10  -2   86.09    7.90
   5  10  -2   71.89    9.00
  -5 -10   2   76.79    8.70
  -5 -10   2   96.89   10.10
   4  10  -2   84.39    6.90
   4  10  -2   88.19    9.70
  -4 -10   2   78.29    9.00
  -4 -10   2   82.89    9.10
   3  10  -2    5.20    4.40
   3  10  -2   -2.00    2.90
  -3 -10   2    2.60    3.80
  -3 -10   2   -1.90    3.80
   2  10  -2   43.20    6.70
   2  10  -2   46.50    5.90
  -2 -10   2   53.89    6.70
  -2 -10   2   54.49    7.50
  -2 -10   2   48.90    5.10
   1  10  -2  546.45   18.70
   1  10  -2  541.55   17.40
  -1 -10   2  522.25   15.60
  -1 -10   2  514.05   19.00
  -1 -10   2  515.65   17.40
   0  10  -2   11.00    4.00
   0  10  -2    9.60    4.20
   0 -10   2    8.40    4.60
   0 -10   2   15.50    4.10
   0 -10   2   13.70    3.30
  -1  10  -2   80.89    8.00
  -1  10  -2   70.69    7.30
   1 -10   2   72.09    8.00
   1 -10   2   79.19    6.00
   1 -10   2   79.69    6.30
  -2  10  -2    4.60    3.70
  -2  10  -2    0.10    3.20
   2 -10   2    1.90    2.70
   2 -10   2    4.50    4.10
   2 -10   2    2.10    2.80
  -3  10  -2   33.00    4.10
  -3  10  -2   30.80    5.20
  -3  10  -2   28.90    5.80
   3 -10   2   29.80    5.00
   3 -10   2   37.90    6.50
  -4  10  -2  122.29    6.20
  -4  10  -2  121.19    9.60
  -4  10  -2  133.49    8.60
   4 -10   2  132.39    9.90
   4 -10   2  150.48    8.80
  -5  10  -2   34.80    5.60
  -5  10  -2   27.40    5.90
   5 -10   2   31.20    5.70
   5 -10   2   29.30    6.00
  -6  10  -2   28.00    6.40
  -6  10  -2   33.80    5.90
   6 -10   2   33.20    6.50
   6 -10   2   25.90    5.90
  -7  10  -2   -1.50    4.50
  -7  10  -2    8.00    3.50
   7 -10   2   -5.40    3.20
   7 -10   2    1.10    4.00
  -8  10  -2  151.98   11.90
   8 -10   2  123.49   10.10
   8 -10   2  136.59   10.80
  -9  10  -2   18.20    6.70
   9 -10   2   10.20    4.60
   9 -10   2   24.00    5.90
   9   9  -2   70.69   10.70
  -9  -9   2   52.09    9.60
   8   9  -2   82.19   10.90
  -8  -9   2   99.19   11.70
   7   9  -2   -2.00    4.70
   7   9  -2   -0.90    3.30
  -7  -9   2    1.00    4.90
  -7  -9   2   -2.50    2.70
   6   9  -2  186.78    9.70
   6   9  -2  206.78   12.80
  -6  -9   2  191.68   12.40
  -6  -9   2  175.88   10.30
   5   9  -2   13.60    4.20
   5   9  -2   16.20    5.70
   5   9  -2   19.40    3.40
  -5  -9   2   11.80    4.20
  -5  -9   2    9.70    4.90
   4   9  -2  190.78    8.30
   4   9  -2  191.28    9.50
   4   9  -2  197.38   11.20
  -4  -9   2  213.38   11.10
  -4  -9   2  214.88   11.40
   3   9  -2   39.50    4.40
   3   9  -2   39.10    6.20
   3   9  -2   33.20    5.00
  -3  -9   2   31.10    5.70
  -3  -9   2   33.00    5.70
   2   9  -2   -0.90    2.90
   2   9  -2   -2.20    3.50
  -2  -9   2   -5.70    2.90
  -2  -9   2    1.50    3.10
  -2  -9   2    1.90    2.20
   1   9  -2  145.49    8.30
   1   9  -2  147.49    9.10
  -1  -9   2  149.29    9.50
  -1  -9   2  144.49    6.80
  -1  -9   2  148.89    8.30
   0   9  -2   55.49    6.30
   0   9  -2   48.60    5.90
   0  -9   2   42.30    5.10
   0  -9   2   48.30    5.00
   0  -9   2   54.19    6.90
  -1   9  -2    3.30    3.20
  -1   9  -2   -1.20    3.00
   1  -9   2    2.80    3.40
   1  -9   2    1.30    2.60
   1  -9   2    2.70    2.40
  -2   9  -2    1.50    3.50
  -2   9  -2    3.40    3.30
   2  -9   2    1.10    2.60
   2  -9   2    0.50    2.60
   2  -9   2   -1.30    3.40
  -3   9  -2   32.10    4.00
  -3   9  -2   30.50    4.90
  -3   9  -2   21.00    4.80
   3  -9   2   27.70    4.90
   3  -9   2   21.70    4.80
  -4   9  -2  111.19    5.90
  -4   9  -2  113.99    8.70
  -4   9  -2  106.49    7.40
   4  -9   2  116.69    8.10
   4  -9   2  114.99    8.80
  -5   9  -2  475.55   15.80
  -5   9  -2  458.35   13.50
  -5   9  -2  473.95   17.70
   5  -9   2  484.05   17.60
   5  -9   2  445.16   16.50
  -6   9  -2    4.70    3.40
  -6   9  -2    2.20    2.30
  -6   9  -2    3.60    4.40
   6  -9   2    9.40    4.20
   6  -9   2    4.60    4.10
  -7   9  -2    9.50    4.90
  -7   9  -2    8.10    3.60
   7  -9   2    5.60    4.50
   7  -9   2    0.00    3.40
  -8   9  -2    6.90    3.60
  -8   9  -2    4.00    5.00
   8  -9   2    5.10    4.50
   8  -9   2    3.40    3.70
  -9   9  -2   43.00    8.40
   9  -9   2   38.70    7.60
   9  -9   2   45.30    6.50
 -10   9  -2   59.09    9.50
  10  -9   2   74.79   10.20
  10   8  -2    8.00    6.60
 -10  -8   2    2.90    5.30
   9   8  -2   -3.50    5.60
  -9  -8   2   -0.50    4.80
   8   8  -2   27.00    5.00
   8   8  -2   29.10    7.50
  -8  -8   2   25.80    6.80
   7   8  -2    6.50    3.60
   7   8  -2    6.30    2.80
   7   8  -2   10.50    5.60
  -7  -8   2    4.70    4.90
  -7  -8   2    3.70    3.20
   6   8  -2   -1.40    4.30
   6   8  -2    6.00    3.50
   6   8  -2    3.00    2.80
  -6  -8   2    7.40    4.70
  -6  -8   2    4.90    3.40
   5   8  -2   54.19    7.20
   5   8  -2   61.59    5.50
   5   8  -2   47.70    6.00
  -5  -8   2   55.69    7.60
  -5  -8   2   51.99    6.30
   4   8  -2   54.69    6.50
   4   8  -2   60.79    4.70
   4   8  -2   65.89    6.30
  -4  -8   2   58.49    7.00
  -4  -8   2   52.19    6.30
   3   8  -2   95.59    5.40
   3   8  -2  108.39    8.20
   3   8  -2  107.39    6.90
  -3  -8   2   95.09    7.30
  -3  -8   2  101.89    7.50
   2   8  -2  340.87   13.10
   2   8  -2  343.77   12.20
   2   8  -2  333.07   10.50
  -2  -8   2  351.46   13.40
  -2  -8   2  342.37   12.80
   1   8  -2  195.48    9.00
   1   8  -2  201.28    9.60
  -1  -8   2  203.48   10.20
  -1  -8   2  201.28    9.20
  -1  -8   2  190.28    7.50
   0   8  -2  258.67   10.50
   0   8  -2  250.47   10.40
   0  -8   2  261.57   10.00
   0  -8   2  257.87    9.00
   0  -8   2  256.57   11.30
  -1   8  -2  259.87   10.80
  -1   8  -2  278.27   10.70
   1  -8   2  262.17   11.60
   1  -8   2  268.37    9.90
   1  -8   2  269.67    9.70
  -2   8  -2   94.99    6.80
  -2   8  -2   89.79    6.30
   2  -8   2   89.39    5.90
   2  -8   2   97.59    6.10
   2  -8   2   94.39    7.40
  -3   8  -2    2.20    3.10
  -3   8  -2    4.60    3.00
  -3   8  -2    1.70    2.20
   3  -8   2    3.20    3.10
   3  -8   2   -0.60    2.50
  -4   8  -2    8.90    2.50
  -4   8  -2    5.10    3.00
  -4   8  -2    6.00    3.70
   4  -8   2   13.30    4.00
   4  -8   2    7.70    3.90
  -5   8  -2  371.66   12.90
  -5   8  -2  342.57   14.40
  -5   8  -2  360.26   11.40
   5  -8   2  359.76   14.40
   5  -8   2  363.26   14.20
  -6   8  -2    6.20    4.40
  -6   8  -2   10.50    3.90
  -6   8  -2   12.00    3.20
   6  -8   2    6.50    4.00
   6  -8   2   17.10    4.90
  -7   8  -2  270.97   13.60
  -7   8  -2  246.38   10.20
  -7   8  -2  266.87   11.40
   7  -8   2  262.97   13.40
   7  -8   2  263.87   12.50
  -8   8  -2   20.70    4.10
  -8   8  -2   24.10    6.40
  -8   8  -2   24.30    4.80
   8  -8   2   22.30    6.00
   8  -8   2   26.00    5.50
  -9   8  -2   40.00    7.70
   9  -8   2   52.09    9.10
   9  -8   2   51.79    6.80
 -10   8  -2   45.80    8.70
  10  -8   2   38.30    7.80
 -11   8  -2   43.30    8.50
  11  -8   2   64.49   10.10
  10   7  -2   20.10    6.80
 -10  -7   2   28.00    8.30
   9   7  -2   27.90    4.80
   9   7  -2   12.30    6.20
  -9  -7   2   15.30    6.40
   8   7  -2    0.60    2.40
   8   7  -2    5.50    3.20
   8   7  -2    5.10    5.30
  -8  -7   2    0.20    4.80
   7   7  -2  143.49    8.10
   7   7  -2  159.58   11.30
   7   7  -2  162.68    9.30
  -7  -7   2  188.48   12.00
  -7  -7   2  153.28    8.30
   6   7  -2    8.20    4.30
   6   7  -2    5.60    3.30
   6   7  -2   12.70    3.20
  -6  -7   2    6.50    4.70
  -6  -7   2    9.80    3.40
   5   7  -2   74.89    5.30
   5   7  -2   77.39    6.90
   5   7  -2   90.69    8.70
  -5  -7   2   89.69    8.80
  -5  -7   2   79.29    6.40
   4   7  -2   95.69    6.70
   4   7  -2   84.99    7.90
   4   7  -2  101.89    5.50
  -4  -7   2  101.79    7.10
  -4  -7   2   91.69    7.50
   3   7  -2   40.20    4.90
   3   7  -2   41.10    4.00
   3   7  -2   38.20    5.50
  -3  -7   2   52.29    5.80
  -3  -7   2   49.60    6.00
   2   7  -2    3.00    2.10
   2   7  -2    6.60    3.20
   2   7  -2    7.60    3.00
  -2  -7   2    7.80    3.20
  -2  -7   2    7.90    3.30
   1   7  -2  178.28    8.30
   1   7  -2  188.98    8.80
  -1  -7   2  194.58    8.30
  -1  -7   2  190.88    6.80
   0   7  -2   36.20    4.60
   0   7  -2   28.40    4.30
   0  -7   2   33.20    4.80
   0  -7   2   36.50    3.70
   0  -7   2   28.20    3.90
  -1   7  -2  285.97   10.10
  -1   7  -2  283.57   10.70
   1  -7   2  273.37   11.20
   1  -7   2  292.17    9.80
   1  -7   2  291.77    9.50
  -2   7  -2   -0.30    2.70
  -2   7  -2    0.00    2.30
   2  -7   2   -0.10    2.20
   2  -7   2    0.10    2.80
   2  -7   2    5.40    2.60
  -3   7  -2   87.49    6.60
  -3   7  -2   90.59    5.80
  -3   7  -2   94.89    5.10
   3  -7   2   92.09    6.90
   3  -7   2   82.29    5.80
  -4   7  -2   13.40    2.90
  -4   7  -2    9.50    3.70
  -4   7  -2   12.80    3.10
   4  -7   2    7.80    3.40
   4  -7   2    9.30    3.60
  -5   7  -2   -2.80    3.20
  -5   7  -2    2.90    2.70
  -5   7  -2    0.60    2.30
   5  -7   2   -1.30    3.10
   5  -7   2    3.30    3.20
  -6   7  -2   13.10    3.60
  -6   7  -2    1.00    3.90
  -6   7  -2    9.30    3.30
   6  -7   2   11.50    4.50
   6  -7   2    8.30    3.70
  -7   7  -2   -4.50    3.70
  -7   7  -2   -0.90    2.80
  -7   7  -2    1.90    2.90
   7  -7   2    0.80    3.10
   7  -7   2    4.50    4.20
  -8   7  -2  107.79    7.50
  -8   7  -2  107.29   10.50
   8  -7   2  101.79    8.00
   8  -7   2   88.59    7.80
   8  -7   2   98.69   10.30
  -9   7  -2   81.79    7.90
  -9   7  -2   60.99    8.70
   9  -7   2   85.29   10.00
   9  -7   2   75.59    9.50
   9  -7   2   85.69    8.00
 -10   7  -2   18.30    6.80
  10  -7   2   11.30    5.40
 -11   7  -2  268.37   16.20
  11  -7   2  298.37   16.90
  11   6  -2   39.80    8.70
 -11  -6   2   35.80    8.40
  10   6  -2    2.00    5.40
  10   6  -2    3.00    2.00
 -10  -6   2    2.70    3.50
 -10  -6   2   10.00    5.20
   9   6  -2    5.50    3.10
   9   6  -2    2.30    5.00
  -9  -6   2   10.50    5.50
  -9  -6   2    8.70    3.90
   8   6  -2  106.09    7.50
   8   6  -2   91.39    9.60
  -8  -6   2  109.19   11.00
  -8  -6   2   92.79    8.60
   7   6  -2    2.80    2.80
   7   6  -2    1.70    4.10
  -7  -6   2   -1.10    3.10
  -7  -6   2    1.60    2.40
  -7  -6   2    0.20    4.00
   6   6  -2  405.26   15.50
   6   6  -2  383.56   13.00
  -6  -6   2  392.36   15.80
  -6  -6   2  405.06   13.00
   5   6  -2   80.89    6.40
   5   6  -2   59.29    4.90
   5   6  -2   67.99    6.90
  -5  -6   2   94.19    8.70
  -5  -6   2   69.39    5.50
   4   6  -2  536.25   14.20
   4   6  -2  518.35   16.90
   4   6  -2  534.45   16.00
  -4  -6   2  532.05   17.20
  -4  -6   2  546.15   15.70
   3   6  -2  429.76   13.30
   3   6  -2  440.76   14.30
   3   6  -2  434.76   11.50
  -3  -6   2  453.75   14.40
  -3  -6   2  396.26   13.30
   2   6  -2  153.08    7.70
   2   6  -2  144.79    7.00
   2   6  -2  138.99    5.40
  -2  -6   2  146.69    7.30
  -2  -6   2  143.39    7.30
  -2  -6   2  150.58    5.10
   1   6  -2  611.04   16.90
   1   6  -2  613.84   16.70
  -1  -6   2  599.64   14.90
  -1  -6   2  659.43   16.90
  -1  -6   2  618.34   17.50
  -1  -6   2  623.34   14.50
   0   6  -2   98.39    5.90
   0   6  -2  104.49    5.80
   0  -6   2  104.89    4.70
   0  -6   2  104.79    6.40
   0  -6   2  102.59    4.60
   0  -6   2  101.89    5.60
  -1   6  -2   13.60    3.30
  -1   6  -2   17.40    3.10
   1  -6   2   19.30    3.20
   1  -6   2   17.60    3.70
   1  -6   2   14.50    2.70
  -2   6  -2    1.50    2.20
  -2   6  -2    1.50    2.60
   2  -6   2   -0.20    2.30
   2  -6   2    5.30    2.50
   2  -6   2    2.70    2.30
  -3   6  -2   66.69    4.50
  -3   6  -2   64.19    4.60
  -3   6  -2   59.89    5.60
   3  -6   2   68.89    5.90
   3  -6   2   62.99    6.00
  -4   6  -2  557.64   17.30
  -4   6  -2  598.24   15.50
  -4   6  -2  556.94   15.40
   4  -6   2  597.64   17.30
   4  -6   2  590.64   17.40
  -5   6  -2  480.95   13.90
  -5   6  -2  486.45   14.20
  -5   6  -2  480.65   15.90
   5  -6   2  451.05   15.00
   5  -6   2  471.25   15.80
  -6   6  -2  147.19    9.10
  -6   6  -2  161.58    7.90
  -6   6  -2  149.09    7.70
   6  -6   2  151.08    9.30
   6  -6   2  154.18    8.40
  -7   6  -2   58.09    7.50
  -7   6  -2   60.09    6.20
   7  -6   2   44.30    5.60
   7  -6   2   44.40    5.30
   7  -6   2   44.40    6.50
  -8   6  -2   15.00    4.10
  -8   6  -2    7.40    4.80
   8  -6   2   15.80    4.10
   8  -6   2   10.90    3.90
   8  -6   2    8.60    4.70
  -9   6  -2    6.30    3.70
  -9   6  -2    0.50    3.90
   9  -6   2    1.60    2.80
   9  -6   2   -4.80    3.20
   9  -6   2    7.00    3.90
 -10   6  -2   66.79    9.20
 -10   6  -2   83.29    8.40
  10  -6   2   75.59   10.30
 -11   6  -2    8.90    4.20
 -11   6  -2    8.40    6.00
  11  -6   2    0.30    4.00
  11   5  -2   18.00    4.20
  11   5  -2   -0.50    5.20
 -11  -5   2   17.20    4.60
 -11  -5   2    0.80    5.00
  10   5  -2    9.60    6.00
  10   5  -2    3.40    3.20
 -10  -5   2   -5.80    3.90
 -10  -5   2    5.30    3.70
   9   5  -2    5.30    3.00
   9   5  -2    3.40    5.30
  -9  -5   2    0.50    4.80
  -9  -5   2   -2.00    3.10
   8   5  -2    3.80    3.00
   8   5  -2    0.10    4.30
  -8  -5   2    0.90    2.30
  -8  -5   2   -3.40    3.70
  -8  -5   2    1.80    3.40
   7   5  -2    6.40    3.00
   7   5  -2    1.70    3.90
  -7  -5   2    3.60    3.90
  -7  -5   2    3.90    3.60
  -7  -5   2    6.20    2.40
   6   5  -2   79.49    5.80
   6   5  -2   80.49    7.50
  -6  -5   2   90.29    5.40
  -6  -5   2   86.49    8.00
  -6  -5   2   91.49    8.00
   5   5  -2   34.10    5.30
   5   5  -2   37.80    4.20
  -5  -5   2   35.90    4.90
  -5  -5   2   37.70    5.50
  -5  -5   2   28.90    3.90
   4   5  -2    5.60    3.20
   4   5  -2    4.50    2.20
  -4  -5   2    5.10    2.40
  -4  -5   2    2.80    3.00
   3   5  -2  155.08    7.40
   3   5  -2  169.18    7.90
   3   5  -2  166.88    5.80
  -3  -5   2  165.08    7.20
  -3  -5   2  159.38    7.90
  -3  -5   2  164.18    5.60
   2   5  -2 1131.19   24.20
   2   5  -2 1169.68   26.60
   2   5  -2 1149.48   27.00
  -2  -5   2 1103.09   26.90
  -2  -5   2 1129.69   26.50
  -2  -5   2 1157.78   24.20
   1   5  -2    4.10    2.60
   1   5  -2   -0.40    2.40
  -1  -5   2    3.30    1.40
  -1  -5   2    5.50    2.60
  -1  -5   2    2.20    2.40
   0   5  -2 1134.09   26.00
   0   5  -2 1137.79   26.50
   0  -5   2 1137.39   26.80
   0  -5   2 1163.88   24.70
   0  -5   2 1141.49   24.60
   0  -5   2 1193.78   26.10
  -1   5  -2   15.70    2.70
  -1   5  -2   14.00    3.00
  -1   5  -2   16.90    2.70
   1  -5   2   17.80    2.90
   1  -5   2   19.10    2.70
   1  -5   2   19.90    3.40
  -2   5  -2  162.48    6.20
  -2   5  -2  171.58    7.40
   2  -5   2  178.78    7.70
   2  -5   2  167.78    6.70
   2  -5   2  170.08    6.80
  -3   5  -2  530.25   14.00
  -3   5  -2  527.75   13.70
  -3   5  -2  543.35   15.50
   3  -5   2  551.14   15.10
   3  -5   2  552.64   15.50
  -4   5  -2  111.59    6.90
  -4   5  -2  115.09    5.50
  -4   5  -2  120.19    5.80
   4  -5   2  118.79    6.80
   4  -5   2  105.99    6.40
  -5   5  -2   18.80    3.20
  -5   5  -2   18.30    3.50
  -5   5  -2   14.00    3.90
   5  -5   2   15.10    4.30
   5  -5   2   19.60    4.00
  -6   5  -2  319.27   11.20
  -6   5  -2  301.37   12.30
   6  -5   2  303.37   12.60
   6  -5   2  286.97   11.20
  -7   5  -2   72.69    7.70
  -7   5  -2   69.79    6.50
   7  -5   2   52.39    6.90
   7  -5   2   57.99    5.90
   7  -5   2   68.39    6.00
  -8   5  -2   96.79    9.40
  -8   5  -2  101.69    7.60
   8  -5   2   97.29    7.00
   8  -5   2  106.19   10.40
   8  -5   2   92.39    7.10
  -9   5  -2    1.30    3.70
  -9   5  -2   -1.10    4.30
   9  -5   2    8.80    5.30
   9  -5   2    8.30    3.70
   9  -5   2    8.60    3.50
 -10   5  -2  189.58   11.50
 -10   5  -2  182.48   12.60
  10  -5   2  198.58   13.20
 -11   5  -2    2.70    4.60
 -11   5  -2    7.80    5.40
  11  -5   2    3.90    5.50
  11   4  -2   70.89    8.70
  11   4  -2   64.39    9.90
 -11  -4   2   52.39    8.80
 -11  -4   2   65.19    8.50
  10   4  -2   15.40    4.40
  10   4  -2   16.50    6.10
 -10  -4   2   11.20    4.70
 -10  -4   2   19.40    6.60
   9   4  -2  131.19   10.50
   9   4  -2  139.69    9.00
  -9  -4   2  141.19    9.90
  -9  -4   2  141.59   11.00
   8   4  -2   -1.70    4.30
   8   4  -2    3.30    3.60
  -8  -4   2    1.00    3.80
  -8  -4   2   -1.70    1.80
  -8  -4   2    4.00    3.60
   7   4  -2  285.87   11.50
   7   4  -2  276.87   12.60
  -7  -4   2  305.37   13.30
  -7  -4   2  295.67    9.10
  -7  -4   2  291.67   12.20
   6   4  -2  219.78   10.30
   6   4  -2  210.68    9.00
  -6  -4   2  211.48    9.60
  -6  -4   2  196.08    7.30
   5   4  -2  126.19    6.30
   5   4  -2  128.49    7.70
  -5  -4   2  112.29    7.10
  -5  -4   2  122.39    5.60
  -5  -4   2  139.69    8.00
   4   4  -2   41.80    3.90
   4   4  -2   39.50    4.80
  -4  -4   2   33.80    4.50
  -4  -4   2   43.50    3.90
  -4  -4   2   37.80    4.70
   3   4  -2  260.27    7.50
   3   4  -2  258.67    9.50
  -3  -4   2  243.88    8.20
  -3  -4   2  264.77    9.70
  -3  -4   2  256.87    9.20
  -3  -4   2  266.97    7.60
   2   4  -2  407.46   11.90
   2   4  -2  405.86    9.50
   2   4  -2  390.96   11.70
  -2  -4   2  414.46   12.00
  -2  -4   2  406.06   11.20
  -2  -4   2  399.06    9.50
   1   4  -2   53.89    4.20
   1   4  -2   46.50    2.40
   1   4  -2   51.69    4.30
  -1  -4   2   43.30    3.90
  -1  -4   2   48.80    2.30
  -1  -4   2   47.70    4.00
   0   4  -2  125.69    5.80
   0   4  -2  122.29    5.30
   0  -4   2  126.19    5.80
   0  -4   2  123.79    5.40
   0  -4   2  124.29    4.10
  -1   4  -2   54.29    3.50
  -1   4  -2   55.39    3.80
  -1   4  -2   58.89    4.40
  -1   4  -2   55.49    3.60
   1  -4   2   53.79    4.20
   1  -4   2   53.19    4.30
   1  -4   2   59.19    3.40
   1  -4   2   59.89    3.60
  -2   4  -2   43.90    3.20
  -2   4  -2   46.10    4.20
  -2   4  -2   46.30    3.80
  -2   4  -2   42.50    3.60
   2  -4   2   46.80    3.10
   2  -4   2   43.30    4.00
   2  -4   2   49.99    4.10
  -3   4  -2  152.48    5.50
  -3   4  -2  157.08    6.20
  -3   4  -2  147.99    6.90
   3  -4   2  159.48    7.00
   3  -4   2  145.29    5.30
   3  -4   2  155.98    6.90
  -4   4  -2  228.38    9.20
  -4   4  -2  235.78    7.70
  -4   4  -2  246.68    8.40
   4  -4   2  222.18    8.00
   4  -4   2  230.38    9.30
   4  -4   2  242.18    9.00
  -5   4  -2  291.17   10.30
  -5   4  -2  277.07   10.90
   5  -4   2  309.27   11.50
   5  -4   2  283.37   10.20
  -6   4  -2   12.60    3.80
  -6   4  -2   11.10    3.30
   6  -4   2    7.50    2.90
   6  -4   2   13.00    3.40
   6  -4   2    1.30    3.20
  -7   4  -2   73.79    7.80
  -7   4  -2   68.29    6.90
   7  -4   2   70.29    5.60
   7  -4   2   63.09    5.50
   7  -4   2   63.39    7.40
  -8   4  -2   -1.80    3.10
  -8   4  -2    0.70    3.50
   8  -4   2   -5.20    3.30
   8  -4   2    0.50    2.90
   8  -4   2   -0.70    2.60
  -9   4  -2   48.20    7.00
  -9   4  -2   50.09    7.40
   9  -4   2   53.69    6.20
   9  -4   2   51.79    5.80
   9  -4   2   64.49    8.50
 -10   4  -2   -4.10    4.20
 -10   4  -2   -3.90    3.60
  10  -4   2    6.30    4.90
  10  -4   2    3.50    3.40
 -11   4  -2  140.49   11.00
 -11   4  -2  114.99   11.10
  11  -4   2  108.29   12.80
 -12   4  -2    9.80    4.80
 -12   4  -2    9.50    5.00
  12  -4   2    2.60    4.90
  12   3  -2  118.69    9.00
  12   3  -2  145.39   13.50
 -12  -3   2  135.19   10.90
 -12  -3   2  127.59   14.10
  11   3  -2   22.60    6.90
  11   3  -2   29.40    6.50
 -11  -3   2   25.40    5.90
 -11  -3   2   17.90    7.00
  10   3  -2   60.99    8.30
  10   3  -2   72.29    8.40
 -10  -3   2   65.09    8.10
 -10  -3   2   52.09    8.20
   9   3  -2  203.78   11.70
   9   3  -2  179.28   10.40
  -9  -3   2  175.08   10.80
  -9  -3   2  197.78   12.00
   8   3  -2   30.90    5.60
   8   3  -2   36.00    6.30
  -8  -3   2   37.90    6.10
  -8  -3   2   41.10    6.90
   7   3  -2   -1.70    3.50
   7   3  -2    0.50    2.70
  -7  -3   2    0.40    1.30
  -7  -3   2    2.90    1.00
  -7  -3   2   -0.60    3.10
  -7  -3   2    6.70    3.80
   6   3  -2  135.79    7.30
   6   3  -2  137.99    8.30
  -6  -3   2  141.59    5.20
  -6  -3   2  140.29    8.00
  -6  -3   2  152.98    5.30
  -6  -3   2  160.58    8.80
   5   3  -2    1.90    2.80
   5   3  -2    0.70    2.20
   5   3  -2    2.70    1.60
  -5  -3   2    1.40    2.70
  -5  -3   2    0.10    1.50
  -5  -3   2    3.20    2.70
   4   3  -2    5.80    1.80
   4   3  -2    4.90    2.70
   4   3  -2    6.60    2.20
  -4  -3   2    0.30    1.50
  -4  -3   2    8.90    3.00
  -4  -3   2    6.70    3.00
   3   3  -2   53.89    3.30
   3   3  -2   58.89    3.40
   3   3  -2   60.59    4.80
  -3  -3   2   58.69    3.30
  -3  -3   2   47.00    4.30
  -3  -3   2   56.19    4.70
  -3  -3   2   51.79    3.40
   2   3  -2    1.00    2.30
   2   3  -2    1.30    2.30
   2   3  -2    3.10    1.40
   2   3  -2    1.70    1.80
  -2  -3   2    1.20    2.30
  -2  -3   2    0.90    1.20
  -2  -3   2    1.20    1.80
  -2  -3   2    6.60    2.50
   1   3  -2  127.49    5.10
   1   3  -2  141.09    5.80
   1   3  -2  130.49    5.40
   1   3  -2  134.09    5.30
  -1  -3   2  131.99    5.50
  -1  -3   2  132.39    5.20
  -1  -3   2  122.69    5.00
   0   3  -2  614.34   12.70
   0   3  -2  614.14   14.20
   0   3  -2  593.84   14.40
   0   3  -2  573.44   14.30
   0   3  -2  606.74   13.60
   0  -3   2  590.24   14.40
   0  -3   2  611.14   13.50
   0  -3   2  584.24   12.60
   0  -3   2  584.44   14.40
   0  -3   2  600.54   14.30
  -1   3  -2  892.31   19.70
  -1   3  -2  874.41   20.60
  -1   3  -2  909.91   19.00
  -1   3  -2  900.21   20.50
   1  -3   2  916.91   20.70
   1  -3   2  948.81   20.50
   1  -3   2  905.81   19.00
   1  -3   2  926.21   20.60
   1  -3   2  881.11   19.50
  -2   3  -2 1486.65   31.90
  -2   3  -2 1510.55   30.30
  -2   3  -2 1485.45   31.70
  -2   3  -2 1514.75   32.20
   2  -3   2 1480.15   30.20
   2  -3   2 1471.25   32.20
   2  -3   2 1454.85   31.90
  -3   3  -2   61.49    4.60
  -3   3  -2   61.69    3.40
  -3   3  -2   64.69    4.20
   3  -3   2   58.39    4.40
   3  -3   2   57.29    3.10
   3  -3   2   54.99    4.50
  -4   3  -2  620.34   16.40
  -4   3  -2  622.34   16.00
   4  -3   2  572.74   14.40
   4  -3   2  560.94   14.20
   4  -3   2  632.74   15.80
   4  -3   2  608.14   16.90
  -5   3  -2    0.00    2.30
  -5   3  -2   -2.50    2.40
   5  -3   2    2.60    2.40
   5  -3   2    2.30    2.10
   5  -3   2    4.10    3.00
  -6   3  -2  485.75   15.00
  -6   3  -2  458.95   14.90
   6  -3   2  473.95   16.00
   6  -3   2  462.25   13.90
   6  -3   2  466.15   13.30
  -7   3  -2   39.20    5.60
  -7   3  -2   39.50    5.60
   7  -3   2   42.90    5.00
   7  -3   2   41.30    4.60
   7  -3   2   35.30    5.60
  -8   3  -2    4.20    3.90
  -8   3  -2   -3.40    3.20
   8  -3   2   -0.50    2.70
   8  -3   2    0.50    3.40
   8  -3   2    1.60    2.70
  -9   3  -2   24.60    5.70
  -9   3  -2   26.30    5.90
   9  -3   2   36.20    5.40
   9  -3   2   27.90    4.60
   9  -3   2   22.10    6.00
 -10   3  -2    8.50    4.50
 -10   3  -2    6.40    4.80
  10  -3   2    9.90    4.00
  10  -3   2   11.00    5.90
 -11   3  -2   21.40    5.70
 -11   3  -2    8.90    5.30
  11  -3   2   13.40    5.70
 -12   3  -2   13.30    5.10
 -12   3  -2   11.20    5.50
  12  -3   2   20.30    6.90
  12   2  -2   54.69    7.80
  12   2  -2   69.79    9.60
 -12  -2   2   66.09   10.00
 -12  -2   2   80.29    9.60
  11   2  -2  115.79   11.20
  11   2  -2  134.99   12.30
 -11  -2   2   98.49   10.90
 -11  -2   2  114.89   11.60
  10   2  -2  133.09   11.50
  10   2  -2  127.59    9.60
 -10  -2   2  138.39   10.30
 -10  -2   2  126.79   11.70
   9   2  -2  126.59    9.20
   9   2  -2  117.39    9.30
  -9  -2   2  116.09    9.50
  -9  -2   2  124.49    9.40
   8   2  -2  469.75   16.80
   8   2  -2  474.15   16.60
  -8  -2   2  450.95   17.00
  -8  -2   2  451.75   16.60
   7   2  -2  607.24   18.00
   7   2  -2  587.24   18.50
  -7  -2   2  584.84   18.20
  -7  -2   2  569.04   12.70
  -7  -2   2  555.04   12.70
  -7  -2   2  584.74   18.70
   6   2  -2   66.79    6.20
   6   2  -2   73.39    6.60
  -6  -2   2   63.69    6.20
  -6  -2   2   72.79    2.90
  -6  -2   2   72.89    2.90
  -6  -2   2   69.79    6.60
   5   2  -2  902.71   22.70
   5   2  -2  909.91   22.00
  -5  -2   2  918.51   18.80
  -5  -2   2  847.32   18.60
  -5  -2   2  870.91   22.50
  -5  -2   2  862.21   22.80
   4   2  -2   75.79    3.10
   4   2  -2   75.29    5.30
   4   2  -2   75.89    4.50
  -4  -2   2   66.09    5.30
  -4  -2   2   79.69    3.00
   3   2  -2   11.20    2.30
   3   2  -2    9.20    2.60
   3   2  -2   10.80    1.70
  -3  -2   2   11.10    1.60
  -3  -2   2    8.20    2.00
  -3  -2   2   11.10    2.80
  -3  -2   2   10.30    2.70
   2   2  -2    0.00    1.80
   2   2  -2   -0.20    2.00
   2   2  -2    0.40    1.90
   2   2  -2    0.40    1.30
   2   2  -2   -1.30    1.20
  -2  -2   2   -1.10    1.30
  -2  -2   2    1.70    2.20
  -2  -2   2   -0.80    1.90
  -2  -2   2    0.00    1.30
  -2  -2   2    1.60    1.80
   1   2  -2   74.09    3.70
   1   2  -2   73.19    2.00
   1   2  -2   78.29    4.20
   1   2  -2   76.79    3.30
   1   2  -2   74.19    3.60
  -1  -2   2   71.99    4.20
  -1  -2   2   76.09    2.10
  -1  -2   2   82.79    4.10
  -1  -2   2   74.39    3.60
  -1  -2   2   76.19    3.30
   0   2  -2  278.87    6.30
   0   2  -2  282.37    7.60
   0   2  -2  286.47    7.60
   0   2  -2  274.47    7.60
   0   2  -2  273.87    6.70
   0  -2   2  269.77    6.30
   0  -2   2  276.97    7.70
   0  -2   2  292.17    7.70
   0  -2   2  284.77    6.70
   0  -2   2  292.07    7.60
  -1   2  -2  578.94   13.50
  -1   2  -2  550.14   13.10
  -1   2  -2  545.05   13.00
  -1   2  -2  552.94   11.20
  -1   2  -2  563.04   13.10
  -1   2  -2  549.95   12.60
   1  -2   2  537.25   12.60
   1  -2   2  562.44   11.20
   1  -2   2  532.95   13.10
   1  -2   2  553.44   13.00
  -2   2  -2 2016.00   42.50
  -2   2  -2 2053.59   42.40
  -2   2  -2 2016.20   42.30
  -2   2  -2 2040.20   42.30
   2  -2   2 2051.29   42.40
   2  -2   2 2052.39   42.60
   2  -2   2 2053.69   40.50
   2  -2   2 1990.10   42.30
   2  -2   2 2091.39   40.40
   2  -2   2 2064.29   42.50
  -3   2  -2   40.30    3.80
  -3   2  -2   39.70    3.70
   3  -2   2   42.30    3.70
   3  -2   2   39.10    2.70
   3  -2   2   40.70    4.10
   3  -2   2   40.40    2.80
  -4   2  -2    0.80    2.30
  -4   2  -2    0.50    2.20
   4  -2   2   -0.30    1.70
   4  -2   2    2.70    1.70
   4  -2   2   -1.70    2.00
   4  -2   2    3.10    2.90
  -5   2  -2  380.76   12.00
  -5   2  -2  374.16   12.30
   5  -2   2  386.06   11.40
   5  -2   2  350.16   12.70
   5  -2   2  372.56   10.70
  -6   2  -2   51.29    5.80
  -6   2  -2   47.40    5.30
   6  -2   2   48.60    4.60
   6  -2   2   44.80    5.50
   6  -2   2   47.60    4.60
  -7   2  -2  100.19    7.30
  -7   2  -2   95.69    7.80
   7  -2   2   88.59    6.00
   7  -2   2   89.59    7.30
   7  -2   2  106.19    6.60
  -8   2  -2  107.19    8.20
  -8   2  -2  117.99    8.70
   8  -2   2  133.09    9.60
   8  -2   2  114.79    7.60
   8  -2   2  143.79    7.20
  -9   2  -2   72.59    8.70
  -9   2  -2   77.09    8.20
   9  -2   2   76.19    5.90
   9  -2   2   63.09    8.70
   9  -2   2   62.69    6.60
 -10   2  -2  306.27   15.20
 -10   2  -2  301.97   14.40
  10  -2   2  274.07   15.30
  10  -2   2  293.57   12.90
 -11   2  -2    7.10    5.20
 -11   2  -2   -0.10    4.30
  11  -2   2   -3.70    4.00
 -12   2  -2   61.79    8.20
 -12   2  -2   37.30    7.80
  12  -2   2   49.20    8.60
  12   1  -2  198.48   13.70
  12   1  -2  183.38   12.80
 -12  -1   2  173.28   12.90
 -12  -1   2  179.38   12.50
  11   1  -2   -0.40    4.10
  11   1  -2    0.50    4.40
 -11  -1   2   -4.50    4.00
 -11  -1   2   -2.60    4.30
  10   1  -2    5.50    5.00
  10   1  -2   -2.80    3.70
 -10  -1   2    4.40    4.40
 -10  -1   2    2.20    4.40
   9   1  -2  396.46   15.90
   9   1  -2  414.86   16.40
  -9  -1   2  387.86   16.10
  -9  -1   2  403.86   16.10
   8   1  -2  104.39    8.10
   8   1  -2   93.79    7.80
  -8  -1   2  106.39    8.20
  -8  -1   2   95.69    7.70
   7   1  -2  327.07   12.60
   7   1  -2  324.07   12.50
  -7  -1   2  327.27   12.70
  -7  -1   2  330.37   12.80
   6   1  -2  245.18   10.20
   6   1  -2  245.08   10.00
  -6  -1   2  243.68   10.10
  -6  -1   2  248.88   10.20
   5   1  -2  112.79    6.30
   5   1  -2  111.09    6.60
  -5  -1   2  115.99    6.40
  -5  -1   2  122.69    6.60
   4   1  -2    9.60    3.00
   4   1  -2   13.10    2.80
  -4  -1   2   13.00    2.90
  -4  -1   2   13.00    3.10
   3   1  -2   42.00    3.80
   3   1  -2   41.20    3.50
  -3  -1   2   43.60    3.90
  -3  -1   2   48.80    4.10
   2   1  -2 3233.98   66.89
   2   1  -2 3256.57   64.29
   2   1  -2 3240.38   64.59
   2   1  -2 3169.48   63.69
  -2  -1   2 3068.29   64.59
  -2  -1   2 3125.89   64.29
  -2  -1   2 3299.17   63.89
  -2  -1   2 3276.07   64.69
  -2  -1   2 3169.98   63.59
   1   1  -2  141.99    4.60
   1   1  -2  138.19    4.00
   1   1  -2  132.09    4.70
   1   1  -2  138.09    4.60
   1   1  -2  140.59    3.90
   1   1  -2  138.59    4.10
  -1  -1   2  131.09    4.60
  -1  -1   2  132.29    4.80
  -1  -1   2  139.09    3.90
   0   1  -2  601.24   13.60
   0   1  -2  621.74   13.10
   0   1  -2  598.14   13.80
   0   1  -2  646.24   12.80
   0   1  -2  637.94   13.50
   0  -1   2  618.04   13.10
   0  -1   2  618.94   12.80
   0  -1   2  598.34   13.60
   0  -1   2  595.14   13.80
  -1   1  -2 6272.57  135.29
  -1   1  -2 6496.85  130.99
  -1   1  -2 6497.95  132.19
  -1   1  -2 6466.95  132.69
  -1   1  -2 6517.35  125.29
   1  -1   2 6597.54  126.19
   1  -1   2 6332.37  132.49
   1  -1   2 6336.97  125.69
   1  -1   2 6301.07  131.39
   1  -1   2 6396.46  133.19
  -2   1  -2  140.99    5.70
  -2   1  -2  140.79    4.20
  -2   1  -2  145.19    4.90
  -2   1  -2  146.89    5.70
  -2   1  -2  150.58    6.30
   2  -1   2  150.88    5.80
   2  -1   2  152.38    5.60
   2  -1   2  137.19    4.10
   2  -1   2  139.19    4.90
   2  -1   2  132.49    5.60
  -3   1  -2  146.49    6.50
  -3   1  -2  165.28    5.30
  -3   1  -2  157.58    6.00
  -3   1  -2  156.38    5.80
   3  -1   2  157.98    5.70
   3  -1   2  159.48    5.20
   3  -1   2  161.98    6.10
   3  -1   2  153.68    6.70
  -4   1  -2   17.30    2.80
  -4   1  -2   13.20    2.30
  -4   1  -2   13.90    3.00
   4  -1   2   15.70    3.60
   4  -1   2   12.80    2.40
   4  -1   2   11.70    2.70
  -5   1  -2   58.69    4.80
  -5   1  -2   66.79    6.00
   5  -1   2   64.49    4.60
   5  -1   2   75.39    6.60
   5  -1   2   65.09    4.80
  -6   1  -2   57.99    6.20
  -6   1  -2   51.49    5.20
   6  -1   2   60.59    6.60
   6  -1   2   62.79    5.20
   6  -1   2   55.39    5.00
  -7   1  -2    4.90    3.80
  -7   1  -2    8.50    3.50
   7  -1   2    3.60    3.30
   7  -1   2    7.90    3.30
   7  -1   2   12.40    3.40
  -8   1  -2   -1.80    3.80
  -8   1  -2   -0.70    3.30
   8  -1   2    1.90    2.60
   8  -1   2    5.30    3.30
   8  -1   2    9.80    4.80
  -9   1  -2   84.99    8.40
  -9   1  -2   88.89    5.80
  -9   1  -2   91.59    9.60
   9  -1   2   88.69    7.90
   9  -1   2   86.39    9.30
 -10   1  -2    3.00    5.10
 -10   1  -2   18.10    5.30
  10  -1   2   17.80    5.60
  10  -1   2   10.30    4.40
 -11   1  -2    5.90    4.00
 -11   1  -2   -7.30    4.00
  11  -1   2    4.50    4.20
  11  -1   2   -0.70    4.00
 -12   1  -2  165.38   13.00
 -12   1  -2  171.28   10.90
  12  -1   2  152.18   12.70
  12   0  -2  106.19   11.40
  12   0  -2   88.69   10.40
 -12   0   2   65.09    9.10
 -12   0   2   95.09   10.80
  11   0  -2   12.00    5.80
  11   0  -2    4.60    5.00
 -11   0   2   13.80    5.40
 -11   0   2   10.80    5.10
  10   0  -2    0.40    3.70
  10   0  -2   -5.20    3.60
 -10   0   2   -0.90    4.00
 -10   0   2    3.40    4.30
   9   0  -2  115.09    9.00
   9   0  -2  123.69    9.30
  -9   0   2  125.19    9.10
  -9   0   2  116.09    9.30
   8   0  -2   18.80    5.00
   8   0  -2   15.10    4.60
  -8   0   2   18.00    4.90
  -8   0   2   22.10    4.80
   7   0  -2  173.28    9.00
   7   0  -2  170.58    9.10
  -7   0   2  145.09    8.80
  -7   0   2  164.28    8.70
   6   0  -2   81.59    6.20
   6   0  -2   83.69    6.40
  -6   0   2   84.89    6.10
  -6   0   2   82.99    6.50
   5   0  -2    7.00    3.00
   5   0  -2    7.20    3.00
  -5   0   2    7.70    2.90
  -5   0   2    9.60    3.00
   4   0  -2 1469.55   32.30
   4   0  -2 1409.16   32.10
  -4   0   2 1447.36   31.50
  -4   0   2 1418.76   32.30
   3   0  -2  210.48    6.50
   3   0  -2  201.78    7.10
   3   0  -2  203.88    7.50
  -3   0   2  193.18    6.60
  -3   0   2  206.88    7.30
   2   0  -2   11.90    1.40
   2   0  -2    5.20    1.80
   2   0  -2   10.10    1.30
   2   0  -2    9.90    2.30
   2   0  -2   11.20    2.30
   2   0  -2   10.20    1.80
  -2   0   2    8.90    2.10
  -2   0   2   11.10    1.90
  -2   0   2    9.50    2.40
  -2   0   2    8.20    2.30
   1   0  -2 1298.67   26.30
   1   0  -2 1307.67   26.90
   1   0  -2 1315.47   26.70
   1   0  -2 1235.58   26.40
   1   0  -2 1328.67   27.00
  -1   0   2 1315.57   26.90
  -1   0   2 1293.47   26.30
  -1   0   2 1261.07   26.70
   0   0  -2   50.69    2.70
   0   0  -2   52.29    3.10
   0   0  -2   47.80    2.50
   0   0  -2   51.29    2.20
   0   0  -2   51.79    3.00
   0   0   2   43.80    3.00
   0   0   2   49.90    2.40
   0   0   2   48.40    2.30
   0   0   2   49.10    3.00
  -1   0  -2 1660.83   34.80
  -1   0  -2 1681.73   33.80
  -1   0  -2 1676.73   33.20
  -1   0  -2 1687.23   34.90
  -1   0  -2 1691.83   34.70
   1   0   2 1672.13   33.20
   1   0   2 1675.83   33.80
   1   0   2 1711.43   34.90
   1   0   2 1688.03   34.80
   1   0   2 1647.24   34.80
  -2   0  -2  482.95   10.90
  -2   0  -2  502.15   13.40
  -2   0  -2  494.75   12.30
  -2   0  -2  488.75   12.60
  -2   0  -2  478.65   11.40
   2   0   2  503.05   12.40
   2   0   2  461.65   11.30
   2   0   2  479.35   10.90
  -3   0  -2 1221.58   28.30
  -3   0  -2 1262.27   26.70
  -3   0  -2 1256.87   27.10
   3   0   2 1223.08   26.60
   3   0   2 1289.57   27.00
   3   0   2 1243.08   27.90
   3   0   2 1297.77   28.70
  -4   0  -2  832.42   21.10
  -4   0  -2  856.31   19.40
   4   0   2  797.32   21.00
   4   0   2  857.11   20.20
   4   0   2  802.42   19.40
  -5   0  -2   19.00    3.30
  -5   0  -2   24.90    4.40
   5   0   2   17.00    4.00
   5   0   2   22.30    3.60
   5   0   2   20.40    3.30
  -6   0  -2    2.70    3.40
  -6   0  -2    4.10    2.70
   6   0   2    6.20    3.00
   6   0   2    0.30    3.30
  -7   0  -2  541.65   16.50
  -7   0  -2  549.15   18.30
  -7   0  -2  529.75   15.40
   7   0   2  556.44   18.50
   7   0   2  558.54   16.50
  -8   0  -2   18.30    4.50
  -8   0  -2   12.20    3.10
  -8   0  -2   15.20    4.90
   8   0   2   15.50    5.10
   8   0   2   17.70    4.30
  -9   0  -2   74.09    8.90
  -9   0  -2   67.89    5.50
  -9   0  -2   72.79    7.60
   9   0   2   72.29    8.50
   9   0   2   68.59    7.30
 -10   0  -2   74.69    9.70
 -10   0  -2   74.39    8.30
  10   0   2   75.59   10.00
  10   0   2   56.89    7.30
 -11   0  -2    4.80    5.50
 -11   0  -2   18.10    4.70
  11   0   2    5.00    4.60
  11   0   2    5.80    4.50
  12  -1  -2   -4.10    3.90
  12  -1  -2   -9.00    4.30
 -12   1   2    2.10    4.30
 -12   1   2    8.20    5.10
  11  -1  -2    1.40    4.60
  11  -1  -2    0.30    4.40
 -11   1   2    4.80    5.20
 -11   1   2   -1.00    3.90
  10  -1  -2  306.67   14.50
  10  -1  -2  290.67   14.80
 -10   1   2  285.07   14.70
 -10   1   2  324.57   14.60
   9  -1  -2   12.80    4.90
   9  -1  -2    7.80    4.50
  -9   1   2   13.30    5.10
  -9   1   2   17.00    4.50
   8  -1  -2   17.20    4.60
   8  -1  -2    2.80    3.40
  -8   1   2    2.30    3.60
  -8   1   2   11.10    4.40
   7  -1  -2   50.19    6.00
   7  -1  -2   61.99    7.00
  -7   1   2   55.39    5.80
  -7   1   2   46.60    5.90
   6  -1  -2    0.30    1.10
   6  -1  -2    4.00    2.80
   6  -1  -2    0.40    2.90
  -6   1   2    1.90    2.50
  -6   1   2   -0.20    0.80
  -6   1   2    0.80    2.90
   5  -1  -2  125.59    7.00
   5  -1  -2  117.49    6.80
   5  -1  -2  122.49    3.90
  -5   1   2  121.79    6.90
  -5   1   2  121.79    3.80
  -5   1   2  121.29    5.90
   4  -1  -2    2.80    2.50
   4  -1  -2    2.00    1.20
   4  -1  -2   -1.00    1.60
  -4   1   2    3.20    2.40
  -4   1   2   -0.30    1.90
  -4   1   2    0.20    1.20
  -4   1   2    2.00    2.60
   3  -1  -2   85.49    5.10
   3  -1  -2   82.29    3.60
   3  -1  -2   77.99    3.30
  -3   1   2   78.69    3.70
  -3   1   2   79.39    4.80
  -3   1   2   74.19    5.00
  -3   1   2   79.79    3.30
   2  -1  -2   56.19    3.60
   2  -1  -2   57.39    2.50
   2  -1  -2   55.29    3.20
   2  -1  -2   56.59    4.00
   2  -1  -2   57.49    3.80
  -2   1   2   59.99    3.10
  -2   1   2   59.39    4.00
  -2   1   2   65.19    3.90
  -2   1   2   53.79    4.00
  -2   1   2   58.49    2.60
   1  -1  -2 9558.24  194.48
   1  -1  -2 9522.15  197.08
   1  -1  -2 9650.73  194.68
   1  -1  -2 9492.75  197.78
   1  -1  -2 9983.30  190.28
  -1   1   2 9606.34  195.98
  -1   1   2 9999.00  197.08
  -1   1   2 9386.16  195.18
   0  -1  -2   19.30    2.90
   0  -1  -2   18.50    2.20
   0  -1  -2   20.10    2.00
   0  -1  -2   18.80    1.50
   0  -1  -2   16.70    2.60
   0   1   2   19.80    1.50
   0   1   2   14.80    2.10
   0   1   2   17.50    1.90
   0   1   2   17.40    2.70
   0   1   2   12.70    2.20
  -1  -1  -2  249.08    7.80
  -1  -1  -2  254.07    7.20
  -1  -1  -2  249.68    7.10
  -1  -1  -2  245.18    7.60
  -1  -1  -2  237.98    7.80
   1   1   2  248.98    7.20
   1   1   2  231.68    7.40
   1   1   2  245.38    7.00
  -2  -1  -2   52.59    4.10
  -2  -1  -2   50.59    3.60
  -2  -1  -2   50.89    4.10
  -2  -1  -2   49.99    2.30
   2   1   2   47.80    3.80
   2   1   2   49.40    2.20
   2   1   2   54.39    3.80
  -3  -1  -2   19.70    3.50
  -3  -1  -2   20.80    2.20
  -3  -1  -2   21.30    3.10
   3   1   2   18.10    2.00
   3   1   2   16.50    3.20
   3   1   2   16.90    2.80
  -4  -1  -2   13.70    3.20
  -4  -1  -2   13.30    3.10
  -4  -1  -2   18.30    2.60
   4   1   2   18.80    2.40
   4   1   2   25.50    4.00
   4   1   2   17.90    3.10
  -5  -1  -2   15.30    2.90
  -5  -1  -2   18.10    3.40
  -5  -1  -2   18.80    4.00
   5   1   2   18.30    3.60
   5   1   2   20.30    4.10
  -6  -1  -2   32.20    4.30
  -6  -1  -2   29.20    3.90
  -6  -1  -2   28.30    5.10
   6   1   2   37.70    4.90
   6   1   2   31.10    5.20
  -7  -1  -2  130.29    7.10
  -7  -1  -2  133.29    7.40
  -7  -1  -2  123.09    9.10
   7   1   2  129.79    8.90
   7   1   2  138.39    8.10
  -8  -1  -2   51.89    5.30
  -8  -1  -2   76.79    8.50
  -8  -1  -2   65.89    6.70
   8   1   2   68.69    8.30
   8   1   2   58.39    6.60
  -9  -1  -2   57.29    6.40
  -9  -1  -2   50.99    7.70
  -9  -1  -2   53.99    5.80
   9   1   2   50.29    6.80
   9   1   2   69.39    8.70
 -10  -1  -2   26.10    5.30
 -10  -1  -2   18.30    6.30
  10   1   2   15.60    5.10
  10   1   2   22.80    6.10
 -11  -1  -2   38.90    8.70
  11   1   2   39.60    7.70
  11   1   2   28.00    6.10
  12  -2  -2   17.40    6.10
  12  -2  -2   27.90    6.60
 -12   2   2   32.70    7.80
 -12   2   2   21.40    6.00
  11  -2  -2    6.40    5.30
  11  -2  -2   12.50    5.90
 -11   2   2    7.30    4.20
 -11   2   2   13.20    6.00
  10  -2  -2   24.40    6.00
  10  -2  -2   38.70    7.00
 -10   2   2   40.20    7.50
 -10   2   2   28.30    5.70
   9  -2  -2   80.29    8.40
   9  -2  -2   90.49    9.40
  -9   2   2   92.69    7.40
  -9   2   2   69.19    8.50
   8  -2  -2    9.30    4.20
   8  -2  -2   12.00    1.90
   8  -2  -2    7.50    4.10
  -8   2   2    6.10    3.50
  -8   2   2    6.80    4.30
   7  -2  -2  192.28    9.70
   7  -2  -2  170.98    5.70
  -7   2   2  174.08    8.20
  -7   2   2  173.58    9.60
  -7   2   2  167.98    5.50
   6  -2  -2   48.70    5.40
   6  -2  -2   54.29    5.80
   6  -2  -2   52.39    3.20
  -6   2   2   49.00    5.70
  -6   2   2   42.70    2.80
  -6   2   2   50.89    4.70
   5  -2  -2   21.30    4.00
   5  -2  -2   21.60    2.50
  -5   2   2   23.90    4.10
  -5   2   2   19.20    2.30
  -5   2   2   18.20    3.80
  -5   2   2   19.10    2.90
   4  -2  -2  627.54   17.00
   4  -2  -2  620.04   14.20
   4  -2  -2  591.44   14.20
  -4   2   2  578.14   16.30
  -4   2   2  604.44   16.50
  -4   2   2  606.14   14.30
  -4   2   2  595.74   14.20
   3  -2  -2   -2.00    2.40
   3  -2  -2    0.90    1.70
   3  -2  -2    0.30    1.10
  -3   2   2    0.30    2.40
  -3   2   2    2.90    2.30
  -3   2   2    1.00    1.20
  -3   2   2    0.60    1.70
   2  -2  -2   -0.50    1.90
   2  -2  -2    0.40    1.80
   2  -2  -2   -0.10    2.50
  -2   2   2    0.90    2.30
  -2   2   2    1.00    1.90
  -2   2   2   -0.90    3.20
   1  -2  -2    0.40    2.20
   1  -2  -2   -0.50    0.80
   1  -2  -2   -1.00    1.50
   1  -2  -2   -1.00    2.00
  -1   2   2   -0.50    1.60
  -1   2   2   -1.50    2.40
  -1   2   2   -2.00    2.10
  -1   2   2    0.00    0.90
  -1   2   2    0.20    2.00
   0  -2  -2 6149.88  122.89
   0  -2  -2 5875.41  119.79
   0  -2  -2 5952.80  119.89
   0  -2  -2 6156.98  124.39
   0  -2  -2 6123.99  119.49
   0   2   2 5990.40  122.99
   0   2   2 6096.19  123.49
   0   2   2 6009.20  121.49
   0   2   2 5828.62  119.39
  -1  -2  -2 2005.50   40.50
  -1  -2  -2 1921.41   41.30
   1   2   2 1922.01   40.80
   1   2   2 1933.81   41.10
  -2  -2  -2  482.75   13.40
  -2  -2  -2  485.45   13.20
   2   2   2  516.75   13.60
   2   2   2  497.85   10.50
   2   2   2  479.75   13.00
  -3  -2  -2  626.24   17.10
  -3  -2  -2  635.34   14.30
  -3  -2  -2  671.33   16.80
   3   2   2  628.74   14.10
   3   2   2  642.44   17.00
   3   2   2  631.44   16.40
  -4  -2  -2   -0.40    1.60
  -4  -2  -2    2.30    2.80
  -4  -2  -2    1.00    2.50
   4   2   2    0.50    2.50
   4   2   2   -0.10    1.20
   4   2   2    0.40    2.70
  -5  -2  -2   37.20    5.00
  -5  -2  -2   41.10    3.90
  -5  -2  -2   37.20    4.40
   5   2   2   37.80    4.70
   5   2   2   28.50    4.50
  -6  -2  -2   71.89    5.70
  -6  -2  -2   64.79    7.40
  -6  -2  -2   68.89    5.10
   6   2   2   73.79    6.50
   6   2   2   72.19    7.20
  -7  -2  -2   24.70    5.50
  -7  -2  -2   18.40    3.90
  -7  -2  -2   22.20    3.80
   7   2   2   12.60    4.60
   7   2   2   17.10    4.20
  -8  -2  -2  110.59    7.10
  -8  -2  -2   98.79    6.90
  -8  -2  -2  122.59   11.30
   8   2   2  107.49    8.80
   8   2   2  101.99    8.60
  -9  -2  -2    0.00    2.70
  -9  -2  -2    1.80    4.40
   9   2   2   -3.40    3.50
   9   2   2   -2.20    3.90
 -10  -2  -2  105.09   12.20
  10   2   2   63.19    9.00
  10   2   2   72.19    8.60
 -11  -2  -2    3.20    5.10
  11   2   2   12.80    5.00
  11   2   2    4.70    3.90
  12  -3  -2    4.20    5.10
  12  -3  -2    8.00    6.10
 -12   3   2    3.90    5.50
 -12   3   2   10.50    5.80
  11  -3  -2   79.09   10.80
  11  -3  -2   82.89    9.50
 -11   3   2   98.59    8.10
 -11   3   2   84.09   10.30
  10  -3  -2   -1.10    4.10
  10  -3  -2    1.80    4.70
 -10   3   2    2.30    4.60
 -10   3   2   -1.50    3.40
   9  -3  -2   19.40    5.70
   9  -3  -2   15.90    5.10
  -9   3   2   22.50    4.50
  -9   3   2   26.10    6.10
   8  -3  -2    0.20    3.50
   8  -3  -2   -3.40    3.60
   8  -3  -2    1.00    1.80
  -8   3   2    4.70    3.10
  -8   3   2    0.70    3.80
   7  -3  -2   18.70    2.70
   7  -3  -2   22.10    4.90
   7  -3  -2   21.30    4.90
  -7   3   2   20.80    3.60
  -7   3   2   15.70    4.60
   6  -3  -2   61.49    6.30
   6  -3  -2   61.79    4.10
  -6   3   2   70.09    6.70
  -6   3   2   59.79    4.50
  -6   3   2   75.69    7.50
   5  -3  -2   19.70    2.50
   5  -3  -2   22.80    4.50
   5  -3  -2   15.50    2.60
  -5   3   2   20.90    3.80
  -5   3   2   16.00    3.80
  -5   3   2   16.50    2.50
   4  -3  -2   49.10    3.90
   4  -3  -2   45.50    2.80
   4  -3  -2   40.60    4.90
  -4   3   2   44.10    2.80
  -4   3   2   60.69    5.50
  -4   3   2   44.30    4.70
   3  -3  -2  146.99    6.20
  -3   3   2  141.19    6.80
  -3   3   2  149.69    6.60
   2  -3  -2    4.40    2.60
   2  -3  -2    7.00    3.10
  -2   3   2    3.60    2.30
  -2   3   2    2.50    2.60
   1  -3  -2  257.97    6.20
   1  -3  -2  267.47    7.70
   1  -3  -2  262.87    8.90
  -1   3   2  263.37    7.80
  -1   3   2  263.37    9.10
  -1   3   2  249.08    8.70
  -1   3   2  277.87    6.20
   0  -3  -2   10.40    2.00
   0  -3  -2    9.10    2.90
   0  -3  -2    9.20    1.80
   0   3   2    5.40    2.60
   0   3   2    8.20    1.80
   0   3   2    5.40    2.40
   0   3   2    7.40    1.60
  -1  -3  -2  130.09    4.10
  -1  -3  -2  123.89    6.40
  -1  -3  -2  136.89    5.60
   1   3   2  130.89    6.30
   1   3   2  138.79    6.30
   1   3   2  130.49    3.90
  -2  -3  -2  764.32   19.30
  -2  -3  -2  789.72   19.90
   2   3   2  781.42   16.40
   2   3   2  768.82   16.30
   2   3   2  793.62   19.70
   2   3   2  779.72   19.50
  -3  -3  -2  264.77    9.80
  -3  -3  -2  245.28    9.60
   3   3   2  265.07    7.00
   3   3   2  250.67    9.50
   3   3   2  257.17    6.80
   3   3   2  271.47    9.70
  -4  -3  -2   21.40    4.00
  -4  -3  -2   34.40    3.10
  -4  -3  -2   23.80    4.10
   4   3   2   25.80    4.20
   4   3   2   28.50    2.40
   4   3   2   37.60    4.90
  -5  -3  -2  132.09    7.50
  -5  -3  -2  147.69    6.10
  -5  -3  -2  130.09    7.90
   5   3   2  142.29    7.80
   5   3   2  144.69    8.10
  -6  -3  -2   67.59    7.80
  -6  -3  -2   59.69    4.80
  -6  -3  -2   59.89    6.10
   6   3   2   76.59    7.30
   6   3   2   66.89    6.70
  -7  -3  -2  140.29   10.00
  -7  -3  -2  144.49    8.00
  -7  -3  -2  145.29    7.50
   7   3   2  136.59    9.10
   7   3   2  134.89    9.20
  -8  -3  -2   86.29    7.60
  -8  -3  -2  100.09   10.40
  -8  -3  -2   74.49    6.20
   8   3   2   95.89    9.70
   8   3   2   95.89    8.90
  -9  -3  -2   53.29    8.50
   9   3   2   71.49    8.20
   9   3   2   54.39    8.10
 -10  -3  -2   63.29   10.20
  10   3   2   49.50    8.00
  10   3   2   52.99    7.70
 -11  -3  -2   60.39    9.90
  11   3   2   49.40    8.10
  11   3   2   51.79    7.70
  12  -4  -2   49.70    8.60
  12  -4  -2   56.59    9.40
 -12   4   2   74.89   10.90
  11  -4  -2    3.20    5.00
  11  -4  -2    5.40    5.80
 -11   4   2   14.50    6.10
  10  -4  -2  117.49   10.80
  10  -4  -2  106.19   11.20
 -10   4   2  103.89   11.30
 -10   4   2  113.69    8.10
   9  -4  -2   78.19    9.40
   9  -4  -2   84.89    8.70
  -9   4   2   81.99    9.50
  -9   4   2   85.99    6.50
   8  -4  -2   89.29    8.60
   8  -4  -2   79.89    8.60
   8  -4  -2   70.79    5.00
  -8   4   2   71.29    5.60
  -8   4   2   79.19    8.40
   7  -4  -2    1.80    3.80
   7  -4  -2    6.50    2.50
  -7   4   2    1.60    3.30
  -7   4   2   10.90    3.80
  -7   4   2    1.30    2.20
   6  -4  -2    1.60    2.20
   6  -4  -2    1.70    3.10
  -6   4   2    2.60    1.90
  -6   4   2    5.90    3.50
  -6   4   2    0.90    3.10
   5  -4  -2  144.39    6.60
   5  -4  -2  145.39    5.00
   5  -4  -2  132.49    8.10
  -5   4   2  141.49    5.00
  -5   4   2  132.59    8.10
  -5   4   2  146.59    8.10
   4  -4  -2   42.60    4.40
   4  -4  -2   38.80    5.50
  -4   4   2   45.20    5.10
  -4   4   2   40.00    2.20
  -4   4   2   37.80    2.00
  -4   4   2   37.30    4.50
   3  -4  -2  220.68    8.40
   3  -4  -2  215.18    9.20
  -3   4   2  227.18    8.70
  -3   4   2  232.98    9.00
   2  -4  -2   -3.80    2.30
   2  -4  -2    1.60    2.70
  -2   4   2   -0.20    2.10
  -2   4   2    0.20    2.60
   1  -4  -2   30.60    2.30
   1  -4  -2   25.80    3.80
  -1   4   2   32.10    2.10
  -1   4   2   28.30    3.70
  -1   4   2   33.70    3.30
   0  -4  -2 1081.79   26.30
   0  -4  -2 1100.49   23.80
   0  -4  -2 1109.59   23.80
   0   4   2 1076.09   23.70
   0   4   2 1094.69   23.80
   0   4   2 1117.89   26.00
   0   4   2 1065.09   25.70
  -1  -4  -2   62.49    4.20
  -1  -4  -2   58.89    3.30
  -1  -4  -2   65.19    5.80
   1   4   2   64.19    5.20
   1   4   2   60.49    3.10
   1   4   2   62.89    4.90
  -2  -4  -2   76.19    6.50
  -2  -4  -2   62.19    4.80
   2   4   2   57.99    5.10
   2   4   2   67.09    5.20
   2   4   2   69.29    3.20
   2   4   2   70.29    3.10
  -3  -4  -2   13.70    3.60
  -3  -4  -2    5.90    3.00
   3   4   2   13.60    1.90
   3   4   2   10.50    1.70
   3   4   2    9.60    3.10
   3   4   2    7.70    3.20
  -4  -4  -2  105.59    7.00
  -4  -4  -2  120.19    7.60
   4   4   2  126.19    7.60
   4   4   2  116.19    4.40
   4   4   2  132.09    7.80
   4   4   2  119.39    4.80
  -5  -4  -2   11.30    4.10
  -5  -4  -2   11.60    3.70
   5   4   2   12.30    3.80
   5   4   2   12.30    3.90
  -6  -4  -2    3.20    2.20
  -6  -4  -2    3.30    3.80
  -6  -4  -2   -0.10    2.80
   6   4   2    4.40    3.80
   6   4   2    0.30    3.20
  -7  -4  -2   19.10    3.70
  -7  -4  -2   12.30    5.20
  -7  -4  -2   12.40    3.90
   7   4   2   16.40    4.90
   7   4   2   14.50    4.60
  -8  -4  -2    1.10    2.90
  -8  -4  -2    2.20    4.60
   8   4   2   -2.10    3.40
   8   4   2   -3.00    4.10
  -9  -4  -2   64.09    9.30
   9   4   2   54.89    8.10
   9   4   2   71.19    8.70
 -10  -4  -2   12.90    6.00
  10   4   2    5.80    4.20
  10   4   2   -2.10    4.70
  12  -5  -2   28.40    6.90
  12  -5  -2   31.30    7.40
 -12   5   2   23.40    7.40
  11  -5  -2    3.00    5.20
  11  -5  -2   -3.30    4.60
 -11   5   2   -5.30    4.70
  10  -5  -2  162.78   12.00
  10  -5  -2  154.28   12.10
 -10   5   2  165.78   12.60
   9  -5  -2    4.90    4.50
   9  -5  -2   -2.50    4.40
  -9   5   2   -1.40    4.00
  -9   5   2   -0.90    2.30
   8  -5  -2  109.49    6.40
   8  -5  -2  110.09    9.30
  -8   5   2  118.39    9.30
  -8   5   2  116.49    6.10
  -8   5   2  104.39   10.10
   7  -5  -2   34.90    4.70
   7  -5  -2   34.20    6.20
  -7   5   2   27.00    5.40
  -7   5   2   40.30    3.70
  -7   5   2   34.80    5.50
   6  -5  -2   30.00    5.70
   6  -5  -2   31.20    4.40
  -6   5   2   30.20    5.20
  -6   5   2   29.30    5.30
  -6   5   2   36.60    2.90
   5  -5  -2  565.94   16.40
  -5   5   2  572.24   12.80
  -5   5   2  594.54   18.00
  -5   5   2  552.84   12.60
  -5   5   2  575.64   17.80
   4  -5  -2  199.48    8.80
   4  -5  -2  206.38    9.90
  -4   5   2  201.08    9.20
  -4   5   2  186.58    8.90
   3  -5  -2   -0.10    2.80
   3  -5  -2    3.10    2.70
  -3   5   2    4.20    3.00
  -3   5   2    4.90    2.70
   2  -5  -2   13.70    3.70
   2  -5  -2   16.00    3.80
  -2   5   2   12.90    3.10
  -2   5   2   11.80    3.50
   1  -5  -2  304.37   11.30
   1  -5  -2  312.07    8.10
   1  -5  -2  336.87   11.80
  -1   5   2  310.07    9.70
  -1   5   2  300.17    7.90
  -1   5   2  315.77   11.10
   0  -5  -2   88.89    6.50
   0  -5  -2   83.59    4.40
   0   5   2   89.89    6.20
   0   5   2   82.39    5.90
   0   5   2   81.19    4.40
  -1  -5  -2  342.57   10.70
  -1  -5  -2  339.97    9.50
  -1  -5  -2  366.56   12.60
   1   5   2  347.87   11.70
   1   5   2  337.87    9.20
   1   5   2  342.67   12.00
  -2  -5  -2   76.19    5.60
  -2  -5  -2   68.59    6.50
   2   5   2   70.79    3.50
   2   5   2   76.39    3.70
   2   5   2   65.69    5.90
   2   5   2   75.89    6.00
  -3  -5  -2  105.69    6.80
  -3  -5  -2   90.39    6.90
   3   5   2   94.09    7.10
   3   5   2  100.89    4.10
   3   5   2   98.99    4.00
   3   5   2   96.59    6.70
  -4  -5  -2    1.50    3.20
  -4  -5  -2    2.30    3.40
   4   5   2    6.10    3.40
   4   5   2    1.30    1.10
   4   5   2    0.30    1.50
   4   5   2   -0.30    3.00
  -5  -5  -2    2.70    3.70
  -5  -5  -2    5.40    3.50
   5   5   2    3.20    1.80
   5   5   2    0.60    3.40
   5   5   2    0.60    3.20
  -6  -5  -2  325.87   13.40
  -6  -5  -2  337.67   14.90
   6   5   2  338.57   14.20
   6   5   2  326.67   13.70
   6   5   2  340.27   10.40
  -7  -5  -2   44.70    6.20
  -7  -5  -2   51.79    8.20
   7   5   2   52.59    7.40
   7   5   2   36.50    6.60
  -8  -5  -2  134.09   12.40
  -8  -5  -2  136.59    8.90
   8   5   2  130.99   10.20
   8   5   2  125.29    9.70
  -9  -5  -2   -1.80    4.60
   9   5   2    1.40    4.60
   9   5   2   -2.40    3.40
 -10  -5  -2   17.30    7.00
  10   5   2   15.00    4.50
  10   5   2    5.00    5.70
  11  -6  -2  106.99   11.30
  11  -6  -2  126.59   13.60
 -11   6   2   97.49   11.80
  10  -6  -2   -0.10    4.20
  10  -6  -2   11.80    5.80
 -10   6   2   -2.80    4.30
   9  -6  -2   29.40    6.80
  -9   6   2   31.40    7.00
   8  -6  -2   55.99    8.40
   8  -6  -2   54.89    5.90
  -8   6   2   38.30    6.80
  -8   6   2   55.19    8.10
   7  -6  -2    1.20    3.00
   7  -6  -2    3.50    4.10
  -7   6   2   -3.50    3.30
  -7   6   2   -7.00    3.10
   6  -6  -2    6.80    3.90
   6  -6  -2    3.90    3.20
  -6   6   2    0.20    1.00
  -6   6   2    5.00    3.60
  -6   6   2    2.70    3.80
   5  -6  -2    1.80    3.10
   5  -6  -2    3.20    3.70
  -5   6   2   -0.80    3.20
  -5   6   2    2.60    3.50
   4  -6  -2  110.59    7.30
   4  -6  -2   86.39    7.20
  -4   6   2   95.99    7.10
  -4   6   2  106.89    7.20
   3  -6  -2   64.19    6.50
   3  -6  -2   81.09    7.70
  -3   6   2   66.69    6.50
  -3   6   2   66.29    6.00
   2  -6  -2   84.69    6.70
   2  -6  -2   84.39    6.70
  -2   6   2   89.49    6.60
  -2   6   2   93.19    5.90
   1  -6  -2  266.57    7.70
   1  -6  -2  274.87   11.30
   1  -6  -2  255.77   11.00
  -1   6   2  271.47    7.60
  -1   6   2  272.67   10.90
  -1   6   2  273.87    9.40
   0  -6  -2   50.49    4.30
   0  -6  -2   43.20    5.60
   0   6   2   43.90    5.50
   0   6   2   38.80    3.90
   0   6   2   36.70    4.90
  -1  -6  -2    8.90    2.80
  -1  -6  -2    9.50    3.90
   1   6   2   13.30    3.80
   1   6   2    9.60    3.30
   1   6   2    9.60    2.20
  -2  -6  -2   63.49    6.00
  -2  -6  -2   47.70    6.00
   2   6   2   48.40    5.60
   2   6   2   49.00    3.40
   2   6   2   58.99    6.90
  -3  -6  -2   -1.80    3.20
  -3  -6  -2    8.60    3.70
   3   6   2    6.20    1.60
   3   6   2    6.60    3.80
   3   6   2    8.30    1.90
   3   6   2    3.50    3.20
  -4  -6  -2  158.08    9.10
  -4  -6  -2  144.49    9.10
   4   6   2  148.79    5.60
   4   6   2  151.08    8.80
   4   6   2  144.29    9.30
  -5  -6  -2   39.10    6.10
  -5  -6  -2   30.50    5.70
   5   6   2   39.90    6.10
   5   6   2   39.50    3.10
   5   6   2   32.00    5.40
  -6  -6  -2   99.79    9.30
  -6  -6  -2   97.99    9.70
   6   6   2   91.19    9.10
   6   6   2   87.09    8.70
  -7  -6  -2    2.90    3.70
  -7  -6  -2    5.50    4.70
   7   6   2   14.10    5.10
   7   6   2    7.50    4.20
  -8  -6  -2   25.50    5.10
  -8  -6  -2   14.80    6.30
   8   6   2   24.90    5.50
   8   6   2   10.90    5.20
  -9  -6  -2  119.09   12.80
   9   6   2  114.89    8.90
   9   6   2   88.59   10.20
  11  -7  -2   29.70    7.60
  11  -7  -2   37.20    8.40
 -11   7   2   48.10    8.80
  10  -7  -2   47.30    8.20
  10  -7  -2   32.80    7.50
 -10   7   2   45.70    8.50
   9  -7  -2   49.00    8.60
  -9   7   2   44.70    8.40
  -9   7   2   50.69    7.60
   8  -7  -2   20.00    4.50
   8  -7  -2   13.80    5.10
  -8   7   2   19.20    6.00
  -8   7   2   13.10    4.90
   7  -7  -2   27.80    5.00
   7  -7  -2   29.70    6.40
  -7   7   2   27.80    6.30
  -7   7   2   18.70    5.30
   6  -7  -2    8.40    4.20
   6  -7  -2    6.10    3.60
  -6   7   2    1.90    3.90
  -6   7   2    4.00    4.20
   5  -7  -2  537.65   17.60
   5  -7  -2  562.74   19.10
  -5   7   2  518.95   17.90
  -5   7   2  514.75   17.80
   4  -7  -2  182.68   10.10
   4  -7  -2  215.58   10.90
  -4   7   2  180.88    9.90
  -4   7   2  207.18   10.00
   3  -7  -2   24.80    5.00
   3  -7  -2   20.10    4.60
  -3   7   2   18.60    4.20
  -3   7   2   23.00    4.80
   2  -7  -2  189.38    9.70
   2  -7  -2  187.58    9.80
   2  -7  -2  181.98    5.40
  -2   7   2  185.28    9.60
  -2   7   2  179.78    8.40
  -2   7   2  181.98    5.10
   1  -7  -2    7.10    2.10
   1  -7  -2   12.60    4.30
   1  -7  -2    9.00    4.00
  -1   7   2    8.30    3.60
  -1   7   2   13.80    3.20
  -1   7   2   12.30    2.10
   0  -7  -2   43.30    6.20
   0  -7  -2   46.70    4.40
   0   7   2   50.49    4.60
   0   7   2   50.29    6.20
   0   7   2   47.30    6.00
  -1  -7  -2   15.70    3.40
  -1  -7  -2   12.20    4.30
   1   7   2   11.80    2.50
   1   7   2   10.80    4.00
   1   7   2   13.60    4.20
  -2  -7  -2  369.86   14.50
  -2  -7  -2  358.66   12.80
   2   7   2  341.47   13.20
   2   7   2  351.86   10.20
   2   7   2  376.76   14.40
  -3  -7  -2    5.00    3.40
  -3  -7  -2    4.60    3.90
   3   7   2    6.80    3.80
   3   7   2    3.70    4.10
   3   7   2    6.10    1.80
  -4  -7  -2    8.00    4.20
  -4  -7  -2    3.10    3.50
   4   7   2    3.00    4.00
   4   7   2    7.10    3.80
   4   7   2    4.60    1.50
  -5  -7  -2   87.59    9.20
  -5  -7  -2   87.99    8.80
   5   7   2   79.39    8.70
   5   7   2   93.39    8.60
  -6  -7  -2   37.70    7.00
  -6  -7  -2   43.00    6.80
   6   7   2   49.60    7.10
   6   7   2   45.60    7.70
  -7  -7  -2  137.99    9.80
  -7  -7  -2  145.19   11.30
   7   7   2  126.29    9.50
   7   7   2  132.89   11.60
  -8  -7  -2  121.59    9.50
  -8  -7  -2  115.39   12.00
   8   7   2  127.19   11.50
   8   7   2  130.39    9.30
  -9  -7  -2    2.10    5.80
   9   7   2    6.20    5.20
   9   7   2   20.60    4.50
  10  -8  -2  100.49   11.60
 -10   8   2  128.59   13.70
   9  -8  -2    6.50    4.90
  -9   8   2    9.70    6.00
  -9   8   2   11.20    5.60
   8  -8  -2    4.80    4.80
   8  -8  -2   -2.80    3.20
  -8   8   2    4.60    4.30
  -8   8   2    2.60    4.80
   7  -8  -2  104.59   10.80
   7  -8  -2   81.69    8.40
  -7   8   2   84.29    9.40
  -7   8   2   93.19    9.80
   6  -8  -2   10.80    4.50
   6  -8  -2   -0.10    3.80
  -6   8   2    3.00    4.20
  -6   8   2   10.80    4.70
   5  -8  -2   20.00    5.50
   5  -8  -2   29.30    5.70
  -5   8   2   30.80    5.60
  -5   8   2   27.60    5.60
   4  -8  -2    1.90    4.00
   4  -8  -2   -2.90    3.70
  -4   8   2    1.80    3.50
  -4   8   2    1.30    3.80
   3  -8  -2  208.38   11.30
   3  -8  -2  217.08   11.60
  -3   8   2  235.38   11.40
  -3   8   2  221.78   10.50
   2  -8  -2   25.70    5.60
   2  -8  -2   15.00    2.20
   2  -8  -2   22.00    5.60
  -2   8   2   22.00    4.20
  -2   8   2   21.60    5.00
   1  -8  -2   46.60    6.60
   1  -8  -2   71.09    7.80
   1  -8  -2   61.39    4.30
  -1   8   2   66.99    5.60
  -1   8   2   71.29    7.40
   0  -8  -2  138.29    6.80
   0  -8  -2  132.49    9.30
   0   8   2  158.88    9.50
   0   8   2  142.49    7.00
  -1  -8  -2  395.96   13.20
  -1  -8  -2  409.26   16.10
   1   8   2  386.46   11.90
   1   8   2  387.56   14.80
   1   8   2  407.96   15.50
  -2  -8  -2    1.50    3.00
  -2  -8  -2   -1.60    3.80
   2   8   2    7.10    4.50
   2   8   2    1.30    3.50
   2   8   2    2.30    1.80
  -3  -8  -2   19.90    4.70
  -3  -8  -2   23.70    5.90
   3   8   2   15.20    4.70
   3   8   2   22.40    5.40
   3   8   2   22.10    2.80
  -4  -8  -2  160.78   10.70
  -4  -8  -2  162.98   10.10
   4   8   2  154.28    9.60
   4   8   2  159.28   11.10
  -5  -8  -2   -0.10    4.00
  -5  -8  -2    2.80    4.30
   5   8   2   -5.50    4.10
   5   8   2   -1.30    3.10
  -6  -8  -2   -7.30    4.10
  -6  -8  -2    2.90    4.00
   6   8   2    1.60    4.70
   6   8   2    2.30    3.90
  -7  -8  -2  256.07   15.00
  -7  -8  -2  241.78   13.20
   7   8   2  240.98   12.30
   7   8   2  215.88   14.60
  -8  -8  -2  185.98   11.30
  -8  -8  -2  167.18   13.60
   8   8   2  158.28   12.80
   8   8   2  174.78   10.60
  10  -9  -2    0.40    4.40
 -10   9   2    0.10    3.30
 -10   9   2    5.10    5.00
   9  -9  -2   11.70    5.20
  -9   9   2   10.30    6.10
  -9   9   2    8.20    5.00
   8  -9  -2    0.00    3.30
   8  -9  -2   -6.70    3.50
  -8   9   2    1.50    4.30
  -8   9   2    2.70    4.80
   7  -9  -2   27.50    6.00
   7  -9  -2   26.60    6.70
  -7   9   2   25.90    6.50
  -7   9   2   19.60    5.70
   6  -9  -2  104.79   10.80
   6  -9  -2   91.89    9.60
  -6   9   2   91.59    9.70
  -6   9   2   92.99    9.40
   5  -9  -2   -2.80    3.80
   5  -9  -2    2.60    3.80
  -5   9   2    4.50    4.30
  -5   9   2    7.00    4.10
   4  -9  -2   49.70    7.50
   4  -9  -2   47.10    7.40
  -4   9   2   50.69    6.80
  -4   9   2   43.70    6.90
   3  -9  -2    7.10    4.50
   3  -9  -2   11.50    4.60
  -3   9   2   11.20    4.70
  -3   9   2   14.10    4.30
   2  -9  -2    1.20    4.00
   2  -9  -2    4.20    3.90
  -2   9   2    0.60    3.20
  -2   9   2    2.70    3.90
   1  -9  -2   64.19    7.90
   1  -9  -2   67.09    4.60
   1  -9  -2   87.79    9.30
  -1   9   2   63.59    7.60
  -1   9   2   72.19    6.00
   0  -9  -2    5.40    3.90
   0  -9  -2   -2.10    2.00
   0  -9  -2    3.30    3.90
   0   9   2   -0.30    4.00
   0   9   2    3.80    2.70
  -1  -9  -2  151.38    8.00
  -1  -9  -2  143.69   10.40
   1   9   2  161.78    7.30
   1   9   2  151.98    9.40
   1   9   2  156.18   10.10
  -2  -9  -2   70.59    8.60
  -2  -9  -2   64.09    6.70
   2   9   2   72.19    4.70
   2   9   2   75.59    8.00
   2   9   2   75.19    8.40
  -3  -9  -2  267.37   12.60
  -3  -9  -2  263.87   13.90
   3   9   2  262.97   14.10
   3   9   2  264.57   12.50
  -4  -9  -2    6.80    4.60
  -4  -9  -2    5.20    4.30
   4   9   2    0.20    3.70
   4   9   2    7.40    5.30
  -5  -9  -2   50.99    7.80
  -5  -9  -2   55.29    7.90
   5   9   2   46.10    6.60
   5   9   2   42.60    7.90
  -6  -9  -2  181.58   12.30
  -6  -9  -2  143.59   11.50
   6   9   2  181.58   10.50
   6   9   2  158.78   12.80
  -7  -9  -2    5.40    4.90
  -7  -9  -2   12.40    5.50
   7   9   2   15.80    6.70
   7   9   2   13.00    3.20
   9 -10  -2   23.00    6.80
  -9  10   2   19.70    6.80
  -9  10   2   32.00    6.80
   8 -10  -2   25.20    5.80
   8 -10  -2   19.90    6.40
  -8  10   2   23.30    5.80
  -8  10   2   39.70    7.80
   7 -10  -2   64.09    9.20
   7 -10  -2   57.09    8.00
  -7  10   2   69.29    9.00
  -7  10   2   60.59    8.80
   6 -10  -2   21.10    6.20
   6 -10  -2   24.90    6.60
  -6  10   2   27.20    6.80
  -6  10   2   20.80    6.00
   5 -10  -2   19.60    5.60
   5 -10  -2   12.50    5.40
  -5  10   2   28.80    6.20
  -5  10   2   18.80    5.90
   4 -10  -2   60.59    8.40
   4 -10  -2   63.49    8.50
  -4  10   2   67.19    8.00
  -4  10   2   64.79    8.20
   3 -10  -2  102.29   10.70
   3 -10  -2   91.69    9.60
  -3  10   2   85.59    9.00
  -3  10   2   88.79    8.40
   2 -10  -2    5.50    4.10
   2 -10  -2   -2.10    4.20
  -2  10   2    7.30    3.60
  -2  10   2    0.10    4.10
   1 -10  -2   46.60    7.00
   1 -10  -2   30.40    6.80
  -1  10   2   42.90    5.40
  -1  10   2   38.10    7.10
   0 -10  -2   33.10    6.10
   0 -10  -2   28.80    6.50
   0  10   2   22.40    5.80
   0  10   2   32.80    4.50
  -1 -10  -2    3.00    4.00
  -1 -10  -2    1.40    2.40
  -1 -10  -2    4.70    4.00
   1  10   2   -0.50    3.90
   1  10   2    2.30    2.70
  -2 -10  -2    1.30    4.40
  -2 -10  -2    3.20    2.80
   2  10   2   -1.90    4.40
   2  10   2    0.90    3.40
  -3 -10  -2   71.89    8.10
  -3 -10  -2   65.59    9.40
   3  10   2   76.59    9.70
   3  10   2   58.29    7.50
  -4 -10  -2   -2.40    4.70
  -4 -10  -2   -5.20    2.70
   4  10   2    5.00    3.20
   4  10   2    0.00    4.60
  -5 -10  -2   90.89   10.60
  -5 -10  -2   82.39    9.80
   5  10   2   89.29   10.80
   5  10   2  110.99    8.30
  -6 -10  -2    4.80    4.50
  -6 -10  -2    5.90    5.00
   6  10   2   -1.80    5.10
   8 -11  -2   11.10    4.60
   8 -11  -2    9.40    5.10
  -8  11   2   13.40    5.20
  -8  11   2   10.10    6.20
   7 -11  -2   28.30    6.90
   7 -11  -2   46.30    8.30
  -7  11   2   29.70    6.70
  -7  11   2   32.00    6.60
   6 -11  -2   33.50    7.40
   6 -11  -2   30.60    6.90
  -6  11   2   34.70    7.20
  -6  11   2   21.20    6.50
   5 -11  -2   -1.90    3.60
   5 -11  -2    1.90    4.30
  -5  11   2    5.40    4.10
  -5  11   2   14.40    5.50
   4 -11  -2   12.40    5.30
   4 -11  -2   13.00    5.90
  -4  11   2   19.40    6.10
  -4  11   2   20.90    5.50
   3 -11  -2   13.40    6.00
   3 -11  -2   10.50    4.70
  -3  11   2    3.50    3.70
  -3  11   2   -2.70    4.30
   2 -11  -2   37.30    7.10
   2 -11  -2   34.10    7.40
  -2  11   2   30.80    7.10
  -2  11   2   31.20    5.30
   1 -11  -2   51.49    8.60
   1 -11  -2   40.20    7.30
  -1  11   2   50.99    8.20
  -1  11   2   46.90    5.80
   0 -11  -2   69.69    8.70
   0 -11  -2   69.09    9.70
   0  11   2   75.99    9.80
  -1 -11  -2    4.60    3.80
  -1 -11  -2   10.30    5.30
   1  11   2    5.60    5.50
  -2 -11  -2    9.80    5.70
   2  11   2   12.60    5.90
  -3 -11  -2    9.80    5.60
  -3 -11  -2   22.50    4.90
   3  11   2   18.30    4.40
   3  11   2   15.40    6.30
  -4 -11  -2   29.40    6.90
  -4 -11  -2   25.70    5.70
   4  11   2   30.80    7.50
  -5 -11  -2   10.50    5.50
  -5 -11  -2    6.50    4.30
   5  11   2    6.10    5.90
   6 -12  -2    2.90    4.30
   6 -12  -2   -0.70    4.20
  -6  12   2   12.90    5.80
  -6  12   2   -1.10    4.70
   5 -12  -2   42.80    7.90
   5 -12  -2   30.40    6.90
  -5  12   2   25.00    6.00
  -5  12   2   35.00    7.40
   4 -12  -2    2.50    5.20
   4 -12  -2    4.80    4.30
  -4  12   2    1.80    5.00
  -4  12   2    5.30    3.90
   3 -12  -2  102.29   11.20
   3 -12  -2  100.69   11.40
  -3  12   2   94.49   10.80
  -3  12   2   96.69    9.70
   2 -12  -2   27.70    6.80
   2 -12  -2   47.50    8.90
  -2  12   2   35.80    7.90
  -2  12   2   50.59    6.50
   1 -12  -2    8.50    6.10
   1 -12  -2   13.80    4.80
  -1  12   2   20.00    6.80
   0 -12  -2    4.50    5.00
   0 -12  -2    2.80    4.00
   0  12   2   -0.70    5.50
  -1 -12  -2  111.09   12.30
  -1 -12  -2   90.09   10.10
   1  12   2  110.99   12.40
  -2 -12  -2   46.80    8.60
   2  12   2   52.99    9.50
  -3 -12  -2   16.30    6.60
   3  12   2   20.90    7.00
   4 -13  -2   37.90    7.20
   4 -13  -2   33.60    8.00
  -4  13   2   35.20    6.10
  -4  13   2   45.10    8.80
   3 -13  -2   52.99    7.90
   3 -13  -2   40.20    8.70
  -3  13   2   47.40    7.60
  -3  13   2   39.30    8.80
   2 -13  -2    6.30    3.30
   2 -13  -2   -7.00    4.20
  -2  13   2    5.10    5.40
   1 -13  -2    0.10    4.80
   1 -13  -2   -2.70    3.10
  -1  13   2    8.90    6.10
   0 -13  -2   17.80    7.00
   0  13   2   21.50    7.30
  -1 -13  -2   86.09   11.70
   1  13   2   87.79   11.60
  -1  15  -3   67.49    8.60
  -1  15  -3   57.09    8.90
   1 -15   3   59.19   10.10
   3  14  -3   28.50    7.70
  -3 -14   3   33.10    6.20
  -3 -14   3   51.29    8.90
   2  14  -3    6.10    3.90
   2  14  -3    6.40    5.60
  -2 -14   3    6.60    5.60
   1  14  -3    4.10    3.80
   1  14  -3    0.80    4.80
  -1 -14   3   -4.50    4.50
   0  14  -3    8.00    5.60
   0  14  -3    8.20    4.60
   0 -14   3    5.50    5.30
  -1  14  -3   55.09    8.00
  -1  14  -3   61.79    8.60
   1 -14   3   62.49    9.60
  -2  14  -3    4.30    4.70
  -2  14  -3    6.00    4.60
   2 -14   3   10.80    5.60
  -3  14  -3   58.89    8.20
  -3  14  -3   41.10    7.60
   3 -14   3   62.99    9.80
  -4  14  -3    4.60    5.30
  -4  14  -3    8.00    4.50
   4 -14   3    2.50    5.20
  -5  14  -3    9.30    5.20
   5 -14   3    8.00    6.20
   5  13  -3   21.30    7.50
  -5 -13   3   18.70    5.20
  -5 -13   3   16.40    5.30
   4  13  -3    4.60    6.00
  -4 -13   3   -1.30    3.80
  -4 -13   3    7.90    4.50
   3  13  -3  260.87   12.80
   3  13  -3  287.27   16.30
  -3 -13   3  274.57   15.70
  -3 -13   3  275.77   14.20
   2  13  -3   69.39    7.90
   2  13  -3   49.70    8.40
  -2 -13   3   62.69    8.20
  -2 -13   3   59.19    9.00
   1  13  -3   10.40    5.30
   1  13  -3   11.30    4.80
  -1 -13   3    7.90    5.50
  -1 -13   3    2.00    3.80
   0  13  -3   32.00    5.90
   0  13  -3   36.20    7.20
   0 -13   3   29.50    7.40
   0 -13   3   16.20    4.70
  -1  13  -3   -0.50    4.00
  -1  13  -3    2.80    4.50
   1 -13   3    5.80    4.80
  -2  13  -3   52.89    7.40
  -2  13  -3   38.20    7.00
   2 -13   3   34.60    7.30
  -3  13  -3   33.90    6.40
  -3  13  -3   25.20    6.00
   3 -13   3   33.50    7.30
  -4  13  -3   68.79    9.50
  -4  13  -3   50.79    7.10
   4 -13   3   48.10    6.30
   4 -13   3   48.30    8.60
  -5  13  -3    3.10    4.30
  -5  13  -3   -0.60    3.30
   5 -13   3   10.90    3.50
   5 -13   3   -1.50    4.50
  -6  13  -3   10.90    5.90
   6 -13   3    3.10    4.90
   6 -13   3    0.30    2.50
  -7  13  -3   13.50    5.80
   7 -13   3   12.60    5.30
   6  12  -3   34.40    8.30
  -6 -12   3   50.49    7.60
  -6 -12   3   49.00    8.40
   5  12  -3   23.20    6.80
  -5 -12   3   16.10    6.20
  -5 -12   3   26.70    6.40
   4  12  -3   18.50    4.60
   4  12  -3   29.60    7.30
  -4 -12   3   17.60    5.70
  -4 -12   3    9.00    5.00
   3  12  -3  172.28   10.30
   3  12  -3  161.08   12.20
  -3 -12   3  173.88   11.40
  -3 -12   3  166.58   11.70
   2  12  -3   35.40    5.80
   2  12  -3   32.60    6.90
  -2 -12   3   35.40    6.10
  -2 -12   3   48.50    7.60
   1  12  -3   16.70    5.60
   1  12  -3    1.20    3.30
  -1 -12   3   11.60    4.00
  -1 -12   3    5.90    4.90
   0  12  -3   28.80    6.10
   0  12  -3   30.40    5.90
   0 -12   3   39.20    7.40
   0 -12   3   40.80    6.00
  -1  12  -3   41.00    6.60
  -1  12  -3   40.10    6.50
   1 -12   3   33.80    4.90
   1 -12   3   26.00    5.10
   1 -12   3   32.10    6.70
  -2  12  -3    4.90    4.10
  -2  12  -3   -3.90    3.80
   2 -12   3   -1.20    3.80
   2 -12   3    1.40    3.30
   2 -12   3    3.40    2.50
  -3  12  -3   99.49    9.90
  -3  12  -3  109.99    8.60
   3 -12   3   86.89   10.10
   3 -12   3   94.69    7.30
  -4  12  -3   25.10    6.50
  -4  12  -3   22.70    5.20
   4 -12   3   15.70    5.80
   4 -12   3   26.80    5.00
  -5  12  -3   12.20    4.10
  -5  12  -3    6.90    5.00
   5 -12   3   15.20    6.10
   5 -12   3   13.80    4.50
  -6  12  -3  113.69   12.10
  -6  12  -3  114.89    8.80
   6 -12   3  108.79   11.90
   6 -12   3  100.09   10.20
  -7  12  -3    3.60    4.70
   7 -12   3    4.20    3.20
   7 -12   3    1.40    4.10
  -8  12  -3   51.59    9.80
   8 -12   3   57.09    8.60
   8 -12   3   57.99    8.80
   7  11  -3   58.49    9.40
  -7 -11   3   48.80    7.20
  -7 -11   3   48.80    8.90
   6  11  -3   15.80    6.50
  -6 -11   3   21.40    6.50
  -6 -11   3   19.20    5.40
   5  11  -3   12.10    3.80
   5  11  -3    0.10    4.80
  -5 -11   3    4.10    4.80
  -5 -11   3    2.30    4.00
   4  11  -3  187.38   10.40
   4  11  -3  178.58   12.30
  -4 -11   3  172.58   11.30
  -4 -11   3  198.78   12.10
   3  11  -3    5.80    4.50
   3  11  -3    2.40    3.40
  -3 -11   3    2.50    4.20
  -3 -11   3    1.20    3.60
   2  11  -3   47.40    6.50
   2  11  -3   48.30    7.30
  -2 -11   3   44.50    7.30
  -2 -11   3   45.60    6.80
   1  11  -3  100.39    9.20
   1  11  -3  108.19    9.60
  -1 -11   3  104.89   10.40
  -1 -11   3   95.99    7.80
  -1 -11   3   94.19    5.70
   0  11  -3  225.58   11.50
   0  11  -3  229.68   11.70
   0 -11   3  223.08    8.90
   0 -11   3  226.98   12.50
   0 -11   3  217.38   10.60
  -1  11  -3   16.70    4.80
  -1  11  -3   20.70    5.20
   1 -11   3   21.40    5.40
   1 -11   3   10.30    3.90
   1 -11   3   16.00    3.50
  -2  11  -3   -5.80    3.30
  -2  11  -3    0.40    3.80
   2 -11   3    0.70    3.10
   2 -11   3    5.60    4.30
   2 -11   3    8.80    3.00
  -3  11  -3  191.28   11.40
  -3  11  -3  205.28    9.10
  -3  11  -3  206.18   10.80
   3 -11   3  198.98    9.80
   3 -11   3  210.78   12.50
  -4  11  -3   29.10    5.20
  -4  11  -3   31.20    4.50
  -4  11  -3   24.20    6.10
   4 -11   3   36.10    5.70
   4 -11   3   25.90    6.10
  -5  11  -3    3.80    4.70
  -5  11  -3    5.20    3.50
   5 -11   3    9.50    4.10
   5 -11   3    3.00    4.50
  -6  11  -3   42.00    5.90
  -6  11  -3   59.19    8.50
   6 -11   3   41.90    6.90
   6 -11   3   47.90    8.10
  -7  11  -3   11.60    5.60
   7 -11   3   11.40    4.90
   7 -11   3   11.90    4.60
  -8  11  -3  154.68   14.20
   8 -11   3  164.38   11.60
   8 -11   3  154.68   11.30
  -9  11  -3   65.69   10.30
   9 -11   3   48.40    7.30
   9 -11   3   37.00    7.60
   8  10  -3    0.30    6.00
  -8 -10   3    5.40    5.30
   7  10  -3   24.30    6.00
   7  10  -3   27.40    7.30
  -7 -10   3   20.20    4.90
  -7 -10   3   21.00    6.50
   6  10  -3   53.49    8.80
   6  10  -3   40.30    6.30
  -6 -10   3   45.40    7.90
  -6 -10   3   59.29    7.20
   5  10  -3    1.00    4.50
   5  10  -3    8.50    3.50
  -5 -10   3    9.50    5.20
  -5 -10   3    5.50    4.10
   4  10  -3   -3.60    2.70
   4  10  -3    3.40    4.40
  -4 -10   3    0.50    3.50
  -4 -10   3   -3.60    3.40
   3  10  -3   -0.20    4.10
   3  10  -3    6.80    3.60
  -3 -10   3    6.70    2.40
  -3 -10   3   -3.00    3.30
  -3 -10   3   10.40    4.50
   2  10  -3  132.79    9.40
   2  10  -3  132.59    8.60
  -2 -10   3  111.49    9.00
  -2 -10   3  124.59    5.80
  -2 -10   3  136.29    9.10
   1  10  -3   25.30    5.30
   1  10  -3   42.50    6.00
  -1 -10   3   31.10    3.70
  -1 -10   3   28.00    5.70
  -1 -10   3   23.90    5.00
   0  10  -3    5.70    3.80
   0  10  -3    5.80    3.70
   0 -10   3    4.50    3.20
   0 -10   3   -0.40    3.40
   0 -10   3    6.90    2.30
  -1  10  -3    5.60    3.70
  -1  10  -3    4.70    3.60
   1 -10   3    6.70    3.20
   1 -10   3    5.10    4.30
   1 -10   3   -0.60    2.10
  -2  10  -3  319.77   12.50
  -2  10  -3  308.77   13.20
   2 -10   3  306.67   12.00
   2 -10   3  301.27   11.30
   2 -10   3  300.67   14.00
  -3  10  -3   53.89    5.40
  -3  10  -3   57.99    7.50
  -3  10  -3   59.29    6.30
   3 -10   3   53.29    6.10
   3 -10   3   52.19    7.10
  -4  10  -3  177.48    8.00
  -4  10  -3  153.78    8.80
  -4  10  -3  157.48   10.40
   4 -10   3  164.68   10.70
   4 -10   3  184.18    9.60
  -5  10  -3   14.90    4.10
  -5  10  -3   22.70    6.00
  -5  10  -3   17.40    3.50
   5 -10   3   13.70    4.50
   5 -10   3   14.80    5.30
  -6  10  -3   19.10    4.50
  -6  10  -3    5.00    4.80
  -6  10  -3   16.30    5.60
   6 -10   3    6.90    4.70
   6 -10   3   15.00    4.90
  -7  10  -3    0.70    4.60
  -7  10  -3   -0.30    3.50
   7 -10   3   -2.50    3.80
   7 -10   3    2.70    3.90
  -8  10  -3   19.20    7.00
   8 -10   3   31.20    7.00
   8 -10   3   23.10    5.90
  -9  10  -3   65.89    9.90
   9 -10   3   65.19    8.30
   9 -10   3   50.69    8.60
   9   9  -3   37.40    8.80
  -9  -9   3   48.60    9.20
   8   9  -3   38.50    8.40
   8   9  -3   37.20    5.80
  -8  -9   3   45.40    8.50
   7   9  -3   76.39    9.60
   7   9  -3   95.99    7.80
  -7  -9   3  103.99   11.70
  -7  -9   3   85.29    8.10
   6   9  -3   22.00    5.80
   6   9  -3   19.90    5.00
  -6  -9   3    9.90    5.10
  -6  -9   3   21.40    4.60
   5   9  -3   53.99    7.50
   5   9  -3   63.59    7.20
   5   9  -3   63.49    4.60
  -5  -9   3   72.49    8.50
  -5  -9   3   66.29    7.50
   4   9  -3    2.20    4.00
   4   9  -3   14.90    4.20
   4   9  -3    9.50    2.60
  -4  -9   3    4.40    4.00
  -4  -9   3    6.80    3.90
   3   9  -3  324.07   14.10
   3   9  -3  359.16   13.50
  -3  -9   3  358.96   14.30
  -3  -9   3  350.46   14.00
   2   9  -3   36.70    5.20
   2   9  -3   33.90    5.30
  -2  -9   3   37.00    6.00
  -2  -9   3   39.90    3.70
  -2  -9   3   33.20    5.40
   1   9  -3   75.19    7.30
   1   9  -3   69.89    6.90
  -1  -9   3   51.79    6.50
  -1  -9   3   62.69    4.10
  -1  -9   3   62.19    6.60
   0   9  -3   35.30    5.20
   0   9  -3   32.50    5.20
   0  -9   3   26.20    5.10
   0  -9   3   34.70    5.00
   0  -9   3   34.80    3.70
  -1   9  -3    1.40    3.00
  -1   9  -3    1.00    3.20
   1  -9   3   -1.70    2.00
   1  -9   3    3.40    3.10
   1  -9   3    1.40    3.00
  -2   9  -3   67.19    7.00
  -2   9  -3   81.29    6.40
   2  -9   3   78.79    6.20
   2  -9   3   78.09    7.90
   2  -9   3   83.99    5.80
  -3   9  -3   19.90    4.50
  -3   9  -3   18.70    4.00
  -3   9  -3   20.80    3.70
   3  -9   3   16.80    3.80
   3  -9   3   14.70    4.30
  -4   9  -3    2.50    3.60
  -4   9  -3    4.10    2.70
  -4   9  -3    4.10    2.70
   4  -9   3   -0.10    3.60
   4  -9   3    4.70    3.70
  -5   9  -3   11.20    4.50
  -5   9  -3    9.80    3.00
  -5   9  -3   11.90    3.40
   5  -9   3   11.40    4.50
   5  -9   3   15.20    4.50
  -6   9  -3  407.06   14.10
  -6   9  -3  392.56   13.40
  -6   9  -3  404.26   16.70
   6  -9   3  391.66   15.90
   6  -9   3  412.06   16.30
  -7   9  -3  142.99    7.90
  -7   9  -3  137.09   11.10
  -7   9  -3  133.09    8.00
   7  -9   3  143.79   10.10
   7  -9   3  131.09    9.90
  -8   9  -3  145.09   11.60
   8  -9   3  136.19   11.30
   8  -9   3  135.59    9.90
  -9   9  -3   16.60    6.40
   9  -9   3   11.50    4.30
   9  -9   3   20.80    6.10
 -10   9  -3   12.10    6.00
  10  -9   3    3.70    5.00
  10   8  -3   56.69    9.90
 -10  -8   3   48.60    9.20
   9   8  -3    8.90    5.90
  -9  -8   3    6.10    5.10
   8   8  -3   27.80    7.20
   8   8  -3   17.00    4.60
  -8  -8   3   18.30    6.20
   7   8  -3   -3.60    4.30
   7   8  -3   -3.00    1.90
   7   8  -3    1.80    3.50
  -7  -8   3   -0.40    4.10
  -7  -8   3   -1.10    2.40
   6   8  -3    9.10    4.00
   6   8  -3    8.90    2.60
   6   8  -3    6.90    4.70
  -6  -8   3    6.30    4.40
  -6  -8   3    1.60    3.10
   5   8  -3  113.89    9.10
   5   8  -3  114.29    7.80
   5   8  -3  101.49    5.50
  -5  -8   3   93.79    7.20
  -5  -8   3   96.39    9.20
   4   8  -3   34.80    3.60
   4   8  -3   35.60    5.90
   4   8  -3   25.20    4.70
  -4  -8   3   30.80    5.40
  -4  -8   3   32.00    5.10
   3   8  -3    0.30    1.80
   3   8  -3   -0.30    3.10
   3   8  -3    2.00    3.10
  -3  -8   3    2.50    3.20
  -3  -8   3    2.40    0.90
  -3  -8   3   -1.80    2.90
   2   8  -3   40.30    5.50
   2   8  -3   34.20    5.10
  -2  -8   3   39.80    3.40
  -2  -8   3   34.50    2.30
  -2  -8   3   31.30    5.00
  -2  -8   3   29.80    5.00
   1   8  -3  153.98    8.20
   1   8  -3  147.59    8.20
  -1  -8   3  149.09    5.20
  -1  -8   3  148.09    5.70
  -1  -8   3  151.08    8.70
  -1  -8   3  145.09    8.00
   0   8  -3   30.60    4.80
   0   8  -3   28.00    4.40
   0  -8   3   18.80    4.30
   0  -8   3   22.10    2.90
   0  -8   3   23.00    4.10
  -1   8  -3  164.38    8.70
  -1   8  -3  170.38    7.90
   1  -8   3  169.28    9.30
   1  -8   3  168.18    7.00
   1  -8   3  178.08    8.40
  -2   8  -3   68.19    6.70
  -2   8  -3   66.19    5.70
   2  -8   3   58.89    4.90
   2  -8   3   58.69    5.60
   2  -8   3   61.09    6.60
  -3   8  -3  308.27   12.50
  -3   8  -3  308.37   10.80
  -3   8  -3  313.17   10.80
   3  -8   3  314.67   11.30
   3  -8   3  297.77   12.60
  -4   8  -3   79.29    5.70
  -4   8  -3   84.29    8.20
  -4   8  -3   75.39    5.60
   4  -8   3   75.59    6.30
   4  -8   3   87.89    8.30
  -5   8  -3    4.10    2.70
  -5   8  -3    3.20    2.70
  -5   8  -3    6.00    4.20
   5  -8   3    8.70    3.90
   5  -8   3    2.30    3.50
  -6   8  -3   41.30    5.00
  -6   8  -3   51.69    5.40
  -6   8  -3   40.20    6.90
   6  -8   3   55.79    7.00
   6  -8   3   42.60    6.60
  -7   8  -3    2.50    2.60
  -7   8  -3    9.10    4.90
  -7   8  -3    0.90    3.00
   7  -8   3    6.40    4.00
   7  -8   3   -6.90    3.10
  -8   8  -3   69.59    9.10
  -8   8  -3   57.69    6.50
   8  -8   3   76.59    9.30
   8  -8   3   72.89    8.00
  -9   8  -3   -0.30    2.80
  -9   8  -3    2.40    4.90
   9  -8   3    2.30    4.80
   9  -8   3    7.40    3.90
 -10   8  -3    2.20    5.00
  10  -8   3   -1.30    4.40
  10   7  -3   93.79   11.50
 -10  -7   3   98.89   10.20
 -10  -7   3   92.59   11.60
   9   7  -3   46.40    5.70
   9   7  -3   55.79    8.80
  -9  -7   3   37.10    8.00
   8   7  -3    6.30    4.90
   8   7  -3    7.00    2.90
  -8  -7   3    8.30    5.10
   7   7  -3  230.88   12.70
   7   7  -3  234.78    9.70
   7   7  -3  222.48   11.50
  -7  -7   3  230.28    9.80
  -7  -7   3  244.88   13.30
   6   7  -3  768.62   22.10
   6   7  -3  755.72   23.30
   6   7  -3  739.03   19.60
  -6  -7   3  734.03   23.70
  -6  -7   3  707.83   20.40
   5   7  -3   95.49    9.10
   5   7  -3   81.29    6.90
   5   7  -3   92.39    5.20
  -5  -7   3   84.59    6.30
  -5  -7   3   91.59    8.60
   4   7  -3  202.48    7.00
   4   7  -3  212.28   10.50
   4   7  -3  188.98    9.40
  -4  -7   3  210.98   10.50
  -4  -7   3  196.78    9.20
   3   7  -3   48.30    5.50
   3   7  -3   50.49    3.30
   3   7  -3   49.70    5.70
  -3  -7   3   49.99    2.70
  -3  -7   3   56.49    6.60
  -3  -7   3   55.19    5.90
   2   7  -3   23.10    4.30
   2   7  -3   22.10    4.20
  -2  -7   3   27.00    4.30
  -2  -7   3   30.10    4.60
  -2  -7   3   26.60    2.00
   1   7  -3   54.49    5.40
   1   7  -3   55.99    5.50
  -1  -7   3   55.09    5.70
  -1  -7   3   63.99    3.30
  -1  -7   3   67.19    5.70
  -1  -7   3   57.99    3.00
   0   7  -3  308.47   10.60
   0   7  -3  313.47   11.30
   0  -7   3  299.37    8.70
   0  -7   3  313.17    8.80
   0  -7   3  303.97   10.80
   0  -7   3  309.87   11.60
  -1   7  -3   57.89    5.10
  -1   7  -3   53.39    5.90
   1  -7   3   42.10    5.10
   1  -7   3   56.19    5.30
   1  -7   3   50.29    3.80
  -2   7  -3   67.49    6.60
  -2   7  -3   57.99    4.60
   2  -7   3   58.89    4.60
   2  -7   3   59.49    6.10
   2  -7   3   62.19    5.60
  -3   7  -3  248.98    9.10
  -3   7  -3  248.08    8.80
  -3   7  -3  248.98   10.60
   3  -7   3  242.48   10.70
   3  -7   3  245.98    9.70
  -4   7  -3  105.19    6.10
  -4   7  -3  123.99    6.10
  -4   7  -3  108.19    7.50
   4  -7   3  110.09    7.50
   4  -7   3  103.19    6.80
  -5   7  -3  133.29    6.70
  -5   7  -3  125.09    8.50
  -5   7  -3  123.59    7.00
   5  -7   3  134.49    8.50
   5  -7   3  131.59    8.30
  -6   7  -3   14.10    3.50
  -6   7  -3   16.40    4.90
  -6   7  -3   16.50    3.90
   6  -7   3   14.30    4.50
   6  -7   3   21.20    4.90
  -7   7  -3   47.40    5.70
  -7   7  -3   49.50    7.00
   7  -7   3   48.50    7.20
   7  -7   3   49.40    6.50
  -8   7  -3   84.49    9.20
  -8   7  -3   97.09    7.60
   8  -7   3   94.69    6.90
   8  -7   3  106.39    8.00
   8  -7   3   90.39    9.90
  -9   7  -3   43.40    7.70
  -9   7  -3   51.99    6.50
   9  -7   3   61.69    8.90
   9  -7   3   68.09    7.50
 -10   7  -3    6.90    4.00
 -10   7  -3    1.10    5.30
  10  -7   3    4.70    4.70
 -11   7  -3   15.90    6.00
  11  -7   3   13.00    5.90
  11   6  -3   14.60    6.90
 -11  -6   3   25.70    5.60
 -11  -6   3   11.30    6.20
  10   6  -3   20.70    7.00
  10   6  -3   13.90    4.10
 -10  -6   3   26.30    5.70
 -10  -6   3   25.30    7.50
   9   6  -3   32.40    7.20
   9   6  -3   42.10    5.90
  -9  -6   3   43.10    7.80
  -9  -6   3   55.79    7.40
   8   6  -3   -3.20    2.50
   8   6  -3    0.70    4.80
  -8  -6   3    6.00    4.10
  -8  -6   3    4.30    4.60
   7   6  -3  341.57   12.20
   7   6  -3  345.57   15.00
  -7  -6   3  364.66   15.70
  -7  -6   3  338.27   14.20
  -7  -6   3  336.07   11.30
   6   6  -3   42.50    4.60
   6   6  -3   33.30    5.60
  -6  -6   3   37.10    6.10
  -6  -6   3   41.60    6.00
  -6  -6   3   37.80    4.50
   5   6  -3  221.78    8.00
   5   6  -3  216.28   10.70
  -5  -6   3  217.18   10.90
  -5  -6   3  226.48    9.00
   4   6  -3   65.59    6.70
   4   6  -3   57.79    3.80
   4   6  -3   70.39    6.70
  -4  -6   3   63.39    5.20
  -4  -6   3   59.49    6.20
   3   6  -3  385.86    9.80
   3   6  -3  401.66   13.00
   3   6  -3  390.26   13.10
  -3  -6   3  380.66    9.70
  -3  -6   3  389.56   12.40
  -3  -6   3  384.66   13.30
   2   6  -3   11.00    3.20
   2   6  -3   14.10    3.50
   2   6  -3   15.20    1.80
  -2  -6   3   12.50    1.50
  -2  -6   3   12.80    3.50
  -2  -6   3   11.50    3.10
   1   6  -3    0.00    2.40
   1   6  -3    3.20    2.70
  -1  -6   3    0.80    2.60
  -1  -6   3   -0.30    2.50
  -1  -6   3   -0.60    1.00
  -1  -6   3    0.70    1.20
   0   6  -3 1777.92   38.00
   0   6  -3 1756.12   39.10
   0  -6   3 1740.53   38.50
   0  -6   3 1738.53   36.10
   0  -6   3 1766.52   36.00
   0  -6   3 1674.03   39.20
  -1   6  -3  174.78    8.00
  -1   6  -3  179.78    6.90
  -1   6  -3  188.88    6.60
   1  -6   3  186.08    7.80
   1  -6   3  176.68    6.40
   1  -6   3  181.88    8.30
  -2   6  -3   67.19    5.90
  -2   6  -3   54.29    4.00
   2  -6   3   56.19    4.30
   2  -6   3   61.89    5.90
   2  -6   3   57.59    5.20
  -3   6  -3  590.44   14.90
  -3   6  -3  586.64   17.20
  -3   6  -3  585.44   15.90
   3  -6   3  601.24   17.40
   3  -6   3  586.64   16.30
  -4   6  -3  100.29    6.10
  -4   6  -3  103.89    5.20
  -4   6  -3  101.19    7.00
   4  -6   3  100.89    6.90
   4  -6   3  100.99    6.60
  -5   6  -3  126.99    6.10
  -5   6  -3  120.49    8.00
  -5   6  -3  129.29    7.00
   5  -6   3  129.79    7.90
   5  -6   3  128.99    7.80
  -6   6  -3    3.70    3.90
  -6   6  -3    7.10    3.30
   6  -6   3    6.40    3.20
   6  -6   3    3.10    3.50
  -7   6  -3   35.00    5.30
  -7   6  -3   34.90    6.30
   7  -6   3   39.40    6.50
   7  -6   3   34.30    4.20
   7  -6   3   33.90    5.40
  -8   6  -3    2.50    4.30
  -8   6  -3    0.50    3.50
   8  -6   3    5.30    3.50
   8  -6   3   10.70    3.50
   8  -6   3    1.80    4.00
  -9   6  -3   24.20    5.60
  -9   6  -3   23.90    6.20
   9  -6   3   14.60    4.30
   9  -6   3   21.50    6.30
 -10   6  -3   -1.60    4.50
 -10   6  -3   -2.40    3.60
  10  -6   3   -9.10    3.50
 -11   6  -3  139.69   11.80
 -11   6  -3  149.59   11.00
  11  -6   3  133.69   13.80
  11   5  -3   17.40    4.10
  11   5  -3   -1.50    5.90
 -11  -5   3   26.10    6.40
 -11  -5   3   15.30    6.50
  10   5  -3   29.10    5.40
  10   5  -3   16.40    6.40
 -10  -5   3   29.30    6.20
 -10  -5   3   27.10    7.10
   9   5  -3    4.20    5.00
   9   5  -3   -2.40    2.40
  -9  -5   3   -2.80    3.80
  -9  -5   3   -2.50    3.40
   8   5  -3  221.38   10.20
   8   5  -3  227.98   12.60
  -8  -5   3  237.58   11.90
  -8  -5   3  222.48   12.70
   7   5  -3    3.30    2.80
   7   5  -3   -0.80    4.00
  -7  -5   3    4.80    4.00
  -7  -5   3    4.30    3.70
  -7  -5   3    3.40    1.80
   6   5  -3   26.10    3.90
   6   5  -3   19.70    4.70
  -6  -5   3   16.40    4.50
  -6  -5   3   21.40    3.20
  -6  -5   3   24.50    4.90
   5   5  -3  213.78    7.80
   5   5  -3  208.38   10.10
  -5  -5   3  204.68    7.80
  -5  -5   3  216.78   10.10
  -5  -5   3  214.48    9.70
   4   5  -3   17.20    2.60
   4   5  -3   11.70    3.70
  -4  -5   3   12.10    3.70
  -4  -5   3   21.70    2.70
  -4  -5   3   17.60    3.00
  -4  -5   3   13.90    3.80
   3   5  -3   10.90    3.30
   3   5  -3   11.70    3.50
   3   5  -3   12.50    1.90
  -3  -5   3    9.60    2.70
  -3  -5   3    8.30    3.20
  -3  -5   3   11.60    1.70
   2   5  -3   31.80    4.10
   2   5  -3   39.10    4.50
   2   5  -3   32.00    1.90
  -2  -5   3   33.40    1.80
  -2  -5   3   31.40    4.20
  -2  -5   3   37.50    4.00
   1   5  -3   58.49    4.90
   1   5  -3   64.49    4.70
  -1  -5   3   55.19    4.60
  -1  -5   3   59.29    2.10
  -1  -5   3   56.29    2.10
  -1  -5   3   55.19    4.70
   0   5  -3   17.80    2.90
   0   5  -3   17.70    2.10
   0   5  -3   18.20    3.40
   0  -5   3   19.20    3.20
   0  -5   3   12.90    2.70
   0  -5   3   20.70    2.00
  -1   5  -3  143.39    5.50
  -1   5  -3  149.99    5.50
  -1   5  -3  147.29    6.90
   1  -5   3  145.19    6.80
   1  -5   3  141.09    5.40
   1  -5   3  141.79    5.30
   1  -5   3  145.29    7.00
  -2   5  -3  283.57    8.10
  -2   5  -3  293.57   10.10
   2  -5   3  297.57   10.40
   2  -5   3  288.27    9.00
   2  -5   3  279.67    8.00
  -3   5  -3  202.38    7.80
  -3   5  -3  203.08    8.60
  -3   5  -3  203.68    6.40
   3  -5   3  199.38    6.20
   3  -5   3  197.48    8.00
   3  -5   3  203.38    8.70
  -4   5  -3   26.10    2.90
  -4   5  -3   28.00    4.60
  -4   5  -3   21.80    3.60
   4  -5   3   25.30    4.40
   4  -5   3   20.70    2.40
   4  -5   3   21.50    4.10
  -5   5  -3   10.80    3.30
  -5   5  -3   11.20    3.80
   5  -5   3    8.60    3.60
   5  -5   3    9.90    3.40
  -6   5  -3    2.50    3.30
  -6   5  -3   -1.80    3.00
   6  -5   3    1.70    3.40
   6  -5   3    1.00    3.00
   6  -5   3    2.00    2.40
  -7   5  -3    9.00    3.70
  -7   5  -3   10.50    4.20
   7  -5   3   19.90    5.20
   7  -5   3   10.10    3.90
   7  -5   3   10.20    3.10
  -8   5  -3   40.10    6.20
  -8   5  -3   48.40    7.10
   8  -5   3   38.80    4.60
   8  -5   3   40.40    5.50
   8  -5   3   34.40    6.50
  -9   5  -3   49.20    7.70
  -9   5  -3   44.90    6.90
   9  -5   3   58.59    6.50
   9  -5   3   53.99    8.10
 -10   5  -3   -1.40    3.80
 -10   5  -3    2.50    4.50
  10  -5   3   -1.10    4.70
 -11   5  -3   87.19   10.50
 -11   5  -3   84.29    9.60
  11  -5   3   68.29   10.70
  11   4  -3   41.30    8.50
  11   4  -3   62.09    7.60
 -11  -4   3   47.30    8.40
 -11  -4   3   37.40    7.30
  10   4  -3   33.40    6.00
  10   4  -3   43.60    7.90
 -10  -4   3   29.00    6.70
 -10  -4   3   40.20    7.00
   9   4  -3   24.10    6.00
   9   4  -3   19.10    4.70
  -9  -4   3   26.20    6.00
  -9  -4   3   25.00    6.30
   8   4  -3  494.25   16.40
   8   4  -3  508.25   18.30
  -8  -4   3  483.75   17.70
  -8  -4   3  468.05   18.30
   7   4  -3   25.00    4.30
   7   4  -3   19.80    4.90
  -7  -4   3   26.00    2.60
  -7  -4   3   24.60    5.10
  -7  -4   3   13.40    4.40
   6   4  -3  658.23   20.10
   6   4  -3  671.43   16.20
   6   4  -3  674.43   18.30
  -6  -4   3  675.73   16.00
  -6  -4   3  684.63   20.70
  -6  -4   3  697.63   20.20
   5   4  -3  139.49    6.30
   5   4  -3  133.09    5.40
   5   4  -3  127.49    7.50
  -5  -4   3  135.99    5.40
  -5  -4   3  130.09    7.70
  -5  -4   3  131.19    7.90
   4   4  -3  265.77    8.70
   4   4  -3  240.78    9.60
   4   4  -3  254.97    7.90
  -4  -4   3  253.47   10.20
  -4  -4   3  230.98    8.10
  -4  -4   3  263.47   10.00
  -4  -4   3  268.17    8.00
   3   4  -3   58.09    3.10
   3   4  -3   69.79    5.30
  -3  -4   3   56.59    2.90
  -3  -4   3   70.19    5.60
  -3  -4   3   61.29    4.00
  -3  -4   3   57.49    4.80
   2   4  -3   29.20    1.70
   2   4  -3   40.70    4.10
   2   4  -3   34.10    4.10
  -2  -4   3   35.40    4.30
  -2  -4   3   32.70    3.40
  -2  -4   3   32.20    1.60
   1   4  -3    5.60    2.40
   1   4  -3    4.00    2.50
  -1  -4   3    4.90    2.40
  -1  -4   3    3.10    2.30
   0   4  -3  104.19    3.50
   0   4  -3  102.79    4.50
   0  -4   3   94.99    5.10
   0  -4   3  102.29    3.40
   0  -4   3  105.49    4.60
   0  -4   3  102.49    5.40
  -1   4  -3  665.03   15.40
  -1   4  -3  657.73   14.80
  -1   4  -3  675.63   16.80
   1  -4   3  666.03   16.90
   1  -4   3  655.63   15.30
   1  -4   3  653.93   16.80
   1  -4   3  675.13   14.80
  -2   4  -3  164.38    6.80
  -2   4  -3  166.58    4.90
  -2   4  -3  167.58    7.00
   2  -4   3  170.88    4.90
   2  -4   3  169.08    7.00
   2  -4   3  167.88    6.60
  -3   4  -3   66.89    5.00
  -3   4  -3   66.59    4.70
  -3   4  -3   63.39    3.20
   3  -4   3   65.89    5.10
   3  -4   3   62.39    3.00
   3  -4   3   62.59    5.00
  -4   4  -3  707.43   18.50
  -4   4  -3  683.13   18.00
   4  -4   3  686.13   18.70
   4  -4   3  678.43   18.20
   4  -4   3  650.33   15.40
  -5   4  -3  225.08    9.60
  -5   4  -3  208.18    9.00
   5  -4   3  216.68    7.30
   5  -4   3  210.98    9.50
   5  -4   3  213.68    9.00
  -6   4  -3   37.30    5.30
  -6   4  -3   39.70    5.20
   6  -4   3   34.80    3.70
   6  -4   3   35.60    4.80
   6  -4   3   40.10    5.80
  -7   4  -3   90.19    7.20
  -7   4  -3   86.19    7.90
   7  -4   3   99.89    8.10
   7  -4   3   83.49    5.50
   7  -4   3   88.99    6.60
  -8   4  -3    8.90    4.20
  -8   4  -3    6.70    4.30
   8  -4   3    9.60    3.10
   8  -4   3    9.80    3.80
   8  -4   3   16.40    5.10
  -9   4  -3    4.20    4.30
  -9   4  -3   13.00    5.00
   9  -4   3    1.80    3.00
   9  -4   3    8.70    3.30
   9  -4   3    3.20    4.00
 -10   4  -3   56.39    8.30
 -10   4  -3   65.19    8.50
  10  -4   3   47.40    8.00
 -11   4  -3    2.10    4.30
 -11   4  -3    1.20    4.00
  11  -4   3    5.20    5.20
  12   3  -3   -1.90    5.60
  12   3  -3    9.20    3.00
 -12  -3   3    0.60    4.20
 -12  -3   3   -0.50    4.10
  11   3  -3  234.68   12.90
  11   3  -3  217.48   14.10
 -11  -3   3  228.48   13.60
 -11  -3   3  231.58   14.40
  10   3  -3    7.00    5.10
  10   3  -3   -0.50    3.10
 -10  -3   3    8.20    4.40
 -10  -3   3    8.20    4.40
   9   3  -3   15.90    5.30
   9   3  -3   14.60    4.30
  -9  -3   3   17.10    5.60
  -9  -3   3   19.60    5.60
   8   3  -3   -4.80    3.40
   8   3  -3   -0.80    3.00
  -8  -3   3   -0.60    3.50
  -8  -3   3   -0.40    3.20
   7   3  -3    3.70    3.00
   7   3  -3    5.90    3.90
  -7  -3   3    2.40    3.50
  -7  -3   3    7.00    3.80
   6   3  -3   66.59    6.50
   6   3  -3   72.29    5.30
  -6  -3   3   72.19    2.90
  -6  -3   3   72.39    3.00
  -6  -3   3   57.69    6.10
  -6  -3   3   86.09    6.80
   5   3  -3   59.89    5.80
   5   3  -3   55.59    3.00
   5   3  -3   61.09    4.50
  -5  -3   3   57.19    5.60
  -5  -3   3   47.50    5.10
  -5  -3   3   51.29    2.80
   4   3  -3  168.78    5.40
   4   3  -3  164.08    7.70
   4   3  -3  169.78    6.30
  -4  -3   3  169.58    7.90
  -4  -3   3  174.18    5.40
  -4  -3   3  166.18    7.80
   3   3  -3   41.10    4.20
   3   3  -3   37.30    2.90
   3   3  -3   38.20    2.90
  -3  -3   3   36.00    4.10
  -3  -3   3   39.20    4.30
  -3  -3   3   36.30    2.70
  -3  -3   3   36.70    2.80
   2   3  -3  484.95   10.60
   2   3  -3  492.65   12.90
   2   3  -3  484.05   11.90
  -2  -3   3  499.05   12.00
  -2  -3   3  471.45   10.60
  -2  -3   3  507.35   13.50
  -2  -3   3  477.55   13.30
   1   3  -3   44.10    3.50
   1   3  -3   37.90    3.20
   1   3  -3   33.80    3.70
  -1  -3   3   35.00    3.50
  -1  -3   3   39.30    3.40
   0   3  -3  131.99    5.50
   0   3  -3  138.89    5.80
   0   3  -3  143.99    4.60
   0   3  -3  131.99    5.60
   0   3  -3  139.59    4.00
   0  -3   3  141.39    4.50
   0  -3   3  138.49    5.90
   0  -3   3  140.79    4.00
   0  -3   3  139.39    5.70
   0  -3   3  132.99    5.80
  -1   3  -3  171.68    4.40
  -1   3  -3  167.68    5.60
  -1   3  -3  170.78    6.60
  -1   3  -3  173.18    6.50
   1  -3   3  172.38    7.00
   1  -3   3  178.58    4.50
   1  -3   3  173.58    6.60
   1  -3   3  173.28    5.70
  -2   3  -3  557.54   11.40
  -2   3  -3  547.15   14.20
  -2   3  -3  570.24   14.10
   2  -3   3  537.95   13.90
   2  -3   3  530.65   14.30
   2  -3   3  533.45   11.30
  -3   3  -3  214.18    7.90
  -3   3  -3  210.18    7.70
   3  -3   3  203.78    5.50
   3  -3   3  198.68    5.30
   3  -3   3  205.08    8.00
   3  -3   3  196.58    7.70
  -4   3  -3   48.40    4.90
  -4   3  -3   48.70    4.70
   4  -3   3   53.09    3.00
   4  -3   3   48.50    4.90
   4  -3   3   52.89    3.10
   4  -3   3   40.30    4.40
  -5   3  -3  361.46   12.40
  -5   3  -3  373.16   12.10
   5  -3   3  328.37   11.60
   5  -3   3  367.76   10.00
   5  -3   3  358.16   12.90
   5  -3   3  385.76   12.00
  -6   3  -3    6.70    3.30
  -6   3  -3   10.30    3.50
   6  -3   3   11.10    3.30
   6  -3   3   14.70    2.80
   6  -3   3    8.70    3.90
  -7   3  -3  582.34   18.20
  -7   3  -3  579.64   18.80
   7  -3   3  568.14   19.60
   7  -3   3  607.84   17.50
   7  -3   3  584.64   16.00
  -8   3  -3   -0.90    3.60
  -8   3  -3    0.30    3.60
   8  -3   3    1.20    2.70
   8  -3   3   -7.80    3.30
   8  -3   3   -0.80    2.40
  -9   3  -3    3.70    4.30
  -9   3  -3    6.60    4.40
   9  -3   3    7.20    3.10
   9  -3   3    0.10    3.00
   9  -3   3    3.60    4.50
 -10   3  -3  225.18   12.50
 -10   3  -3  202.68   12.80
  10  -3   3  198.68   13.30
 -11   3  -3    4.60    3.90
 -11   3  -3   -1.10    4.50
  11  -3   3    1.10    4.70
  12   2  -3  227.18   14.70
  12   2  -3  230.08   13.50
 -12  -2   3  254.57   14.80
 -12  -2   3  249.68   15.30
  11   2  -3   12.70    5.90
  11   2  -3    5.40    4.20
 -11  -2   3    6.40    5.10
 -11  -2   3    4.10    4.80
  10   2  -3    1.90    3.80
  10   2  -3    2.30    4.80
 -10  -2   3   -0.80    4.00
 -10  -2   3    1.40    4.10
   9   2  -3  130.49   10.30
   9   2  -3  136.29    9.20
  -9  -2   3  117.49    9.50
  -9  -2   3  137.09    9.80
   8   2  -3  930.21   26.20
   8   2  -3  951.70   26.80
  -8  -2   3  921.31   26.80
  -8  -2   3  963.70   27.00
   7   2  -3  656.83   20.30
   7   2  -3  698.83   19.80
  -7  -2   3  682.83   20.40
  -7  -2   3  669.23   20.50
   6   2  -3  103.09    6.50
   6   2  -3   90.89    6.80
  -6  -2   3   92.39    6.70
  -6  -2   3   88.19    7.00
   5   2  -3    7.50    3.20
   5   2  -3   -0.20    2.20
  -5  -2   3    0.40    2.50
  -5  -2   3    1.40    2.80
   4   2  -3  268.77    8.50
   4   2  -3  269.37    6.20
   4   2  -3  255.57    9.40
  -4  -2   3  280.67    9.90
  -4  -2   3  267.67    9.50
  -4  -2   3  269.07    6.10
   3   2  -3   93.99    4.30
   3   2  -3  109.99    5.70
   3   2  -3  101.49    3.40
  -3  -2   3  101.79    3.40
  -3  -2   3   96.89    5.40
  -3  -2   3  102.09    5.70
  -3  -2   3   97.19    4.40
   2   2  -3   15.60    2.70
   2   2  -3   15.40    1.90
   2   2  -3   13.10    1.90
   2   2  -3   11.40    2.50
  -2  -2   3   16.20    2.60
  -2  -2   3   13.20    2.00
  -2  -2   3   12.40    2.80
  -2  -2   3   13.40    2.80
  -2  -2   3   13.10    1.80
   1   2  -3   34.20    3.30
   1   2  -3   26.00    2.00
   1   2  -3   29.90    2.70
   1   2  -3   29.40    3.10
   1   2  -3   28.50    2.70
  -1  -2   3   39.20    3.80
  -1  -2   3   28.70    2.10
  -1  -2   3   33.60    2.80
  -1  -2   3   35.00    3.50
   0   2  -3 2873.81   60.09
   0   2  -3 3016.60   59.79
   0   2  -3 2999.60   59.89
   0   2  -3 3003.60   58.39
   0   2  -3 3011.10   58.69
   0  -2   3 2913.51   59.69
   0  -2   3 2935.11   58.69
   0  -2   3 2993.40   59.69
   0  -2   3 2996.90   60.29
   0  -2   3 2881.91   59.89
  -1   2  -3  273.67    8.40
  -1   2  -3  289.97    8.40
  -1   2  -3  274.17    7.80
  -1   2  -3  277.47    8.80
  -1   2  -3  274.57    7.90
   1  -2   3  279.57    9.00
   1  -2   3  284.77    8.50
   1  -2   3  277.87    7.90
  -2   2  -3  980.70   21.80
  -2   2  -3  921.51   21.10
   2  -2   3  943.41   21.70
   2  -2   3  924.21   21.80
  -3   2  -3   59.79    5.10
  -3   2  -3   48.90    3.90
   3  -2   3   45.10    2.60
   3  -2   3   53.79    4.60
   3  -2   3   50.99    2.80
   3  -2   3   59.39    5.30
  -4   2  -3  453.25   13.40
  -4   2  -3  432.86   12.50
   4  -2   3  463.95   13.10
   4  -2   3  424.86   11.10
   4  -2   3  443.76   13.80
   4  -2   3  437.06   10.80
  -5   2  -3   14.90    3.20
  -5   2  -3   10.90    3.20
   5  -2   3   12.70    3.60
   5  -2   3   18.10    3.50
   5  -2   3   12.80    2.40
  -6   2  -3   76.49    5.80
  -6   2  -3   61.19    6.10
   6  -2   3   71.99    5.90
   6  -2   3   75.19    4.90
   6  -2   3   83.59    7.60
  -7   2  -3  139.29    8.10
  -7   2  -3  132.09    8.80
   7  -2   3  145.49    9.30
   7  -2   3  140.69    7.10
   7  -2   3  133.29    7.70
  -8   2  -3   11.00    4.50
  -8   2  -3    6.90    3.80
   8  -2   3    8.50    4.50
   8  -2   3    8.60    3.30
   8  -2   3   12.90    3.90
  -9   2  -3   13.50    4.40
  -9   2  -3    2.40    4.40
   9  -2   3   10.00    5.20
   9  -2   3   -0.30    3.10
   9  -2   3   -0.30    3.20
 -10   2  -3   13.10    4.40
 -10   2  -3    7.00    5.30
  10  -2   3    9.80    5.40
  10  -2   3    7.40    4.80
 -11   2  -3  115.29   12.20
 -11   2  -3  112.69    9.50
  11  -2   3  110.69   12.00
  12   1  -3    9.60    5.60
  12   1  -3    2.30    3.70
 -12  -1   3    9.10    5.50
 -12  -1   3    5.70    4.50
  11   1  -3    8.00    5.70
  11   1  -3    9.20    4.90
 -11  -1   3    3.60    4.30
 -11  -1   3    4.50    4.90
  10   1  -3    1.40    4.40
  10   1  -3    1.20    3.80
 -10  -1   3   -0.70    4.20
 -10  -1   3    3.00    4.50
   9   1  -3   85.69    8.90
   9   1  -3   80.89    8.60
  -9  -1   3  103.79    9.90
  -9  -1   3   79.59    8.40
   8   1  -3   11.00    4.30
   8   1  -3    4.90    3.70
  -8  -1   3    8.60    4.10
  -8  -1   3    2.90    3.40
   7   1  -3   26.50    5.00
   7   1  -3   22.40    4.50
  -7  -1   3   30.80    5.10
  -7  -1   3   18.20    4.40
   6   1  -3  273.37   10.90
   6   1  -3  259.57   10.20
  -6  -1   3  283.97   10.70
  -6  -1   3  256.27   10.80
   5   1  -3    6.60    2.90
   5   1  -3    6.50    3.10
  -5  -1   3    5.40    2.70
  -5  -1   3    5.30    3.10
   4   1  -3  213.78    8.50
   4   1  -3  207.58    7.60
  -4  -1   3  205.38    8.30
  -4  -1   3  205.08    7.70
   3   1  -3  186.68    4.40
   3   1  -3  173.58    6.40
  -3  -1   3  189.48    7.20
  -3  -1   3  191.78    6.80
  -3  -1   3  184.88    4.40
   2   1  -3  168.08    5.80
   2   1  -3  168.18    6.30
   2   1  -3  153.38    5.50
   2   1  -3  155.28    4.60
   2   1  -3  159.08    6.10
  -2  -1   3  157.68    5.60
  -2  -1   3  165.08    5.80
  -2  -1   3  155.58    4.60
  -2  -1   3  170.38    6.40
   1   1  -3  562.74   13.30
   1   1  -3  553.04   12.70
   1   1  -3  540.55   12.60
   1   1  -3  575.74   13.10
   1   1  -3  552.94   13.00
  -1  -1   3  552.04   13.10
  -1  -1   3  551.64   12.70
  -1  -1   3  566.74   13.30
  -1  -1   3  553.44   13.20
  -1  -1   3  536.25   12.80
   0   1  -3 1918.41   38.90
   0   1  -3 2001.90   40.40
   0   1  -3 2046.10   40.20
   0   1  -3 1926.51   39.70
   0   1  -3 1897.11   39.60
   0   1  -3 1984.40   39.70
   0  -1   3 2011.70   39.00
   0  -1   3 1907.21   40.40
   0  -1   3 1895.71   40.10
   0  -1   3 1896.91   39.70
  -1   1  -3   31.20    3.20
  -1   1  -3   30.80    3.20
  -1   1  -3   28.00    1.90
  -1   1  -3   26.80    3.00
  -1   1  -3   26.20    2.40
   1  -1   3   25.60    3.00
   1  -1   3   27.30    3.10
   1  -1   3   24.20    1.90
   1  -1   3   30.80    2.50
   1  -1   3   34.00    3.30
  -2   1  -3   51.59    3.20
  -2   1  -3   51.99    2.60
  -2   1  -3   54.19    4.30
   2  -1   3   48.30    3.80
   2  -1   3   46.70    2.50
   2  -1   3   54.59    4.30
   2  -1   3   51.09    3.10
  -3   1  -3   36.00    2.70
  -3   1  -3   34.10    3.80
  -3   1  -3   41.10    3.30
   3  -1   3   33.30    2.70
   3  -1   3   34.90    4.20
   3  -1   3   37.60    4.10
   3  -1   3   39.20    3.20
  -4   1  -3 1341.07   30.30
  -4   1  -3 1397.76   29.80
  -4   1  -3 1358.16   32.00
   4  -1   3 1459.15   31.70
   4  -1   3 1368.56   29.60
  -5   1  -3  145.59    6.60
  -5   1  -3  156.18    8.10
   5  -1   3  149.39    8.10
   5  -1   3  150.68    6.40
   5  -1   3  148.79    7.40
  -6   1  -3   56.29    6.50
  -6   1  -3   52.49    5.20
   6  -1   3   50.59    4.80
   6  -1   3   52.19    6.30
   6  -1   3   40.40    5.00
  -7   1  -3   21.40    4.10
  -7   1  -3   14.20    4.50
   7  -1   3   22.60    4.10
   7  -1   3   20.60    4.10
   7  -1   3   17.40    4.70
  -8   1  -3    1.10    3.10
  -8   1  -3    4.90    4.20
   8  -1   3    0.80    3.10
   8  -1   3    5.40    4.30
  -9   1  -3   27.90    4.50
  -9   1  -3   36.60    6.80
  -9   1  -3   45.00    6.30
   9  -1   3   33.60    7.20
   9  -1   3   36.10    5.60
 -10   1  -3   54.59    7.30
 -10   1  -3   47.50    8.00
  10  -1   3   38.50    6.40
  10  -1   3   54.09    8.90
 -11   1  -3   16.30    6.60
 -11   1  -3   33.30    6.00
  11  -1   3   25.30    6.60
  12   0  -3   -0.30    5.40
  12   0  -3   16.30    5.70
 -12   0   3    4.50    5.20
 -12   0   3    6.90    4.50
  11   0  -3   67.39    9.50
  11   0  -3   59.89    8.70
 -11   0   3   71.29    8.80
 -11   0   3   74.19    9.70
  10   0  -3   12.50    5.70
  10   0  -3   16.30    5.20
 -10   0   3   17.10    5.30
 -10   0   3   27.70    6.30
   9   0  -3    6.20    4.20
   9   0  -3    2.70    4.20
  -9   0   3    7.40    3.90
  -9   0   3    4.20    4.20
   8   0  -3  196.58   10.80
   8   0  -3  176.98   10.00
  -8   0   3  207.48   10.30
  -8   0   3  189.18   10.50
   7   0  -3  237.98   10.50
   7   0  -3  221.08   10.60
  -7   0   3  205.48   10.50
  -7   0   3  214.28    9.70
   6   0  -3   13.60    3.60
   6   0  -3    9.00    3.40
  -6   0   3    8.20    3.30
  -6   0   3   10.30    3.10
   5   0  -3   33.20    4.50
   5   0  -3   37.50    4.90
  -5   0   3   31.70    3.80
  -5   0   3   33.10    4.60
   4   0  -3   18.40    3.80
   4   0  -3   18.50    3.30
  -4   0   3   17.30    2.80
  -4   0   3   21.70    3.80
   3   0  -3    3.60    1.30
   3   0  -3    3.90    1.30
   3   0  -3    4.20    1.80
   3   0  -3    2.40    2.40
  -3   0   3    1.80    2.30
  -3   0   3    0.60    2.20
  -3   0   3   -2.80    1.80
   2   0  -3   33.60    2.60
   2   0  -3   27.10    3.30
   2   0  -3   25.80    2.90
   2   0  -3   31.40    2.50
   2   0  -3   20.00    2.70
   2   0  -3   31.40    2.60
  -2   0   3   27.90    3.20
  -2   0   3   31.20    3.30
  -2   0   3   28.10    2.60
   1   0  -3 1579.04   33.10
   1   0  -3 1593.74   33.40
   1   0  -3 1632.44   33.70
   1   0  -3 1670.93   33.60
   1   0  -3 1617.34   33.90
  -1   0   3 1609.14   33.50
  -1   0   3 1562.84   34.00
  -1   0   3 1638.24   33.20
  -1   0   3 1632.74   33.70
   0   0  -3   15.00    2.20
   0   0  -3   16.30    2.00
   0   0  -3   12.00    2.30
   0   0  -3   17.00    1.80
   0   0  -3   17.80    2.60
   0   0   3   14.80    2.60
   0   0   3   10.00    2.50
   0   0   3   13.80    2.00
   0   0   3   15.20    1.90
  -1   0  -3  413.16   10.00
  -1   0  -3  415.56   11.30
  -1   0  -3  401.06   11.20
  -1   0  -3  418.06   10.90
  -1   0  -3  420.36    9.10
   1   0   3  408.76   11.20
   1   0   3  429.76   10.00
   1   0   3  424.46   11.10
   1   0   3  424.26   11.60
   1   0   3  418.16    9.30
  -2   0  -3   11.20    1.50
  -2   0  -3    5.70    1.90
  -2   0  -3   13.20    2.90
   2   0   3   10.80    2.10
   2   0   3    6.80    2.80
   2   0   3   10.10    2.80
   2   0   3   11.40    1.70
  -3   0  -3    5.80    1.90
  -3   0  -3    6.40    2.80
  -3   0  -3    9.70    1.90
   3   0   3   11.20    3.00
   3   0   3    8.00    2.10
   3   0   3    5.90    1.60
   3   0   3    5.80    2.90
  -4   0  -3   21.00    3.70
  -4   0  -3   26.10    2.90
   4   0   3   21.10    3.70
   4   0   3   23.80    3.10
   4   0   3   21.70    3.90
  -5   0  -3  745.13   18.20
  -5   0  -3  731.63   20.70
   5   0   3  706.23   20.60
   5   0   3  733.83   18.40
   5   0   3  743.53   19.80
  -6   0  -3   65.19    6.80
  -6   0  -3   68.99    5.10
   6   0   3   67.39    6.90
   6   0   3   66.19    5.80
  -7   0  -3    6.00    3.10
  -7   0  -3    7.60    4.30
  -7   0  -3    6.20    2.90
   7   0   3    0.40    2.80
   7   0   3    5.50    3.70
  -8   0  -3   64.99    7.90
  -8   0  -3   65.69    6.70
  -8   0  -3   70.99    6.60
   8   0   3   71.19    6.80
   8   0   3   76.59    8.80
  -9   0  -3   27.30    4.80
  -9   0  -3   26.60    6.30
  -9   0  -3   25.80    4.90
   9   0   3   21.50    4.90
   9   0   3   38.70    6.80
 -10   0  -3   80.19    8.50
 -10   0  -3   76.19    9.70
  10   0   3   81.09   10.70
  10   0   3   74.89    7.80
 -11   0  -3   -0.50    4.50
  11   0   3   -3.00    4.00
  12  -1  -3   97.79   11.50
  12  -1  -3  127.89   12.70
 -12   1   3  124.79   10.00
 -12   1   3  121.09   12.90
  11  -1  -3   11.80    5.30
  11  -1  -3   11.40    5.70
 -11   1   3   10.50    5.00
 -11   1   3    8.70    5.70
  10  -1  -3   83.09    9.70
  10  -1  -3   67.79    8.50
 -10   1   3   62.29    7.50
 -10   1   3   67.79    8.80
   9  -1  -3  171.78   10.80
   9  -1  -3  163.78   10.40
  -9   1   3  176.48    9.90
  -9   1   3  139.59   10.40
   8  -1  -3   76.09    8.00
   8  -1  -3   80.89    7.90
  -8   1   3   76.79    8.00
  -8   1   3   71.39    6.80
   7  -1  -3  192.28   10.00
   7  -1  -3  188.88   10.30
  -7   1   3  192.88    8.80
  -7   1   3  190.98   10.00
   6  -1  -3   52.39    6.00
   6  -1  -3   58.79    6.50
  -6   1   3   55.59    5.00
  -6   1   3   48.80    5.50
   5  -1  -3  571.54   12.70
   5  -1  -3  590.24   17.00
  -5   1   3  562.54   12.70
  -5   1   3  560.04   16.60
  -5   1   3  578.74   16.80
  -5   1   3  581.54   15.00
   4  -1  -3  735.63   16.60
   4  -1  -3  779.72   17.70
   4  -1  -3  765.02   19.80
  -4   1   3  732.83   16.70
  -4   1   3  761.82   19.70
  -4   1   3  784.42   17.80
  -4   1   3  807.42   20.10
   3  -1  -3  261.97    7.30
   3  -1  -3  258.17    7.00
   3  -1  -3  252.27    9.20
  -3   1   3  264.47    7.30
  -3   1   3  260.17    8.80
  -3   1   3  248.48    9.10
  -3   1   3  267.57    7.20
   2  -1  -3  783.92   19.20
   2  -1  -3  779.62   16.80
   2  -1  -3  798.22   18.30
   2  -1  -3  791.12   18.00
  -2   1   3  765.02   17.90
  -2   1   3  813.22   18.50
  -2   1   3  799.52   16.90
  -2   1   3  809.82   18.90
   1  -1  -3   32.30    3.10
   1  -1  -3   45.10    4.50
   1  -1  -3   41.50    2.60
   1  -1  -3   34.80    2.70
   1  -1  -3   36.20    2.80
   1  -1  -3   45.00    3.70
  -1   1   3   38.70    3.80
  -1   1   3   40.20    3.00
  -1   1   3   45.20    3.70
  -1   1   3   38.80    3.40
   0  -1  -3  377.76    9.80
   0  -1  -3  379.16   10.60
   0  -1  -3  318.47   13.60
   0  -1  -3  376.06    8.30
   0  -1  -3  384.76    9.40
   0   1   3  356.26   10.40
   0   1   3  362.96   10.00
   0   1   3  367.46    8.40
   0   1   3  370.16    9.40
  -1  -1  -3  141.19    5.30
  -1  -1  -3  141.29    5.50
  -1  -1  -3  125.39    6.10
   1   1   3  123.59    5.80
   1   1   3  134.59    5.40
   1   1   3  125.29    5.30
  -2  -1  -3    0.90    2.40
  -2  -1  -3    3.60    2.50
   2   1   3    1.00    2.00
   2   1   3    1.60    2.30
  -3  -1  -3   12.00    3.10
  -3  -1  -3   10.90    1.60
  -3  -1  -3   13.30    3.20
   3   1   3   15.20    1.70
   3   1   3   13.80    2.70
   3   1   3   10.70    3.00
  -4  -1  -3  927.11   24.20
  -4  -1  -3  951.40   23.40
  -4  -1  -3  982.70   21.10
   4   1   3  937.71   20.90
   4   1   3  948.01   24.20
   4   1   3  950.60   22.60
  -5  -1  -3  227.18    9.40
  -5  -1  -3  251.07   10.60
  -5  -1  -3  227.38    7.80
   5   1   3  211.98    9.90
   5   1   3  238.38    9.00
  -6  -1  -3  151.78    9.30
  -6  -1  -3  166.18    7.20
  -6  -1  -3  165.78    8.30
   6   1   3  160.18    9.20
   6   1   3  160.98    8.10
  -7  -1  -3   31.60    4.40
  -7  -1  -3   29.60    6.10
  -7  -1  -3   33.40    5.00
   7   1   3   33.10    5.10
   7   1   3   31.80    5.90
  -8  -1  -3   16.50    3.80
  -8  -1  -3   17.50    5.40
  -8  -1  -3   16.50    4.10
   8   1   3   15.20    5.00
   8   1   3   15.90    4.50
  -9  -1  -3   40.40    5.60
  -9  -1  -3   45.00    7.20
  -9  -1  -3   49.80    6.00
   9   1   3   42.80    7.50
   9   1   3   44.70    6.50
 -10  -1  -3   -0.50    4.80
  10   1   3    5.80    3.90
  10   1   3   -0.50    4.10
 -11  -1  -3  145.99   13.80
  11   1   3  137.99   11.40
  12  -2  -3  138.49   12.50
  12  -2  -3  137.79   11.70
 -12   2   3  145.79   14.70
 -12   2   3  134.19    9.60
  11  -2  -3    4.30    4.70
  11  -2  -3   11.00    5.80
 -11   2   3    2.10    4.00
 -11   2   3    0.00    5.00
  10  -2  -3    7.50    4.80
  10  -2  -3    6.70    4.80
 -10   2   3   -1.00    4.60
 -10   2   3    5.40    3.80
   9  -2  -3   87.79    9.90
   9  -2  -3   95.49    9.10
  -9   2   3   87.69    9.50
  -9   2   3   78.99    7.30
   8  -2  -3  254.17   12.40
   8  -2  -3  243.58   12.20
  -8   2   3  218.58   11.80
  -8   2   3  252.57   10.50
   7  -2  -3  320.07    8.40
   7  -2  -3  335.37   13.50
   7  -2  -3  313.97   13.10
  -7   2   3  322.57   11.20
  -7   2   3  331.97   13.40
  -7   2   3  321.97    8.40
   6  -2  -3   44.00    3.10
   6  -2  -3   48.70    5.80
  -6   2   3   50.29    5.90
  -6   2   3   49.90    4.40
  -6   2   3   50.19    5.90
  -6   2   3   44.40    2.80
   5  -2  -3   90.19    6.50
   5  -2  -3   97.49    4.30
  -5   2   3   98.29    4.30
  -5   2   3   94.19    6.70
  -5   2   3   98.99    6.60
  -5   2   3   92.69    4.70
   4  -2  -3  201.48    6.60
   4  -2  -3  195.18    8.80
   4  -2  -3  187.78    5.90
  -4   2   3  195.48    6.60
  -4   2   3  203.58    8.70
  -4   2   3  197.38    8.30
  -4   2   3  190.88    6.00
   3  -2  -3  956.50   21.60
   3  -2  -3  966.80   23.60
   3  -2  -3  954.70   19.60
  -3   2   3  964.60   23.10
  -3   2   3  928.71   19.70
  -3   2   3  955.70   22.60
  -3   2   3  934.01   21.60
   2  -2  -3  992.00   19.40
   2  -2  -3 1002.10   22.30
   2  -2  -3  937.31   19.40
   2  -2  -3  957.30   23.40
  -2   2   3  963.80   22.80
  -2   2   3  939.81   22.00
   1  -2  -3   32.90    2.20
   1  -2  -3   35.00    3.80
   1  -2  -3   39.60    3.10
  -1   2   3   35.00    4.30
  -1   2   3   23.80    3.30
  -1   2   3   33.60    2.90
   0  -2  -3 1866.91   36.40
   0  -2  -3 1825.82   39.30
   0  -2  -3 1795.92   37.40
   0   2   3 1785.52   38.70
   0   2   3 1813.62   37.50
   0   2   3 1807.72   39.30
   0   2   3 1811.22   36.50
  -1  -2  -3   74.99    4.90
  -1  -2  -3   74.69    4.40
   1   2   3   69.89    4.70
   1   2   3   65.49    4.60
  -2  -2  -3  113.39    6.40
  -2  -2  -3  121.79    6.10
   2   2   3  117.89    6.40
   2   2   3  123.99    5.90
  -3  -2  -3  129.39    6.80
  -3  -2  -3  130.99    3.90
  -3  -2  -3  135.19    7.00
   3   2   3  132.99    6.80
   3   2   3  143.99    6.70
   3   2   3  133.59    3.70
  -4  -2  -3  311.27   11.70
  -4  -2  -3  319.27   11.40
  -4  -2  -3  323.77    8.60
   4   2   3  326.37   11.90
   4   2   3  331.67    8.30
   4   2   3  320.47   10.90
  -5  -2  -3    7.00    2.20
  -5  -2  -3    3.80    3.30
  -5  -2  -3    6.80    3.30
   5   2   3    4.50    3.10
   5   2   3    2.40    3.20
  -6  -2  -3   23.00    5.40
  -6  -2  -3   26.00    4.60
  -6  -2  -3   24.90    3.50
   6   2   3   17.20    4.10
   6   2   3   24.50    5.10
  -7  -2  -3  122.39    6.70
  -7  -2  -3  119.99    9.20
  -7  -2  -3  112.49    7.60
   7   2   3  114.49    7.90
   7   2   3  124.09    9.00
  -8  -2  -3    3.60    2.80
  -8  -2  -3    5.10    3.50
  -8  -2  -3    6.30    4.50
   8   2   3   -0.50    3.50
   8   2   3    2.80    4.20
  -9  -2  -3   27.70    6.60
  -9  -2  -3   24.30    4.80
   9   2   3   27.80    5.80
   9   2   3   22.40    6.00
 -10  -2  -3   -0.80    4.90
  10   2   3    8.00    5.30
  10   2   3   -0.30    4.30
 -11  -2  -3  115.49   12.90
  11   2   3  108.39   13.70
  11   2   3  118.29   12.50
  12  -3  -3    5.60    5.70
  12  -3  -3    9.20    5.30
 -12   3   3    6.30    5.60
  11  -3  -3   35.80    7.60
  11  -3  -3   33.00    7.50
 -11   3   3   30.00    7.40
 -11   3   3   21.10    4.90
  10  -3  -3   71.09    8.90
  10  -3  -3   74.99    9.90
 -10   3   3   53.69    8.50
 -10   3   3   61.49    7.00
   9  -3  -3   63.49    8.30
   9  -3  -3   47.10    7.10
  -9   3   3   41.60    5.40
  -9   3   3   50.69    7.90
   8  -3  -3   61.39    3.70
   8  -3  -3   63.29    7.70
   8  -3  -3   57.69    7.70
  -8   3   3   54.19    5.50
  -8   3   3   53.29    7.00
   7  -3  -3   18.50    2.70
   7  -3  -3   17.80    4.50
  -7   3   3   20.70    3.30
  -7   3   3   16.50    4.50
  -7   3   3   17.30    4.60
   6  -3  -3  214.68   10.80
   6  -3  -3  227.28    7.80
  -6   3   3  238.28    7.90
  -6   3   3  232.38   10.70
  -6   3   3  219.88   10.50
   5  -3  -3   27.60    4.70
   5  -3  -3   23.80    2.40
   5  -3  -3   29.30    3.50
  -5   3   3   22.10    4.20
  -5   3   3   23.50    4.20
  -5   3   3   25.90    2.50
   4  -3  -3   76.79    4.70
   4  -3  -3   73.39    6.00
   4  -3  -3   67.19    2.80
  -4   3   3   68.89    6.10
  -4   3   3   68.79    5.50
  -4   3   3   71.49    2.90
   3  -3  -3   67.09    4.90
   3  -3  -3   74.09    6.70
  -3   3   3   70.79    4.90
  -3   3   3   71.39    5.50
   2  -3  -3  127.29    7.00
   2  -3  -3  116.49    6.10
  -2   3   3  112.49    6.10
  -2   3   3  117.29    5.50
   1  -3  -3 1730.13   35.00
   1  -3  -3 1798.92   38.40
   1  -3  -3 1707.93   36.30
  -1   3   3 1672.73   36.30
  -1   3   3 1773.32   35.10
  -1   3   3 1736.03   38.70
  -1   3   3 1740.53   38.00
   0  -3  -3  829.22   18.00
   0  -3  -3  843.42   21.10
   0  -3  -3  831.82   18.80
   0   3   3  840.72   21.10
   0   3   3  837.82   18.80
   0   3   3  834.02   20.50
   0   3   3  831.32   18.00
  -1  -3  -3  171.08    6.60
  -1  -3  -3  163.98    7.60
   1   3   3  173.68    7.60
  -2  -3  -3   31.80    4.40
  -2  -3  -3   30.40    4.00
   2   3   3   30.90    4.00
   2   3   3   29.20    4.10
  -3  -3  -3   22.60    4.10
  -3  -3  -3   12.00    3.40
   3   3   3   15.40    3.60
   3   3   3   13.10    3.60
  -4  -3  -3   10.00    3.60
  -4  -3  -3    9.60    3.50
   4   3   3    9.90    3.30
   4   3   3    8.60    3.70
   4   3   3    8.60    1.30
  -5  -3  -3    7.60    3.60
  -5  -3  -3    0.90    3.40
  -5  -3  -3    4.50    1.90
   5   3   3    6.40    1.30
   5   3   3    5.60    3.80
   5   3   3    8.30    3.50
  -6  -3  -3   17.70    4.50
  -6  -3  -3   13.30    2.90
  -6  -3  -3   12.60    4.60
   6   3   3   14.50    4.20
   6   3   3   12.80    4.60
  -7  -3  -3   10.90    2.80
  -7  -3  -3   13.10    4.90
  -7  -3  -3   12.90    4.00
   7   3   3    9.70    4.20
   7   3   3   12.90    4.90
  -8  -3  -3   12.30    5.40
  -8  -3  -3    0.50    3.30
   8   3   3    8.50    4.50
   8   3   3    7.10    4.20
  -9  -3  -3   41.20    7.80
  -9  -3  -3   31.00    6.20
   9   3   3   37.30    7.10
   9   3   3   37.80    6.40
 -10  -3  -3   12.70    6.50
  10   3   3   22.50    6.30
  10   3   3   18.60    5.60
  12  -4  -3   -0.30    5.50
  12  -4  -3   -1.50    4.90
 -12   4   3    2.60    5.30
  11  -4  -3   32.40    7.40
  11  -4  -3   22.90    7.00
 -11   4   3   26.20    7.30
  10  -4  -3   25.00    7.00
  10  -4  -3   33.90    7.30
 -10   4   3   26.20    6.70
   9  -4  -3    7.70    4.40
   9  -4  -3   -3.50    4.50
  -9   4   3    4.10    2.80
  -9   4   3    3.40    4.40
   8  -4  -3  122.69    6.00
   8  -4  -3  115.29    9.20
  -8   4   3  114.29    9.60
  -8   4   3  125.99    6.50
   7  -4  -3  124.89    6.20
   7  -4  -3  121.89    8.90
  -7   4   3  120.59    8.80
  -7   4   3  113.39    8.70
  -7   4   3  109.89    5.50
   6  -4  -3    2.10    2.10
   6  -4  -3    0.70    3.20
   6  -4  -3    3.10    1.50
  -6   4   3    1.70    3.50
  -6   4   3    0.90    3.30
  -6   4   3    3.90    1.70
   5  -4  -3   54.49    5.80
   5  -4  -3   61.19    2.80
   5  -4  -3   61.69    5.40
  -5   4   3   59.39    2.70
  -5   4   3   59.09    6.10
  -5   4   3   57.69    6.10
   4  -4  -3  385.16   12.00
   4  -4  -3  380.56   13.80
  -4   4   3  395.46   13.30
  -4   4   3  368.86   12.60
   3  -4  -3   11.60    4.00
   3  -4  -3    8.40    3.10
  -3   4   3   12.30    3.20
  -3   4   3   15.10    3.30
   2  -4  -3   43.70    5.70
   2  -4  -3   39.80    4.70
  -2   4   3   37.40    3.90
  -2   4   3   44.80    5.00
   1  -4  -3  506.45   11.50
   1  -4  -3  519.05   15.10
  -1   4   3  492.55   15.20
  -1   4   3  478.65   14.50
  -1   4   3  518.05   11.60
  -1   4   3  486.05   12.90
   0  -4  -3  527.55   12.70
   0  -4  -3  527.65   15.60
   0  -4  -3  521.45   13.20
   0   4   3  522.25   12.60
   0   4   3  543.85   15.30
   0   4   3  527.95   15.60
   0   4   3  525.95   13.10
  -1  -4  -3  941.31   20.00
  -1  -4  -3  906.91   24.10
  -1  -4  -3  946.01   22.20
   1   4   3  957.70   23.90
   1   4   3  925.81   19.70
   1   4   3  948.01   23.60
  -2  -4  -3   67.79    6.40
  -2  -4  -3   73.99    5.30
   2   4   3   65.79    5.80
   2   4   3   72.09    5.80
  -3  -4  -3  588.64   17.60
  -3  -4  -3  587.34   17.10
   3   4   3  554.24   17.20
   3   4   3  579.84   17.20
  -4  -4  -3    0.20    2.80
  -4  -4  -3    0.90    3.10
   4   4   3    0.10    0.70
   4   4   3    3.70    3.30
   4   4   3    0.00    3.00
   4   4   3   -0.60    1.00
  -5  -4  -3  186.68    9.70
  -5  -4  -3  165.38    9.70
   5   4   3  166.58    9.40
   5   4   3  162.78    5.60
   5   4   3  155.58    9.10
  -6  -4  -3    3.30    4.10
  -6  -4  -3    6.00    3.70
   6   4   3    5.90    3.80
   6   4   3    1.60    3.70
  -7  -4  -3   79.29    9.20
  -7  -4  -3   86.19    8.40
   7   4   3   75.09    8.00
   7   4   3   86.79    9.00
  -8  -4  -3  102.19    8.10
  -8  -4  -3  110.39   11.10
   8   4   3  104.19   10.40
   8   4   3  105.69    9.90
  -9  -4  -3    4.70    5.40
   9   4   3   -4.50    4.20
   9   4   3    8.40    4.90
 -10  -4  -3   10.70    6.10
  10   4   3   13.10    4.60
  10   4   3   14.50    5.70
  11  -5  -3  181.38   13.40
  11  -5  -3  136.19   13.80
 -11   5   3  145.59   14.10
  10  -5  -3    4.40    4.80
  10  -5  -3    0.60    4.80
 -10   5   3    7.10    5.50
   9  -5  -3    6.80    5.00
  -9   5   3   -1.50    4.40
   8  -5  -3   61.09    8.30
   8  -5  -3   56.89    5.40
  -8   5   3   48.30    7.30
  -8   5   3   59.59    7.70
   7  -5  -3  104.79    8.70
   7  -5  -3  115.09    6.70
  -7   5   3  113.59    8.80
  -7   5   3  104.59    4.60
  -7   5   3   92.89    8.70
   6  -5  -3   79.19    8.70
   6  -5  -3   69.29    5.80
  -6   5   3   73.99    7.40
  -6   5   3   72.79    7.70
   5  -5  -3   -3.10    2.50
   5  -5  -3    3.50    3.10
  -5   5   3    2.20    3.20
  -5   5   3    1.40    3.10
   4  -5  -3   22.70    4.10
   4  -5  -3   21.30    4.60
  -4   5   3   18.50    3.90
  -4   5   3   18.00    4.10
   3  -5  -3    2.80    3.00
   3  -5  -3    5.20    3.50
  -3   5   3    0.30    2.40
  -3   5   3    5.40    3.30
   2  -5  -3   10.60    3.90
   2  -5  -3   12.00    3.50
  -2   5   3    9.40    3.50
  -2   5   3    9.50    2.80
   1  -5  -3   92.89    3.90
   1  -5  -3   88.49    6.70
  -1   5   3   86.19    3.60
  -1   5   3   90.49    6.70
  -1   5   3   86.39    6.60
  -1   5   3   91.59    5.00
   0  -5  -3  278.37   11.30
   0  -5  -3  279.07    8.60
   0   5   3  268.77    8.20
   0   5   3  268.77   11.00
   0   5   3  269.47   10.60
  -1  -5  -3   15.20    2.40
  -1  -5  -3   14.60    4.10
  -1  -5  -3   17.10    3.10
   1   5   3   16.90    4.00
   1   5   3   17.50    3.90
   1   5   3   14.10    2.00
  -2  -5  -3  214.38    8.90
  -2  -5  -3  235.78   10.60
   2   5   3  206.08    5.70
   2   5   3  201.28    9.40
   2   5   3  207.28    6.00
   2   5   3  217.58    9.90
  -3  -5  -3   26.40    4.50
  -3  -5  -3   19.00    4.60
   3   5   3   21.30    4.40
   3   5   3   19.20    4.50
  -4  -5  -3  408.56   14.80
  -4  -5  -3  371.86   14.20
   4   5   3  383.36   14.20
   4   5   3  375.36   14.30
  -5  -5  -3    6.70    3.90
  -5  -5  -3    2.90    3.90
   5   5   3    9.80    4.10
   5   5   3    8.70    4.30
  -6  -5  -3   18.00    5.50
  -6  -5  -3   18.50    4.90
   6   5   3   15.00    4.50
   6   5   3   12.90    4.90
  -7  -5  -3  214.98   13.00
  -7  -5  -3  178.68   10.90
   7   5   3  211.28   11.80
   7   5   3  189.48   11.20
  -8  -5  -3   28.70    7.00
  -8  -5  -3   42.30    6.50
   8   5   3   30.90    6.30
   8   5   3   37.90    6.70
  -9  -5  -3   17.40    6.70
   9   5   3   25.60    6.30
   9   5   3   27.20    6.10
  11  -6  -3    0.60    5.20
  11  -6  -3    1.30    5.80
 -11   6   3    7.20    6.20
  10  -6  -3   29.80    6.70
  10  -6  -3   40.20    7.90
 -10   6   3   31.40    7.10
   9  -6  -3   67.29    9.40
  -9   6   3   63.29    8.50
  -9   6   3   67.69    9.20
   8  -6  -3   49.10    8.00
   8  -6  -3   55.09    6.30
  -8   6   3   41.30    6.90
  -8   6   3   50.29    7.90
   7  -6  -3   30.60    4.90
   7  -6  -3   31.50    6.10
  -7   6   3   33.10    6.20
  -7   6   3   21.30    5.60
   6  -6  -3   39.50    6.40
   6  -6  -3   33.20    4.90
  -6   6   3   43.20    6.50
  -6   6   3   40.50    6.00
   5  -6  -3  448.56   17.20
   5  -6  -3  482.35   16.00
  -5   6   3  488.65   16.60
  -5   6   3  471.65   16.60
   4  -6  -3  227.68   10.40
   4  -6  -3  220.88   11.40
  -4   6   3  241.78   10.60
  -4   6   3  251.97   11.30
   3  -6  -3   10.20    3.70
   3  -6  -3   16.70    4.90
  -3   6   3   11.40    3.90
  -3   6   3   10.40    3.30
   2  -6  -3   24.00    5.00
   2  -6  -3   12.60    4.30
  -2   6   3   17.10    3.60
  -2   6   3   13.50    4.00
   1  -6  -3  108.79    7.70
   1  -6  -3  115.39    4.80
  -1   6   3  115.19    7.80
  -1   6   3  112.49    5.90
  -1   6   3  119.89    4.50
   0  -6  -3   16.50    2.70
   0  -6  -3   13.30    3.90
   0   6   3   17.70    4.30
   0   6   3   14.20    3.90
   0   6   3    9.50    2.40
  -1  -6  -3   18.10    3.60
  -1  -6  -3   22.40    4.90
   1   6   3   17.60    4.20
   1   6   3   19.50    2.50
   1   6   3   19.40    4.40
  -2  -6  -3  294.17   10.90
  -2  -6  -3  296.27   12.70
   2   6   3  273.67    7.90
   2   6   3  282.07   12.00
   2   6   3  281.57    7.70
   2   6   3  277.07   12.10
  -3  -6  -3  176.38    9.40
  -3  -6  -3  196.18   10.80
   3   6   3  190.58   10.00
   3   6   3  191.28   10.30
   3   6   3  178.58    5.30
  -4  -6  -3  194.48   11.10
  -4  -6  -3  196.98   10.60
   4   6   3  194.28   10.20
   4   6   3  201.98   11.10
  -5  -6  -3   71.59    8.20
  -5  -6  -3   60.89    7.60
   5   6   3   79.69    8.50
   5   6   3   71.09    7.90
  -6  -6  -3   44.60    6.80
  -6  -6  -3   53.69    7.80
   6   6   3   44.90    6.90
   6   6   3   39.90    7.10
  -7  -6  -3   -3.90    3.40
  -7  -6  -3    4.30    4.70
   7   6   3    7.80    4.50
   7   6   3   -0.40    4.20
  -8  -6  -3   82.29    9.20
  -8  -6  -3   85.69   10.60
   8   6   3   79.49    9.50
   8   6   3   72.89    9.10
  -9  -6  -3   -3.50    5.20
   9   6   3   13.60    4.50
   9   6   3   -1.60    4.50
  11  -7  -3   24.10    7.40
  11  -7  -3   40.40    8.40
 -11   7   3   50.89    9.30
  10  -7  -3   40.00    9.00
 -10   7   3   48.20    8.50
   9  -7  -3    2.50    4.20
  -9   7   3    2.90    4.70
  -9   7   3   -3.30    4.60
   8  -7  -3   52.49    6.20
   8  -7  -3   57.79    8.80
  -8   7   3   59.19    8.70
  -8   7   3   46.70    7.40
   7  -7  -3   96.29   10.10
   7  -7  -3  121.89    8.20
  -7   7   3  115.09   10.60
  -7   7   3  106.99   10.40
   6  -7  -3  108.59    9.10
   6  -7  -3  102.79    7.90
  -6   7   3  104.79    8.60
  -6   7   3  112.39    9.00
   5  -7  -3  223.68   11.10
   5  -7  -3  222.38   12.20
  -5   7   3  210.08   10.90
  -5   7   3  223.08   11.80
   4  -7  -3  186.98   11.00
   4  -7  -3  204.28   10.50
  -4   7   3  201.28   10.10
  -4   7   3  193.38   10.70
   3  -7  -3  267.77   12.70
   3  -7  -3  261.87   11.90
  -3   7   3  253.37   10.80
  -3   7   3  270.37   12.20
   2  -7  -3  119.79    8.60
   2  -7  -3  115.09    8.70
  -2   7   3  125.79    7.10
  -2   7   3  128.49    8.60
   1  -7  -3   45.70    6.70
   1  -7  -3   45.40    6.30
   1  -7  -3   49.00    3.60
  -1   7   3   49.99    4.90
  -1   7   3   48.90    6.50
  -1   7   3   52.19    3.50
   0  -7  -3    5.70    4.30
   0  -7  -3    5.10    2.50
   0   7   3    1.20    3.50
   0   7   3    6.00    2.30
   0   7   3   10.70    4.20
  -1  -7  -3    3.60    3.80
  -1  -7  -3   16.20    3.60
   1   7   3    6.70    2.00
   1   7   3    7.30    3.90
   1   7   3   14.80    4.60
  -2  -7  -3   41.00    5.20
  -2  -7  -3   56.19    7.60
   2   7   3   40.60    3.00
   2   7   3   46.10    6.50
   2   7   3   31.60    5.40
  -3  -7  -3    7.30    4.30
  -3  -7  -3    2.80    3.30
   3   7   3    0.70    3.40
   3   7   3    0.70    3.80
  -4  -7  -3    9.30    4.80
  -4  -7  -3    8.80    4.30
   4   7   3    6.60    4.10
   4   7   3    7.50    4.70
  -5  -7  -3    5.20    4.70
  -5  -7  -3    0.60    4.10
   5   7   3   -1.60    4.40
   5   7   3    8.60    4.50
  -6  -7  -3  169.08   11.20
  -6  -7  -3  162.08   11.60
   6   7   3  168.08   11.70
   6   7   3  188.68   11.20
  -7  -7  -3    6.50    5.30
  -7  -7  -3   14.10    4.90
   7   7   3    6.30    5.30
   7   7   3    5.40    4.50
  -8  -7  -3   89.89   10.90
  -8  -7  -3   84.19    9.20
   8   7   3   97.29    9.80
   8   7   3  101.19   11.00
  10  -8  -3    1.90    5.10
 -10   8   3   -7.20    4.20
 -10   8   3    1.50    4.50
   9  -8  -3   37.10    7.50
  -9   8   3   31.70    7.20
  -9   8   3   40.70    8.20
   8  -8  -3   12.50    4.20
   8  -8  -3   18.10    5.70
  -8   8   3   11.60    5.40
  -8   8   3   22.70    6.50
   7  -8  -3  228.08   13.60
   7  -8  -3  240.48   12.10
  -7   8   3  242.78   13.50
  -7   8   3  229.38   13.20
   6  -8  -3    2.20    4.30
   6  -8  -3   -3.30    3.30
  -6   8   3   -3.80    3.90
  -6   8   3   -6.20    3.50
   5  -8  -3    1.40    3.70
   5  -8  -3   11.20    4.70
  -5   8   3    0.30    3.80
  -5   8   3    7.50    4.50
   4  -8  -3  512.75   18.50
   4  -8  -3  509.05   19.40
  -4   8   3  544.15   19.10
  -4   8   3  555.54   18.20
   3  -8  -3    4.60    4.00
   3  -8  -3    7.60    4.30
  -3   8   3    4.40    4.10
  -3   8   3    5.60    3.30
   2  -8  -3   -2.50    3.30
   2  -8  -3   -1.10    3.60
  -2   8   3    2.80    4.10
  -2   8   3    0.10    2.80
   1  -8  -3   21.00    5.90
   1  -8  -3   19.30    2.70
   1  -8  -3   18.30    5.20
  -1   8   3    9.80    4.70
  -1   8   3   18.70    3.80
   0  -8  -3   58.39    7.20
   0  -8  -3   64.59    5.00
   0   8   3   59.39    4.80
   0   8   3   61.19    7.40
   0   8   3   58.79    7.40
  -1  -8  -3  116.99   10.70
  -1  -8  -3   89.89    6.40
   1   8   3  105.69    8.20
   1   8   3   94.09    9.30
   1   8   3   97.99    5.10
  -2  -8  -3  118.59    7.80
  -2  -8  -3  128.89   10.00
   2   8   3  148.59    9.50
   2   8   3  136.89    9.80
  -3  -8  -3  113.99    8.50
  -3  -8  -3  119.19   11.10
   3   8   3  117.39   10.50
   3   8   3  104.19    8.70
  -4  -8  -3   72.99    9.20
  -4  -8  -3   65.49    7.80
   4   8   3   56.79    7.50
   4   8   3   66.79    8.70
  -5  -8  -3   40.70    7.30
  -5  -8  -3   50.29    7.50
   5   8   3   49.99    7.80
   5   8   3   48.80    7.20
  -6  -8  -3    8.50    5.70
  -6  -8  -3   15.30    5.70
   6   8   3   20.30    5.10
   6   8   3   20.20    6.30
  -7  -8  -3   -4.10    4.20
  -7  -8  -3   -2.40    3.50
   7   8   3   -9.50    4.50
   7   8   3    3.80    3.50
   9  -9  -3   21.60    5.90
  -9   9   3   23.60    6.30
  -9   9   3   17.30    6.60
   8  -9  -3    0.50    4.40
   8  -9  -3   -0.10    2.80
  -8   9   3    0.00    4.40
  -8   9   3    4.40    4.70
   7  -9  -3    5.30    3.90
   7  -9  -3   -0.20    4.50
  -7   9   3   10.10    5.20
  -7   9   3    3.30    4.70
   6  -9  -3   16.40    5.10
   6  -9  -3    7.70    4.60
  -6   9   3    8.70    5.20
  -6   9   3    6.90    4.80
   5  -9  -3   45.50    7.60
   5  -9  -3   60.29    7.90
  -5   9   3   50.89    7.30
  -5   9   3   52.19    7.70
   4  -9  -3    3.00    4.40
   4  -9  -3   -3.10    3.80
  -4   9   3    1.80    4.20
  -4   9   3   -3.90    3.30
   3  -9  -3   55.09    7.60
   3  -9  -3   66.29    8.40
  -3   9   3   69.19    7.30
  -3   9   3   62.09    8.10
   2  -9  -3   92.09    9.60
   2  -9  -3   90.19    9.60
  -2   9   3   68.09    8.00
  -2   9   3   80.29    6.70
   1  -9  -3   35.30    6.50
   1  -9  -3   35.30    6.90
  -1   9   3   33.80    6.20
  -1   9   3   38.00    5.00
   0  -9  -3   20.90    6.10
   0  -9  -3   25.10    3.80
   0  -9  -3   22.30    5.70
   0   9   3   19.70    5.50
   0   9   3   17.20    3.30
  -1  -9  -3   46.10    5.50
  -1  -9  -3   46.70    7.90
   1   9   3   45.70    7.20
   1   9   3   46.20    7.10
  -2  -9  -3  132.89   10.60
  -2  -9  -3  113.39    7.80
   2   9   3  121.59   11.30
   2   9   3  108.19    8.80
  -3  -9  -3   45.60    7.50
  -3  -9  -3   47.10    6.50
   3   9   3   44.30    7.00
   3   9   3   39.10    6.90
  -4  -9  -3   -0.40    4.30
  -4  -9  -3   -1.80    3.30
   4   9   3    3.60    5.00
   4   9   3    3.30    3.70
  -5  -9  -3   -3.60    3.30
  -5  -9  -3   -4.30    3.80
   5   9   3   -2.60    4.90
   5   9   3    5.20    3.30
  -6  -9  -3   73.89    9.70
  -6  -9  -3   68.69    9.30
   6   9   3   63.49    9.50
   6   9   3   67.09    8.20
  -7  -9  -3   95.69   10.80
  -7  -9  -3  100.59   11.90
   7   9   3  100.79   11.50
   7   9   3  131.49    9.00
   8 -10  -3   51.19    7.70
   8 -10  -3   70.19    9.70
  -8  10   3   35.50    7.30
  -8  10   3   65.69    9.30
   7 -10  -3   16.70    6.40
   7 -10  -3   31.90    6.60
  -7  10   3   22.70    6.70
  -7  10   3   32.80    7.00
   6 -10  -3   -2.50    4.10
   6 -10  -3   -8.50    3.00
  -6  10   3    2.80    4.30
  -6  10   3    4.10    4.70
   5 -10  -3  141.89   10.80
   5 -10  -3  149.19   11.10
  -5  10   3  134.19   10.30
  -5  10   3  144.79   11.10
   4 -10  -3   55.49    8.40
   4 -10  -3   48.80    7.70
  -4  10   3   63.59    9.00
  -4  10   3   50.09    6.90
   3 -10  -3  143.89   11.20
   3 -10  -3  133.99   10.80
  -3  10   3  179.08   10.00
  -3  10   3  179.98   12.30
   2 -10  -3    5.20    4.60
   2 -10  -3   -6.40    3.80
  -2  10   3    1.60    4.40
  -2  10   3    8.30    3.70
   1 -10  -3    8.60    4.70
   1 -10  -3    4.60    4.90
  -1  10   3   10.70    3.20
  -1  10   3    5.30    4.70
   0 -10  -3   56.19    8.00
   0 -10  -3   73.79    8.90
   0  10   3   65.99    8.80
  -1 -10  -3   -0.80    4.30
   1  10   3   -1.80    4.50
  -2 -10  -3   26.60    7.00
  -2 -10  -3   37.50    5.60
   2  10   3   50.49    7.40
   2  10   3   31.80    6.80
  -3 -10  -3   14.40    4.50
  -3 -10  -3   10.20    6.10
   3  10   3    4.20    5.10
   3  10   3   13.10    4.50
  -4 -10  -3   -5.10    4.60
  -4 -10  -3    4.60    3.30
   4  10   3    7.10    5.20
   4  10   3    5.10    4.10
  -5 -10  -3    6.70    4.80
  -5 -10  -3    7.00    5.70
   5  10   3   14.90    4.10
   5  10   3    9.60    6.00
   7 -11  -3    9.50    4.90
   7 -11  -3   -3.30    4.20
  -7  11   3    8.40    5.10
  -7  11   3    3.00    4.70
   6 -11  -3   55.09    8.90
   6 -11  -3   77.09   10.10
  -6  11   3   58.49    8.20
  -6  11   3   59.79    8.90
   5 -11  -3   -4.90    4.40
   5 -11  -3    7.10    4.50
  -5  11   3    5.00    5.50
  -5  11   3   -7.20    3.40
   4 -11  -3   -2.00    4.00
   4 -11  -3    6.20    5.20
  -4  11   3    5.10    5.30
  -4  11   3    1.10    3.70
   3 -11  -3  112.39   11.50
   3 -11  -3   83.69   10.30
  -3  11   3  102.29   11.00
  -3  11   3  127.09    8.80
   2 -11  -3   -3.80    4.10
   2 -11  -3   -0.90    3.70
  -2  11   3    5.10    3.10
  -2  11   3   -0.50    4.80
   1 -11  -3   51.69    8.60
   1 -11  -3   57.99    8.40
  -1  11   3   67.29    9.20
   0 -11  -3    1.70    4.70
   0 -11  -3   -2.20    3.90
   0  11   3   -6.60    4.60
  -1 -11  -3  157.58   11.30
  -1 -11  -3  144.59   13.80
   1  11   3  133.59   12.90
  -2 -11  -3    6.70    5.40
   2  11   3   -2.10    5.00
  -3 -11  -3  184.28   13.80
   3  11   3  172.68   13.70
   3  11   3  184.58   11.20
  -4 -11  -3   26.80    6.90
   4  11   3   21.90    6.90
   4  11   3   -0.70    5.60
   6 -12  -3    2.00    3.20
   6 -12  -3   -0.70    4.70
  -6  12   3    3.60    3.70
  -6  12   3   -1.70    4.30
   5 -12  -3   18.30    6.30
   5 -12  -3    6.60    4.70
  -5  12   3   12.80    4.60
  -5  12   3    9.20    5.50
   4 -12  -3  141.39   11.20
   4 -12  -3  139.89   13.90
  -4  12   3  139.89   10.20
  -4  12   3  119.09   12.20
   3 -12  -3  200.28   14.50
   3 -12  -3  176.28   12.00
  -3  12   3  193.48   14.00
  -3  12   3  197.88   11.20
   2 -12  -3    8.50    6.00
   2 -12  -3    6.90    4.80
  -2  12   3    7.40    5.70
   1 -12  -3  111.39   12.10
   1 -12  -3  120.09   13.20
  -1  12   3  134.39   13.20
   0 -12  -3   46.10    8.50
   0 -12  -3   38.60    6.70
   0  12   3   26.50    7.50
  -1 -12  -3   18.30    6.60
  -1 -12  -3   16.90    5.50
   1  12   3   25.20    7.60
  -2 -12  -3    2.30    5.10
   2  12   3    5.10    5.70
   1  15  -4   47.80    8.10
   1  15  -4   58.19    7.80
  -1 -15   4   39.80    8.30
   0  15  -4    0.80    3.70
   0  15  -4   -5.30    4.60
   0 -15   4   15.90    6.70
  -1  15  -4   52.19    8.10
  -1  15  -4   49.30    8.40
   1 -15   4   58.99   10.00
  -2  15  -4  120.59   12.10
  -2  15  -4  126.79   11.80
   2 -15   4  114.39   12.90
  -3  15  -4   70.59    8.80
  -3  15  -4   69.09    9.80
   3 -15   4   50.89    9.30
   4  14  -4  117.79   12.70
  -4 -14   4  138.19   10.70
  -4 -14   4  117.79   12.50
   3  14  -4    8.20    3.80
   3  14  -4   -3.50    5.40
  -3 -14   4    8.80    5.40
  -3 -14   4   -2.40    3.20
   2  14  -4   70.49    9.80
   2  14  -4   71.59    8.40
  -2 -14   4   59.59    8.30
  -2 -14   4   74.49   10.70
   1  14  -4   65.99    9.10
   1  14  -4   68.89    8.60
  -1 -14   4   69.49    8.60
  -1 -14   4   86.49   11.10
   0  14  -4   -4.10    3.40
   0  14  -4    0.60    4.30
   0 -14   4   -1.90    4.20
  -1  14  -4   86.39    9.70
  -1  14  -4   93.79   10.10
   1 -14   4   92.59   11.30
  -2  14  -4    2.40    4.70
  -2  14  -4   -2.30    3.60
   2 -14   4    1.70    5.00
  -3  14  -4    5.30    4.70
  -3  14  -4    0.30    3.60
   3 -14   4    4.10    5.20
  -4  14  -4   41.70    7.90
  -4  14  -4   44.20    6.70
   4 -14   4   36.40    8.30
  -5  14  -4   42.40    8.00
   5 -14   4   33.70    8.30
   5  13  -4   27.70    7.90
  -5 -13   4   39.60    7.70
  -5 -13   4   37.20    7.60
   4  13  -4  129.79   12.80
   4  13  -4  115.29   10.50
  -4 -13   4  106.99   11.40
  -4 -13   4  125.29   12.50
   3  13  -4   68.89    8.20
   3  13  -4   75.19    9.40
  -3 -13   4   63.89    8.60
  -3 -13   4   73.29   10.00
   2  13  -4    5.70    5.30
   2  13  -4   12.00    4.60
  -2 -13   4    6.00    5.50
  -2 -13   4    9.30    4.30
   1  13  -4   72.99    8.90
   1  13  -4   94.09    9.80
  -1 -13   4   72.59    9.90
  -1 -13   4   61.09    7.90
   0  13  -4   35.00    6.70
   0  13  -4   43.20    7.10
   0 -13   4   37.00    7.30
   0 -13   4   34.30    6.10
  -1  13  -4   -3.40    3.90
  -1  13  -4    2.10    4.10
   1 -13   4   -5.30    2.60
   1 -13   4    4.20    4.90
  -2  13  -4   30.90    6.50
  -2  13  -4   21.00    5.80
   2 -13   4   34.70    7.80
  -3  13  -4   68.69    8.00
  -3  13  -4   56.09    8.50
   3 -13   4   69.39    9.50
  -4  13  -4    3.30    3.60
  -4  13  -4    1.30    4.20
   4 -13   4    2.50    5.10
   4 -13   4    4.30    2.70
  -5  13  -4  178.98   13.20
   5 -13   4  185.38   13.20
   5 -13   4  175.78   10.30
  -6  13  -4    4.40    5.10
   6 -13   4   11.80    3.00
   6 -13   4    1.80    4.70
  -7  13  -4   24.40    6.80
   7 -13   4   17.60    6.40
   7 -13   4   27.70    5.50
   7  12  -4   -1.10    5.50
  -7 -12   4    3.30    5.30
   6  12  -4   27.60    7.50
  -6 -12   4   15.80    6.10
  -6 -12   4   33.10    6.80
   5  12  -4   13.60    6.50
   5  12  -4   20.50    4.70
  -5 -12   4   14.90    5.20
  -5 -12   4   22.70    6.40
   4  12  -4  201.08   13.50
   4  12  -4  212.78   11.90
  -4 -12   4  231.28   13.20
  -4 -12   4  228.78   13.50
   3  12  -4    1.20    4.60
   3  12  -4    7.30    3.80
  -3 -12   4    2.20    3.90
  -3 -12   4   12.20    5.40
   2  12  -4   -0.60    4.10
   2  12  -4    4.90    3.50
  -2 -12   4   -5.40    4.00
  -2 -12   4   -1.50    3.50
   1  12  -4  115.49   10.20
   1  12  -4  106.09    8.90
  -1 -12   4  111.69    8.90
  -1 -12   4  121.89   10.20
   0  12  -4   70.69    8.00
   0  12  -4   80.79    8.70
   0 -12   4   86.89    8.90
   0 -12   4   63.99    8.50
  -1  12  -4    4.50    3.90
  -1  12  -4    3.00    4.20
   1 -12   4   -4.00    3.80
   1 -12   4    5.00    3.50
  -2  12  -4    2.30    4.00
  -2  12  -4   -1.70    3.60
   2 -12   4    3.40    3.40
   2 -12   4    8.20    4.60
   2 -12   4    2.20    2.20
  -3  12  -4    6.30    3.40
  -3  12  -4    6.70    3.90
  -3  12  -4    0.60    4.30
   3 -12   4    7.70    5.10
   3 -12   4    0.70    2.40
  -4  12  -4   22.60    4.60
  -4  12  -4   19.70    5.60
   4 -12   4   13.50    5.90
   4 -12   4   20.40    4.40
  -5  12  -4   16.90    5.90
  -5  12  -4   25.20    5.10
   5 -12   4   31.60    5.90
   5 -12   4   27.60    6.80
  -6  12  -4   51.29    8.50
   6 -12   4   47.60    7.10
   6 -12   4   49.50    8.30
  -7  12  -4   81.59   10.50
   7 -12   4   71.39    9.20
   7 -12   4   58.89    9.10
  -8  12  -4    5.80    5.60
   8 -12   4   19.20    5.50
   8 -12   4   14.00    3.80
   8  11  -4  201.68   17.00
  -8 -11   4  177.18   14.20
   7  11  -4   -9.10    5.20
   7  11  -4   -0.40    5.40
  -7 -11   4    6.60    5.50
  -7 -11   4    7.80    4.30
   6  11  -4   40.10    6.30
   6  11  -4   28.10    7.70
  -6 -11   4   25.60    5.40
  -6 -11   4   28.20    6.90
   5  11  -4   43.10    6.60
   5  11  -4   59.99    8.60
  -5 -11   4   65.79    9.10
  -5 -11   4   59.19    7.60
   4  11  -4    3.80    4.90
   4  11  -4    5.40    3.60
  -4 -11   4   -3.60    3.60
  -4 -11   4    3.10    3.80
   3  11  -4  256.97   12.40
   3  11  -4  256.97   13.50
  -3 -11   4  264.47   13.40
  -3 -11   4  260.57   13.30
   2  11  -4   37.00    6.40
   2  11  -4   51.69    7.10
  -2 -11   4   55.99    7.80
  -2 -11   4   56.99    7.50
   1  11  -4    4.10    4.00
   1  11  -4    3.90    4.10
  -1 -11   4   -1.00    2.90
  -1 -11   4    4.70    4.20
   0  11  -4  154.08    9.80
   0  11  -4  159.48   10.10
   0 -11   4  152.68    6.30
   0 -11   4  146.89    9.40
   0 -11   4  133.09   10.20
  -1  11  -4  101.89    7.80
  -1  11  -4   98.29    9.20
   1 -11   4  105.79    8.00
   1 -11   4  112.49    9.40
   1 -11   4  111.49    6.00
  -2  11  -4   83.99    7.80
  -2  11  -4   84.69    9.00
   2 -11   4   77.59    7.60
   2 -11   4   75.99    5.60
   2 -11   4   85.29    9.30
  -3  11  -4    7.60    3.80
  -3  11  -4    9.90    3.60
  -3  11  -4    6.30    4.50
   3 -11   4   11.90    3.60
   3 -11   4    6.90    4.50
  -4  11  -4  107.79   10.40
  -4  11  -4   91.69    6.60
  -4  11  -4  113.29    7.60
   4 -11   4  104.99   10.60
   4 -11   4  111.09    7.70
  -5  11  -4   -0.90    2.50
  -5  11  -4    3.60    3.00
  -5  11  -4   -5.90    3.80
   5 -11   4    2.40    3.00
   5 -11   4   -0.10    4.10
  -6  11  -4   50.79    8.30
   6 -11   4   39.80    6.60
   6 -11   4   34.10    6.90
  -7  11  -4   15.50    6.20
   7 -11   4   19.90    6.20
   7 -11   4    9.20    5.00
  -8  11  -4   -2.10    4.60
   8 -11   4    9.00    4.30
   8 -11   4   -3.00    4.20
  -9  11  -4    5.20    5.50
   9 -11   4   -4.30    2.90
   9 -11   4   -2.10    2.90
   9  10  -4    8.00    6.30
  -9 -10   4    8.60    5.70
   8  10  -4   36.40    6.40
   8  10  -4   24.60    7.60
  -8 -10   4   36.40    7.80
   7  10  -4   32.70    6.10
   7  10  -4   29.40    7.20
  -7 -10   4   35.10    8.00
  -7 -10   4   31.60    5.30
   6  10  -4   35.80    7.10
   6  10  -4   25.40    5.60
  -6 -10   4   31.30    7.10
  -6 -10   4   37.40    6.10
   5  10  -4    5.10    4.80
   5  10  -4    4.60    4.00
  -5 -10   4   -2.30    3.10
  -5 -10   4    9.30    5.20
   4  10  -4    0.40    3.30
   4  10  -4   -0.30    4.10
  -4 -10   4    4.30    3.80
  -4 -10   4   -0.90    3.50
   3  10  -4  114.99    8.50
   3  10  -4  125.09    9.40
  -3 -10   4  116.89    8.80
  -3 -10   4  122.39    9.40
   2  10  -4  345.27   13.80
   2  10  -4  348.17   14.00
  -2 -10   4  341.57   14.20
  -2 -10   4  297.67    9.80
  -2 -10   4  338.67   14.30
   1  10  -4    0.60    3.30
   1  10  -4   -1.40    3.10
  -1 -10   4   -0.50    3.20
  -1 -10   4   -1.30    3.60
  -1 -10   4    0.80    1.30
   0  10  -4   44.60    6.30
   0  10  -4   64.39    6.80
   0 -10   4   50.09    6.30
   0 -10   4   36.20    6.10
   0 -10   4   56.49    3.70
  -1  10  -4  186.58    9.40
  -1  10  -4  159.18   10.00
   1 -10   4  169.88   10.10
   1 -10   4  163.78    9.40
   1 -10   4  180.48    7.40
  -2  10  -4   74.49    7.90
  -2  10  -4   55.59    6.00
   2 -10   4   58.69    7.70
   2 -10   4   54.09    6.30
   2 -10   4   66.59    5.90
  -3  10  -4  253.27   12.60
  -3  10  -4  251.07   10.60
  -3  10  -4  259.77   10.70
   3 -10   4  269.07   10.90
   3 -10   4  267.67   13.20
  -4  10  -4   73.19    8.40
  -4  10  -4   56.39    5.80
  -4  10  -4   53.29    5.70
   4 -10   4   51.39    6.20
   4 -10   4   53.79    7.70
  -5  10  -4    3.10    2.90
  -5  10  -4    0.90    2.60
  -5  10  -4   -1.90    3.50
   5 -10   4    5.70    4.10
   5 -10   4    2.50    3.30
  -6  10  -4   27.70    4.60
  -6  10  -4   23.60    4.40
  -6  10  -4   28.70    6.30
   6 -10   4   28.70    5.80
   6 -10   4   20.10    5.90
  -7  10  -4  147.39   13.20
  -7  10  -4  124.69    8.60
   7 -10   4  118.09   11.00
   7 -10   4  135.49   10.10
  -8  10  -4  106.39   11.30
   8 -10   4  103.79   10.50
   8 -10   4  128.89   10.40
  -9  10  -4    4.20    4.90
   9 -10   4    0.00    3.30
   9 -10   4   -4.50    4.00
   9   9  -4    7.00    5.80
   9   9  -4    9.60    4.10
  -9  -9   4    1.10    4.90
   8   9  -4   29.60    5.90
   8   9  -4   29.90    7.80
  -8  -9   4   26.60    7.60
   7   9  -4  118.99    9.20
   7   9  -4  110.99   10.90
  -7  -9   4  136.79   11.30
  -7  -9   4  139.89    8.30
   6   9  -4    6.90    4.10
   6   9  -4   15.20    5.90
  -6  -9   4    4.60    3.20
  -6  -9   4    2.90    4.50
   5   9  -4    3.00    3.70
   5   9  -4    5.50    4.70
  -5  -9   4   11.20    3.90
  -5  -9   4    7.00    4.60
   4   9  -4   83.59    8.10
   4   9  -4   87.49    4.20
   4   9  -4   94.09    7.70
  -4  -9   4   90.89    8.80
  -4  -9   4   84.59    7.80
   3   9  -4   16.60    4.70
   3   9  -4   13.90    4.30
  -3  -9   4   10.80    1.70
  -3  -9   4   17.40    4.30
  -3  -9   4   16.80    4.80
   2   9  -4  469.85   16.40
   2   9  -4  481.45   16.50
  -2  -9   4  510.85   17.10
  -2  -9   4  498.65   17.00
  -2  -9   4  486.75   11.60
   1   9  -4  160.08    8.90
   1   9  -4  170.78    9.50
  -1  -9   4  163.28    9.50
  -1  -9   4  162.88    5.20
  -1  -9   4  163.18    9.20
  -1  -9   4  164.38    5.40
   0   9  -4   84.99    7.10
   0   9  -4   71.39    7.30
   0  -9   4   69.69    7.80
   0  -9   4   66.19    3.80
   0  -9   4   62.19    6.50
  -1   9  -4   79.99    7.80
  -1   9  -4   59.39    5.70
   1  -9   4   64.39    6.70
   1  -9   4   67.39    4.30
   1  -9   4   65.59    7.20
  -2   9  -4   44.10    4.90
  -2   9  -4   48.30    6.50
   2  -9   4   47.80    5.80
   2  -9   4   46.50    4.90
   2  -9   4   38.30    5.80
  -3   9  -4  513.25   15.80
  -3   9  -4  514.45   15.20
  -3   9  -4  504.35   17.40
   3  -9   4  524.45   15.80
   3  -9   4  497.05   18.00
  -4   9  -4  120.69    6.70
  -4   9  -4  117.89    8.80
  -4   9  -4  106.69    7.00
   4  -9   4  121.59    8.90
   4  -9   4  109.79    7.30
  -5   9  -4  192.88   11.40
  -5   9  -4  188.38    9.20
  -5   9  -4  207.28    8.80
   5  -9   4  202.98   10.30
   5  -9   4  186.18   11.00
  -6   9  -4  282.97   11.50
  -6   9  -4  283.37   14.00
  -6   9  -4  272.57   10.60
   6  -9   4  259.77   12.80
   6  -9   4  274.97   13.70
  -7   9  -4    3.90    5.00
  -7   9  -4   -2.20    3.00
   7  -9   4    2.40    4.10
   7  -9   4    6.50    4.30
  -8   9  -4   83.49    7.80
  -8   9  -4   76.19    9.80
   8  -9   4   90.69   10.50
   8  -9   4   72.09    8.50
  -9   9  -4    3.10    5.10
   9  -9   4    8.80    5.30
   9  -9   4    5.10    4.30
 -10   9  -4    4.50    5.60
  10  -9   4    4.80    4.10
  10   8  -4   17.60    4.10
  10   8  -4    4.70    6.80
 -10  -8   4    9.20    6.80
   9   8  -4   76.39    8.60
   9   8  -4   79.99   10.60
  -9  -8   4   88.09   11.00
   8   8  -4    5.60    4.00
   8   8  -4    3.20    5.30
  -8  -8   4    4.50    5.00
   7   8  -4   34.40    7.00
   7   8  -4   25.00    5.60
  -7  -8   4   37.60    7.20
  -7  -8   4   32.50    4.70
   6   8  -4   -0.10    3.40
   6   8  -4    1.80    1.70
   6   8  -4    4.50    4.80
  -6  -8   4    1.70    4.00
  -6  -8   4    2.40    2.70
   5   8  -4  113.19    9.10
   5   8  -4  116.49    5.20
   5   8  -4  122.49    8.50
  -5  -8   4  115.09    7.40
  -5  -8   4  104.69    8.80
   4   8  -4   39.60    2.90
   4   8  -4   35.00    5.50
   4   8  -4   37.20    6.00
  -4  -8   4   44.30    5.50
  -4  -8   4   41.30    6.40
   3   8  -4   19.10    4.70
   3   8  -4   15.40    4.30
  -3  -8   4   13.90    3.90
  -3  -8   4   18.70    4.60
  -3  -8   4   18.20    1.40
   2   8  -4   44.00    5.60
   2   8  -4   42.50    5.60
  -2  -8   4   58.79    6.50
  -2  -8   4   39.70    2.10
  -2  -8   4   41.60    5.60
  -2  -8   4   38.40    1.90
   1   8  -4  106.29    7.40
   1   8  -4  106.19    7.10
  -1  -8   4  108.59    3.80
  -1  -8   4  100.69    7.30
  -1  -8   4  106.39    7.10
  -1  -8   4  101.19    3.60
   0   8  -4   63.99    5.60
   0   8  -4   65.69    6.70
   0  -8   4   59.39    3.30
   0  -8   4   60.39    6.30
   0  -8   4   65.19    3.50
   0  -8   4   66.19    6.30
  -1   8  -4    4.30    2.70
  -1   8  -4    5.30    3.40
   1  -8   4    6.20    3.40
   1  -8   4    1.10    2.70
   1  -8   4    6.50    2.20
  -2   8  -4  156.58    7.20
   2  -8   4  176.18    9.40
   2  -8   4  150.68    8.30
   2  -8   4  178.88    7.40
  -3   8  -4   44.30    5.80
  -3   8  -4   39.60    4.30
  -3   8  -4   39.10    5.00
   3  -8   4   50.29    5.20
   3  -8   4   39.50    5.90
  -4   8  -4  581.74   17.10
  -4   8  -4  575.94   15.70
  -4   8  -4  566.14   18.80
   4  -8   4  587.64   19.10
   4  -8   4  603.54   18.00
  -5   8  -4   35.80    4.20
  -5   8  -4   33.00    4.70
  -5   8  -4   35.60    5.70
   5  -8   4   46.00    6.40
   5  -8   4   36.40    5.80
  -6   8  -4  162.18    7.50
  -6   8  -4  141.19    9.90
  -6   8  -4  165.98    8.80
   6  -8   4  144.49    9.40
   6  -8   4  163.48   10.00
  -7   8  -4   51.39    6.30
  -7   8  -4   51.29    7.60
   7  -8   4   48.60    7.40
   7  -8   4   68.09    7.70
  -8   8  -4   20.30    4.70
  -8   8  -4   16.40    6.10
   8  -8   4   28.80    5.80
   8  -8   4   22.60    6.40
  -9   8  -4  287.37   15.70
  -9   8  -4  288.17   13.20
   9  -8   4  290.17   15.50
   9  -8   4  264.67   13.30
 -10   8  -4    4.60    4.20
 -10   8  -4    3.40    5.20
  10  -8   4   -1.60    3.90
  10   7  -4   78.69   10.50
 -10  -7   4   75.79    9.90
 -10  -7   4   76.79   11.00
   9   7  -4    7.70    5.70
  -9  -7   4    4.00    4.40
  -9  -7   4    1.80    4.70
   8   7  -4   43.20    7.90
  -8  -7   4   38.40    7.40
  -8  -7   4   40.40    7.10
   7   7  -4    8.70    2.90
   7   7  -4   12.60    5.20
  -7  -7   4   17.80    3.20
  -7  -7   4   16.20    5.80
   6   7  -4    6.00    4.50
   6   7  -4    6.20    3.90
   6   7  -4    4.60    2.20
  -6  -7   4    1.20    3.90
  -6  -7   4    6.90    2.80
   5   7  -4  598.14   19.30
   5   7  -4  646.04   20.20
   5   7  -4  639.04   15.70
  -5  -7   4  596.24   20.20
  -5  -7   4  634.44   17.80
   4   7  -4  322.07   12.60
   4   7  -4  324.87    8.70
   4   7  -4  329.47   12.90
  -4  -7   4  324.37   11.60
  -4  -7   4  338.07   13.50
  -4  -7   4  322.57    8.50
   3   7  -4  564.64   17.20
   3   7  -4  564.44   12.40
   3   7  -4  528.75   16.90
  -3  -7   4  547.85   17.50
  -3  -7   4  548.65   12.10
  -3  -7   4  572.54   16.60
   2   7  -4   15.30    3.70
   2   7  -4   13.30    3.70
  -2  -7   4    6.70    3.50
  -2  -7   4   16.90    3.60
   1   7  -4   -0.70    2.60
   1   7  -4    0.00    2.50
  -1  -7   4    0.60    0.80
  -1  -7   4   -0.50    0.80
  -1  -7   4   -0.90    2.50
  -1  -7   4    1.60    2.80
   0   7  -4    4.20    2.50
   0   7  -4    9.20    3.40
   0  -7   4    4.60    1.40
   0  -7   4    5.00    1.50
   0  -7   4    5.00    3.00
   0  -7   4    0.60    2.80
  -1   7  -4   99.29    6.70
  -1   7  -4  102.09    5.50
   1  -7   4  103.09    6.50
   1  -7   4   97.69    6.80
   1  -7   4   95.09    4.70
  -2   7  -4   33.00    3.60
  -2   7  -4   33.70    5.00
   2  -7   4   35.20    4.80
   2  -7   4   40.90    4.20
   2  -7   4   30.70    4.90
  -3   7  -4   11.90    2.60
  -3   7  -4   14.00    3.50
  -3   7  -4   15.90    4.10
   3  -7   4    8.70    3.50
   3  -7   4    9.70    3.10
  -4   7  -4   27.60    4.80
  -4   7  -4   38.60    3.60
  -4   7  -4   37.60    4.70
   4  -7   4   40.80    5.70
   4  -7   4   32.40    5.00
  -5   7  -4   78.69    5.00
  -5   7  -4   84.59    6.40
  -5   7  -4   89.89    7.50
   5  -7   4   87.19    7.30
   5  -7   4   84.79    7.90
  -6   7  -4  208.08   11.10
  -6   7  -4  213.88   10.10
   6  -7   4  215.18   11.10
   6  -7   4  220.88   11.00
  -7   7  -4  222.58   10.70
  -7   7  -4  214.58   11.90
   7  -7   4  209.58   11.10
   7  -7   4  229.38   12.20
   7  -7   4  201.58    8.30
  -8   7  -4  176.38   10.10
  -8   7  -4  150.98   11.20
   8  -7   4  173.98   11.50
   8  -7   4  153.08    9.90
  -9   7  -4   55.49    8.60
  -9   7  -4   42.50    6.90
   9  -7   4   37.70    6.20
   9  -7   4   47.90    8.00
 -10   7  -4   34.20    7.00
 -10   7  -4   42.80    8.00
  10  -7   4   41.70    8.60
 -11   7  -4   14.50    4.80
 -11   7  -4   11.10    5.70
  11  -7   4   29.60    7.00
  11   6  -4   -7.70    5.70
 -11  -6   4    1.50    4.90
 -11  -6   4   11.80    4.70
  10   6  -4   15.30    3.60
  10   6  -4   21.30    6.80
 -10  -6   4   33.40    7.30
 -10  -6   4   15.20    5.80
   9   6  -4   33.20    7.00
   9   6  -4   29.60    4.50
  -9  -6   4   19.00    5.80
  -9  -6   4   34.30    7.50
   8   6  -4   33.30    4.90
   8   6  -4   21.20    6.00
  -8  -6   4   22.20    5.80
  -8  -6   4   31.10    6.20
   7   6  -4   10.40    4.80
   7   6  -4   14.30    3.40
  -7  -6   4   15.20    4.70
  -7  -6   4   14.50    2.90
  -7  -6   4   18.70    5.30
   6   6  -4   35.50    5.60
   6   6  -4   53.89    4.90
  -6  -6   4   49.40    4.50
  -6  -6   4   38.20    6.00
  -6  -6   4   45.40    6.60
   5   6  -4   26.30    4.90
   5   6  -4   32.00    3.40
  -5  -6   4   27.60    5.10
  -5  -6   4   30.20    3.80
   4   6  -4   83.39    6.50
   4   6  -4   91.69    6.60
   4   6  -4   82.49    3.80
  -4  -6   4   88.29    5.50
  -4  -6   4   85.49    6.90
  -4  -6   4   79.89    3.50
   3   6  -4   29.50    4.60
   3   6  -4   26.30    4.40
   3   6  -4   22.20    1.80
  -3  -6   4   22.10    1.50
  -3  -6   4   26.70    4.50
  -3  -6   4   22.60    3.70
   2   6  -4  832.02   21.50
   2   6  -4  827.92   20.90
  -2  -6   4  797.42   21.60
  -2  -6   4  805.82   20.90
   1   6  -4  112.39    6.30
   1   6  -4  129.39    7.10
  -1  -6   4  136.39    6.90
  -1  -6   4  130.49    7.00
   0   6  -4   75.69    6.30
   0   6  -4   54.99    4.50
   0   6  -4   59.39    3.10
   0  -6   4   61.09    5.20
   0  -6   4   51.29    5.20
   0  -6   4   56.69    2.80
  -1   6  -4   39.40    3.20
  -1   6  -4   45.80    5.00
  -1   6  -4   41.80    3.50
   1  -6   4   33.00    4.60
   1  -6   4   40.70    3.20
   1  -6   4   39.30    4.70
  -2   6  -4   -1.60    1.60
  -2   6  -4    0.40    2.60
   2  -6   4   -0.50    2.20
   2  -6   4    0.10    2.80
   2  -6   4    1.20    2.10
   2  -6   4   -0.70    1.40
  -3   6  -4   20.00    4.00
  -3   6  -4   19.80    2.50
  -3   6  -4   23.20    3.90
   3  -6   4   24.30    2.50
   3  -6   4   20.40    3.60
   3  -6   4   25.40    4.70
  -4   6  -4   18.60    2.60
  -4   6  -4   20.10    3.80
  -4   6  -4   21.20    4.20
   4  -6   4   27.30    4.80
   4  -6   4   20.00    4.00
   4  -6   4   21.00    2.40
  -5   6  -4   61.09    6.80
  -5   6  -4   45.20    3.70
  -5   6  -4   51.59    5.60
   5  -6   4   47.90    5.80
   5  -6   4   46.50    5.70
  -6   6  -4   41.00    5.60
  -6   6  -4   35.20    5.70
   6  -6   4   27.10    5.00
   6  -6   4   36.30    3.70
   6  -6   4   30.60    5.70
  -7   6  -4    4.00    3.90
  -7   6  -4    1.00    3.30
   7  -6   4   -1.10    3.50
   7  -6   4    0.60    3.70
   7  -6   4    5.50    2.30
  -8   6  -4  109.79   10.20
  -8   6  -4  101.09    8.20
   8  -6   4  110.79    9.40
   8  -6   4   86.29    8.30
  -9   6  -4   33.30    6.80
  -9   6  -4   24.60    5.70
   9  -6   4   26.20    5.50
   9  -6   4   34.70    7.00
 -10   6  -4   71.09    9.70
 -10   6  -4   76.79    9.10
  10  -6   4   72.09   10.10
 -11   6  -4    5.70    4.40
 -11   6  -4   -1.50    4.30
  11  -6   4   -0.70    4.60
  11   5  -4   18.50    7.00
  11   5  -4   30.30    5.10
 -11  -5   4   41.40    7.20
 -11  -5   4   28.20    7.60
  10   5  -4    7.60    3.20
  10   5  -4    1.50    5.80
 -10  -5   4    7.30    4.60
 -10  -5   4    5.60    5.20
   9   5  -4  141.69   10.90
   9   5  -4  120.79    8.10
  -9  -5   4  130.79   10.30
  -9  -5   4  118.69   11.30
   8   5  -4   18.20    5.40
   8   5  -4   10.60    3.60
  -8  -5   4   15.30    5.20
  -8  -5   4   16.00    5.10
   7   5  -4  163.88   10.20
   7   5  -4  164.88    8.00
  -7  -5   4  147.69   10.10
  -7  -5   4  173.78    6.20
  -7  -5   4  167.18    9.90
   6   5  -4  240.48    8.80
   6   5  -4  226.48   11.10
  -6  -5   4  229.08    7.80
  -6  -5   4  231.78   11.40
  -6  -5   4  256.57   11.50
   5   5  -4   -2.00    2.90
   5   5  -4   -0.10    1.70
  -5  -5   4    0.00    2.80
  -5  -5   4    1.10    3.00
  -5  -5   4   -0.70    1.80
   4   5  -4  135.59    7.60
   4   5  -4  131.49    5.00
  -4  -5   4  138.79    4.90
  -4  -5   4  153.58    8.30
  -4  -5   4  137.89    6.10
  -4  -5   4  134.99    7.90
   3   5  -4   58.79    5.30
   3   5  -4   57.29    2.50
   3   5  -4   53.19    5.40
  -3  -5   4   51.89    2.40
  -3  -5   4   55.49    5.60
  -3  -5   4   57.79    4.40
   2   5  -4    4.40    2.70
   2   5  -4    6.40    3.10
  -2  -5   4    4.80    2.40
  -2  -5   4    6.60    3.00
   1   5  -4    2.00    2.60
   1   5  -4    0.50    2.30
  -1  -5   4    2.60    2.70
  -1  -5   4    2.10    2.40
   0   5  -4  109.99    3.80
   0   5  -4  113.59    6.20
   0   5  -4  112.09    5.10
   0  -5   4  104.49    3.70
   0  -5   4  119.79    6.30
   0  -5   4  115.79    5.40
   0  -5   4   99.59    6.10
  -1   5  -4   50.39    5.00
  -1   5  -4   46.20    3.20
  -1   5  -4   46.90    3.30
   1  -5   4   53.79    5.30
   1  -5   4   44.10    3.20
   1  -5   4   48.80    3.30
   1  -5   4   38.50    4.20
  -2   5  -4   32.20    4.30
  -2   5  -4   31.60    2.50
  -2   5  -4   37.80    4.30
   2  -5   4   34.70    3.60
   2  -5   4   29.60    2.40
   2  -5   4   35.80    4.70
  -3   5  -4  383.36    9.40
  -3   5  -4  386.56   12.50
  -3   5  -4  392.36   12.20
   3  -5   4  384.26    9.20
   3  -5   4  396.96   12.90
   3  -5   4  390.56   12.20
  -4   5  -4  320.27   11.50
  -4   5  -4  305.77   11.00
   4  -5   4  307.27   11.40
   4  -5   4  299.87    7.90
   4  -5   4  315.47   11.60
  -5   5  -4   88.69    6.50
  -5   5  -4   83.39    6.60
   5  -5   4   79.49    6.40
   5  -5   4   86.99    3.90
   5  -5   4   88.49    6.80
   5  -5   4   83.59    4.10
  -6   5  -4   57.79    6.70
  -6   5  -4   44.40    5.70
   6  -5   4   52.99    6.60
   6  -5   4   42.00    5.50
   6  -5   4   49.90    3.80
  -7   5  -4   98.09    8.20
  -7   5  -4  105.19    8.00
   7  -5   4   97.49    5.30
   7  -5   4   87.09    7.80
   7  -5   4  101.89    8.40
  -8   5  -4   41.00    6.40
  -8   5  -4   50.19    7.10
   8  -5   4   38.30    4.50
   8  -5   4   37.40    6.90
   8  -5   4   56.89    6.70
  -9   5  -4  132.49   10.10
  -9   5  -4  106.89    9.90
   9  -5   4  120.59    8.50
   9  -5   4  128.19   12.20
 -10   5  -4   38.10    7.30
 -10   5  -4   43.60    7.40
  10  -5   4   44.80    8.40
 -11   5  -4   25.80    6.70
 -11   5  -4   32.90    6.70
  11  -5   4   29.50    8.00
  12   4  -4   83.89    9.50
  12   4  -4   78.59   11.20
 -12  -4   4   82.49   11.20
 -12  -4   4  113.09   11.80
  11   4  -4   -1.30    5.20
  11   4  -4    8.50    2.70
 -11  -4   4   -4.50    4.70
 -11  -4   4    7.80    5.10
  10   4  -4   18.50    6.30
  10   4  -4   19.40    4.60
 -10  -4   4   11.80    5.60
 -10  -4   4   18.10    6.00
   9   4  -4   37.20    5.90
   9   4  -4   41.00    7.50
  -9  -4   4   34.50    6.90
  -9  -4   4   35.20    6.70
   8   4  -4   24.20    5.40
   8   4  -4   38.60    5.50
  -8  -4   4   39.20    6.70
  -8  -4   4   33.00    6.10
   7   4  -4  106.79    8.50
   7   4  -4   99.99    6.50
  -7  -4   4  101.09    8.00
  -7  -4   4  101.29    3.60
  -7  -4   4  100.69    8.30
   6   4  -4    5.20    1.60
   6   4  -4    2.50    2.50
   6   4  -4    3.70    3.60
  -6  -4   4    4.40    1.40
  -6  -4   4    1.60    3.20
  -6  -4   4    3.40    3.50
   5   4  -4    8.20    3.50
   5   4  -4    8.90    1.90
   5   4  -4    5.90    2.20
  -5  -4   4    5.10    1.70
  -5  -4   4    3.50    3.30
  -5  -4   4    5.10    3.00
   4   4  -4  135.69    7.50
   4   4  -4  130.79    5.20
   4   4  -4  141.59    5.30
  -4  -4   4  130.79    7.50
  -4  -4   4  139.89    7.60
  -4  -4   4  138.69    5.20
  -4  -4   4  138.19    5.40
   3   4  -4 3078.49   64.89
   3   4  -4 3091.59   61.69
   3   4  -4 3163.78   63.99
  -3  -4   4 2951.10   65.39
  -3  -4   4 3150.48   61.89
  -3  -4   4 3185.98   63.29
  -3  -4   4 3104.59   65.69
   2   4  -4   26.00    3.30
   2   4  -4   32.50    4.20
  -2  -4   4   23.10    3.70
  -2  -4   4   30.40    3.50
   1   4  -4  133.79    5.50
   1   4  -4  124.09    6.40
  -1  -4   4  138.79    5.90
  -1  -4   4  132.39    6.50
   0   4  -4  379.56    9.60
   0   4  -4  372.56    8.80
   0   4  -4  353.76   11.20
   0  -4   4  376.16   11.10
   0  -4   4  368.86    8.80
   0  -4   4  377.06    9.50
   0  -4   4  375.26   11.50
  -1   4  -4    9.60    2.90
  -1   4  -4   12.60    2.20
  -1   4  -4   13.10    1.60
   1  -4   4   12.10    2.20
   1  -4   4   12.40    2.90
   1  -4   4    9.10    1.60
   1  -4   4    9.90    3.30
  -2   4  -4    2.70    1.00
  -2   4  -4    1.60    2.50
  -2   4  -4    5.30    2.60
   2  -4   4   -2.10    2.50
   2  -4   4    2.30    1.00
   2  -4   4    2.60    2.20
  -3   4  -4   81.99    5.40
  -3   4  -4   83.49    5.40
   3  -4   4   87.59    5.40
   3  -4   4   87.49    5.90
  -4   4  -4   81.89    5.90
  -4   4  -4   76.99    5.70
   4  -4   4   81.19    3.10
   4  -4   4   75.69    5.80
   4  -4   4   80.49    5.90
   4  -4   4   83.19    3.20
  -5   4  -4  377.16   13.20
  -5   4  -4  384.96   13.00
   5  -4   4  387.96    9.70
   5  -4   4  396.16   13.20
   5  -4   4  364.76    9.70
   5  -4   4  374.96   13.50
  -6   4  -4    9.30    3.80
  -6   4  -4   18.00    4.20
   6  -4   4   13.10    2.40
   6  -4   4   15.00    3.90
   6  -4   4   16.00    4.80
  -7   4  -4  416.36   15.40
  -7   4  -4  415.06   15.00
   7  -4   4  404.26   16.10
   7  -4   4  396.56   14.50
   7  -4   4  397.16   11.70
  -8   4  -4   48.50    6.70
  -8   4  -4   45.30    6.90
   8  -4   4   32.30    4.10
   8  -4   4   40.90    5.70
   8  -4   4   37.60    6.60
  -9   4  -4   20.60    5.50
  -9   4  -4   21.80    5.60
   9  -4   4   23.90    6.70
   9  -4   4   17.40    4.50
 -10   4  -4    0.90    4.10
 -10   4  -4    1.50    4.40
  10  -4   4    2.20    4.90
 -11   4  -4   19.10    6.20
 -11   4  -4   37.30    7.10
  11  -4   4   15.40    5.60
  12   3  -4   99.49   12.10
  12   3  -4  122.19    9.10
 -12  -3   4  105.39   12.20
 -12  -3   4  109.79   12.20
  11   3  -4    5.50    6.20
  11   3  -4    1.00    3.60
 -11  -3   4    2.10    4.70
 -11  -3   4   -2.50    4.90
  10   3  -4   94.79    8.00
  10   3  -4   90.39   10.00
 -10  -3   4  121.19   11.80
 -10  -3   4   99.39   10.80
   9   3  -4   99.59    7.90
   9   3  -4   89.29    9.30
  -9  -3   4  116.29    9.70
  -9  -3   4  110.79   10.50
   8   3  -4  104.69    9.40
   8   3  -4  112.99    7.70
  -8  -3   4  109.89    8.90
  -8  -3   4  120.49    8.90
   7   3  -4   15.60    4.60
   7   3  -4    8.40    3.30
  -7  -3   4    7.20    3.90
  -7  -3   4    7.80    4.10
   6   3  -4  177.58    9.30
   6   3  -4  166.58    7.80
  -6  -3   4  183.88    9.50
  -6  -3   4  182.18    9.40
   5   3  -4    2.20    1.10
   5   3  -4    1.40    2.70
   5   3  -4    0.00    2.10
  -5  -3   4    0.00    2.60
  -5  -3   4    1.80    1.10
  -5  -3   4   -0.50    2.80
   4   3  -4  338.47    9.50
   4   3  -4  328.57    8.40
   4   3  -4  323.57   11.00
  -4  -3   4  336.97    8.40
  -4  -3   4  334.87   11.50
  -4  -3   4  326.67   11.70
   3   3  -4  156.58    5.20
   3   3  -4  157.48    5.20
  -3  -3   4  163.48    5.40
  -3  -3   4  153.18    5.30
  -3  -3   4  141.39    7.10
  -3  -3   4  152.58    7.40
   2   3  -4  187.28    5.20
   2   3  -4  185.08    5.30
   2   3  -4  198.48    6.40
  -2  -3   4  200.08    7.70
  -2  -3   4  186.28    6.40
  -2  -3   4  204.88    8.10
   1   3  -4  279.67    6.80
   1   3  -4  292.57    9.40
   1   3  -4  264.37    8.40
   1   3  -4  289.77    8.20
  -1  -3   4  292.37    8.60
  -1  -3   4  276.07    6.80
  -1  -3   4  286.07    8.20
  -1  -3   4  289.67    9.30
   0   3  -4   29.00    3.60
   0   3  -4   34.60    2.70
   0   3  -4   30.40    2.40
   0  -3   4   31.40    2.60
   0  -3   4   35.60    3.70
   0  -3   4   33.60    2.70
   0  -3   4   30.10    4.00
  -1   3  -4  760.82   15.60
  -1   3  -4  771.82   17.70
  -1   3  -4  790.12   18.50
  -1   3  -4  767.92   15.50
   1  -3   4  742.53   17.60
   1  -3   4  779.52   18.90
  -2   3  -4  333.17   10.30
  -2   3  -4  304.17    9.50
   2  -3   4  323.97   10.30
   2  -3   4  297.07    9.50
  -3   3  -4  480.75   14.00
  -3   3  -4  469.95   13.20
   3  -3   4  473.65   13.80
   3  -3   4  492.95   14.10
  -4   3  -4  146.29    6.80
  -4   3  -4  148.59    7.30
   4  -3   4  146.19    7.50
   4  -3   4  133.79    4.30
   4  -3   4  129.59    7.20
   4  -3   4  128.39    4.30
  -5   3  -4    6.50    3.10
  -5   3  -4    9.60    3.20
   5  -3   4    8.40    3.40
   5  -3   4   11.10    2.10
   5  -3   4    7.80    3.20
   5  -3   4    6.50    1.70
  -6   3  -4  119.99    7.90
  -6   3  -4  111.09    7.10
   6  -3   4  135.39    8.50
   6  -3   4  117.59    7.40
   6  -3   4  113.39    5.30
  -7   3  -4   39.10    5.40
  -7   3  -4   32.90    5.50
   7  -3   4   38.80    6.90
   7  -3   4   34.60    5.20
   7  -3   4   35.80    3.90
  -8   3  -4  132.79    9.90
  -8   3  -4  109.79    8.40
   8  -3   4  131.89    9.50
   8  -3   4  120.99    6.70
   8  -3   4  112.69    8.00
  -9   3  -4   -1.50    3.60
  -9   3  -4    1.40    4.30
   9  -3   4    0.10    3.30
   9  -3   4   -9.00    3.70
 -10   3  -4    9.30    5.90
 -10   3  -4   24.10    5.60
  10  -3   4   14.50    5.80
 -11   3  -4  112.19   11.00
 -11   3  -4  102.59   11.50
  11  -3   4  100.09   12.00
  12   2  -4    4.60    3.20
  12   2  -4    3.00    6.10
 -12  -2   4    1.70    4.60
 -12  -2   4    1.70    5.20
  11   2  -4  384.76   16.80
  11   2  -4  361.66   17.70
 -11  -2   4  364.66   17.20
 -11  -2   4  353.86   17.60
  10   2  -4    7.10    4.00
  10   2  -4    3.00    4.80
 -10  -2   4    0.90    4.20
 -10  -2   4    6.70    5.00
   9   2  -4   -3.50    3.90
   9   2  -4    6.00    4.30
  -9  -2   4   -1.00    3.70
  -9  -2   4   -4.20    3.70
   8   2  -4   10.50    4.10
   8   2  -4   15.40    4.80
  -8  -2   4   10.50    4.30
  -8  -2   4    9.40    4.50
   7   2  -4   38.90    5.20
   7   2  -4   32.10    5.50
  -7  -2   4   27.70    5.00
  -7  -2   4   26.20    5.10
   6   2  -4   13.90    4.00
   6   2  -4   16.10    3.70
  -6  -2   4   17.40    4.20
  -6  -2   4   16.10    4.20
   5   2  -4  179.28    8.60
   5   2  -4  182.78    7.60
  -5  -2   4  182.98    8.30
  -5  -2   4  188.38    8.80
   4   2  -4  280.07   10.30
   4   2  -4  299.67    6.80
   4   2  -4  303.17    9.20
  -4  -2   4  291.27   10.20
  -4  -2   4  289.97   10.60
  -4  -2   4  287.87    6.80
   3   2  -4  109.19    4.80
   3   2  -4  104.19    3.80
  -3  -2   4  117.39    6.20
  -3  -2   4  109.49    5.00
  -3  -2   4  111.59    3.90
  -3  -2   4  100.49    5.70
   2   2  -4  161.28    6.50
   2   2  -4  156.08    5.40
   2   2  -4  164.58    5.50
   2   2  -4  168.48    5.40
  -2  -2   4  149.69    6.50
  -2  -2   4  152.68    6.80
  -2  -2   4  157.08    5.40
   1   2  -4  240.38    7.20
   1   2  -4  254.17    6.70
   1   2  -4  247.58    7.40
   1   2  -4  237.38    8.00
   1   2  -4  230.88    7.30
   1   2  -4  251.27    8.60
  -1  -2   4  243.18    8.20
  -1  -2   4  227.48    6.80
  -1  -2   4  244.58    8.10
  -1  -2   4  230.48    7.40
   0   2  -4 3800.52   74.79
   0   2  -4 3705.43   74.69
   0   2  -4 3715.93   75.69
   0   2  -4 3599.44   74.39
   0   2  -4 3760.52   73.89
   0  -2   4 3614.34   73.79
   0  -2   4 3648.93   74.69
   0  -2   4 3770.62   75.39
  -1   2  -4   18.00    2.80
  -1   2  -4   24.30    3.00
  -1   2  -4   22.00    1.50
  -1   2  -4   22.00    2.90
   1  -2   4   22.80    3.20
   1  -2   4   20.80    1.60
   1  -2   4   22.70    3.30
  -2   2  -4   42.90    4.10
  -2   2  -4   44.00    3.60
   2  -2   4   39.20    4.00
   2  -2   4   42.90    3.60
   2  -2   4   42.80    4.40
  -3   2  -4    5.00    1.30
  -3   2  -4    4.10    2.20
  -3   2  -4    8.20    3.00
   3  -2   4    6.40    1.30
   3  -2   4    6.60    3.00
   3  -2   4    3.40    2.70
  -4   2  -4   18.30    3.80
  -4   2  -4   16.10    3.00
  -4   2  -4   16.20    2.10
   4  -2   4   17.10    2.10
   4  -2   4   13.70    3.20
   4  -2   4   19.60    3.80
  -5   2  -4  207.58    8.30
  -5   2  -4  195.78    9.30
   5  -2   4  208.78    7.00
   5  -2   4  217.18    9.80
   5  -2   4  207.18    9.20
  -6   2  -4   11.70    3.90
  -6   2  -4   20.40    3.80
   6  -2   4   17.20    4.30
   6  -2   4   16.10    3.00
   6  -2   4   12.10    3.80
  -7   2  -4  109.59    8.80
  -7   2  -4  122.19    7.50
   7  -2   4  112.99    6.30
   7  -2   4  126.69    8.90
   7  -2   4  123.89    7.80
  -8   2  -4   65.59    6.90
  -8   2  -4   52.89    7.60
   8  -2   4   59.29    6.70
   8  -2   4   60.59    5.70
   8  -2   4   47.70    6.90
  -9   2  -4   73.69    8.80
  -9   2  -4   72.99    7.60
   9  -2   4   56.99    8.80
   9  -2   4   74.29    7.40
   9  -2   4   66.99    6.40
 -10   2  -4   39.20    8.00
 -10   2  -4   46.40    6.80
  10  -2   4   30.20    7.80
 -11   2  -4   40.80    7.00
 -11   2  -4   30.90    7.50
  11  -2   4   24.40    6.90
  12   1  -4   72.39    9.40
  12   1  -4   67.59   10.30
 -12  -1   4   56.39    9.00
 -12  -1   4   74.49   10.60
  11   1  -4   69.59    8.90
  11   1  -4   92.89   10.90
 -11  -1   4   81.59   10.30
 -11  -1   4   95.19   10.00
  10   1  -4    3.70    4.90
  10   1  -4   -2.60    3.60
 -10  -1   4    3.00    4.50
 -10  -1   4    3.50    4.00
   9   1  -4  167.18   10.30
   9   1  -4  185.18   11.40
  -9  -1   4  172.58   10.80
  -9  -1   4  181.78   10.50
   8   1  -4  158.48    9.20
   8   1  -4  160.48   10.10
  -8  -1   4  161.18    9.80
  -8  -1   4  139.79    8.90
   7   1  -4  203.78    9.70
   7   1  -4  204.48   10.50
  -7  -1   4  223.18   10.70
  -7  -1   4  223.28   10.20
   6   1  -4  203.48    9.80
   6   1  -4  212.28    9.20
  -6  -1   4  210.28    9.80
  -6  -1   4  207.78    9.20
   5   1  -4  453.55   14.80
   5   1  -4  490.75   14.00
  -5  -1   4  462.65   14.80
  -5  -1   4  485.95   14.10
   4   1  -4  327.87   10.30
   4   1  -4  316.27   11.10
  -4  -1   4  329.37   11.00
  -4  -1   4  320.87   10.20
   3   1  -4   44.30    4.50
   3   1  -4   41.40    2.50
   3   1  -4   43.60    4.00
  -3  -1   4   47.40    4.70
  -3  -1   4   38.60    3.70
  -3  -1   4   39.50    2.60
   2   1  -4   38.80    3.60
   2   1  -4   45.80    3.10
   2   1  -4   50.39    4.00
   2   1  -4   43.30    3.60
  -2  -1   4   44.30    3.30
  -2  -1   4   50.69    4.50
  -2  -1   4   45.20    4.20
  -2  -1   4   43.80    3.70
   1   1  -4  171.68    6.20
   1   1  -4  169.58    6.20
   1   1  -4  173.38    5.90
   1   1  -4  164.48    6.00
   1   1  -4  172.18    6.00
  -1  -1   4  161.18    6.30
  -1  -1   4  167.68    6.10
  -1  -1   4  167.08    6.10
  -1  -1   4  158.98    6.20
  -1  -1   4  168.18    6.10
   0   1  -4 5153.48  101.59
   0   1  -4 4989.30  101.49
   0   1  -4 5107.69  105.69
   0   1  -4 5120.09  100.89
   0   1  -4 5078.49  100.39
   0   1  -4 5116.69  102.39
   0   1  -4 4938.41  102.79
   0  -1   4 5157.98  100.89
   0  -1   4 5093.79   99.89
   0  -1   4 4961.30  101.29
  -1   1  -4   73.29    3.10
  -1   1  -4   75.29    3.60
  -1   1  -4   74.19    4.70
   1  -1   4   71.59    3.70
   1  -1   4   73.39    3.20
   1  -1   4   73.69    5.10
   1  -1   4   72.39    4.60
  -2   1  -4  445.76   10.50
  -2   1  -4  446.26   12.70
  -2   1  -4  442.96   11.00
   2  -1   4  466.65   13.00
   2  -1   4  462.45   13.10
   2  -1   4  459.35   11.10
   2  -1   4  434.36   10.40
  -3   1  -4  210.08    6.30
  -3   1  -4  204.18    6.60
  -3   1  -4  188.28    8.20
   3  -1   4  206.38    6.60
   3  -1   4  212.98    8.50
   3  -1   4  204.58    6.10
   3  -1   4  197.78    8.40
  -4   1  -4    2.40    2.80
  -4   1  -4    2.80    2.00
  -4   1  -4    2.90    1.70
   4  -1   4    2.90    3.00
   4  -1   4    4.90    2.90
   4  -1   4    3.60    1.90
  -5   1  -4  512.65   16.20
  -5   1  -4  489.45   13.80
   5  -1   4  493.15   16.20
   5  -1   4  488.35   13.20
   5  -1   4  526.55   15.70
  -6   1  -4   11.30    4.20
  -6   1  -4   12.40    3.20
   6  -1   4   12.90    2.90
   6  -1   4   11.40    4.10
   6  -1   4   14.80    4.10
  -7   1  -4  139.79    7.70
  -7   1  -4  151.28    9.80
   7  -1   4  155.08    7.50
   7  -1   4  160.08   10.10
   7  -1   4  160.58    9.00
  -8   1  -4  195.38    9.60
  -8   1  -4  198.48   11.90
   8  -1   4  193.68   11.60
   8  -1   4  171.48    8.60
  -9   1  -4   38.30    5.70
  -9   1  -4   43.60    7.80
  -9   1  -4   30.40    5.00
   9  -1   4   30.00    5.10
   9  -1   4   39.70    8.00
 -10   1  -4   55.49    7.10
 -10   1  -4   53.09    8.50
  10  -1   4   50.79    8.50
 -11   1  -4    0.30    5.20
  11  -1   4   -4.40    4.50
  12   0  -4   76.79    9.90
  12   0  -4   63.19    9.10
 -12   0   4   52.49    8.40
 -12   0   4   59.99    9.90
  11   0  -4   11.80    5.20
  11   0  -4    7.80    5.60
 -11   0   4    5.60    4.20
 -11   0   4    6.70    5.30
  10   0  -4    7.50    5.10
  10   0  -4    3.90    4.70
 -10   0   4    1.60    4.40
 -10   0   4    5.40    4.10
   9   0  -4  100.29    9.50
   9   0  -4   91.19    9.10
  -9   0   4   96.69    8.70
  -9   0   4   98.29   10.00
   8   0  -4  370.66   15.10
   8   0  -4  366.86   14.50
  -8   0   4  383.16   15.40
  -8   0   4  368.06   13.90
   7   0  -4   31.40    5.50
   7   0  -4   35.50    5.40
  -7   0   4   38.60    6.10
  -7   0   4   43.90    5.30
   6   0  -4   -1.60    3.00
   6   0  -4   -0.40    2.80
  -6   0   4   -1.40    2.50
  -6   0   4   -1.20    2.90
   5   0  -4  248.68    9.60
   5   0  -4  235.08   10.00
  -5   0   4  241.08    9.90
  -5   0   4  222.78    8.40
   4   0  -4    9.30    1.60
   4   0  -4    8.00    3.10
   4   0  -4    5.20    1.40
  -4   0   4    7.40    2.30
  -4   0   4    5.80    2.90
  -4   0   4    5.70    3.00
   3   0  -4   -1.90    1.60
   3   0  -4   -4.60    2.40
   3   0  -4    1.90    1.60
   3   0  -4   -0.20    1.50
  -3   0   4   -0.50    1.90
  -3   0   4    4.70    2.60
  -3   0   4    2.90    2.60
   2   0  -4    0.50    1.90
   2   0  -4    2.10    1.70
   2   0  -4    0.80    1.80
   2   0  -4    2.50    2.60
  -2   0   4    2.90    1.80
  -2   0   4    1.80    2.20
  -2   0   4    0.00    2.30
   1   0  -4  215.78    7.40
   1   0  -4  219.48    6.90
   1   0  -4  216.08    7.00
   1   0  -4  219.58    6.70
  -1   0   4  204.48    6.80
  -1   0   4  224.28    7.30
  -1   0   4  213.68    7.10
  -1   0   4  217.68    7.60
   0   0  -4  226.88    7.10
   0   0  -4  226.08    7.50
   0   0  -4  225.78    6.90
   0   0  -4  218.38    6.20
   0   0   4  247.78    8.20
   0   0   4  214.78    6.90
   0   0   4  216.78    6.40
   0   0   4  223.28    7.80
  -1   0  -4  108.39    3.70
  -1   0  -4  111.39    3.80
  -1   0  -4  121.59    5.50
  -1   0  -4  120.79    4.70
   1   0   4  124.29    6.30
   1   0   4  115.59    4.70
   1   0   4  109.09    5.70
  -2   0  -4   19.70    3.40
  -2   0  -4   21.40    2.60
  -2   0  -4   18.60    1.80
   2   0   4   21.80    3.80
   2   0   4   25.70    3.70
   2   0   4   24.50    2.10
   2   0   4   21.70    2.60
  -3   0  -4   30.40    4.30
  -3   0  -4   27.40    2.40
   3   0   4   27.20    4.30
   3   0   4   28.90    3.00
   3   0   4   31.20    4.40
   3   0   4   27.70    2.40
  -4   0  -4    2.10    2.80
  -4   0  -4    3.60    1.80
   4   0   4    6.60    3.60
   4   0   4    3.90    2.20
   4   0   4    0.30    2.90
   4   0   4    1.70    1.40
  -5   0  -4   65.69    6.40
  -5   0  -4   67.59    4.40
   5   0   4   70.09    4.90
   5   0   4   70.39    7.00
   5   0   4   81.29    7.10
  -6   0  -4   95.29    5.60
  -6   0  -4   99.99    7.90
   6   0   4   96.99    6.20
   6   0   4  100.49    7.90
  -7   0  -4   39.60    4.80
  -7   0  -4   43.90    6.80
  -7   0  -4   51.49    6.10
   7   0   4   39.90    4.90
   7   0   4   48.60    7.30
  -8   0  -4  156.88   10.80
  -8   0  -4  163.18    8.50
  -8   0  -4  152.68    8.90
   8   0   4  180.48   11.40
   8   0   4  170.18    8.90
  -9   0  -4   40.10    5.70
  -9   0  -4   36.80    7.20
  -9   0  -4   40.20    5.60
   9   0   4   34.90    5.50
   9   0   4   48.10    7.80
 -10   0  -4    9.20    5.80
  10   0   4   -1.70    4.00
 -11   0  -4  180.88   13.60
  11   0   4  171.68   12.90
  12  -1  -4   34.60    8.00
  12  -1  -4   38.80    7.80
 -12   1   4   35.40    6.60
 -12   1   4   33.40    7.60
  11  -1  -4   81.89   10.00
  11  -1  -4   71.49    9.60
 -11   1   4   92.89   11.10
 -11   1   4   87.89    9.00
  10  -1  -4    9.20    4.90
  10  -1  -4   16.50    5.70
 -10   1   4   12.10    4.40
 -10   1   4    6.50    5.10
   9  -1  -4    6.60    4.80
   9  -1  -4    5.10    4.20
  -9   1   4    7.30    3.70
  -9   1   4   11.50    5.00
   8  -1  -4    5.50    4.30
   8  -1  -4    0.90    4.10
  -8   1   4    9.50    4.40
  -8   1   4    7.70    3.40
   7  -1  -4   80.39    7.80
   7  -1  -4   69.09    7.30
  -7   1   4   83.49    8.20
  -7   1   4   78.99    6.00
   6  -1  -4  586.14   18.20
   6  -1  -4  590.24   12.90
   6  -1  -4  604.54   13.10
   6  -1  -4  576.24   18.20
  -6   1   4  567.54   16.00
  -6   1   4  623.04   18.60
   5  -1  -4  265.27    7.00
   5  -1  -4  237.88   10.20
  -5   1   4  260.77   10.40
  -5   1   4  253.67   10.60
  -5   1   4  254.37    8.50
   4  -1  -4    7.50    3.20
   4  -1  -4    4.80    1.80
   4  -1  -4    3.60    1.70
  -4   1   4    4.10    2.80
  -4   1   4    2.00    1.90
  -4   1   4    4.50    1.70
  -4   1   4    5.00    2.70
   3  -1  -4   43.40    3.60
   3  -1  -4   44.50    2.90
   3  -1  -4   41.10    4.50
  -3   1   4   41.70    3.10
  -3   1   4   41.60    3.40
  -3   1   4   59.89    5.30
  -3   1   4   47.70    4.40
   2  -1  -4   27.30    3.90
   2  -1  -4   30.60    2.50
   2  -1  -4   28.90    3.20
  -2   1   4   31.20    3.50
  -2   1   4   32.80    3.70
  -2   1   4   31.20    2.70
   1  -1  -4    0.30    2.30
   1  -1  -4   -1.50    1.60
   1  -1  -4    1.40    1.50
   1  -1  -4   -0.40    1.60
  -1   1   4    1.20    1.80
  -1   1   4   -1.40    2.00
  -1   1   4    1.40    2.60
   0  -1  -4  368.16   11.50
   0  -1  -4  384.26   10.30
   0  -1  -4  395.36    9.00
   0   1   4  398.26   10.80
   0   1   4  384.56   11.60
   0   1   4  387.76    9.20
   0   1   4  389.66   10.30
  -1  -1  -4 1120.19   25.40
  -1  -1  -4 1144.89   26.50
   1   1   4 1101.49   26.30
   1   1   4 1138.19   25.10
  -2  -1  -4    5.80    2.60
  -2  -1  -4    6.30    3.10
   2   1   4    4.30    2.20
   2   1   4    5.40    2.90
  -3  -1  -4   89.09    6.10
  -3  -1  -4   95.39    3.20
  -3  -1  -4   96.89    6.50
   3   1   4   95.19    3.20
   3   1   4   95.19    6.10
   3   1   4   87.89    5.20
  -4  -1  -4   96.59    6.40
  -4  -1  -4   82.89    3.80
  -4  -1  -4   88.69    6.60
   4   1   4   79.49    6.40
   4   1   4   84.79    5.40
   4   1   4   83.39    3.50
  -5  -1  -4   15.90    4.00
  -5  -1  -4    4.70    3.40
  -5  -1  -4   14.90    2.50
   5   1   4   14.40    4.40
   5   1   4    9.60    3.10
  -6  -1  -4   52.49    4.30
  -6  -1  -4   71.09    6.80
  -6  -1  -4   51.59    6.90
   6   1   4   54.39    5.50
   6   1   4   52.99    7.00
  -7  -1  -4   86.19    8.00
  -7  -1  -4   70.19    5.40
  -7  -1  -4   90.29    9.30
   7   1   4   77.19    6.80
   7   1   4  103.09    9.90
  -8  -1  -4   12.10    4.00
  -8  -1  -4    4.80    4.60
  -8  -1  -4    9.30    3.10
   8   1   4   10.10    4.80
   8   1   4    7.30    3.70
  -9  -1  -4    3.60    3.60
  -9  -1  -4   11.60    5.90
   9   1   4    7.70    4.70
   9   1   4   11.00    4.10
 -10  -1  -4   37.80    8.30
  10   1   4   36.80    7.70
  10   1   4   46.30    6.70
 -11  -1  -4   38.10    8.70
  11   1   4   19.60    6.90
  12  -2  -4   16.90    6.80
  12  -2  -4   11.50    5.50
 -12   2   4   12.60    6.90
  11  -2  -4   64.09    9.50
  11  -2  -4   52.69    8.50
 -11   2   4   50.09    6.90
 -11   2   4   38.70    7.80
  10  -2  -4   -3.00    4.60
  10  -2  -4   -1.30    4.70
 -10   2   4   13.20    5.60
 -10   2   4    3.10    3.40
   9  -2  -4   56.19    7.80
   9  -2  -4   50.79    7.80
  -9   2   4   47.10    5.80
  -9   2   4   54.79    8.30
   8  -2  -4   50.79    7.00
   8  -2  -4   52.39    7.00
  -8   2   4   48.30    6.70
  -8   2   4   57.39    5.70
   7  -2  -4   -3.10    3.40
   7  -2  -4    4.00    1.50
  -7   2   4    1.60    2.60
  -7   2   4    3.70    1.10
  -7   2   4   -1.40    3.20
   6  -2  -4   83.29    6.90
   6  -2  -4   80.09    4.00
  -6   2   4   72.39    7.10
  -6   2   4   82.89    6.90
  -6   2   4   81.49    3.90
  -6   2   4   81.59    5.00
   5  -2  -4   -2.00    1.30
   5  -2  -4    1.90    2.80
   5  -2  -4    0.70    1.80
  -5   2   4    1.10    1.70
  -5   2   4   -0.10    2.90
  -5   2   4    0.40    2.90
   4  -2  -4  114.49    7.30
   4  -2  -4  112.89    4.10
   4  -2  -4  109.19    5.30
  -4   2   4  116.39    7.10
  -4   2   4  122.49    4.40
  -4   2   4  109.99    6.50
   3  -2  -4   -1.30    2.00
   3  -2  -4    1.90    1.20
   3  -2  -4    3.20    3.20
  -3   2   4    4.30    2.70
  -3   2   4    1.20    1.20
  -3   2   4    1.50    2.30
   2  -2  -4    2.90    1.30
   2  -2  -4    3.30    2.30
   2  -2  -4    3.60    1.30
   2  -2  -4    3.80    2.80
  -2   2   4    1.70    2.10
  -2   2   4    2.10    2.60
   1  -2  -4    5.50    2.80
   1  -2  -4    1.90    1.80
   1  -2  -4    5.10    1.70
   1  -2  -4    5.80    1.60
  -1   2   4    5.40    2.90
  -1   2   4    4.60    1.90
  -1   2   4    5.40    2.70
   0  -2  -4  140.99    5.60
   0  -2  -4  146.19    4.30
   0  -2  -4  139.79    7.00
   0   2   4  145.09    7.10
   0   2   4  146.79    5.50
   0   2   4  135.49    4.40
   0   2   4  143.09    6.50
  -1  -2  -4  160.48    7.60
  -1  -2  -4  149.59    6.30
   1   2   4  150.78    6.70
   1   2   4  146.49    7.20
  -2  -2  -4   16.80    3.10
  -2  -2  -4   17.10    3.60
   2   2   4   15.00    3.70
   2   2   4   21.60    3.40
  -3  -2  -4   13.90    3.60
  -3  -2  -4   13.90    3.80
   3   2   4   10.70    3.60
   3   2   4   12.10    3.10
  -4  -2  -4   18.40    4.30
  -4  -2  -4   16.30    4.00
   4   2   4   13.30    1.50
   4   2   4   13.10    4.10
   4   2   4   11.50    3.30
  -5  -2  -4  566.34   18.40
  -5  -2  -4  574.74   13.70
  -5  -2  -4  588.04   17.90
   5   2   4  577.34   16.90
   5   2   4  570.14   18.50
   5   2   4  549.45   13.30
  -6  -2  -4   27.10    4.90
  -6  -2  -4   15.50    4.80
  -6  -2  -4   26.10    3.30
   6   2   4   21.70    4.50
   6   2   4   29.30    5.80
  -7  -2  -4   72.99    5.00
  -7  -2  -4   68.89    8.40
  -7  -2  -4   77.79    7.70
   7   2   4   70.29    8.00
   7   2   4   74.39    7.20
  -8  -2  -4   94.99    7.70
  -8  -2  -4   87.69    9.90
   8   2   4   90.69    8.30
   8   2   4  100.79   10.00
  -9  -2  -4   16.10    6.20
  -9  -2  -4    8.00    4.30
   9   2   4   12.00    4.70
   9   2   4    7.80    4.60
 -10  -2  -4   47.80    8.70
  10   2   4   41.10    7.70
  10   2   4   41.20    7.10
  12  -3  -4   79.49   10.40
  12  -3  -4   77.09   11.10
 -12   3   4   67.99   10.60
  11  -3  -4    4.40    5.10
  11  -3  -4    7.10    6.30
 -11   3   4   11.90    6.00
  10  -3  -4   39.40    7.40
  10  -3  -4   59.69    8.60
 -10   3   4   54.19    8.60
 -10   3   4   50.19    6.10
   9  -3  -4   65.49    8.60
   9  -3  -4   82.99    9.30
  -9   3   4   83.49    9.40
  -9   3   4   71.69    6.00
   8  -3  -4   23.80    2.90
   8  -3  -4   24.30    5.90
   8  -3  -4   28.70    6.30
  -8   3   4   23.20    5.60
  -8   3   4   24.10    3.80
   7  -3  -4   40.70    6.20
   7  -3  -4   39.90    4.00
  -7   3   4   43.30    4.10
  -7   3   4   36.80    5.90
  -7   3   4   38.30    6.00
   6  -3  -4    9.30    2.60
   6  -3  -4    4.80    3.30
  -6   3   4    7.30    3.80
  -6   3   4    6.70    3.80
  -6   3   4    9.50    2.10
   5  -3  -4  274.67    9.40
   5  -3  -4  299.37   12.30
   5  -3  -4  289.07    7.60
  -5   3   4  292.57   11.90
  -5   3   4  279.67    7.70
  -5   3   4  295.87   11.60
   4  -3  -4   10.30    4.00
   4  -3  -4   13.20    3.00
  -4   3   4   10.50    3.60
  -4   3   4   13.20    3.40
   3  -3  -4  301.27   11.70
   3  -3  -4  305.17   10.50
  -3   3   4  308.77   10.40
  -3   3   4  313.57   11.20
   2  -3  -4  109.69    6.80
   2  -3  -4  114.19    6.50
  -2   3   4  110.19    6.60
  -2   3   4  113.69    5.60
   1  -3  -4  410.96   10.00
   1  -3  -4  396.96   10.60
   1  -3  -4  404.06   12.90
  -1   3   4  398.36   12.60
  -1   3   4  406.16   13.30
  -1   3   4  400.46   10.00
  -1   3   4  411.26   10.70
   0  -3  -4  249.48    6.60
   0  -3  -4  248.58    9.90
   0  -3  -4  239.98    7.70
   0   3   4  258.47   10.00
   0   3   4  241.38    6.70
   0   3   4  240.48    9.20
  -1  -3  -4   61.29    4.50
  -1  -3  -4   75.59    6.70
   1   3   4   61.29    5.80
   1   3   4   61.69    5.30
  -2  -3  -4   18.40    3.50
  -2  -3  -4   26.60    4.70
   2   3   4   20.80    4.30
   2   3   4   12.20    3.40
  -3  -3  -4   82.69    6.60
  -3  -3  -4   75.49    6.30
   3   3   4   75.89    5.90
   3   3   4   82.19    7.30
  -4  -3  -4   54.29    5.90
  -4  -3  -4   73.09    7.30
   4   3   4   45.90    5.40
   4   3   4   57.69    6.60
  -5  -3  -4  180.08   10.10
  -5  -3  -4  170.28    9.70
   5   3   4  184.08    9.10
   5   3   4  168.28    9.80
  -6  -3  -4   53.39    4.40
  -6  -3  -4   49.10    7.10
  -6  -3  -4   70.19    7.50
   6   3   4   53.99    6.20
   6   3   4   56.29    7.10
  -7  -3  -4    5.80    3.80
  -7  -3  -4   -2.00    3.90
   7   3   4    5.30    3.60
   7   3   4    0.00    3.70
  -8  -3  -4   77.79    8.10
  -8  -3  -4   76.69    9.50
   8   3   4   82.29    9.50
   8   3   4   95.49    8.90
  -9  -3  -4   13.70    6.00
  -9  -3  -4   -4.00    3.00
   9   3   4   -2.50    3.70
   9   3   4    1.80    4.60
 -10  -3  -4    0.80    5.90
  10   3   4    4.70    3.90
  10   3   4    1.90    3.80
  12  -4  -4  141.49   13.50
  12  -4  -4  175.48   13.00
 -12   4   4  165.08   15.90
  11  -4  -4    0.00    4.80
  11  -4  -4    9.20    6.00
 -11   4   4   -7.10    5.30
  10  -4  -4   10.70    5.60
  10  -4  -4    9.60    5.80
 -10   4   4    8.80    5.20
   9  -4  -4    6.30    4.70
   9  -4  -4   16.50    6.20
  -9   4   4   16.60    5.80
   8  -4  -4   48.10    4.40
   8  -4  -4   40.20    7.00
  -8   4   4   47.20    7.40
  -8   4   4   44.30    4.20
  -8   4   4   48.00    7.10
   7  -4  -4   40.60    6.50
   7  -4  -4   54.79    5.00
  -7   4   4   47.10    6.70
  -7   4   4   47.30    3.50
  -7   4   4   49.20    6.70
   6  -4  -4   15.70    1.90
   6  -4  -4   10.80    4.10
   6  -4  -4   15.50    3.30
  -6   4   4   16.10    4.60
  -6   4   4   14.80    1.90
  -6   4   4   10.10    4.30
   5  -4  -4   40.50    4.60
   5  -4  -4   50.09    6.40
  -5   4   4   56.69    6.70
  -5   4   4   47.60    5.90
   4  -4  -4   56.59    5.70
   4  -4  -4   56.29    6.60
  -4   4   4   46.70    5.70
  -4   4   4   54.69    5.70
   3  -4  -4  193.08    9.80
   3  -4  -4  201.08    8.70
  -3   4   4  189.38    8.90
  -3   4   4  198.28    8.30
   2  -4  -4  118.69    7.60
   2  -4  -4  132.99    7.30
  -2   4   4  130.59    6.10
  -2   4   4  139.09    7.60
   1  -4  -4  325.97    8.60
   1  -4  -4  321.47   12.00
  -1   4   4  337.67   11.80
  -1   4   4  339.27    8.70
  -1   4   4  337.97   12.40
  -1   4   4  339.87    9.70
   0  -4  -4  492.55   15.90
   0  -4  -4  520.05   12.20
   0  -4  -4  519.65   13.30
   0   4   4  508.05   12.20
   0   4   4  508.95   15.40
   0   4   4  500.85   15.90
  -1  -4  -4  963.60   23.10
  -1  -4  -4  971.00   25.50
   1   4   4  952.50   24.50
   1   4   4  959.20   25.20
  -2  -4  -4    3.30    2.70
  -2  -4  -4   -1.00    3.00
   2   4   4    2.30    3.20
   2   4   4    2.10    3.00
  -3  -4  -4   45.00    5.50
  -3  -4  -4   47.50    6.10
   3   4   4   47.00    5.60
   3   4   4   47.10    5.90
  -4  -4  -4  272.27   12.00
  -4  -4  -4  253.07   11.40
   4   4   4  253.07   11.20
   4   4   4  261.97   11.80
  -5  -4  -4    9.70    4.20
  -5  -4  -4    3.20    3.80
   5   4   4    4.70    4.10
   5   4   4    3.80    3.40
  -6  -4  -4   65.69    7.60
  -6  -4  -4   71.99    8.30
   6   4   4   55.49    7.50
   6   4   4   48.50    6.40
  -7  -4  -4   75.29    9.10
  -7  -4  -4   67.59    7.90
   7   4   4   70.69    7.90
   7   4   4   89.99    9.60
  -8  -4  -4    7.80    4.00
  -8  -4  -4    3.70    5.00
   8   4   4    1.70    4.30
   8   4   4    8.30    4.70
  -9  -4  -4   95.89   11.90
  -9  -4  -4   88.29   11.80
   9   4   4   76.99    9.20
   9   4   4   75.09    9.80
 -10  -4  -4   -3.00    5.00
  10   4   4   -2.20    4.20
  10   4   4    2.60    3.50
  11  -5  -4   83.09   11.00
  11  -5  -4   88.89   11.50
 -11   5   4   76.79   11.00
  10  -5  -4  103.49   12.30
  10  -5  -4  128.09   13.50
 -10   5   4  130.69   12.90
   9  -5  -4   31.90    7.20
  -9   5   4   14.10    6.00
  -9   5   4   24.60    6.40
   8  -5  -4   10.20    4.50
   8  -5  -4    5.40    2.80
  -8   5   4    1.20    4.60
  -8   5   4   -2.40    4.00
   7  -5  -4   22.30    4.00
   7  -5  -4   17.20    5.60
  -7   5   4   19.50    5.30
  -7   5   4   28.20    5.60
   6  -5  -4  120.39    7.20
   6  -5  -4  112.59    8.70
  -6   5   4  131.19    9.00
  -6   5   4  115.99    9.00
   5  -5  -4   43.00    5.30
   5  -5  -4   46.90    6.60
  -5   5   4   40.50    5.60
  -5   5   4   34.60    5.80
   4  -5  -4   15.90    4.10
   4  -5  -4   15.10    4.60
  -4   5   4   23.90    4.80
  -4   5   4   17.20    3.90
   3  -5  -4   38.10    5.90
   3  -5  -4   40.30    5.30
  -3   5   4   31.40    4.80
  -3   5   4   34.70    4.60
   2  -5  -4   49.60    6.20
   2  -5  -4   49.10    5.70
  -2   5   4   50.69    4.80
  -2   5   4   47.20    5.60
   1  -5  -4  561.74   13.60
   1  -5  -4  593.44   17.80
  -1   5   4  568.34   13.50
  -1   5   4  565.04   17.30
  -1   5   4  564.34   18.10
  -1   5   4  570.24   14.80
   0  -5  -4   54.49    4.00
   0  -5  -4   38.00    5.30
   0  -5  -4   52.79    3.40
   0   5   4   56.69    6.50
   0   5   4   53.49    6.00
   0   5   4   45.50    3.30
  -1  -5  -4   33.30    5.10
  -1  -5  -4   36.20    2.50
  -1  -5  -4   36.80    4.30
   1   5   4   39.80    5.70
   1   5   4   34.00    2.30
   1   5   4   31.40    4.90
  -2  -5  -4   24.80    5.20
  -2  -5  -4   14.90    3.50
   2   5   4   15.80    4.30
   2   5   4   13.80    4.00
  -3  -5  -4   28.20    5.30
  -3  -5  -4   29.50    4.80
   3   5   4   24.10    5.00
   3   5   4   26.80    5.20
  -4  -5  -4    2.70    3.90
  -4  -5  -4    3.00    3.60
   4   5   4    1.10    3.70
   4   5   4    7.30    3.90
  -5  -5  -4  121.89    9.40
  -5  -5  -4  123.19    9.20
   5   5   4  114.19    8.70
   5   5   4  135.09    9.20
  -6  -5  -4    3.50    4.20
  -6  -5  -4   17.40    5.30
   6   5   4    7.10    4.50
   6   5   4   15.00    4.90
  -7  -5  -4    8.00    5.20
  -7  -5  -4   13.70    4.70
   7   5   4   12.30    5.20
   7   5   4   12.20    5.20
  -8  -5  -4   -2.20    3.50
  -8  -5  -4    0.20    5.60
   8   5   4    5.90    4.60
   8   5   4    1.90    4.10
  -9  -5  -4   20.60    6.70
   9   5   4    5.40    4.80
   9   5   4   15.50    5.20
  11  -6  -4   34.90    7.90
  11  -6  -4   14.40    7.20
 -11   6   4   17.60    6.50
  10  -6  -4   25.20    7.30
 -10   6   4   15.50    6.80
   9  -6  -4   14.90    5.70
  -9   6   4   29.30    6.80
  -9   6   4   29.10    7.00
   8  -6  -4   33.60    7.30
   8  -6  -4   43.20    5.40
  -8   6   4   31.50    6.60
  -8   6   4   34.80    6.70
   7  -6  -4   98.29   10.30
   7  -6  -4  112.59    7.50
  -7   6   4  101.69    9.70
  -7   6   4  124.89   11.10
   6  -6  -4  403.26   14.40
   6  -6  -4  363.96   16.00
  -6   6   4  387.96   15.70
  -6   6   4  402.16   16.20
   5  -6  -4   33.10    5.30
   5  -6  -4   31.70    6.20
  -5   6   4   35.90    6.10
  -5   6   4   31.30    5.50
   4  -6  -4  643.34   19.80
   4  -6  -4  649.04   21.20
  -4   6   4  654.93   20.50
  -4   6   4  640.74   19.30
   3  -6  -4    6.80    3.80
   3  -6  -4    9.30    4.20
  -3   6   4    7.60    3.20
  -3   6   4    9.80    4.00
   2  -6  -4    3.20    3.60
   2  -6  -4    1.40    3.70
  -2   6   4   -0.90    3.30
  -2   6   4   -2.00    2.10
   1  -6  -4    4.70    3.60
   1  -6  -4    4.00    1.70
  -1   6   4    0.00    2.10
  -1   6   4   -4.30    3.10
  -1   6   4   -3.30    1.00
  -1   6   4    0.30    3.20
   0  -6  -4  391.46   11.60
   0  -6  -4  395.66   15.10
   0   6   4  381.86   14.80
   0   6   4  393.36   10.90
   0   6   4  402.36   14.70
  -1  -6  -4   17.00    4.50
  -1  -6  -4   34.50    2.80
  -1  -6  -4   34.70    4.30
   1   6   4   23.50    4.70
   1   6   4   29.40    5.50
   1   6   4   30.40    2.70
  -2  -6  -4  158.18   10.10
  -2  -6  -4  158.78    8.50
   2   6   4  179.48    9.90
   2   6   4  170.68    9.70
  -3  -6  -4    7.60    4.30
  -3  -6  -4   11.70    3.90
   3   6   4   11.50    4.50
   3   6   4    7.90    3.90
  -4  -6  -4    1.40    3.70
  -4  -6  -4    5.70    4.10
   4   6   4   -2.30    3.70
   4   6   4    5.10    4.40
  -5  -6  -4   21.90    5.60
  -5  -6  -4   15.90    5.20
   5   6   4   16.20    5.20
   5   6   4   15.20    5.10
  -6  -6  -4   20.50    5.70
  -6  -6  -4   27.30    6.60
   6   6   4   27.00    6.40
   6   6   4   21.70    5.80
  -7  -6  -4    6.00    4.50
  -7  -6  -4   12.10    5.90
   7   6   4    8.80    4.40
   7   6   4    6.60    5.20
  -8  -6  -4   -2.70    3.70
  -8  -6  -4    3.90    5.00
   8   6   4    4.00    4.70
   8   6   4    4.50    3.40
  10  -7  -4   99.39   12.00
 -10   7   4  100.69   11.10
 -10   7   4   92.89   11.30
   9  -7  -4  110.69   11.90
  -9   7   4  123.49   12.60
  -9   7   4  126.39   12.30
   8  -7  -4   16.10    4.30
   8  -7  -4   11.50    5.10
  -8   7   4   12.00    5.50
  -8   7   4    5.50    5.30
   7  -7  -4   31.40    5.60
   7  -7  -4   36.00    7.00
  -7   7   4   48.30    7.50
  -7   7   4   46.30    7.70
   6  -7  -4    7.20    3.80
   6  -7  -4    3.10    4.40
  -6   7   4   16.90    5.30
  -6   7   4   10.80    4.50
   5  -7  -4   42.80    7.00
   5  -7  -4   59.49    7.10
  -5   7   4   55.99    7.50
  -5   7   4   58.49    7.30
   4  -7  -4    6.30    4.10
   4  -7  -4    3.70    4.00
  -4   7   4   10.50    4.40
  -4   7   4   14.50    4.10
   3  -7  -4   85.79    8.60
   3  -7  -4   75.69    8.70
  -3   7   4   71.89    7.60
  -3   7   4   83.09    7.40
   2  -7  -4  650.53   21.20
   2  -7  -4  589.84   20.10
  -2   7   4  630.84   17.70
  -2   7   4  577.44   19.90
   1  -7  -4  750.32   22.90
   1  -7  -4  721.13   17.20
  -1   7   4  736.73   22.50
  -1   7   4  682.83   18.60
   0  -7  -4   19.60    5.00
   0  -7  -4   22.60    3.40
   0   7   4   24.90    5.50
   0   7   4   25.60    3.10
   0   7   4   23.60    5.20
  -1  -7  -4   26.70    4.20
  -1  -7  -4   28.00    5.80
   1   7   4   29.10    2.90
   1   7   4   31.70    6.10
   1   7   4   25.00    5.40
  -2  -7  -4  316.77   12.40
  -2  -7  -4  337.07   15.10
   2   7   4  320.37   14.10
   2   7   4  327.27   14.30
  -3  -7  -4  121.69    9.80
  -3  -7  -4  110.49    8.20
   3   7   4  113.69    9.30
   3   7   4   99.29    8.50
  -4  -7  -4   -0.10    3.80
  -4  -7  -4    5.80    4.90
   4   7   4    4.30    4.60
   4   7   4    6.40    4.20
  -5  -7  -4   -0.20    4.30
  -5  -7  -4    0.90    4.10
   5   7   4    1.30    3.70
   5   7   4   -0.20    4.10
  -6  -7  -4   28.90    6.90
  -6  -7  -4   36.30    7.10
   6   7   4   56.29    8.10
   6   7   4   46.10    7.70
  -7  -7  -4  149.29   12.20
  -7  -7  -4  151.58   11.60
   7   7   4  136.59   10.20
   7   7   4  150.28   11.70
  -8  -7  -4   36.10    7.90
  -8  -7  -4   27.50    5.80
   8   7   4   30.90    7.50
   8   7   4   23.80    5.30
  10  -8  -4   17.50    6.20
 -10   8   4   22.90    6.00
 -10   8   4    8.20    5.50
   9  -8  -4   23.40    7.00
  -9   8   4   43.20    8.30
  -9   8   4   25.80    6.80
   8  -8  -4   75.39   10.20
   8  -8  -4   67.09    7.60
  -8   8   4   74.29    9.60
  -8   8   4   70.09    9.40
   7  -8  -4    3.10    3.80
   7  -8  -4    5.20    4.50
  -7   8   4   -2.60    4.20
  -7   8   4    3.50    4.60
   6  -8  -4   67.79    8.90
   6  -8  -4   90.29    9.00
  -6   8   4   67.29    9.00
  -6   8   4   97.49    9.70
   5  -8  -4    4.20    4.40
   5  -8  -4   -1.70    4.10
  -5   8   4   -2.80    3.90
  -5   8   4   -0.40    3.50
   4  -8  -4   64.69    8.20
   4  -8  -4   63.09    8.60
  -4   8   4   74.69    8.40
  -4   8   4   73.79    7.50
   3  -8  -4  161.58   11.20
   3  -8  -4  179.88   11.10
  -3   8   4  175.08    9.40
  -3   8   4  165.38   10.90
   2  -8  -4   46.40    7.50
   2  -8  -4   58.09    7.70
  -2   8   4   58.39    7.60
  -2   8   4   51.79    5.70
   1  -8  -4   10.10    4.70
   1  -8  -4    9.40    4.80
  -1   8   4   14.60    3.40
  -1   8   4   12.20    4.90
   0  -8  -4   16.40    5.60
   0  -8  -4   24.50    3.70
   0   8   4   34.90    6.50
   0   8   4   28.90    3.50
   0   8   4   17.80    5.30
  -1  -8  -4   23.00    4.10
  -1  -8  -4   15.30    5.30
   1   8   4   18.90    5.50
   1   8   4   18.10    5.60
  -2  -8  -4    0.50    4.10
  -2  -8  -4    0.20    3.10
   2   8   4    1.50    4.40
   2   8   4    6.80    4.30
  -3  -8  -4   83.79    8.30
  -3  -8  -4   85.79   10.00
   3   8   4   79.69    9.00
   3   8   4   88.89    9.60
  -4  -8  -4  162.68   11.60
  -4  -8  -4  163.58   10.60
   4   8   4  154.08   11.50
   4   8   4  175.38   11.10
  -5  -8  -4   26.60    6.60
  -5  -8  -4   22.50    5.90
   5   8   4   26.10    6.10
   5   8   4   12.50    5.90
  -6  -8  -4   12.50    5.40
  -6  -8  -4   13.80    5.50
   6   8   4   29.50    6.20
   6   8   4    9.40    5.80
  -7  -8  -4  115.09   12.20
  -7  -8  -4  118.69   11.90
   7   8   4  116.59    9.00
   7   8   4  112.09   12.00
   9  -9  -4    5.50    5.50
  -9   9   4   15.30    6.30
  -9   9   4   15.70    6.10
   8  -9  -4  146.09   10.00
   8  -9  -4  144.49   11.90
  -8   9   4  134.19   12.80
  -8   9   4  136.59   11.60
   7  -9  -4   13.80    4.90
   7  -9  -4   11.20    5.50
  -7   9   4   18.50    6.10
  -7   9   4   10.20    5.30
   6  -9  -4    2.60    4.40
   6  -9  -4    4.70    4.40
  -6   9   4   -2.70    4.10
  -6   9   4   -8.00    3.80
   5  -9  -4    4.20    4.50
   5  -9  -4   -7.80    3.40
  -5   9   4   -1.10    3.40
  -5   9   4   -1.50    4.30
   4  -9  -4    3.80    4.50
   4  -9  -4    3.50    4.40
  -4   9   4    8.90    5.30
  -4   9   4    9.30    3.80
   3  -9  -4   35.80    7.10
   3  -9  -4   35.00    7.20
  -3   9   4   26.40    6.20
  -3   9   4   40.90    6.00
   2  -9  -4   18.60    5.70
   2  -9  -4   13.20    5.10
  -2   9   4   18.70    4.10
  -2   9   4   20.70    5.70
   1  -9  -4   34.20    6.60
   1  -9  -4   26.00    6.70
  -1   9   4   32.20    4.50
  -1   9   4   24.90    6.00
   0  -9  -4   58.69    8.00
   0   9   4   58.09    8.00
  -1  -9  -4   -1.70    4.60
  -1  -9  -4    1.00    2.50
   1   9   4   -0.80    4.10
   1   9   4    3.00    4.90
  -2  -9  -4   23.50    4.70
  -2  -9  -4   25.80    6.40
   2   9   4   33.90    6.90
   2   9   4   22.90    6.00
  -3  -9  -4  107.69    8.40
  -3  -9  -4  142.69   13.30
   3   9   4  129.89   12.00
   3   9   4  115.19    9.70
  -4  -9  -4    0.60    4.80
  -4  -9  -4    7.30    4.00
   4   9   4    8.90    5.50
   4   9   4   16.20    5.30
  -5  -9  -4    5.70    3.90
  -5  -9  -4    3.10    5.10
   5   9   4    4.00    5.30
   5   9   4    6.20    3.70
  -6  -9  -4   78.89    9.70
  -6  -9  -4  111.09   12.20
   6   9   4   72.19   10.10
   6   9   4   83.39    9.20
   8 -10  -4    4.70    3.90
   8 -10  -4   -3.40    4.40
  -8  10   4    2.90    4.60
  -8  10   4   10.90    5.80
   7 -10  -4   49.60    8.60
   7 -10  -4   64.89    8.70
  -7  10   4   65.09    9.10
  -7  10   4   68.19    9.90
   6 -10  -4    8.90    5.50
   6 -10  -4   15.90    5.90
  -6  10   4    7.20    4.70
  -6  10   4    8.20    5.40
   5 -10  -4   16.60    5.90
   5 -10  -4   14.60    5.50
  -5  10   4   17.00    5.90
  -5  10   4   13.50    5.00
   4 -10  -4   92.79   10.90
   4 -10  -4  116.39   11.70
  -4  10   4  101.59    8.30
  -4  10   4   91.39   10.20
   3 -10  -4    0.30    4.30
   3 -10  -4    1.30    4.30
  -3  10   4   -0.40    3.10
  -3  10   4   -1.00    4.60
   2 -10  -4   -4.50    4.40
   2 -10  -4   -1.90    4.40
  -2  10   4    1.40    4.80
  -2  10   4   -0.20    2.90
   1 -10  -4    7.80    5.20
   1 -10  -4    4.50    4.70
  -1  10   4    4.10    5.30
   0 -10  -4    7.50    5.50
   0 -10  -4   13.20    5.60
   0  10   4    4.30    5.10
  -1 -10  -4    7.80    6.20
   1  10   4    2.70    4.60
  -2 -10  -4    5.60    5.50
   2  10   4   11.80    6.30
   2  10   4    7.60    4.70
  -3 -10  -4   28.20    6.90
  -3 -10  -4   36.80    8.20
   3  10   4   35.70    6.70
   3  10   4   42.10    7.80
  -4 -10  -4   49.90    7.20
  -4 -10  -4   59.29    9.50
   4  10   4   48.70    8.50
   4  10   4   47.50    7.70
  -5 -10  -4    9.50    4.50
  -5 -10  -4    0.90    4.50
   5  10   4   15.80    3.60
   5  10   4   -6.10    4.60
   7 -11  -4   24.90    6.50
   7 -11  -4   11.90    5.30
  -7  11   4   28.60    7.10
  -7  11   4   29.30    5.70
   6 -11  -4   59.69    9.70
   6 -11  -4   68.09    9.30
  -6  11   4   47.60    7.70
  -6  11   4   50.69    8.80
   5 -11  -4    8.70    5.70
   5 -11  -4   16.30    5.60
  -5  11   4    7.60    4.50
  -5  11   4   14.50    6.50
   4 -11  -4    3.80    5.40
   4 -11  -4    3.40    4.70
  -4  11   4    5.10    3.40
  -4  11   4    4.50    5.80
   3 -11  -4   15.60    6.40
   3 -11  -4    9.00    5.40
  -3  11   4   21.20    4.80
  -3  11   4   15.20    6.30
   2 -11  -4   14.00    6.10
   2 -11  -4   23.90    6.90
  -2  11   4   20.70    6.70
   1 -11  -4   15.80    5.90
   1 -11  -4    4.20    5.40
  -1  11   4    2.80    6.00
   0 -11  -4   10.90    5.70
   0 -11  -4    6.50    5.20
   0  11   4    9.40    6.00
  -1 -11  -4   43.10    8.40
  -1 -11  -4   39.10    8.10
   1  11   4   35.20    8.30
  -2 -11  -4  102.79   11.80
   2  11   4  128.89   13.30
   2  11   4  150.18   10.70
  -3 -11  -4  -12.70    3.70
   3  11   4   -1.90    5.30
   4 -12  -4    4.40    4.10
   4 -12  -4    5.30    5.30
  -4  12   4   18.00    7.00
   3 -12  -4  122.29   13.60
   3 -12  -4  121.09   13.10
  -3  12   4  123.59   13.60
   2 -12  -4   37.60    7.70
   2 -12  -4   47.60    8.60
  -2  12   4   36.20    8.50
   1 -12  -4   21.40    6.60
   1 -12  -4   47.30    9.10
  -1  12   4   32.30    8.10
   0 -12  -4   -4.30    4.70
   0 -12  -4   -2.30    3.00
   0  12   4    2.70    5.40
  -1 -12  -4  115.49   13.40
  -1 -12  -4  110.59   11.70
   1  12   4   87.69   11.80
   2  15  -5    9.90    5.60
   2  15  -5   14.30    4.50
  -2 -15   5    8.30    6.70
  -2 -15   5   12.00    4.40
   1  15  -5   43.60    8.20
   1  15  -5   45.70    7.70
  -1 -15   5   32.00    7.90
   0  15  -5    7.20    4.30
   0  15  -5   -4.60    4.20
   0 -15   5   -6.90    4.20
  -1  15  -5   18.60    5.90
  -1  15  -5   35.90    7.00
   1 -15   5   37.80    8.40
  -2  15  -5   81.79    9.80
  -2  15  -5   78.89    9.00
   2 -15   5  103.79   12.90
  -3  15  -5    5.00    5.00
   3 -15   5    4.40    5.50
   4  14  -5   57.99    7.50
   4  14  -5   50.19    9.50
  -4 -14   5   56.39    8.80
  -4 -14   5   68.89    9.50
   3  14  -5   15.70    6.50
   3  14  -5   15.80    4.50
  -3 -14   5   21.10    6.50
  -3 -14   5   12.80    4.60
   2  14  -5    4.90    5.60
   2  14  -5   16.30    5.20
  -2 -14   5   19.60    6.70
  -2 -14   5   11.50    4.40
   1  14  -5   30.00    6.50
   1  14  -5   39.00    7.30
  -1 -14   5   34.10    6.50
  -1 -14   5   24.10    6.80
   0  14  -5   54.99    8.50
   0  14  -5   40.00    7.20
   0 -14   5   34.20    6.50
   0 -14   5   50.89    8.50
  -1  14  -5    9.40    5.00
  -1  14  -5   15.20    5.50
   1 -14   5   11.40    5.50
  -2  14  -5   58.49    8.70
  -2  14  -5   51.99    7.30
   2 -14   5   56.69    9.70
  -3  14  -5   26.00    5.70
  -3  14  -5   24.60    6.90
   3 -14   5   28.20    7.50
  -4  14  -5    5.70    5.20
   4 -14   5   -0.10    4.30
  -5  14  -5   61.19    9.60
   5 -14   5   55.89   10.00
   6  13  -5   -0.80    5.90
  -6 -13   5   -4.10    2.70
  -6 -13   5    3.90    4.70
   5  13  -5   41.70    8.60
   5  13  -5   34.70    6.50
  -5 -13   5   48.20    8.60
  -5 -13   5   43.20    7.60
   4  13  -5   12.80    4.50
   4  13  -5    9.90    5.90
  -4 -13   5    0.30    4.40
  -4 -13   5    6.90    4.30
   3  13  -5   30.70    6.10
   3  13  -5   20.60    6.40
  -3 -13   5   29.10    6.80
  -3 -13   5   20.50    5.90
   2  13  -5   -1.70    4.50
   2  13  -5   11.80    4.70
  -2 -13   5    9.70    5.40
  -2 -13   5   -3.00    3.60
   1  13  -5   -1.90    3.80
   1  13  -5    3.50    4.60
  -1 -13   5    3.10    5.00
  -1 -13   5   -1.90    3.60
   0  13  -5  125.09   10.10
   0  13  -5  139.99   10.30
   0 -13   5  142.79   10.10
   0 -13   5  137.79   11.40
  -1  13  -5  138.79   10.60
  -1  13  -5  141.69   10.00
   1 -13   5  137.19   13.00
   1 -13   5  139.69   10.10
  -2  13  -5    3.40    4.80
  -2  13  -5    2.20    3.90
   2 -13   5    2.00    3.40
   2 -13   5    1.00    4.70
  -3  13  -5    6.80    4.70
  -3  13  -5   -1.00    3.10
   3 -13   5    3.60    4.80
  -4  13  -5   89.29   10.70
  -4  13  -5   91.69   10.70
   4 -13   5   78.79   10.40
  -5  13  -5    5.80    5.00
   5 -13   5    5.70    5.20
   5 -13   5    2.00    3.00
  -6  13  -5    7.10    5.00
   6 -13   5    7.10    5.40
   6 -13   5   13.90    3.40
  -7  13  -5   39.30    8.50
   7 -13   5   58.99    7.50
   7 -13   5   44.00    8.20
   7  12  -5    2.30    6.10
  -7 -12   5   12.10    6.10
   6  12  -5   93.29   10.90
   6  12  -5  113.69    9.20
  -6 -12   5  116.09   11.00
  -6 -12   5  111.99   11.90
   5  12  -5   45.10    6.80
   5  12  -5   48.90    8.40
  -5 -12   5   47.10    7.50
  -5 -12   5   36.80    7.30
   4  12  -5  216.08   13.30
   4  12  -5  202.58   11.80
  -4 -12   5  192.28   12.60
  -4 -12   5  206.68   12.40
   3  12  -5   93.19   10.20
   3  12  -5   89.59    9.50
  -3 -12   5  102.79   10.30
  -3 -12   5   97.49   10.30
   2  12  -5   49.60    7.10
   2  12  -5   40.40    7.10
  -2 -12   5   45.80    7.10
  -2 -12   5   38.40    7.10
   1  12  -5  187.08   11.40
   1  12  -5  200.98   11.50
  -1 -12   5  208.98   11.70
  -1 -12   5  220.18   12.90
   0  12  -5   57.59    8.00
   0  12  -5   45.90    6.60
   0 -12   5   44.50    7.80
   0 -12   5   42.20    6.80
  -1  12  -5  198.58   12.00
  -1  12  -5  193.48   10.90
   1 -12   5  196.28   12.50
   1 -12   5  211.08   11.50
  -2  12  -5    7.10    4.50
  -2  12  -5    4.70    3.70
   2 -12   5    8.10    4.20
   2 -12   5    3.10    4.80
  -3  12  -5    8.20    4.00
  -3  12  -5   11.20    4.10
  -3  12  -5   10.70    5.10
   3 -12   5   10.10    5.00
   3 -12   5   13.20    3.30
  -4  12  -5   39.30    5.60
  -4  12  -5   30.60    4.80
  -4  12  -5   20.00    6.10
   4 -12   5   44.80    7.60
   4 -12   5   46.00    5.70
  -5  12  -5   26.70    6.90
   5 -12   5   25.20    6.60
   5 -12   5   23.00    5.20
  -6  12  -5   21.10    6.50
   6 -12   5   23.40    6.90
   6 -12   5   15.30    4.70
  -7  12  -5   -1.90    4.80
   7 -12   5   -0.90    4.10
   7 -12   5    6.30    3.00
  -8  12  -5   90.89   11.70
   8 -12   5   98.99   11.30
   8 -12   5  109.79    9.30
   8  11  -5   75.79   12.10
   8  11  -5   81.99   11.40
  -8 -11   5   80.29   11.70
   7  11  -5   83.19   11.30
   7  11  -5   58.89    7.80
  -7 -11   5   67.39   10.30
   6  11  -5   -8.00    2.90
   6  11  -5    6.30    5.70
  -6 -11   5    6.60    5.30
  -6 -11   5   -1.70    3.10
   5  11  -5   13.80    5.90
   5  11  -5   16.90    5.00
  -5 -11   5   15.90    4.90
  -5 -11   5    4.70    4.60
   4  11  -5   97.19    9.80
   4  11  -5  101.09    9.50
  -4 -11   5  109.79    9.00
  -4 -11   5  113.89   11.00
   3  11  -5  330.87   14.70
   3  11  -5  342.87   15.40
  -3 -11   5  368.06   15.80
  -3 -11   5  354.96   15.70
   2  11  -5   16.90    5.20
   2  11  -5    5.90    4.40
  -2 -11   5   15.20    5.00
  -2 -11   5    7.10    4.20
   1  11  -5   52.29    6.80
   1  11  -5   62.89    7.60
  -1 -11   5   61.29    8.10
  -1 -11   5   57.89    7.30
   0  11  -5   37.90    6.30
   0  11  -5   26.40    5.30
   0 -11   5   34.60    6.10
   0 -11   5   29.10    5.80
  -1  11  -5    7.40    4.20
  -1  11  -5    9.20    3.90
   1 -11   5    7.50    2.10
   1 -11   5    8.30    3.80
   1 -11   5   13.80    4.70
  -2  11  -5   13.20    3.90
  -2  11  -5    9.60    4.70
   2 -11   5    8.20    2.70
   2 -11   5    9.50    4.30
   2 -11   5   11.20    4.80
  -3  11  -5  178.08    9.10
  -3  11  -5  173.88    9.40
  -3  11  -5  183.68   11.20
   3 -11   5  170.88   11.50
   3 -11   5  166.58    8.50
  -4  11  -5   -2.10    3.70
  -4  11  -5    5.70    3.20
  -4  11  -5    3.50    2.80
   4 -11   5    0.40    3.90
   4 -11   5    1.70    3.10
  -5  11  -5  120.99   11.50
  -5  11  -5  130.69    8.30
   5 -11   5  129.49   10.80
   5 -11   5  118.59    8.80
  -6  11  -5    6.90    5.20
  -6  11  -5    2.80    2.90
   6 -11   5    7.20    5.00
   6 -11   5   -2.20    2.70
  -7  11  -5  147.09   12.40
   7 -11   5  107.89   11.20
   7 -11   5  132.69    9.80
  -8  11  -5   19.00    6.20
   8 -11   5   18.00    5.50
   8 -11   5   17.70    5.50
  -9  11  -5   -3.50    4.70
   9 -11   5    5.00    3.80
   9 -11   5   10.80    3.60
   9  10  -5   23.70    6.20
   9  10  -5   14.90    7.30
  -9 -10   5    9.60    6.90
   8  10  -5    1.70    3.50
   8  10  -5    4.80    5.90
  -8 -10   5    3.90    5.50
   7  10  -5   68.39    9.70
   7  10  -5   52.69    7.40
  -7 -10   5   57.09    8.80
  -7 -10   5   59.89    7.00
   6  10  -5   54.29    7.50
   6  10  -5   73.19    9.30
  -6 -10   5   54.29    6.70
  -6 -10   5   68.49    9.50
   5  10  -5   10.20    4.60
   5  10  -5   19.00    5.70
  -5 -10   5   13.70    4.20
  -5 -10   5   13.70    5.50
   4  10  -5  130.29    9.80
   4  10  -5  112.09    9.00
  -4 -10   5  129.69    9.90
  -4 -10   5  142.59    9.20
   3  10  -5   -0.10    3.70
   3  10  -5   -3.10    3.10
  -3 -10   5    1.60    3.50
  -3 -10   5   -2.40    3.50
   2  10  -5  440.76   16.50
   2  10  -5  454.65   16.30
  -2 -10   5  441.76   16.70
  -2 -10   5  436.96   16.50
   1  10  -5    3.20    3.70
   1  10  -5    5.40    3.90
  -1 -10   5    5.90    4.30
  -1 -10   5    6.50    3.90
  -1 -10   5    8.00    1.30
   0  10  -5  178.48   10.10
   0  10  -5  153.18    8.90
   0 -10   5  165.58   10.30
   0 -10   5  174.38    5.90
   0 -10   5  162.68    9.60
  -1  10  -5    3.00    3.70
  -1  10  -5    2.40    3.00
   1 -10   5    0.10    1.60
   1 -10   5    2.60    3.60
   1 -10   5    4.70    3.50
  -2  10  -5   20.30    4.10
  -2  10  -5   20.60    5.20
   2 -10   5   24.90    3.70
   2 -10   5   20.20    4.90
   2 -10   5   19.10    5.10
  -3  10  -5    2.70    2.80
  -3  10  -5    2.30    3.30
  -3  10  -5    0.00    3.70
   3 -10   5    4.00    4.10
   3 -10   5   -1.50    2.30
  -4  10  -5   89.09    9.30
  -4  10  -5   87.39    7.70
  -4  10  -5   86.79    6.10
   4 -10   5   83.79    9.10
   4 -10   5   80.89    6.80
  -5  10  -5  100.39   10.20
  -5  10  -5   83.99    6.00
  -5  10  -5   73.99    7.10
   5 -10   5   70.49    8.50
   5 -10   5   84.59    8.40
  -6  10  -5    2.80    4.70
  -6  10  -5    7.60    3.50
   6 -10   5    5.30    4.70
   6 -10   5    8.20    4.20
  -7  10  -5    5.30    3.50
  -7  10  -5    5.00    5.10
   7 -10   5    3.10    4.30
   7 -10   5   -0.30    4.10
  -8  10  -5   28.80    5.80
  -8  10  -5   10.90    6.10
   8 -10   5   31.20    6.90
   8 -10   5   35.70    7.20
  -9  10  -5  142.39   13.90
   9 -10   5  110.09   10.80
   9 -10   5  129.29   10.60
   9   9  -5    1.90    3.70
   9   9  -5    1.20    5.90
  -9  -9   5    2.00    4.90
   8   9  -5  104.19   10.50
   8   9  -5   99.39   11.40
  -8  -9   5  100.79   11.30
   7   9  -5   -2.30    4.50
   7   9  -5   -6.80    2.90
  -7  -9   5    8.40    5.60
  -7  -9   5    6.90    2.90
   6   9  -5    6.50    4.40
   6   9  -5    8.20    5.20
  -6  -9   5    3.10    4.50
  -6  -9   5    5.40    3.40
   5   9  -5   24.30    5.50
   5   9  -5   28.00    5.90
  -5  -9   5   37.60    5.60
  -5  -9   5   32.40    6.70
   4   9  -5  136.59    9.40
   4   9  -5  139.99    9.40
  -4  -9   5  130.79    9.60
  -4  -9   5  132.89    8.50
   3   9  -5   23.10    5.00
   3   9  -5   27.50    5.40
  -3  -9   5   18.50    4.60
  -3  -9   5   25.60    5.20
   2   9  -5    2.90    3.50
   2   9  -5    4.20    3.60
  -2  -9   5    4.90    3.50
  -2  -9   5    5.20    3.50
   1   9  -5  139.79    8.90
   1   9  -5  147.49    8.20
  -1  -9   5  137.49    8.50
  -1  -9   5  149.69    9.10
   0   9  -5  115.19    8.10
   0   9  -5  128.49    7.50
   0  -9   5  131.59    8.70
   0  -9   5  116.79    8.00
   0  -9   5  127.79    4.60
   0  -9   5  131.89    4.70
  -1   9  -5  104.59    6.70
  -1   9  -5  102.49    7.70
   1  -9   5  101.39    4.90
   1  -9   5  103.09    7.70
   1  -9   5  100.69    8.00
  -2   9  -5   81.19    5.60
  -2   9  -5   85.19    8.00
   2  -9   5   63.39    7.50
   2  -9   5   86.79    5.30
   2  -9   5   91.99    8.40
  -3   9  -5  241.78    9.10
  -3   9  -5  241.08   10.70
  -3   9  -5  251.37   11.90
   3  -9   5  248.78   10.10
   3  -9   5  245.58   12.10
  -4   9  -5  138.69    9.30
  -4   9  -5  137.59    8.00
  -4   9  -5  128.89    6.50
   4  -9   5  136.09    8.20
   4  -9   5  125.49    9.20
  -5   9  -5  163.68    7.30
  -5   9  -5  151.48    8.80
  -5   9  -5  160.38   10.40
   5  -9   5  179.68    9.80
   5  -9   5  159.78   10.50
  -6   9  -5   31.40    5.40
  -6   9  -5   26.60    6.50
   6  -9   5   35.10    6.40
   6  -9   5   31.50    6.00
  -7   9  -5    2.10    4.80
  -7   9  -5   -1.30    3.20
   7  -9   5    2.20    3.80
   7  -9   5    8.30    4.80
  -8   9  -5    3.30    3.60
  -8   9  -5    7.50    5.30
   8  -9   5    2.40    4.00
   8  -9   5    1.90    3.90
  -9   9  -5   17.60    5.10
  -9   9  -5   28.00    6.80
   9  -9   5   17.90    5.00
   9  -9   5   24.00    6.00
 -10   9  -5   30.10    7.50
  10  -9   5   21.80    7.00
  10   8  -5    2.30    6.20
 -10  -8   5    7.80    5.50
   9   8  -5   25.80    7.00
   9   8  -5   13.90    5.20
  -9  -8   5   24.00    6.90
   8   8  -5  217.48   12.50
   8   8  -5  202.78   13.60
  -8  -8   5  227.98   13.90
   7   8  -5   65.39    8.40
   7   8  -5   64.09    8.10
  -7  -8   5   77.69    9.40
  -7  -8   5   70.99    6.30
   6   8  -5   50.49    7.10
   6   8  -5   49.40    7.00
  -6  -8   5   55.59    5.90
  -6  -8   5   57.99    8.00
   5   8  -5   72.49    3.50
   5   8  -5   76.19    7.80
   5   8  -5   72.59    7.70
  -5  -8   5   62.59    6.20
  -5  -8   5   86.59    9.10
   4   8  -5   16.80    4.70
   4   8  -5   18.50    4.60
  -4  -8   5   20.90    5.00
  -4  -8   5   20.10    4.10
   3   8  -5  107.29    7.70
   3   8  -5  108.49    7.80
  -3  -8   5  111.19    7.20
  -3  -8   5  108.39    8.20
   2   8  -5   35.40    4.90
   2   8  -5   31.40    5.20
  -2  -8   5   32.00    5.40
  -2  -8   5   33.90    5.10
   1   8  -5   -1.70    2.90
   1   8  -5    3.60    2.80
  -1  -8   5   -0.10    2.90
  -1  -8   5    1.50    3.10
   0   8  -5   -0.50    3.00
   0   8  -5   -1.80    2.50
   0  -8   5    4.80    3.30
   0  -8   5   -0.40    2.80
   0  -8   5   -0.40    1.10
   0  -8   5   -0.50    1.10
  -1   8  -5    3.70    2.60
  -1   8  -5    6.30    3.60
   1  -8   5    9.20    3.70
   1  -8   5    7.60    3.60
   1  -8   5    5.40    2.00
  -2   8  -5  266.97   11.50
  -2   8  -5  276.07    9.00
   2  -8   5  251.07    9.10
   2  -8   5  230.68   11.00
   2  -8   5  260.67   11.50
  -3   8  -5  201.48    7.40
  -3   8  -5  200.78    9.40
  -3   8  -5  198.48   10.30
   3  -8   5  195.88    8.70
   3  -8   5  198.68   10.50
  -4   8  -5    4.40    3.20
  -4   8  -5    3.60    1.90
  -4   8  -5    1.10    3.40
   4  -8   5    4.40    3.90
   4  -8   5    6.80    3.20
  -5   8  -5  405.16   11.50
  -5   8  -5  381.66   14.10
  -5   8  -5  386.36   15.40
   5  -8   5  401.66   14.80
   5  -8   5  395.26   15.50
  -6   8  -5   10.20    4.90
  -6   8  -5    8.00    3.80
   6  -8   5    1.90    3.70
   6  -8   5    6.30    4.00
  -7   8  -5   55.69    6.80
  -7   8  -5   69.99    8.90
   7  -8   5   53.29    7.20
   7  -8   5   61.79    8.00
  -8   8  -5    3.40    4.70
  -8   8  -5   -3.80    3.30
   8  -8   5    8.20    4.80
   8  -8   5    8.00    4.50
  -9   8  -5   20.10    6.00
  -9   8  -5   11.20    4.70
   9  -8   5   16.80    5.40
   9  -8   5   25.90    7.00
 -10   8  -5  212.08   13.90
 -10   8  -5  240.88   12.90
  10  -8   5  178.08   13.00
  11   7  -5   10.50    7.20
 -11  -7   5    0.70    4.00
 -11  -7   5   -0.30    4.80
  10   7  -5   39.00    8.30
 -10  -7   5   27.90    7.00
 -10  -7   5   27.20    7.40
   9   7  -5   74.59   10.00
  -9  -7   5   78.69   10.00
  -9  -7   5   96.69   11.80
   8   7  -5    3.10    5.20
   8   7  -5    6.50    2.60
  -8  -7   5    4.60    4.90
  -8  -7   5    1.80    4.50
   7   7  -5  102.99    5.70
   7   7  -5  111.29   10.40
  -7  -7   5   96.19    9.70
  -7  -7   5   92.09    9.50
  -7  -7   5   91.29    5.60
   6   7  -5  142.59    6.10
   6   7  -5  141.19    9.80
  -6  -7   5  152.58   10.20
  -6  -7   5  146.59    7.20
   5   7  -5    5.60    1.90
   5   7  -5    2.00    3.40
   5   7  -5    6.20    4.20
  -5  -7   5    4.30    2.80
  -5  -7   5    5.20    3.90
   4   7  -5  365.36   14.10
   4   7  -5  405.46   14.30
   4   7  -5  367.36    8.80
  -4  -7   5  402.76   14.90
  -4  -7   5  407.36   13.00
   3   7  -5    0.70    3.00
   3   7  -5    5.50    3.40
  -3  -7   5    6.00    3.00
  -3  -7   5    3.30    3.30
   2   7  -5  529.95   17.10
   2   7  -5  579.14   16.50
  -2  -7   5  568.84   17.50
  -2  -7   5  549.35   16.50
   1   7  -5   59.69    5.30
   1   7  -5   61.39    6.40
  -1  -7   5   69.29    5.80
  -1  -7   5   72.19    6.60
   0   7  -5  330.57   10.50
   0   7  -5  312.27    8.50
   0   7  -5  348.17   12.40
   0  -7   5  327.17   12.30
   0  -7   5  330.97   12.20
   0  -7   5  331.77    8.20
  -1   7  -5  104.39    7.00
  -1   7  -5  110.09    5.50
   1  -7   5  120.19    7.50
   1  -7   5  110.59    4.90
   1  -7   5  116.49    7.20
  -2   7  -5    2.00    1.80
  -2   7  -5    2.70    3.00
   2  -7   5    1.80    3.10
   2  -7   5    1.10    2.20
   2  -7   5   -0.50    2.90
  -3   7  -5  257.67   10.40
  -3   7  -5  259.57   11.10
  -3   7  -5  251.57    7.70
   3  -7   5  258.57    9.80
   3  -7   5  271.17   11.50
   3  -7   5  248.78    7.50
  -4   7  -5  171.78    6.00
  -4   7  -5  181.28    8.90
  -4   7  -5  158.28    9.30
   4  -7   5  177.78    8.80
   4  -7   5  158.18    5.50
   4  -7   5  165.78    9.40
  -5   7  -5  299.97   11.90
  -5   7  -5  301.47   12.90
   5  -7   5  282.77   12.60
   5  -7   5  278.27   12.10
  -6   7  -5    7.40    3.80
  -6   7  -5   15.10    4.80
   6  -7   5   13.60    4.70
   6  -7   5   13.90    2.40
   6  -7   5   20.60    4.90
  -7   7  -5   18.30    5.00
  -7   7  -5   21.60    5.70
   7  -7   5   26.40    6.10
   7  -7   5   27.40    5.60
  -8   7  -5   87.99    9.70
  -8   7  -5   64.19    7.90
   8  -7   5   64.39    7.90
   8  -7   5   81.99   10.10
  -9   7  -5  154.58   11.60
  -9   7  -5  169.18   11.00
   9  -7   5  147.69   10.00
   9  -7   5  149.69   11.70
 -10   7  -5   51.99    8.70
 -10   7  -5   47.70    7.40
  10  -7   5   48.70    8.40
  11   6  -5  142.69   13.80
 -11  -6   5  152.68   11.90
 -11  -6   5  171.68   14.10
  10   6  -5    1.90    5.80
 -10  -6   5    8.40    5.90
 -10  -6   5    7.50    5.30
   9   6  -5   22.40    4.10
   9   6  -5   15.40    6.40
  -9  -6   5   36.00    7.10
  -9  -6   5   26.00    6.90
   8   6  -5   19.00    3.50
   8   6  -5   22.00    6.00
  -8  -6   5   26.80    6.60
  -8  -6   5   14.80    5.50
   7   6  -5  270.77   12.70
   7   6  -5  273.07    9.90
  -7  -6   5  257.47   13.20
  -7  -6   5  270.77    8.80
  -7  -6   5  252.07   13.00
   6   6  -5  210.98   10.90
   6   6  -5  217.38    7.80
  -6  -6   5  206.88    7.80
  -6  -6   5  204.78   11.30
  -6  -6   5  190.88   10.80
   5   6  -5   40.40    5.40
   5   6  -5   46.00    3.40
  -5  -6   5   54.99    6.80
  -5  -6   5   57.29    4.90
  -5  -6   5   68.69    7.40
   4   6  -5   88.69    7.10
   4   6  -5   96.59    3.60
   4   6  -5   99.99    6.70
  -4  -6   5   93.89    7.30
  -4  -6   5   93.29    5.60
  -4  -6   5  102.09    3.60
   3   6  -5    3.40    3.10
   3   6  -5    4.80    3.40
  -3  -6   5    1.80    3.10
  -3  -6   5    3.10    2.40
   2   6  -5   81.09    6.10
   2   6  -5   69.49    5.60
  -2  -6   5   63.59    6.10
  -2  -6   5   72.99    5.50
   1   6  -5  263.77    8.80
   1   6  -5  239.98    9.90
  -1  -6   5  254.67   10.00
  -1  -6   5  239.38    9.60
   0   6  -5   -0.30    1.20
   0   6  -5   -1.40    2.70
   0   6  -5    1.90    2.10
   0  -6   5    1.90    1.20
   0  -6   5    1.60    2.70
   0  -6   5    1.50    2.80
  -1   6  -5   42.80    3.40
  -1   6  -5   39.90    4.90
  -1   6  -5   36.20    3.00
   1  -6   5   45.10    5.20
   1  -6   5   42.70    5.30
   1  -6   5   42.60    3.30
   1  -6   5   41.10    3.50
  -2   6  -5   44.10    5.10
  -2   6  -5   37.60    2.80
   2  -6   5   40.00    4.00
   2  -6   5   38.40    2.70
   2  -6   5   37.00    4.90
  -3   6  -5   43.00    5.10
  -3   6  -5   36.80    2.60
  -3   6  -5   49.50    5.60
   3  -6   5   41.40    5.40
   3  -6   5   44.60    2.50
   3  -6   5   47.80    4.90
  -4   6  -5  482.15   15.30
  -4   6  -5  466.95   15.60
   4  -6   5  492.65   15.30
   4  -6   5  482.55   11.00
   4  -6   5  482.55   16.00
  -5   6  -5   -0.10    3.10
  -5   6  -5    3.00    3.10
   5  -6   5   -3.10    2.90
   5  -6   5    0.80    1.10
   5  -6   5    0.60    3.20
   5  -6   5    0.40    1.30
  -6   6  -5    0.70    3.50
  -6   6  -5    1.80    3.40
   6  -6   5    3.50    3.60
   6  -6   5    2.70    1.50
   6  -6   5    4.10    3.60
  -7   6  -5  128.69    9.40
  -7   6  -5  108.59    8.60
   7  -6   5  103.09    8.20
   7  -6   5  110.39    9.10
  -8   6  -5    5.80    4.20
  -8   6  -5    8.50    4.60
   8  -6   5   11.90    5.10
   8  -6   5    8.10    4.20
  -9   6  -5   22.10    5.80
  -9   6  -5   22.40    6.00
   9  -6   5   23.80    5.20
   9  -6   5   20.90    6.60
 -10   6  -5    5.90    5.00
 -10   6  -5   14.10    5.70
  10  -6   5    0.40    5.00
 -11   6  -5    4.30    4.30
 -11   6  -5   11.00    4.70
  11  -6   5    5.30    4.50
  11   5  -5   -3.60    5.40
  11   5  -5    6.30    3.10
 -11  -5   5   12.00    5.30
 -11  -5   5    3.50    5.50
  10   5  -5  106.19    7.40
  10   5  -5  108.69   11.30
 -10  -5   5  114.69   11.90
 -10  -5   5  105.99   11.50
   9   5  -5   -3.90    2.40
   9   5  -5    3.50    5.00
  -9  -5   5   -0.60    4.40
  -9  -5   5    4.30    4.60
   8   5  -5  158.88    8.30
   8   5  -5  181.68   11.40
  -8  -5   5  155.38   10.80
  -8  -5   5  147.09   10.30
   7   5  -5   33.80    5.40
   7   5  -5   37.40    4.60
  -7  -5   5   39.50    6.00
  -7  -5   5   35.30    6.20
  -7  -5   5   35.90    2.60
   6   5  -5  151.38    9.20
   6   5  -5  144.59    6.70
  -6  -5   5  162.88    5.90
  -6  -5   5  155.58    9.50
  -6  -5   5  138.69    9.20
   5   5  -5  110.29    7.70
   5   5  -5  121.59    5.30
  -5  -5   5  123.99    5.50
  -5  -5   5  108.49    8.00
  -5  -5   5  118.69    8.00
   4   5  -5   37.30    4.70
   4   5  -5   37.20    2.70
  -4  -5   5   42.50    5.60
  -4  -5   5   44.00    5.80
  -4  -5   5   36.60    2.70
  -4  -5   5   39.90    3.90
   3   5  -5  333.57    7.50
   3   5  -5  351.26   11.40
   3   5  -5  324.87   12.10
  -3  -5   5  328.57   10.30
  -3  -5   5  310.57   11.80
   2   5  -5   16.50    3.20
   2   5  -5   21.20    4.00
  -2  -5   5   19.80    3.20
  -2  -5   5   21.60    3.90
   1   5  -5  806.62   20.20
   1   5  -5  758.02   18.30
  -1  -5   5  733.73   19.30
  -1  -5   5  740.63   20.00
   0   5  -5  379.56    9.20
   0   5  -5  363.96   12.10
   0   5  -5  382.46   10.10
   0  -5   5  380.96   11.90
   0  -5   5  364.66    9.10
   0  -5   5  381.26   10.10
   0  -5   5  377.26   12.40
  -1   5  -5  183.68    8.10
  -1   5  -5  185.38    6.40
  -1   5  -5  188.18    5.60
   1  -5   5  182.78    8.10
   1  -5   5  187.48    6.40
   1  -5   5  190.88    5.70
   1  -5   5  193.58    8.60
  -2   5  -5  329.07   11.20
  -2   5  -5  318.67   11.20
  -2   5  -5  326.47    7.50
   2  -5   5  329.07    7.50
   2  -5   5  330.07   10.10
   2  -5   5  326.27   11.60
  -3   5  -5   56.39    5.60
  -3   5  -5   63.19    5.80
   3  -5   5   62.49    5.50
   3  -5   5   59.69    5.80
  -4   5  -5   39.60    5.00
  -4   5  -5   44.90    5.30
   4  -5   5   44.90    5.30
   4  -5   5   46.80    5.60
  -5   5  -5   -0.90    2.90
  -5   5  -5    0.20    3.00
   5  -5   5    4.40    3.60
   5  -5   5    1.40    1.00
   5  -5   5   -0.60    2.90
   5  -5   5    0.60    1.10
  -6   5  -5   20.90    4.80
  -6   5  -5   20.40    4.70
   6  -5   5   21.60    2.40
   6  -5   5   19.70    4.80
   6  -5   5   19.50    4.70
  -7   5  -5   43.50    6.20
  -7   5  -5   40.60    6.00
   7  -5   5   36.50    5.80
   7  -5   5   35.40    3.80
   7  -5   5   52.29    7.40
  -8   5  -5   52.69    7.20
  -8   5  -5   49.90    7.20
   8  -5   5   63.39    7.50
   8  -5   5   67.49    8.70
  -9   5  -5   22.80    6.20
  -9   5  -5   24.70    5.80
   9  -5   5   21.60    5.00
   9  -5   5   26.60    6.60
 -10   5  -5   92.79   10.90
 -10   5  -5   84.29    9.70
  10  -5   5   94.89   11.40
 -11   5  -5   13.20    5.20
 -11   5  -5   11.40    5.90
  11  -5   5   12.70    5.60
  12   4  -5   -4.00    6.10
 -12  -4   5   16.50    5.90
 -12  -4   5   10.60    5.40
  11   4  -5   -3.80    5.20
  11   4  -5    1.90    2.80
 -11  -4   5    4.30    4.80
 -11  -4   5    5.80    4.70
  10   4  -5   34.70    7.50
  10   4  -5   26.00    5.50
 -10  -4   5   27.60    7.00
 -10  -4   5   26.20    6.80
   9   4  -5   28.30    5.10
   9   4  -5   31.50    6.60
  -9  -4   5   29.00    6.60
  -9  -4   5   37.70    7.10
   8   4  -5   11.00    4.80
   8   4  -5   18.40    4.00
  -8  -4   5   15.90    5.20
  -8  -4   5   15.60    5.20
   7   4  -5  420.06   15.90
   7   4  -5  390.36   13.30
  -7  -4   5  393.86   15.80
  -7  -4   5  442.66   16.10
   6   4  -5  194.18    7.90
   6   4  -5  183.78    5.40
   6   4  -5  186.18    9.50
  -6  -4   5  176.78    9.70
  -6  -4   5  163.48    9.40
  -6  -4   5  173.68    5.30
   5   4  -5  176.68    6.90
   5   4  -5  177.48    5.80
   5   4  -5  158.08    8.60
  -5  -4   5  182.28    9.10
  -5  -4   5  175.28    9.20
  -5  -4   5  174.58    5.80
   4   4  -5  120.99    7.00
   4   4  -5  123.89    5.00
   4   4  -5  122.19    4.90
  -4  -4   5  122.49    5.00
  -4  -4   5  119.59    5.10
  -4  -4   5  121.59    7.40
  -4  -4   5  125.09    7.40
   3   4  -5  165.58    5.20
   3   4  -5  163.78    4.90
   3   4  -5  161.08    7.40
  -3  -4   5  150.08    7.50
  -3  -4   5  159.38    6.20
  -3  -4   5  147.09    7.90
   2   4  -5  989.20   24.70
   2   4  -5 1007.20   23.40
   2   4  -5 1009.90   20.50
   2   4  -5  995.40   20.60
  -2  -4   5 1019.60   24.50
  -2  -4   5  973.90   23.10
   1   4  -5  151.68    6.00
   1   4  -5  172.48    7.70
   1   4  -5  160.28    4.50
  -1  -4   5  160.48    6.80
  -1  -4   5  156.18    4.60
  -1  -4   5  152.78    7.40
   0   4  -5  346.37    9.00
   0   4  -5  343.77    8.80
   0   4  -5  356.96   11.10
   0  -4   5  340.97    8.90
   0  -4   5  349.37    9.10
   0  -4   5  340.77   11.00
  -1   4  -5  730.73   15.10
  -1   4  -5  710.43   17.70
  -1   4  -5  715.13   18.30
   1  -4   5  693.03   16.90
   1  -4   5  719.53   18.70
   1  -4   5  723.33   15.20
   1  -4   5  741.43   19.40
  -2   4  -5    6.30    2.90
  -2   4  -5    6.40    2.80
   2  -4   5    6.50    2.90
   2  -4   5    7.80    2.70
  -3   4  -5  488.75   14.10
   3  -4   5  480.05   14.30
   3  -4   5  479.35   14.90
  -4   4  -5   41.30    4.80
  -4   4  -5   47.00    5.40
   4  -4   5   45.30    5.40
   4  -4   5   48.40    5.50
  -5   4  -5   -1.50    2.80
  -5   4  -5    0.50    3.10
   5  -4   5    2.50    1.10
   5  -4   5    0.50    1.20
   5  -4   5    1.00    3.20
   5  -4   5    4.80    3.60
  -6   4  -5   16.70    4.50
  -6   4  -5   17.10    4.20
   6  -4   5   20.20    2.40
   6  -4   5   20.30    4.60
   6  -4   5   12.40    4.20
  -7   4  -5   27.80    5.70
  -7   4  -5   25.70    4.90
   7  -4   5   26.30    5.70
   7  -4   5   24.00    2.90
   7  -4   5   24.60    4.90
  -8   4  -5  318.17   13.60
  -8   4  -5  329.77   14.70
   8  -4   5  314.87   13.40
   8  -4   5  328.97   15.10
  -9   4  -5   19.50    5.60
  -9   4  -5   23.90    5.60
   9  -4   5   26.20    6.20
   9  -4   5   28.70    5.20
 -10   4  -5   46.20    7.40
 -10   4  -5   52.89    8.60
  10  -4   5   56.09    9.10
 -11   4  -5   11.90    3.70
 -11   4  -5   -0.60    4.80
  11  -4   5    3.30    4.90
  12   3  -5   12.20    6.90
  12   3  -5   11.40    3.20
 -12  -3   5   -9.70    3.90
 -12  -3   5    2.20    4.80
  11   3  -5    9.60    6.10
  11   3  -5   12.40    4.20
 -11  -3   5    6.50    5.50
 -11  -3   5   10.80    5.70
  10   3  -5    9.60    6.10
  10   3  -5   10.50    4.00
 -10  -3   5   11.60    5.10
 -10  -3   5   13.30    5.40
   9   3  -5  126.99    8.70
   9   3  -5  130.49   11.20
  -9  -3   5  118.79   10.90
  -9  -3   5  119.89    9.50
   8   3  -5   27.00    4.80
   8   3  -5   17.70    4.70
  -8  -3   5   13.50    4.70
  -8  -3   5   24.00    5.40
   7   3  -5  552.14   18.40
   7   3  -5  574.74   17.10
  -7  -3   5  548.15   18.70
  -7  -3   5  558.94   18.40
   6   3  -5   38.20    4.70
   6   3  -5   35.10    5.20
  -6  -3   5   31.70    5.50
  -6  -3   5   27.70    4.90
   5   3  -5   38.50    2.30
   5   3  -5   56.49    6.10
   5   3  -5   51.59    4.60
  -5  -3   5   44.60    5.20
  -5  -3   5   43.10    5.60
  -5  -3   5   43.20    2.30
   4   3  -5  103.09    6.50
   4   3  -5   88.09    3.70
   4   3  -5   87.99    4.60
  -4  -3   5   90.19    3.90
  -4  -3   5   87.09    6.10
  -4  -3   5   95.89    6.60
   3   3  -5   23.70    2.70
   3   3  -5   27.40    2.90
   3   3  -5   26.50    3.90
   3   3  -5   23.50    2.70
  -3  -3   5   21.30    4.10
  -3  -3   5   22.50    3.80
  -3  -3   5   28.00    2.90
   2   3  -5  158.88    5.00
   2   3  -5  139.79    5.10
   2   3  -5  162.18    6.30
   2   3  -5  152.58    6.50
  -2  -3   5  151.18    7.30
  -2  -3   5  147.59    7.00
  -2  -3   5  149.88    6.00
   1   3  -5  810.42   17.70
   1   3  -5  808.22   18.60
   1   3  -5  811.82   18.70
   1   3  -5  819.62   20.00
  -1  -3   5  806.62   17.80
  -1  -3   5  785.72   20.10
  -1  -3   5  798.62   19.20
   0   3  -5   -0.20    1.40
   0   3  -5    0.00    2.20
   0   3  -5    0.60    1.70
   0   3  -5    1.00    1.50
   0  -3   5   -1.20    2.40
   0  -3   5   -0.60    2.70
   0  -3   5   -0.40    1.80
  -1   3  -5   86.89    5.20
  -1   3  -5   91.29    2.70
  -1   3  -5   86.69    2.80
  -1   3  -5   90.49    5.50
   1  -3   5   85.09    5.40
   1  -3   5   82.59    4.80
  -2   3  -5  203.18    7.60
  -2   3  -5  210.98    8.50
   2  -3   5  206.08    8.10
   2  -3   5  238.98    9.00
  -3   3  -5  443.76   12.40
  -3   3  -5  430.36   13.60
   3  -3   5  440.16   13.40
   3  -3   5  408.26   13.40
  -4   3  -5  430.76   14.00
  -4   3  -5  429.86   12.80
   4  -3   5  409.86    9.50
   4  -3   5  438.06   14.00
   4  -3   5  418.96    9.40
   4  -3   5  418.26   13.80
  -5   3  -5   36.30    5.20
  -5   3  -5   35.90    4.50
   5  -3   5   41.30    2.80
   5  -3   5   31.90    4.80
   5  -3   5   34.10    4.90
   5  -3   5   39.60    2.60
  -6   3  -5   -1.10    2.70
  -6   3  -5   -2.60    3.10
   6  -3   5   -1.90    3.20
   6  -3   5   -2.00    1.50
   6  -3   5    2.10    3.20
  -7   3  -5   21.40    5.20
  -7   3  -5   29.90    5.10
   7  -3   5   24.70    5.70
   7  -3   5   32.30    5.50
   7  -3   5   24.40    3.20
  -8   3  -5   73.09    7.70
  -8   3  -5   70.69    8.60
   8  -3   5   73.79    7.80
   8  -3   5   77.49    8.70
  -9   3  -5  129.79   11.90
  -9   3  -5  113.59    8.50
   9  -3   5   98.29    8.40
   9  -3   5  122.59   12.20
 -10   3  -5    9.60    5.80
 -10   3  -5   13.60    4.70
  10  -3   5   13.80    6.40
 -11   3  -5   76.39    8.90
 -11   3  -5   53.39    9.40
  11  -3   5   75.69   10.70
  12   2  -5   56.19    8.10
  12   2  -5   59.79    9.80
 -12  -2   5   70.89   10.30
 -12  -2   5   53.59    8.50
  11   2  -5    8.80    4.20
  11   2  -5    3.20    5.90
 -11  -2   5    1.30    4.60
 -11  -2   5   11.90    4.90
  10   2  -5   75.59    8.60
  10   2  -5   78.29    9.70
 -10  -2   5   80.59    9.00
 -10  -2   5   64.39    9.20
   9   2  -5   41.80    6.80
   9   2  -5   35.90    6.10
  -9  -2   5   38.70    6.80
  -9  -2   5   39.30    6.70
   8   2  -5  273.17   13.10
   8   2  -5  268.77   11.70
  -8  -2   5  267.47   13.10
  -8  -2   5  282.07   12.70
   7   2  -5   55.89    6.80
   7   2  -5   66.89    6.50
  -7  -2   5   53.79    6.30
  -7  -2   5   51.29    6.80
   6   2  -5   43.10    5.10
   6   2  -5   28.30    4.90
  -6  -2   5   31.30    5.30
  -6  -2   5   29.30    4.60
   5   2  -5  245.68   10.30
   5   2  -5  247.28    9.10
  -5  -2   5  238.08   10.40
  -5  -2   5  253.67    9.80
   4   2  -5  142.59    4.40
   4   2  -5  133.39    6.20
   4   2  -5  134.59    7.40
  -4  -2   5  148.79    7.00
  -4  -2   5  131.89    7.40
  -4  -2   5  132.29    4.50
   3   2  -5 1082.29   24.70
   3   2  -5 1066.49   23.50
   3   2  -5 1121.89   25.90
  -3  -2   5 1124.89   23.60
  -3  -2   5 1098.39   25.60
  -3  -2   5 1049.99   26.10
   2   2  -5   14.60    2.70
   2   2  -5   13.50    2.90
   2   2  -5   13.10    2.30
   2   2  -5   11.40    2.30
  -2  -2   5    7.60    2.20
  -2  -2   5    8.40    2.80
  -2  -2   5   12.10    3.20
   1   2  -5  144.69    5.60
   1   2  -5  148.99    5.50
  -1  -2   5  144.59    5.60
  -1  -2   5  136.19    6.40
  -1  -2   5  142.59    6.70
  -1  -2   5  146.59    6.10
   0   2  -5 1914.41   42.70
   0   2  -5 1981.60   40.10
   0   2  -5 1925.31   41.40
   0   2  -5 1978.20   41.30
   0  -2   5 1956.50   41.30
   0  -2   5 2038.60   40.30
   0  -2   5 1990.10   42.30
   0  -2   5 1956.40   42.70
  -1   2  -5   25.50    3.60
  -1   2  -5   24.80    2.00
  -1   2  -5   30.20    3.20
   1  -2   5   31.70    3.30
   1  -2   5   29.70    2.10
   1  -2   5   29.20    4.10
   1  -2   5   27.00    3.40
  -2   2  -5 1282.37   26.30
  -2   2  -5 1331.97   30.10
  -2   2  -5 1324.27   28.40
   2  -2   5 1265.87   26.30
   2  -2   5 1312.27   29.90
   2  -2   5 1307.87   30.40
  -3   2  -5   40.60    4.80
  -3   2  -5   43.90    3.90
  -3   2  -5   38.10    2.30
   3  -2   5   40.80    2.40
   3  -2   5   36.90    4.60
   3  -2   5   44.70    5.00
  -4   2  -5   95.69    5.40
  -4   2  -5  108.69    7.00
  -4   2  -5  102.49    4.20
   4  -2   5   97.89    6.80
   4  -2   5  101.39    4.00
   4  -2   5   91.89    6.50
  -5   2  -5   22.90    3.50
  -5   2  -5   18.60    4.10
  -5   2  -5   19.50    2.80
   5  -2   5   19.70    4.50
   5  -2   5   19.30    4.30
   5  -2   5   17.10    2.50
  -6   2  -5   33.80    4.60
  -6   2  -5   29.50    5.40
   6  -2   5   26.90    5.10
   6  -2   5   28.80    3.30
   6  -2   5   24.50    4.80
  -7   2  -5   29.10    4.80
  -7   2  -5   34.40    6.40
   7  -2   5   30.70    5.90
   7  -2   5   27.70    3.70
   7  -2   5   31.10    5.60
  -8   2  -5    2.30    3.30
  -8   2  -5   -1.10    4.20
   8  -2   5    3.10    2.40
   8  -2   5    1.10    3.90
   8  -2   5   -1.80    3.10
  -9   2  -5  246.28   14.30
  -9   2  -5  295.57   12.50
   9  -2   5  262.57   12.80
   9  -2   5  269.67   14.70
 -10   2  -5    1.10    5.40
 -10   2  -5    6.70    2.90
  10  -2   5   17.60    6.20
 -11   2  -5   23.90    6.90
  11  -2   5    2.80    5.40
  12   1  -5   34.50    6.60
  12   1  -5   46.30    8.90
 -12  -1   5   32.70    6.50
 -12  -1   5   18.30    6.40
  11   1  -5   -1.40    3.80
  11   1  -5    6.80    5.90
 -11  -1   5    6.60    5.30
 -11  -1   5    3.90    4.10
  10   1  -5   24.30    6.70
  10   1  -5   25.40    5.70
 -10  -1   5   18.00    6.10
 -10  -1   5   21.40    5.10
   9   1  -5   79.89    8.40
   9   1  -5   85.79    9.30
  -9  -1   5   94.29    8.80
  -9  -1   5   82.49    9.50
   8   1  -5  115.69    9.30
   8   1  -5  134.79    8.50
  -8  -1   5  123.09    8.50
  -8  -1   5  126.09    9.20
   7   1  -5    0.70    3.20
   7   1  -5   -1.40    3.30
  -7  -1   5    2.90    3.10
  -7  -1   5   -0.80    3.20
   6   1  -5  238.28    9.90
   6   1  -5  227.28   10.70
  -6  -1   5  228.68   10.40
  -6  -1   5  214.68    9.40
   5   1  -5   -0.40    2.50
   5   1  -5    1.70    3.10
  -5  -1   5   -2.50    2.20
  -5  -1   5    3.70    2.90
   4   1  -5    0.90    2.40
   4   1  -5   -0.80    2.40
   4   1  -5    0.00    1.20
   4   1  -5    0.90    1.40
  -4  -1   5    0.00    2.20
  -4  -1   5    1.90    2.80
   3   1  -5   53.29    4.90
   3   1  -5   61.89    3.50
  -3  -1   5   52.49    3.50
  -3  -1   5   54.79    4.50
  -3  -1   5   52.39    4.90
  -3  -1   5   71.39    5.90
   2   1  -5  862.31   20.20
  -2  -1   5  872.71   20.90
  -2  -1   5  888.51   21.20
  -2  -1   5  901.81   20.80
  -2  -1   5  871.61   20.30
  -2  -1   5  899.11   21.30
   1   1  -5   62.79    4.60
  -1  -1   5   63.89    4.50
  -1  -1   5   60.99    4.20
  -1  -1   5   63.49    4.40
  -1  -1   5   60.39    4.80
  -1  -1   5   62.09    4.40
   0   1  -5  432.86   10.60
   0   1  -5  421.16   11.00
   0   1  -5  429.36   11.00
   0   1  -5  409.96   11.80
   0  -1   5  407.66   12.30
   0  -1   5  418.16   11.90
   0  -1   5  417.66   10.70
  -1   1  -5   14.30    2.00
  -1   1  -5   13.60    2.20
  -1   1  -5   14.70    3.10
   1  -1   5   12.90    3.10
   1  -1   5   16.30    2.30
   1  -1   5   10.10    3.20
  -2   1  -5   -0.30    2.30
  -2   1  -5    1.00    1.60
  -2   1  -5    3.00    1.50
   2  -1   5    1.20    1.70
   2  -1   5    2.50    3.00
   2  -1   5   -0.50    1.50
   2  -1   5    2.70    2.50
  -3   1  -5  453.65   14.30
  -3   1  -5  475.75   11.70
  -3   1  -5  487.15   11.90
   3  -1   5  475.25   12.00
   3  -1   5  468.55   11.60
   3  -1   5  449.46   14.30
   3  -1   5  473.65   14.70
  -4   1  -5    3.80    3.10
  -4   1  -5    8.10    2.20
   4  -1   5    3.70    1.90
   4  -1   5    2.70    3.40
   4  -1   5    3.40    3.50
  -5   1  -5  171.38    9.10
  -5   1  -5  162.48    6.70
   5  -1   5  159.18    6.50
   5  -1   5  169.58    9.30
   5  -1   5  154.08    9.00
  -6   1  -5  509.45   17.40
  -6   1  -5  513.35   14.60
   6  -1   5  518.35   17.00
   6  -1   5  497.15   14.10
   6  -1   5  486.85   17.60
  -7   1  -5    1.20    4.00
  -7   1  -5    5.10    2.60
   7  -1   5   -3.20    3.50
   7  -1   5   -5.00    3.00
   7  -1   5   -0.50    2.30
  -8   1  -5    5.10    3.30
  -8   1  -5   -0.80    4.80
   8  -1   5   -1.50    4.10
   8  -1   5    1.60    2.90
  -9   1  -5    2.10    3.40
  -9   1  -5   -0.40    2.50
  -9   1  -5   14.50    5.90
   9  -1   5   -4.30    4.10
 -10   1  -5    4.40    5.00
  10  -1   5    0.80    4.50
 -11   1  -5   75.29   10.70
  11  -1   5   89.09   11.50
  12   0  -5   31.40    6.80
  12   0  -5   27.20    8.10
 -12   0   5   38.40    6.70
 -12   0   5   42.70    8.60
  11   0  -5  230.38   13.60
  11   0  -5  245.78   14.70
 -11   0   5  211.88   12.30
 -11   0   5  218.38   14.30
  10   0  -5   60.79    8.60
  10   0  -5   80.29    9.50
 -10   0   5   61.99    8.90
 -10   0   5   70.39    7.90
   9   0  -5   81.09    8.80
   9   0  -5   63.09    8.20
  -9   0   5   67.39    8.80
  -9   0   5   56.69    6.90
   8   0  -5  479.45   17.80
   8   0  -5  480.95   17.30
  -8   0   5  495.05   16.30
  -8   0   5  483.35   18.20
   7   0  -5   67.79    7.40
   7   0  -5   63.89    7.30
  -7   0   5   59.59    7.30
  -7   0   5   75.49    6.10
   6   0  -5   19.70    4.80
   6   0  -5   15.40    4.10
  -6   0   5   16.50    3.50
  -6   0   5   19.20    4.50
   5   0  -5    2.10    1.30
   5   0  -5    3.00    2.80
   5   0  -5    0.60    1.20
  -5   0   5    0.00    2.40
  -5   0   5   -1.30    2.70
   4   0  -5   73.79    3.80
   4   0  -5   77.49    3.90
   4   0  -5   77.59    5.70
  -4   0   5   88.69    4.90
  -4   0   5   71.69    5.70
  -4   0   5   68.19    6.30
   3   0  -5   28.90    3.10
   3   0  -5   31.90    3.30
   3   0  -5   31.00    3.20
   3   0  -5   20.00    4.00
  -3   0   5   27.20    3.10
  -3   0   5   20.00    3.70
  -3   0   5   24.90    3.60
   2   0  -5  425.36   11.60
   2   0  -5  408.56   11.00
  -2   0   5  416.86   11.30
  -2   0   5  409.46   11.90
  -2   0   5  428.36   12.30
   1   0  -5  103.79    5.00
   1   0  -5  103.49    4.90
   1   0  -5   96.59    4.60
  -1   0   5   98.49    5.40
  -1   0   5   90.39    5.30
  -1   0   5   92.99    4.80
   0   0  -5  125.59    4.50
   0   0  -5  115.19    5.50
   0   0   5  121.49    6.30
   0   0   5  117.19    5.40
   0   0   5  118.59    6.60
   0   0   5  117.49    4.80
  -1   0  -5   22.90    2.20
  -1   0  -5   27.60    3.60
  -1   0  -5   22.20    2.10
   1   0   5   29.60    3.20
   1   0   5   22.90    3.80
   1   0   5   19.50    3.40
  -2   0  -5   33.30    2.30
  -2   0  -5   32.40    4.00
   2   0   5   42.10    3.60
   2   0   5   34.90    4.90
   2   0   5   36.30    2.40
   2   0   5   40.60    4.70
  -3   0  -5  166.28    7.90
  -3   0  -5  161.68    5.00
   3   0   5  150.08    8.00
   3   0   5  149.88    5.00
   3   0   5  159.28    6.20
   3   0   5  158.18    8.30
  -4   0  -5  306.87    8.30
  -4   0  -5  300.57   11.60
   4   0   5  287.37    9.50
   4   0   5  290.67    8.30
   4   0   5  301.87   12.00
   4   0   5  281.87   11.60
  -5   0  -5    3.80    2.00
  -5   0  -5    2.00    3.00
   5   0   5    5.60    3.80
   5   0   5    2.30    2.50
  -6   0  -5   63.19    6.90
  -6   0  -5   53.89    6.70
  -6   0  -5   59.29    4.50
   6   0   5   59.59    5.50
   6   0   5   66.79    8.00
  -7   0  -5  210.68    8.70
  -7   0  -5  230.78   12.40
  -7   0  -5  228.88   11.00
   7   0   5  216.08   11.70
   7   0   5  216.78    9.50
  -8   0  -5    3.60    4.70
  -8   0  -5    9.60    3.00
  -8   0  -5    7.50    3.80
   8   0   5    2.80    4.50
   8   0   5   -0.70    3.00
  -9   0  -5   81.19    8.30
  -9   0  -5   73.69    9.60
   9   0   5   99.69   11.50
   9   0   5   80.39    8.40
 -10   0  -5   16.60    6.20
  10   0   5   11.40    5.50
  12  -1  -5   15.50    6.40
  12  -1  -5   12.60    5.30
 -12   1   5    2.70    3.70
 -12   1   5   15.60    6.50
  11  -1  -5  108.29   11.80
  11  -1  -5  109.49   11.50
 -11   1   5  103.29    8.40
 -11   1   5  108.69   11.70
  10  -1  -5   76.99    9.30
  10  -1  -5   81.69   10.00
 -10   1   5   93.09    7.80
 -10   1   5   90.39   10.30
   9  -1  -5   93.39    9.60
   9  -1  -5   97.39    9.70
  -9   1   5  116.49   11.40
  -9   1   5  110.39    7.70
   8  -1  -5   12.60    4.90
   8  -1  -5    9.50    4.40
  -8   1   5   11.50    3.70
  -8   1   5   16.50    5.10
   7  -1  -5   79.49    8.10
   7  -1  -5   61.09    7.10
  -7   1   5   69.59    5.70
  -7   1   5   59.69    6.90
   6  -1  -5    5.00    1.40
   6  -1  -5   -2.10    2.90
   6  -1  -5   -0.10    1.30
  -6   1   5    3.10    3.30
  -6   1   5    1.00    2.40
  -6   1   5    1.40    3.40
   5  -1  -5  636.04   15.40
   5  -1  -5  667.83   15.60
   5  -1  -5  613.24   18.80
  -5   1   5  655.63   19.30
  -5   1   5  666.33   19.20
  -5   1   5  653.73   16.30
   4  -1  -5   57.59    4.00
   4  -1  -5   62.69    6.20
   4  -1  -5   54.89    3.50
  -4   1   5   61.09    3.90
  -4   1   5   46.50    5.10
  -4   1   5   60.89    5.90
   3  -1  -5   11.40    2.70
   3  -1  -5   11.30    3.60
   3  -1  -5   11.60    2.00
  -3   1   5   12.00    2.30
  -3   1   5   11.80    3.30
  -3   1   5    9.60    2.90
   2  -1  -5  322.07   10.00
   2  -1  -5  296.07    8.50
  -2   1   5  303.37   10.90
  -2   1   5  304.87    9.70
  -2   1   5  308.97   10.40
   1  -1  -5    6.00    2.80
   1  -1  -5    5.00    1.80
   1  -1  -5    6.10    2.10
   1  -1  -5    3.80    2.00
  -1   1   5    0.70    2.80
  -1   1   5    7.20    2.70
  -1   1   5    3.00    2.00
   0  -1  -5   57.09    2.80
   0  -1  -5   59.49    4.90
   0  -1  -5   56.09    4.10
   0   1   5   60.99    5.40
   0   1   5   55.19    4.60
   0   1   5   52.09    3.20
  -1  -1  -5    2.50    2.90
  -1  -1  -5   -0.50    2.10
   1   1   5    0.10    2.70
   1   1   5    1.20    2.20
  -2  -1  -5  455.45   14.20
  -2  -1  -5  430.66   13.30
   2   1   5  443.86   14.10
   2   1   5  441.06   12.40
  -3  -1  -5  198.98    8.90
  -3  -1  -5  198.18    9.20
   3   1   5  190.08    7.60
   3   1   5  199.98    9.40
  -4  -1  -5  209.98    9.80
  -4  -1  -5  202.98    5.80
  -4  -1  -5  212.78    9.90
   4   1   5  206.38    8.30
   4   1   5  200.58   10.00
   4   1   5  200.88    5.70
  -5  -1  -5  260.77   11.90
  -5  -1  -5  261.37    7.70
  -5  -1  -5  263.97   11.50
   5   1   5  260.37   12.00
   5   1   5  268.87   10.20
   5   1   5  259.67    7.50
  -6  -1  -5    0.30    1.80
  -6  -1  -5    1.70    4.00
  -6  -1  -5    7.10    3.80
   6   1   5    2.90    2.80
   6   1   5    1.30    3.90
  -7  -1  -5  181.58    7.40
  -7  -1  -5  179.08   10.30
  -7  -1  -5  183.78   11.60
   7   1   5  177.98    9.20
   7   1   5  188.78   11.40
  -8  -1  -5    2.20    4.50
  -8  -1  -5    0.40    3.40
   8   1   5   -0.50    4.20
   8   1   5   -3.60    2.90
  -9  -1  -5    1.40    3.40
  -9  -1  -5    6.80    5.30
   9   1   5    5.50    3.80
   9   1   5    3.90    4.50
 -10  -1  -5    9.10    6.50
  10   1   5   23.40    6.40
  12  -2  -5   27.20    7.70
  12  -2  -5   17.50    6.20
 -12   2   5   30.20    8.30
  11  -2  -5   48.20    9.10
  11  -2  -5   47.80    8.80
 -11   2   5   44.00    8.40
  10  -2  -5   75.39    9.80
  10  -2  -5   92.29   10.30
 -10   2   5   89.19    7.20
 -10   2   5   81.69   10.50
   9  -2  -5    6.20    4.70
   9  -2  -5    6.60    5.40
  -9   2   5    8.80    4.90
  -9   2   5    2.70    3.10
   8  -2  -5  329.07   14.90
   8  -2  -5  315.87   14.20
  -8   2   5  310.57   11.40
  -8   2   5  296.17   14.40
   7  -2  -5  216.88   11.60
   7  -2  -5  229.68    7.10
  -7   2   5  237.78   11.90
  -7   2   5  236.78    8.90
  -7   2   5  237.78   11.80
   6  -2  -5    1.40    1.80
   6  -2  -5    2.40    3.60
  -6   2   5   -2.50    1.70
  -6   2   5    0.10    3.20
  -6   2   5    2.00    3.40
   5  -2  -5  286.47    9.00
   5  -2  -5  269.17    7.90
[truncated: 36,672,040 more chars]
