# Supplementary material for: Development of a scalar-based geometric parameterization approach for the crystal structure landscape of dithienylethene-based crystalline solids
Source: IUCrJ. 2023 Sep 26;10(Pt 6):694–9. doi: 10.1107/S2052252523008060 (PMC10619447; doi:10.1107/S2052252523008060)
Supplement: Supplementary file 2 [file m-10-00694-dte-1sup2.hkl]

data_dte-1                                                                      
_shelx_title ' dte-1_a.res in P-1'                                              
_shelx_refln_list_code          4                                               
_shelx_F_calc_maximum      176.88                                               
_exptl_crystal_F_000       552.00                                               
_reflns_d_resolution_high  0.7500                                               
                                                                                
loop_                                                                           
 _space_group_symop_operation_xyz                                               
 'x, y, z'                                                                      
 '-x, -y, -z'                                                                   
                                                                                
_cell_length_a     9.4895                                                       
_cell_length_b    11.6539                                                       
_cell_length_c    13.4967                                                       
_cell_angle_alpha 114.125                                                       
_cell_angle_beta  100.242                                                       
_cell_angle_gamma  91.853                                                       
                                                                                
_shelx_F_squared_multiplier     1.000                                           
                                                                                
loop_                                                                           
 _refln_index_h                                                                 
 _refln_index_k                                                                 
 _refln_index_l                                                                 
 _refln_F_squared_calc                                                          
 _refln_F_squared_meas                                                          
 _refln_F_squared_sigma                                                         
 _refln_observed_status                                                         
   1   0   0        168.76        202.89         2.43 o                         
   2   0   0        911.67       1039.10         9.32 o                         
   3   0   0       4108.44       4211.49        31.97 o                         
   4   0   0        533.12        630.28         9.17 o                         
   5   0   0          7.39          2.86         2.69 o                         
   6   0   0        140.61        150.85         6.69 o                         
   7   0   0        663.76        675.98        16.10 o                         
   8   0   0       1089.35       1043.50        18.11 o                         
   9   0   0         18.94         47.10         8.04 o                         
  10   0   0        837.33        831.09        22.45 o                         
  11   0   0        393.22        389.37        18.12 o                         
  12   0   0          1.34          3.85         7.60 o                         
 -12   1   0          2.58          4.06        10.55 o                         
 -11   1   0        613.13        561.71        19.74 o                         
 -10   1   0         14.14         17.30         7.94 o                         
  -9   1   0        375.50        399.84        15.57 o                         
  -8   1   0        200.63        192.71        12.46 o                         
  -7   1   0         88.97         75.75         6.11 o                         
  -6   1   0          1.21         -0.15         2.71 o                         
  -5   1   0        664.64        631.41         9.91 o                         
  -4   1   0       1506.43       1519.94        16.51 o                         
  -3   1   0         28.49         29.76         2.64 o                         
  -2   1   0        734.42        738.63         7.43 o                         
  -1   1   0       2604.50       2676.85        21.07 o                         
   0   1   0          0.22          0.02         0.74 o                         
   1   1   0        839.85        838.99         7.04 o                         
   2   1   0        978.72       1021.59         9.02 o                         
   3   1   0       5911.20       6137.86        52.16 o                         
   4   1   0        464.88        425.43         7.73 o                         
   5   1   0        756.21        683.89        12.49 o                         
   6   1   0       2250.11       2258.26        29.58 o                         
   7   1   0        179.24        170.58         7.85 o                         
   8   1   0        791.15        694.18        14.68 o                         
   9   1   0        100.21        107.42        10.36 o                         
  10   1   0        346.46        321.88        16.39 o                         
  11   1   0        335.13        349.12        18.22 o                         
  12   1   0          1.32          6.49         6.76 o                         
 -12   2   0        317.86        330.54        18.29 o                         
 -11   2   0        418.84        405.80        23.39 o                         
 -10   2   0         41.13         63.18         9.26 o                         
  -9   2   0          5.36          8.96         6.61 o                         
  -8   2   0        478.43        483.43        12.42 o                         
  -7   2   0        117.67        113.06         7.00 o                         
  -6   2   0        509.86        455.97        11.37 o                         
  -5   2   0          0.64          3.93         2.76 o                         
  -4   2   0        490.93        455.27         8.04 o                         
  -3   2   0          4.40          6.78         2.28 o                         
  -2   2   0         82.40         81.25         4.27 o                         
  -1   2   0        986.27       1055.14         8.86 o                         
   0   2   0        645.42        675.35         6.41 o                         
   1   2   0       5588.00       5994.60        38.78 o                         
   2   2   0         33.70         43.71         2.53 o                         
   3   2   0        467.31        546.88         7.87 o                         
   4   2   0         37.43         17.63         3.20 o                         
   5   2   0          7.78          9.12         3.67 o                         
   6   2   0        129.99         97.82         6.35 o                         
   7   2   0        245.21        272.82         9.66 o                         
   8   2   0        499.76        455.22        14.43 o                         
   9   2   0        161.91        158.29        11.90 o                         
  10   2   0        133.32        132.00        12.89 o                         
  11   2   0        313.13        355.99        18.69 o                         
  12   2   0        238.49        250.63        19.30 o                         
 -12   3   0          7.04          7.56         9.46 o                         
 -11   3   0        345.63        373.56        18.41 o                         
 -10   3   0          6.26          0.74         7.55 o                         
  -9   3   0          0.30          2.78         6.05 o                         
  -8   3   0        516.94        484.71        12.74 o                         
  -7   3   0         83.99         76.15         6.37 o                         
  -6   3   0        681.10        680.17        14.37 o                         
  -5   3   0        520.58        527.84        11.77 o                         
  -4   3   0       1481.23       1647.85        18.52 o                         
  -3   3   0        493.45        559.55         8.45 o                         
  -2   3   0       2685.06       2641.06        22.75 o                         
  -1   3   0        787.20        820.51         8.99 o                         
   0   3   0        123.19        136.88         3.45 o                         
   1   3   0         12.31         14.58         2.41 o                         
   2   3   0       1641.67       1688.70        16.28 o                         
   3   3   0       1291.68       1236.85        14.76 o                         
   4   3   0        787.83        833.19        13.48 o                         
   5   3   0        739.78        668.77        12.67 o                         
   6   3   0          4.83          4.53         4.08 o                         
   7   3   0        711.96        661.70        16.44 o                         
   8   3   0        226.12        219.24        10.18 o                         
   9   3   0        328.99        331.31        29.42 o                         
  10   3   0        604.93        605.05        19.82 o                         
  11   3   0          2.24          2.03         8.43 o                         
 -12   4   0        350.41        388.45        21.79 o                         
 -11   4   0         72.67         67.20        13.83 o                         
 -10   4   0          0.34         -4.71         6.46 o                         
  -9   4   0        573.66        571.62        16.04 o                         
  -8   4   0         88.44         84.87         7.27 o                         
  -7   4   0       1208.45       1070.60        18.24 o                         
  -6   4   0         52.34         62.29         6.27 o                         
  -5   4   0       2385.18       2409.49        28.58 o                         
  -4   4   0        964.68        951.61        12.78 o                         
  -3   4   0         75.08         75.76         4.51 o                         
  -2   4   0         56.28         34.00         3.00 o                         
  -1   4   0        712.23        704.14         9.43 o                         
   0   4   0        157.05        211.92         4.79 o                         
   1   4   0         21.58         22.40         2.89 o                         
   2   4   0        539.80        641.36         9.84 o                         
   3   4   0        785.76        851.97        13.41 o                         
   4   4   0        523.43        543.14        11.29 o                         
   5   4   0         86.98         92.19         6.51 o                         
   6   4   0         87.11         79.93         6.57 o                         
   7   4   0        107.92        111.53         7.88 o                         
   8   4   0       1140.80       1067.64        28.32 o                         
   9   4   0        407.47        439.07        29.68 o                         
  10   4   0         28.22         22.69         8.09 o                         
  11   4   0        238.82        230.15        18.96 o                         
 -12   5   0        251.05        297.86        30.07 o                         
 -11   5   0         47.87         42.76        12.95 o                         
 -10   5   0         10.51          6.29         7.13 o                         
  -9   5   0         27.40         31.55         6.05 o                         
  -8   5   0          3.15         11.68         4.95 o                         
  -7   5   0        153.09        154.00         8.58 o                         
  -6   5   0        556.29        521.83        12.15 o                         
  -5   5   0        142.58        165.49         7.50 o                         
  -4   5   0         63.73         70.49         4.36 o                         
  -3   5   0        856.95        762.79        10.82 o                         
  -2   5   0        984.22        998.50        12.68 o                         
  -1   5   0       3017.97       3110.68        29.75 o                         
   0   5   0          1.85         10.62         3.35 o                         
   1   5   0        384.93        358.48         8.62 o                         
   2   5   0        531.40        524.50        10.46 o                         
   3   5   0         51.95         53.64         5.03 o                         
   4   5   0        552.12        499.45        11.35 o                         
   5   5   0        102.99        107.43         8.27 o                         
   6   5   0        512.47        450.82        14.98 o                         
   7   5   0       1103.50       1003.85        21.85 o                         
   8   5   0        126.55        130.72         8.99 o                         
   9   5   0         22.51         24.62         7.94 o                         
  10   5   0          0.26         15.34         8.02 o                         
  11   5   0          0.91          2.73         6.48 o                         
 -11   6   0        412.32        432.97        31.56 o                         
 -10   6   0        314.19        341.97        20.94 o                         
  -9   6   0         64.56         68.02         7.40 o                         
  -8   6   0        394.63        391.53        14.14 o                         
  -7   6   0        172.30        169.71        11.43 o                         
  -6   6   0          4.91          3.92         4.13 o                         
  -5   6   0        143.24        166.38         7.61 o                         
  -4   6   0        124.45        151.22         5.61 o                         
  -3   6   0        555.50        533.51        10.45 o                         
  -2   6   0        381.33        348.42         7.48 o                         
  -1   6   0       2046.43       2103.82        24.86 o                         
   0   6   0        115.61        112.71         6.25 o                         
   1   6   0          0.42         -3.52         3.65 o                         
   2   6   0          3.63          4.13         3.76 o                         
   3   6   0        792.09        784.80        14.38 o                         
   4   6   0        140.24        136.42         7.60 o                         
   5   6   0        585.49        538.41        13.02 o                         
   6   6   0        395.74        371.56        11.83 o                         
   7   6   0         98.11         97.96         8.01 o                         
   8   6   0        742.98        721.48        19.79 o                         
   9   6   0          4.29         -0.73         7.17 o                         
  10   6   0        242.01        244.78        23.27 o                         
 -11   7   0          0.28        -11.50        11.50 o                         
 -10   7   0          2.03         14.92         9.78 o                         
  -9   7   0        366.53        345.91        21.09 o                         
  -8   7   0          9.30         17.74         6.96 o                         
  -7   7   0         86.84         81.56         6.90 o                         
  -6   7   0         34.26         38.03         5.84 o                         
  -5   7   0        112.60        121.40         6.76 o                         
  -4   7   0       1106.00       1024.39        14.20 o                         
  -3   7   0          3.08          3.91         3.22 o                         
  -2   7   0        453.10        421.00         8.61 o                         
  -1   7   0        273.54        301.65         9.00 o                         
   0   7   0        277.30        264.56         8.75 o                         
   1   7   0        143.11        139.87         7.89 o                         
   2   7   0          8.36         17.91         4.41 o                         
   3   7   0        624.38        599.57        13.15 o                         
   4   7   0          0.21         -1.06         4.15 o                         
   5   7   0         13.43         11.48         4.82 o                         
   6   7   0        195.76        207.14        10.19 o                         
   7   7   0         15.57         13.22         6.98 o                         
   8   7   0          2.73         10.38         6.71 o                         
   9   7   0          0.31         21.55        14.54 o                         
  10   7   0          4.90         12.45         6.87 o                         
 -11   8   0         40.32         45.69        17.84 o                         
 -10   8   0        221.41        220.50        18.84 o                         
  -9   8   0         64.73         58.80         8.92 o                         
  -8   8   0        256.07        243.23        14.40 o                         
  -7   8   0         20.15         13.28         6.85 o                         
  -6   8   0       1405.45       1391.29        27.02 o                         
  -5   8   0          0.01         -3.06         3.06 o                         
  -4   8   0        201.45        180.59         8.54 o                         
  -3   8   0       1395.23       1382.23        17.68 o                         
  -2   8   0        827.83        771.05        14.86 o                         
  -1   8   0        353.70        343.26        10.12 o                         
   0   8   0          1.55          7.50         4.34 o                         
   1   8   0        487.35        429.28        11.43 o                         
   2   8   0       1618.26       1541.97        23.06 o                         
   3   8   0        234.89        240.74        12.31 o                         
   4   8   0       1278.81       1189.37        20.44 o                         
   5   8   0          6.11          6.34         4.84 o                         
   6   8   0          9.66         12.20         6.20 o                         
   7   8   0        763.86        744.12        20.94 o                         
   8   8   0         11.05         10.68        11.28 o                         
   9   8   0        103.87        105.09        18.49 o                         
 -10   9   0         10.18          3.47        11.32 o                         
  -9   9   0         27.93         35.05         9.84 o                         
  -8   9   0        833.90        806.84        22.52 o                         
  -7   9   0        218.79        236.11        14.33 o                         
  -6   9   0          3.99          4.19         6.51 o                         
  -5   9   0         41.90         50.80         8.15 o                         
  -4   9   0        103.68         85.61         8.92 o                         
  -3   9   0        361.72        342.86        10.04 o                         
  -2   9   0        370.92        351.45        10.90 o                         
  -1   9   0        279.06        255.31        10.27 o                         
   0   9   0        315.15        325.33        10.91 o                         
   1   9   0         38.62         26.01         5.45 o                         
   2   9   0        849.83        797.69        16.47 o                         
   3   9   0         17.73         13.98         5.30 o                         
   4   9   0          0.06         -2.86         5.56 o                         
   5   9   0         47.79         49.53         7.76 o                         
   6   9   0         10.17         19.85         6.70 o                         
   7   9   0         27.13         21.24         9.60 o                         
   8   9   0        336.76        279.56        25.89 o                         
  -9  10   0         23.24         37.05         8.59 o                         
  -8  10   0         49.38         61.83        10.21 o                         
  -7  10   0        136.40        159.36        12.55 o                         
  -6  10   0         29.66         12.77        10.45 o                         
  -5  10   0          0.91         -4.43         6.32 o                         
  -4  10   0        130.55        129.47        11.03 o                         
  -3  10   0        119.99        102.12         9.86 o                         
  -2  10   0         29.95         35.73         5.62 o                         
  -1  10   0          2.29          0.67         4.69 o                         
   0  10   0         86.51         88.95         7.49 o                         
   1  10   0        296.81        323.82        11.81 o                         
   2  10   0        249.96        231.29        12.85 o                         
   3  10   0        514.41        556.31        14.75 o                         
   4  10   0          2.98          6.25         6.56 o                         
   5  10   0        167.42        159.74        13.07 o                         
   6  10   0          8.25          1.32         8.58 o                         
   7  10   0          0.48         -0.78         9.91 o                         
  -8  11   0          6.04          2.35        10.19 o                         
  -7  11   0         36.59         31.68         8.32 o                         
  -6  11   0          9.16         11.38         7.38 o                         
  -5  11   0         20.47         11.63         7.52 o                         
  -4  11   0        145.99        157.93        12.40 o                         
  -3  11   0         56.45         62.32         8.93 o                         
  -2  11   0         33.21         32.24         7.62 o                         
  -1  11   0          0.73         -3.20         9.86 o                         
   0  11   0         15.35          7.90         6.26 o                         
   1  11   0        314.35        292.06        11.80 o                         
   2  11   0        453.17        448.43        14.07 o                         
   3  11   0         44.46         43.18         8.54 o                         
   4  11   0        381.39        379.78        21.69 o                         
   5  11   0          7.58         17.29         9.05 o                         
   6  11   0        149.28        171.83        16.56 o                         
  -7  12   0         33.37         54.88         9.32 o                         
  -6  12   0        131.18         98.03        11.56 o                         
  -5  12   0        201.70        212.62        14.76 o                         
  -4  12   0         65.95         66.89        12.26 o                         
  -3  12   0        199.39        197.60        13.72 o                         
  -2  12   0         21.86         38.56         8.22 o                         
  -1  12   0        105.91        138.71        11.57 o                         
   0  12   0         61.82         54.25         8.46 o                         
   1  12   0         16.89         12.87        12.58 o                         
   2  12   0        188.68        221.53        16.82 o                         
   3  12   0          0.91          5.07         8.28 o                         
   4  12   0         85.17         87.54        15.75 o                         
   5  12   0         11.21         21.13         9.70 o                         
  -6  13   0          5.44          9.19         8.69 o                         
  -5  13   0        377.67        372.47        18.07 o                         
  -4  13   0          3.67         -0.31         5.90 o                         
  -3  13   0         59.68         98.92        11.11 o                         
  -2  13   0         47.22         53.86         8.81 o                         
  -1  13   0         21.57         20.64         9.31 o                         
   0  13   0          3.57          0.17        11.77 o                         
   1  13   0        643.03        682.17        33.99 o                         
   2  13   0         16.88          7.66        16.82 o                         
   3  13   0        119.16        124.87        19.94 o                         
  -3  14   0          0.24         22.23         9.90 o                         
  -2  14   0         86.61        106.02        20.42 o                         
  -1  14   0         98.72         80.38        23.44 o                         
   0  14   0        125.64        172.62        23.78 o                         
  -2 -14   1        197.08        240.16        25.86 o                         
  -1 -14   1        434.16        468.58        51.63 o                         
   0 -14   1        167.21        159.20        21.62 o                         
   1 -14   1         36.32         54.19        18.78 o                         
   2 -14   1        137.77        141.94        15.57 o                         
   3 -14   1        199.81        234.25        18.23 o                         
   4 -14   1         23.78         44.05        15.97 o                         
  -4 -13   1         16.84         29.52         9.11 o                         
  -3 -13   1          0.06         10.76         8.49 o                         
  -2 -13   1        177.18        184.03        21.37 o                         
  -1 -13   1         36.86         44.31         9.88 o                         
   0 -13   1        178.07        208.34        16.58 o                         
   1 -13   1         30.43         22.43         9.41 o                         
   2 -13   1         52.19         60.61        10.12 o                         
   3 -13   1         12.59         34.59         7.91 o                         
   4 -13   1        201.45        185.26        13.96 o                         
   5 -13   1         16.02         12.98         7.48 o                         
   6 -13   1         61.87         70.73         9.52 o                         
  -5 -12   1         17.12         27.97        15.11 o                         
  -4 -12   1          7.89         21.79         9.35 o                         
  -3 -12   1          8.64          0.96         7.80 o                         
  -2 -12   1         16.07          4.98         6.15 o                         
  -1 -12   1        101.61        115.12        10.18 o                         
   0 -12   1         25.19         25.78         6.95 o                         
   1 -12   1        886.76        829.08        21.86 o                         
   2 -12   1          3.17         15.72         6.46 o                         
   3 -12   1        187.66        193.34        13.48 o                         
   4 -12   1        567.29        553.25        19.11 o                         
   5 -12   1         29.14         31.82         8.57 o                         
   6 -12   1         21.99         24.75         7.81 o                         
   7 -12   1          0.34         -7.70         7.70 o                         
   8 -12   1         53.61         30.78         8.61 o                         
  -7 -11   1          2.71          7.66         8.97 o                         
  -6 -11   1        114.34         92.05        14.57 o                         
  -5 -11   1         20.40         31.34        10.35 o                         
  -4 -11   1         51.69         26.94         9.83 o                         
  -3 -11   1        132.45        157.97        11.87 o                         
  -2 -11   1          8.40         16.69         5.62 o                         
  -1 -11   1        487.89        493.09        15.40 o                         
   0 -11   1        232.74        236.70        11.41 o                         
   1 -11   1         55.38         61.04         6.92 o                         
   2 -11   1          0.20          6.71         6.32 o                         
   3 -11   1        181.04        166.70        12.18 o                         
   4 -11   1          2.05         -6.04         6.04 o                         
   5 -11   1       1352.66       1330.53        28.49 o                         
   6 -11   1         22.50         27.43         7.75 o                         
   7 -11   1         13.01          6.68         7.24 o                         
   8 -11   1        392.72        415.45        19.05 o                         
   9 -11   1         46.46         41.23        10.23 o                         
  -8 -10   1        142.01        157.24        29.03 o                         
  -7 -10   1         45.46         32.37         9.96 o                         
  -6 -10   1         27.74         35.19        18.31 o                         
  -5 -10   1        389.52        378.39        20.28 o                         
  -4 -10   1         97.02         92.45         8.06 o                         
  -3 -10   1          0.09         -0.37        10.30 o                         
  -2 -10   1        237.44        264.72        11.80 o                         
  -1 -10   1          0.57         -4.79         5.26 o                         
   0 -10   1         31.72         21.76         5.51 o                         
   1 -10   1          7.16          6.50         4.63 o                         
   2 -10   1        369.79        332.84        11.74 o                         
   3 -10   1        184.53        183.15         8.98 o                         
   4 -10   1         19.25         18.74         6.87 o                         
   5 -10   1        205.06        224.29        13.46 o                         
   6 -10   1        186.03        188.30        13.09 o                         
   7 -10   1          0.55         -2.24         6.61 o                         
   8 -10   1         10.00         20.17         7.34 o                         
   9 -10   1          3.18         22.06         8.88 o                         
  -9  -9   1         73.02        114.55        19.58 o                         
  -8  -9   1         88.29         92.69        17.52 o                         
  -7  -9   1       1238.89       1163.45        32.01 o                         
  -6  -9   1          5.57          0.38         5.18 o                         
  -5  -9   1        130.78        155.56        11.85 o                         
  -4  -9   1          1.26         -0.73         4.76 o                         
  -3  -9   1          0.26          0.62         4.57 o                         
  -2  -9   1        766.26        707.98        15.39 o                         
  -1  -9   1        348.86        346.10        11.95 o                         
   0  -9   1         31.99         31.77         5.96 o                         
   1  -9   1         72.00         71.12         6.64 o                         
   2  -9   1         63.52         39.89         5.80 o                         
   3  -9   1        968.49        903.21        16.69 o                         
   4  -9   1       1241.25       1176.34        19.58 o                         
   5  -9   1         36.49         37.28         7.42 o                         
   6  -9   1         72.26         87.00         9.55 o                         
   7  -9   1         15.70         27.96         7.63 o                         
   8  -9   1        384.58        386.53        16.86 o                         
   9  -9   1        353.80        345.52        17.95 o                         
  10  -9   1         42.21         33.07        14.04 o                         
  -9  -8   1          2.89        -12.77        12.81 o                         
  -8  -8   1         51.92         71.44        16.28 o                         
  -7  -8   1         88.55         92.67         9.60 o                         
  -6  -8   1        803.74        749.50        16.92 o                         
  -5  -8   1        218.25        209.61        10.25 o                         
  -4  -8   1        415.57        434.40        12.18 o                         
  -3  -8   1         53.66         63.51         6.40 o                         
  -2  -8   1        545.85        491.91        12.21 o                         
  -1  -8   1        310.89        312.30        10.00 o                         
   0  -8   1        241.08        272.92         9.52 o                         
   1  -8   1        221.74        212.65         8.96 o                         
   2  -8   1        296.16        293.08        15.78 o                         
   3  -8   1         81.46         95.76         6.53 o                         
   4  -8   1        408.29        410.28        10.98 o                         
   5  -8   1        927.68        847.69        16.23 o                         
   6  -8   1          0.06          6.87         4.52 o                         
   7  -8   1         29.43         23.35         5.52 o                         
   8  -8   1        148.00        158.80        19.16 o                         
   9  -8   1         17.37         31.93         7.66 o                         
  10  -8   1         35.71         10.08        13.21 o                         
  11  -8   1        171.15        207.43        28.71 o                         
 -10  -7   1          5.77         11.06        13.29 o                         
  -9  -7   1         19.36         21.56         8.76 o                         
  -8  -7   1        742.63        684.15        17.58 o                         
  -7  -7   1          1.08          4.27         4.77 o                         
  -6  -7   1        142.03        160.50         9.26 o                         
  -5  -7   1        447.55        408.59        11.84 o                         
  -4  -7   1         29.25         27.06         5.23 o                         
  -3  -7   1        466.27        468.46        11.69 o                         
  -2  -7   1       2435.00       2447.61        30.80 o                         
  -1  -7   1        175.13        194.11         8.36 o                         
   0  -7   1        287.51        294.03         8.87 o                         
   1  -7   1        133.94        124.70         6.82 o                         
   2  -7   1         40.77         46.00         5.69 o                         
   3  -7   1         15.30          8.93         3.91 o                         
   4  -7   1          1.16          0.10         3.72 o                         
   5  -7   1        742.61        685.20        14.00 o                         
   6  -7   1        101.93         93.88         7.93 o                         
   7  -7   1        214.86        206.02         9.91 o                         
   8  -7   1        140.88        159.60        10.33 o                         
   9  -7   1          0.42         -3.01         6.08 o                         
  10  -7   1        619.60        598.61        30.87 o                         
  11  -7   1         62.05         51.74        14.60 o                         
 -10  -6   1         75.45         74.45        11.26 o                         
  -9  -6   1        283.31        306.24        16.08 o                         
  -8  -6   1         12.10         11.20         5.35 o                         
  -7  -6   1       1225.60       1153.93        24.03 o                         
  -6  -6   1         36.10         45.02         5.98 o                         
  -5  -6   1          5.04         15.14         4.78 o                         
  -4  -6   1       2440.56       2432.31        32.77 o                         
  -3  -6   1         90.93         91.70         6.37 o                         
  -2  -6   1        103.50         95.96         5.96 o                         
  -1  -6   1        122.37        159.51         7.55 o                         
   0  -6   1         49.53         77.16         5.28 o                         
   1  -6   1        454.86        424.37         9.52 o                         
   2  -6   1        378.38        389.96         8.16 o                         
   3  -6   1        554.55        539.21         9.79 o                         
   4  -6   1        517.49        472.35        10.67 o                         
   5  -6   1        223.98        224.15        10.98 o                         
   6  -6   1         13.12         13.89         5.07 o                         
   7  -6   1        123.32        119.08        11.40 o                         
   8  -6   1          0.03         -2.98         4.70 o                         
   9  -6   1         44.45         59.06         7.50 o                         
  10  -6   1         12.15         31.40         7.87 o                         
  11  -6   1         63.44         65.03        17.04 o                         
 -11  -5   1          1.16          3.48        14.32 o                         
 -10  -5   1         46.89         47.81        13.65 o                         
  -9  -5   1        322.60        328.75        15.12 o                         
  -8  -5   1        163.56        178.47         9.92 o                         
  -7  -5   1          3.91          5.02         5.02 o                         
  -6  -5   1          0.73          6.81         4.43 o                         
  -5  -5   1        292.08        278.12         9.40 o                         
  -4  -5   1        860.65        859.17        17.02 o                         
  -3  -5   1        118.69        112.12         6.14 o                         
  -2  -5   1         24.44         15.03         3.20 o                         
  -1  -5   1       3007.11       3161.16        30.19 o                         
   0  -5   1       1399.94       1658.22        18.10 o                         
   1  -5   1        247.35        298.93         6.75 o                         
   2  -5   1       3030.03       3158.24        30.34 o                         
   3  -5   1          0.50          3.18         2.76 o                         
   4  -5   1         97.75         70.47         5.27 o                         
   5  -5   1        473.91        492.67        11.21 o                         
   6  -5   1        447.89        423.02        11.27 o                         
   7  -5   1        469.77        435.64        12.14 o                         
   8  -5   1        211.51        191.94         9.90 o                         
   9  -5   1        175.59        200.10        10.71 o                         
  10  -5   1         15.15         23.37         7.87 o                         
  11  -5   1          2.71         21.40         8.92 o                         
  12  -5   1         30.62         22.19        13.93 o                         
 -11  -4   1          3.61         -4.79         4.79 o                         
 -10  -4   1        144.00        136.45        12.09 o                         
  -9  -4   1        327.11        289.68        15.53 o                         
  -8  -4   1        848.59        818.44        21.37 o                         
  -7  -4   1          0.61          3.10         4.32 o                         
  -6  -4   1          0.91          2.55         4.07 o                         
  -5  -4   1          3.57         10.16         4.06 o                         
  -4  -4   1        135.85        154.75         7.32 o                         
  -3  -4   1        481.90        490.59        11.37 o                         
  -2  -4   1       1240.07       1406.81        15.69 o                         
  -1  -4   1        674.62        695.44         8.81 o                         
   0  -4   1          3.99          7.74         2.48 o                         
   1  -4   1        194.45        177.35         4.84 o                         
   2  -4   1        419.65        468.07         7.18 o                         
   3  -4   1          0.11          3.05         2.84 o                         
   4  -4   1        442.81        485.02        10.02 o                         
   5  -4   1        621.96        558.88        11.55 o                         
   6  -4   1        601.55        546.07        12.25 o                         
   7  -4   1         18.63         16.41         4.87 o                         
   8  -4   1       1793.69       1680.02        25.28 o                         
   9  -4   1          1.56          4.98         5.18 o                         
  10  -4   1         59.72         75.02        19.13 o                         
  11  -4   1         77.53         95.13        13.35 o                         
  12  -4   1        266.79        264.37        20.76 o                         
 -11  -3   1        171.25        191.34        14.34 o                         
 -10  -3   1         32.02         32.18        10.84 o                         
  -9  -3   1        161.03        163.75        12.09 o                         
  -8  -3   1        291.85        290.94        10.26 o                         
  -7  -3   1       3411.24       3131.48        37.16 o                         
  -6  -3   1        453.87        393.64        10.23 o                         
  -5  -3   1         11.80         11.37         3.90 o                         
  -4  -3   1         21.50         52.83         4.14 o                         
  -3  -3   1        215.84        230.86         5.54 o                         
  -2  -3   1        236.24        248.00         5.24 o                         
  -1  -3   1       1220.30       1203.60        10.04 o                         
   0  -3   1        135.30        128.60         3.35 o                         
   1  -3   1       7888.23       8352.69        53.62 o                         
   2  -3   1       5630.71       5616.01        39.35 o                         
   3  -3   1       9060.70       9632.14        74.51 o                         
   4  -3   1        659.66        660.50        11.48 o                         
   5  -3   1        464.18        502.43        10.63 o                         
   6  -3   1        132.19        116.05         6.75 o                         
   7  -3   1        246.91        236.53         9.43 o                         
   8  -3   1          0.36         -4.32         4.32 o                         
   9  -3   1        334.84        355.11        12.47 o                         
  10  -3   1         15.52          7.44         7.39 o                         
  11  -3   1          2.46         -7.07         7.07 o                         
  12  -3   1        602.97        604.77        25.29 o                         
 -12  -2   1         32.08         28.44        10.99 o                         
 -11  -2   1          5.53          3.60         7.40 o                         
 -10  -2   1         25.05         26.13         8.06 o                         
  -9  -2   1        363.93        362.76        15.63 o                         
  -8  -2   1       1231.95       1247.83        20.02 o                         
  -7  -2   1        164.51        137.24         5.64 o                         
  -6  -2   1        512.81        539.09         9.74 o                         
  -5  -2   1        290.90        334.37         7.32 o                         
  -4  -2   1        640.52        708.15        10.16 o                         
  -3  -2   1       3349.81       3317.26        33.33 o                         
  -2  -2   1       3783.69       3942.59        28.17 o                         
  -1  -2   1       2595.75       2587.48        19.75 o                         
   0  -2   1          0.10          1.38         1.49 o                         
   1  -2   1        850.47        882.93         8.20 o                         
   2  -2   1       2371.34       2592.15        21.81 o                         
   3  -2   1        138.76        146.50         4.62 o                         
   4  -2   1       2444.32       2505.04        24.10 o                         
   5  -2   1       2593.16       2729.15        40.37 o                         
   6  -2   1        283.34        292.54         8.97 o                         
   7  -2   1        312.43        277.88         9.62 o                         
   8  -2   1         12.24         23.34         5.20 o                         
   9  -2   1        311.19        321.50        12.03 o                         
  10  -2   1          1.68          9.28         6.89 o                         
  11  -2   1          6.24         -0.77         7.27 o                         
  12  -2   1         78.52         79.61        31.66 o                         
 -12  -1   1         22.97         35.87         8.63 o                         
 -11  -1   1         28.38         31.64         8.60 o                         
 -10  -1   1       1439.24       1328.44        28.40 o                         
  -9  -1   1         29.84         34.26         7.99 o                         
  -8  -1   1         33.10         23.27         4.07 o                         
  -7  -1   1         83.01         67.71         6.03 o                         
  -6  -1   1       1886.54       1777.66        19.91 o                         
  -5  -1   1       1573.24       1543.23        17.15 o                         
  -4  -1   1        832.20        926.03        13.41 o                         
  -3  -1   1       4809.60       4985.06        43.56 o                         
  -2  -1   1       2591.46       2783.33        20.10 o                         
  -1  -1   1        113.33         89.35         2.02 o                         
   0  -1   1       1670.99       1790.29        11.85 o                         
   1  -1   1         25.33         16.05         1.38 o                         
   2  -1   1       2433.27       2413.19        18.11 o                         
   3  -1   1        981.81       1006.20        11.65 o                         
   4  -1   1       1485.28       1700.25        18.37 o                         
   5  -1   1        150.93        170.45         8.17 o                         
   6  -1   1        770.47        760.42        13.88 o                         
   7  -1   1        104.45         98.03         6.86 o                         
   8  -1   1        105.21         98.43         7.56 o                         
   9  -1   1        121.46        138.30        11.09 o                         
  10  -1   1        294.55        302.22        15.98 o                         
  11  -1   1        103.34        131.82        12.23 o                         
  12  -1   1         67.18         51.99        12.41 o                         
 -12   0   1         43.66         38.70         9.21 o                         
 -11   0   1        123.87        130.73        12.82 o                         
 -10   0   1         27.25         28.38         8.19 o                         
  -9   0   1         16.68         18.89         6.81 o                         
  -8   0   1        266.70        266.65         8.69 o                         
  -7   0   1         56.07         74.33         4.17 o                         
  -6   0   1         77.21         80.92         4.00 o                         
  -5   0   1       1677.62       1749.22        21.17 o                         
  -4   0   1       2381.65       2416.79        23.13 o                         
  -3   0   1       5523.72       5582.14        50.43 o                         
  -2   0   1       2194.58       2464.12        20.78 o                         
  -1   0   1        196.35        235.97         3.03 o                         
   0   0   1         13.39         20.42         0.98 o                         
   1   0   1       7045.67       7302.05        49.20 o                         
   2   0   1       5272.10       5520.88        37.93 o                         
   3   0   1        292.88        290.13         5.21 o                         
   4   0   1        502.52        470.56         8.32 o                         
   5   0   1       1150.59       1266.97        20.84 o                         
   6   0   1         78.30         68.48         6.75 o                         
   7   0   1        206.70        195.51         8.70 o                         
   8   0   1         44.90         36.28         5.63 o                         
   9   0   1        140.45        142.23        11.09 o                         
  10   0   1         50.16         61.30         9.57 o                         
  11   0   1        427.38        413.48        17.76 o                         
  12   0   1        551.69        559.73        25.03 o                         
 -12   1   1        227.88        223.18        17.21 o                         
 -11   1   1        410.44        400.38        19.52 o                         
 -10   1   1          0.97         20.48         9.27 o                         
  -9   1   1         45.36         47.20         8.27 o                         
  -8   1   1         44.85         50.72         7.64 o                         
  -7   1   1        168.99        175.27         6.43 o                         
  -6   1   1       2202.45       2171.61        23.11 o                         
  -5   1   1          4.72          5.05         2.41 o                         
  -4   1   1        802.24        800.29        10.71 o                         
  -3   1   1         91.09         81.74         3.09 o                         
  -2   1   1       4017.94       4365.25        29.06 o                         
  -1   1   1         87.22         94.81         3.05 o                         
   0   1   1          7.43          5.56         1.16 o                         
   1   1   1       6299.96       6814.91        43.44 o                         
   2   1   1         85.76         89.75         3.21 o                         
   3   1   1          0.48          1.77         2.34 o                         
   4   1   1        580.93        647.37        11.13 o                         
   5   1   1          8.48         10.38         3.72 o                         
   6   1   1        128.63        135.76         7.17 o                         
   7   1   1       1403.98       1327.21        20.54 o                         
   8   1   1          0.03          2.25         6.30 o                         
   9   1   1        304.48        323.64        15.60 o                         
  10   1   1          0.92         -0.36         6.91 o                         
  11   1   1         90.01         86.50        14.03 o                         
  12   1   1        310.36        305.91        20.86 o                         
 -12   2   1         18.70          0.97         9.16 o                         
 -11   2   1        428.02        469.67        18.41 o                         
 -10   2   1        504.82        491.82        17.70 o                         
  -9   2   1        147.48        153.74        12.65 o                         
  -8   2   1          2.50          3.68         4.07 o                         
  -7   2   1        143.57        140.67         5.75 o                         
  -6   2   1         44.64         47.40         3.96 o                         
  -5   2   1       2329.06       2383.58        26.54 o                         
  -4   2   1         31.50         41.72         3.15 o                         
  -3   2   1        479.82        419.20         6.38 o                         
  -2   2   1        465.52        483.49         5.30 o                         
  -1   2   1        374.24        453.74         6.55 o                         
   0   2   1      13713.87      14208.63        90.90 o                         
   1   2   1       2524.89       2635.10        19.73 o                         
   2   2   1        151.17        135.81         3.94 o                         
   3   2   1        927.60        925.10        12.94 o                         
   4   2   1       1293.78       1342.75        17.97 o                         
   5   2   1        254.90        219.75         8.36 o                         
   6   2   1        229.25        218.11         8.96 o                         
   7   2   1        113.93        122.08         7.78 o                         
   8   2   1          4.18          0.08         4.56 o                         
   9   2   1         43.70         38.82         7.78 o                         
  10   2   1         81.71         70.95         9.81 o                         
  11   2   1          8.70         11.32         9.08 o                         
 -12   3   1         21.64         29.51        10.00 o                         
 -11   3   1        365.88        343.80        17.99 o                         
 -10   3   1        728.87        723.56        20.96 o                         
  -9   3   1         50.75         48.93         8.37 o                         
  -8   3   1        273.54        241.27         9.71 o                         
  -7   3   1       1461.88       1337.04        20.27 o                         
  -6   3   1         69.38         98.44         6.15 o                         
  -5   3   1       1113.32       1177.86        16.94 o                         
  -4   3   1        382.89        425.91         7.86 o                         
  -3   3   1        321.62        301.17         5.88 o                         
  -2   3   1        118.45        151.49         6.81 o                         
  -1   3   1         10.35         21.20         2.20 o                         
   0   3   1       1702.41       1682.78        14.92 o                         
   1   3   1       3116.51       3211.32        27.37 o                         
   2   3   1        444.57        460.08         7.68 o                         
   3   3   1          0.07          3.51         2.76 o                         
   4   3   1        582.48        573.06        15.23 o                         
   5   3   1        178.10        187.14         8.09 o                         
   6   3   1       1687.44       1627.23        23.21 o                         
   7   3   1          0.10          5.73         4.69 o                         
   8   3   1         16.59         14.14         5.82 o                         
   9   3   1         66.76         80.71        12.11 o                         
  10   3   1         45.69         27.42        10.01 o                         
  11   3   1        113.44         98.17        13.99 o                         
 -12   4   1        133.84        120.34        15.39 o                         
 -11   4   1        252.70        240.50        15.36 o                         
 -10   4   1          0.88         -2.30         7.99 o                         
  -9   4   1         80.27         93.75        16.42 o                         
  -8   4   1         95.43        105.68         7.58 o                         
  -7   4   1        135.47        154.59         8.98 o                         
  -6   4   1         20.12         13.31         4.15 o                         
  -5   4   1        247.82        281.48         8.45 o                         
  -4   4   1       3055.97       3201.25        30.87 o                         
  -3   4   1        201.18        220.28         5.05 o                         
  -2   4   1          6.81         13.79         2.51 o                         
  -1   4   1        468.32        475.92         7.48 o                         
   0   4   1        837.46        850.05        10.19 o                         
   1   4   1         17.44         39.41         3.42 o                         
   2   4   1         16.75         36.52         3.49 o                         
   3   4   1          3.92          9.19         3.00 o                         
   4   4   1        448.05        439.54        12.53 o                         
   5   4   1        503.59        507.37        11.85 o                         
   6   4   1        408.23        384.50        11.28 o                         
   7   4   1         96.95        102.40         7.94 o                         
   8   4   1        257.20        271.63        12.23 o                         
   9   4   1         32.66         24.45         9.04 o                         
  10   4   1          5.15          7.66         8.35 o                         
  11   4   1          9.47         13.56         8.07 o                         
 -12   5   1          0.43         10.16        11.65 o                         
 -11   5   1        379.39        410.58        27.83 o                         
 -10   5   1          0.68          7.78         7.41 o                         
  -9   5   1        516.31        499.61        16.86 o                         
  -8   5   1         16.13         20.85         5.80 o                         
  -7   5   1         26.85         17.25         4.73 o                         
  -6   5   1        478.67        485.78        11.54 o                         
  -5   5   1        328.41        297.90         7.45 o                         
  -4   5   1         24.75         36.84         3.19 o                         
  -3   5   1        138.56        131.18         5.00 o                         
  -2   5   1         64.79         84.50         3.80 o                         
  -1   5   1         19.57         26.42         3.44 o                         
   0   5   1       3012.63       3060.82        29.76 o                         
   1   5   1       2355.71       2613.10        26.72 o                         
   2   5   1       1020.84       1108.86        20.26 o                         
   3   5   1         27.43         31.16         4.56 o                         
   4   5   1         88.67        122.64         7.02 o                         
   5   5   1        631.34        560.91        12.91 o                         
   6   5   1        147.51        135.65        11.57 o                         
   7   5   1        754.07        779.46        17.06 o                         
   8   5   1         61.12         60.54         8.63 o                         
   9   5   1         50.54         44.29        11.27 o                         
  10   5   1        108.98        107.84        13.04 o                         
 -11   6   1         30.28         17.00        10.30 o                         
 -10   6   1         12.71         23.81        13.53 o                         
  -9   6   1        113.67         98.08        12.18 o                         
  -8   6   1        178.28        175.23         9.18 o                         
  -7   6   1       1351.56       1297.60        21.13 o                         
  -6   6   1        310.98        300.71         9.67 o                         
  -5   6   1        716.26        630.01        10.92 o                         
  -4   6   1       1450.27       1453.37        31.55 o                         
  -3   6   1          1.98          2.47         4.74 o                         
  -2   6   1         19.69         14.53         2.62 o                         
  -1   6   1        281.13        310.99         7.17 o                         
   0   6   1        459.82        380.51         9.43 o                         
   1   6   1          0.75         -2.31         3.56 o                         
   2   6   1         43.79         28.53         4.57 o                         
   3   6   1         99.86         93.69         6.47 o                         
   4   6   1         43.82         28.54         5.50 o                         
   5   6   1         32.88         33.56         5.39 o                         
   6   6   1        184.13        172.26         9.40 o                         
   7   6   1         17.57         18.94         6.88 o                         
   8   6   1        455.47        455.05        17.08 o                         
   9   6   1        583.28        543.76        22.91 o                         
  10   6   1         23.08         36.49         9.60 o                         
 -11   7   1        226.49        229.79        23.18 o                         
 -10   7   1         78.42         88.65        13.65 o                         
  -9   7   1          1.51         -7.83         7.83 o                         
  -8   7   1         33.28         25.29         8.29 o                         
  -7   7   1         11.78         11.74         6.57 o                         
  -6   7   1       1047.45        949.29        24.95 o                         
  -5   7   1         69.42         67.79         7.81 o                         
  -4   7   1          1.12         -0.40         5.20 o                         
  -3   7   1       1240.28       1152.99        21.80 o                         
  -2   7   1         55.01         71.26         4.26 o                         
  -1   7   1        165.40        154.55         9.24 o                         
   0   7   1         77.00         84.45         6.77 o                         
   1   7   1        904.42        835.93        15.18 o                         
   2   7   1        479.45        483.19        13.80 o                         
   3   7   1         42.83         45.07         5.49 o                         
   4   7   1         23.87         26.98         5.03 o                         
   5   7   1         91.51         85.67         7.11 o                         
   6   7   1        103.35        116.28        10.44 o                         
   7   7   1         15.74         14.26         7.41 o                         
   8   7   1        196.26        167.15        12.89 o                         
   9   7   1          3.43         11.49         7.73 o                         
 -10   8   1         30.28         22.64        11.02 o                         
  -9   8   1         51.34         34.64        10.18 o                         
  -8   8   1        490.93        471.24        17.41 o                         
  -7   8   1         26.30         39.72         8.07 o                         
  -6   8   1       1093.49       1033.07        23.46 o                         
  -5   8   1        173.90        160.01        11.10 o                         
  -4   8   1        106.98        104.99         9.56 o                         
  -3   8   1        139.22        170.16        17.11 o                         
  -2   8   1        730.96        652.64        11.25 o                         
  -1   8   1        252.46        264.44        13.14 o                         
   0   8   1        116.13        108.33         7.18 o                         
   1   8   1        377.05        344.42        10.68 o                         
   2   8   1       1221.36       1221.13        20.18 o                         
   3   8   1         81.37         84.48         7.01 o                         
   4   8   1         33.72         51.96         5.99 o                         
   5   8   1        246.58        256.13        14.22 o                         
   6   8   1        216.12        189.10        12.96 o                         
   7   8   1        229.47        246.40        14.83 o                         
   8   8   1        569.27        564.18        31.48 o                         
 -10   9   1         77.00         99.15        17.78 o                         
  -9   9   1         72.10         76.37        12.59 o                         
  -8   9   1          0.04          5.62         6.60 o                         
  -7   9   1         92.19         88.85        12.85 o                         
  -6   9   1          1.81          1.08         7.21 o                         
  -5   9   1         30.46         25.81         7.16 o                         
  -4   9   1        148.67        161.57        11.48 o                         
  -3   9   1         68.95         73.88         8.73 o                         
  -2   9   1        158.38        165.29         9.79 o                         
  -1   9   1        104.92         98.32         7.23 o                         
   0   9   1        135.08        139.65         8.49 o                         
   1   9   1        182.12        147.84         9.66 o                         
   2   9   1        234.53        208.93         9.84 o                         
   3   9   1        260.03        295.34        12.38 o                         
   4   9   1         73.39         77.74        10.40 o                         
   5   9   1        176.55        199.86        13.50 o                         
   6   9   1         68.06         63.99         9.40 o                         
   7   9   1          0.04         22.44         9.17 o                         
   8   9   1         11.74         39.88        13.93 o                         
  -9  10   1        441.58        447.03        23.64 o                         
  -8  10   1        356.96        362.80        18.72 o                         
  -7  10   1        107.65        112.08        11.70 o                         
  -6  10   1         31.68         33.63         8.24 o                         
  -5  10   1         73.31         88.51        10.00 o                         
  -4  10   1         21.92         15.44         7.06 o                         
  -3  10   1        267.03        256.75        14.14 o                         
  -2  10   1         25.53         11.21         8.34 o                         
  -1  10   1          1.60         -4.55         4.55 o                         
   0  10   1          5.54         10.16         5.04 o                         
   1  10   1        227.04        233.34        10.84 o                         
   2  10   1         76.26         86.59         7.56 o                         
   3  10   1        157.69        158.31        11.88 o                         
   4  10   1       1217.47       1174.79        26.55 o                         
   5  10   1         43.89         86.18         9.69 o                         
   6  10   1        183.79        186.88        17.10 o                         
   7  10   1         96.68         82.75        13.09 o                         
  -8  11   1        363.39        405.05        19.40 o                         
  -7  11   1         21.39         25.72         8.45 o                         
  -6  11   1        103.05        123.18        12.20 o                         
  -5  11   1          1.21         -8.80        10.89 o                         
  -4  11   1        339.07        338.04        17.26 o                         
  -3  11   1        349.53        318.22        17.53 o                         
  -2  11   1        149.96        156.52        12.27 o                         
  -1  11   1        191.52        218.71        16.70 o                         
   0  11   1        225.31        227.43        13.40 o                         
   1  11   1         28.94         32.69         8.60 o                         
   2  11   1        102.53        120.40        11.00 o                         
   3  11   1        124.49        129.54        11.51 o                         
   4  11   1        256.48        307.03        20.18 o                         
   5  11   1         67.68         76.28        12.92 o                         
   6  11   1        212.88        228.89        18.76 o                         
  -7  12   1         38.65         20.46         8.22 o                         
  -6  12   1        130.95        170.15        14.00 o                         
  -5  12   1        173.25        180.14        14.17 o                         
  -4  12   1        450.01        468.28        29.52 o                         
  -3  12   1         74.88         56.70         9.20 o                         
  -2  12   1        132.27        122.67        11.48 o                         
  -1  12   1        146.91        133.07        14.07 o                         
   0  12   1         93.06        102.39        14.87 o                         
   1  12   1         28.25         28.72        13.89 o                         
   2  12   1          5.30          8.75        11.88 o                         
   3  12   1        225.84        199.21        26.33 o                         
   4  12   1          8.99         25.85         9.53 o                         
  -5  13   1        673.46        683.80        22.59 o                         
  -4  13   1         61.70         32.91         9.56 o                         
  -3  13   1         80.16         89.45        10.56 o                         
  -2  13   1        327.80        354.03        17.96 o                         
  -1  13   1         84.09        117.53        18.56 o                         
   0  13   1         51.80         75.06        18.24 o                         
   1  13   1        301.80        323.71        29.07 o                         
   2  13   1        183.43        189.28        22.34 o                         
  -2 -14   2        169.07        162.72        20.62 o                         
  -1 -14   2         35.18         50.64        11.29 o                         
   0 -14   2        362.14        356.73        20.50 o                         
   1 -14   2        214.86        210.97        17.80 o                         
   2 -14   2        273.14        317.05        20.79 o                         
   3 -14   2        323.85        348.21        22.40 o                         
   4 -14   2          0.41         14.65         8.23 o                         
   5 -14   2        143.71        181.37        16.68 o                         
  -4 -13   2        216.84        252.87        19.57 o                         
  -3 -13   2         74.57         65.97        12.45 o                         
  -2 -13   2        452.14        439.72        17.73 o                         
  -1 -13   2         71.02         93.96        12.32 o                         
   0 -13   2        212.15        236.01        17.68 o                         
   1 -13   2        394.54        439.84        22.37 o                         
   2 -13   2          0.00         12.25         8.48 o                         
   3 -13   2        463.29        498.02        17.86 o                         
   4 -13   2          0.11         -4.82         5.98 o                         
   5 -13   2         41.98         48.13         8.56 o                         
   6 -13   2        205.86        222.67        14.99 o                         
   7 -13   2          0.40         -5.83         6.41 o                         
  -6 -12   2        101.55        142.28        18.23 o                         
  -5 -12   2         76.11         89.72        15.37 o                         
  -4 -12   2        475.97        493.41        22.99 o                         
  -3 -12   2         16.96          8.22         9.17 o                         
  -2 -12   2         35.43         29.20         7.24 o                         
  -1 -12   2          6.17          0.62         6.07 o                         
   0 -12   2        247.11        264.25        14.28 o                         
   1 -12   2          6.80          3.06         5.07 o                         
   2 -12   2        532.70        506.48        17.05 o                         
   3 -12   2         38.35         54.27         8.56 o                         
   4 -12   2         61.01         77.03         9.85 o                         
   5 -12   2         74.54         88.50         9.98 o                         
   6 -12   2         44.92         42.26        14.27 o                         
   7 -12   2        258.87        275.53        19.62 o                         
   8 -12   2          2.07         17.20        13.24 o                         
  -7 -11   2        184.87        194.63        17.04 o                         
  -6 -11   2         94.29         72.90        12.69 o                         
  -5 -11   2        395.20        433.29        21.88 o                         
  -4 -11   2          1.38          5.37         6.19 o                         
  -3 -11   2         25.05         41.59         7.71 o                         
  -2 -11   2         25.88         26.57         7.33 o                         
  -1 -11   2         31.34         25.30         5.72 o                         
   0 -11   2        194.18        211.65        12.71 o                         
   1 -11   2         45.71         35.52         6.24 o                         
   2 -11   2         38.12         27.24         5.94 o                         
   3 -11   2        587.89        555.76        17.51 o                         
   4 -11   2        228.21        212.02        16.09 o                         
   5 -11   2        256.26        246.17        14.37 o                         
   6 -11   2          9.65         18.56         7.31 o                         
   7 -11   2        175.45        158.52        17.35 o                         
   8 -11   2        105.16         82.47        13.80 o                         
   9 -11   2          6.48         12.31         7.38 o                         
  -8 -10   2          8.05         -6.36        12.60 o                         
  -7 -10   2        129.46        156.20        21.19 o                         
  -6 -10   2         56.23         57.53        11.47 o                         
  -5 -10   2        265.86        283.04        16.82 o                         
  -4 -10   2        268.07        283.94        14.35 o                         
  -3 -10   2          8.59          2.09         6.11 o                         
  -2 -10   2        148.14        167.60         9.44 o                         
  -1 -10   2       1961.65       1793.89        26.58 o                         
   0 -10   2         35.80         41.21         6.03 o                         
   1 -10   2        237.98        262.15        10.59 o                         
   2 -10   2         14.19          8.36         4.83 o                         
   3 -10   2        116.32        109.06         7.80 o                         
   4 -10   2        418.20        446.37        14.10 o                         
   5 -10   2         89.65        105.50         9.84 o                         
   6 -10   2         90.05        103.84        10.46 o                         
   7 -10   2          0.00          1.71         7.85 o                         
   8 -10   2        451.15        464.73        22.97 o                         
   9 -10   2         70.84         59.52        11.60 o                         
  -9  -9   2        155.65        209.98        31.60 o                         
  -8  -9   2        222.11        308.80        28.88 o                         
  -7  -9   2          0.38         -4.43         6.04 o                         
  -6  -9   2        639.56        641.95        18.80 o                         
  -5  -9   2         38.16         52.07         6.51 o                         
  -4  -9   2        669.33        679.41        16.57 o                         
  -3  -9   2        121.66        121.69         8.03 o                         
  -2  -9   2          7.08         -3.02         4.28 o                         
  -1  -9   2        536.84        498.74        12.51 o                         
   0  -9   2        154.82        167.47         8.68 o                         
   1  -9   2          1.03          6.01         4.33 o                         
   2  -9   2          6.37          3.48         4.56 o                         
   3  -9   2         92.49         94.45         7.04 o                         
   4  -9   2        400.08        381.39        11.43 o                         
   5  -9   2       1653.68       1585.21        24.28 o                         
   6  -9   2         11.88         15.40         5.10 o                         
   7  -9   2         13.12         18.49         6.73 o                         
   8  -9   2          6.23         16.70         6.94 o                         
   9  -9   2        167.36        145.50        14.47 o                         
  10  -9   2        200.32        228.68        26.67 o                         
 -10  -8   2         33.01         17.57        14.04 o                         
  -9  -8   2         21.69         -6.40        12.38 o                         
  -8  -8   2         97.32         92.39        12.06 o                         
  -7  -8   2         21.31         20.55         5.54 o                         
  -6  -8   2         21.76         13.46         5.41 o                         
  -5  -8   2        174.42        186.68         9.70 o                         
  -4  -8   2        214.05        200.97         9.09 o                         
  -3  -8   2        338.04        343.05        10.40 o                         
  -2  -8   2       1281.15       1160.25        18.62 o                         
  -1  -8   2        689.14        670.94        13.60 o                         
   0  -8   2        877.50        873.92        15.43 o                         
   1  -8   2        899.09        910.93        15.92 o                         
   2  -8   2        371.95        316.58         9.78 o                         
   3  -8   2          0.87          7.06         4.10 o                         
   4  -8   2         28.61         27.84         4.94 o                         
   5  -8   2       1243.73       1224.30        20.19 o                         
   6  -8   2         44.01         36.11         6.01 o                         
   7  -8   2        841.37        886.70        18.24 o                         
   8  -8   2         61.53         79.18         7.83 o                         
   9  -8   2        155.83        165.08        15.11 o                         
  10  -8   2         96.94        142.62        19.73 o                         
  11  -8   2        157.07        184.08        36.00 o                         
 -10  -7   2         83.68         81.16        17.87 o                         
  -9  -7   2         53.84         73.67        17.60 o                         
  -8  -7   2          0.00          8.97         5.74 o                         
  -7  -7   2        562.92        540.07        18.69 o                         
  -6  -7   2         27.24         30.62         5.55 o                         
  -5  -7   2        287.98        273.71        10.38 o                         
  -4  -7   2        332.33        329.04        10.29 o                         
  -3  -7   2        134.26        149.28         8.94 o                         
  -2  -7   2         24.12         21.23         4.30 o                         
  -1  -7   2        620.23        640.95        13.48 o                         
   0  -7   2        108.08        111.80         6.38 o                         
   1  -7   2       1014.88        972.67        15.51 o                         
   2  -7   2          0.58          3.32         3.78 o                         
   3  -7   2        315.09        305.67         9.02 o                         
   4  -7   2         47.90         37.85         5.01 o                         
   5  -7   2         10.66          2.08         4.30 o                         
   6  -7   2         30.97         30.06         5.69 o                         
   7  -7   2          6.25          0.99         4.90 o                         
   8  -7   2        348.43        343.25        13.00 o                         
   9  -7   2        254.85        268.82        13.23 o                         
  10  -7   2         34.66         48.92        14.37 o                         
  11  -7   2        922.95        963.34        50.96 o                         
 -11  -6   2        145.08        128.55        20.53 o                         
 -10  -6   2          2.91         13.33         5.35 o                         
  -9  -6   2         21.35         22.54         6.89 o                         
  -8  -6   2        324.26        341.25        15.25 o                         
  -7  -6   2          3.06          3.80         4.68 o                         
  -6  -6   2       1434.61       1346.92        24.02 o                         
  -5  -6   2        222.12        245.38        17.20 o                         
  -4  -6   2       1749.15       1814.97        24.14 o                         
  -3  -6   2       1531.95       1465.04        24.48 o                         
  -2  -6   2        444.36        496.48         8.85 o                         
  -1  -6   2       2103.31       2108.88        22.35 o                         
   0  -6   2        343.31        349.89         7.46 o                         
   1  -6   2         22.78         56.36         4.79 o                         
   2  -6   2         11.14          7.20         3.60 o                         
   3  -6   2        205.10        220.15         7.90 o                         
   4  -6   2       2014.90       1972.42        31.06 o                         
   5  -6   2       1672.76       1613.28        22.63 o                         
   6  -6   2        523.48        520.24        12.78 o                         
   7  -6   2        163.09        170.57        11.99 o                         
   8  -6   2         32.12         41.09         6.50 o                         
   9  -6   2          2.72          6.31         6.07 o                         
  10  -6   2        211.61        259.55        18.06 o                         
  11  -6   2         29.28         18.65         9.22 o                         
 -11  -5   2         18.49         36.73        17.12 o                         
 -10  -5   2          4.17          8.81         9.28 o                         
  -9  -5   2          0.52          6.03         6.26 o                         
  -8  -5   2          2.34          2.80         4.74 o                         
  -7  -5   2         14.47         15.79         4.84 o                         
  -6  -5   2        287.58        291.68        10.11 o                         
  -5  -5   2        114.23        118.08         7.04 o                         
  -4  -5   2          5.42         15.35         4.43 o                         
  -3  -5   2        539.59        556.53         9.38 o                         
  -2  -5   2       3753.45       3876.40        35.80 o                         
  -1  -5   2         11.74          9.97         3.16 o                         
   0  -5   2       3896.99       3914.05        35.71 o                         
   1  -5   2         69.11         58.98         3.98 o                         
   2  -5   2        566.84        576.00        10.48 o                         
   3  -5   2       1864.14       1835.48        22.34 o                         
   4  -5   2        396.49        390.12         9.43 o                         
   5  -5   2         70.25         59.98         5.65 o                         
   6  -5   2       1068.81       1030.34        20.00 o                         
   7  -5   2        201.02        220.05        12.14 o                         
   8  -5   2        295.37        333.64        12.16 o                         
   9  -5   2         30.26         17.58         6.91 o                         
  10  -5   2        680.20        646.04        24.27 o                         
  11  -5   2          5.66         15.93        10.04 o                         
 -11  -4   2        181.77        217.37        15.17 o                         
 -10  -4   2         41.37         51.86         8.87 o                         
  -9  -4   2        503.46        471.09        17.01 o                         
  -8  -4   2          6.03          2.01         4.44 o                         
  -7  -4   2       1036.02        990.87        17.36 o                         
  -6  -4   2        716.97        705.28        15.06 o                         
  -5  -4   2        509.73        425.93        11.66 o                         
  -4  -4   2        128.21        135.90         6.54 o                         
  -3  -4   2        729.31        879.47        11.76 o                         
  -2  -4   2       1286.21       1372.00        14.98 o                         
  -1  -4   2        168.39        164.18         4.38 o                         
   0  -4   2        393.98        422.52         7.82 o                         
   1  -4   2        218.58        192.03         4.56 o                         
   2  -4   2        137.43        154.76         4.68 o                         
   3  -4   2        515.72        518.34         8.57 o                         
   4  -4   2        818.57        796.82        11.84 o                         
   5  -4   2        961.41        985.34        19.62 o                         
   6  -4   2         37.04         31.27         6.35 o                         
   7  -4   2        253.15        229.78         9.78 o                         
   8  -4   2          0.12         -4.25         4.61 o                         
   9  -4   2        146.92        181.25        10.33 o                         
  10  -4   2          2.80          0.86         8.73 o                         
  11  -4   2        385.54        421.75        33.11 o                         
  12  -4   2         14.59         24.81         9.61 o                         
 -12  -3   2        444.96        441.75        19.21 o                         
 -11  -3   2         88.79         83.73        11.09 o                         
 -10  -3   2        208.34        215.31        14.01 o                         
  -9  -3   2        664.63        640.49        23.15 o                         
  -8  -3   2        126.08        123.50        10.49 o                         
  -7  -3   2          0.09          5.05         3.54 o                         
  -6  -3   2        542.38        494.42        12.39 o                         
  -5  -3   2          9.18          5.32         2.83 o                         
  -4  -3   2         17.67         16.87         3.26 o                         
  -3  -3   2        194.19        188.99         5.16 o                         
  -2  -3   2          7.43          6.80         2.13 o                         
  -1  -3   2        453.31        445.92         6.82 o                         
   0  -3   2       1905.03       2031.78        14.81 o                         
   1  -3   2       2968.42       3079.41        22.62 o                         
   2  -3   2       4926.17       5051.36        40.39 o                         
   3  -3   2        184.58        203.27         5.40 o                         
   4  -3   2       2007.09       2042.59        37.36 o                         
   5  -3   2          3.78          4.09         3.63 o                         
   6  -3   2       1676.41       1593.77        22.08 o                         
   7  -3   2        146.25        136.18         7.94 o                         
   8  -3   2          7.31          1.21         4.69 o                         
   9  -3   2         72.94         97.00         8.27 o                         
  10  -3   2         25.91         30.22         7.92 o                         
  11  -3   2         42.19         50.81        11.26 o                         
  12  -3   2         52.14         49.30        11.17 o                         
 -12  -2   2        272.56        229.80        15.49 o                         
 -11  -2   2        342.38        395.38        19.48 o                         
 -10  -2   2        458.68        447.39        18.12 o                         
  -9  -2   2        406.37        412.38        15.88 o                         
  -8  -2   2       1705.27       1569.59        28.45 o                         
  -7  -2   2       2084.55       1959.81        21.87 o                         
  -6  -2   2        209.18        243.29         5.86 o                         
  -5  -2   2       2897.22       3009.92        38.16 o                         
  -4  -2   2        214.70        258.94         5.86 o                         
  -3  -2   2         46.29         35.53         2.70 o                         
  -2  -2   2          0.27         -0.15         1.68 o                         
  -1  -2   2        236.03        256.28         3.30 o                         
   0  -2   2        885.88        953.77         7.64 o                         
   1  -2   2       1765.22       1878.70        13.50 o                         
   2  -2   2       6600.88       6944.20        45.12 o                         
   3  -2   2        104.71        136.85         4.63 o                         
   4  -2   2          5.22          2.57         2.82 o                         
   5  -2   2       1237.28       1270.13        17.86 o                         
   6  -2   2        163.86        162.99         7.74 o                         
   7  -2   2        366.83        327.27        10.50 o                         
   8  -2   2        477.37        426.23        21.19 o                         
   9  -2   2        215.68        241.91        11.14 o                         
  10  -2   2        977.68       1001.16        24.37 o                         
  11  -2   2         14.25          2.10         9.22 o                         
  12  -2   2        170.91        173.77        21.17 o                         
 -12  -1   2        565.16        623.73        22.00 o                         
 -11  -1   2          0.14         -6.10         7.12 o                         
 -10  -1   2         21.75          6.77         7.30 o                         
  -9  -1   2       1445.02       1361.94        27.39 o                         
  -8  -1   2        330.99        340.07        13.49 o                         
  -7  -1   2       1247.56       1111.62        21.49 o                         
  -6  -1   2        852.47        834.82        17.20 o                         
  -5  -1   2        403.57        393.26        10.99 o                         
  -4  -1   2         48.79         42.08         5.00 o                         
  -3  -1   2        117.62        148.81         6.47 o                         
  -2  -1   2      10377.68      10892.04        75.65 o                         
  -1  -1   2        459.68        466.67         4.88 o                         
   0  -1   2       2164.25       2093.93        17.85 o                         
   1  -1   2      20702.89      21832.70       140.12 o                         
   2  -1   2        476.45        485.88         6.26 o                         
   3  -1   2        529.11        537.26         7.03 o                         
   4  -1   2         22.40         47.82         3.76 o                         
   5  -1   2        217.45        221.96         7.90 o                         
   6  -1   2        143.82        195.80         8.42 o                         
   7  -1   2         25.89         26.14         5.24 o                         
   8  -1   2         12.98          8.58         6.19 o                         
   9  -1   2        294.65        299.77        11.84 o                         
  10  -1   2         36.23         41.83        11.08 o                         
  11  -1   2          0.02          1.88         9.02 o                         
  12  -1   2        557.57        557.92        23.71 o                         
 -12   0   2        288.20        302.35        23.29 o                         
 -11   0   2         54.78         34.54         9.00 o                         
 -10   0   2          0.11         -2.54         6.58 o                         
  -9   0   2        432.07        408.25        15.58 o                         
  -8   0   2         51.57         63.80         8.19 o                         
  -7   0   2        527.38        556.63        17.36 o                         
  -6   0   2        294.15        283.10        10.69 o                         
  -5   0   2         18.15         26.85         5.05 o                         
  -4   0   2       4460.72       4881.27        54.44 o                         
  -3   0   2        691.43        690.87        10.59 o                         
  -2   0   2         28.01         34.52         1.97 o                         
  -1   0   2       4113.91       4399.52        32.01 o                         
   0   0   2        204.58        168.50         2.98 o                         
   1   0   2       5280.35       5705.84        36.82 o                         
   2   0   2       1627.99       1649.27        14.19 o                         
   3   0   2       3989.55       4269.71        35.24 o                         
   4   0   2       2762.87       2821.20        39.33 o                         
   5   0   2         54.69         70.64         5.55 o                         
   6   0   2         18.72         11.68         5.20 o                         
   7   0   2       2050.53       1856.16        25.71 o                         
   8   0   2         52.00         52.86         6.34 o                         
   9   0   2        230.01        239.39        10.99 o                         
  10   0   2        232.34        236.63        14.63 o                         
  11   0   2         42.77         31.11        10.21 o                         
 -12   1   2          6.03         -3.88        11.48 o                         
 -11   1   2          1.59          3.95         7.57 o                         
 -10   1   2       1090.94       1028.39        27.22 o                         
  -9   1   2         52.52         44.10         8.03 o                         
  -8   1   2         30.69         27.45        11.38 o                         
  -7   1   2        155.57        181.78        10.40 o                         
  -6   1   2          8.42          2.47         1.99 o                         
  -5   1   2        415.85        414.13         7.13 o                         
  -4   1   2          3.03          3.61         2.13 o                         
  -3   1   2        353.05        270.86         5.03 o                         
  -2   1   2        176.56        197.28         3.56 o                         
  -1   1   2      31285.05      32809.70       234.58 o                         
   0   1   2         67.05         61.64         2.17 o                         
   1   1   2        794.60        834.52         8.85 o                         
   2   1   2        198.53        171.37         3.98 o                         
   3   1   2         39.88         64.83         3.65 o                         
   4   1   2         40.63         61.98         4.48 o                         
   5   1   2         67.03         60.87         5.34 o                         
   6   1   2        109.36        108.21         6.98 o                         
   7   1   2        483.24        446.94        12.16 o                         
   8   1   2        229.72        212.97        13.05 o                         
   9   1   2        187.56        190.46        10.44 o                         
  10   1   2         69.66         73.06         9.57 o                         
  11   1   2        119.28        118.58        14.24 o                         
 -12   2   2         96.04         85.12        11.08 o                         
 -11   2   2         27.58         32.35         8.81 o                         
 -10   2   2        123.43        111.82        12.85 o                         
  -9   2   2        280.59        287.49        16.53 o                         
  -8   2   2         43.86         33.30         4.67 o                         
  -7   2   2        597.07        588.73        10.73 o                         
  -6   2   2        150.70        165.60         5.62 o                         
  -5   2   2         43.53         69.37         4.18 o                         
  -4   2   2       2066.76       2050.39        19.40 o                         
  -3   2   2          0.14          2.06         2.05 o                         
  -2   2   2          2.61          0.68         2.97 o                         
  -1   2   2          0.98         -1.56         1.56 o                         
   0   2   2      19803.07      20454.85       137.60 o                         
   1   2   2       6592.61       6614.32        69.52 o                         
   2   2   2       1476.54       1675.49        20.31 o                         
   3   2   2       2247.11       2170.14        21.90 o                         
   4   2   2          4.33          1.41         2.63 o                         
   5   2   2        107.51        126.14         6.77 o                         
   6   2   2        255.02        239.59         9.41 o                         
   7   2   2         61.60         66.41         6.51 o                         
   8   2   2        397.07        363.37        12.40 o                         
   9   2   2          2.99         -3.36         5.86 o                         
  10   2   2        262.23        267.64        38.83 o                         
  11   2   2          0.64         22.87         9.32 o                         
 -12   3   2         32.76         22.14         9.49 o                         
 -11   3   2        282.86        300.81        16.14 o                         
 -10   3   2          5.36          0.61         6.96 o                         
  -9   3   2         45.89         72.67         8.91 o                         
  -8   3   2         14.72          2.73         4.24 o                         
  -7   3   2         74.21         66.86         5.79 o                         
  -6   3   2        231.91        217.69         9.10 o                         
  -5   3   2         56.44         62.04         4.20 o                         
  -4   3   2        167.19        158.52         7.24 o                         
  -3   3   2        512.72        496.64        12.79 o                         
  -2   3   2         15.69         14.42         4.43 o                         
  -1   3   2        835.54        898.84         9.68 o                         
   0   3   2         31.73         27.98         2.61 o                         
   1   3   2        428.64        447.28         7.06 o                         
   2   3   2       2574.49       2646.82        25.40 o                         
   3   3   2        823.26        882.29        12.20 o                         
   4   3   2        100.29        100.46         8.01 o                         
   5   3   2        475.11        477.51        11.18 o                         
   6   3   2        189.82        221.00         9.51 o                         
   7   3   2        492.46        479.41        13.10 o                         
   8   3   2        305.78        299.02        14.64 o                         
   9   3   2        248.59        207.24        19.86 o                         
  10   3   2        152.51        185.37        16.56 o                         
  11   3   2        146.89        181.27        16.52 o                         
 -12   4   2        177.05        204.35        23.02 o                         
 -11   4   2         11.95         25.01        10.93 o                         
 -10   4   2        417.79        378.18        17.07 o                         
  -9   4   2        275.11        284.09        13.96 o                         
  -8   4   2        272.51        257.57        10.36 o                         
  -7   4   2         12.11         14.16         5.73 o                         
  -6   4   2         10.71          8.21         3.86 o                         
  -5   4   2        498.39        481.95         8.81 o                         
  -4   4   2        103.34        134.19         4.28 o                         
  -3   4   2        785.30        761.83        14.97 o                         
  -2   4   2          0.18         -2.20         4.06 o                         
  -1   4   2         91.77        105.19         4.21 o                         
   0   4   2       3442.40       3712.70        31.66 o                         
   1   4   2        184.17        208.99         5.66 o                         
   2   4   2        240.46        231.04         7.22 o                         
   3   4   2         26.39         37.74         4.01 o                         
   4   4   2        414.61        404.81         9.57 o                         
   5   4   2         42.66         40.40         6.57 o                         
   6   4   2          7.58          7.29         4.50 o                         
   7   4   2         50.99         53.14         6.60 o                         
   8   4   2          0.16         -1.52         6.08 o                         
   9   4   2        215.33        216.38        16.99 o                         
  10   4   2          7.88         16.97        12.66 o                         
 -12   5   2        117.67         95.47        14.17 o                         
 -11   5   2          5.11         -6.92         9.44 o                         
 -10   5   2        505.38        546.94        23.98 o                         
  -9   5   2          0.31         -0.66         5.72 o                         
  -8   5   2        416.19        382.65        11.71 o                         
  -7   5   2        129.21        122.14         7.38 o                         
  -6   5   2        112.87        113.25         6.49 o                         
  -5   5   2       1990.10       1935.28        22.72 o                         
  -4   5   2        666.31        673.41        15.58 o                         
  -3   5   2          3.97         10.27         4.74 o                         
  -2   5   2         35.58         46.27         5.93 o                         
  -1   5   2        993.71       1058.17        13.32 o                         
   0   5   2        305.14        286.89         7.97 o                         
   1   5   2       1087.43       1171.59        14.87 o                         
   2   5   2        252.91        247.86         6.58 o                         
   3   5   2        331.60        335.68         7.47 o                         
   4   5   2          3.35          5.10         2.64 o                         
   5   5   2          6.81          8.73         4.22 o                         
   6   5   2       1302.82       1136.69        19.75 o                         
   7   5   2        125.50        157.49        11.86 o                         
   8   5   2        421.77        448.18        17.12 o                         
   9   5   2          4.17         -3.70         7.99 o                         
  10   5   2         50.17         42.39        11.87 o                         
 -11   6   2        371.19        373.85        25.74 o                         
 -10   6   2          5.94          7.18        13.47 o                         
  -9   6   2         99.78        103.30        16.57 o                         
  -8   6   2        179.22        175.89        12.03 o                         
  -7   6   2          0.50         -5.83         7.45 o                         
  -6   6   2          4.04          8.47         3.64 o                         
  -5   6   2          5.82          5.53         5.69 o                         
  -4   6   2        361.93        342.35        17.21 o                         
  -3   6   2        209.60        234.76        11.20 o                         
  -2   6   2        315.32        300.56        10.95 o                         
  -1   6   2       1021.01        915.57        12.84 o                         
   0   6   2        149.68        146.70         7.14 o                         
   1   6   2         26.43         34.12         4.54 o                         
   2   6   2        180.87        178.34        10.15 o                         
   3   6   2         15.63         19.85         4.13 o                         
   4   6   2        565.14        507.57        11.97 o                         
   5   6   2        130.27        127.36         7.20 o                         
   6   6   2        280.32        319.22        15.59 o                         
   7   6   2         22.34         24.09         7.35 o                         
   8   6   2         64.00         69.97        12.11 o                         
   9   6   2        359.29        368.66        29.54 o                         
 -11   7   2        125.36        132.35        16.14 o                         
 -10   7   2        183.18        143.95        15.76 o                         
  -9   7   2        157.63        164.55        16.02 o                         
  -8   7   2         54.47         57.59         8.57 o                         
  -7   7   2         76.62         89.49         9.60 o                         
  -6   7   2         19.18         17.26         6.71 o                         
  -5   7   2       1943.33       1811.75        32.71 o                         
  -4   7   2        650.24        669.07        29.03 o                         
  -3   7   2         87.47         73.38         7.85 o                         
  -2   7   2        705.67        622.50         9.86 o                         
  -1   7   2         37.36         36.73         3.94 o                         
   0   7   2        173.68        162.92         8.04 o                         
   1   7   2         33.92         43.96         5.24 o                         
   2   7   2       1343.74       1217.35        19.29 o                         
   3   7   2         15.12         18.49         4.42 o                         
   4   7   2         12.93         16.89         4.02 o                         
   5   7   2        265.41        296.98        14.98 o                         
   6   7   2        146.76        150.45        12.11 o                         
   7   7   2        495.15        459.79        17.72 o                         
   8   7   2        421.44        423.19        17.63 o                         
   9   7   2         12.19         41.23        19.57 o                         
 -10   8   2        378.77        387.11        47.74 o                         
  -9   8   2         32.38         30.57        10.67 o                         
  -8   8   2          1.07          6.13         6.96 o                         
  -7   8   2        284.40        306.74        16.11 o                         
  -6   8   2         16.15         19.55         9.17 o                         
  -5   8   2         85.34         93.43         9.51 o                         
  -4   8   2         11.47          1.74         6.35 o                         
  -3   8   2        790.42        751.22        18.99 o                         
  -2   8   2         68.24         65.15         6.38 o                         
  -1   8   2        204.04        216.27        12.82 o                         
   0   8   2        491.16        484.49        15.11 o                         
   1   8   2       1431.03       1345.53        21.32 o                         
   2   8   2          2.16          6.77         4.31 o                         
   3   8   2         70.97         71.95         6.41 o                         
   4   8   2        557.36        540.98        17.54 o                         
   5   8   2          0.54         -3.67         6.42 o                         
   6   8   2          0.85         -0.44         7.04 o                         
   7   8   2        757.27        814.04        23.18 o                         
   8   8   2        609.73        589.32        20.22 o                         
 -10   9   2          0.11          5.31         7.93 o                         
  -9   9   2         24.85         34.07        10.54 o                         
  -8   9   2          0.01         -3.31         6.53 o                         
  -7   9   2         69.38         85.14        10.51 o                         
  -6   9   2        337.80        323.00        16.70 o                         
  -5   9   2          0.49          9.15         6.77 o                         
  -4   9   2        151.39        162.84        12.11 o                         
  -3   9   2         30.91         37.65         7.67 o                         
  -2   9   2          0.40          7.13         6.29 o                         
  -1   9   2        213.86        237.91        11.94 o                         
   0   9   2          1.77          5.23         4.54 o                         
   1   9   2        552.51        524.46        13.35 o                         
   2   9   2        224.48        242.75        10.20 o                         
   3   9   2       1014.19        899.84        22.45 o                         
   4   9   2          9.55         15.47         7.41 o                         
   5   9   2        162.92        166.29        12.71 o                         
   6   9   2        631.36        573.04        29.81 o                         
   7   9   2         15.00         39.77         7.70 o                         
  -9  10   2         58.09         88.09        13.34 o                         
  -8  10   2         95.65         92.96        12.76 o                         
  -7  10   2        192.74        213.07        14.80 o                         
  -6  10   2         69.54         79.99        10.83 o                         
  -5  10   2         44.53         70.06         9.77 o                         
  -4  10   2        232.41        218.11        14.05 o                         
  -3  10   2        305.36        311.03        15.82 o                         
  -2  10   2          1.91          9.80         7.26 o                         
  -1  10   2        120.12        138.38        10.96 o                         
   0  10   2         94.45        103.18         9.44 o                         
   1  10   2          1.39          7.11         4.80 o                         
   2  10   2          0.06          3.91         6.03 o                         
   3  10   2        223.45        230.49        14.49 o                         
   4  10   2          3.46         -2.67         6.18 o                         
   5  10   2        318.98        328.87        20.60 o                         
   6  10   2          4.77         10.41         9.50 o                         
  -8  11   2         40.10         37.48         8.81 o                         
  -7  11   2        129.09        116.24        12.12 o                         
  -6  11   2        126.77        103.69        11.85 o                         
  -5  11   2         12.95         13.97         9.71 o                         
  -4  11   2         44.94         56.73         9.64 o                         
  -3  11   2         26.89         18.43        11.33 o                         
  -2  11   2        112.58        112.70        11.11 o                         
  -1  11   2        171.69        160.52        12.25 o                         
   0  11   2        269.05        243.09        18.36 o                         
   1  11   2          5.79         22.37         9.15 o                         
   2  11   2         34.21         37.97        13.93 o                         
   3  11   2         44.99         59.83         8.76 o                         
   4  11   2         68.47         96.14        12.88 o                         
   5  11   2         39.87         25.92         9.98 o                         
  -6  12   2         21.02          9.92         8.65 o                         
  -5  12   2         99.80        113.12        11.79 o                         
  -4  12   2          0.00         12.78         7.66 o                         
  -3  12   2        288.39        334.35        18.20 o                         
  -2  12   2        112.33        144.37        16.96 o                         
  -1  12   2         33.28         47.17        11.21 o                         
   0  12   2         11.96          7.92         9.23 o                         
   1  12   2        368.72        350.40        23.11 o                         
   2  12   2        144.94        169.13        21.66 o                         
   3  12   2         66.67         62.97        16.32 o                         
  -4  13   2        124.40        128.02        12.43 o                         
  -3  13   2        134.66        157.05        13.93 o                         
  -2  13   2          9.98          5.55        13.43 o                         
  -1  13   2          9.31          2.98         9.91 o                         
   0  13   2         54.87         66.63        17.17 o                         
   1  13   2        275.94        295.45        27.99 o                         
   1 -15   3        223.04        210.41        17.92 o                         
  -3 -14   3        104.13        128.80        22.10 o                         
  -2 -14   3          9.35         21.52         9.44 o                         
  -1 -14   3          3.68          1.20         8.44 o                         
   0 -14   3         26.78         24.69        10.03 o                         
   1 -14   3        205.84        202.37        16.99 o                         
   2 -14   3         43.13         23.15         9.63 o                         
   3 -14   3        135.23        184.99        21.09 o                         
   4 -14   3         11.06         17.61         9.73 o                         
   5 -14   3         20.70         29.58        13.54 o                         
  -5 -13   3         36.76         62.92        11.30 o                         
  -4 -13   3         13.69         11.36         8.88 o                         
  -3 -13   3        922.45        928.65        24.73 o                         
  -2 -13   3        195.82        208.84        14.18 o                         
  -1 -13   3         39.46         25.34         7.98 o                         
   0 -13   3         97.76         96.97        11.98 o                         
   1 -13   3          1.68          8.51         8.62 o                         
   2 -13   3        163.43        146.60        18.61 o                         
   3 -13   3         75.20        105.19        12.76 o                         
   4 -13   3        188.81        180.82        13.75 o                         
   5 -13   3          0.72         11.08         8.05 o                         
   6 -13   3         17.93         11.42         8.70 o                         
   7 -13   3          6.73         44.27        13.29 o                         
  -6 -12   3        124.75        156.65        15.84 o                         
  -5 -12   3         78.82         76.43        12.66 o                         
  -4 -12   3         45.02         62.83        10.54 o                         
  -3 -12   3        627.15        574.42        19.25 o                         
  -2 -12   3        137.21        129.02        11.03 o                         
  -1 -12   3         38.18         27.05        10.40 o                         
   0 -12   3        115.22        119.66        10.66 o                         
   1 -12   3         89.30        117.38         8.80 o                         
   2 -12   3          0.08          3.78         5.07 o                         
   3 -12   3        332.19        335.62        14.86 o                         
   4 -12   3         71.37         79.60         9.41 o                         
   5 -12   3         32.84         40.62         8.10 o                         
   6 -12   3        314.95        373.45        17.80 o                         
   7 -12   3          3.89         10.69         7.55 o                         
   8 -12   3        150.59        190.21        17.70 o                         
  -7 -11   3        181.62        175.63        16.34 o                         
  -6 -11   3         66.20         64.28        11.89 o                         
  -5 -11   3         10.78         17.35         7.75 o                         
  -4 -11   3        611.05        627.64        19.45 o                         
  -3 -11   3          7.88          9.62         6.54 o                         
  -2 -11   3        137.55        158.06        11.81 o                         
  -1 -11   3        366.28        336.13        12.08 o                         
   0 -11   3        827.12        761.48        16.42 o                         
   1 -11   3         38.97         57.27         6.64 o                         
   2 -11   3          2.02          6.56         7.15 o                         
   3 -11   3        745.32        688.31        15.99 o                         
   4 -11   3        103.16        102.62         8.22 o                         
   5 -11   3          8.39         18.59         7.00 o                         
   6 -11   3        143.42        159.80        12.10 o                         
   7 -11   3         19.20         39.55         9.78 o                         
   8 -11   3        474.33        538.13        23.89 o                         
   9 -11   3        148.17        169.78        24.23 o                         
  -8 -10   3          5.80         10.22        13.50 o                         
  -7 -10   3         66.55         77.86        10.16 o                         
  -6 -10   3        137.84        169.73        13.28 o                         
  -5 -10   3         13.19         20.94         7.12 o                         
  -4 -10   3          0.16         -4.26         5.69 o                         
  -3 -10   3         11.84         14.01         7.81 o                         
  -2 -10   3        446.76        432.77        12.98 o                         
  -1 -10   3        119.75        104.94         9.27 o                         
   0 -10   3         19.15         15.87         4.73 o                         
   1 -10   3         17.01         12.59         4.67 o                         
   2 -10   3       1071.67       1044.92        18.99 o                         
   3 -10   3        194.38        187.90         9.65 o                         
   4 -10   3        566.15        574.43        18.61 o                         
   5 -10   3         55.65         56.80         6.74 o                         
   6 -10   3         50.11         44.05         8.68 o                         
   7 -10   3          0.17          0.34         6.61 o                         
   8 -10   3         93.26         85.34        12.88 o                         
   9 -10   3        224.64        207.53        17.37 o                         
  -9  -9   3        156.23        147.74        21.61 o                         
  -8  -9   3        146.79        135.13        14.14 o                         
  -7  -9   3        264.16        307.82        18.78 o                         
  -6  -9   3         48.61         64.28         8.62 o                         
  -5  -9   3        226.18        217.25         9.98 o                         
  -4  -9   3         32.14         27.15         6.45 o                         
  -3  -9   3       1204.23       1185.53        23.72 o                         
  -2  -9   3        103.21        125.70         7.46 o                         
  -1  -9   3        228.45        218.18        11.09 o                         
   0  -9   3        117.49        113.26         7.16 o                         
   1  -9   3          4.48          2.81         4.14 o                         
   2  -9   3        281.35        268.13         9.95 o                         
   3  -9   3         50.37         62.92         6.12 o                         
   4  -9   3          7.60         10.79         4.80 o                         
   5  -9   3         40.54         39.94         5.78 o                         
   6  -9   3       1476.11       1362.99        22.96 o                         
   7  -9   3        474.36        468.52        13.90 o                         
   8  -9   3        520.45        471.17        21.29 o                         
   9  -9   3         16.72         54.02        10.47 o                         
  10  -9   3          1.17         25.54        14.27 o                         
 -10  -8   3        148.32        178.92        22.90 o                         
  -9  -8   3          7.70         25.14        13.11 o                         
  -8  -8   3         63.88         69.72        11.17 o                         
  -7  -8   3          0.51         -4.23         4.23 o                         
  -6  -8   3         19.84         22.46         5.30 o                         
  -5  -8   3        371.11        352.42        13.67 o                         
  -4  -8   3         97.42        109.76         7.18 o                         
  -3  -8   3          0.58          4.05         2.42 o                         
  -2  -8   3        104.90        120.82         5.42 o                         
  -1  -8   3        472.52        506.24         9.56 o                         
   0  -8   3         80.14         82.81         6.48 o                         
   1  -8   3        604.70        578.02        12.38 o                         
   2  -8   3        197.50        211.69         8.79 o                         
   3  -8   3       1110.32       1050.17        17.50 o                         
   4  -8   3        264.00        269.70         9.92 o                         
   5  -8   3         15.13         15.68         4.91 o                         
   6  -8   3        140.60        159.08        10.26 o                         
   7  -8   3          0.02          5.67         7.59 o                         
   8  -8   3        210.92        231.39        13.54 o                         
   9  -8   3          0.06          9.14         6.44 o                         
  10  -8   3         15.01          1.15        11.22 o                         
 -10  -7   3        290.94        324.49        21.66 o                         
  -9  -7   3        157.63        159.36        15.37 o                         
  -8  -7   3         18.64         24.29         7.62 o                         
  -7  -7   3        835.59        789.35        16.89 o                         
  -6  -7   3       2725.58       2515.36        32.88 o                         
  -5  -7   3        289.23        302.29        10.30 o                         
  -4  -7   3        730.37        686.05        13.68 o                         
  -3  -7   3        157.59        172.93         5.79 o                         
  -2  -7   3        109.41         89.12         5.00 o                         
  -1  -7   3        205.48        203.74         6.98 o                         
   0  -7   3       1086.56       1045.60        14.00 o                         
   1  -7   3        174.37        177.19         7.79 o                         
   2  -7   3        160.47        205.94         8.09 o                         
   3  -7   3        808.21        839.62        14.72 o                         
   4  -7   3        390.34        377.76        10.49 o                         
   5  -7   3        439.18        440.61        11.66 o                         
   6  -7   3         56.70         55.88         6.42 o                         
   7  -7   3        163.45        165.13        11.07 o                         
   8  -7   3        345.29        326.10        12.33 o                         
   9  -7   3        194.35        194.49        16.87 o                         
  10  -7   3          0.64         15.29         8.97 o                         
  11  -7   3         40.71         49.05        14.29 o                         
 -11  -6   3         59.26         64.27        14.99 o                         
 -10  -6   3         88.49         71.65         9.48 o                         
  -9  -6   3        143.48        151.24        13.35 o                         
  -8  -6   3          9.89          4.02         6.28 o                         
  -7  -6   3       1174.97       1167.70        20.30 o                         
  -6  -6   3        121.88        132.44         7.94 o                         
  -5  -6   3        816.36        751.61        16.00 o                         
  -4  -6   3        200.49        210.94         8.08 o                         
  -3  -6   3       1260.17       1317.51        16.03 o                         
  -2  -6   3         54.64         45.24         3.21 o                         
  -1  -6   3          2.74          1.35         2.23 o                         
   0  -6   3       5684.89       5924.95        52.36 o                         
   1  -6   3        553.11        616.90        10.02 o                         
   2  -6   3        148.07        198.64         7.40 o                         
   3  -6   3       1957.13       2004.27        24.71 o                         
   4  -6   3        345.73        345.59         9.49 o                         
   5  -6   3        435.83        432.56        11.00 o                         
   6  -6   3          9.32         17.57         5.85 o                         
   7  -6   3        111.89        119.68         8.11 o                         
   8  -6   3         19.56         14.66         5.65 o                         
   9  -6   3         63.13         70.71         9.17 o                         
  10  -6   3          0.67         -7.78         7.78 o                         
  11  -6   3        438.94        483.89        23.62 o                         
 -11  -5   3         30.46         52.64        14.57 o                         
 -10  -5   3         81.82         90.43        10.51 o                         
  -9  -5   3          5.86         -4.72         5.59 o                         
  -8  -5   3        817.15        771.76        19.89 o                         
  -7  -5   3         11.92         10.56         4.27 o                         
  -6  -5   3         67.03         75.66         6.21 o                         
  -5  -5   3        718.45        717.76        13.53 o                         
  -4  -5   3         75.16         59.04         4.85 o                         
  -3  -5   3         30.55         38.48         3.35 o                         
  -2  -5   3        112.74        113.68         3.78 o                         
  -1  -5   3        196.39        197.19         4.27 o                         
   0  -5   3         80.86         62.37         3.55 o                         
   1  -5   3        486.69        491.54         7.62 o                         
   2  -5   3        929.48        976.20        13.62 o                         
   3  -5   3        673.36        684.59        10.28 o                         
   4  -5   3         67.66         80.09         4.68 o                         
   5  -5   3         22.31         34.45         5.96 o                         
   6  -5   3          7.68          3.69         4.48 o                         
   7  -5   3         32.06         39.89         5.86 o                         
   8  -5   3        123.83        137.01         8.78 o                         
   9  -5   3        190.41        178.18        12.26 o                         
  10  -5   3          5.63         -0.23         8.39 o                         
  11  -5   3        219.61        275.69        20.07 o                         
 -11  -4   3        149.63        166.92        16.84 o                         
 -10  -4   3        125.28        124.32        11.55 o                         
  -9  -4   3         62.96         79.27         9.57 o                         
  -8  -4   3       1784.96       1662.25        29.94 o                         
  -7  -4   3         85.14         81.02         6.30 o                         
  -6  -4   3       2411.05       2298.56        25.35 o                         
  -5  -4   3        464.94        454.44         8.94 o                         
  -4  -4   3        818.23        864.89        14.39 o                         
  -3  -4   3        209.74        205.47         7.37 o                         
  -2  -4   3         98.16        109.58         4.30 o                         
  -1  -4   3          3.19         14.92         4.07 o                         
   0  -4   3        344.48        348.40         5.85 o                         
   1  -4   3       2285.65       2256.80        20.23 o                         
   2  -4   3        495.45        570.76         8.27 o                         
   3  -4   3        236.30        217.71         5.57 o                         
   4  -4   3       2174.11       2307.53        26.77 o                         
   5  -4   3        734.28        730.75        13.29 o                         
   6  -4   3        143.41        125.84         7.26 o                         
   7  -4   3        324.06        302.23        10.41 o                         
   8  -4   3         36.75         34.32         5.98 o                         
   9  -4   3         20.70         19.61         6.21 o                         
  10  -4   3        167.81        193.36        16.20 o                         
  11  -4   3          4.15          9.00         8.67 o                         
 -12  -3   3          5.78          9.56         8.15 o                         
 -11  -3   3        761.07        776.42        23.30 o                         
 -10  -3   3         16.59         17.24         6.85 o                         
  -9  -3   3         36.34         56.63         8.67 o                         
  -8  -3   3          4.57         -5.47         5.53 o                         
  -7  -3   3         10.78         15.74         5.93 o                         
  -6  -3   3        188.62        244.78         8.76 o                         
  -5  -3   3        194.03        186.35         6.40 o                         
  -4  -3   3        532.22        576.06         8.98 o                         
  -3  -3   3         97.40        127.59         4.14 o                         
  -2  -3   3       1566.81       1655.43        15.36 o                         
  -1  -3   3        141.05        130.61         5.24 o                         
   0  -3   3        494.81        471.48         5.34 o                         
   1  -3   3        601.00        588.00         6.75 o                         
   2  -3   3       1836.41       1856.43        18.46 o                         
   3  -3   3        741.53        692.70         9.28 o                         
   4  -3   3        162.14        170.71         5.40 o                         
   5  -3   3       1344.95       1234.60        19.93 o                         
   6  -3   3         21.45         37.85         5.02 o                         
   7  -3   3       2024.36       1989.90        27.18 o                         
   8  -3   3          2.80         -4.55         4.55 o                         
   9  -3   3          9.67         14.01         5.58 o                         
  10  -3   3        720.53        713.60        27.11 o                         
  11  -3   3          6.25          5.75         8.48 o                         
 -12  -2   3        835.96        816.38        24.68 o                         
 -11  -2   3         21.99         23.21         8.31 o                         
 -10  -2   3          0.54          3.94         7.01 o                         
  -9  -2   3        458.85        444.48        16.44 o                         
  -8  -2   3       3439.09       3199.96        45.35 o                         
  -7  -2   3       2489.03       2302.25        34.39 o                         
  -6  -2   3        289.72        320.32        11.45 o                         
  -5  -2   3          0.28          6.49         4.77 o                         
  -4  -2   3        830.54        913.06        10.78 o                         
  -3  -2   3        291.01        341.05         5.55 o                         
  -2  -2   3         43.30         47.13         2.52 o                         
  -1  -2   3         85.08        104.25         4.03 o                         
   0  -2   3       9512.26      10070.00        63.93 o                         
   1  -2   3        895.94        947.67         9.98 o                         
   2  -2   3       3126.78       3202.98        38.44 o                         
   3  -2   3        169.92        173.11         7.11 o                         
   4  -2   3       1541.28       1499.61        17.04 o                         
   5  -2   3         44.68         47.63         4.68 o                         
   6  -2   3        272.83        250.80         9.61 o                         
   7  -2   3        490.79        469.58        12.29 o                         
   8  -2   3         38.19         32.58         5.95 o                         
   9  -2   3         23.66         14.30         8.80 o                         
  10  -2   3         42.96         32.13         8.37 o                         
  11  -2   3        386.63        383.46        21.60 o                         
 -12  -1   3         14.16         20.94         7.85 o                         
 -11  -1   3         28.98         20.97         8.29 o                         
 -10  -1   3         11.85          4.05         7.13 o                         
  -9  -1   3        267.33        296.63        15.80 o                         
  -8  -1   3         13.87         22.30         6.50 o                         
  -7  -1   3         64.47         84.30         8.19 o                         
  -6  -1   3        974.61        912.42        20.35 o                         
  -5  -1   3         21.94         20.19         4.99 o                         
  -4  -1   3        712.26        706.11        13.59 o                         
  -3  -1   3        560.07        629.78         8.27 o                         
  -2  -1   3        508.75        545.55         6.85 o                         
  -1  -1   3       1828.84       1883.82        13.94 o                         
   0  -1   3       6298.33       6625.32        56.87 o                         
   1  -1   3         74.73         95.51         2.82 o                         
   2  -1   3        169.15        172.29         4.10 o                         
   3  -1   3        120.48        124.62         4.22 o                         
   4  -1   3       4578.71       4706.81        59.27 o                         
   5  -1   3        497.24        509.13        10.96 o                         
   6  -1   3        170.85        170.64         8.26 o                         
   7  -1   3         87.80         67.89         6.50 o                         
   8  -1   3         14.37          9.24         6.02 o                         
   9  -1   3        134.68        121.04         8.85 o                         
  10  -1   3        157.89        164.70        12.71 o                         
  11  -1   3         76.64         91.70        14.97 o                         
 -12   0   3         14.36         22.80         9.32 o                         
 -11   0   3        226.46        232.13        15.54 o                         
 -10   0   3         63.82         64.37         9.66 o                         
  -9   0   3          0.50         17.56         7.00 o                         
  -8   0   3        648.61        655.48        18.59 o                         
  -7   0   3        756.66        747.83        19.27 o                         
  -6   0   3         32.90         35.35         5.67 o                         
  -5   0   3         84.68        114.40         7.46 o                         
  -4   0   3         46.78         63.89         5.68 o                         
  -3   0   3         10.53          7.39         2.44 o                         
  -2   0   3         92.19         99.20         3.72 o                         
  -1   0   3       5039.98       5489.86        38.01 o                         
   0   0   3         48.88         51.51         2.44 o                         
   1   0   3       1407.14       1419.62        11.24 o                         
   2   0   3         50.47         35.67         2.68 o                         
   3   0   3         13.55         26.08         2.75 o                         
   4   0   3         78.66         79.41         5.15 o                         
   5   0   3       2511.84       2491.24        29.56 o                         
   6   0   3        234.18        228.41        10.21 o                         
   7   0   3         13.52         16.62         4.92 o                         
   8   0   3        246.15        237.04        10.98 o                         
   9   0   3         91.74         94.41         8.16 o                         
  10   0   3        261.17        264.42        15.25 o                         
  11   0   3          2.78         -6.20        10.16 o                         
 -12   1   3        332.25        404.43        19.69 o                         
 -11   1   3         30.40         36.08         9.17 o                         
 -10   1   3        233.70        236.95        14.47 o                         
  -9   1   3        600.22        558.39        22.01 o                         
  -8   1   3        241.79        258.40        12.94 o                         
  -7   1   3        714.16        650.35        16.51 o                         
  -6   1   3        196.90        183.20         9.63 o                         
  -5   1   3       1950.03       1947.08        20.50 o                         
  -4   1   3       2502.02       2599.28        28.00 o                         
  -3   1   3        888.30        883.88        10.06 o                         
  -2   1   3       2814.90       2692.46        21.63 o                         
  -1   1   3        129.07        134.07         4.10 o                         
   0   1   3       1234.51       1255.85        15.10 o                         
   1   1   3        451.98        450.92        10.84 o                         
   2   1   3         14.09          5.84         3.87 o                         
   3   1   3         56.28         44.29         3.12 o                         
   4   1   3       2973.08       3230.78        31.36 o                         
   5   1   3        805.68        785.38        18.37 o                         
   6   1   3        552.19        550.02        12.63 o                         
   7   1   3        120.16        109.03         7.88 o                         
   8   1   3         49.98         55.52         6.76 o                         
   9   1   3        151.53        152.08         9.79 o                         
  10   1   3          5.82          6.05         8.27 o                         
  11   1   3        446.56        480.24        29.86 o                         
 -12   2   3        447.11        468.82        19.89 o                         
 -11   2   3         15.25         13.57         8.06 o                         
 -10   2   3         11.30         15.76         7.54 o                         
  -9   2   3        258.85        295.06        14.88 o                         
  -8   2   3        831.04        827.06        22.02 o                         
  -7   2   3       1202.58       1098.18        14.73 o                         
  -6   2   3        165.35        157.87         5.58 o                         
  -5   2   3        299.71        325.65         7.21 o                         
  -4   2   3        632.44        662.75         8.98 o                         
  -3   2   3       3208.95       3229.73        27.66 o                         
  -2   2   3       3112.55       3282.05        32.37 o                         
  -1   2   3        126.76        114.89         4.89 o                         
   0   2   3       6042.12       6170.89        48.57 o                         
   1   2   3        233.96        242.81         7.88 o                         
   2   2   3        419.74        406.55        10.51 o                         
   3   2   3        382.37        454.11         7.17 o                         
   4   2   3       1120.55       1099.28        14.05 o                         
   5   2   3         18.94         17.33         4.42 o                         
   6   2   3         73.34         79.86         6.65 o                         
   7   2   3        417.59        403.42        12.03 o                         
   8   2   3         11.32         11.42         5.39 o                         
   9   2   3         66.58         86.75         9.65 o                         
  10   2   3          9.31          6.94         9.38 o                         
  11   2   3        413.76        389.08        25.51 o                         
 -12   3   3          7.93         24.06        10.84 o                         
 -11   3   3         96.69         98.75        11.02 o                         
 -10   3   3        239.78        221.13        15.15 o                         
  -9   3   3        147.83        168.47        12.50 o                         
  -8   3   3        208.09        200.17         8.49 o                         
  -7   3   3         72.06         63.32         5.55 o                         
  -6   3   3        788.38        775.87        14.01 o                         
  -5   3   3         82.69         86.50         4.49 o                         
  -4   3   3        226.71        239.65         5.52 o                         
  -3   3   3        292.52        239.31         9.13 o                         
  -2   3   3        355.73        400.92        10.38 o                         
  -1   3   3       5561.05       5902.47        47.19 o                         
   0   3   3       2642.30       2836.99        24.84 o                         
   1   3   3        574.82        576.98        14.16 o                         
   2   3   3        118.55        103.85         6.99 o                         
   3   3   3         32.69         55.16         7.15 o                         
   4   3   3         36.73         30.50         3.55 o                         
   5   3   3         13.39         19.47         3.12 o                         
   6   3   3         44.98         48.19         6.01 o                         
   7   3   3         39.16         39.77         5.91 o                         
   8   3   3         29.74         21.52         7.22 o                         
   9   3   3        120.95        124.60        11.54 o                         
  10   3   3         67.03         62.12        11.96 o                         
 -12   4   3          0.10          0.77        10.23 o                         
 -11   4   3         90.99         93.68        14.18 o                         
 -10   4   3         73.55         97.44        13.71 o                         
  -9   4   3          5.39         10.55         6.42 o                         
  -8   4   3        451.12        412.83        12.48 o                         
  -7   4   3        413.53        399.75        10.86 o                         
  -6   4   3          4.44          8.18         2.99 o                         
  -5   4   3        206.10        202.96         5.49 o                         
  -4   4   3       1383.62       1299.79        21.86 o                         
  -3   4   3         45.89         41.46         5.69 o                         
  -2   4   3        149.52        139.04         7.97 o                         
  -1   4   3       1550.07       1705.18        21.86 o                         
   0   4   3       1792.93       1792.14        17.77 o                         
   1   4   3       3038.71       3185.71        30.54 o                         
   2   4   3        194.06        239.09         9.83 o                         
   3   4   3       2024.14       1963.00        29.34 o                         
   4   4   3          5.27          0.93         1.82 o                         
   5   4   3        609.38        565.28        12.28 o                         
   6   4   3          4.36         14.31         6.48 o                         
   7   4   3        268.29        278.30        14.63 o                         
   8   4   3        349.55        357.07        16.42 o                         
   9   4   3         16.81          8.20        12.16 o                         
  10   4   3         32.46         43.61        10.49 o                         
 -11   5   3        530.90        535.35        45.78 o                         
 -10   5   3          1.74         13.24         9.81 o                         
  -9   5   3         11.90          8.10        14.10 o                         
  -8   5   3        189.23        192.33        11.69 o                         
  -7   5   3        382.37        363.00        11.30 o                         
  -6   5   3        217.65        247.98        12.16 o                         
  -5   5   3          3.30          2.57         4.98 o                         
  -4   5   3        103.42         68.68         7.05 o                         
  -3   5   3         10.29         10.61         5.02 o                         
  -2   5   3         26.05         35.13         5.69 o                         
  -1   5   3        296.06        304.12         6.79 o                         
   0   5   3        978.63        927.52        14.70 o                         
   1   5   3         43.77         52.70         4.02 o                         
   2   5   3        717.86        717.06        13.45 o                         
   3   5   3         84.29         74.44         7.64 o                         
   4   5   3       1283.94       1307.59        24.41 o                         
   5   5   3         24.77         23.61         6.86 o                         
   6   5   3         41.42         54.96         8.35 o                         
   7   5   3        715.14        672.63        28.49 o                         
   8   5   3        117.99        121.96        11.23 o                         
   9   5   3         59.31         82.32        12.46 o                         
 -11   6   3         20.15          9.69        11.16 o                         
 -10   6   3        115.05        114.79        14.09 o                         
  -9   6   3        233.69        224.19        17.67 o                         
  -8   6   3        134.32        169.05        12.18 o                         
  -7   6   3        107.02        100.81         9.56 o                         
  -6   6   3        136.05        131.33         9.91 o                         
  -5   6   3       1729.98       1610.05        28.17 o                         
  -4   6   3        799.96        802.16        22.16 o                         
  -3   6   3         41.08         40.58         6.51 o                         
  -2   6   3         41.73         58.50         7.47 o                         
  -1   6   3        425.03        392.96         8.64 o                         
   0   6   3          8.65         48.26         4.82 o                         
   1   6   3         67.42         65.69         5.46 o                         
   2   6   3       1020.67        959.82        13.73 o                         
   3   6   3        635.83        624.30        13.36 o                         
   4   6   3        701.88        668.88        18.23 o                         
   5   6   3        271.20        240.97        13.64 o                         
   6   6   3        155.29        155.88        12.10 o                         
   7   6   3         10.68          4.94         8.04 o                         
   8   6   3        289.95        271.67        16.22 o                         
   9   6   3         14.52         10.73        17.50 o                         
 -11   7   3        135.59        135.14        21.96 o                         
 -10   7   3        129.89        151.92        21.00 o                         
  -9   7   3          5.02          2.52         8.80 o                         
  -8   7   3        182.47        182.20        12.81 o                         
  -7   7   3        399.84        381.47        16.53 o                         
  -6   7   3        355.67        363.25        14.63 o                         
  -5   7   3        804.39        746.28        19.48 o                         
  -4   7   3        711.94        669.50        17.94 o                         
  -3   7   3        939.01        892.81        20.11 o                         
  -2   7   3        457.84        417.58        13.86 o                         
  -1   7   3        181.50        168.52         6.52 o                         
   0   7   3         24.69         18.93         4.62 o                         
   1   7   3         30.34         32.96         7.85 o                         
   2   7   3        148.77        142.40        10.53 o                         
   3   7   3          0.17          9.13         6.19 o                         
   4   7   3         22.83         27.22         7.56 o                         
   5   7   3         23.73         10.50         7.49 o                         
   6   7   3        661.17        587.22        19.40 o                         
   7   7   3         26.13         27.45         8.44 o                         
   8   7   3        315.89        316.06        17.22 o                         
 -10   8   3          8.92         -5.22         9.72 o                         
  -9   8   3        124.90        124.02        14.91 o                         
  -8   8   3         49.64         54.11         8.91 o                         
  -7   8   3        811.57        800.56        22.18 o                         
  -6   8   3          0.35         -6.27         6.27 o                         
  -5   8   3         19.53         15.81         8.34 o                         
  -4   8   3       1832.14       1806.27        38.20 o                         
  -3   8   3         11.97         18.77         6.56 o                         
  -2   8   3          0.25         -0.99         5.69 o                         
  -1   8   3         43.93         61.81         6.03 o                         
   0   8   3        247.40        207.27         9.11 o                         
   1   8   3        330.79        336.28        13.48 o                         
   2   8   3        448.54        450.72        18.64 o                         
   3   8   3        397.48        384.00        16.15 o                         
   4   8   3        199.37        221.48        13.96 o                         
   5   8   3        143.55        161.96        12.64 o                         
   6   8   3         41.38         56.07         9.60 o                         
   7   8   3          4.32         -7.36         7.36 o                         
  -9   9   3         75.02         71.83        12.25 o                         
  -8   9   3          1.64          3.36         6.47 o                         
  -7   9   3         12.25         15.22         7.65 o                         
  -6   9   3         30.21         33.77         8.34 o                         
  -5   9   3        173.46        178.57        12.94 o                         
  -4   9   3          0.02         -2.92         6.55 o                         
  -3   9   3        245.67        216.29        13.28 o                         
  -2   9   3        307.78        278.78        16.62 o                         
  -1   9   3        147.28        122.32        10.21 o                         
   0   9   3         63.01         72.08         6.77 o                         
   1   9   3        155.21        156.79        11.44 o                         
   2   9   3        392.00        400.12        16.13 o                         
   3   9   3        120.48        150.43        11.80 o                         
   4   9   3          4.92          3.29         6.68 o                         
   5   9   3          1.75         -3.73         6.62 o                         
   6   9   3        179.76        232.17        15.49 o                         
   7   9   3        345.66        381.93        29.05 o                         
  -8  10   3        170.35        190.42        24.12 o                         
  -7  10   3         90.30         92.41        12.41 o                         
  -6  10   3          0.01         -6.38         8.78 o                         
  -5  10   3        450.68        483.84        18.36 o                         
  -4  10   3        181.59        183.78        13.39 o                         
  -3  10   3        630.13        549.79        39.81 o                         
  -2  10   3          3.38          7.13         8.97 o                         
  -1  10   3         21.12         26.49         7.09 o                         
   0  10   3        226.98        222.50        16.75 o                         
   1  10   3          1.20         -4.38        10.56 o                         
   2  10   3        118.44        129.58        15.14 o                         
   3  10   3         22.66         36.58         8.39 o                         
   4  10   3          6.46         10.28         7.77 o                         
   5  10   3         16.07         34.65         8.46 o                         
  -7  11   3         13.24         13.73         8.93 o                         
  -6  11   3        211.83        212.73        15.21 o                         
  -5  11   3         11.13         -2.73        11.87 o                         
  -4  11   3         14.10          7.36         7.45 o                         
  -3  11   3        371.93        376.05        26.24 o                         
  -2  11   3          2.93          1.21         6.42 o                         
  -1  11   3        198.52        201.42        17.09 o                         
   0  11   3          2.70         -8.10         8.54 o                         
   1  11   3        451.25        500.02        24.59 o                         
   2  11   3          2.00          7.24        14.95 o                         
   3  11   3        632.50        615.77        24.95 o                         
   4  11   3         50.23         54.03        26.83 o                         
  -6  12   3          0.04          3.48         6.54 o                         
  -5  12   3         19.16         38.64         8.75 o                         
  -4  12   3        460.55        462.58        19.79 o                         
  -3  12   3        593.41        651.91        21.59 o                         
  -2  12   3         10.64         25.63        10.64 o                         
  -1  12   3        393.22        414.77        25.11 o                         
   0  12   3        101.97        129.57        16.07 o                         
   1  12   3         49.47         67.40        12.55 o                         
   2  12   3          6.54         12.31        12.91 o                         
  -1 -15   4        141.13        170.39        16.61 o                         
   0 -15   4         28.02          7.67        18.14 o                         
   1 -15   4        126.56        180.57        17.11 o                         
   2 -15   4        349.48        411.66        24.01 o                         
   3 -15   4        179.04        220.44        19.15 o                         
  -4 -14   4        347.15        431.30        23.66 o                         
  -3 -14   4         20.27          8.58        11.23 o                         
  -2 -14   4        197.93        233.56        15.53 o                         
  -1 -14   4        255.00        244.76        15.63 o                         
   0 -14   4          0.02         -6.75         7.65 o                         
   1 -14   4        318.81        308.50        20.21 o                         
   2 -14   4          5.60          1.04         8.43 o                         
   3 -14   4          0.67          9.95         8.51 o                         
   4 -14   4        112.35        141.15        14.78 o                         
   5 -14   4        125.78        131.50        19.57 o                         
  -5 -13   4        119.84        121.34        15.16 o                         
  -4 -13   4        392.57        404.15        19.86 o                         
  -3 -13   4        217.47        238.24        15.24 o                         
  -2 -13   4         20.93         28.73         8.24 o                         
  -1 -13   4        233.65        256.18        18.74 o                         
   0 -13   4        133.73        127.03        11.47 o                         
   1 -13   4          0.44         -4.81         7.36 o                         
   2 -13   4         81.32         97.91        12.86 o                         
   3 -13   4        219.96        221.39        16.87 o                         
   4 -13   4          3.38         10.39         6.11 o                         
   5 -13   4        652.94        609.48        23.50 o                         
   6 -13   4          0.62         25.72        10.55 o                         
   7 -13   4         96.31         82.61        12.08 o                         
  -7 -12   4         19.93          3.88        12.97 o                         
  -6 -12   4         75.19         90.04        14.73 o                         
  -5 -12   4         46.78         62.65         9.41 o                         
  -4 -12   4        763.40        743.73        22.66 o                         
  -3 -12   4         10.52         18.44         7.90 o                         
  -2 -12   4          4.15         -1.67         6.36 o                         
  -1 -12   4        385.99        385.34        16.11 o                         
   0 -12   4        261.48        258.68        16.18 o                         
   1 -12   4          0.14          7.31         6.50 o                         
   2 -12   4          3.30          8.84         4.90 o                         
   3 -12   4         15.01         13.42         5.25 o                         
   4 -12   4         65.33         67.65         8.51 o                         
   5 -12   4         94.29         89.06         9.91 o                         
   6 -12   4        170.88        167.43        15.48 o                         
   7 -12   4        198.86        240.57        18.71 o                         
   8 -12   4         25.11         45.83        11.14 o                         
  -8 -11   4        578.63        638.84        41.62 o                         
  -7 -11   4         12.06          5.11        11.72 o                         
  -6 -11   4        104.92        106.96        10.89 o                         
  -5 -11   4        183.24        191.69        14.24 o                         
  -4 -11   4          3.61          6.95         6.60 o                         
  -3 -11   4        890.62        882.31        22.30 o                         
  -2 -11   4        149.06        172.16        12.91 o                         
  -1 -11   4          3.67          8.68         6.23 o                         
   0 -11   4        547.51        511.31        13.19 o                         
   1 -11   4        407.67        363.63        11.80 o                         
   2 -11   4        244.56        273.08        11.35 o                         
   3 -11   4         30.77         29.80         5.98 o                         
   4 -11   4        384.65        357.80        12.38 o                         
   5 -11   4          0.78          0.14         4.75 o                         
   6 -11   4        117.09        141.00        14.73 o                         
   7 -11   4         57.66         49.48        11.20 o                         
   8 -11   4          0.20          4.55        12.37 o                         
   9 -11   4          2.68         -4.92         8.13 o                         
  -9 -10   4         21.88         28.25        14.36 o                         
  -8 -10   4        120.74        114.75        14.09 o                         
  -7 -10   4        113.88        109.15        10.89 o                         
  -6 -10   4        102.45        111.26        10.83 o                         
  -5 -10   4         19.28         11.38         7.16 o                         
  -4 -10   4          3.42          2.86         6.18 o                         
  -3 -10   4        429.67        406.48        15.29 o                         
  -2 -10   4       1153.26       1119.10        29.86 o                         
  -1 -10   4          4.29         -0.29         3.46 o                         
   0 -10   4        173.38        180.38        14.64 o                         
   1 -10   4        614.27        590.72        16.34 o                         
   2 -10   4        214.40        210.53        11.78 o                         
   3 -10   4        934.45        883.77        17.41 o                         
   4 -10   4        194.48        193.29         9.91 o                         
   5 -10   4          7.19          6.57         4.81 o                         
   6 -10   4         77.97         88.45         7.95 o                         
   7 -10   4        481.62        442.70        19.67 o                         
   8 -10   4        343.60        389.38        26.68 o                         
   9 -10   4          7.32         -1.20         7.67 o                         
  -9  -9   4         15.09         20.66         9.39 o                         
  -8  -9   4        111.68         98.24        13.59 o                         
  -7  -9   4        444.79        438.02        22.90 o                         
  -6  -9   4         19.65         22.72         7.16 o                         
  -5  -9   4         31.44         22.64         7.06 o                         
  -4  -9   4        299.48        299.05         9.88 o                         
  -3  -9   4         47.92         45.19         4.76 o                         
  -2  -9   4       1738.18       1661.41        23.06 o                         
  -1  -9   4        605.67        556.76         9.90 o                         
   0  -9   4        222.18        237.11         9.55 o                         
   1  -9   4        224.61        227.31         8.99 o                         
   2  -9   4        137.75        153.52         8.33 o                         
   3  -9   4       1866.43       1739.07        24.83 o                         
   4  -9   4        401.30        391.07        11.52 o                         
   5  -9   4        665.69        668.30        15.18 o                         
   6  -9   4        936.16        934.01        18.70 o                         
   7  -9   4          0.47          7.21         6.60 o                         
   8  -9   4        258.73        274.09        15.23 o                         
   9  -9   4         13.32         19.01         9.49 o                         
  10  -9   4          4.61         15.88        11.24 o                         
 -10  -8   4         39.88         43.25        13.16 o                         
  -9  -8   4        271.39        274.77        19.40 o                         
  -8  -8   4         14.51         15.45         9.14 o                         
  -7  -8   4        113.47        109.55         9.94 o                         
  -6  -8   4          1.32          6.51         4.13 o                         
  -5  -8   4        403.65        391.64        11.08 o                         
  -4  -8   4        117.63        134.84         6.98 o                         
  -3  -8   4         46.83         60.50         4.00 o                         
  -2  -8   4        147.77        138.28         6.94 o                         
  -1  -8   4        389.08        356.32         7.19 o                         
   0  -8   4        218.53        213.91         6.44 o                         
   1  -8   4         14.16         15.88         4.20 o                         
   2  -8   4        628.25        564.14        23.44 o                         
   3  -8   4        138.42        145.22         7.80 o                         
   4  -8   4       2116.00       1980.73        26.75 o                         
   5  -8   4        114.91        125.47         7.86 o                         
   6  -8   4        533.08        533.97        16.58 o                         
   7  -8   4        221.23        187.99        13.47 o                         
   8  -8   4         89.71         76.96         9.56 o                         
   9  -8   4        965.02        958.39        24.26 o                         
  10  -8   4          4.05          6.62         8.51 o                         
 -10  -7   4        263.81        261.84        20.47 o                         
  -9  -7   4          4.92         14.59         9.51 o                         
  -8  -7   4        110.55        138.09        14.60 o                         
  -7  -7   4         37.31         48.84         6.38 o                         
  -6  -7   4         20.74         17.10         4.73 o                         
  -5  -7   4       2303.04       2124.80        33.90 o                         
  -4  -7   4       1130.40       1107.08        14.86 o                         
  -3  -7   4       2017.90       1886.67        20.64 o                         
  -2  -7   4         42.13         46.21         6.15 o                         
  -1  -7   4          0.08          0.06         1.76 o                         
   0  -7   4          5.78         15.86         2.83 o                         
   1  -7   4        339.23        336.71         8.90 o                         
   2  -7   4        104.27        119.54         6.68 o                         
   3  -7   4         55.97         41.16         4.93 o                         
   4  -7   4        128.45        123.03         7.06 o                         
   5  -7   4        324.02        285.48         9.93 o                         
   6  -7   4        777.26        729.12        18.35 o                         
   7  -7   4        725.93        726.18        15.99 o                         
   8  -7   4        549.80        558.27        22.71 o                         
   9  -7   4        150.38        153.55        12.31 o                         
  10  -7   4        100.43        133.76        15.26 o                         
  11  -7   4         65.72         63.42        18.15 o                         
 -11  -6   4          0.58          8.41        16.40 o                         
 -10  -6   4         55.34         69.13        11.87 o                         
  -9  -6   4         77.27         99.87         9.92 o                         
  -8  -6   4        102.03         97.13        10.30 o                         
  -7  -6   4         55.45         49.59         5.92 o                         
  -6  -6   4        166.20        158.53        10.48 o                         
  -5  -6   4        100.66        101.62         7.00 o                         
  -4  -6   4        292.11        284.55         6.77 o                         
  -3  -6   4         81.97         78.67         3.95 o                         
  -2  -6   4       2600.12       2772.90        36.04 o                         
  -1  -6   4        440.38        431.80        14.57 o                         
   0  -6   4        177.64        199.96         8.41 o                         
   1  -6   4        144.64        136.96         5.31 o                         
   2  -6   4          3.19         -1.09         2.68 o                         
   3  -6   4         91.80         75.48         4.50 o                         
   4  -6   4         48.67         70.93         4.57 o                         
   5  -6   4        162.96        167.43         7.86 o                         
   6  -6   4        102.11        118.34         7.48 o                         
   7  -6   4          4.91          7.82         4.80 o                         
   8  -6   4        349.99        345.35        16.28 o                         
   9  -6   4        105.12        100.06        10.44 o                         
  10  -6   4        241.50        250.06        18.84 o                         
  11  -6   4          0.20          3.99         8.69 o                         
 -11  -5   4        118.97        106.23        13.21 o                         
 -10  -5   4          6.30         20.12         7.39 o                         
  -9  -5   4        424.90        433.49        16.80 o                         
  -8  -5   4         38.78         49.83         7.86 o                         
  -7  -5   4        582.91        565.29        12.73 o                         
  -6  -5   4        806.42        802.59        15.61 o                         
  -5  -5   4          1.69         -1.20         3.38 o                         
  -4  -5   4        510.49        467.69         8.59 o                         
  -3  -5   4        182.85        187.73         4.87 o                         
  -2  -5   4         19.70         18.59         4.68 o                         
  -1  -5   4          7.81          5.97         4.22 o                         
   0  -5   4        324.27        373.97         7.36 o                         
   1  -5   4        140.98        158.66         4.83 o                         
   2  -5   4        129.80        110.81         4.52 o                         
   3  -5   4       1287.33       1318.10        15.35 o                         
   4  -5   4       1087.63       1046.67        15.68 o                         
   5  -5   4        288.11        289.72         7.28 o                         
   6  -5   4        176.77        167.76         8.46 o                         
   7  -5   4        352.68        333.03        10.93 o                         
   8  -5   4        133.91        151.52        11.88 o                         
   9  -5   4        405.22        414.60        16.87 o                         
  10  -5   4        117.30        143.12        15.02 o                         
  11  -5   4         74.67        100.93        13.85 o                         
 -12  -4   4        348.53        306.90        23.92 o                         
 -11  -4   4          0.12         12.45        10.84 o                         
 -10  -4   4         69.83         58.71         9.35 o                         
  -9  -4   4        130.39        125.62        11.34 o                         
  -8  -4   4        114.97        116.74        10.10 o                         
  -7  -4   4        338.99        345.04         8.93 o                         
  -6  -4   4         12.58         12.97         2.96 o                         
  -5  -4   4         27.86         22.07         3.22 o                         
  -4  -4   4        452.95        465.08         7.66 o                         
  -3  -4   4       9854.59      10556.36        81.91 o                         
  -2  -4   4         99.89         95.62         6.77 o                         
  -1  -4   4        419.12        451.35        10.25 o                         
   0  -4   4       1246.73       1265.27        12.71 o                         
   1  -4   4         28.61         39.41         2.75 o                         
   2  -4   4         21.58          7.49         2.28 o                         
   3  -4   4        299.12        289.18         9.37 o                         
   4  -4   4        259.29        275.06         6.01 o                         
   5  -4   4       1296.22       1292.17        16.17 o                         
   6  -4   4         46.69         47.98         5.31 o                         
   7  -4   4       1409.45       1375.60        21.67 o                         
   8  -4   4        127.96        135.06         8.59 o                         
   9  -4   4         82.63         69.80         9.19 o                         
  10  -4   4          0.01          5.08         8.69 o                         
  11  -4   4         91.67         86.91        22.73 o                         
 -12  -3   4        311.74        380.75        18.89 o                         
 -11  -3   4         21.43          4.37         7.79 o                         
 -10  -3   4        350.43        341.02        18.32 o                         
  -9  -3   4        359.84        353.21        18.73 o                         
  -8  -3   4        400.04        382.36        14.70 o                         
  -7  -3   4         19.32         32.80         6.61 o                         
  -6  -3   4        577.91        600.38        15.13 o                         
  -5  -3   4          1.86          3.97         2.24 o                         
  -4  -3   4        908.59       1128.68        13.58 o                         
  -3  -3   4        434.99        528.59         7.97 o                         
  -2  -3   4        665.56        651.72        11.35 o                         
  -1  -3   4        987.93        961.73        10.31 o                         
   0  -3   4         87.22        109.71         3.78 o                         
   1  -3   4       2539.13       2609.80        23.78 o                         
   2  -3   4        974.90       1067.34        27.41 o                         
   3  -3   4       1614.53       1627.87        23.38 o                         
   4  -3   4        528.65        463.33        12.49 o                         
   5  -3   4         31.86         29.04         3.47 o                         
   6  -3   4        428.65        401.40        10.69 o                         
   7  -3   4        114.70        122.71         7.77 o                         
   8  -3   4        390.51        411.03        14.34 o                         
   9  -3   4          0.26         -6.67         6.67 o                         
  10  -3   4         64.76         58.23        13.97 o                         
  11  -3   4        330.95        358.71        22.52 o                         
 -12  -2   4          9.80         10.07         7.44 o                         
 -11  -2   4       1288.16       1247.04        29.41 o                         
 -10  -2   4         17.96         14.99         7.55 o                         
  -9  -2   4          2.94         -2.99         6.59 o                         
  -8  -2   4         23.44         38.80         7.48 o                         
  -7  -2   4        110.53        108.30         8.82 o                         
  -6  -2   4         62.60         54.16         6.81 o                         
  -5  -2   4        616.51        622.83        14.08 o                         
  -4  -2   4        983.42        995.64        11.79 o                         
  -3  -2   4        351.40        368.82         6.55 o                         
  -2  -2   4        570.86        541.69         7.58 o                         
  -1  -2   4        795.12        818.00         8.40 o                         
   0  -2   4      11972.56      12580.98        89.68 o                         
   1  -2   4         81.20         73.67         2.89 o                         
   2  -2   4         79.91        144.40         5.93 o                         
   3  -2   4         12.31         19.14         2.57 o                         
   4  -2   4         44.73         56.89         3.80 o                         
   5  -2   4        669.63        705.08        12.96 o                         
   6  -2   4         55.61         54.92         5.59 o                         
   7  -2   4        435.63        403.90        11.66 o                         
   8  -2   4        188.60        198.11        10.14 o                         
   9  -2   4        209.74        237.04        11.60 o                         
  10  -2   4        126.88        137.62        14.66 o                         
  11  -2   4        101.99        113.80        15.21 o                         
 -12  -1   4        200.54        230.50        16.58 o                         
 -11  -1   4        263.89        288.51        18.10 o                         
 -10  -1   4         12.58          5.61         7.07 o                         
  -9  -1   4        627.57        600.01        18.22 o                         
  -8  -1   4        598.24        525.98        16.08 o                         
  -7  -1   4        736.89        726.27        18.73 o                         
  -6  -1   4        663.77        708.77        16.11 o                         
  -5  -1   4       1650.80       1612.29        29.67 o                         
  -4  -1   4       1084.27       1099.98        18.05 o                         
  -3  -1   4        112.68        141.61         4.63 o                         
  -2  -1   4        169.44        153.48         4.42 o                         
  -1  -1   4        544.24        569.62         6.56 o                         
   0  -1   4      16348.44      17236.32       109.26 o                         
   1  -1   4        260.32        249.45         4.89 o                         
   2  -1   4       1456.38       1528.70        14.81 o                         
   3  -1   4        671.75        694.60         9.05 o                         
   4  -1   4         13.19         10.92         3.06 o                         
   5  -1   4       1779.70       1701.46        23.45 o                         
   6  -1   4         26.43         43.04         5.43 o                         
   7  -1   4        534.15        519.18        13.11 o                         
   8  -1   4        672.38        638.86        19.62 o                         
   9  -1   4        101.89        120.04         9.04 o                         
  10  -1   4        157.38        181.75        15.59 o                         
  11  -1   4          9.17         -7.54        11.56 o                         
 -12   0   4        241.83        215.56        15.73 o                         
 -11   0   4         30.63         26.66         8.46 o                         
 -10   0   4          7.87         15.37         7.70 o                         
  -9   0   4        320.66        328.15        15.78 o                         
  -8   0   4       1330.09       1263.62        24.96 o                         
  -7   0   4        155.55        129.07         9.43 o                         
  -6   0   4          3.78         -3.91         4.72 o                         
  -5   0   4        820.52        802.74        15.98 o                         
  -4   0   4         13.42         24.60         2.85 o                         
  -3   0   4          3.61          0.57         3.34 o                         
  -2   0   4          8.30          5.18         2.54 o                         
  -1   0   4        707.03        735.22         8.51 o                         
   0   0   4        786.28        761.36         8.56 o                         
   1   0   4        400.37        389.84         7.66 o                         
   2   0   4         61.43         73.89         3.30 o                         
   3   0   4         80.09         96.40         4.32 o                         
   4   0   4          0.16          9.64         2.93 o                         
   5   0   4        194.80        238.97         8.55 o                         
   6   0   4        362.31        331.58        11.33 o                         
   7   0   4        155.13        149.54         8.71 o                         
   8   0   4        590.82        558.31        14.44 o                         
   9   0   4        128.20        135.00         9.37 o                         
  10   0   4          3.28          9.34        18.52 o                         
  11   0   4        601.16        598.52        31.80 o                         
 -12   1   4        119.12        121.04        12.63 o                         
 -11   1   4        254.81        284.90        16.72 o                         
 -10   1   4         25.99         37.23         8.43 o                         
  -9   1   4         14.13         25.43         7.36 o                         
  -8   1   4          5.54         20.17         6.77 o                         
  -7   1   4        252.40        265.35        12.18 o                         
  -6   1   4       2079.21       2011.83        23.21 o                         
  -5   1   4        834.92        871.78        13.64 o                         
  -4   1   4          3.34         14.57         2.65 o                         
  -3   1   4        155.42        152.30         5.90 o                         
  -2   1   4         72.86        103.72         4.33 o                         
  -1   1   4          0.59          0.34         2.33 o                         
   0   1   4       1279.09       1317.94        13.17 o                         
   1   1   4       3671.47       3827.62        43.84 o                         
   2   1   4         11.65         18.22         4.47 o                         
   3   1   4        303.32        319.62         6.11 o                         
   4   1   4        269.59        288.87         6.70 o                         
   5   1   4         43.48         42.89         6.21 o                         
   6   1   4        230.70        191.21         9.67 o                         
   7   1   4        249.83        278.62        17.05 o                         
   8   1   4         32.02         29.87         5.91 o                         
   9   1   4         23.46         27.39         7.40 o                         
  10   1   4        134.60        141.01        14.67 o                         
  11   1   4         97.01        100.32        31.43 o                         
 -12   2   4         54.67         45.91        12.35 o                         
 -11   2   4        159.31        175.18        13.73 o                         
 -10   2   4          0.63          8.81        10.10 o                         
  -9   2   4        172.79        175.15        12.24 o                         
  -8   2   4        165.60        179.91        11.09 o                         
  -7   2   4          4.57          7.24         4.33 o                         
  -6   2   4        307.32        274.28         7.08 o                         
  -5   2   4          1.74          0.32         2.68 o                         
  -4   2   4        385.79        390.69         7.43 o                         
  -3   2   4          5.17          5.36         2.37 o                         
  -2   2   4         11.48         10.02         2.48 o                         
  -1   2   4          9.55         16.21         2.60 o                         
   0   2   4        507.85        483.74         7.01 o                         
   1   2   4        440.66        515.06        11.72 o                         
   2   2   4         68.28         61.24         5.82 o                         
   3   2   4         30.28         43.17         5.94 o                         
   4   2   4         33.82         47.30         4.03 o                         
   5   2   4       1957.51       1934.82        22.17 o                         
   6   2   4         77.29         84.29         6.96 o                         
   7   2   4        273.47        248.58        10.44 o                         
   8   2   4        310.61        318.27        14.96 o                         
   9   2   4         33.76         35.90         8.18 o                         
  10   2   4        171.99        146.48        15.21 o                         
 -12   3   4        264.04        255.46        20.97 o                         
 -11   3   4          9.27         25.89        11.24 o                         
 -10   3   4        190.95        173.20        12.65 o                         
  -9   3   4        265.49        255.30        14.37 o                         
  -8   3   4         74.94         82.88         6.49 o                         
  -7   3   4        157.95        137.47         7.51 o                         
  -6   3   4         36.81         27.48         4.37 o                         
  -5   3   4       1036.53        973.87        13.17 o                         
  -4   3   4         69.52         41.26         5.85 o                         
  -3   3   4       1047.75       1044.33        18.54 o                         
  -2   3   4        406.98        381.14        10.74 o                         
  -1   3   4       1361.59       1373.65        14.41 o                         
   0   3   4        911.85        834.91        11.08 o                         
   1   3   4        162.48        217.96         9.62 o                         
   2   3   4         61.57         66.71         8.24 o                         
   3   3   4        270.54        267.72        10.99 o                         
   4   3   4        185.10        194.41        15.00 o                         
   5   3   4        656.93        598.57        16.40 o                         
   6   3   4        208.90        190.85         9.24 o                         
   7   3   4          2.25          7.91         6.42 o                         
   8   3   4        308.18        284.35        15.19 o                         
   9   3   4          3.13          2.29        10.79 o                         
  10   3   4          9.39          9.08         8.40 o                         
 -12   4   4        512.79        550.54        29.66 o                         
 -11   4   4          2.26          1.17        13.33 o                         
 -10   4   4         20.46         32.88        10.82 o                         
  -9   4   4         26.39         42.68        11.40 o                         
  -8   4   4        134.30        155.90         8.32 o                         
  -7   4   4        169.63        165.10         7.80 o                         
  -6   4   4         40.30         50.20         3.78 o                         
  -5   4   4        150.99        162.28         9.70 o                         
  -4   4   4        154.82        182.45        10.01 o                         
  -3   4   4        640.21        665.38        15.08 o                         
  -2   4   4        437.84        444.35        11.99 o                         
  -1   4   4       1124.06       1134.66        14.11 o                         
   0   4   4       1743.26       1733.32        19.23 o                         
   1   4   4       3284.63       3266.96        41.66 o                         
   2   4   4          1.99          5.81         5.03 o                         
   3   4   4        134.02        158.36         9.79 o                         
   4   4   4        919.31        883.14        19.68 o                         
   5   4   4         14.31         17.71         6.52 o                         
   6   4   4        199.21        204.59        16.52 o                         
   7   4   4        268.10        256.48        14.49 o                         
   8   4   4         21.11         18.41         7.56 o                         
   9   4   4        291.48        282.49        17.79 o                         
  10   4   4          4.79         -1.79         8.05 o                         
 -11   5   4        250.06        282.14        21.89 o                         
 -10   5   4        430.80        412.08        27.23 o                         
  -9   5   4         88.46         82.08        14.61 o                         
  -8   5   4         12.54         12.52         8.24 o                         
  -7   5   4         79.07         76.31         8.44 o                         
  -6   5   4        399.98        408.84        14.21 o                         
  -5   5   4        133.07        140.81         9.80 o                         
  -4   5   4         58.18         62.19         7.31 o                         
  -3   5   4        147.12        122.36         8.63 o                         
  -2   5   4        186.59        167.50         9.35 o                         
  -1   5   4       1897.36       1935.51        21.48 o                         
   0   5   4        166.73        171.37         8.38 o                         
   1   5   4        127.22        119.50         4.74 o                         
   2   5   4         43.97         58.48         7.22 o                         
   3   5   4         91.48         92.87         8.60 o                         
   4   5   4          0.41         11.83         6.40 o                         
   5   5   4        435.65        420.63        15.48 o                         
   6   5   4         40.02         35.44        10.69 o                         
   7   5   4         45.52         39.43         8.60 o                         
   8   5   4          1.13          4.23         7.24 o                         
   9   5   4         47.17         44.54        14.09 o                         
 -11   6   4         69.10         79.51        21.06 o                         
 -10   6   4         79.73         69.71        16.91 o                         
  -9   6   4         66.99         84.64        14.89 o                         
  -8   6   4        142.74        126.99        10.84 o                         
  -7   6   4        363.89        374.04        18.39 o                         
  -6   6   4       1370.76       1327.28        26.37 o                         
  -5   6   4        118.33        112.19         9.75 o                         
  -4   6   4       2249.24       2197.50        34.25 o                         
  -3   6   4         21.25         28.20         6.35 o                         
  -2   6   4          1.19          0.11         4.96 o                         
  -1   6   4          0.15         -1.07         4.36 o                         
   0   6   4       1342.64       1335.08        19.81 o                         
   1   6   4         88.99        104.96         7.77 o                         
   2   6   4        616.57        566.39        16.28 o                         
   3   6   4         37.73         32.83         7.01 o                         
   4   6   4         12.16          7.74         6.70 o                         
   5   6   4         58.46         59.46         8.94 o                         
   6   6   4         80.67         82.01        10.34 o                         
   7   6   4          9.83         27.86         8.32 o                         
   8   6   4          0.07          7.74         6.87 o                         
 -10   7   4        319.32        332.12        22.46 o                         
  -9   7   4        426.66        408.82        24.04 o                         
  -8   7   4         37.94         40.24         8.46 o                         
  -7   7   4        136.32        136.41        13.34 o                         
  -6   7   4         31.43         31.21         8.53 o                         
  -5   7   4        175.22        186.43        12.26 o                         
  -4   7   4         19.78         30.37         7.36 o                         
  -3   7   4        243.24        269.74        13.61 o                         
  -2   7   4       2212.76       2085.20        55.95 o                         
  -1   7   4       2476.55       2444.97        42.24 o                         
   0   7   4         86.78         80.81         6.20 o                         
   1   7   4         78.97         96.23         6.58 o                         
   2   7   4       1128.82       1102.76        23.55 o                         
   3   7   4        379.02        377.23        15.09 o                         
   4   7   4         13.97         13.31         7.33 o                         
   5   7   4          2.25          1.63         6.85 o                         
   6   7   4        135.37        146.59        18.24 o                         
   7   7   4        536.83        497.50        19.28 o                         
   8   7   4        108.88         97.95        10.79 o                         
 -10   8   4         62.85         56.12        12.56 o                         
  -9   8   4        111.35        107.62        20.56 o                         
  -8   8   4        222.14        241.79        15.33 o                         
  -7   8   4          7.87          7.63         7.20 o                         
  -6   8   4        289.17        279.41        25.84 o                         
  -5   8   4         10.77         -0.98         6.68 o                         
  -4   8   4        238.45        236.97        13.83 o                         
  -3   8   4        610.99        581.60        17.95 o                         
  -2   8   4        174.54        182.44        11.81 o                         
  -1   8   4         37.69         41.39         7.30 o                         
   0   8   4         75.37         88.99        10.63 o                         
   1   8   4         84.50         67.59         8.49 o                         
   2   8   4          1.48          6.98         6.55 o                         
   3   8   4        279.38        286.89        15.55 o                         
   4   8   4        589.28        558.79        18.99 o                         
   5   8   4         78.81         76.37        10.37 o                         
   6   8   4         40.22         59.78        14.22 o                         
   7   8   4        377.34        393.56        18.68 o                         
  -9   9   4         51.37         40.43        11.65 o                         
  -8   9   4        457.95        479.81        19.42 o                         
  -7   9   4         41.18         45.18         9.17 o                         
  -6   9   4          0.05         -3.90         8.83 o                         
  -5   9   4          3.45         -6.52         6.52 o                         
  -4   9   4         13.81         21.74         7.49 o                         
  -3   9   4        137.53        120.36        11.15 o                         
  -2   9   4         51.49         61.18         8.51 o                         
  -1   9   4         84.19        102.82         9.71 o                         
   0   9   4        267.98        198.39        19.22 o                         
   1   9   4          0.16          1.43         6.12 o                         
   2   9   4         73.59         89.31         9.87 o                         
   3   9   4        375.15        409.66        24.37 o                         
   4   9   4         18.20         27.28         8.44 o                         
   5   9   4          1.84         16.77         7.36 o                         
   6   9   4        276.50        292.63        23.97 o                         
  -8  10   4          4.71         11.44         7.90 o                         
  -7  10   4        197.62        211.67        15.35 o                         
  -6  10   4         38.77         33.39         9.04 o                         
  -5  10   4         61.80         52.08         9.40 o                         
  -4  10   4        307.82        342.40        17.02 o                         
  -3  10   4          1.10          0.09         6.67 o                         
  -2  10   4          5.68         -4.15         6.59 o                         
  -1  10   4         11.93         18.49         9.90 o                         
   0  10   4         23.02         27.87        10.57 o                         
   1  10   4         17.42         16.55        12.55 o                         
   2  10   4         24.45         27.68        10.56 o                         
   3  10   4        109.09        122.06        12.44 o                         
   4  10   4        204.94        173.32        13.75 o                         
   5  10   4          1.13         23.56        14.96 o                         
  -7  11   4         78.26         82.93        10.83 o                         
  -6  11   4        190.38        192.20        14.90 o                         
  -5  11   4         32.10         38.89         9.22 o                         
  -4  11   4          5.01         14.55         7.68 o                         
  -3  11   4         50.36         54.82         9.52 o                         
  -2  11   4         29.70         66.39        12.83 o                         
  -1  11   4         30.49         25.56        13.07 o                         
   0  11   4         20.90         30.07        10.99 o                         
   1  11   4        124.37        133.74        16.21 o                         
   2  11   4        403.21        448.51        40.45 o                         
   3  11   4         14.79        -18.35        18.35 o                         
  -4  12   4         52.33         27.42        13.11 o                         
  -3  12   4        340.21        415.54        26.34 o                         
  -2  12   4        137.55        138.71        16.16 o                         
  -1  12   4        129.27        116.77        22.40 o                         
   0  12   4          2.64         -5.49         7.78 o                         
   1  12   4        284.38        357.34        26.60 o                         
  -2 -15   5         36.20         39.11         8.62 o                         
  -1 -15   5        154.53        140.52        15.55 o                         
   0 -15   5          0.06         -5.10        13.77 o                         
   1 -15   5        115.39        106.47        19.03 o                         
   2 -15   5        295.67        293.01        23.50 o                         
   3 -15   5         13.05         16.02        12.57 o                         
  -4 -14   5        184.40        200.14        14.78 o                         
  -3 -14   5         32.68         54.60         8.95 o                         
  -2 -14   5         36.22         43.54         9.56 o                         
  -1 -14   5        112.38        110.30        11.47 o                         
   0 -14   5        124.41        151.95        15.54 o                         
   1 -14   5         43.71         40.49        10.43 o                         
   2 -14   5        148.09        188.00        16.46 o                         
   3 -14   5         65.07         89.05        12.88 o                         
   4 -14   5          5.42          8.58        11.26 o                         
   5 -14   5        201.23        199.67        23.53 o                         
  -6 -13   5          1.35         -3.72         7.39 o                         
  -5 -13   5        154.35        141.20        13.03 o                         
  -4 -13   5         27.40         24.72         7.92 o                         
  -3 -13   5         84.49         88.17        10.66 o                         
  -2 -13   5         11.99         11.71        12.85 o                         
  -1 -13   5          1.26          1.25         7.03 o                         
   0 -13   5        455.59        464.31        17.73 o                         
   1 -13   5        468.03        474.40        18.26 o                         
   2 -13   5          7.27          7.25         6.92 o                         
   3 -13   5          7.30          8.56         7.74 o                         
   4 -13   5        277.63        294.95        20.79 o                         
   5 -13   5          0.64         13.69         7.83 o                         
   6 -13   5         19.65         35.90         8.47 o                         
   7 -13   5        132.32        169.40        20.46 o                         
  -7 -12   5         11.12         24.46        16.65 o                         
  -6 -12   5        381.68        373.09        18.02 o                         
  -5 -12   5        128.18        151.72        12.63 o                         
  -4 -12   5        704.87        694.48        21.22 o                         
  -3 -12   5        309.34        325.34        17.09 o                         
  -2 -12   5        129.06        149.49        12.06 o                         
  -1 -12   5        692.71        693.16        20.16 o                         
   0 -12   5        144.97        161.73        12.27 o                         
   1 -12   5        744.42        679.78        19.84 o                         
   2 -12   5         15.27         19.62         7.20 o                         
   3 -12   5         32.17         37.37         6.28 o                         
   4 -12   5        128.02        128.30        14.18 o                         
   5 -12   5         86.51         83.86        11.94 o                         
   6 -12   5         50.57         65.86        11.33 o                         
   7 -12   5          0.16          6.42         8.80 o                         
   8 -12   5        337.11        346.78        20.79 o                         
  -8 -11   5        214.53        270.34        23.00 o                         
  -7 -11   5        208.38        232.08        20.19 o                         
  -6 -11   5          6.75         -3.15        11.08 o                         
  -5 -11   5         41.04         43.56         8.56 o                         
  -4 -11   5        359.99        358.73        16.56 o                         
  -3 -11   5       1240.26       1185.82        26.13 o                         
  -2 -11   5         27.54         37.35         9.37 o                         
  -1 -11   5        191.87        198.52        12.58 o                         
   0 -11   5         89.40        108.98         9.92 o                         
   1 -11   5         37.33         29.82         4.99 o                         
   2 -11   5         30.20         34.75         5.78 o                         
   3 -11   5        615.87        591.77        14.79 o                         
   4 -11   5          5.14          6.97         4.97 o                         
   5 -11   5        425.28        426.14        16.28 o                         
   6 -11   5          0.56          8.95         6.78 o                         
   7 -11   5        451.92        442.81        33.28 o                         
   8 -11   5         83.63         61.80        11.19 o                         
   9 -11   5          3.89         16.10        11.66 o                         
  -9 -10   5         50.12         57.88        13.25 o                         
  -8 -10   5          1.39         10.71         8.97 o                         
  -7 -10   5        166.30        200.87        13.62 o                         
  -6 -10   5        213.73        208.52        16.23 o                         
  -5 -10   5         38.68         47.63         8.29 o                         
  -4 -10   5        460.95        439.57        16.06 o                         
  -3 -10   5          0.17         -3.66         5.82 o                         
  -2 -10   5       1570.66       1507.58        28.03 o                         
  -1 -10   5         18.45         23.46         3.68 o                         
   0 -10   5        619.20        573.20        13.63 o                         
   1 -10   5          1.52          7.09         3.97 o                         
   2 -10   5         66.55         73.81         6.80 o                         
   3 -10   5          7.45          4.19         4.62 o                         
   4 -10   5        289.67        290.36        11.39 o                         
   5 -10   5        268.11        279.83        14.31 o                         
   6 -10   5         16.96         20.93         7.10 o                         
   7 -10   5         12.98         11.14         7.03 o                         
   8 -10   5        117.05         94.72        14.24 o                         
   9 -10   5        423.88        429.12        28.26 o                         
  -9  -9   5          3.27          5.94         8.97 o                         
  -8  -9   5        333.07        345.36        21.66 o                         
  -7  -9   5          2.54          3.19        11.97 o                         
  -6  -9   5         23.68         19.35         7.17 o                         
  -5  -9   5        106.82        106.41         9.98 o                         
  -4  -9   5        470.78        458.95        15.62 o                         
  -3  -9   5         72.77         80.78         8.53 o                         
  -2  -9   5         19.09         14.61         5.99 o                         
  -1  -9   5        515.79        488.43        14.70 o                         
   0  -9   5        433.44        432.54         8.65 o                         
   1  -9   5        338.79        347.77        10.09 o                         
   2  -9   5        293.16        281.85        12.38 o                         
   3  -9   5        859.71        833.62        16.11 o                         
   4  -9   5        458.36        452.41        12.20 o                         
   5  -9   5        564.78        554.58        13.82 o                         
   6  -9   5        104.26        106.92        10.24 o                         
   7  -9   5          5.26          8.01         6.75 o                         
   8  -9   5          5.33         11.94         6.92 o                         
   9  -9   5         52.38         73.54         9.50 o                         
  10  -9   5         56.65         89.47        17.39 o                         
 -10  -8   5         21.83         17.72        13.98 o                         
  -9  -8   5         58.98         71.23        12.13 o                         
  -8  -8   5        721.89        735.47        26.07 o                         
  -7  -8   5        235.02        236.71        13.23 o                         
  -6  -8   5        192.61        181.97        11.68 o                         
  -5  -8   5        266.53        247.33         9.48 o                         
  -4  -8   5         59.52         65.29         7.75 o                         
  -3  -8   5        396.79        370.21        13.08 o                         
  -2  -8   5        101.70        113.31         8.73 o                         
  -1  -8   5          4.07          2.85         4.96 o                         
   0  -8   5          1.70         -0.42         2.32 o                         
   1  -8   5         14.33         20.80         4.30 o                         
   2  -8   5        876.72        879.86        21.40 o                         
   3  -8   5        736.56        677.12        13.72 o                         
   4  -8   5         12.07         13.67         4.30 o                         
   5  -8   5       1470.02       1343.45        21.26 o                         
   6  -8   5         25.91         21.59         6.84 o                         
   7  -8   5        180.19        202.58        12.92 o                         
   8  -8   5         13.34         10.98         8.31 o                         
   9  -8   5         56.70         61.62         9.51 o                         
  10  -8   5        687.34        726.11        51.60 o                         
 -11  -7   5          3.83          8.94        10.19 o                         
 -10  -7   5         63.56        107.15        14.73 o                         
  -9  -7   5        215.21        281.76        21.09 o                         
  -8  -7   5         10.21         15.02         6.47 o                         
  -7  -7   5        391.96        333.74        11.19 o                         
  -6  -7   5        516.93        492.93        13.21 o                         
  -5  -7   5         15.76         16.01         4.34 o                         
  -4  -7   5       1371.48       1309.93        33.07 o                         
  -3  -7   5          6.63         13.04         5.37 o                         
  -2  -7   5       1775.39       1894.51        33.68 o                         
  -1  -7   5        191.23        222.73        10.12 o                         
   0  -7   5       1148.66       1116.01        14.16 o                         
   1  -7   5        357.52        380.06         9.35 o                         
   2  -7   5          1.79          4.93         3.69 o                         
   3  -7   5        900.30        869.57        12.84 o                         
   4  -7   5        532.95        570.36        12.31 o                         
   5  -7   5       1021.37        988.32        20.99 o                         
   6  -7   5         54.82         48.00         5.56 o                         
   7  -7   5         69.58         80.30         9.44 o                         
   8  -7   5        203.25        250.98        20.30 o                         
   9  -7   5        524.19        528.46        18.70 o                         
  10  -7   5        158.74        167.56        15.90 o                         
 -11  -6   5        512.15        530.02        25.87 o                         
 -10  -6   5         12.18         20.28        11.08 o                         
  -9  -6   5         60.35         85.43        11.87 o                         
  -8  -6   5         62.46         68.99         8.35 o                         
  -7  -6   5        987.58        907.20        16.79 o                         
  -6  -6   5        761.96        707.23        14.15 o                         
  -5  -6   5        185.69        175.73        14.56 o                         
  -4  -6   5        326.92        331.35         6.84 o                         
  -3  -6   5          9.62         10.98         4.97 o                         
  -2  -6   5        269.88        245.53        10.30 o                         
  -1  -6   5        788.25        851.48        19.17 o                         
   0  -6   5          4.47          2.99         2.39 o                         
   1  -6   5        129.45        139.57         4.88 o                         
   2  -6   5        154.80        132.12         5.32 o                         
   3  -6   5        131.07        145.25         5.37 o                         
   4  -6   5       1672.71       1636.84        21.56 o                         
   5  -6   5          1.15          1.24         2.50 o                         
   6  -6   5          3.45          8.75         3.88 o                         
   7  -6   5        399.34        382.59        15.61 o                         
   8  -6   5         14.81         28.61         7.61 o                         
   9  -6   5         53.29         76.51         9.91 o                         
  10  -6   5         43.08         22.05        11.44 o                         
  11  -6   5         24.60         23.00         8.81 o                         
 -11  -5   5         19.55         16.50         9.02 o                         
 -10  -5   5        367.14        367.63        16.84 o                         
  -9  -5   5          1.56         -0.41         6.08 o                         
  -8  -5   5        523.87        545.57        20.34 o                         
  -7  -5   5        130.06        123.17         6.38 o                         
  -6  -5   5        568.31        519.12        12.43 o                         
  -5  -5   5        422.54        403.60         9.94 o                         
  -4  -5   5        126.77        130.43         5.08 o                         
  -3  -5   5       1199.72       1125.32        17.68 o                         
  -2  -5   5         78.45         66.78         5.97 o                         
  -1  -5   5       2632.92       2582.24        46.22 o                         
   0  -5   5       1093.48       1277.01        13.44 o                         
   1  -5   5        558.99        637.80         8.62 o                         
   2  -5   5       1125.39       1111.25        12.96 o                         
   3  -5   5        200.87        205.71         9.63 o                         
   4  -5   5        157.01        149.54         8.98 o                         
   5  -5   5         12.07          2.88         2.26 o                         
   6  -5   5         64.20         70.97         5.74 o                         
   7  -5   5        131.43        136.56         8.26 o                         
   8  -5   5        197.36        198.20        13.87 o                         
   9  -5   5         92.59         80.71         9.86 o                         
  10  -5   5        245.11        306.68        20.78 o                         
  11  -5   5         27.08         42.37        10.88 o                         
 -12  -4   5         19.91         26.89        18.57 o                         
 -11  -4   5          3.43          7.27         6.75 o                         
 -10  -4   5         89.60         96.66        11.15 o                         
  -9  -4   5        107.46        106.49        10.53 o                         
  -8  -4   5         50.76         53.61         8.01 o                         
  -7  -4   5       1446.08       1394.79        38.50 o                         
  -6  -4   5        646.33        612.37        12.71 o                         
  -5  -4   5        625.18        594.19         9.90 o                         
  -4  -4   5        428.96        415.19         7.29 o                         
  -3  -4   5        519.55        544.12         8.58 o                         
  -2  -4   5       3245.42       3396.03        31.36 o                         
  -1  -4   5        505.48        538.51         8.26 o                         
   0  -4   5       1232.98       1175.78        13.19 o                         
   1  -4   5       2543.13       2444.04        21.97 o                         
   2  -4   5         21.79         22.99         4.79 o                         
   3  -4   5       1638.11       1640.74        28.29 o                         
   4  -4   5        158.80        154.19         8.92 o                         
   5  -4   5          5.02          4.47         2.45 o                         
   6  -4   5         63.38         63.10         5.49 o                         
   7  -4   5         75.41         85.42         6.62 o                         
   8  -4   5       1174.61       1095.53        24.03 o                         
   9  -4   5         76.71         85.47         9.54 o                         
  10  -4   5        139.38        174.42        16.22 o                         
  11  -4   5          1.42         19.34        11.93 o                         
 -12  -3   5          7.71         13.75        15.25 o                         
 -11  -3   5         32.03         34.02         8.85 o                         
 -10  -3   5         40.12         38.18         8.44 o                         
  -9  -3   5        435.48        422.05        16.85 o                         
  -8  -3   5         72.51         73.40         9.71 o                         
  -7  -3   5       2052.82       1900.61        30.78 o                         
  -6  -3   5        102.71        114.88         8.58 o                         
  -5  -3   5        120.77        148.08         7.06 o                         
  -4  -3   5        297.23        308.47         6.89 o                         
  -3  -3   5         96.36         85.48         4.04 o                         
  -2  -3   5        412.70        516.14         7.71 o                         
  -1  -3   5       2628.95       2739.40        24.15 o                         
   0  -3   5          1.35         -0.06         2.33 o                         
   1  -3   5        272.08        299.25         5.29 o                         
   2  -3   5        612.69        727.63        23.07 o                         
   3  -3   5       1386.48       1466.47        22.38 o                         
   4  -3   5       1489.72       1433.44        16.21 o                         
   5  -3   5        118.65        130.46         5.08 o                         
   6  -3   5          1.59         -3.62         3.62 o                         
   7  -3   5         80.24         89.87         6.98 o                         
   8  -3   5        232.42        250.68        13.87 o                         
   9  -3   5        382.76        386.62        19.86 o                         
  10  -3   5         44.48         42.08        10.78 o                         
  11  -3   5        205.66        237.66        23.02 o                         
 -12  -2   5        172.24        202.83        15.36 o                         
 -11  -2   5          3.80         21.92         8.14 o                         
 -10  -2   5        268.70        255.61        15.46 o                         
  -9  -2   5        126.30        132.08        11.18 o                         
  -8  -2   5       1011.79        927.17        21.42 o                         
  -7  -2   5        173.38        196.01        11.19 o                         
  -6  -2   5        126.69        114.78        10.67 o                         
  -5  -2   5        913.67        837.80        16.75 o                         
  -4  -2   5        407.70        467.56         8.72 o                         
  -3  -2   5       3469.63       3708.92        37.08 o                         
  -2  -2   5         24.69         40.32         3.29 o                         
  -1  -2   5        512.91        490.68         8.23 o                         
   0  -2   5       6510.97       6691.01        49.83 o                         
   1  -2   5        119.17         95.64         3.60 o                         
   2  -2   5       4509.30       4424.27        39.40 o                         
   3  -2   5        117.28        137.01         4.54 o                         
   4  -2   5        345.63        340.74         7.26 o                         
   5  -2   5         66.78         65.85         4.66 o                         
   6  -2   5         91.03         98.85         6.73 o                         
   7  -2   5         88.88        101.71         7.57 o                         
   8  -2   5          0.84          3.16         4.84 o                         
   9  -2   5        964.16        921.64        29.21 o                         
  10  -2   5          9.23         26.31        14.05 o                         
  11  -2   5         57.26         43.54        35.85 o                         
 -12  -1   5         99.07        114.51        14.61 o                         
 -11  -1   5         17.10         11.70         7.73 o                         
 -10  -1   5         83.01         76.61         9.88 o                         
  -9  -1   5        335.00        292.01        15.24 o                         
  -8  -1   5        472.11        426.93        15.04 o                         
  -7  -1   5          3.00          1.30         5.43 o                         
  -6  -1   5        723.81        771.87        17.10 o                         
  -5  -1   5          0.07          1.18         4.42 o                         
  -4  -1   5          2.28          1.45         2.47 o                         
  -3  -1   5        179.27        195.62         8.98 o                         
  -2  -1   5       2883.51       2998.37        28.81 o                         
  -1  -1   5        171.31        211.70         6.20 o                         
   0  -1   5       1317.31       1428.49        14.49 o                         
   1  -1   5         64.14         48.28         3.48 o                         
   2  -1   5          6.76          4.37         2.35 o                         
   3  -1   5       1671.13       1599.88        16.36 o                         
   4  -1   5         25.86         16.17         3.91 o                         
   5  -1   5        559.05        553.05        11.87 o                         
   6  -1   5       1822.16       1716.97        24.20 o                         
   7  -1   5          4.00         -1.08         4.99 o                         
   8  -1   5          3.54          4.83         6.07 o                         
   9  -1   5          5.44          5.73        10.45 o                         
  10  -1   5          0.41          8.51        11.36 o                         
  11  -1   5        232.33        279.54        26.62 o                         
 -12   0   5        114.62        121.17        12.60 o                         
 -11   0   5        753.19        767.90        23.15 o                         
 -10   0   5        223.19        233.85        14.72 o                         
  -9   0   5        211.40        226.93        14.07 o                         
  -8   0   5       1681.80       1648.61        29.48 o                         
  -7   0   5        235.35        231.41        11.82 o                         
  -6   0   5         78.62         59.64         7.03 o                         
  -5   0   5          1.40          3.35         2.59 o                         
  -4   0   5        289.79        262.26         7.62 o                         
  -3   0   5         78.01         93.75         5.41 o                         
  -2   0   5       1323.74       1418.54        17.62 o                         
  -1   0   5        279.12        332.71         6.90 o                         
   0   0   5        365.83        406.76         7.44 o                         
   1   0   5         90.75         81.59         4.49 o                         
   2   0   5         97.59        123.00         4.66 o                         
   3   0   5        516.20        534.60         8.71 o                         
   4   0   5        980.55       1004.10        13.65 o                         
   5   0   5          6.89         11.26         4.42 o                         
   6   0   5        213.49        204.30         9.04 o                         
   7   0   5        794.41        745.18        15.78 o                         
   8   0   5         23.35         16.02         5.48 o                         
   9   0   5        284.17        282.03        15.66 o                         
  10   0   5         36.50         47.04        13.98 o                         
 -12   1   5         30.47         35.03         9.99 o                         
 -11   1   5        355.98        362.65        17.85 o                         
 -10   1   5        284.50        294.73        15.60 o                         
  -9   1   5        346.96        357.24        17.70 o                         
  -8   1   5         31.71         42.12         7.51 o                         
  -7   1   5        222.98        230.18        13.88 o                         
  -6   1   5          0.59          5.95         2.89 o                         
  -5   1   5       2156.66       2207.53        24.01 o                         
  -4   1   5        192.82        194.93         6.62 o                         
  -3   1   5         18.38         38.81         3.66 o                         
  -2   1   5        959.56       1041.63        14.88 o                         
  -1   1   5          9.58         15.42         2.84 o                         
   0   1   5        216.85        191.06         5.32 o                         
   1   1   5          0.01          2.49         4.09 o                         
   2   1   5       1523.84       1503.23        22.83 o                         
   3   1   5        623.52        666.63        14.75 o                         
   4   1   5        724.42        694.22        10.45 o                         
   5   1   5        925.79        890.76        13.24 o                         
   6   1   5          6.93          7.73         4.27 o                         
   7   1   5        620.71        617.52        14.54 o                         
   8   1   5          3.01         -2.33         6.09 o                         
   9   1   5         10.97         14.07         6.92 o                         
  10   1   5         41.54         57.79        24.29 o                         
 -12   2   5         67.00         84.10        14.18 o                         
 -11   2   5        160.94        158.43        17.17 o                         
 -10   2   5        316.69        291.73        15.48 o                         
  -9   2   5          9.81         19.14         7.16 o                         
  -8   2   5       1169.97       1062.71        22.92 o                         
  -7   2   5        852.40        787.96        14.60 o                         
  -6   2   5          0.07          0.99         3.55 o                         
  -5   2   5        971.69        938.14        13.31 o                         
  -4   2   5          9.63         17.54         2.91 o                         
  -3   2   5        632.05        657.46        11.46 o                         
  -2   2   5        313.19        385.06         7.85 o                         
  -1   2   5       1170.95       1314.90        14.28 o                         
   0   2   5       3055.60       3112.75        29.74 o                         
   1   2   5        342.85        372.26        11.25 o                         
   2   2   5         75.57         72.12         6.62 o                         
   3   2   5        852.31        900.89        18.15 o                         
   4   2   5         56.16         62.28         7.29 o                         
   5   2   5        216.67        257.87        17.21 o                         
   6   2   5        425.34        429.56        15.15 o                         
   7   2   5         74.22         77.91         9.16 o                         
   8   2   5        341.71        345.67        16.87 o                         
   9   2   5          0.09          6.20         7.52 o                         
  10   2   5         59.84         75.27        16.49 o                         
 -12   3   5         79.76         77.64        13.69 o                         
 -11   3   5        214.49        258.55        24.19 o                         
 -10   3   5         75.78         75.26        13.39 o                         
  -9   3   5        357.12        328.97        15.10 o                         
  -8   3   5        294.98        301.94        12.99 o                         
  -7   3   5         74.80         81.27         6.17 o                         
  -6   3   5        429.07        374.93         9.96 o                         
  -5   3   5         89.49         99.68         4.52 o                         
  -4   3   5       1285.40       1279.36        22.40 o                         
  -3   3   5         16.33          8.35         4.83 o                         
  -2   3   5        155.17        139.07         5.01 o                         
  -1   3   5       3104.86       3237.51        35.21 o                         
   0   3   5         36.43         47.83         3.99 o                         
   1   3   5        536.06        523.95        13.27 o                         
   2   3   5         69.85         51.56         8.02 o                         
   3   3   5         35.11         27.09         6.54 o                         
   4   3   5        551.02        524.87        15.48 o                         
   5   3   5          0.74         -1.50         6.02 o                         
   6   3   5        298.47        299.86        15.04 o                         
   7   3   5         53.97         58.94         8.90 o                         
   8   3   5          0.83          5.37         7.03 o                         
   9   3   5          0.22         -0.60         9.74 o                         
  10   3   5         35.12         34.61        14.10 o                         
 -11   4   5        115.53        122.22        16.07 o                         
 -10   4   5          0.03          7.01        11.82 o                         
  -9   4   5        489.71        461.85        28.25 o                         
  -8   4   5        285.34        253.64        12.28 o                         
  -7   4   5         11.63         18.18         5.73 o                         
  -6   4   5        151.98        148.38         9.86 o                         
  -5   4   5         83.28         70.50         7.71 o                         
  -4   4   5         54.01         70.54         8.10 o                         
  -3   4   5         70.67         68.65         7.20 o                         
  -2   4   5        408.11        442.48         8.12 o                         
  -1   4   5       1372.20       1437.74        17.35 o                         
   0   4   5       3225.23       2944.80        29.66 o                         
   1   4   5        146.03        160.34         9.58 o                         
   2   4   5       1504.56       1423.44        24.79 o                         
   3   4   5         15.25          5.19         5.70 o                         
   4   4   5         37.51         31.67         7.26 o                         
   5   4   5        866.44        842.75        20.92 o                         
   6   4   5          5.57          5.27         6.68 o                         
   7   4   5          2.12         -6.59         6.59 o                         
   8   4   5          0.64          5.29         6.96 o                         
   9   4   5          2.43          8.42         7.34 o                         
 -11   5   5         41.12         40.67        12.79 o                         
 -10   5   5        162.33        161.38        16.56 o                         
  -9   5   5        505.31        468.07        22.02 o                         
  -8   5   5        197.79        171.92        11.82 o                         
  -7   5   5        165.82        150.05        11.02 o                         
  -6   5   5        350.00        339.79        13.99 o                         
  -5   5   5       1040.64       1013.51        31.44 o                         
  -4   5   5         37.51         35.55         6.93 o                         
  -3   5   5        351.90        337.23        12.78 o                         
  -2   5   5         77.72         66.51         7.23 o                         
  -1   5   5        512.82        565.52        10.09 o                         
   0   5   5       1458.32       1466.94        18.15 o                         
   1   5   5         35.45         30.47         6.29 o                         
   2   5   5          4.14          2.82         5.45 o                         
   3   5   5         47.95         47.78         7.74 o                         
   4   5   5        296.94        312.22        14.98 o                         
   5   5   5         77.37         74.15         9.53 o                         
   6   5   5        313.94        295.95        15.98 o                         
   7   5   5        183.96        160.11        12.87 o                         
   8   5   5         54.39         53.66        11.29 o                         
 -11   6   5        132.67        138.30        17.78 o                         
 -10   6   5        157.71        195.54        22.79 o                         
  -9   6   5        112.65        118.71        19.01 o                         
  -8   6   5         51.56         63.79         9.03 o                         
  -7   6   5         16.60         21.92         7.25 o                         
  -6   6   5        554.76        506.00        21.96 o                         
  -5   6   5        461.20        427.33        15.44 o                         
  -4   6   5         67.66         73.87         8.54 o                         
  -3   6   5       1518.55       1518.62        29.31 o                         
  -2   6   5        318.18        287.02        12.77 o                         
  -1   6   5        300.71        295.95         9.45 o                         
   0   6   5        214.56        223.95         8.25 o                         
   1   6   5       3555.39       3422.03        43.07 o                         
   2   6   5          5.58         15.21         6.31 o                         
   3   6   5        477.57        509.08        16.82 o                         
   4   6   5        447.83        486.31        21.92 o                         
   5   6   5         29.12         24.47         7.93 o                         
   6   6   5        122.90        131.76        12.28 o                         
   7   6   5         12.37         15.98         9.32 o                         
   8   6   5          6.10         -2.70         6.56 o                         
 -10   7   5         26.68         16.85        19.91 o                         
  -9   7   5         18.83         24.54        10.57 o                         
  -8   7   5        148.73        138.06        12.11 o                         
  -7   7   5          2.12          5.78         7.02 o                         
  -6   7   5       1499.21       1421.73        29.27 o                         
  -5   7   5         80.77         86.57        14.96 o                         
  -4   7   5          1.69          0.24         6.40 o                         
  -3   7   5         23.27         25.96         6.86 o                         
  -2   7   5         66.42         51.90         7.62 o                         
  -1   7   5         80.58         79.86         7.21 o                         
   0   7   5        172.33        185.91        10.62 o                         
   1   7   5        393.78        390.98        16.13 o                         
   2   7   5        236.32        261.75        14.18 o                         
   3   7   5         15.20          8.48         6.84 o                         
   4   7   5          0.07         -4.40         6.56 o                         
   5   7   5         40.86         73.04        11.57 o                         
   6   7   5          2.05          0.18         7.31 o                         
   7   7   5        249.09        255.18        16.96 o                         
  -9   8   5         23.48         55.58        11.57 o                         
  -8   8   5        268.19        232.26        17.51 o                         
  -7   8   5         89.54         75.83        10.55 o                         
  -6   8   5          6.75         13.30         7.71 o                         
  -5   8   5        266.64        292.09        17.19 o                         
  -4   8   5          0.41         -5.86         5.86 o                         
  -3   8   5        601.57        573.88        18.78 o                         
  -2   8   5          2.98          0.47         6.17 o                         
  -1   8   5         71.65         73.03         8.73 o                         
   0   8   5         31.50         30.98         9.84 o                         
   1   8   5          0.02         -2.29         5.84 o                         
   2   8   5          3.96         -0.12         6.37 o                         
   3   8   5        181.00        209.33        14.10 o                         
   4   8   5         15.39         10.91         7.19 o                         
   5   8   5        304.16        292.94        17.26 o                         
   6   8   5         24.93         34.70         8.25 o                         
  -9   9   5         28.09         45.26        11.26 o                         
  -8   9   5          2.29         12.12         7.02 o                         
  -7   9   5        169.18        173.05        16.24 o                         
  -6   9   5          0.17         14.80         7.39 o                         
  -5   9   5        284.62        251.46        18.22 o                         
  -4   9   5          3.77          2.21         9.61 o                         
  -3   9   5        392.50        332.47        16.58 o                         
  -2   9   5        484.80        465.51        18.00 o                         
  -1   9   5        573.32        559.30        23.52 o                         
   0   9   5          6.44         12.97        12.22 o                         
   1   9   5         39.64         32.86        14.52 o                         
   2   9   5          6.91          3.46         9.22 o                         
   3   9   5         44.78         39.84         8.04 o                         
   4   9   5        249.99        245.94        15.86 o                         
   5   9   5         16.40         22.55         8.24 o                         
  -7  10   5         62.53         61.49         9.91 o                         
  -6  10   5        208.65        244.70        16.92 o                         
  -5  10   5         21.95         15.27         7.99 o                         
  -4  10   5        345.86        322.15        19.91 o                         
  -3  10   5        152.17        136.58        11.85 o                         
  -2  10   5          5.63          8.94        11.91 o                         
  -1  10   5        262.32        251.64        30.01 o                         
   0  10   5          9.99         15.30        10.33 o                         
   1  10   5         76.29         55.21        12.79 o                         
   2  10   5        121.83        146.93        16.34 o                         
   3  10   5          8.18          2.98         9.26 o                         
   4  10   5        208.21        242.77        22.39 o                         
  -6  11   5         71.78         95.10        17.47 o                         
  -5  11   5        134.15        150.22        14.18 o                         
  -4  11   5          7.85          4.68         9.43 o                         
  -3  11   5        235.12        235.48        20.00 o                         
  -2  11   5        408.86        391.23        24.51 o                         
  -1  11   5          4.82          5.40         9.40 o                         
   0  11   5          1.14          1.56         9.42 o                         
   1  11   5         43.49         79.78        13.85 o                         
   2  11   5          0.14          6.14        10.89 o                         
  -2 -15   6        135.03        138.02        13.08 o                         
  -1 -15   6         33.28         37.47         8.92 o                         
   0 -15   6        132.09        141.26        15.40 o                         
   1 -15   6        420.96        463.65        23.19 o                         
   2 -15   6        174.48        204.48        19.82 o                         
   3 -15   6        123.37        157.87        21.18 o                         
  -4 -14   6        111.80        116.28        12.46 o                         
  -3 -14   6         18.49         27.80        13.06 o                         
  -2 -14   6        694.45        746.71        23.03 o                         
  -1 -14   6         89.98        106.05        11.34 o                         
   0 -14   6         18.62          7.79        10.79 o                         
   1 -14   6        308.35        301.27        16.74 o                         
   2 -14   6          1.53          0.56         8.53 o                         
   3 -14   6        158.29        178.51        42.62 o                         
   4 -14   6         39.88         32.28        14.29 o                         
   5 -14   6         43.38         35.04        14.05 o                         
  -6 -13   6         20.42         35.19        10.38 o                         
  -5 -13   6          5.37          1.31         7.04 o                         
  -4 -13   6        148.99        166.29        14.01 o                         
  -3 -13   6         59.07         64.19         9.96 o                         
  -2 -13   6          3.15         -5.87         8.48 o                         
  -1 -13   6        254.51        271.94        15.78 o                         
   0 -13   6         59.94         67.08        11.52 o                         
   1 -13   6        150.04        153.83        12.52 o                         
   2 -13   6        368.67        386.59        17.05 o                         
   3 -13   6          5.16         10.17         6.62 o                         
   4 -13   6         66.80         83.41        15.86 o                         
   5 -13   6         66.15         95.55        25.14 o                         
   6 -13   6          2.07          6.18         8.79 o                         
   7 -13   6        236.10        236.87        25.49 o                         
  -7 -12   6        179.26        217.41        18.77 o                         
  -6 -12   6         22.32         23.64         7.87 o                         
  -5 -12   6        879.80        844.96        23.92 o                         
  -4 -12   6         33.46         27.87        11.43 o                         
  -3 -12   6         16.86         11.17         7.57 o                         
  -2 -12   6        100.75        105.58        10.73 o                         
  -1 -12   6         32.04         21.32         7.97 o                         
   0 -12   6        147.55        138.97        11.58 o                         
   1 -12   6        130.06        136.46        11.31 o                         
   2 -12   6        247.98        261.97        14.72 o                         
   3 -12   6         13.94         25.91         6.67 o                         
   4 -12   6         49.11         39.36         7.56 o                         
   5 -12   6         25.47         36.22        10.45 o                         
   6 -12   6         20.46         28.04         9.18 o                         
   7 -12   6          1.60         23.12         8.37 o                         
   8 -12   6        472.55        552.06        24.13 o                         
  -8 -11   6         52.30         58.90        13.00 o                         
  -7 -11   6         93.20         99.01        13.68 o                         
  -6 -11   6          2.46          6.77         7.06 o                         
  -5 -11   6        808.62        788.81        22.27 o                         
  -4 -11   6        427.68        441.27        17.24 o                         
  -3 -11   6         66.78         63.19         9.28 o                         
  -2 -11   6         20.91         30.44         7.44 o                         
  -1 -11   6        218.03        230.07        21.01 o                         
   0 -11   6          0.07          4.04         6.30 o                         
   1 -11   6        123.49        125.05         9.72 o                         
   2 -11   6          2.06         -2.10         4.12 o                         
   3 -11   6          1.73          3.57         4.50 o                         
   4 -11   6        195.84        195.51        10.44 o                         
   5 -11   6         97.80         81.99         9.39 o                         
   6 -11   6        318.07        312.24        16.23 o                         
   7 -11   6         20.09         27.55        10.73 o                         
   8 -11   6       1254.18       1168.50        33.76 o                         
  -9 -10   6        609.45        606.66        26.41 o                         
  -8 -10   6         15.43         11.09        14.31 o                         
  -7 -10   6          8.64         30.00         9.96 o                         
  -6 -10   6        298.15        323.97        16.43 o                         
  -5 -10   6          0.82          7.73         6.45 o                         
  -4 -10   6        716.67        708.58        19.75 o                         
  -3 -10   6       1405.40       1307.69        26.48 o                         
  -2 -10   6        750.37        661.01        22.61 o                         
  -1 -10   6         77.32         66.37         8.91 o                         
   0 -10   6         90.93         92.34         6.41 o                         
   1 -10   6       1126.61       1107.05        18.79 o                         
   2 -10   6        314.72        300.99        10.67 o                         
   3 -10   6         29.45         20.68         5.26 o                         
   4 -10   6        929.84        932.85        18.00 o                         
   5 -10   6         71.03         59.67         8.47 o                         
   6 -10   6        172.55        156.38        12.22 o                         
   7 -10   6         28.24         38.33         8.28 o                         
   8 -10   6        200.06        210.80        16.57 o                         
   9 -10   6          0.39         21.15         7.84 o                         
 -10  -9   6          0.01          0.10         9.75 o                         
  -9  -9   6          5.86          5.07        10.57 o                         
  -8  -9   6          5.61         -3.62        12.46 o                         
  -7  -9   6         56.23         71.85        11.18 o                         
  -6  -9   6         75.30         82.28        10.17 o                         
  -5  -9   6        194.27        168.81        11.55 o                         
  -4  -9   6        573.89        563.45        17.21 o                         
  -3  -9   6       2959.92       2879.23        41.89 o                         
  -2  -9   6         48.60         29.88         6.91 o                         
  -1  -9   6         19.47         18.86         9.91 o                         
   0  -9   6       2900.41       2721.10        28.68 o                         
   1  -9   6          6.06          2.74         4.04 o                         
   2  -9   6         31.72         17.77         4.78 o                         
   3  -9   6         81.18         83.76         6.68 o                         
   4  -9   6         20.47         18.41         4.67 o                         
   5  -9   6        366.67        354.33        14.68 o                         
   6  -9   6         12.62         25.90         7.21 o                         
   7  -9   6       1689.91       1646.74        37.66 o                         
   8  -9   6          1.85          8.09         6.84 o                         
   9  -9   6         29.70         23.71         8.93 o                         
 -10  -8   6         41.68         43.83        16.24 o                         
  -9  -8   6          4.17          6.17        12.65 o                         
  -8  -8   6         51.98         29.20        15.13 o                         
  -7  -8   6         96.69        103.70         9.52 o                         
  -6  -8   6        163.96        150.00        10.94 o                         
  -5  -8   6          5.25         15.13         8.39 o                         
  -4  -8   6        103.60        108.23         9.15 o                         
  -3  -8   6         61.08         94.18         9.24 o                         
  -2  -8   6        773.58        766.08        17.77 o                         
  -1  -8   6        370.51        321.70        12.00 o                         
   0  -8   6         35.71         38.78         4.23 o                         
   1  -8   6         74.12         75.13         5.73 o                         
   2  -8   6        307.65        301.90         9.38 o                         
   3  -8   6       1634.21       1547.82        23.30 o                         
   4  -8   6       1022.77        971.30        16.67 o                         
   5  -8   6       1027.59       1040.22        24.32 o                         
   6  -8   6        132.47        124.79        10.65 o                         
   7  -8   6        331.29        330.89        18.73 o                         
   8  -8   6         32.14         29.59         8.01 o                         
   9  -8   6          8.89         10.09         6.97 o                         
  10  -8   6        133.16        104.76        11.83 o                         
 -11  -7   6         32.72         20.91        11.02 o                         
 -10  -7   6         59.22         66.07        12.77 o                         
  -9  -7   6         13.89         33.52        11.24 o                         
  -8  -7   6         43.53         30.19        10.40 o                         
  -7  -7   6         12.56         20.67         4.37 o                         
  -6  -7   6        159.66        165.25         8.39 o                         
  -5  -7   6        104.95        104.72         5.80 o                         
  -4  -7   6        309.45        311.07        12.64 o                         
  -3  -7   6          1.24          0.02         5.07 o                         
  -2  -7   6        188.32        197.08        17.90 o                         
  -1  -7   6       2104.72       2181.09        31.39 o                         
   0  -7   6        140.07        152.47         5.17 o                         
   1  -7   6        862.81        803.40        13.76 o                         
   2  -7   6          2.02         -1.52         2.85 o                         
   3  -7   6        153.66        144.77         7.52 o                         
   4  -7   6        672.25        604.43        16.12 o                         
   5  -7   6        386.71        358.54        13.50 o                         
   6  -7   6        181.44        151.88        10.98 o                         
   7  -7   6         91.52         90.86        12.20 o                         
   8  -7   6        130.24        147.76        12.22 o                         
   9  -7   6         39.54         63.21         9.40 o                         
  10  -7   6        650.45        697.96        23.11 o                         
 -11  -6   6         77.69         67.74        14.47 o                         
 -10  -6   6          0.23         -9.32         9.32 o                         
  -9  -6   6          5.21         10.00         6.08 o                         
  -8  -6   6        649.03        583.05        17.56 o                         
  -7  -6   6         47.85         42.23         5.11 o                         
  -6  -6   6        875.51        823.44        15.25 o                         
  -5  -6   6         73.09         83.02         4.69 o                         
  -4  -6   6        315.35        310.18         6.46 o                         
  -3  -6   6        108.32        121.96         8.29 o                         
  -2  -6   6        187.93        199.04        12.50 o                         
  -1  -6   6        277.99        341.75        10.85 o                         
   0  -6   6        262.81        243.39         7.55 o                         
   1  -6   6         30.33         45.56         3.64 o                         
   2  -6   6         49.15         50.72         3.32 o                         
   3  -6   6        300.39        288.78        11.04 o                         
   4  -6   6        681.30        623.49        15.81 o                         
   5  -6   6       1960.45       1823.37        38.74 o                         
   6  -6   6          5.19         24.13         6.83 o                         
   7  -6   6        223.80        231.18        15.45 o                         
   8  -6   6        213.48        230.55        14.25 o                         
   9  -6   6        125.61        123.07        14.76 o                         
  10  -6   6        107.44        120.39        15.99 o                         
 -11  -5   6          1.25          9.82        11.14 o                         
 -10  -5   6        137.83        162.86        15.44 o                         
  -9  -5   6        100.43        102.13        10.60 o                         
  -8  -5   6         51.33         44.60        10.20 o                         
  -7  -5   6        954.94        891.44        20.38 o                         
  -6  -5   6          2.76          1.39         2.81 o                         
  -5  -5   6        933.87        890.94        19.18 o                         
  -4  -5   6        300.06        266.90         6.77 o                         
  -3  -5   6         58.47         54.04         3.54 o                         
  -2  -5   6       2343.10       2376.55        31.94 o                         
  -1  -5   6         25.71         20.65         2.67 o                         
   0  -5   6        105.93         98.86         4.23 o                         
   1  -5   6        147.70        178.97         5.31 o                         
   2  -5   6         45.63         44.78         5.62 o                         
   3  -5   6        750.83        815.42        17.94 o                         
   4  -5   6          7.66          3.20         4.95 o                         
   5  -5   6          0.47          1.79         5.33 o                         
   6  -5   6        596.30        537.90        16.16 o                         
   7  -5   6        114.96        106.98        10.28 o                         
   8  -5   6          0.10          4.36         6.81 o                         
   9  -5   6        348.65        390.03        32.61 o                         
  10  -5   6         23.43         23.01         9.51 o                         
 -12  -4   6         26.37         17.79         6.99 o                         
 -11  -4   6         13.47         34.37         7.41 o                         
 -10  -4   6         81.20         94.03        10.69 o                         
  -9  -4   6         84.06         95.82        14.76 o                         
  -8  -4   6          7.58          5.35         6.09 o                         
  -7  -4   6       2524.78       2374.81        36.27 o                         
  -6  -4   6         39.65         69.49         6.84 o                         
  -5  -4   6        403.14        436.78         8.50 o                         
  -4  -4   6         17.44         19.17         3.35 o                         
  -3  -4   6          0.06          3.09         2.76 o                         
  -2  -4   6        918.04       1062.44        13.26 o                         
  -1  -4   6       1236.94       1304.48        16.37 o                         
   0  -4   6          2.12          3.96         2.45 o                         
   1  -4   6       1688.78       1824.96        20.27 o                         
   2  -4   6        113.38        132.40         7.86 o                         
   3  -4   6        195.93        204.56         9.55 o                         
   4  -4   6        439.11        424.21        12.66 o                         
   5  -4   6         57.58         69.17         7.64 o                         
   6  -4   6        456.60        469.44        15.06 o                         
   7  -4   6         14.89         17.35         6.67 o                         
   8  -4   6         64.88         51.28        10.40 o                         
   9  -4   6        114.99        152.73        12.24 o                         
  10  -4   6        133.41        163.44        18.73 o                         
 -12  -3   6         92.30        110.63        11.59 o                         
 -11  -3   6        168.96        201.30        15.34 o                         
 -10  -3   6         60.12         86.05        13.09 o                         
  -9  -3   6          4.50          1.22         9.07 o                         
  -8  -3   6        350.03        369.17        15.44 o                         
  -7  -3   6         35.50         28.79         6.56 o                         
  -6  -3   6        169.46        191.18        10.39 o                         
  -5  -3   6        244.20        258.88         9.90 o                         
  -4  -3   6       1134.76       1168.57        14.92 o                         
  -3  -3   6        802.96        804.25        12.67 o                         
  -2  -3   6        251.88        287.74         7.82 o                         
  -1  -3   6       1019.37        954.81        12.64 o                         
   0  -3   6         91.13        104.21         4.62 o                         
   1  -3   6       2419.37       2553.43        26.75 o                         
   2  -3   6        875.66       1019.34        20.84 o                         
   3  -3   6        167.10        298.21        11.80 o                         
   4  -3   6        527.84        496.07        13.32 o                         
   5  -3   6        757.12        764.38        11.40 o                         
   6  -3   6        405.79        414.03        10.57 o                         
   7  -3   6          4.68          5.17         5.87 o                         
   8  -3   6        121.25        126.73        10.91 o                         
   9  -3   6        234.35        237.03        14.74 o                         
  10  -3   6        478.50        466.29        23.03 o                         
 -12  -2   6        135.72        143.93        12.94 o                         
 -11  -2   6          9.24         11.30         7.54 o                         
 -10  -2   6         65.79         55.44         9.71 o                         
  -9  -2   6          9.71          7.34         7.02 o                         
  -8  -2   6        205.89        215.01        12.63 o                         
  -7  -2   6        792.20        741.97        18.12 o                         
  -6  -2   6         56.23         56.38         6.92 o                         
  -5  -2   6         40.74         69.27         5.46 o                         
  -4  -2   6       2334.97       2457.46        31.40 o                         
  -3  -2   6        549.53        579.33        10.01 o                         
  -2  -2   6       3188.88       3100.03        37.47 o                         
  -1  -2   6        227.95        234.73         7.54 o                         
   0  -2   6        734.42        724.30        11.26 o                         
   1  -2   6        913.66        921.27        11.86 o                         
   2  -2   6        619.13        644.52         9.97 o                         
   3  -2   6       2374.79       2297.56        23.63 o                         
   4  -2   6         14.85         17.47         3.06 o                         
   5  -2   6        147.90        128.48         6.54 o                         
   6  -2   6        474.34        476.71        11.76 o                         
   7  -2   6          2.15         -3.39         4.79 o                         
   8  -2   6         38.84         32.33         7.66 o                         
   9  -2   6         38.89         62.60        10.44 o                         
  10  -2   6         45.32         21.59        11.83 o                         
 -12  -1   6        457.49        501.04        20.54 o                         
 -11  -1   6        356.17        407.15        19.47 o                         
 -10  -1   6        178.03        201.70        14.26 o                         
  -9  -1   6         77.61         73.46         9.32 o                         
  -8  -1   6        327.05        295.10        13.50 o                         
  -7  -1   6        773.25        747.17        18.35 o                         
  -6  -1   6        352.07        355.86        12.66 o                         
  -5  -1   6         12.92         13.97         2.89 o                         
  -4  -1   6       2510.58       2635.51        29.30 o                         
  -3  -1   6        256.20        286.61         8.44 o                         
  -2  -1   6         18.80          3.63         3.73 o                         
  -1  -1   6       3632.33       3825.74        39.80 o                         
   0  -1   6        896.05        954.91        13.03 o                         
   1  -1   6       1022.46       1098.97        12.54 o                         
   2  -1   6        156.06        140.13         5.89 o                         
   3  -1   6        128.50        124.60         4.76 o                         
   4  -1   6        536.69        519.61        17.38 o                         
   5  -1   6        204.18        214.59         8.46 o                         
   6  -1   6          6.24          2.65         4.44 o                         
   7  -1   6        907.12        838.73        18.52 o                         
   8  -1   6         33.61         28.29         7.08 o                         
   9  -1   6        373.57        346.70        19.84 o                         
  10  -1   6         73.80         55.72        16.09 o                         
 -12   0   6         61.08        105.73        11.66 o                         
 -11   0   6          2.75          1.83         7.59 o                         
 -10   0   6        192.15        210.86        14.41 o                         
  -9   0   6        313.77        303.26        15.08 o                         
  -8   0   6        624.67        609.16        17.75 o                         
  -7   0   6        155.09        147.94        10.17 o                         
  -6   0   6          1.05          2.30         2.27 o                         
  -5   0   6         24.78         34.64         3.78 o                         
  -4   0   6         14.72         23.55         4.60 o                         
  -3   0   6       1034.47        988.91        15.32 o                         
  -2   0   6        410.77        478.42        10.31 o                         
  -1   0   6       1758.36       1787.92        22.96 o                         
   0   0   6          8.06          8.88         3.35 o                         
   1   0   6        166.97        172.16         5.46 o                         
   2   0   6        621.62        623.96         9.38 o                         
   3   0   6        118.62        145.40         5.62 o                         
   4   0   6         17.56         13.31         2.90 o                         
   5   0   6         11.70          5.97         4.02 o                         
   6   0   6         28.33         39.26         5.41 o                         
   7   0   6         55.69         56.33         6.41 o                         
   8   0   6        176.10        174.24        15.78 o                         
   9   0   6        208.49        243.84        18.40 o                         
  10   0   6        154.62        185.08        22.81 o                         
 -12   1   6         77.89         68.66        18.09 o                         
 -11   1   6        132.74        133.82        12.48 o                         
 -10   1   6        379.81        337.08        21.14 o                         
  -9   1   6         91.18         60.25         9.09 o                         
  -8   1   6        700.09        644.22        18.18 o                         
  -7   1   6        437.11        414.56        15.64 o                         
  -6   1   6        233.32        242.84         7.14 o                         
  -5   1   6         24.87         26.00         4.48 o                         
  -4   1   6        525.29        477.90        14.75 o                         
  -3   1   6       1400.84       1481.27        17.85 o                         
  -2   1   6          2.30         14.53         3.32 o                         
  -1   1   6        177.61        207.63         7.35 o                         
   0   1   6          9.16         18.40         3.12 o                         
   1   1   6         45.44         36.99         5.42 o                         
   2   1   6        105.15         96.62         7.70 o                         
   3   1   6       1267.68       1235.66        21.82 o                         
   4   1   6         19.32         17.74         5.85 o                         
   5   1   6        142.39        136.05         6.66 o                         
   6   1   6        395.09        388.73        14.77 o                         
   7   1   6         31.16         33.85         7.71 o                         
   8   1   6        228.25        202.54        13.18 o                         
   9   1   6          2.11         -9.89         9.89 o                         
  10   1   6         30.38         46.95        16.14 o                         
 -12   2   6        302.41        366.96        24.53 o                         
 -11   2   6        154.14        177.80        17.58 o                         
 -10   2   6         39.18         28.69        11.09 o                         
  -9   2   6         33.03         58.32         8.37 o                         
  -8   2   6        282.76        306.94        13.70 o                         
  -7   2   6        572.26        555.60        12.44 o                         
  -6   2   6         23.87         29.29         4.70 o                         
  -5   2   6         26.06         20.23         3.40 o                         
  -4   2   6        917.66        911.65        13.06 o                         
  -3   2   6        177.31        190.62         7.75 o                         
  -2   2   6        187.50        185.78         6.15 o                         
  -1   2   6        145.50        190.59         9.71 o                         
   0   2   6         89.91        101.31         4.54 o                         
   1   2   6         64.64         72.96         7.80 o                         
   2   2   6        200.79        255.03        10.99 o                         
   3   2   6         51.15         56.83         7.00 o                         
   4   2   6         27.52         30.61         7.81 o                         
   5   2   6        208.50        204.80        11.99 o                         
   6   2   6        121.12        128.94        10.69 o                         
   7   2   6        328.11        334.07        18.44 o                         
   8   2   6         29.67         45.58         8.66 o                         
   9   2   6        696.62        663.90        40.22 o                         
 -12   3   6         17.62         -6.05        10.92 o                         
 -11   3   6        124.92        157.36        17.57 o                         
 -10   3   6        496.35        473.33        23.36 o                         
  -9   3   6        345.63        367.56        22.05 o                         
  -8   3   6         80.11         82.83        22.41 o                         
  -7   3   6        147.56        138.31         7.71 o                         
  -6   3   6         87.59         93.41         6.33 o                         
  -5   3   6        126.10        113.59         5.63 o                         
  -4   3   6          1.77         -2.52         4.94 o                         
  -3   3   6         57.12        143.98        25.64 o                         
  -2   3   6         43.02         51.08         4.06 o                         
  -1   3   6          7.85          3.52         3.56 o                         
   0   3   6        367.53        386.78         7.75 o                         
   1   3   6          2.16          0.41         4.81 o                         
   2   3   6        614.44        565.91        15.23 o                         
   3   3   6        150.06        169.91        10.63 o                         
   4   3   6       1294.66       1287.26        25.33 o                         
   5   3   6         38.64         33.83         7.74 o                         
   6   3   6         11.10          4.80         7.85 o                         
   7   3   6        108.02        128.64        12.75 o                         
   8   3   6          8.19          7.99         7.64 o                         
   9   3   6          5.13         15.29         9.12 o                         
 -11   4   6         55.78         56.09        13.59 o                         
 -10   4   6        128.38        128.14        15.76 o                         
  -9   4   6          0.95          8.51         9.69 o                         
  -8   4   6         25.32         28.34        11.82 o                         
  -7   4   6        230.07        252.79        16.88 o                         
  -6   4   6        218.04        197.39        15.15 o                         
  -5   4   6       1586.97       1491.35        27.02 o                         
  -4   4   6        355.25        363.94        13.40 o                         
  -3   4   6        213.38        207.35        11.05 o                         
  -2   4   6          1.70          4.91         2.74 o                         
  -1   4   6         11.26         10.82         4.03 o                         
   0   4   6        265.24        253.15         6.84 o                         
   1   4   6        496.01        501.60        21.27 o                         
   2   4   6        212.64        212.29        11.66 o                         
   3   4   6         37.72         45.73         7.66 o                         
   4   4   6        881.14        853.77        21.34 o                         
   5   4   6        222.63        228.61        13.83 o                         
   6   4   6        452.50        481.55        17.53 o                         
   7   4   6          0.03         -2.69        10.74 o                         
   8   4   6        281.57        276.79        20.57 o                         
 -11   5   6         71.36         89.06        16.19 o                         
 -10   5   6         63.21         56.76        15.49 o                         
  -9   5   6        944.45        922.19        30.26 o                         
  -8   5   6         77.22         84.75        19.17 o                         
  -7   5   6        381.90        380.30        15.87 o                         
  -6   5   6        455.95        440.12        15.70 o                         
  -5   5   6        348.48        345.77        14.80 o                         
  -4   5   6          9.75         13.04         6.30 o                         
  -3   5   6        132.48        135.34        11.23 o                         
  -2   5   6        714.02        685.53        11.72 o                         
  -1   5   6        235.96        210.27         8.17 o                         
   0   5   6       1367.00       1348.79        20.01 o                         
   1   5   6          4.66          8.38         5.52 o                         
   2   5   6         98.20         96.55         9.20 o                         
   3   5   6          0.08         -0.25         6.07 o                         
   4   5   6         50.92         56.25         8.88 o                         
   5   5   6         17.39          8.14         9.27 o                         
   6   5   6        123.36        125.12        12.04 o                         
   7   5   6          4.50         16.20         8.71 o                         
   8   5   6         18.13         13.53         7.78 o                         
 -10   6   6        605.09        553.88        26.98 o                         
  -9   6   6         73.23         54.18        19.02 o                         
  -8   6   6         56.70         70.69        10.96 o                         
  -7   6   6         10.52         14.99         7.18 o                         
  -6   6   6          4.29          9.44         6.81 o                         
  -5   6   6         31.34         26.71         7.34 o                         
  -4   6   6        948.02        922.64        21.91 o                         
  -3   6   6        714.27        663.34        18.00 o                         
  -2   6   6          0.03          4.32         5.80 o                         
  -1   6   6       1040.52       1012.07        17.47 o                         
   0   6   6       2838.38       2710.65        33.71 o                         
   1   6   6          0.05          2.52         5.62 o                         
   2   6   6        166.53        159.90        11.76 o                         
   3   6   6          7.71         31.45         7.80 o                         
   4   6   6         39.65         56.41        12.95 o                         
   5   6   6         35.31         45.82         9.41 o                         
   6   6   6          3.36         -0.32        10.89 o                         
   7   6   6        203.41        226.85        15.77 o                         
 -10   7   6         15.11         20.57        10.60 o                         
  -9   7   6         85.83         71.29        13.20 o                         
  -8   7   6         90.48         62.67        19.99 o                         
  -7   7   6         33.34         28.91         8.08 o                         
  -6   7   6          0.82          2.59         6.79 o                         
  -5   7   6        994.34       1003.34        24.56 o                         
  -4   7   6         88.82         97.92        10.43 o                         
  -3   7   6         94.93         83.53         9.57 o                         
  -2   7   6          0.03         -5.39         5.39 o                         
  -1   7   6       1364.91       1244.10        24.64 o                         
   0   7   6        374.93        370.93        16.02 o                         
   1   7   6        402.54        428.98        16.82 o                         
   2   7   6         19.16         24.80         7.67 o                         
   3   7   6          8.22         -1.07         8.09 o                         
   4   7   6        195.92        179.91        13.46 o                         
   5   7   6         90.87        103.77        11.92 o                         
   6   7   6        110.43        103.03        11.96 o                         
  -9   8   6         15.95         11.45         9.83 o                         
  -8   8   6         43.34         38.47        13.07 o                         
  -7   8   6         63.07         60.85         9.61 o                         
  -6   8   6         16.32         13.27        16.18 o                         
  -5   8   6         89.23         81.50        10.48 o                         
  -4   8   6        469.35        464.78        18.53 o                         
  -3   8   6         61.61         65.55         9.18 o                         
  -2   8   6         25.88         24.90         7.25 o                         
  -1   8   6          4.56         -8.02         8.02 o                         
   0   8   6         16.35         16.17         9.93 o                         
   1   8   6        688.20        671.68        25.48 o                         
   2   8   6          4.47          7.02         6.93 o                         
   3   8   6          0.04          7.35         7.04 o                         
   4   8   6        202.76        195.79        14.61 o                         
   5   8   6          1.49         -0.32         7.07 o                         
  -8   9   6          6.89         -0.76        12.99 o                         
  -7   9   6         48.05         58.46        11.83 o                         
  -6   9   6        432.80        432.07        19.99 o                         
  -5   9   6         54.36         49.77         9.07 o                         
  -4   9   6         37.49         40.26         9.27 o                         
  -3   9   6        108.90         98.85        11.81 o                         
  -2   9   6         40.04         49.49        11.70 o                         
  -1   9   6         19.49         20.27        10.54 o                         
   0   9   6         31.95         17.29        15.63 o                         
   1   9   6        265.02        303.23        23.10 o                         
   2   9   6        133.50        156.06        16.56 o                         
   3   9   6          8.59         23.14        13.22 o                         
   4   9   6         18.17         13.46         8.22 o                         
  -6  10   6        123.32        129.64        14.32 o                         
  -5  10   6         34.87         55.15         9.50 o                         
  -4  10   6         47.45         37.54        13.34 o                         
  -3  10   6        125.71        125.56        20.46 o                         
  -2  10   6         71.34         73.32        14.09 o                         
  -1  10   6          3.26         -8.44         8.44 o                         
   0  10   6         40.97         33.89        12.12 o                         
   1  10   6         41.22         42.55        11.65 o                         
   2  10   6         48.67         68.94        12.91 o                         
  -4  11   6         14.12         30.77        11.50 o                         
  -3  11   6         17.80          3.71        10.34 o                         
  -2  11   6         99.42         99.44        15.16 o                         
  -1  11   6         79.01         59.54        13.07 o                         
   0  11   6         16.84         27.98        10.99 o                         
  -2 -15   7        358.45        389.11        20.46 o                         
  -1 -15   7         54.27         78.07        13.19 o                         
   0 -15   7         15.67         24.32         7.89 o                         
   1 -15   7         23.88         41.01        20.72 o                         
   2 -15   7         95.39         91.12        18.74 o                         
   3 -15   7        256.71        325.88        35.34 o                         
  -5 -14   7         20.26          6.34        10.40 o                         
  -4 -14   7        108.27        115.01        11.94 o                         
  -3 -14   7        138.98        138.05        12.83 o                         
  -2 -14   7         17.38         12.49         8.36 o                         
  -1 -14   7        776.55        801.98        23.90 o                         
   0 -14   7          4.61          5.63         7.16 o                         
   1 -14   7         44.13         57.26         9.46 o                         
   2 -14   7        257.32        275.65        21.41 o                         
   3 -14   7          8.41         10.00        12.22 o                         
   4 -14   7         12.70         -1.10        22.59 o                         
   5 -14   7          2.34         -3.47        11.21 o                         
  -6 -13   7         41.98         43.07         9.18 o                         
  -5 -13   7         76.82         80.22        10.60 o                         
  -4 -13   7         91.37        109.97        14.68 o                         
  -3 -13   7        243.27        246.34        16.82 o                         
  -2 -13   7         21.09         27.30        12.30 o                         
  -1 -13   7         29.44         27.19         8.33 o                         
   0 -13   7        324.36        327.78        16.94 o                         
   1 -13   7          9.86          6.26         6.91 o                         
   2 -13   7          7.34         16.35         7.55 o                         
   3 -13   7         45.63         17.01         9.62 o                         
   4 -13   7        100.58        102.65        13.07 o                         
   5 -13   7        204.64        205.08        23.06 o                         
   6 -13   7         38.14         36.11        14.39 o                         
  -7 -12   7         80.79         83.31        13.48 o                         
  -6 -12   7         68.10         88.92        11.40 o                         
  -5 -12   7          0.14         -5.13         6.69 o                         
  -4 -12   7         71.96         86.95        10.68 o                         
  -3 -12   7         98.43        102.45        10.91 o                         
  -2 -12   7       1052.95       1011.64        24.99 o                         
  -1 -12   7        161.34        170.07        13.43 o                         
   0 -12   7        662.17        644.20        19.68 o                         
   1 -12   7        544.98        516.61        21.31 o                         
   2 -12   7          0.02         -0.48         7.50 o                         
   3 -12   7         66.09         76.50        11.32 o                         
   4 -12   7          5.27         16.39         6.07 o                         
   5 -12   7         50.23         49.68         8.73 o                         
   6 -12   7        215.09        245.28        15.35 o                         
   7 -12   7         15.55         11.68         7.39 o                         
  -8 -11   7         12.39         36.82        11.38 o                         
  -7 -11   7         37.46         41.56        11.46 o                         
  -6 -11   7          5.68         14.54         7.79 o                         
  -5 -11   7        111.63        135.11        12.10 o                         
  -4 -11   7         10.64         16.61         7.35 o                         
  -3 -11   7        481.83        486.47        23.23 o                         
  -2 -11   7        234.10        234.19        13.90 o                         
  -1 -11   7       1220.00       1111.50        24.67 o                         
   0 -11   7         44.00         48.95         7.97 o                         
   1 -11   7        252.11        271.04        13.61 o                         
   2 -11   7        319.25        296.95        10.98 o                         
   3 -11   7         28.69         29.89         5.58 o                         
   4 -11   7        283.69        280.23        17.77 o                         
   5 -11   7        171.89        180.93        12.53 o                         
   6 -11   7         56.13         47.53        14.95 o                         
   7 -11   7        295.10        301.03        22.91 o                         
   8 -11   7         12.65         21.28         7.75 o                         
  -9 -10   7          9.02         17.17        10.32 o                         
  -8 -10   7        141.38        151.69        17.89 o                         
  -7 -10   7         29.73         29.78        10.52 o                         
  -6 -10   7        405.58        420.16        16.91 o                         
  -5 -10   7          1.22          4.35         6.88 o                         
  -4 -10   7        219.75        221.18        13.49 o                         
  -3 -10   7       1812.72       1761.77        31.64 o                         
  -2 -10   7         43.22         53.89         8.30 o                         
  -1 -10   7         68.39         67.53         8.36 o                         
   0 -10   7        328.67        319.82        13.77 o                         
   1 -10   7        120.37        107.63         8.11 o                         
   2 -10   7       1713.90       1616.07        29.70 o                         
   3 -10   7        707.91        662.77        14.74 o                         
   4 -10   7        262.49        252.61        19.95 o                         
   5 -10   7        409.10        411.56        15.73 o                         
   6 -10   7         20.07          5.39         6.82 o                         
   7 -10   7          1.80         -2.57         6.48 o                         
   8 -10   7        175.68        182.74        14.10 o                         
   9 -10   7         23.15         21.45         7.99 o                         
 -10  -9   7          0.09          6.41        14.08 o                         
  -9  -9   7          1.64          1.80        13.35 o                         
  -8  -9   7         32.28         36.59        11.36 o                         
  -7  -9   7         76.94         73.38        12.15 o                         
  -6  -9   7        536.51        516.05        17.27 o                         
  -5  -9   7        513.33        488.62        16.61 o                         
  -4  -9   7          8.16          7.66         6.51 o                         
  -3  -9   7        549.26        581.51        17.15 o                         
  -2  -9   7        492.06        487.67        15.47 o                         
  -1  -9   7        512.06        471.45        16.23 o                         
   0  -9   7        160.12        176.98         6.63 o                         
   1  -9   7        937.75        881.99        15.83 o                         
   2  -9   7         25.13         24.52         4.81 o                         
   3  -9   7        512.72        521.37        12.30 o                         
   4  -9   7        297.94        298.47        15.64 o                         
   5  -9   7        144.15        131.69        10.92 o                         
   6  -9   7         11.14          3.98         6.46 o                         
   7  -9   7          0.48         13.67         9.37 o                         
   8  -9   7        765.87        747.71        35.32 o                         
   9  -9   7        161.32        160.52        13.51 o                         
 -10  -8   7          0.56         24.44        21.24 o                         
  -9  -8   7        762.66        775.55        36.03 o                         
  -8  -8   7          9.78         15.13        12.33 o                         
  -7  -8   7          0.44          8.08         8.99 o                         
  -6  -8   7        638.17        596.72        17.49 o                         
  -5  -8   7         49.86         57.55         7.98 o                         
  -4  -8   7        649.77        611.80        16.91 o                         
  -3  -8   7        491.26        489.00        14.95 o                         
  -2  -8   7        372.85        370.75        12.98 o                         
  -1  -8   7       1365.91       1344.21        24.06 o                         
   0  -8   7        267.81        284.75         6.84 o                         
   1  -8   7        793.29        737.89        18.18 o                         
   2  -8   7        227.54        223.68        12.99 o                         
   3  -8   7         24.37         25.43         4.23 o                         
   4  -8   7        206.10        210.36        11.93 o                         
   5  -8   7        328.69        336.25        21.77 o                         
   6  -8   7         28.64         35.37         7.83 o                         
   7  -8   7        141.22        151.03        12.24 o                         
   8  -8   7          3.53          4.73         6.90 o                         
   9  -8   7         60.30         59.92        11.13 o                         
  10  -8   7         14.41         27.69        17.95 o                         
 -11  -7   7         24.52         30.19        11.44 o                         
 -10  -7   7          2.34          4.34        14.91 o                         
  -9  -7   7         91.29         61.88        12.75 o                         
  -8  -7   7        228.50        204.64        16.99 o                         
  -7  -7   7         93.74         81.66        12.06 o                         
  -6  -7   7        515.54        479.56        12.21 o                         
  -5  -7   7        667.32        687.44        12.69 o                         
  -4  -7   7        359.81        321.28        12.61 o                         
  -3  -7   7        270.73        277.50        11.84 o                         
  -2  -7   7        489.74        446.43        13.40 o                         
  -1  -7   7         18.77         16.58         5.67 o                         
   0  -7   7       2032.34       1939.94        21.58 o                         
   1  -7   7        764.06        717.62        14.61 o                         
   2  -7   7        484.71        444.48         8.23 o                         
   3  -7   7        591.48        569.27        15.31 o                         
   4  -7   7        100.08         76.68         8.09 o                         
   5  -7   7        281.10        272.36        13.62 o                         
   6  -7   7         10.66          5.87         6.56 o                         
   7  -7   7         63.13         70.56         9.36 o                         
   8  -7   7        242.73        257.76        15.64 o                         
   9  -7   7        258.70        285.71        16.76 o                         
  10  -7   7          1.41         20.31        11.13 o                         
 -11  -6   7         99.71        103.56        15.82 o                         
 -10  -6   7        576.63        632.06        32.24 o                         
  -9  -6   7          5.74         12.02        12.94 o                         
  -8  -6   7        122.69        107.25         9.55 o                         
  -7  -6   7         98.79        117.03         9.32 o                         
  -6  -6   7        187.35        178.50         7.65 o                         
  -5  -6   7        289.42        246.02         6.94 o                         
  -4  -6   7        129.70        128.57         4.39 o                         
  -3  -6   7       1826.84       1857.18        28.52 o                         
  -2  -6   7        121.88        100.66         7.79 o                         
  -1  -6   7        210.79        200.67         6.33 o                         
   0  -6   7        216.61        212.28         6.22 o                         
   1  -6   7        672.99        669.03        10.39 o                         
   2  -6   7          0.73          3.74         4.81 o                         
   3  -6   7        373.70        355.52        12.28 o                         
   4  -6   7        799.95        768.57        18.11 o                         
   5  -6   7         17.31         10.13         8.53 o                         
   6  -6   7         23.55          8.94         6.66 o                         
   7  -6   7        335.21        312.85        15.81 o                         
   8  -6   7        217.90        220.92        14.41 o                         
   9  -6   7          7.79         -3.85         7.31 o                         
  10  -6   7         48.18         58.62        13.24 o                         
 -11  -5   7        247.79        267.36        21.58 o                         
 -10  -5   7         15.80         28.01         7.70 o                         
  -9  -5   7         40.37         33.80         7.98 o                         
  -8  -5   7        368.19        347.45        15.77 o                         
  -7  -5   7         72.87         79.47        10.10 o                         
  -6  -5   7        392.67        325.61         9.55 o                         
  -5  -5   7          3.69          8.30         3.79 o                         
  -4  -5   7       1156.59       1213.33        15.72 o                         
  -3  -5   7         31.98         30.31         3.35 o                         
  -2  -5   7        160.69        182.94         5.65 o                         
  -1  -5   7        937.59        950.73        12.77 o                         
   0  -5   7        108.10        124.55         5.37 o                         
   1  -5   7        789.18        697.87        10.14 o                         
   2  -5   7          3.05          5.22         4.64 o                         
   3  -5   7        430.74        434.27        13.25 o                         
   4  -5   7       1907.23       1888.70        30.06 o                         
   5  -5   7       1470.96       1433.95        26.20 o                         
   6  -5   7          8.95         10.41         6.33 o                         
   7  -5   7         20.55          3.45        12.51 o                         
   8  -5   7         39.66         51.35         8.88 o                         
   9  -5   7         64.37         76.61         9.89 o                         
  10  -5   7        138.52        146.60        15.29 o                         
 -12  -4   7          0.33         -4.23         9.59 o                         
 -11  -4   7        493.72        507.06        23.09 o                         
 -10  -4   7         86.19        137.66        12.51 o                         
  -9  -4   7        186.35        200.99        13.45 o                         
  -8  -4   7         18.81          9.95        10.54 o                         
  -7  -4   7         84.95         68.04         8.33 o                         
  -6  -4   7         68.66         80.22         5.88 o                         
  -5  -4   7         63.20         72.69         4.67 o                         
  -4  -4   7        209.90        209.73         7.82 o                         
  -3  -4   7         63.18         89.00         4.94 o                         
  -2  -4   7        104.64        140.59         5.85 o                         
  -1  -4   7        829.72        992.61        13.38 o                         
   0  -4   7        922.61        929.45        23.07 o                         
   1  -4   7         11.31         22.83         2.78 o                         
   2  -4   7       2660.16       2562.00        34.65 o                         
   3  -4   7          9.02         16.43         5.13 o                         
   4  -4   7         66.91         72.07         7.57 o                         
   5  -4   7       1314.79       1275.32        24.01 o                         
   6  -4   7        135.43        133.28        10.13 o                         
   7  -4   7        340.65        359.21        15.52 o                         
   8  -4   7         38.86         38.80         8.83 o                         
   9  -4   7        289.31        319.18        16.39 o                         
  10  -4   7        471.56        500.28        26.17 o                         
 -12  -3   7         85.72         73.61        20.65 o                         
 -11  -3   7        156.20        182.14        14.19 o                         
 -10  -3   7        236.71        229.07        15.32 o                         
  -9  -3   7         73.25         75.42         9.79 o                         
  -8  -3   7        167.45        179.20        12.06 o                         
  -7  -3   7       3147.34       3062.00        43.50 o                         
  -6  -3   7        453.14        414.11        17.70 o                         
  -5  -3   7        359.28        333.41         7.69 o                         
  -4  -3   7         78.98         73.70         5.65 o                         
  -3  -3   7        751.11        742.09        13.38 o                         
  -2  -3   7       1284.42       1324.66        18.55 o                         
  -1  -3   7        171.03        194.05         7.67 o                         
   0  -3   7       2745.09       2773.85        30.99 o                         
   1  -3   7        221.15        237.35         7.03 o                         
   2  -3   7        423.19        399.13         6.93 o                         
   3  -3   7        381.65        383.57        12.17 o                         
   4  -3   7          0.40         -4.68         4.68 o                         
   5  -3   7          8.11          8.06         3.98 o                         
   6  -3   7        169.78        169.64        13.48 o                         
   7  -3   7        136.05        143.28        11.06 o                         
   8  -3   7         10.01         15.55         6.40 o                         
   9  -3   7          7.03         14.39         7.86 o                         
  10  -3   7         51.22         66.63        15.96 o                         
 -12  -2   7          3.92         14.33         8.24 o                         
 -11  -2   7          2.52          1.49         7.25 o                         
 -10  -2   7         74.15         92.04        10.78 o                         
  -9  -2   7          0.04         -3.72         6.57 o                         
  -8  -2   7        215.06        214.01        16.52 o                         
  -7  -2   7         71.12         63.09         8.13 o                         
  -6  -2   7        681.28        634.97        20.35 o                         
  -5  -2   7         41.89         35.92         3.80 o                         
  -4  -2   7        419.21        419.35        10.38 o                         
  -3  -2   7        162.59        181.29         8.65 o                         
  -2  -2   7         52.40         33.37         4.84 o                         
  -1  -2   7       3067.33       3140.83        51.14 o                         
   0  -2   7        184.86        218.45         7.44 o                         
   1  -2   7         36.95         21.96         3.98 o                         
   2  -2   7          0.03          1.55         2.68 o                         
   3  -2   7        100.54        104.37         4.94 o                         
   4  -2   7        895.37        878.29        15.28 o                         
   5  -2   7        293.65        281.74        11.94 o                         
   6  -2   7         55.24         60.30         8.75 o                         
   7  -2   7        329.76        361.02        20.84 o                         
   8  -2   7        224.69        244.23        14.40 o                         
   9  -2   7         36.49         40.96        10.77 o                         
  10  -2   7          3.67          5.61        12.97 o                         
 -12  -1   7        119.80         89.24        11.78 o                         
 -11  -1   7        153.40        132.49        13.05 o                         
 -10  -1   7         59.46         61.05         9.79 o                         
  -9  -1   7          0.24         10.24         7.17 o                         
  -8  -1   7         53.81         64.82         8.48 o                         
  -7  -1   7        527.99        516.17        15.98 o                         
  -6  -1   7        392.59        362.23         7.60 o                         
  -5  -1   7         35.20         52.01         4.39 o                         
  -4  -1   7         32.57         24.78         4.63 o                         
  -3  -1   7         28.82         20.60         5.17 o                         
  -2  -1   7        283.47        314.00         9.11 o                         
  -1  -1   7       2125.01       2193.41        26.55 o                         
   0  -1   7        823.41        910.92        14.48 o                         
   1  -1   7         91.82        114.03         5.37 o                         
   2  -1   7         13.47          8.44         3.14 o                         
   3  -1   7        170.00        177.33         6.24 o                         
   4  -1   7        295.37        300.22         9.13 o                         
   5  -1   7        574.25        538.21        12.18 o                         
   6  -1   7         65.43         72.62         6.39 o                         
   7  -1   7         28.48         24.73         7.25 o                         
   8  -1   7         70.41         86.29        12.26 o                         
   9  -1   7         13.55         25.35         9.71 o                         
  10  -1   7        182.78        220.62        23.99 o                         
 -12   0   7          3.49          0.63         8.58 o                         
 -11   0   7         38.49         39.87         8.93 o                         
 -10   0   7          1.04          4.79         7.14 o                         
  -9   0   7         64.01         73.20         9.58 o                         
  -8   0   7        128.54        148.34        13.58 o                         
  -7   0   7       2748.48       2546.47        38.25 o                         
  -6   0   7         53.78         63.11         5.33 o                         
  -5   0   7         81.41         55.53         5.46 o                         
  -4   0   7        969.85        958.34        16.08 o                         
  -3   0   7        991.18        981.43        16.12 o                         
  -2   0   7        432.24        357.42        11.06 o                         
  -1   0   7         89.03         94.20         6.00 o                         
   0   0   7        805.46        720.35        11.96 o                         
   1   0   7        828.29        822.42        12.44 o                         
   2   0   7        287.05        256.32         6.61 o                         
   3   0   7        448.42        418.99         8.28 o                         
   4   0   7        218.77        229.59         6.62 o                         
   5   0   7       1260.88       1161.51        18.64 o                         
   6   0   7         10.16          6.37         6.04 o                         
   7   0   7         19.57         23.20         6.95 o                         
   8   0   7         25.95         46.45        15.43 o                         
   9   0   7         75.07         50.78        11.50 o                         
  10   0   7        134.38        109.09        18.74 o                         
 -12   1   7        777.77        787.20        40.76 o                         
 -11   1   7          1.61        -12.98        12.98 o                         
 -10   1   7        178.98        188.85        13.52 o                         
  -9   1   7        788.77        789.41        21.25 o                         
  -8   1   7        106.17        107.63         9.91 o                         
  -7   1   7        490.89        485.13        19.42 o                         
  -6   1   7        111.05        112.87         7.12 o                         
  -5   1   7         27.16         39.15         5.07 o                         
  -4   1   7        124.52        130.86         7.20 o                         
  -3   1   7         10.93         24.80         5.65 o                         
  -2   1   7         13.83         22.16         4.38 o                         
  -1   1   7        686.57        714.38        13.28 o                         
   0   1   7          1.09          0.34         3.70 o                         
   1   1   7         26.69         40.03         5.00 o                         
   2   1   7        710.94        661.44        15.83 o                         
   3   1   7          0.03         -2.12         5.18 o                         
   4   1   7        532.29        468.19        14.55 o                         
   5   1   7          7.79          7.91         5.98 o                         
   6   1   7        646.73        620.81        18.19 o                         
   7   1   7        205.52        201.93        13.02 o                         
   8   1   7         93.00         97.00        13.42 o                         
   9   1   7        213.98        216.29        18.16 o                         
 -12   2   7         58.25         54.62        13.46 o                         
 -11   2   7         62.77         59.01        13.16 o                         
 -10   2   7          0.04         -8.46         8.46 o                         
  -9   2   7         87.70         76.55        14.76 o                         
  -8   2   7        759.57        673.29        22.36 o                         
  -7   2   7        159.34        166.64        11.02 o                         
  -6   2   7        288.15        285.90         9.85 o                         
  -5   2   7        251.35        280.43         9.75 o                         
  -4   2   7        182.67        187.51        12.33 o                         
  -3   2   7        521.63        511.65         9.77 o                         
  -2   2   7          8.33          4.56         4.00 o                         
  -1   2   7        483.86        466.70        10.69 o                         
   0   2   7        351.79        384.32         7.93 o                         
   1   2   7        711.66        755.57        17.14 o                         
   2   2   7         17.04         21.35         6.04 o                         
   3   2   7         36.30         49.61         7.35 o                         
   4   2   7         12.87         19.45         6.72 o                         
   5   2   7         59.95         40.04         7.95 o                         
   6   2   7        215.93        235.61        13.95 o                         
   7   2   7          6.00         -6.32         6.32 o                         
   8   2   7        151.08        146.51        15.82 o                         
   9   2   7         74.07         62.80        12.40 o                         
 -11   3   7         72.51         56.45        21.23 o                         
 -10   3   7        108.27        107.64        14.95 o                         
  -9   3   7          5.85         22.85        11.74 o                         
  -8   3   7       1558.89       1510.97        36.42 o                         
  -7   3   7        519.24        496.56        18.43 o                         
  -6   3   7          0.94         -1.07         3.27 o                         
  -5   3   7         84.14         87.31         9.07 o                         
  -4   3   7        100.47         93.14         4.36 o                         
  -3   3   7          1.37          0.88         2.75 o                         
  -2   3   7         42.55         41.17         4.95 o                         
  -1   3   7        653.00        625.11        12.72 o                         
   0   3   7         52.78         43.90         3.71 o                         
   1   3   7        461.07        456.68        14.00 o                         
   2   3   7        621.96        542.75        15.91 o                         
   3   3   7       2576.66       2476.64        50.51 o                         
   4   3   7         19.87         19.91         7.39 o                         
   5   3   7        516.86        519.33        17.54 o                         
   6   3   7         72.84         76.45         9.79 o                         
   7   3   7         48.27         69.84        10.69 o                         
   8   3   7         79.58         97.41        11.28 o                         
 -11   4   7        308.15        336.54        35.75 o                         
 -10   4   7          1.82          2.04        10.14 o                         
  -9   4   7         91.57         92.26        13.90 o                         
  -8   4   7       1298.53       1240.19        42.95 o                         
  -7   4   7        186.99        202.63        12.50 o                         
  -6   4   7         37.81         32.35         7.67 o                         
  -5   4   7         33.85         29.74         7.18 o                         
  -4   4   7        186.88        199.23        11.81 o                         
  -3   4   7         13.75          6.35         5.94 o                         
  -2   4   7        494.74        458.25         9.81 o                         
  -1   4   7         30.92         31.60         4.73 o                         
   0   4   7        724.60        711.74        16.85 o                         
   1   4   7         43.17         36.86         7.20 o                         
   2   4   7         29.99         35.85         7.36 o                         
   3   4   7          4.95          2.96         7.63 o                         
   4   4   7        279.71        280.10        15.15 o                         
   5   4   7          5.86         17.05         7.73 o                         
   6   4   7        150.07        157.50        12.92 o                         
   7   4   7        117.40        124.63        11.81 o                         
   8   4   7         27.25         30.51        10.52 o                         
 -10   5   7         49.46         37.13        13.67 o                         
  -9   5   7          1.02         13.20        11.23 o                         
  -8   5   7         61.68         70.50        12.29 o                         
  -7   5   7        232.63        234.15        13.83 o                         
  -6   5   7        332.86        335.17        18.83 o                         
  -5   5   7       1286.29       1150.00        24.83 o                         
  -4   5   7          0.33         -0.09         6.12 o                         
  -3   5   7        337.18        303.38        19.37 o                         
  -2   5   7         11.56         11.82         4.46 o                         
  -1   5   7        922.38        915.21        16.42 o                         
   0   5   7          5.31          5.80         5.44 o                         
   1   5   7        209.79        204.41        12.50 o                         
   2   5   7        656.11        622.38        18.48 o                         
   3   5   7         84.50         82.34        10.43 o                         
   4   5   7       1051.54       1024.90        24.98 o                         
   5   5   7        186.98        175.43        13.52 o                         
   6   5   7         45.04         51.08        10.01 o                         
   7   5   7         15.94         20.93         9.86 o                         
 -10   6   7        243.21        211.63        19.88 o                         
  -9   6   7        174.26        209.41        19.53 o                         
  -8   6   7         18.82         29.07        10.75 o                         
  -7   6   7          1.86         -1.66         6.52 o                         
  -6   6   7        257.49        239.84        15.10 o                         
  -5   6   7        119.60        125.15        11.29 o                         
  -4   6   7         13.20         16.90         7.17 o                         
  -3   6   7        347.00        364.36        15.62 o                         
  -2   6   7          2.04          8.72         6.21 o                         
  -1   6   7        150.15        158.05         8.87 o                         
   0   6   7         13.42         15.79         8.14 o                         
   1   6   7        907.49        826.77        20.98 o                         
   2   6   7         72.42         68.04         9.19 o                         
   3   6   7          0.74         11.34         8.73 o                         
   4   6   7          2.65         -0.94         9.74 o                         
   5   6   7        105.17        113.39        11.93 o                         
   6   6   7         31.89         31.03         9.65 o                         
  -9   7   7        179.78        187.27        18.37 o                         
  -8   7   7          4.73         18.20        16.61 o                         
  -7   7   7          2.82         -6.41         6.41 o                         
  -6   7   7          5.86          8.07         7.27 o                         
  -5   7   7          8.80         14.10         7.59 o                         
  -4   7   7        547.67        553.70        22.25 o                         
  -3   7   7         94.14         86.62         9.73 o                         
  -2   7   7         20.38         29.58        10.20 o                         
  -1   7   7          4.13         15.32         9.73 o                         
   0   7   7       1520.46       1463.25        36.40 o                         
   1   7   7         79.93         83.77         9.66 o                         
   2   7   7         91.17         95.02        10.55 o                         
   3   7   7        108.72        111.68        11.63 o                         
   4   7   7         85.22         83.87        13.91 o                         
   5   7   7          5.01          6.04         9.25 o                         
   6   7   7          1.70          6.73         6.40 o                         
  -8   8   7         16.88          0.52        12.53 o                         
  -7   8   7          0.17         -9.56         9.56 o                         
  -6   8   7          0.56          0.38         7.11 o                         
  -5   8   7          3.93         -3.68         7.53 o                         
  -4   8   7          4.55         -6.83         6.83 o                         
  -3   8   7        446.73        424.83        29.59 o                         
  -2   8   7         31.87         24.67        10.29 o                         
  -1   8   7        260.14        267.56        19.73 o                         
   0   8   7        385.96        374.87        28.64 o                         
   1   8   7        382.60        385.66        39.23 o                         
   2   8   7        108.91        123.82        15.52 o                         
   3   8   7         16.07          9.44         8.47 o                         
   4   8   7        282.81        296.76        17.92 o                         
  -7   9   7         21.21         39.54         8.83 o                         
  -6   9   7         33.74         24.15         9.17 o                         
  -5   9   7        345.17        352.94        19.00 o                         
  -4   9   7          1.94          8.71         9.91 o                         
  -3   9   7         68.89         90.01        13.83 o                         
  -2   9   7          1.82         -5.75        15.30 o                         
  -1   9   7          7.22         -6.58         9.28 o                         
   0   9   7        126.27        107.61        18.48 o                         
   1   9   7         64.14         66.05        13.21 o                         
   2   9   7        192.57        222.10        19.42 o                         
   3   9   7        204.40        226.95        24.42 o                         
  -5  10   7         26.13         43.87        16.25 o                         
  -4  10   7        126.55        143.18        23.41 o                         
  -3  10   7          2.90        -10.24        10.24 o                         
  -2  10   7          7.68         11.92        10.66 o                         
  -1  10   7          6.85          7.95        10.32 o                         
   0  10   7          1.00         28.71        11.22 o                         
   1  10   7        194.09        243.22        25.76 o                         
  -2 -15   8         12.79         27.96         8.53 o                         
  -1 -15   8        563.73        525.58        20.31 o                         
   0 -15   8         66.03         49.59         9.74 o                         
   1 -15   8        507.34        552.34        34.41 o                         
   2 -15   8        136.50        130.44        25.82 o                         
   3 -15   8        114.45        137.47        30.24 o                         
  -5 -14   8         51.47         52.38         8.98 o                         
  -4 -14   8          5.60         -7.44         7.44 o                         
  -3 -14   8          3.15          4.66         7.29 o                         
  -2 -14   8        110.85        107.31        12.07 o                         
  -1 -14   8         22.53         22.85         9.02 o                         
   0 -14   8         78.16         71.78        10.29 o                         
   1 -14   8         46.12         57.16        12.29 o                         
   2 -14   8          0.45          9.90        13.08 o                         
   3 -14   8        426.15        461.95        23.44 o                         
   4 -14   8          1.38         -9.37        12.08 o                         
   5 -14   8         58.62         38.67        15.04 o                         
  -6 -13   8          4.38         -1.35         6.51 o                         
  -5 -13   8        234.70        236.38        16.19 o                         
  -4 -13   8        133.62        169.78        13.51 o                         
  -3 -13   8        106.91        121.50        12.24 o                         
  -2 -13   8          0.34         -1.97         9.71 o                         
  -1 -13   8         37.30         47.30         9.13 o                         
   0 -13   8        124.45        127.89        11.56 o                         
   1 -13   8        235.41        208.80        14.85 o                         
   2 -13   8          8.65          9.85         9.80 o                         
   3 -13   8        290.91        287.34        19.95 o                         
   4 -13   8         26.33         17.62         8.85 o                         
   5 -13   8        108.12        116.89        13.74 o                         
   6 -13   8         18.18         22.85        15.12 o                         
  -7 -12   8         11.10         10.42        11.72 o                         
  -6 -12   8        214.08        218.66        18.39 o                         
  -5 -12   8         25.32         28.76         9.40 o                         
  -4 -12   8         61.67         53.23         9.44 o                         
  -3 -12   8        358.28        351.01        17.70 o                         
  -2 -12   8         45.29         36.32         8.46 o                         
  -1 -12   8         12.12         19.64         7.54 o                         
   0 -12   8        115.05        108.67        10.65 o                         
   1 -12   8        235.51        200.94        12.88 o                         
   2 -12   8        212.83        205.86        16.51 o                         
   3 -12   8          0.58         -4.10         7.66 o                         
   4 -12   8         78.72        116.62        13.48 o                         
   5 -12   8         33.90         39.33         7.30 o                         
   6 -12   8        129.29        145.76        12.21 o                         
   7 -12   8         27.39         51.27         8.72 o                         
  -8 -11   8       1510.14       1436.66        40.05 o                         
  -7 -11   8        235.21        276.36        21.11 o                         
  -6 -11   8        263.82        278.24        16.22 o                         
  -5 -11   8        362.56        345.63        16.62 o                         
  -4 -11   8         29.54         34.19         9.91 o                         
  -3 -11   8         13.59          5.61         6.95 o                         
  -2 -11   8        114.41        114.02        10.66 o                         
  -1 -11   8          6.74          7.26         6.55 o                         
   0 -11   8         31.34         18.13         6.99 o                         
   1 -11   8         92.96        106.68         9.65 o                         
   2 -11   8        242.02        252.45        12.96 o                         
   3 -11   8        337.00        344.05        23.54 o                         
   4 -11   8        123.25        101.83        10.10 o                         
   5 -11   8         48.95         29.26         7.32 o                         
   6 -11   8         76.22         85.26        10.48 o                         
   7 -11   8        363.08        393.20        18.12 o                         
   8 -11   8        221.36        258.54        16.18 o                         
  -9 -10   8        219.82        208.10        18.94 o                         
  -8 -10   8         19.81         17.85        10.60 o                         
  -7 -10   8          7.61          5.99         9.45 o                         
  -6 -10   8         54.92         62.24        10.05 o                         
  -5 -10   8        569.04        570.93        18.61 o                         
  -4 -10   8         15.97         17.91         7.38 o                         
  -3 -10   8        391.78        379.32        15.20 o                         
  -2 -10   8       1664.90       1553.80        29.09 o                         
  -1 -10   8         45.97         39.61         7.49 o                         
   0 -10   8        244.98        266.93        16.16 o                         
   1 -10   8        777.14        733.29        14.79 o                         
   2 -10   8        193.52        186.20         9.27 o                         
   3 -10   8        212.88        246.49        12.48 o                         
   4 -10   8         61.72         54.23         8.20 o                         
   5 -10   8        121.88        108.74        10.59 o                         
   6 -10   8         32.55         42.54         8.57 o                         
   7 -10   8         28.29         24.09         7.71 o                         
   8 -10   8         11.15         23.29        10.94 o                         
 -10  -9   8        180.30        222.03        22.87 o                         
  -9  -9   8        179.25        259.06        20.52 o                         
  -8  -9   8          0.22          9.71        10.31 o                         
  -7  -9   8        432.50        418.57        23.43 o                         
  -6  -9   8         16.73         23.71         7.06 o                         
  -5  -9   8        210.32        200.56        12.62 o                         
  -4  -9   8        956.51        855.54        32.26 o                         
  -3  -9   8        856.84        834.40        20.27 o                         
  -2  -9   8          8.44         13.39         6.56 o                         
  -1  -9   8        274.18        263.70        12.64 o                         
   0  -9   8        690.28        641.31        12.57 o                         
   1  -9   8        295.05        301.87        10.82 o                         
   2  -9   8          4.39         14.85         4.34 o                         
   3  -9   8       1104.80       1014.99        21.98 o                         
   4  -9   8        592.70        580.15        17.46 o                         
   5  -9   8        181.24        178.29        13.57 o                         
   6  -9   8         47.12         42.32         8.56 o                         
   7  -9   8         36.21         50.35         9.31 o                         
   8  -9   8        127.21        116.28        11.96 o                         
   9  -9   8        190.41        176.28        14.09 o                         
 -10  -8   8        209.52        223.10        21.16 o                         
  -9  -8   8         29.63         48.88        15.26 o                         
  -8  -8   8        220.11        286.94        25.65 o                         
  -7  -8   8          6.53         -8.51         8.51 o                         
  -6  -8   8         77.08         78.14         8.83 o                         
  -5  -8   8        347.42        357.66        15.03 o                         
  -4  -8   8        162.90        155.88        10.68 o                         
  -3  -8   8       1528.10       1373.57        25.53 o                         
  -2  -8   8        424.08        424.61        14.19 o                         
  -1  -8   8         43.39         40.35        11.03 o                         
   0  -8   8        821.26        782.12        12.03 o                         
   1  -8   8         94.78         97.78         7.58 o                         
   2  -8   8        395.93        356.77         9.47 o                         
   3  -8   8          0.22         -4.39         5.28 o                         
   4  -8   8        106.43        118.82        10.08 o                         
   5  -8   8         33.29         36.15         7.72 o                         
   6  -8   8          9.39         -3.08         6.37 o                         
   7  -8   8         27.16         17.78        12.02 o                         
   8  -8   8        396.22        447.65        18.89 o                         
   9  -8   8          0.14          9.01         7.17 o                         
 -11  -7   8         25.53         28.30        11.67 o                         
 -10  -7   8         34.66         56.21        13.12 o                         
  -9  -7   8          4.12          3.60         9.44 o                         
  -8  -7   8          1.29         -8.25         8.25 o                         
  -7  -7   8        268.35        260.22        17.84 o                         
  -6  -7   8         16.23         23.19         6.85 o                         
  -5  -7   8        123.13        117.16         9.27 o                         
  -4  -7   8         30.56         26.16         6.43 o                         
  -3  -7   8          0.86          1.47         5.26 o                         
  -2  -7   8       1620.83       1612.02        26.65 o                         
  -1  -7   8        316.06        318.53         6.74 o                         
   0  -7   8        716.40        718.70        12.46 o                         
   1  -7   8        367.38        361.20         9.47 o                         
   2  -7   8        133.85        151.39         9.67 o                         
   3  -7   8        774.12        704.72        17.51 o                         
   4  -7   8        133.96        131.55        13.78 o                         
   5  -7   8        186.88        167.80        11.56 o                         
   6  -7   8        407.36        381.86        15.93 o                         
   7  -7   8         17.60          6.88        11.16 o                         
   8  -7   8        256.25        291.03        16.61 o                         
   9  -7   8          2.01          4.21        10.45 o                         
 -11  -6   8        135.30        148.16        17.32 o                         
 -10  -6   8          4.68         -4.06        10.44 o                         
  -9  -6   8        423.23        406.30        23.43 o                         
  -8  -6   8         22.17         14.86         6.44 o                         
  -7  -6   8        258.86        269.20        12.26 o                         
  -6  -6   8        698.60        684.76        14.45 o                         
  -5  -6   8          0.24         -2.02         3.34 o                         
  -4  -6   8        299.31        285.18         7.93 o                         
  -3  -6   8          3.48         -0.78         2.39 o                         
  -2  -6   8        517.22        506.53         8.76 o                         
  -1  -6   8         45.90         54.78         4.36 o                         
   0  -6   8        131.89        125.47         6.68 o                         
   1  -6   8        710.26        705.65        12.58 o                         
   2  -6   8         20.92         25.23         5.94 o                         
   3  -6   8        233.07        224.19        12.21 o                         
   4  -6   8        480.85        452.14        14.86 o                         
   5  -6   8        143.54        125.89        10.13 o                         
   6  -6   8         62.17         63.36         9.16 o                         
   7  -6   8        488.93        490.77        20.25 o                         
   8  -6   8        111.21        138.71        12.12 o                         
   9  -6   8        141.67        144.72        12.93 o                         
  10  -6   8         14.83         25.47         9.51 o                         
 -11  -5   8         11.92         26.31        11.24 o                         
 -10  -5   8         77.68         90.32        11.10 o                         
  -9  -5   8        592.32        561.25        18.60 o                         
  -8  -5   8         34.36         25.06         7.20 o                         
  -7  -5   8          1.19         10.14         5.49 o                         
  -6  -5   8        226.76        220.11         8.42 o                         
  -5  -5   8        207.30        202.27         8.15 o                         
  -4  -5   8         19.37         23.16         4.27 o                         
  -3  -5   8        853.67        818.74        12.47 o                         
  -2  -5   8          5.22         14.07         3.24 o                         
  -1  -5   8         95.08         89.47         6.57 o                         
   0  -5   8        891.95        864.97        12.71 o                         
   1  -5   8          0.40         -2.35         2.35 o                         
   2  -5   8         48.18         45.65         6.58 o                         
   3  -5   8        270.02        253.21        11.93 o                         
   4  -5   8        472.74        440.18        14.35 o                         
   5  -5   8         20.11         32.58         6.97 o                         
   6  -5   8         74.94         72.36         8.81 o                         
   7  -5   8        502.14        510.92        17.82 o                         
   8  -5   8          0.13         -6.64         6.64 o                         
   9  -5   8        111.25        147.91        14.59 o                         
  10  -5   8          2.69          9.04        19.71 o                         
 -11  -4   8          1.81         14.12         6.42 o                         
 -10  -4   8        299.81        306.95        15.93 o                         
  -9  -4   8         66.57         48.42         8.97 o                         
  -8  -4   8       1477.17       1288.79        26.43 o                         
  -7  -4   8        124.95        140.15        13.43 o                         
  -6  -4   8        195.59        211.60        13.42 o                         
  -5  -4   8        617.90        595.96        12.61 o                         
  -4  -4   8         10.68          9.59         4.21 o                         
  -3  -4   8        146.65        156.26        12.84 o                         
  -2  -4   8        148.02        196.87         9.09 o                         
  -1  -4   8        469.15        482.46        12.88 o                         
   0  -4   8        196.95        181.20         6.27 o                         
   1  -4   8          4.33          2.13         2.65 o                         
   2  -4   8       1039.17       1020.66        19.58 o                         
   3  -4   8        473.21        463.94        13.66 o                         
   4  -4   8        183.83        180.69        10.91 o                         
   5  -4   8        720.81        707.03        18.12 o                         
   6  -4   8         66.74         83.25         9.01 o                         
   7  -4   8          0.00          0.05         7.16 o                         
   8  -4   8        145.70        151.60        12.05 o                         
   9  -4   8         28.29         29.37        10.18 o                         
  10  -4   8         50.20         41.79        14.74 o                         
 -12  -3   8         38.96         32.71        14.57 o                         
 -11  -3   8        224.05        223.76        18.75 o                         
 -10  -3   8        104.20         93.25        15.40 o                         
  -9  -3   8         52.33         69.36         9.44 o                         
  -8  -3   8        371.40        361.07        23.49 o                         
  -7  -3   8         13.23          3.19         9.33 o                         
  -6  -3   8       1201.54       1160.48        20.24 o                         
  -5  -3   8         75.26         93.94         6.53 o                         
  -4  -3   8       1118.92       1050.44        19.40 o                         
  -3  -3   8        261.37        295.84         9.45 o                         
  -2  -3   8       1147.98       1130.01        17.61 o                         
  -1  -3   8       1538.39       1514.26        23.87 o                         
   0  -3   8       2397.13       2557.04        42.69 o                         
   1  -3   8        153.94        171.99         5.99 o                         
   2  -3   8        102.10         92.31         5.01 o                         
   3  -3   8          2.38         -0.41         2.22 o                         
   4  -3   8        555.71        577.37        15.56 o                         
   5  -3   8          0.18          3.20         5.38 o                         
   6  -3   8         58.22         61.67        11.04 o                         
   7  -3   8         16.38         17.01         7.16 o                         
   8  -3   8          4.39         -8.47        13.93 o                         
   9  -3   8        510.61        502.18        23.91 o                         
  10  -3   8        156.66        180.05        22.90 o                         
 -12  -2   8         64.95        109.86        15.77 o                         
 -11  -2   8        207.56        252.58        16.33 o                         
 -10  -2   8         35.65         60.07        11.57 o                         
  -9  -2   8        507.74        498.62        17.76 o                         
  -8  -2   8         42.91         26.50         9.22 o                         
  -7  -2   8        284.37        258.40        13.51 o                         
  -6  -2   8        905.75        877.26        15.04 o                         
  -5  -2   8        491.17        490.18        11.82 o                         
  -4  -2   8        359.17        348.78        10.41 o                         
  -3  -2   8         70.49         62.34         5.97 o                         
  -2  -2   8          4.30          0.15         3.98 o                         
  -1  -2   8        171.29        203.74         9.42 o                         
   0  -2   8       1558.81       1650.13        22.01 o                         
   1  -2   8        196.56        178.04         7.45 o                         
   2  -2   8        478.12        445.88         8.85 o                         
   3  -2   8        367.77        377.69         8.28 o                         
   4  -2   8          9.37          4.10         4.79 o                         
   5  -2   8       1308.76       1290.28        20.04 o                         
   6  -2   8        159.30        155.29        12.65 o                         
   7  -2   8         16.88         17.88         9.78 o                         
   8  -2   8        309.29        289.72        25.52 o                         
   9  -2   8        189.88        179.82        17.02 o                         
 -12  -1   8         89.48         60.97        13.33 o                         
 -11  -1   8        264.35        245.58        20.46 o                         
 -10  -1   8        287.85        318.04        19.80 o                         
  -9  -1   8        358.05        355.65        30.94 o                         
  -8  -1   8         13.39          8.03         6.58 o                         
  -7  -1   8        462.63        447.10        15.27 o                         
  -6  -1   8        691.00        639.63        13.76 o                         
  -5  -1   8        725.29        701.15        15.61 o                         
  -4  -1   8        483.42        490.68        12.04 o                         
  -3  -1   8       1332.87       1349.86        20.28 o                         
  -2  -1   8         36.03         46.09         5.50 o                         
  -1  -1   8        596.52        568.52        12.32 o                         
   0  -1   8       1385.92       1367.28        19.46 o                         
   1  -1   8        961.72        951.15        15.49 o                         
   2  -1   8        191.14        179.90         7.08 o                         
   3  -1   8        100.65        105.28         8.50 o                         
   4  -1   8        796.13        776.99        14.55 o                         
   5  -1   8         41.76         56.26         5.53 o                         
   6  -1   8         23.26         28.29         9.95 o                         
   7  -1   8        557.81        550.84        26.05 o                         
   8  -1   8        242.29        260.21        19.10 o                         
   9  -1   8        169.25        175.54        16.89 o                         
 -12   0   8        155.65        155.99        17.51 o                         
 -11   0   8         53.00         55.23        12.34 o                         
 -10   0   8         36.26         47.10        12.31 o                         
  -9   0   8        241.71        232.02        14.50 o                         
  -8   0   8         52.57         43.37         8.05 o                         
  -7   0   8        345.79        302.62        15.47 o                         
  -6   0   8       2105.38       2068.81        27.97 o                         
  -5   0   8       1445.20       1451.50        22.03 o                         
  -4   0   8        219.45        214.50         9.40 o                         
  -3   0   8        634.39        652.56        13.69 o                         
  -2   0   8        282.59        295.23         9.59 o                         
  -1   0   8         70.05        118.02        11.87 o                         
   0   0   8        136.80        157.51         7.47 o                         
   1   0   8        214.18        196.61         7.63 o                         
   2   0   8          2.71          4.28         2.68 o                         
   3   0   8         81.91         92.17         8.38 o                         
   4   0   8        338.69        310.12        12.88 o                         
   5   0   8        684.23        641.79        17.60 o                         
   6   0   8       1263.65       1244.88        25.61 o                         
   7   0   8         10.21         20.76        18.59 o                         
   8   0   8          1.52          6.74        19.23 o                         
   9   0   8         56.13         55.13        12.67 o                         
 -11   1   8        439.10        461.92        25.27 o                         
 -10   1   8          1.79         -7.95         7.95 o                         
  -9   1   8         79.20         86.43         9.65 o                         
  -8   1   8         79.83         88.32         9.38 o                         
  -7   1   8        358.21        332.73        10.73 o                         
  -6   1   8         15.89         16.88         5.99 o                         
  -5   1   8          5.37          6.51         5.82 o                         
  -4   1   8        726.85        700.95        14.63 o                         
  -3   1   8          0.12          2.51         5.11 o                         
  -2   1   8         48.18         55.66         5.77 o                         
  -1   1   8        147.09        149.62         7.67 o                         
   0   1   8        127.69        135.22         5.68 o                         
   1   1   8         28.96         31.68         6.67 o                         
   2   1   8          0.87         -5.10         5.10 o                         
   3   1   8          2.54         -0.67         5.53 o                         
   4   1   8         13.35         -1.77         6.02 o                         
   5   1   8         96.74        104.48         9.78 o                         
   6   1   8         10.26         11.96         7.14 o                         
   7   1   8        100.53        124.27        14.86 o                         
   8   1   8          3.27         -4.75        13.21 o                         
   9   1   8         51.29         50.25        12.47 o                         
 -11   2   8          0.53          4.48         9.86 o                         
 -10   2   8         35.19         38.15        11.22 o                         
  -9   2   8        208.94        221.03        18.85 o                         
  -8   2   8          0.16         -7.99         7.99 o                         
  -7   2   8        746.47        682.95        20.97 o                         
  -6   2   8          3.64          4.85         4.21 o                         
  -5   2   8        422.31        411.11        11.40 o                         
  -4   2   8          1.07          9.17         4.32 o                         
  -3   2   8        677.97        658.76        13.79 o                         
  -2   2   8        486.07        425.71        11.24 o                         
  -1   2   8        343.01        346.81        10.02 o                         
   0   2   8        210.99        199.60        12.72 o                         
   1   2   8        133.08        138.26         9.72 o                         
   2   2   8        662.68        680.07        23.74 o                         
   3   2   8        452.27        422.21        14.98 o                         
   4   2   8          1.61         -5.93         5.93 o                         
   5   2   8        821.64        780.94        21.10 o                         
   6   2   8          9.94         10.67         7.67 o                         
   7   2   8          0.35          8.09         8.14 o                         
   8   2   8         87.14         86.49        13.79 o                         
 -11   3   8        193.78        192.87        18.75 o                         
 -10   3   8          8.16          2.76        10.73 o                         
  -9   3   8        323.98        328.22        26.77 o                         
  -8   3   8        140.73        150.12        16.48 o                         
  -7   3   8         90.30         91.36         9.11 o                         
  -6   3   8          5.85          3.70         6.20 o                         
  -5   3   8        382.15        354.52        14.98 o                         
  -4   3   8         28.70         34.79         4.68 o                         
  -3   3   8        154.65        175.21         8.17 o                         
  -2   3   8        176.93        188.23        13.55 o                         
  -1   3   8        497.71        541.55        13.82 o                         
   0   3   8          2.06          1.99         6.18 o                         
   1   3   8          4.27          2.96         5.68 o                         
   2   3   8         82.69         87.35         9.26 o                         
   3   3   8         70.23         79.60         9.17 o                         
   4   3   8        404.69        418.19        16.72 o                         
   5   3   8        134.58        126.50        11.65 o                         
   6   3   8        422.23        405.44        22.17 o                         
   7   3   8        213.19        208.24        15.06 o                         
   8   3   8        160.83        192.75        18.30 o                         
 -11   4   8        736.15        766.08        33.48 o                         
 -10   4   8        169.07        194.05        22.51 o                         
  -9   4   8          1.36          5.03         8.99 o                         
  -8   4   8        207.19        222.92        18.39 o                         
  -7   4   8        179.62        186.63        13.97 o                         
  -6   4   8        272.77        266.49        14.22 o                         
  -5   4   8        206.08        192.01        16.18 o                         
  -4   4   8          9.03         16.85         6.81 o                         
  -3   4   8        122.04        131.84        10.57 o                         
  -2   4   8          2.13          5.00         5.57 o                         
  -1   4   8        354.19        351.02        13.41 o                         
   0   4   8        241.33        229.29        12.04 o                         
   1   4   8        805.56        817.23        20.22 o                         
   2   4   8          1.55          7.33         8.24 o                         
   3   4   8        399.00        386.17        16.46 o                         
   4   4   8         58.58         61.04         9.64 o                         
   5   4   8         28.63         23.66        12.46 o                         
   6   4   8         12.95         17.20         8.24 o                         
   7   4   8         69.34         45.26         9.85 o                         
 -10   5   8         28.70         16.45        10.70 o                         
  -9   5   8        271.05        274.32        29.67 o                         
  -8   5   8        306.42        267.84        21.59 o                         
  -7   5   8         60.76         71.28        14.27 o                         
  -6   5   8        604.60        574.34        19.41 o                         
  -5   5   8          7.06          9.30         7.41 o                         
  -4   5   8         50.66         59.28         8.80 o                         
  -3   5   8        155.38        156.79        11.31 o                         
  -2   5   8        375.67        358.36        20.01 o                         
  -1   5   8         81.64         90.50         8.65 o                         
   0   5   8         49.32         52.38         7.89 o                         
   1   5   8        436.42        399.01        15.76 o                         
   2   5   8        282.09        278.50        15.17 o                         
   3   5   8        302.08        312.73        16.54 o                         
   4   5   8        141.38        140.03        12.23 o                         
   5   5   8        228.99        227.04        15.38 o                         
   6   5   8         30.66         33.66         9.19 o                         
  -9   6   8         16.83         12.97        10.41 o                         
  -8   6   8         52.48         56.97        12.46 o                         
  -7   6   8        664.26        661.17        21.45 o                         
  -6   6   8         79.06         90.45        10.58 o                         
  -5   6   8        286.30        277.95        15.61 o                         
  -4   6   8        390.59        402.30        16.68 o                         
  -3   6   8          1.06          3.88         6.41 o                         
  -2   6   8        330.54        328.93        20.01 o                         
  -1   6   8          6.05         -6.30         8.74 o                         
   0   6   8        340.74        354.45        21.16 o                         
   1   6   8         19.52         20.77         7.18 o                         
   2   6   8        171.56        177.50        12.99 o                         
   3   6   8        220.92        233.66        15.13 o                         
   4   6   8         43.98         54.55         9.70 o                         
   5   6   8         15.28         18.05         8.50 o                         
   6   6   8         57.32         74.83        10.74 o                         
  -9   7   8         42.51         37.26        14.15 o                         
  -8   7   8          2.65         -8.40         8.40 o                         
  -7   7   8          5.85          4.11         7.46 o                         
  -6   7   8        119.17        129.74        12.39 o                         
  -5   7   8         13.45          5.17         7.19 o                         
  -4   7   8         35.32         23.87         8.03 o                         
  -3   7   8        261.70        246.03        19.88 o                         
  -2   7   8         33.11         31.64        15.87 o                         
  -1   7   8        568.22        529.50        23.79 o                         
   0   7   8         93.46         95.31        13.87 o                         
   1   7   8        392.33        370.73        23.69 o                         
   2   7   8         38.89         49.66        12.13 o                         
   3   7   8         45.75         45.14         8.94 o                         
   4   7   8        103.20        107.92        12.19 o                         
   5   7   8         39.03         51.03         9.38 o                         
  -7   8   8         16.80         25.56         8.59 o                         
  -6   8   8        164.69        175.15        14.10 o                         
  -5   8   8         52.21         60.16         9.83 o                         
  -4   8   8         87.92         99.25        14.95 o                         
  -3   8   8          0.03         -3.70         9.24 o                         
  -2   8   8         18.47         11.57         9.94 o                         
  -1   8   8        756.33        701.56        27.81 o                         
   0   8   8        142.39        163.93        17.97 o                         
   1   8   8        250.26        232.61        19.67 o                         
   2   8   8        157.21        163.36        17.37 o                         
   3   8   8        139.43        156.62        16.79 o                         
  -6   9   8         11.22          6.38         9.19 o                         
  -5   9   8         68.80         51.90        13.24 o                         
  -4   9   8         47.55         60.72        13.83 o                         
  -3   9   8         40.75         46.42        13.26 o                         
  -2   9   8         17.68         43.83        22.10 o                         
  -1   9   8         79.60         90.81        14.55 o                         
   0   9   8        202.16        179.71        22.21 o                         
   1   9   8         52.30         56.66        13.00 o                         
  -2 -15   9         17.66         29.68         8.81 o                         
  -1 -15   9         96.17         98.75        14.53 o                         
   0 -15   9       1145.73       1155.09        40.67 o                         
   1 -15   9         69.28         78.39        14.15 o                         
   2 -15   9        204.11        198.26        23.62 o                         
  -5 -14   9        343.89        363.45        20.00 o                         
  -4 -14   9         12.09          3.87         7.68 o                         
  -3 -14   9         68.66         72.61        10.99 o                         
  -2 -14   9          0.83          4.19         7.45 o                         
  -1 -14   9        111.96        122.08        12.14 o                         
   0 -14   9        149.72        159.33        13.29 o                         
   1 -14   9         15.37          4.08         9.61 o                         
   2 -14   9          4.96         16.99        13.33 o                         
   3 -14   9         41.25         30.34        10.50 o                         
   4 -14   9         64.85         70.85        19.42 o                         
   5 -14   9        343.86        324.05        28.94 o                         
  -6 -13   9        255.78        292.78        28.84 o                         
  -5 -13   9          5.98         13.55         7.04 o                         
  -4 -13   9        373.04        373.80        19.49 o                         
  -3 -13   9         71.10         80.44        12.26 o                         
  -2 -13   9         87.74         89.88        11.06 o                         
  -1 -13   9        882.02        825.08        23.24 o                         
   0 -13   9         18.64         16.24         7.90 o                         
   1 -13   9        462.57        483.21        25.86 o                         
   2 -13   9         78.78         97.34        17.30 o                         
   3 -13   9          0.21         -2.07         9.76 o                         
   4 -13   9         43.15         37.74        10.53 o                         
   5 -13   9          2.83         15.32         9.29 o                         
   6 -13   9        155.29        167.85        18.16 o                         
  -7 -12   9         19.48         11.86        18.51 o                         
  -6 -12   9        125.14        150.20        13.15 o                         
  -5 -12   9        323.88        356.76        18.66 o                         
  -4 -12   9        338.30        306.46        19.57 o                         
  -3 -12   9          9.03          6.38         7.56 o                         
  -2 -12   9        662.08        666.12        20.54 o                         
  -1 -12   9         25.95         30.05         8.23 o                         
   0 -12   9        107.17        121.45        11.02 o                         
   1 -12   9          8.85         14.73         7.00 o                         
   2 -12   9         98.14         83.96        20.56 o                         
   3 -12   9         90.43         88.53        12.67 o                         
   4 -12   9         50.58         57.01        11.14 o                         
   5 -12   9         79.85        103.11        22.70 o                         
   6 -12   9          3.78         10.30         6.42 o                         
   7 -12   9        668.11        755.61        23.11 o                         
  -8 -11   9        131.22        105.74        15.13 o                         
  -7 -11   9        423.51        460.44        25.93 o                         
  -6 -11   9        362.26        367.67        17.63 o                         
  -5 -11   9         84.67         89.60        10.47 o                         
  -4 -11   9         13.87         14.20         7.34 o                         
  -3 -11   9          2.36         -4.79         6.55 o                         
  -2 -11   9        256.43        251.87        14.56 o                         
  -1 -11   9         27.73         30.06         8.54 o                         
   0 -11   9        611.63        559.40        17.83 o                         
   1 -11   9          3.56          8.20         6.67 o                         
   2 -11   9        178.42        166.40        18.46 o                         
   3 -11   9        218.94        219.31        11.88 o                         
   4 -11   9        347.19        314.34        14.98 o                         
   5 -11   9         93.36         82.63        12.85 o                         
   6 -11   9         19.79         31.02         8.76 o                         
   7 -11   9        131.05        140.30        15.20 o                         
  -9 -10   9        105.33        157.97        17.59 o                         
  -8 -10   9         64.24         68.84        13.27 o                         
  -7 -10   9          5.74          6.69        10.08 o                         
  -6 -10   9          0.58         -2.42         6.64 o                         
  -5 -10   9        460.09        452.08        17.17 o                         
  -4 -10   9        290.83        304.21        15.74 o                         
  -3 -10   9        303.46        307.29        15.52 o                         
  -2 -10   9          5.40         17.33         7.01 o                         
  -1 -10   9        286.89        305.18        17.98 o                         
   0 -10   9        395.42        344.20        19.24 o                         
   1 -10   9        973.58        900.58        21.85 o                         
   2 -10   9         39.39         45.94         7.46 o                         
   3 -10   9        124.07        136.04        12.02 o                         
   4 -10   9        384.61        397.48        16.10 o                         
   5 -10   9          4.01         -1.41        10.36 o                         
   6 -10   9        400.06        421.88        18.84 o                         
   7 -10   9          4.50         -2.46         7.92 o                         
   8 -10   9         49.12         47.34         9.47 o                         
  -9  -9   9         21.02         35.74        11.73 o                         
  -8  -9   9        710.35        672.48        27.45 o                         
  -7  -9   9          7.67         -7.16         8.81 o                         
  -6  -9   9         37.39         42.21         8.11 o                         
  -5  -9   9        277.55        262.49        16.28 o                         
  -4  -9   9         34.77         22.20         8.73 o                         
  -3  -9   9         41.11         32.29         7.38 o                         
  -2  -9   9        622.92        604.85        17.43 o                         
  -1  -9   9        318.49        318.44        17.82 o                         
   0  -9   9        318.53        288.02         8.93 o                         
   1  -9   9        200.00        168.86         7.83 o                         
   2  -9   9        555.60        550.42        15.87 o                         
   3  -9   9         30.67         29.65         7.04 o                         
   4  -9   9        189.51        176.26        12.21 o                         
   5  -9   9        788.27        734.17        20.82 o                         
   6  -9   9          1.40         17.57         7.59 o                         
   7  -9   9        195.71        186.14        13.99 o                         
   8  -9   9        260.70        307.40        26.63 o                         
 -10  -8   9         46.64         37.98        12.62 o                         
  -9  -8   9        208.81        229.83        23.66 o                         
  -8  -8   9          0.15          4.91        18.69 o                         
  -7  -8   9        399.48        434.16        26.50 o                         
  -6  -8   9          0.69         -1.14         6.00 o                         
  -5  -8   9          0.79          4.81         6.02 o                         
  -4  -8   9       1279.02       1239.58        24.77 o                         
  -3  -8   9        527.03        478.16        15.37 o                         
  -2  -8   9        505.36        506.98        15.37 o                         
  -1  -8   9         27.55         30.49         3.63 o                         
   0  -8   9        746.85        695.38        13.67 o                         
   1  -8   9        437.73        406.85        10.60 o                         
   2  -8   9        168.87        176.43        11.00 o                         
   3  -8   9        359.07        316.85        15.84 o                         
   4  -8   9        208.87        198.59        12.58 o                         
   5  -8   9         51.47         39.19         7.86 o                         
   6  -8   9        164.32        176.22        13.12 o                         
   7  -8   9         59.29         58.64         9.64 o                         
   8  -8   9          3.34          4.29         6.96 o                         
   9  -8   9         91.56        126.96        24.18 o                         
 -10  -7   9         78.28         55.49        20.00 o                         
  -9  -7   9        128.69        122.62        15.34 o                         
  -8  -7   9         61.12         82.06        13.18 o                         
  -7  -7   9        258.82        258.92        19.79 o                         
  -6  -7   9        801.94        683.97        20.24 o                         
  -5  -7   9        993.31        896.92        20.61 o                         
  -4  -7   9        554.25        511.64        18.09 o                         
  -3  -7   9        675.37        675.71        19.22 o                         
  -2  -7   9         93.53         93.08         4.03 o                         
  -1  -7   9         54.31         70.83         4.76 o                         
   0  -7   9        144.45        158.66         7.60 o                         
   1  -7   9         64.35         72.15         4.45 o                         
   2  -7   9        151.36        155.29        10.08 o                         
   3  -7   9         65.02         78.34        10.89 o                         
   4  -7   9        512.27        494.53        16.15 o                         
   5  -7   9          1.05         -3.11         6.00 o                         
   6  -7   9         95.73         91.65        10.32 o                         
   7  -7   9        206.49        220.41        14.68 o                         
   8  -7   9         68.11         61.90         9.96 o                         
   9  -7   9         17.48         27.92         9.94 o                         
 -11  -6   9          2.00         -3.12        10.51 o                         
 -10  -6   9        304.48        284.37        21.69 o                         
  -9  -6   9         51.50         34.35        11.50 o                         
  -8  -6   9         87.27         95.70        13.35 o                         
  -7  -6   9        192.82        211.69        15.35 o                         
  -6  -6   9          3.89          5.16         3.74 o                         
  -5  -6   9        112.90        131.05         7.51 o                         
  -4  -6   9         13.68         12.06         2.96 o                         
  -3  -6   9       2985.11       2826.72        30.11 o                         
  -2  -6   9         55.96         61.32         5.08 o                         
  -1  -6   9        869.55        806.93        14.71 o                         
   0  -6   9        166.16        203.32         8.15 o                         
   1  -6   9         17.14         23.38         3.09 o                         
   2  -6   9        297.29        280.30        12.16 o                         
   3  -6   9        336.78        327.06        13.72 o                         
   4  -6   9          2.21         -1.58         5.65 o                         
   5  -6   9        471.12        469.99        22.93 o                         
   6  -6   9         15.44         20.37         7.49 o                         
   7  -6   9         23.38         25.41         8.03 o                         
   8  -6   9          2.31          0.66         6.95 o                         
   9  -6   9          1.71          7.28         7.09 o                         
 -11  -5   9        232.60        243.25        22.98 o                         
 -10  -5   9         15.09          9.23        10.36 o                         
  -9  -5   9          7.13          9.66         6.20 o                         
  -8  -5   9        148.50        149.88        11.56 o                         
  -7  -5   9       1711.24       1547.37        31.65 o                         
  -6  -5   9         32.95         46.10         5.44 o                         
  -5  -5   9        105.47        120.39         7.52 o                         
  -4  -5   9         32.08         37.18         5.35 o                         
  -3  -5   9        251.70        216.20         8.83 o                         
  -2  -5   9        367.73        355.14        10.37 o                         
  -1  -5   9         40.04         39.56         5.08 o                         
   0  -5   9        994.75        991.85        16.40 o                         
   1  -5   9       1871.98       1795.85        20.40 o                         
   2  -5   9        777.63        741.78        17.40 o                         
   3  -5   9       2856.76       2709.69        45.03 o                         
   4  -5   9          5.72          2.95         5.60 o                         
   5  -5   9        102.68        106.18         9.90 o                         
   6  -5   9          2.09          5.07         6.19 o                         
   7  -5   9          2.74          1.47         6.66 o                         
   8  -5   9        709.49        753.29        22.16 o                         
   9  -5   9         11.69          5.11         9.05 o                         
 -11  -4   9        113.07        120.15        16.47 o                         
 -10  -4   9          1.86          6.29         6.28 o                         
  -9  -4   9        545.64        520.31        18.70 o                         
  -8  -4   9          0.38          6.97         6.28 o                         
  -7  -4   9        233.25        228.54        12.42 o                         
  -6  -4   9        187.52        191.09         9.60 o                         
  -5  -4   9         83.82         99.21         7.06 o                         
  -4  -4   9          0.63          4.63         4.42 o                         
  -3  -4   9        107.40        105.88         7.12 o                         
  -2  -4   9        683.81        664.45        13.68 o                         
  -1  -4   9        187.84        191.75         9.29 o                         
   0  -4   9          0.28          7.60         4.49 o                         
   1  -4   9          3.14          2.45         2.91 o                         
   2  -4   9        114.22        104.92         8.46 o                         
   3  -4   9        236.52        232.85        16.33 o                         
   4  -4   9       1569.16       1453.06        26.67 o                         
   5  -4   9         24.98         14.30         6.62 o                         
   6  -4   9        144.22        148.73        18.04 o                         
   7  -4   9        111.12         96.07         9.93 o                         
   8  -4   9         14.47         10.61         9.47 o                         
   9  -4   9        344.77        385.24        28.50 o                         
 -11  -3   9        106.54        118.20        12.24 o                         
 -10  -3   9          1.10          1.60         6.84 o                         
  -9  -3   9         94.60        111.17        11.24 o                         
  -8  -3   9        107.79        108.23        10.56 o                         
  -7  -3   9          1.85          3.24         6.02 o                         
  -6  -3   9         68.93         90.59         6.85 o                         
  -5  -3   9        699.53        673.57        14.47 o                         
  -4  -3   9        270.19        298.30        10.14 o                         
  -3  -3   9        337.61        304.12        10.41 o                         
  -2  -3   9        695.05        671.97        15.49 o                         
  -1  -3   9        668.50        647.45        13.45 o                         
   0  -3   9       1085.32       1069.14        17.35 o                         
   1  -3   9        247.72        275.70         9.06 o                         
   2  -3   9        236.29        196.70         8.05 o                         
   3  -3   9        241.93        248.32         6.78 o                         
   4  -3   9       1165.64       1175.34        23.15 o                         
   5  -3   9         87.41         83.01         8.58 o                         
   6  -3   9        602.69        550.98        17.08 o                         
   7  -3   9        345.41        376.34        24.64 o                         
   8  -3   9         11.13          0.68        10.09 o                         
   9  -3   9        423.74        462.41        40.94 o                         
 -11  -2   9          1.91          2.42         6.81 o                         
 -10  -2   9        195.02        190.89        13.98 o                         
  -9  -2   9          5.61         12.11         7.31 o                         
  -8  -2   9        362.48        355.13        15.99 o                         
  -7  -2   9        216.76        225.31        13.12 o                         
  -6  -2   9        232.87        224.72         9.53 o                         
  -5  -2   9         38.00         44.49         6.05 o                         
  -4  -2   9        166.71        191.48        12.39 o                         
  -3  -2   9        177.57        198.78        10.38 o                         
  -2  -2   9        677.76        651.38        14.02 o                         
  -1  -2   9          1.50         -2.75         4.09 o                         
   0  -2   9         22.35         24.20         4.95 o                         
   1  -2   9         33.85         27.19         4.80 o                         
   2  -2   9          5.02          5.90         4.03 o                         
   3  -2   9        265.53        259.84         9.01 o                         
   4  -2   9        145.01        152.98         7.61 o                         
   5  -2   9        756.43        744.62        18.24 o                         
   6  -2   9        564.77        521.19        21.96 o                         
   7  -2   9         21.23         23.36        15.96 o                         
   8  -2   9         25.20         22.64        10.00 o                         
   9  -2   9         34.81         34.99        11.37 o                         
 -11  -1   9         19.70         17.17         8.16 o                         
 -10  -1   9          0.00         -6.50         6.50 o                         
  -9  -1   9         77.24         79.96        11.33 o                         
  -8  -1   9          4.47          1.16         7.04 o                         
  -7  -1   9        321.73        324.71        14.26 o                         
  -6  -1   9        759.51        732.70        15.51 o                         
  -5  -1   9         24.72         25.98         5.46 o                         
  -4  -1   9        823.17        759.45        15.77 o                         
  -3  -1   9         79.46         86.61         7.57 o                         
  -2  -1   9        904.77        918.95        18.53 o                         
  -1  -1   9          5.42          9.14         5.22 o                         
   0  -1   9        156.87        177.65         8.26 o                         
   1  -1   9          8.62         -0.12         4.02 o                         
   2  -1   9        292.50        286.79        11.24 o                         
   3  -1   9        632.32        652.21        13.27 o                         
   4  -1   9          1.48          2.18         4.77 o                         
   5  -1   9         16.23         19.60         6.41 o                         
   6  -1   9          0.06         19.17         9.28 o                         
   7  -1   9          6.85         24.97        10.18 o                         
   8  -1   9         64.33         78.74        13.31 o                         
   9  -1   9        390.42        400.39        25.16 o                         
 -11   0   9        291.78        343.70        23.63 o                         
 -10   0   9        122.62        132.27        15.61 o                         
  -9   0   9         44.42         49.08         8.95 o                         
  -8   0   9        102.21        131.44        11.11 o                         
  -7   0   9          7.23         13.14         5.26 o                         
  -6   0   9         58.43         62.08         6.62 o                         
  -5   0   9        431.30        423.23        12.40 o                         
  -4   0   9        251.47        270.08        17.77 o                         
  -3   0   9        211.95        252.89        15.73 o                         
  -2   0   9         10.57         11.57         4.82 o                         
  -1   0   9        598.73        636.02        13.69 o                         
   0   0   9       1654.22       1685.36        25.71 o                         
   1   0   9          3.94         -2.94         2.94 o                         
   2   0   9         15.52         15.35         3.70 o                         
   3   0   9        921.33        914.19        28.98 o                         
   4   0   9         12.55         11.03         6.29 o                         
   5   0   9        121.10        125.75        13.83 o                         
   6   0   9         19.67         33.23         9.74 o                         
   7   0   9        783.87        727.40        26.96 o                         
   8   0   9         10.92         10.39        12.14 o                         
 -11   1   9          6.09         22.39        10.93 o                         
 -10   1   9        130.29        145.56        16.83 o                         
  -9   1   9         82.69         84.71        13.71 o                         
  -8   1   9       1465.56       1409.17        31.43 o                         
  -7   1   9         12.49         13.22         6.29 o                         
  -6   1   9        362.77        330.61        11.77 o                         
  -5   1   9        361.69        338.00        11.69 o                         
  -4   1   9          2.43          2.95         4.75 o                         
  -3   1   9        401.75        419.17        12.67 o                         
  -2   1   9         28.50         15.36         5.07 o                         
  -1   1   9         49.70         65.02         6.16 o                         
   0   1   9        796.65        749.84        14.58 o                         
   1   1   9        156.98        160.27        10.38 o                         
   2   1   9        363.14        355.06        18.44 o                         
   3   1   9         10.01         20.06         6.58 o                         
   4   1   9        262.52        248.91        21.21 o                         
   5   1   9         51.17         63.33        13.38 o                         
   6   1   9         20.53         18.72        12.34 o                         
   7   1   9        162.86        177.46        17.51 o                         
   8   1   9          0.13          0.41         9.16 o                         
 -11   2   9          9.23          6.34        16.63 o                         
 -10   2   9         68.40         84.93        14.19 o                         
  -9   2   9         87.07         85.65        14.05 o                         
  -8   2   9         20.53         16.54         9.84 o                         
  -7   2   9         20.59         32.30         7.00 o                         
  -6   2   9        807.26        759.10        19.85 o                         
  -5   2   9        585.57        558.28        13.48 o                         
  -4   2   9          0.31          0.29         4.37 o                         
  -3   2   9         39.83         45.33         6.28 o                         
  -2   2   9        376.57        348.08        11.16 o                         
  -1   2   9        312.96        348.42        10.64 o                         
   0   2   9          8.79         11.97         4.14 o                         
   1   2   9       1176.51       1107.93        40.86 o                         
   2   2   9          0.24         -5.89         5.89 o                         
   3   2   9          4.20         11.25         7.16 o                         
   4   2   9        289.81        262.34        14.63 o                         
   5   2   9         16.61         19.09         7.99 o                         
   6   2   9        178.16        177.12        13.90 o                         
   7   2   9         84.67         84.44        17.42 o                         
   8   2   9        153.38        170.99        17.65 o                         
 -11   3   9        246.26        284.20        22.20 o                         
 -10   3   9         38.52         16.67        10.43 o                         
  -9   3   9        348.58        388.87        24.24 o                         
  -8   3   9         36.58         33.69        10.45 o                         
  -7   3   9        191.37        194.20        14.20 o                         
  -6   3   9         91.00         93.44         9.76 o                         
  -5   3   9        719.69        678.78        19.35 o                         
  -4   3   9         80.99         72.49         9.01 o                         
  -3   3   9         75.00         69.39         6.32 o                         
  -2   3   9         12.72         12.69         5.01 o                         
  -1   3   9        227.67        221.58        10.18 o                         
   0   3   9         31.36         47.88         7.45 o                         
   1   3   9         19.68         20.88         8.24 o                         
   2   3   9        215.87        221.62        17.07 o                         
   3   3   9          0.03         14.86         7.19 o                         
   4   3   9        562.54        555.66        19.17 o                         
   5   3   9        396.03        433.58        19.60 o                         
   6   3   9         52.36         49.61        10.20 o                         
   7   3   9        412.77        421.94        25.63 o                         
 -10   4   9         85.21        104.94        26.16 o                         
  -9   4   9         32.73         49.57        12.73 o                         
  -8   4   9         90.88         78.67        13.10 o                         
  -7   4   9        401.51        390.08        17.28 o                         
  -6   4   9          1.37         -4.43         6.41 o                         
  -5   4   9         88.20        105.41        10.65 o                         
  -4   4   9         31.74         31.53         8.00 o                         
  -3   4   9         12.98          4.09         7.16 o                         
  -2   4   9         60.30         58.59         6.20 o                         
  -1   4   9         77.83         72.20        10.54 o                         
   0   4   9        246.98        273.05        13.58 o                         
   1   4   9         84.89         84.73         9.46 o                         
   2   4   9        712.14        684.01        20.29 o                         
   3   4   9         14.66         16.35         7.44 o                         
   4   4   9         40.99         56.64        10.02 o                         
   5   4   9         34.97         33.10         9.56 o                         
   6   4   9         50.83         40.37        14.66 o                         
  -9   5   9        448.70        415.42        25.94 o                         
  -8   5   9        198.60        219.32        19.15 o                         
  -7   5   9         77.40         94.15        14.51 o                         
  -6   5   9        512.14        486.13        19.12 o                         
  -5   5   9        299.05        307.57        16.36 o                         
  -4   5   9        107.27         89.43        10.31 o                         
  -3   5   9         11.46          5.41         8.29 o                         
  -2   5   9         14.24         10.53        11.05 o                         
  -1   5   9         44.76         48.09        10.83 o                         
   0   5   9        357.28        365.78        15.69 o                         
   1   5   9        228.01        215.78        13.58 o                         
   2   5   9        192.79        176.42        13.15 o                         
   3   5   9         88.11        108.24        14.32 o                         
   4   5   9        233.77        223.52        15.56 o                         
   5   5   9         56.50         40.69         9.69 o                         
   6   5   9        295.17        276.35        17.56 o                         
  -9   6   9         44.94         50.87        13.51 o                         
  -8   6   9         87.92         95.68        17.91 o                         
  -7   6   9         92.95         96.68        11.41 o                         
  -6   6   9        106.59        125.40        12.51 o                         
  -5   6   9          2.20         -6.59         6.59 o                         
  -4   6   9        239.31        274.12        15.95 o                         
  -3   6   9          4.34         -4.48         8.94 o                         
  -2   6   9         13.30         26.14        10.76 o                         
  -1   6   9         72.35         85.96        13.39 o                         
   0   6   9         49.42         51.50        15.81 o                         
   1   6   9        314.57        317.40        21.25 o                         
   2   6   9         22.82         17.54         7.60 o                         
   3   6   9          3.82          0.80         8.94 o                         
   4   6   9        153.70        153.13        16.86 o                         
   5   6   9        182.83        176.23        20.98 o                         
  -8   7   9         42.72         59.01        18.60 o                         
  -7   7   9        112.88        123.23        12.46 o                         
  -6   7   9          5.07         16.03         8.09 o                         
  -5   7   9        297.17        303.86        17.38 o                         
  -4   7   9        140.94        161.17        16.90 o                         
  -3   7   9         17.22         11.61        10.70 o                         
  -2   7   9         47.31         68.82        13.28 o                         
  -1   7   9         15.86         21.01        11.16 o                         
   0   7   9         69.05         68.75        13.68 o                         
   1   7   9          1.02         -9.02         9.02 o                         
   2   7   9         95.07        103.59        22.75 o                         
   3   7   9          3.11         -6.90         9.02 o                         
  -6   8   9         93.78        101.67        14.40 o                         
  -5   8   9         63.82         65.42        13.60 o                         
  -4   8   9        129.44        127.78        16.37 o                         
  -3   8   9         66.68        102.44        18.30 o                         
  -2   8   9        170.63        184.52        25.92 o                         
  -1   8   9         42.58         42.63        11.98 o                         
   0   8   9         51.15         74.40        14.58 o                         
   1   8   9        263.84        269.23        22.03 o                         
   2   8   9        215.57        184.23        19.01 o                         
  -3   9   9         10.94         10.29        11.35 o                         
  -2   9   9         55.13         31.03        12.31 o                         
  -1   9   9        267.39        283.52        22.75 o                         
  -2 -15  10        163.76        167.91        14.43 o                         
  -1 -15  10         51.30         65.96        13.18 o                         
   0 -15  10          0.00         10.45        11.63 o                         
   1 -15  10        247.24        271.12        24.19 o                         
   2 -15  10         36.32         38.65        10.97 o                         
  -4 -14  10        386.37        378.83        19.98 o                         
  -3 -14  10         15.81         14.19         8.47 o                         
  -2 -14  10        156.57        156.76        13.73 o                         
  -1 -14  10         53.73         63.35        10.20 o                         
   0 -14  10        131.78        148.07        16.72 o                         
   1 -14  10         59.23         83.65        13.39 o                         
   2 -14  10          0.03         -4.69         7.89 o                         
   3 -14  10          1.30         -3.96        10.20 o                         
   4 -14  10          5.96         18.74         9.93 o                         
  -6 -13  10        115.91        140.37        27.63 o                         
  -5 -13  10        267.68        261.39        16.82 o                         
  -4 -13  10         14.57          8.28         7.99 o                         
  -3 -13  10        363.42        351.98        18.73 o                         
  -2 -13  10         29.32         23.71         9.78 o                         
  -1 -13  10          1.70         -3.45        10.40 o                         
   0 -13  10          8.51          3.63         8.63 o                         
   1 -13  10          4.91          0.82         8.85 o                         
   2 -13  10        220.43        224.11        22.61 o                         
   3 -13  10          0.50          9.32         9.90 o                         
   4 -13  10        161.99        159.16        16.27 o                         
   5 -13  10          0.77         -1.82         8.52 o                         
  -7 -12  10        777.24        819.53        31.15 o                         
  -6 -12  10         21.84         44.95        12.30 o                         
  -5 -12  10         75.49         93.33        13.22 o                         
  -4 -12  10         41.60         35.27         8.95 o                         
  -3 -12  10         78.73         84.22        10.56 o                         
  -2 -12  10          1.33          2.35         7.16 o                         
  -1 -12  10        136.32        115.68        17.21 o                         
   0 -12  10         50.05         52.65         8.40 o                         
   1 -12  10        176.78        182.49        23.46 o                         
   2 -12  10        211.33        227.89        22.41 o                         
   3 -12  10         78.58         73.77        12.68 o                         
   4 -12  10        273.41        284.76        20.04 o                         
   5 -12  10         70.49         76.21        12.55 o                         
   6 -12  10          1.90          8.65         8.71 o                         
  -8 -11  10         14.10          0.85        17.10 o                         
  -7 -11  10        179.25        184.55        27.80 o                         
  -6 -11  10          2.66          9.92         7.06 o                         
  -5 -11  10         48.06         49.43         9.29 o                         
  -4 -11  10       1045.33       1057.90        42.67 o                         
  -3 -11  10         81.46         85.46        10.16 o                         
  -2 -11  10         23.95         15.33         7.18 o                         
  -1 -11  10        200.50        201.72        12.99 o                         
   0 -11  10          3.75          1.72         6.07 o                         
   1 -11  10        171.95        180.23        16.01 o                         
   2 -11  10         11.65          7.87        10.40 o                         
   3 -11  10        220.62        240.01        24.14 o                         
   4 -11  10        287.18        312.81        26.56 o                         
   5 -11  10          2.32         -2.17        13.14 o                         
   6 -11  10         52.88         74.22        13.87 o                         
   7 -11  10         14.42         33.43         7.65 o                         
  -9 -10  10        479.52        558.41        31.12 o                         
  -8 -10  10          5.70         14.02        13.03 o                         
  -7 -10  10          1.35         -2.89         9.33 o                         
  -6 -10  10        325.98        333.75        16.17 o                         
  -5 -10  10          6.67          9.24         7.20 o                         
  -4 -10  10        265.79        279.48        15.47 o                         
  -3 -10  10         64.52         79.59        11.82 o                         
  -2 -10  10          2.79          3.15         6.82 o                         
  -1 -10  10         47.19         53.06         8.13 o                         
   0 -10  10        220.26        211.62        16.77 o                         
   1 -10  10        127.49        128.49        13.53 o                         
   2 -10  10        835.73        799.05        19.81 o                         
   3 -10  10        122.96        109.87        10.10 o                         
   4 -10  10          0.06          2.39         8.78 o                         
   5 -10  10        471.66        470.48        17.87 o                         
   6 -10  10          0.73         -0.33         7.07 o                         
   7 -10  10        399.39        428.15        22.26 o                         
   8 -10  10         38.64         66.45         9.55 o                         
  -9  -9  10         96.43        110.49        30.02 o                         
  -8  -9  10        155.30        142.26        16.30 o                         
  -7  -9  10        675.94        668.74        26.55 o                         
  -6  -9  10          0.28         -6.00         6.13 o                         
  -5  -9  10         79.44        114.44        10.76 o                         
  -4  -9  10         12.71         13.03         7.03 o                         
  -3  -9  10        104.22        108.15        10.23 o                         
  -2  -9  10        313.07        330.91        18.63 o                         
  -1  -9  10        466.56        446.73        15.16 o                         
   0  -9  10        809.86        725.80        14.36 o                         
   1  -9  10        188.50        169.96         8.29 o                         
   2  -9  10          3.69          1.41         5.30 o                         
   3  -9  10         23.07         18.04         8.24 o                         
   4  -9  10          8.33          1.97         6.13 o                         
   5  -9  10         33.65         29.96         7.90 o                         
   6  -9  10          3.92          3.20         6.94 o                         
   7  -9  10         82.61         87.55        11.27 o                         
   8  -9  10         91.63        108.18        12.29 o                         
 -10  -8  10        378.76        452.19        35.23 o                         
  -9  -8  10         54.51         64.68        17.29 o                         
  -8  -8  10         24.50         45.43        14.22 o                         
  -7  -8  10          4.47         11.98         9.64 o                         
  -6  -8  10        921.78        884.84        21.99 o                         
  -5  -8  10         91.96         80.92        10.05 o                         
  -4  -8  10        897.99        842.60        20.80 o                         
  -3  -8  10         33.19         36.90         7.49 o                         
  -2  -8  10        115.84        108.28         9.59 o                         
  -1  -8  10         24.14         30.57         4.40 o                         
   0  -8  10        733.54        640.37        13.55 o                         
   1  -8  10        525.50        469.78        11.85 o                         
   2  -8  10        242.22        226.33        11.91 o                         
   3  -8  10         34.24         46.86         7.58 o                         
   4  -8  10        183.81        207.95        13.16 o                         
   5  -8  10          1.61          5.83         6.58 o                         
   6  -8  10         39.31         35.06        10.35 o                         
   7  -8  10          1.97         12.60         7.69 o                         
   8  -8  10          0.90          7.64         9.41 o                         
 -10  -7  10          8.41         19.56        11.54 o                         
  -9  -7  10        144.10        184.09        30.67 o                         
  -8  -7  10        572.31        485.96        40.48 o                         
  -7  -7  10          1.06         -7.03         8.59 o                         
  -6  -7  10        716.21        727.15        23.81 o                         
  -5  -7  10        257.35        260.53        12.97 o                         
  -4  -7  10       1101.15        994.88        16.91 o                         
  -3  -7  10        259.06        258.39         8.78 o                         
  -2  -7  10        180.07        185.90        12.33 o                         
  -1  -7  10        212.17        185.53         8.97 o                         
   0  -7  10         48.46         46.99         5.49 o                         
   1  -7  10        178.49        163.67         7.39 o                         
   2  -7  10         16.81         25.69         6.58 o                         
   3  -7  10         25.70         21.03         6.77 o                         
   4  -7  10         71.12         67.91         8.77 o                         
   5  -7  10        859.09        843.37        22.16 o                         
   6  -7  10         55.81         54.47         9.71 o                         
   7  -7  10        306.86        303.42        17.10 o                         
   8  -7  10        241.47        278.20        23.35 o                         
 -11  -6  10        164.99        204.80        20.17 o                         
 -10  -6  10          8.20          3.20        10.72 o                         
  -9  -6  10        246.70        280.18        21.29 o                         
  -8  -6  10          4.72         14.97         9.79 o                         
  -7  -6  10        293.38        323.30        15.73 o                         
  -6  -6  10         58.83         67.33         6.21 o                         
  -5  -6  10         75.61         95.54         9.66 o                         
  -4  -6  10        392.64        367.44        10.89 o                         
  -3  -6  10        776.71        748.43        18.18 o                         
  -2  -6  10        340.62        317.13        10.28 o                         
  -1  -6  10         86.13         87.29         6.61 o                         
   0  -6  10       1031.17       1035.89        17.49 o                         
   1  -6  10        313.28        314.25         8.99 o                         
   2  -6  10        800.79        794.16        19.10 o                         
   3  -6  10        272.11        261.29        13.62 o                         
   4  -6  10         52.43         55.07         8.19 o                         
   5  -6  10        412.36        393.32        16.57 o                         
   6  -6  10         37.79         40.60         8.40 o                         
   7  -6  10         44.34         46.26         8.96 o                         
   8  -6  10          0.00          9.64         7.21 o                         
   9  -6  10        126.18        150.19        16.97 o                         
 -11  -5  10          5.16          6.68        10.41 o                         
 -10  -5  10         66.34         47.90        12.73 o                         
  -9  -5  10         63.52         45.89        12.14 o                         
  -8  -5  10         63.62         52.86        14.47 o
[truncated: 137,622 more chars]
