# Supplementary material for: Development of a scalar-based geometric parameterization approach for the crystal structure landscape of dithienylethene-based crystalline solids
Source: IUCrJ. 2023 Sep 26;10(Pt 6):694–9. doi: 10.1107/S2052252523008060 (PMC10619447; doi:10.1107/S2052252523008060)
Supplement: Supplementary file 3 [file m-10-00694-dte-2sup3.hkl]

data_dte-2                                                                      
_shelx_title ' dte-2_c.res in I2/a'                                             
_shelx_refln_list_code          4                                               
_shelx_F_calc_maximum      320.58                                               
_exptl_crystal_F_000      1104.00                                               
_reflns_d_resolution_high  0.6493                                               
                                                                                
loop_                                                                           
 _space_group_symop_operation_xyz                                               
 'x, y, z'                                                                      
 '-x+1/2, y, -z'                                                                
 'x+1/2, y+1/2, z+1/2'                                                          
 '-x+1, y+1/2, -z+1/2'                                                          
 '-x, -y, -z'                                                                   
 'x-1/2, -y, z'                                                                 
 '-x+1/2, -y+1/2, -z+1/2'                                                       
 'x, -y+1/2, z+1/2'                                                             
                                                                                
_cell_length_a     9.8916                                                       
_cell_length_b    25.9653                                                       
_cell_length_c    10.9370                                                       
_cell_angle_alpha  90.000                                                       
_cell_angle_beta  109.525                                                       
_cell_angle_gamma  90.000                                                       
                                                                                
_shelx_F_squared_multiplier     1.000                                           
                                                                                
loop_                                                                           
 _refln_index_h                                                                 
 _refln_index_k                                                                 
 _refln_index_l                                                                 
 _refln_F_squared_calc                                                          
 _refln_F_squared_meas                                                          
 _refln_F_squared_sigma                                                         
 _refln_observed_status                                                         
   2   0   0      19124.43      19737.90       125.98 o                         
   4   0   0       1769.70       1897.96        17.14 o                         
   6   0   0       4474.92       4538.06        30.66 o                         
   8   0   0       3766.47       3643.37        38.36 o                         
  10   0   0         18.67         37.09         4.61 o                         
  12   0   0          7.47          0.89         3.53 o                         
  14   0   0         29.52         34.37         5.90 o                         
   1   1   0       6456.95       6881.44        27.03 o                         
   3   1   0       1645.60       1470.37         8.45 o                         
   5   1   0       4438.48       4895.47        33.13 o                         
   7   1   0       1273.63       1211.29        11.44 o                         
   9   1   0        572.87        497.83         8.17 o                         
  11   1   0       1712.60       1660.52        18.46 o                         
  13   1   0        524.05        532.18        13.91 o                         
   0   2   0       1310.28       1386.56        13.59 o                         
   2   2   0      12433.11      13597.30        79.27 o                         
   4   2   0       1482.14       1682.77        11.13 o                         
   6   2   0        389.53        442.43         5.28 o                         
   8   2   0         51.71         52.20         2.42 o                         
  10   2   0         47.59         38.48         3.34 o                         
  12   2   0         41.50         37.73         3.95 o                         
  14   2   0        299.79        296.69        12.10 o                         
   1   3   0        800.36        886.55         4.30 o                         
   3   3   0      16225.25      16695.57       104.01 o                         
   5   3   0       8888.88       9327.97        67.37 o                         
   7   3   0        442.53        475.39         5.81 o                         
   9   3   0       2151.99       2145.31        19.53 o                         
  11   3   0        527.87        547.40        10.08 o                         
  13   3   0         49.55         40.85         4.32 o                         
   0   4   0       2253.65       2464.04        22.45 o                         
   2   4   0      29766.18      31631.00       198.53 o                         
   4   4   0        152.65        153.35         2.52 o                         
   6   4   0       3115.54       2731.34        18.13 o                         
   8   4   0       1761.30       1763.34        14.17 o                         
  10   4   0        100.75         88.24         4.68 o                         
  12   4   0        339.73        339.28         8.58 o                         
  14   4   0        751.38        753.86        15.57 o                         
   1   5   0       2386.01       2564.54        15.43 o                         
   3   5   0       8755.95       9214.19        43.59 o                         
   5   5   0       4892.89       5385.42        31.03 o                         
   7   5   0       1399.81       1302.78        11.11 o                         
   9   5   0        138.07        111.76         4.45 o                         
  11   5   0        145.16        152.23         6.32 o                         
  13   5   0          1.77          3.38         2.81 o                         
   0   6   0      20874.44      22507.42       282.24 o                         
   2   6   0       4960.32       5849.13        25.20 o                         
   4   6   0       1868.66       2045.30        11.13 o                         
   6   6   0         36.76         32.79         2.65 o                         
   8   6   0         11.20         31.76         2.24 o                         
  10   6   0         39.66         34.89         3.10 o                         
  12   6   0        236.87        227.39         7.47 o                         
  14   6   0         27.14         25.81         4.65 o                         
   1   7   0        411.62        447.06         2.82 o                         
   3   7   0      10683.87      11101.69        59.37 o                         
   5   7   0       2062.41       2096.22        15.62 o                         
   7   7   0        103.61        118.17         3.29 o                         
   9   7   0       1287.65       1343.83        18.74 o                         
  11   7   0       1589.34       1597.75        21.76 o                         
  13   7   0        967.84       1009.66        17.15 o                         
   0   8   0       3344.74       3278.75        28.30 o                         
   2   8   0       2155.40       2209.33        11.00 o                         
   4   8   0        145.90        165.22         3.27 o                         
   6   8   0        948.88        877.95         8.77 o                         
   8   8   0       4917.03       4760.23        30.68 o                         
  10   8   0        305.68        292.00         6.91 o                         
  12   8   0        653.30        667.83        11.94 o                         
  14   8   0        319.36        334.00        11.16 o                         
   1   9   0       1715.64       1706.95        10.87 o                         
   3   9   0      10806.50      12629.35        63.38 o                         
   5   9   0       3842.50       4217.71        21.85 o                         
   7   9   0       1672.19       1526.76        12.79 o                         
   9   9   0         12.35         30.44         2.53 o                         
  11   9   0        374.49        356.37         8.46 o                         
  13   9   0          0.64          3.07         3.25 o                         
   0  10   0       2079.55       2203.17        16.31 o                         
   2  10   0       6821.36       7603.25        39.37 o                         
   4  10   0       4447.53       4773.86        25.87 o                         
   6  10   0       2958.38       3076.55        21.84 o                         
   8  10   0          6.54          8.92         1.77 o                         
  10  10   0        157.31        160.85         5.74 o                         
  12  10   0         14.78         20.83         3.77 o                         
   1  11   0       8277.38       8660.20        49.09 o                         
   3  11   0         87.31        183.91         2.55 o                         
   5  11   0         23.94         13.74         1.32 o                         
   7  11   0        175.02        146.63         3.97 o                         
   9  11   0       1056.14       1034.27        11.15 o                         
  11  11   0       5006.61       5070.11        43.82 o                         
  13  11   0        612.13        578.79        15.47 o                         
   0  12   0      16208.87      16647.70       126.22 o                         
   2  12   0       1770.84       1807.01        12.25 o                         
   4  12   0        972.72        952.41         7.69 o                         
   6  12   0       2349.00       2485.05        15.97 o                         
   8  12   0        193.26        206.19         5.20 o                         
  10  12   0        114.77        112.23         5.76 o                         
  12  12   0        134.38        157.73         8.21 o                         
   1  13   0        142.71        185.70         2.88 o                         
   3  13   0        961.12       1006.41         6.73 o                         
   5  13   0        145.82        104.44         3.98 o                         
   7  13   0        184.37        152.00         3.99 o                         
   9  13   0        884.38        853.08        10.24 o                         
  11  13   0        118.01        114.08         6.31 o                         
  13  13   0         35.95         39.57         5.79 o                         
   0  14   0       3401.82       3430.87        31.83 o                         
   2  14   0       1260.56       1252.02         9.53 o                         
   4  14   0         61.30         55.54         1.90 o                         
   6  14   0       3631.18       3354.91        20.60 o                         
   8  14   0       1040.80        947.70        10.35 o                         
  10  14   0         21.73         18.97         3.97 o                         
  12  14   0         26.23         21.37         5.74 o                         
   1  15   0        120.68         87.80         1.98 o                         
   3  15   0       2206.69       2125.14        14.84 o                         
   5  15   0       6173.48       5808.87        32.15 o                         
   7  15   0       1386.01       1311.16        13.99 o                         
   9  15   0       1154.22       1198.16        14.44 o                         
  11  15   0        188.85        194.43         9.00 o                         
  13  15   0         31.06         24.42         5.10 o                         
   0  16   0       1371.23       1572.53        24.61 o                         
   2  16   0       1948.84       1985.33        13.96 o                         
   4  16   0        198.77        160.83         4.50 o                         
   6  16   0        791.72        792.04         8.31 o                         
   8  16   0        348.91        349.96         6.65 o                         
  10  16   0        273.81        268.39        18.44 o                         
  12  16   0        360.39        388.61        15.41 o                         
   1  17   0         18.89         15.39         1.26 o                         
   3  17   0          8.92          3.52         1.13 o                         
   5  17   0         30.25          9.82         1.25 o                         
   7  17   0        241.53        225.86         5.54 o                         
   9  17   0        211.87        215.23         6.96 o                         
  11  17   0         28.11         14.02         4.16 o                         
   0  18   0       1623.64       1593.36        19.17 o                         
   2  18   0       1669.30       1509.01        11.79 o                         
   4  18   0        569.75        525.22         6.31 o                         
   6  18   0       1362.01       1268.23        11.54 o                         
   8  18   0        768.19        751.60        16.78 o                         
  10  18   0        385.79        402.95        20.86 o                         
  12  18   0          0.23          2.72         3.78 o                         
   1  19   0        300.81        249.03         3.78 o                         
   3  19   0       1825.34       1751.04        13.52 o                         
   5  19   0       2806.61       2728.21        19.61 o                         
   7  19   0        967.01        880.31        12.62 o                         
   9  19   0        673.69        673.75        13.37 o                         
  11  19   0        241.59        248.85        10.52 o                         
   0  20   0       3133.77       2981.88        37.53 o                         
   2  20   0       2481.19       2421.76        17.12 o                         
   4  20   0         81.75         79.25         2.83 o                         
   6  20   0       2420.14       2168.17        18.85 o                         
   8  20   0        589.39        543.49        10.36 o                         
  10  20   0        123.17        123.70         6.72 o                         
  12  20   0        358.70        392.38        13.72 o                         
   1  21   0        352.69        333.43         4.71 o                         
   3  21   0         56.23         40.38         2.22 o                         
   5  21   0         68.06         79.72         3.69 o                         
   7  21   0         42.02         47.95         3.81 o                         
   9  21   0        201.84        210.75         7.55 o                         
  11  21   0        429.50        422.27        22.22 o                         
   0  22   0       3230.05       3182.41        34.01 o                         
   2  22   0        387.43        377.76         5.48 o                         
   4  22   0        162.11        182.04         4.58 o                         
   6  22   0       1025.99        980.98        13.45 o                         
   8  22   0        680.42        686.78        12.08 o                         
  10  22   0       1508.95       1498.93        20.36 o                         
   1  23   0       3459.58       3454.15        23.15 o                         
   3  23   0       5347.50       4986.66        34.89 o                         
   5  23   0        238.52        234.53         5.49 o                         
   7  23   0         29.09         39.87         4.39 o                         
   9  23   0        709.06        735.60        15.57 o                         
  11  23   0       1036.93       1043.17        20.74 o                         
   0  24   0        111.01        110.64         5.82 o                         
   2  24   0        965.39        904.93         9.12 o                         
   4  24   0        200.02        156.99         4.54 o                         
   6  24   0        172.79        178.26         6.07 o                         
   8  24   0        518.16        495.28        12.45 o                         
  10  24   0        495.42        528.21        12.04 o                         
   1  25   0        567.27        498.04         7.83 o                         
   3  25   0        231.64        250.07         8.51 o                         
   5  25   0        642.88        623.16         9.29 o                         
   7  25   0         17.94         21.01         3.12 o                         
   9  25   0          0.35          0.50         2.55 o                         
  11  25   0        232.67        234.03        11.14 o                         
   0  26   0          0.63          5.35         2.75 o                         
   2  26   0        254.82        260.63         6.61 o                         
   4  26   0         76.87         74.29         3.58 o                         
   6  26   0        668.59        700.78        12.01 o                         
   8  26   0       1522.07       1499.06        19.88 o                         
  10  26   0         23.46         12.62         3.75 o                         
   1  27   0        282.18        262.31         6.79 o                         
   3  27   0       1527.58       1541.41        24.16 o                         
   5  27   0        992.00        974.57        12.35 o                         
   7  27   0         90.66         82.67         5.34 o                         
   9  27   0        864.36        885.57        15.67 o                         
   0  28   0        274.54        298.11         9.09 o                         
   2  28   0          6.39          8.45         2.61 o                         
   4  28   0          1.72          3.00         3.08 o                         
   6  28   0          0.01          0.65         2.13 o                         
   8  28   0        222.57        246.48         8.56 o                         
  10  28   0        245.44        243.06         9.40 o                         
   1  29   0         74.84         79.34         4.66 o                         
   3  29   0        250.58        255.83         8.46 o                         
   5  29   0          0.35          5.63         2.37 o                         
   7  29   0        710.55        706.06        16.11 o                         
   9  29   0         88.69         75.80         5.66 o                         
   0  30   0       1238.13       1225.51        26.74 o                         
   2  30   0        523.22        540.77        20.03 o                         
   4  30   0        319.68        312.94         8.82 o                         
   6  30   0       1491.63       1479.67        23.77 o                         
   8  30   0        285.44        323.18        12.29 o                         
   1  31   0         11.25         14.13         4.08 o                         
   3  31   0         63.38         63.55         8.76 o                         
   5  31   0        495.86        505.58        13.21 o                         
   7  31   0          0.31          7.50         3.94 o                         
   9  31   0        221.47        187.36        13.61 o                         
   0  32   0        146.90        144.03        11.04 o                         
   2  32   0         65.74         55.46         5.28 o                         
   4  32   0        574.70        549.78        11.50 o                         
   6  32   0        310.09        297.22        11.47 o                         
   8  32   0         38.32         43.01         6.03 o                         
   1  33   0         41.19         47.40         5.36 o                         
   3  33   0        492.75        534.85        14.95 o                         
   5  33   0         77.26         90.20         7.00 o                         
   7  33   0        511.23        518.91        14.91 o                         
   0  34   0       1737.46       1711.37        35.63 o                         
   2  34   0         63.37         48.01         5.40 o                         
   4  34   0         16.23         13.03         3.85 o                         
   6  34   0         45.89         39.02         5.40 o                         
   1  35   0          3.03          7.14         3.81 o                         
   3  35   0        470.21        451.28        14.06 o                         
   5  35   0         14.99         18.06         5.42 o                         
   0  36   0        186.89        236.99        14.27 o                         
   2  36   0        117.87        117.51         8.06 o                         
   4  36   0         32.22         24.85         9.94 o                         
   6  36   0          0.21          0.31         5.21 o                         
   1  37   0        249.98        255.17        10.61 o                         
   3  37   0        736.62        787.14        39.15 o                         
   5  37   0        820.82        799.66        38.41 o                         
   0  38   0         91.02        118.57        11.72 o                         
   2  38   0         10.75         13.19         5.14 o                         
   4  38   0        195.68        178.14        13.06 o                         
   1  39   0         74.22         79.43         7.45 o                         
   3  39   0        320.41        317.93        12.47 o                         
 -14   1   1         17.47         10.31         3.41 o                         
 -12   1   1          0.15         -2.38         2.38 o                         
 -10   1   1         36.96         36.80         3.20 o                         
  -8   1   1        346.27        283.23         4.44 o                         
  -6   1   1       1808.83       1718.12        11.28 o                         
  -4   1   1       1464.04       1738.29         9.11 o                         
  -2   1   1      27183.89      28884.46       146.56 o                         
   0   1   1       1295.36       1395.18         6.44 o                         
   2   1   1       3278.71       3785.74        18.05 o                         
   4   1   1       4834.17       5479.04        26.48 o                         
   6   1   1         32.03         58.86         2.01 o                         
   8   1   1        844.02        845.08        10.19 o                         
  10   1   1         68.42         73.50         4.14 o                         
  12   1   1          7.68          6.12         2.91 o                         
  14   1   1         19.06         14.11         4.60 o                         
 -13   2   1        284.12        273.34         8.75 o                         
 -11   2   1        599.29        561.77        10.01 o                         
  -9   2   1        144.22        172.00         5.16 o                         
  -7   2   1        352.75        307.08         4.55 o                         
  -5   2   1       2169.78       2206.27        14.59 o                         
  -3   2   1       2607.58       2413.41        13.04 o                         
  -1   2   1        726.14        695.69         3.75 o                         
   1   2   1       2993.74       3414.00        17.73 o                         
   3   2   1       3948.20       4133.52        20.05 o                         
   5   2   1       6538.53       6845.67        38.23 o                         
   7   2   1         18.79         -0.02         0.78 o                         
   9   2   1        299.73        352.85         8.26 o                         
  11   2   1       3828.28       3771.53        31.58 o                         
  13   2   1        238.67        248.29         8.32 o                         
 -14   3   1         64.16         72.36         5.61 o                         
 -12   3   1         12.25          6.85         3.03 o                         
 -10   3   1         17.05         23.97         2.79 o                         
  -8   3   1        463.89        404.92         5.76 o                         
  -6   3   1         78.68        123.87         2.90 o                         
  -4   3   1       2572.69       2704.73        13.99 o                         
  -2   3   1       9547.85      10322.79        62.42 o                         
   0   3   1       4533.62       4802.76        18.90 o                         
   2   3   1      17954.22      19162.98        86.79 o                         
   4   3   1        274.08        280.32         3.37 o                         
   6   3   1          0.97          8.87         1.50 o                         
   8   3   1          3.69          2.21         1.56 o                         
  10   3   1         52.09         31.68         2.98 o                         
  12   3   1        149.73        144.68         6.60 o                         
 -13   4   1        207.15        198.02         9.37 o                         
 -11   4   1        308.65        313.00         9.48 o                         
  -9   4   1       1567.15       1360.66        14.71 o                         
  -7   4   1       1234.98       1335.39        11.31 o                         
  -5   4   1        553.50        710.15         6.95 o                         
  -3   4   1       1033.11       1161.49         8.47 o                         
  -1   4   1        734.53        758.46         4.30 o                         
   1   4   1       3881.13       4120.43        19.52 o                         
   3   4   1       3568.90       3829.95        19.73 o                         
   5   4   1         98.15         80.92         2.16 o                         
   7   4   1        877.77        739.77         7.57 o                         
   9   4   1          0.51          0.69         1.63 o                         
  11   4   1        185.50        177.67         6.47 o                         
  13   4   1         16.85         13.71         3.66 o                         
 -14   5   1         71.60         89.47         8.51 o                         
 -12   5   1        664.69        679.02        12.05 o                         
 -10   5   1         15.81          3.16         2.08 o                         
  -8   5   1       3716.04       3566.07        24.23 o                         
  -6   5   1       7075.98       6970.32        39.97 o                         
  -4   5   1       1566.62       1759.00        12.52 o                         
  -2   5   1         15.68         16.31         0.77 o                         
   0   5   1       7715.83       8231.39        34.98 o                         
   2   5   1       8999.83       9353.49        41.52 o                         
   4   5   1        240.44        244.96         2.83 o                         
   6   5   1       5607.23       5674.68        40.89 o                         
   8   5   1       2265.29       2098.41        16.17 o                         
  10   5   1         49.15         51.25         3.66 o                         
  12   5   1          4.43         -1.36         2.48 o                         
 -13   6   1        445.72        438.76        12.32 o                         
 -11   6   1       1340.95       1362.97        16.59 o                         
  -9   6   1        222.04        215.23         5.06 o                         
  -7   6   1        391.76        331.65         5.09 o                         
  -5   6   1       2240.72       2164.05        14.83 o                         
  -3   6   1       1309.12       1615.28         9.13 o                         
  -1   6   1       3299.86       3382.95        19.10 o                         
   1   6   1      12143.62      13010.25        64.49 o                         
   3   6   1         20.75          8.51         0.67 o                         
   5   6   1         30.66         72.43         2.07 o                         
   7   6   1        137.87         93.91         3.28 o                         
   9   6   1        999.05        951.03        11.74 o                         
  11   6   1        904.28        886.06        13.01 o                         
  13   6   1        542.31        522.25        12.82 o                         
 -14   7   1        242.34        241.11        11.33 o                         
 -12   7   1         71.80         88.69         5.49 o                         
 -10   7   1         28.53         25.33         3.09 o                         
  -8   7   1        976.73        936.46         9.81 o                         
  -6   7   1        227.17        241.39         4.02 o                         
  -4   7   1       1287.70       1317.15         8.91 o                         
  -2   7   1         18.31         20.84         0.87 o                         
   0   7   1         48.42         52.70         1.19 o                         
   2   7   1       1265.68       1335.25         7.15 o                         
   4   7   1       1107.99       1318.16         7.95 o                         
   6   7   1       4751.24       4600.42        29.71 o                         
   8   7   1        163.38        212.46         5.69 o                         
  10   7   1          5.71         13.09         2.41 o                         
  12   7   1         91.14        102.12         7.59 o                         
 -13   8   1         56.16         65.42         5.16 o                         
 -11   8   1        233.35        250.51         7.29 o                         
  -9   8   1        173.94        152.35         6.26 o                         
  -7   8   1        172.64        173.97         3.94 o                         
  -5   8   1       1433.40       1467.61        10.48 o                         
  -3   8   1       2100.79       2320.98        13.39 o                         
  -1   8   1       3465.60       3652.58        19.83 o                         
   1   8   1       5088.78       5391.83        31.82 o                         
   3   8   1       3908.64       4130.55        23.09 o                         
   5   8   1       2162.20       2040.13        15.07 o                         
   7   8   1        812.80        778.04         8.18 o                         
   9   8   1         68.89         76.58         4.67 o                         
  11   8   1         95.70         98.18         5.21 o                         
  13   8   1         89.73         92.63         6.19 o                         
 -14   9   1        996.73       1023.06        18.37 o                         
 -12   9   1        479.50        495.51        11.94 o                         
 -10   9   1        163.53        138.21         5.61 o                         
  -8   9   1       4587.51       4299.12        28.63 o                         
  -6   9   1       6401.73       6521.92        41.34 o                         
  -4   9   1        883.80        749.43         7.95 o                         
  -2   9   1         70.72        142.83         1.93 o                         
   0   9   1       4872.49       5038.66        22.84 o                         
   2   9   1       3909.34       3839.45        21.14 o                         
   4   9   1         42.01         54.41         1.78 o                         
   6   9   1        237.37        182.56         3.52 o                         
   8   9   1       1279.72       1217.81        11.58 o                         
  10   9   1       1050.51       1020.37        13.17 o                         
  12   9   1        163.83        163.41         7.58 o                         
 -13  10   1       1139.41       1198.21        19.06 o                         
 -11  10   1        220.38        211.89         6.91 o                         
  -9  10   1        194.80        199.46         4.98 o                         
  -7  10   1        238.22        224.41         6.25 o                         
  -5  10   1        158.52        145.81         2.55 o                         
  -3  10   1      14961.68      16023.62        91.67 o                         
  -1  10   1        137.06        147.23         1.86 o                         
   1  10   1         17.77          9.84         0.79 o                         
   3  10   1        211.49        180.58         2.26 o                         
   5  10   1         20.27         26.32         1.96 o                         
   7  10   1        231.31        246.21         4.70 o                         
   9  10   1        314.25        298.04         6.60 o                         
  11  10   1        441.05        461.38        10.30 o                         
  13  10   1        198.32        210.97        12.40 o                         
 -14  11   1         45.73         58.03         6.88 o                         
 -12  11   1         64.55         64.76         5.38 o                         
 -10  11   1        428.38        419.68         9.38 o                         
  -8  11   1       1690.51       1555.99        13.90 o                         
  -6  11   1          0.13          0.95         0.73 o                         
  -4  11   1       3947.14       4283.56        23.78 o                         
  -2  11   1       4026.65       4903.76        24.50 o                         
   0  11   1        885.64       1132.78         6.76 o                         
   2  11   1       3496.84       4029.41        18.94 o                         
   4  11   1       1281.34       1413.13         9.65 o                         
   6  11   1        126.33        134.49         4.70 o                         
   8  11   1       2445.84       2355.09        18.18 o                         
  10  11   1         26.74         25.84         3.74 o                         
  12  11   1        160.36        188.06         8.39 o                         
 -13  12   1        242.35        235.68        11.46 o                         
 -11  12   1        763.15        759.63        12.23 o                         
  -9  12   1        385.18        415.33         6.95 o                         
  -7  12   1       2551.04       2430.39        18.32 o                         
  -5  12   1         14.05          3.91         0.97 o                         
  -3  12   1       2262.63       2346.24        14.28 o                         
  -1  12   1       2341.37       2577.90        13.88 o                         
   1  12   1         91.78        132.03         2.22 o                         
   3  12   1         20.32         56.05         1.40 o                         
   5  12   1       5381.01       5557.76        30.48 o                         
   7  12   1       6986.38       6639.59        43.41 o                         
   9  12   1       1011.48       1036.46        11.24 o                         
  11  12   1        513.35        513.02        11.38 o                         
  13  12   1         53.04         46.04         6.05 o                         
 -12  13   1          2.95         -0.71         3.51 o                         
 -10  13   1        126.36        158.54         7.20 o                         
  -8  13   1        106.18        116.34         3.90 o                         
  -6  13   1       5939.45       5867.38        32.75 o                         
  -4  13   1       1076.35       1134.14         8.58 o                         
  -2  13   1       9215.22       9952.28        46.99 o                         
   0  13   1       4492.43       4785.20        23.57 o                         
   2  13   1       3956.48       4216.95        23.08 o                         
   4  13   1        455.02        443.39         7.21 o                         
   6  13   1       1210.98       1159.06         9.36 o                         
   8  13   1         58.56         54.38         2.92 o                         
  10  13   1        459.96        433.32         9.51 o                         
  12  13   1          0.02          4.77         3.70 o                         
 -13  14   1          1.26          6.52         3.64 o                         
 -11  14   1        748.67        802.69        15.34 o                         
  -9  14   1        484.14        536.09         8.07 o                         
  -7  14   1       1422.37       1185.32        11.47 o                         
  -5  14   1        740.24        788.04         7.82 o                         
  -3  14   1        893.82        684.64         6.03 o                         
  -1  14   1       3322.29       3713.39        19.26 o                         
   1  14   1        549.46        538.13         5.68 o                         
   3  14   1        671.81        754.73         5.12 o                         
   5  14   1       2765.45       2663.42        16.73 o                         
   7  14   1        518.88        426.59         6.96 o                         
   9  14   1        200.67        237.28         5.83 o                         
  11  14   1        591.15        612.77        14.47 o                         
  13  14   1        154.88        172.25        10.58 o                         
 -12  15   1        278.20        287.93        11.38 o                         
 -10  15   1        239.49        235.00         7.20 o                         
  -8  15   1        223.72        191.03         4.82 o                         
  -6  15   1        873.78        791.41         7.53 o                         
  -4  15   1       2722.11       2942.01        17.98 o                         
  -2  15   1       2267.55       2389.80        13.44 o                         
   0  15   1        987.42       1155.86        11.47 o                         
   2  15   1         47.15         84.08         2.85 o                         
   4  15   1         33.01         20.26         1.22 o                         
   6  15   1        257.51        251.55         4.77 o                         
   8  15   1          7.18          6.97         1.93 o                         
  10  15   1         60.87         64.48         5.89 o                         
  12  15   1         15.85         18.93         4.56 o                         
 -13  16   1          0.31          5.75         3.83 o                         
 -11  16   1        751.10        692.82        15.65 o                         
  -9  16   1        523.57        480.84         8.62 o                         
  -7  16   1        291.86        282.67         5.28 o                         
  -5  16   1        459.20        431.05         5.54 o                         
  -3  16   1        651.33        568.82         4.71 o                         
  -1  16   1          3.33          4.10         1.10 o                         
   1  16   1          0.83         13.62         1.25 o                         
   3  16   1       2660.38       2650.07        27.80 o                         
   5  16   1       7827.35       7388.04        39.78 o                         
   7  16   1         16.71         19.92         2.13 o                         
   9  16   1         50.50         42.60         3.79 o                         
  11  16   1        163.77        148.20         8.62 o                         
 -12  17   1          3.36          0.64         3.70 o                         
 -10  17   1         71.92         67.79         5.16 o                         
  -8  17   1        357.52        402.42         7.54 o                         
  -6  17   1        862.53        909.08         8.39 o                         
  -4  17   1        588.54        587.85         5.90 o                         
  -2  17   1       2036.57       2198.60        12.68 o                         
   0  17   1       9695.31      10169.66        55.78 o                         
   2  17   1       3130.57       3292.09        21.06 o                         
   4  17   1         87.96         75.64         2.11 o                         
   6  17   1        422.60        461.24         6.52 o                         
   8  17   1        783.52        844.58        12.50 o                         
  10  17   1        140.48        157.48        11.04 o                         
  12  17   1         22.44         15.34         4.57 o                         
 -13  18   1          4.37          0.61         3.88 o                         
 -11  18   1        626.61        632.19        17.99 o                         
  -9  18   1        559.21        573.59        10.97 o                         
  -7  18   1          0.65         -0.61         2.67 o                         
  -5  18   1       1577.49       1309.73        10.81 o                         
  -3  18   1         68.00         45.88         2.70 o                         
  -1  18   1       1563.80       1468.61        10.08 o                         
   1  18   1       2119.21       2145.60        15.12 o                         
   3  18   1        163.05        132.78         3.43 o                         
   5  18   1       1689.14       1530.71        14.31 o                         
   7  18   1        117.61        105.47         8.24 o                         
   9  18   1         37.42         35.07         3.73 o                         
  11  18   1          7.23          5.49         3.34 o                         
 -12  19   1        398.45        407.10        13.75 o                         
 -10  19   1          0.65         -2.14         2.14 o                         
  -8  19   1          0.22          2.07         2.31 o                         
  -6  19   1       1139.57        883.04         9.48 o                         
  -4  19   1        245.44        244.23         3.59 o                         
  -2  19   1          1.78          3.97         1.10 o                         
   0  19   1         39.78         38.43         2.28 o                         
   2  19   1          0.87          4.31         1.21 o                         
   4  19   1        122.72         97.72         4.84 o                         
   6  19   1          1.18         -1.96         3.05 o                         
   8  19   1         98.28         91.87         5.46 o                         
  10  19   1        288.28        311.18        10.99 o                         
  12  19   1        245.24        260.87        14.84 o                         
 -11  20   1         85.46         80.23         9.52 o                         
  -9  20   1        306.54        303.85         8.41 o                         
  -7  20   1         39.38         26.29         3.02 o                         
  -5  20   1        159.16        275.49         4.85 o                         
  -3  20   1        456.44        487.48         6.23 o                         
  -1  20   1       2201.50       2154.09        14.33 o                         
   1  20   1       2051.04       2079.56        15.08 o                         
   3  20   1       4288.61       4132.36        26.31 o                         
   5  20   1        637.12        725.40         9.26 o                         
   7  20   1        186.44        196.39         6.35 o                         
   9  20   1        533.35        532.35        10.65 o                         
  11  20   1         97.08         97.19        10.43 o                         
 -12  21   1        234.77        232.80        11.71 o                         
 -10  21   1        350.16        367.68         9.81 o                         
  -8  21   1         75.91         65.20         4.80 o                         
  -6  21   1        443.85        399.22         6.85 o                         
  -4  21   1        106.40         69.82         3.52 o                         
  -2  21   1       2911.69       2709.24        19.05 o                         
   0  21   1         10.37          9.57         1.95 o                         
   2  21   1       1539.56       1522.99        13.49 o                         
   4  21   1          7.46          7.47         1.67 o                         
   6  21   1        305.90        235.53         6.67 o                         
   8  21   1       1014.71       1025.46        14.98 o                         
  10  21   1        801.77        813.29        16.97 o                         
 -11  22   1        357.76        404.10        18.29 o                         
  -9  22   1        283.85        307.01         9.41 o                         
  -7  22   1         13.40         10.49         2.61 o                         
  -5  22   1         76.10         54.17         4.17 o                         
  -3  22   1       3917.30       3758.93        25.18 o                         
  -1  22   1        220.53        201.08         3.81 o                         
   1  22   1       7633.21       7199.03        47.75 o                         
   3  22   1        247.75        223.22         6.71 o                         
   5  22   1          3.20          3.32         1.47 o                         
   7  22   1          1.03          3.64         2.20 o                         
   9  22   1        132.20        140.98         6.81 o                         
  11  22   1        193.34        203.18        10.10 o                         
 -12  23   1        349.62        392.52        18.41 o                         
 -10  23   1        385.78        430.59        10.81 o                         
  -8  23   1        636.51        627.52        11.83 o                         
  -6  23   1        761.65        724.45         9.91 o                         
  -4  23   1       1569.99       1309.20        12.22 o                         
  -2  23   1       1975.10       2022.51        15.71 o                         
   0  23   1       5212.16       5168.57        32.12 o                         
   2  23   1         12.04          7.20         1.43 o                         
   4  23   1        614.91        542.48         8.95 o                         
   6  23   1        260.87        325.25        14.50 o                         
   8  23   1        857.70        828.21        13.76 o                         
  10  23   1        199.97        223.80        13.30 o                         
 -11  24   1       1095.34       1124.60        21.76 o                         
  -9  24   1         85.44         75.56         5.84 o                         
  -7  24   1          1.41          0.29         2.12 o                         
  -5  24   1        830.60        816.32        10.37 o                         
  -3  24   1        851.30        930.22         9.63 o                         
  -1  24   1        411.50        383.68         9.52 o                         
   1  24   1        511.20        493.27         6.20 o                         
   3  24   1        641.98        668.49         8.94 o                         
   5  24   1        842.78        806.28        11.09 o                         
   7  24   1         21.26         21.63         3.19 o                         
   9  24   1         70.80         83.35         5.73 o                         
  11  24   1       1036.84       1051.16        26.15 o                         
 -10  25   1        165.09        175.32         8.39 o                         
  -8  25   1        560.83        595.62        12.00 o                         
  -6  25   1        808.26        792.29        12.72 o                         
  -4  25   1        441.77        399.68         7.01 o                         
  -2  25   1        317.67        315.70        13.04 o                         
   0  25   1       1777.86       1722.80        16.19 o                         
   2  25   1       1111.51       1021.03        11.29 o                         
   4  25   1          0.37          3.16         1.48 o                         
   6  25   1        898.68        921.27        13.66 o                         
   8  25   1        694.75        730.62        13.21 o                         
  10  25   1          0.96          2.50         4.08 o                         
 -11  26   1         39.91         52.68         6.34 o                         
  -9  26   1         69.57         66.21         5.21 o                         
  -7  26   1        164.74        154.65         9.81 o                         
  -5  26   1        350.76        347.49         6.91 o                         
  -3  26   1         10.36          4.51         1.85 o                         
  -1  26   1        305.25        285.63         6.10 o                         
   1  26   1        141.57        139.18         5.76 o                         
   3  26   1          0.16         -0.48         1.42 o                         
   5  26   1        147.09        133.17         4.76 o                         
   7  26   1        129.37        155.25         6.56 o                         
   9  26   1         15.23          5.97         3.57 o                         
 -10  27   1         79.12         95.64         6.95 o                         
  -8  27   1        919.77        923.09        15.44 o                         
  -6  27   1        464.73        454.45         9.83 o                         
  -4  27   1         16.93         23.25         3.16 o                         
  -2  27   1        726.94        779.12        11.90 o                         
   0  27   1       1850.04       1849.62        20.08 o                         
   2  27   1       1234.18       1259.01        28.36 o                         
   4  27   1         38.87         32.77         2.96 o                         
   6  27   1        781.14        799.94        13.20 o                         
   8  27   1          8.79          6.07         3.06 o                         
  10  27   1          6.10         -0.74         4.38 o                         
  -9  28   1       1377.62       1428.42        20.80 o                         
  -7  28   1          8.23          9.86         2.92 o                         
  -5  28   1        801.91        805.11        13.00 o                         
  -3  28   1        852.54        844.50        12.88 o                         
  -1  28   1        808.50        802.24        11.49 o                         
   1  28   1        132.71        128.35         6.13 o                         
   3  28   1       1564.16       1487.86        18.43 o                         
   5  28   1       1946.48       2044.24        26.39 o                         
   7  28   1        216.80        238.32        12.63 o                         
   9  28   1        204.15        197.91         9.04 o                         
 -10  29   1         45.47         46.35         7.71 o                         
  -8  29   1         22.66         22.71         4.99 o                         
  -6  29   1        239.42        209.63         9.12 o                         
  -4  29   1          9.90          5.98         2.48 o                         
  -2  29   1        719.77        725.77        11.86 o                         
   0  29   1       1314.65       1311.09        16.67 o                         
   2  29   1       1058.55       1062.07        15.19 o                         
   4  29   1         22.73         31.87         3.56 o                         
   6  29   1       1171.03       1210.44        20.87 o                         
   8  29   1        295.27        320.76        10.92 o                         
  -9  30   1        616.77        621.49        38.85 o                         
  -7  30   1          3.24          3.71         3.80 o                         
  -5  30   1        114.21         94.80         5.56 o                         
  -3  30   1        775.36        775.40        13.05 o                         
  -1  30   1        134.81        126.57         8.77 o                         
   1  30   1          0.94          1.90         3.06 o                         
   3  30   1        460.45        471.38        10.69 o                         
   5  30   1        473.53        465.90        13.45 o                         
   7  30   1        113.17         93.88         7.12 o                         
   9  30   1        290.57        320.60        13.64 o                         
  -8  31   1       1027.44       1076.34        21.58 o                         
  -6  31   1         74.65         56.17         5.98 o                         
  -4  31   1          1.48         -2.76         2.76 o                         
  -2  31   1        459.08        443.42        11.60 o                         
   0  31   1       2228.23       2236.64        28.25 o                         
   2  31   1        215.13        229.65         7.58 o                         
   4  31   1        131.16        162.42         7.26 o                         
   6  31   1          0.12          0.62         3.49 o                         
   8  31   1        502.46        486.88        14.32 o                         
  -7  32   1         71.48         71.32         8.62 o                         
  -5  32   1       1952.09       1952.79        27.98 o                         
  -3  32   1       4317.33       4397.78        45.43 o                         
  -1  32   1        566.92        549.04        13.21 o                         
   1  32   1        400.57        429.75        12.40 o                         
   3  32   1       4105.66       4160.06        38.64 o                         
   5  32   1       1521.15       1518.66        24.22 o                         
   7  32   1        355.15        389.61        13.30 o                         
  -8  33   1         73.91         83.30         7.66 o                         
  -6  33   1         23.47         24.68         5.88 o                         
  -4  33   1          2.57          6.97         3.26 o                         
  -2  33   1        192.62        192.54         9.00 o                         
   0  33   1        506.23        485.19        18.43 o                         
   2  33   1         11.48         13.39         5.05 o                         
   4  33   1        504.70        522.04        11.62 o                         
   6  33   1         74.82         69.10         9.83 o                         
  -7  34   1        224.30        229.37        11.14 o                         
  -5  34   1          1.30          2.70         4.34 o                         
  -3  34   1          4.95          5.84         3.49 o                         
  -1  34   1          3.50          3.79         3.12 o                         
   1  34   1         29.51         25.33         4.42 o                         
   3  34   1        180.19        182.83        10.90 o                         
   5  34   1         13.30         16.07         5.74 o                         
   7  34   1         16.66         20.41         4.91 o                         
  -6  35   1        798.04        754.25        21.69 o                         
  -4  35   1        126.08        119.25         7.89 o                         
  -2  35   1        543.73        557.62        14.14 o                         
   0  35   1       1181.36       1151.75        24.34 o                         
   2  35   1        363.61        396.09        23.89 o                         
   4  35   1         61.50         70.48         8.14 o                         
   6  35   1        299.97        295.62        11.85 o                         
  -5  36   1       1514.38       1488.83        31.13 o                         
  -3  36   1        949.95        913.69        18.51 o                         
  -1  36   1        199.16        194.05         9.78 o                         
   1  36   1        276.62        263.52        10.47 o                         
   3  36   1       2318.72       2364.14        32.02 o                         
   5  36   1        542.79        545.32        18.55 o                         
  -4  37   1          1.05          2.57         3.36 o                         
  -2  37   1         71.80         80.49        10.24 o                         
   0  37   1        657.91        630.40        28.27 o                         
   2  37   1        380.96        350.28        12.47 o                         
   4  37   1        337.99        355.53        16.20 o                         
  -3  38   1         92.49        108.68         8.18 o                         
  -1  38   1          8.12          7.81         6.35 o                         
   1  38   1         22.00         21.81         4.78 o                         
   3  38   1          5.08          6.34         3.89 o                         
  -2  39   1         47.21         39.74         5.67 o                         
   0  39   1        408.56        408.04        17.69 o                         
   2  39   1        379.70        367.25        13.14 o                         
 -14   0   2         18.58          9.35         4.61 o                         
 -12   0   2       1836.15       1808.37        29.32 o                         
 -10   0   2       1622.43       1582.83        24.00 o                         
  -8   0   2       1303.13       1219.81        16.93 o                         
  -6   0   2       5469.89       5786.92        44.45 o                         
  -4   0   2       8404.36       8993.58        73.34 o                         
  -2   0   2     102774.41     102555.56      1105.13 o                         
   0   0   2      38356.18      41680.40       447.60 o                         
   2   0   2       1025.09       1025.62         9.53 o                         
   4   0   2        582.62        548.36         6.63 o                         
   6   0   2       1802.53       1679.37        16.33 o                         
   8   0   2       5705.13       5755.49        55.35 o                         
  10   0   2        589.16        629.27        14.11 o                         
  12   0   2        411.36        393.14        12.97 o                         
 -13   1   2       2634.81       2562.07        38.46 o                         
 -11   1   2       1929.03       1904.28        20.17 o                         
  -9   1   2          1.16          6.16         2.05 o                         
  -7   1   2          3.73          1.15         0.88 o                         
  -5   1   2       5753.49       6284.03        38.02 o                         
  -3   1   2       1538.23       1342.77        10.52 o                         
  -1   1   2         80.19         76.56         1.48 o                         
   1   1   2       3873.88       4536.73        19.72 o                         
   3   1   2       1819.44       1933.02        11.42 o                         
   5   1   2       4824.20       4899.06        26.30 o                         
   7   1   2       3244.78       2855.48        25.06 o                         
   9   1   2        146.91        109.81         4.45 o                         
  11   1   2        914.19        885.39        12.87 o                         
  13   1   2         61.75         52.57         4.95 o                         
 -14   2   2        390.22        389.13        10.71 o                         
 -12   2   2         24.95         27.68         3.65 o                         
 -10   2   2        572.30        515.69         9.18 o                         
  -8   2   2        304.44        337.97         5.46 o                         
  -6   2   2         42.36         19.68         1.18 o                         
  -4   2   2       2589.52       2653.88        15.43 o                         
  -2   2   2        173.65        189.80         2.89 o                         
   0   2   2      68611.22      69850.85       325.32 o                         
   2   2   2          3.00          1.28         0.63 o                         
   4   2   2         37.48         38.81         1.48 o                         
   6   2   2         17.16         19.19         0.88 o                         
   8   2   2        225.28        266.91         5.61 o                         
  10   2   2          8.19          6.10         2.16 o                         
  12   2   2         17.19         15.49         3.14 o                         
 -13   3   2          0.08         -3.09         3.20 o                         
 -11   3   2        996.76       1015.04        14.64 o                         
  -9   3   2        985.25        920.92        14.99 o                         
  -7   3   2        125.80        126.66         3.44 o                         
  -5   3   2        222.81        163.57         3.17 o                         
  -3   3   2        289.09        208.83         3.32 o                         
  -1   3   2      33595.16      36013.44       178.69 o                         
   1   3   2       4568.38       5058.19        24.00 o                         
   3   3   2      27037.29      29390.20       179.85 o                         
   5   3   2       3121.26       3130.17        18.02 o                         
   7   3   2        175.38        138.89         3.13 o                         
   9   3   2        646.23        640.80         9.47 o                         
  11   3   2        383.73        372.24         8.26 o                         
  13   3   2        185.19        184.45         8.34 o                         
 -14   4   2       1816.25       1837.91        23.23 o                         
 -12   4   2       1509.52       1504.59        18.62 o                         
 -10   4   2        296.84        288.20         7.86 o                         
  -8   4   2       4190.05       4104.06        30.79 o                         
  -6   4   2       7906.23       8323.60        40.48 o                         
  -4   4   2       1861.00       1771.28        11.21 o                         
  -2   4   2       5478.96       6063.01        30.63 o                         
   0   4   2      32015.13      33808.97       142.87 o                         
   2   4   2      20884.12      22090.30       108.20 o                         
   4   4   2       1097.55       1253.93         7.86 o                         
   6   4   2       1899.15       1841.84        13.49 o                         
   8   4   2       1168.38       1244.60        12.99 o                         
  10   4   2       1246.46       1143.22        14.00 o                         
  12   4   2        109.09        108.57         5.85 o                         
 -13   5   2        203.31        194.32        13.35 o                         
 -11   5   2         88.20        107.51         6.71 o                         
  -9   5   2       2503.52       2512.20        19.69 o                         
  -7   5   2        228.44        295.44         4.96 o                         
  -5   5   2       1160.37       1300.38        14.59 o                         
  -3   5   2       2812.78       2871.18        19.91 o                         
  -1   5   2        515.72        467.87         3.93 o                         
   1   5   2       6479.42       6729.26        31.63 o                         
   3   5   2       7553.03       8174.44        41.00 o                         
   5   5   2       3599.35       3790.32        19.64 o                         
   7   5   2       1209.22       1108.91        10.02 o                         
   9   5   2        143.21        119.44         4.82 o                         
  11   5   2        133.14        134.34         5.95 o                         
  13   5   2        227.14        217.44         8.75 o                         
 -14   6   2         69.50         73.74         5.68 o                         
 -12   6   2         30.46         18.65         3.67 o                         
 -10   6   2         11.54         14.78         2.53 o                         
  -8   6   2       1611.52       1393.27        12.78 o                         
  -6   6   2        551.40        541.83         4.69 o                         
  -4   6   2        517.29        601.43         6.02 o                         
  -2   6   2        128.17        180.83         2.43 o                         
   0   6   2          8.11          1.47         0.53 o                         
   2   6   2       2220.83       2766.87        14.28 o                         
   4   6   2       2214.47       2346.18        13.98 o                         
   6   6   2         38.74         44.19         2.31 o                         
   8   6   2        551.92        546.84         6.98 o                         
  10   6   2         69.06         66.71         3.99 o                         
  12   6   2        492.14        511.37        11.32 o                         
 -13   7   2        177.38        203.19         8.31 o                         
 -11   7   2        799.80        762.20        12.09 o                         
  -9   7   2       2236.95       2196.63        18.13 o                         
  -7   7   2       1652.87       1563.20        13.16 o                         
  -5   7   2         30.87         69.37         2.04 o                         
  -3   7   2      10546.52      11693.88        58.67 o                         
  -1   7   2       3677.43       3493.61        22.61 o                         
   1   7   2       1760.44       1669.80        10.06 o                         
   3   7   2       8834.41       9224.00        46.49 o                         
   5   7   2       6752.05       6867.19        33.64 o                         
   7   7   2        133.93        118.25         3.27 o                         
   9   7   2        922.11        901.15        11.55 o                         
  11   7   2       2197.02       2227.78        24.47 o                         
  13   7   2       1145.42       1103.12        19.51 o                         
 -14   8   2       1336.85       1373.18        21.66 o                         
 -12   8   2       2570.89       2564.60        30.44 o                         
 -10   8   2        721.65        708.93        14.05 o                         
  -8   8   2       5975.22       5713.62        36.04 o                         
  -6   8   2        403.09        325.91         3.68 o                         
  -4   8   2         32.90         62.18         1.86 o                         
  -2   8   2         77.30         39.35         2.35 o                         
   0   8   2       9526.51       9946.60        45.31 o                         
   2   8   2        350.36        558.11         4.49 o                         
   4   8   2         12.51         13.37         1.03 o                         
   6   8   2       2188.52       2069.22        15.04 o                         
   8   8   2       1224.25       1244.09        11.58 o                         
  10   8   2         97.86         94.99         4.86 o                         
  12   8   2         21.42         28.27         4.82 o                         
 -13   9   2         46.67         44.97         5.07 o                         
 -11   9   2         40.64         37.09         4.08 o                         
  -9   9   2        768.07        799.21        10.67 o                         
  -7   9   2       2803.99       2820.51        20.30 o                         
  -5   9   2       1916.65       2136.40        13.84 o                         
  -3   9   2        350.22        391.68         4.27 o                         
  -1   9   2        137.63        146.44         2.64 o                         
   1   9   2        460.10        443.69         3.87 o                         
   3   9   2      12008.39      13264.10        61.62 o                         
   5   9   2        873.60       1028.76         8.36 o                         
   7   9   2          0.66          2.14         1.24 o                         
   9   9   2         43.15         41.99         4.15 o                         
  11   9   2         33.00         31.04         3.77 o                         
  13   9   2         96.90        110.26         9.98 o                         
 -14  10   2        123.47        134.12         7.96 o                         
 -12  10   2         13.88         13.43         3.21 o                         
 -10  10   2        128.47        142.72         5.82 o                         
  -8  10   2         84.31         87.46         3.76 o                         
  -6  10   2       2583.19       2451.76        15.79 o                         
  -4  10   2          0.14          2.23         0.71 o                         
  -2  10   2       4009.70       4434.07        24.35 o                         
   0  10   2       7198.73       7873.38        43.87 o                         
   2  10   2        350.60        435.33         5.07 o                         
   4  10   2       1969.99       2231.69        13.87 o                         
   6  10   2        914.48        944.72         8.85 o                         
   8  10   2          3.36         -0.15         1.48 o                         
  10  10   2        729.91        731.98        12.15 o                         
  12  10   2          7.66         14.56         3.41 o                         
 -13  11   2        814.23        790.12        15.31 o                         
 -11  11   2       1200.44       1213.30        15.83 o                         
  -9  11   2        861.86        842.41        11.63 o                         
  -7  11   2         67.03         63.03         2.38 o                         
  -5  11   2        935.05        917.46         7.70 o                         
  -3  11   2       5930.58       5680.79        30.29 o                         
  -1  11   2        529.67        534.19         8.51 o                         
   1  11   2       1480.69       1849.03        11.12 o                         
   3  11   2         47.23         11.69         0.82 o                         
   5  11   2       4953.61       4497.15        25.41 o                         
   7  11   2       2001.82       1868.92        14.89 o                         
   9  11   2       2167.55       2139.72        22.10 o                         
  11  11   2       1475.48       1465.90        20.50 o                         
  13  11   2        116.38        116.16         9.95 o                         
 -14  12   2        357.39        358.89        16.58 o                         
 -12  12   2        246.31        243.56         8.45 o                         
 -10  12   2         59.91         67.80         4.84 o                         
  -8  12   2         24.45         26.83         2.73 o                         
  -6  12   2       3838.57       3617.11        21.87 o                         
  -4  12   2         11.48          6.53         1.04 o                         
  -2  12   2       8720.88       9443.11        48.00 o                         
   0  12   2       2506.66       2554.71        12.85 o                         
   2  12   2        673.57        698.29         5.46 o                         
   4  12   2       2762.66       2857.75        17.15 o                         
   6  12   2       2088.26       2232.08        17.20 o                         
   8  12   2       2726.67       2694.01        22.03 o                         
  10  12   2        257.73        263.43         7.82 o                         
  12  12   2        424.30        430.65        12.94 o                         
 -13  13   2        167.87        162.17         9.70 o                         
 -11  13   2        788.97        782.73        13.74 o                         
  -9  13   2       1413.95       1422.08        14.19 o                         
  -7  13   2        633.56        596.50         6.39 o                         
  -5  13   2        250.51        224.31         3.61 o                         
  -3  13   2         10.02         13.58         1.09 o                         
  -1  13   2        339.32        400.32         4.10 o                         
   1  13   2       3081.34       3463.36        23.49 o                         
   3  13   2          0.09          1.21         1.23 o                         
   5  13   2        101.11         62.64         2.10 o                         
   7  13   2        223.33        246.80         5.09 o                         
   9  13   2          3.29          3.72         2.77 o                         
  11  13   2        527.40        514.07        13.88 o                         
 -12  14   2        252.39        251.51        11.01 o                         
 -10  14   2         73.37         84.55         4.23 o                         
  -8  14   2       1850.94       1713.33        15.42 o                         
  -6  14   2       1908.92       1702.59        12.61 o                         
  -4  14   2         42.70         38.29         2.17 o                         
  -2  14   2        342.87        415.82         4.43 o                         
   0  14   2       2181.17       2268.15        13.55 o                         
   2  14   2       5282.74       5181.04        33.55 o                         
   4  14   2          0.23          1.23         1.04 o                         
   6  14   2        526.48        544.19         7.40 o                         
   8  14   2        142.52        131.27         6.25 o                         
  10  14   2        970.45        955.71        17.59 o                         
  12  14   2        182.56        191.29        15.42 o                         
 -13  15   2          1.39         -4.08         4.08 o                         
 -11  15   2       1287.97       1311.76        21.97 o                         
  -9  15   2        181.59        198.66         5.23 o                         
  -7  15   2       1109.97       1163.23        12.20 o                         
  -5  15   2        672.93        693.32         7.29 o                         
  -3  15   2       2474.46       2540.33        15.91 o                         
  -1  15   2        670.38        684.78         5.94 o                         
   1  15   2       2563.60       2656.47        15.77 o                         
   3  15   2       6767.31       6255.47        36.29 o                         
   5  15   2       4565.29       4222.38        24.58 o                         
   7  15   2         76.87         95.50         3.70 o                         
   9  15   2        752.32        748.85        13.29 o                         
  11  15   2        365.96        354.38        17.54 o                         
 -12  16   2         68.87         73.29         7.00 o                         
 -10  16   2        178.35        181.17         7.44 o                         
  -8  16   2        588.42        513.05         8.24 o                         
  -6  16   2       2128.49       2098.18        15.69 o                         
  -4  16   2        224.49        192.13         3.91 o                         
  -2  16   2       1264.90       1364.22         9.85 o                         
   0  16   2       4149.32       4098.36        25.05 o                         
   2  16   2       3338.04       3273.17        23.46 o                         
   4  16   2         51.09         36.73         1.91 o                         
   6  16   2       1068.76       1097.17        11.45 o                         
   8  16   2       1623.49       1600.81        18.32 o                         
  10  16   2        569.71        536.14        13.16 o                         
  12  16   2         11.22          7.36         4.06 o                         
 -13  17   2        187.74        183.72        10.91 o                         
 -11  17   2        115.17        133.16         8.28 o                         
  -9  17   2        105.90        104.25         5.00 o                         
  -7  17   2          4.77          2.44         1.64 o                         
  -5  17   2         56.82         86.00         2.60 o                         
  -3  17   2          4.27          4.90         0.98 o                         
  -1  17   2       1029.86       1112.15         8.40 o                         
   1  17   2       1039.21       1038.85         7.82 o                         
   3  17   2        697.41        669.59        11.07 o                         
   5  17   2        226.62        185.40         5.15 o                         
   7  17   2         76.41         79.39         4.41 o                         
   9  17   2          7.41          9.95         2.75 o                         
  11  17   2          0.39          8.12         3.71 o                         
 -12  18   2         70.33         73.92         6.86 o                         
 -10  18   2         57.38         62.09         4.80 o                         
  -8  18   2       2202.69       2080.76        20.10 o                         
  -6  18   2       5338.21       5108.95        30.12 o                         
  -4  18   2        432.46        447.18         5.27 o                         
  -2  18   2       1502.17       1371.80        10.10 o                         
   0  18   2       1737.53       1615.49        12.18 o                         
   2  18   2       2264.68       2101.34        17.16 o                         
   4  18   2        253.39        247.18         5.39 o                         
   6  18   2         44.70         34.26         3.08 o                         
   8  18   2        462.12        460.63         9.24 o                         
  10  18   2        267.26        285.70        10.72 o                         
  12  18   2         30.35         29.30         5.15 o                         
 -13  19   2          4.31          2.58         5.43 o                         
 -11  19   2       1350.64       1325.00        22.86 o                         
  -9  19   2         93.05        108.48         5.85 o                         
  -7  19   2        634.21        593.69         9.33 o                         
  -5  19   2       1139.65       1027.53         9.80 o                         
  -3  19   2       5994.67       5502.82        30.86 o                         
  -1  19   2       3422.12       3384.69        25.58 o                         
   1  19   2        180.07        142.57         3.02 o                         
   3  19   2       1888.54       1791.77        15.80 o                         
   5  19   2       3332.80       3256.30        29.59 o                         
   7  19   2         77.27         77.44         5.66 o                         
   9  19   2         11.63          9.56         2.75 o                         
  11  19   2        258.40        255.18        10.79 o                         
 -12  20   2        101.08         92.59         7.90 o                         
 -10  20   2        162.54        174.73         7.80 o                         
  -8  20   2        567.83        520.42        10.38 o                         
  -6  20   2        593.62        565.06         7.49 o                         
  -4  20   2          5.93         -0.16         0.79 o                         
  -2  20   2        190.70        179.61         3.36 o                         
   0  20   2       2921.56       2814.19        19.35 o                         
   2  20   2       3744.59       3541.63        26.12 o                         
   4  20   2         64.52         68.19         3.42 o                         
   6  20   2        461.67        415.97         8.33 o                         
   8  20   2        654.91        717.91        12.08 o                         
  10  20   2        151.35        152.01         8.91 o                         
 -11  21   2         46.19         49.49         6.27 o                         
  -9  21   2         24.07         19.05         3.93 o                         
  -7  21   2        489.09        490.50         9.70 o                         
  -5  21   2        242.49        231.28         6.06 o                         
  -3  21   2        966.28        941.57         9.47 o                         
  -1  21   2       5685.29       5600.08        33.14 o                         
   1  21   2       1254.97       1185.23        10.20 o                         
   3  21   2         60.86         92.62         4.76 o                         
   5  21   2          5.68          7.83         1.84 o                         
   7  21   2          2.65          7.80         2.36 o                         
   9  21   2         31.80         37.98         4.08 o                         
  11  21   2        244.08        260.73        11.16 o                         
 -12  22   2         62.79         53.84         6.50 o                         
 -10  22   2        134.09        143.71         7.47 o                         
  -8  22   2       1505.24       1543.45        29.70 o                         
  -6  22   2       1448.64       1440.46        13.57 o                         
  -4  22   2          0.09          7.82         1.69 o                         
  -2  22   2        520.49        478.99         6.33 o                         
   0  22   2         95.76        101.75         4.47 o                         
   2  22   2         98.97         85.17         3.58 o                         
   4  22   2        164.61        145.26         4.54 o                         
   6  22   2        318.60        305.18         7.39 o                         
   8  22   2        657.87        645.17        12.92 o                         
  10  22   2         76.95         76.81         6.69 o                         
 -11  23   2        661.03        642.73        16.30 o                         
  -9  23   2       1653.23       1775.87        22.31 o                         
  -7  23   2        589.52        578.80        10.90 o                         
  -5  23   2       1619.25       1535.58        14.04 o                         
  -3  23   2       6197.96       5870.30        36.65 o                         
  -1  23   2       2171.82       2080.56        16.14 o                         
   1  23   2         89.37        122.45         3.88 o                         
   3  23   2         50.69         47.68         3.75 o                         
   5  23   2        295.50        325.80         6.60 o                         
   7  23   2        527.42        553.50        10.68 o                         
   9  23   2        281.83        261.30         9.90 o                         
  11  23   2        316.61        309.22        22.16 o                         
 -10  24   2        440.76        465.65        11.64 o                         
  -8  24   2          0.05          0.23         2.41 o                         
  -6  24   2        725.86        704.74        10.05 o                         
  -4  24   2         33.65         44.34         2.63 o                         
  -2  24   2        159.91        164.54         4.59 o                         
   0  24   2        607.65        566.24         7.11 o                         
   2  24   2       2833.00       2589.54        21.44 o                         
   4  24   2         58.74         58.60         3.40 o                         
   6  24   2        116.66         98.60         5.30 o                         
   8  24   2        642.49        657.77        12.41 o                         
  10  24   2        201.92        220.95        10.43 o                         
 -11  25   2          3.27         -1.27         3.73 o                         
  -9  25   2         47.32         64.20         5.31 o                         
  -7  25   2         17.31         21.72         3.13 o                         
  -5  25   2        285.56        306.69         6.48 o                         
  -3  25   2        930.90        811.78        11.54 o                         
  -1  25   2          0.14         -1.37         1.37 o                         
   1  25   2        566.83        572.47         8.08 o                         
   3  25   2        492.77        510.72         8.06 o                         
   5  25   2         58.20         46.96         3.34 o                         
   7  25   2          9.19         16.59         3.01 o                         
   9  25   2        133.88        127.75         6.83 o                         
 -10  26   2        748.19        792.07        15.42 o                         
  -8  26   2       1808.47       1911.34        23.32 o                         
  -6  26   2        732.30        747.38        10.69 o                         
  -4  26   2       1481.38       1456.51        17.59 o                         
  -2  26   2         29.33         44.53         3.28 o                         
   0  26   2        775.32        753.72        11.66 o                         
   2  26   2        897.78        905.46        10.97 o                         
   4  26   2         15.80          9.14         2.06 o                         
   6  26   2         17.97         19.81         3.17 o                         
   8  26   2         34.47         35.14         4.04 o                         
  10  26   2         21.49         22.44         6.95 o                         
 -11  27   2        519.39        561.50        15.91 o                         
  -9  27   2       1089.17       1051.39        17.27 o                         
  -7  27   2        268.57        285.50         9.57 o                         
  -5  27   2        780.07        796.96        12.65 o                         
  -3  27   2       3893.30       3838.24        30.52 o                         
  -1  27   2       1353.35       1344.75        16.48 o                         
   1  27   2        105.63         93.53         5.16 o                         
   3  27   2        732.40        750.42        10.51 o                         
   5  27   2        813.31        795.80        12.84 o                         
   7  27   2        218.76        219.90         7.85 o                         
   9  27   2        460.59        459.11        11.28 o                         
 -10  28   2        132.76        147.47         9.55 o                         
  -8  28   2        702.91        687.87        14.05 o                         
  -6  28   2         73.78         91.48         6.75 o                         
  -4  28   2          1.23         -0.96         2.18 o                         
  -2  28   2        687.01        746.05        11.97 o                         
   0  28   2          3.40          7.35         2.65 o                         
   2  28   2         81.06         80.66         4.94 o                         
   4  28   2          7.04         12.25         2.68 o                         
   6  28   2          0.14         -2.61         2.61 o                         
   8  28   2         80.41         89.96         6.17 o                         
  -9  29   2         52.45         73.45        12.13 o                         
  -7  29   2        373.42        370.25        14.06 o                         
  -5  29   2        146.62        169.25         6.49 o                         
  -3  29   2         49.28         45.38         6.84 o                         
  -1  29   2          9.70          3.05         3.15 o                         
   1  29   2         99.79         99.45         5.39 o                         
   3  29   2         86.86         72.41         4.94 o                         
   5  29   2        216.45        221.11         9.42 o                         
   7  29   2        328.75        341.94        10.31 o                         
   9  29   2        125.05        148.48         7.69 o                         
  -8  30   2         63.54         63.59         6.66 o                         
  -6  30   2       1042.05       1078.59        19.85 o                         
  -4  30   2        868.49        888.93        14.20 o                         
  -2  30   2        311.21        342.88        10.54 o                         
   0  30   2       1510.67       1543.74        19.18 o                         
   2  30   2        594.20        597.63        11.68 o                         
   4  30   2         22.19         17.55         5.58 o                         
   6  30   2       1081.78       1110.68        25.72 o                         
   8  30   2        124.95        137.50        12.55 o                         
  -9  31   2        124.40        116.98         8.82 o                         
  -7  31   2       1015.09       1067.26        20.70 o                         
  -5  31   2        690.35        700.49        15.09 o                         
  -3  31   2          0.93          5.01         2.95 o                         
  -1  31   2        125.49        137.48        12.02 o                         
   1  31   2          5.07          6.82         2.75 o                         
   3  31   2         53.99         47.81         4.78 o                         
   5  31   2         10.88         21.79         4.69 o                         
   7  31   2         87.36         74.96         6.83 o                         
  -8  32   2         13.01          8.25         4.10 o                         
  -6  32   2        857.39        847.54        17.92 o                         
  -4  32   2        618.80        655.75        16.02 o                         
  -2  32   2         75.71         71.89         6.54 o                         
   0  32   2          1.94          2.90         3.19 o                         
   2  32   2        315.00        325.03         9.04 o                         
   4  32   2          0.12         -0.49         5.08 o                         
   6  32   2        215.81        189.42        12.20 o                         
  -7  33   2        325.30        353.05        12.88 o                         
  -5  33   2        420.18        459.28        23.57 o                         
  -3  33   2        758.68        801.22        16.24 o                         
  -1  33   2         44.57         38.64         5.18 o                         
   1  33   2          1.25         -2.97         2.97 o                         
   3  33   2        846.26        875.26        15.31 o                         
   5  33   2         75.54         70.33         6.69 o                         
   7  33   2         17.31         15.45         4.52 o                         
  -6  34   2         17.19         26.33         6.10 o                         
  -4  34   2          0.05          2.14         2.95 o                         
  -2  34   2        165.75        159.12         8.67 o                         
   0  34   2        684.44        676.32        16.48 o                         
   2  34   2         75.55         63.78         8.16 o                         
   4  34   2       1275.41       1310.64        22.86 o                         
   6  34   2        351.84        374.98        24.18 o                         
  -7  35   2        104.13         95.40         9.65 o                         
  -5  35   2        624.48        607.13        22.03 o                         
  -3  35   2        651.86        663.77        15.36 o                         
  -1  35   2         15.96         16.19         4.36 o                         
   1  35   2        124.19        124.50         7.87 o                         
   3  35   2        108.41        127.24         7.57 o                         
   5  35   2         92.96        102.95         7.97 o                         
  -6  36   2        320.80        328.57        16.37 o                         
  -4  36   2         51.42         44.28         5.52 o                         
  -2  36   2         19.24         16.61         4.31 o                         
   0  36   2         76.72         66.54         8.77 o                         
   2  36   2          5.50          2.52         3.52 o                         
   4  36   2         94.90         96.06        10.05 o                         
  -5  37   2         21.15         26.47         6.42 o                         
  -3  37   2         80.38         86.55        11.64 o                         
  -1  37   2        269.02        249.65        25.40 o                         
   1  37   2        164.26        161.76         9.43 o                         
   3  37   2        524.83        549.75        14.85 o                         
  -4  38   2         42.29         40.68         5.64 o                         
  -2  38   2         39.78         46.11         5.86 o                         
   0  38   2          0.34         -3.72         4.22 o                         
   2  38   2        741.10        770.10        17.80 o                         
  -3  39   2        168.94        167.80        10.13 o                         
  -1  39   2        323.62        323.34        16.63 o                         
   1  39   2        300.92        328.15        12.73 o                         
 -14   1   3         37.92         33.43         4.41 o                         
 -12   1   3        443.41        437.91         9.73 o                         
 -10   1   3         10.74         15.61         2.80 o                         
  -8   1   3       1350.33       1278.11        10.60 o                         
  -6   1   3       1740.52       1739.23        12.29 o                         
  -4   1   3       3113.00       3863.85        21.59 o                         
  -2   1   3        303.59        364.88         4.47 o                         
   0   1   3       2950.35       2981.00        14.84 o                         
   2   1   3         79.66         36.57         1.94 o                         
   4   1   3       4007.92       4335.62        23.78 o                         
   6   1   3        506.13        446.77         4.75 o                         
   8   1   3        244.14        266.59         5.71 o                         
  10   1   3        326.41        319.60         7.23 o                         
  12   1   3         30.68         30.20         3.62 o                         
 -15   2   3        487.36        477.40        17.67 o                         
 -13   2   3         43.05         31.49         4.16 o                         
 -11   2   3        505.61        498.49         9.78 o                         
  -9   2   3         12.15         15.70         2.50 o                         
  -7   2   3         33.14         25.09         1.70 o                         
  -5   2   3        824.58        774.94         7.41 o                         
  -3   2   3       3160.85       3000.71        18.20 o                         
  -1   2   3      14434.04      15300.70        73.85 o                         
   1   2   3        281.47        305.59         4.61 o                         
   3   2   3       5700.84       6259.55        32.43 o                         
   5   2   3       3888.69       3460.08        19.90 o                         
   7   2   3       2355.76       1963.55        14.77 o                         
   9   2   3        911.93        861.55        11.15 o                         
  11   2   3        980.33       1008.46        13.90 o                         
  13   2   3        123.19        122.99         7.03 o                         
 -14   3   3         34.65         26.52         7.18 o                         
 -12   3   3          5.20          7.03         3.20 o                         
 -10   3   3        458.64        451.35         8.63 o                         
  -8   3   3        200.19        169.86         3.73 o                         
  -6   3   3        186.45        213.46         5.04 o                         
  -4   3   3         27.37         14.98         1.30 o                         
  -2   3   3      70118.66      72795.02       639.06 o                         
   0   3   3       3713.48       3896.25        18.20 o                         
   2   3   3       1401.59       1345.97         8.86 o                         
   4   3   3         29.09         21.63         1.53 o                         
   6   3   3         42.45         32.49         1.73 o                         
   8   3   3        134.73        158.74         4.60 o                         
  10   3   3        166.64        179.29         6.82 o                         
  12   3   3        113.85        138.13         7.02 o                         
 -13   4   3        684.61        672.45        12.87 o                         
 -11   4   3       1532.77       1517.48        17.85 o                         
  -9   4   3        105.30         84.66         3.66 o                         
  -7   4   3         35.59         28.52         1.70 o                         
  -5   4   3        526.37        573.83         5.68 o                         
  -3   4   3       5862.98       6442.87        33.41 o                         
  -1   4   3      14263.69      14938.80        70.12 o                         
   1   4   3        246.10        292.36         2.94 o                         
   3   4   3         57.85         45.38         1.69 o                         
   5   4   3        842.11        873.61         7.14 o                         
   7   4   3         26.55         20.69         1.70 o                         
   9   4   3         33.64         40.86         3.21 o                         
  11   4   3         72.94         64.92         4.38 o                         
  13   4   3        163.03        160.78         9.16 o                         
 -14   5   3        593.50        624.32        13.09 o                         
 -12   5   3       1544.62       1528.28        20.37 o                         
 -10   5   3         24.03         13.56         2.80 o                         
  -8   5   3       1129.22       1111.20        11.23 o                         
  -6   5   3       2418.99       2463.91        19.24 o                         
  -4   5   3        646.82        637.86         6.16 o                         
  -2   5   3         47.53         60.58         2.94 o                         
   0   5   3         55.53         29.64         1.13 o                         
   2   5   3       4617.63       4509.34        24.03 o                         
   4   5   3         51.25         26.93         1.40 o                         
   6   5   3        854.29        890.11         8.45 o                         
   8   5   3        181.19        207.38         5.13 o                         
  10   5   3        715.93        708.68        10.82 o                         
  12   5   3          0.06          2.81         3.07 o                         
 -13   6   3        305.62        280.55         8.75 o                         
 -11   6   3        637.79        640.86        11.87 o                         
  -9   6   3       1202.95       1060.24        11.50 o                         
  -7   6   3        692.46        733.79         7.08 o                         
  -5   6   3       2242.84       2234.58        15.46 o                         
  -3   6   3       5022.33       4772.88        25.76 o                         
  -1   6   3      13676.38      15205.48        80.91 o                         
   1   6   3       1590.61       1718.15        12.66 o                         
   3   6   3       1144.24        994.55         7.36 o                         
   5   6   3        102.35         70.73         2.09 o                         
   7   6   3         44.66         50.19         3.23 o                         
   9   6   3         12.76         10.67         2.18 o                         
  11   6   3        430.31        418.64         9.87 o                         
  13   6   3        159.72        158.94         7.89 o                         
 -14   7   3         27.51         33.13         4.50 o                         
 -12   7   3        349.54        317.35         8.50 o                         
 -10   7   3         52.93         50.02         4.76 o                         
  -8   7   3        429.44        470.01         7.04 o                         
  -6   7   3        492.23        547.40         5.91 o                         
  -4   7   3       1950.67       2175.25        13.82 o                         
  -2   7   3        442.27        491.59         5.05 o                         
   0   7   3        585.77        526.66         4.36 o                         
   2   7   3        721.74        724.80         5.62 o                         
   4   7   3        700.03        653.51         5.82 o                         
   6   7   3        369.58        419.63         4.59 o                         
   8   7   3          1.02          1.74         1.44 o                         
  10   7   3         14.82         11.50         2.73 o                         
  12   7   3          5.02          8.17         2.98 o                         
 -13   8   3        154.94        166.16         7.99 o                         
 -11   8   3        392.48        372.72         9.94 o                         
  -9   8   3        894.61        876.69        11.15 o                         
  -7   8   3       2605.40       2572.98        17.10 o                         
  -5   8   3        135.50        120.91         2.73 o                         
  -3   8   3       6552.19       6873.21        35.97 o                         
  -1   8   3       7121.41       7688.46        39.13 o                         
   1   8   3        862.86        862.08         7.26 o                         
   3   8   3        623.18        655.26         5.58 o                         
   5   8   3        694.95        732.80         6.61 o                         
   7   8   3        661.49        669.15         7.62 o                         
   9   8   3        430.17        467.05         8.20 o                         
  11   8   3         64.93         51.93         4.67 o                         
 -14   9   3       1275.74       1287.28        19.31 o                         
 -12   9   3        393.48        414.61        10.07 o                         
 -10   9   3        168.89        146.89         5.51 o                         
  -8   9   3       4560.45       4544.66        30.56 o                         
  -6   9   3       3006.20       3049.87        20.15 o                         
  -4   9   3       3421.97       3607.18        21.01 o                         
  -2   9   3       1733.88       2123.40        13.29 o                         
   0   9   3         41.04         17.46         1.35 o                         
   2   9   3        363.66        284.94         3.80 o                         
   4   9   3       3900.74       4022.26        22.78 o                         
   6   9   3       2595.91       2467.71        18.21 o                         
   8   9   3       3118.29       3011.83        21.75 o                         
  10   9   3        527.30        523.09        10.35 o                         
  12   9   3         27.85         45.86         4.53 o                         
 -13  10   3          0.31         -0.56         2.76 o                         
 -11  10   3        176.31        206.37         7.15 o                         
  -9  10   3       1064.60       1075.17        15.41 o                         
  -7  10   3       2320.16       2094.54        14.79 o                         
  -5  10   3       2865.03       2977.75        18.46 o                         
  -3  10   3       5161.14       5482.48        29.64 o                         
  -1  10   3       9587.01       9989.36        61.14 o                         
   1  10   3          3.38          0.20         1.15 o                         
   3  10   3        285.81        300.81         3.03 o                         
   5  10   3        990.63        948.61         8.17 o                         
   7  10   3       1332.44       1275.59        11.55 o                         
   9  10   3        173.07        180.39         8.19 o                         
  11  10   3        137.88        174.29         7.28 o                         
 -14  11   3          9.21          5.44         4.63 o                         
 -12  11   3         28.37         25.06         3.84 o                         
 -10  11   3         19.36          9.26         2.39 o                         
  -8  11   3        244.61        208.68         4.98 o                         
  -6  11   3          8.13          1.62         1.13 o                         
  -4  11   3        892.02        973.23         8.06 o                         
  -2  11   3       5519.33       6490.25        34.32 o                         
   0  11   3       1391.67       1784.81        11.28 o                         
   2  11   3        536.65        520.15         5.48 o                         
   4  11   3       5551.80       5526.23        30.13 o                         
   6  11   3         11.47         14.21         1.52 o                         
   8  11   3         68.06         78.75         3.72 o                         
  10  11   3          7.76         12.14         3.60 o                         
  12  11   3        129.20        141.06         8.65 o                         
 -13  12   3        142.25        151.04         8.17 o                         
 -11  12   3        739.05        756.04        12.47 o                         
  -9  12   3        342.26        340.89         6.66 o                         
  -7  12   3         31.24         13.26         1.45 o                         
  -5  12   3         95.40        105.54         2.82 o                         
  -3  12   3         43.69         14.32         1.19 o                         
  -1  12   3       2936.49       2948.57        17.34 o                         
   1  12   3        117.91        120.21         2.49 o                         
   3  12   3        873.10        911.29         8.03 o                         
   5  12   3      12981.61      12485.02        63.57 o                         
   7  12   3        644.94        578.71         8.07 o                         
   9  12   3         20.32         28.59         4.85 o                         
  11  12   3        149.00        139.97         8.62 o                         
 -14  13   3        896.00        913.96        20.94 o                         
 -12  13   3         36.61         36.01         4.17 o                         
 -10  13   3        234.51        229.50         8.07 o                         
  -8  13   3       1289.56       1264.30        12.87 o                         
  -6  13   3       8206.26       8017.50        43.50 o                         
  -4  13   3        317.04        312.13         4.27 o                         
  -2  13   3        743.96        875.97         7.29 o                         
   0  13   3       3905.90       3878.83        20.14 o                         
   2  13   3       3120.66       3163.43        24.11 o                         
   4  13   3          9.62         30.67         1.85 o                         
   6  13   3         56.61         52.07         3.10 o                         
   8  13   3        224.40        237.05         5.48 o                         
  10  13   3        607.71        627.50        14.04 o                         
  12  13   3         32.47         42.06         5.46 o                         
 -13  14   3         67.95         78.81         9.60 o                         
 -11  14   3        617.61        624.49        11.50 o                         
  -9  14   3        377.30        442.67         7.67 o                         
  -7  14   3         57.22         51.98         2.36 o                         
  -5  14   3          4.51          1.49         1.10 o                         
  -3  14   3       1020.97       1006.34         8.32 o                         
  -1  14   3        675.73        620.48         6.39 o                         
   1  14   3        712.38        631.92         5.31 o                         
   3  14   3        239.78        262.55         5.07 o                         
   5  14   3          0.91         -0.94         1.13 o                         
   7  14   3       1100.22       1028.22        11.51 o                         
   9  14   3        697.01        710.32        14.31 o                         
  11  14   3        306.59        324.25        11.03 o                         
 -12  15   3         93.89         90.05         7.52 o                         
 -10  15   3          0.23          0.03         2.02 o                         
  -8  15   3        143.53        135.48         7.61 o                         
  -6  15   3       1734.10       1810.87        18.31 o                         
  -4  15   3       1254.55       1370.64        10.62 o                         
  -2  15   3         42.19         70.52         3.08 o                         
   0  15   3       1408.30       1698.82         9.58 o                         
   2  15   3        233.95        221.20         3.66 o                         
   4  15   3       1054.50        990.75         9.09 o                         
   6  15   3         53.86         62.90         3.10 o                         
   8  15   3        760.37        773.84        11.87 o                         
  10  15   3        306.59        305.60        10.36 o                         
  12  15   3         38.36         35.76         5.52 o                         
 -13  16   3        173.64        189.62        10.91 o                         
 -11  16   3       1071.46       1056.99        21.77 o                         
  -9  16   3         11.07          9.48         2.08 o                         
  -7  16   3        901.88        812.29         8.42 o                         
  -5  16   3        106.71         83.56         2.74 o                         
  -3  16   3       1126.82       1164.04         9.43 o                         
  -1  16   3        857.16        830.73        11.83 o                         
   1  16   3         83.41        102.94         3.43 o                         
   3  16   3       4705.42       4531.82        28.11 o                         
   5  16   3       3297.72       3158.83        21.65 o                         
   7  16   3        507.25        477.04        13.03 o                         
   9  16   3        230.47        230.73        11.10 o                         
  11  16   3        119.57        118.01         7.84 o                         
 -12  17   3        661.77        669.90        16.69 o                         
 -10  17   3        209.62        204.02         8.27 o                         
  -8  17   3       2285.25       2173.39        18.75 o                         
  -6  17   3         61.25        128.21         4.81 o                         
  -4  17   3        426.63        514.22         7.57 o                         
  -2  17   3       1574.47       1607.70        13.11 o                         
   0  17   3       8883.68       9102.79        50.95 o                         
   2  17   3        334.86        352.24         6.34 o                         
   4  17   3        972.32        868.28        13.72 o                         
   6  17   3        934.97        931.95        12.58 o                         
   8  17   3       1810.72       1784.60        20.13 o                         
  10  17   3        164.50        149.05         8.56 o                         
 -13  18   3          0.67         -2.29         3.80 o                         
 -11  18   3        643.55        668.03        16.01 o                         
  -9  18   3         21.67         16.28         2.85 o                         
  -7  18   3        312.03        284.28         4.91 o                         
  -5  18   3         91.68        180.23         4.70 o                         
  -3  18   3       2974.77       2764.16        17.91 o                         
  -1  18   3        218.63        242.75         3.53 o                         
   1  18   3       2606.08       2741.35        26.31 o                         
   3  18   3        127.46        161.71         6.64 o                         
   5  18   3       2066.92       1934.98        17.34 o                         
   7  18   3        413.85        406.86         9.19 o                         
   9  18   3       1096.85       1084.16        21.45 o                         
  11  18   3        121.87        131.39         8.69 o                         
 -12  19   3         45.96         37.94         5.90 o                         
 -10  19   3        291.31        320.89        11.35 o                         
  -8  19   3        994.29        884.51        12.23 o                         
  -6  19   3        415.43        323.58         5.15 o                         
  -4  19   3        196.59        158.01         3.86 o                         
  -2  19   3       1360.01       1304.52        11.28 o                         
   0  19   3       1600.99       1546.94        12.94 o                         
   2  19   3        169.41        183.41         4.60 o                         
   4  19   3       1920.51       1807.32        16.62 o                         
   6  19   3        100.53         98.52         5.56 o                         
   8  19   3        723.89        715.60        12.26 o                         
  10  19   3        479.88        479.90        13.45 o                         
 -13  20   3          0.16         -3.72         3.72 o                         
 -11  20   3         11.01          5.99         3.64 o                         
  -9  20   3       1301.42       1296.45        19.40 o                         
  -7  20   3        391.08        331.44         6.15 o                         
  -5  20   3          2.58          0.76         1.14 o                         
  -3  20   3       7290.89       7293.87        40.18 o                         
  -1  20   3        112.90        120.99         3.96 o                         
   1  20   3       7290.35       6728.94        43.93 o                         
   3  20   3       5399.26       5179.32        36.00 o                         
   5  20   3       1403.55       1499.23        15.19 o                         
   7  20   3         45.15         40.94         5.04 o                         
   9  20   3        720.09        717.99        12.89 o                         
  11  20   3        141.62        151.87         9.20 o                         
 -12  21   3         79.51         76.48         7.68 o                         
 -10  21   3        142.09        136.63         7.26 o                         
  -8  21   3         88.28         93.58         5.22 o                         
  -6  21   3       1864.88       1791.42        15.74 o                         
  -4  21   3        443.57        309.52         4.73 o                         
  -2  21   3        181.49        195.25         5.60 o                         
   0  21   3         87.35         99.00         3.02 o                         
   2  21   3       3090.22       2963.49        23.39 o                         
   4  21   3        590.27        585.51         8.68 o                         
   6  21   3        445.69        405.04         8.70 o                         
   8  21   3       1653.44       1677.40        20.27 o                         
  10  21   3       1419.47       1444.65        36.60 o                         
 -11  22   3         25.53         14.10         4.45 o                         
  -9  22   3        336.01        353.34        10.55 o                         
  -7  22   3        107.52        110.38         5.14 o                         
  -5  22   3         14.40         23.62         2.17 o                         
  -3  22   3        128.45         94.64         2.92 o                         
  -1  22   3          8.59          4.28         1.30 o                         
   1  22   3        471.73        478.95         7.28 o                         
   3  22   3         59.09         61.85         3.45 o                         
   5  22   3        411.94        422.18         8.84 o                         
   7  22   3          5.06          2.55         2.36 o                         
   9  22   3          4.28          4.99         2.88 o                         
 -12  23   3        978.30        959.24        20.98 o                         
 -10  23   3         10.01          8.84         3.49 o                         
  -8  23   3        435.72        458.74        10.32 o                         
  -6  23   3       1980.82       1883.51        16.61 o                         
  -4  23   3        563.23        428.20         6.69 o                         
  -2  23   3         54.40         44.72         2.69 o                         
   0  23   3        374.32        387.95         6.86 o                         
   2  23   3         80.03         72.64         7.16 o                         
   4  23   3          0.20          3.80         1.86 o                         
   6  23   3        284.56        321.82         8.04 o                         
   8  23   3         27.61         31.19         4.62 o                         
  10  23   3         54.87         66.66         6.53 o                         
 -11  24   3       1265.67       1323.20        23.82 o                         
  -9  24   3        999.25        923.99        18.30 o                         
  -7  24   3        107.50        108.15         5.83 o                         
  -5  24   3        390.60        399.34         6.71 o                         
  -3  24   3        213.48        248.85         5.80 o                         
  -1  24   3         24.35         25.90         2.28 o                         
   1  24   3         64.66         67.80         3.75 o                         
   3  24   3       1431.76       1405.81        14.91 o                         
   5  24   3       1795.10       1725.37        27.28 o                         
   7  24   3         27.79         32.64         6.90 o                         
   9  24   3        185.18        198.33         7.62 o                         
 -10  25   3        351.15        366.02        10.62 o                         
  -8  25   3        413.23        407.88        10.36 o                         
  -6  25   3        696.23        655.54         9.95 o                         
  -4  25   3       2394.01       2281.67        23.19 o                         
  -2  25   3         33.00         32.43         3.12 o                         
   0  25   3       3521.84       3313.77        26.01 o                         
   2  25   3        463.68        420.85         7.31 o                         
   4  25   3         15.14         21.63         2.47 o                         
   6  25   3        278.25        299.06         8.00 o                         
   8  25   3       1920.49       1996.89        25.85 o                         
  10  25   3        131.77        167.02        16.65 o                         
 -11  26   3         46.15         48.83         5.51 o                         
  -9  26   3         66.06         58.67         5.23 o                         
  -7  26   3        178.16        150.50         9.08 o                         
  -5  26   3        429.89        444.10         9.17 o                         
  -3  26   3          7.66          2.75         1.80 o                         
  -1  26   3       2167.42       2071.08        24.68 o                         
   1  26   3        620.95        563.24         8.69 o                         
   3  26   3          1.22         -0.35         1.69 o                         
   5  26   3         12.90         22.42         3.21 o                         
   7  26   3        223.48        232.63        12.48 o                         
   9  26   3          5.74          3.87         4.37 o                         
 -10  27   3        227.66        252.36         9.82 o                         
  -8  27   3        207.71        205.38         8.26 o                         
  -6  27   3        459.86        397.69         9.11 o                         
  -4  27   3        298.73        282.94         8.20 o                         
  -2  27   3       1437.91       1474.12        17.73 o                         
   0  27   3       1229.74       1284.54        16.61 o                         
   2  27   3        122.25        126.12         6.66 o                         
   4  27   3         49.90         52.20         3.63 o                         
   6  27   3        350.00        351.70         8.84 o                         
   8  27   3          5.09          9.65         3.10 o                         
  -9  28   3       1970.92       2099.39        31.02 o                         
  -7  28   3         11.39         10.96         4.23 o                         
  -5  28   3        842.32        864.16        13.79 o                         
  -3  28   3        373.99        346.71        16.76 o                         
  -1  28   3       2851.28       2837.96        27.89 o                         
   1  28   3          9.03          5.64         2.27 o                         
   3  28   3       1224.72       1233.27        16.96 o                         
   5  28   3        729.23        711.60        12.35 o                         
   7  28   3        880.58        936.48        19.35 o                         
   9  28   3        204.23        208.97        10.33 o                         
 -10  29   3         75.22         76.68         8.24 o                         
  -8  29   3          8.98          6.60         4.01 o                         
  -6  29   3        494.75        514.62        12.02 o                         
  -4  29   3       1002.99        982.17        16.86 o                         
  -2  29   3          2.12          3.69         2.57 o                         
   0  29   3         92.79         88.21         5.39 o                         
   2  29   3        380.29        386.13        13.34 o                         
   4  29   3        528.35        556.12        11.48 o                         
   6  29   3        795.90        840.71        14.33 o                         
   8  29   3         93.16        102.40         6.26 o                         
  -9  30   3         10.38         31.12         5.66 o                         
  -7  30   3        262.42        292.18        13.30 o                         
  -5  30   3        375.80        367.18         9.21 o                         
  -3  30   3        130.42        134.04         7.55 o                         
  -1  30   3          1.17          0.69         2.36 o                         
   1  30   3          3.85         -0.57         2.45 o                         
   3  30   3        234.02        244.30         8.08 o                         
   5  30   3          2.60          3.10         6.06 o                         
   7  30   3         10.22          8.21         3.69 o                         
  -8  31   3       1203.91       1225.14        23.12 o                         
  -6  31   3        533.07        557.69        14.62 o                         
  -4  31   3         80.31         75.87         6.09 o                         
  -2  31   3       1113.00       1114.28        18.85 o                         
   0  31   3        368.91        365.21        10.65 o                         
   2  31   3        210.22        196.41         9.06 o                         
   4  31   3        719.40        793.35        16.76 o                         
   6  31   3          4.36          8.41         3.46 o                         
  -9  32   3        853.11        898.29        22.98 o                         
  -7  32   3        626.00        627.94        16.67 o                         
  -5  32   3        339.53        333.72        11.34 o                         
  -3  32   3        942.93        891.66        17.06 o                         
  -1  32   3        666.46        636.00        21.42 o                         
   1  32   3         82.44         91.39         5.71 o                         
   3  32   3       1077.51       1029.38        20.54 o                         
   5  32   3       1449.48       1437.52        23.89 o                         
   7  32   3        324.77        318.09        12.55 o                         
  -8  33   3        124.65        139.28        11.81 o                         
  -6  33   3        253.52        261.53        14.99 o                         
  -4  33   3        167.58        166.22         8.92 o                         
  -2  33   3         51.22         52.11         5.34 o                         
   0  33   3        322.21        325.64         9.63 o                         
   2  33   3        762.44        790.96        15.22 o                         
   4  33   3         55.20         62.23         6.36 o                         
   6  33   3        349.08        369.18        19.35 o                         
  -7  34   3        229.06        234.82        14.72 o                         
  -5  34   3        246.58        275.60        10.69 o                         
  -3  34   3        196.85        180.16         8.92 o                         
  -1  34   3        187.50        187.58        11.34 o                         
   1  34   3          5.04          0.80         2.85 o                         
   3  34   3         59.15         83.48         6.17 o                         
   5  34   3         83.26         73.00         6.97 o                         
  -6  35   3        597.88        618.88        20.16 o                         
  -4  35   3        164.89        175.19         8.86 o                         
  -2  35   3        171.30        163.33        10.28 o                         
   0  35   3        801.22        764.48        16.66 o                         
   2  35   3       2155.01       2136.86        26.27 o                         
   4  35   3         87.10         90.03         7.49 o                         
  -5  36   3        223.58        210.41        13.72 o                         
  -3  36   3        517.06        551.46        14.42 o                         
  -1  36   3        195.94        210.43        10.17 o                         
   1  36   3        176.45        174.59        10.73 o                         
   3  36   3        236.50        231.37         9.68 o                         
  -4  37   3        177.71        174.04         9.26 o                         
  -2  37   3        126.74        110.94         7.90 o                         
   0  37   3        223.42        183.77        10.42 o                         
   2  37   3         76.92         81.31         7.22 o                         
  -3  38   3        615.41        686.67        20.95 o                         
  -1  38   3        366.67        337.04        12.58 o                         
   1  38   3          0.63          4.87         4.01 o                         
  -2  39   3         10.35         12.27         4.10 o                         
   0  39   3        315.47        306.42        12.32 o                         
 -14   0   4        281.90        283.59        14.11 o                         
 -12   0   4       3489.10       3350.04        43.71 o                         
 -10   0   4       1426.26       1386.15        22.76 o                         
  -8   0   4       2265.24       2302.50        23.37 o                         
  -6   0   4       4056.81       4266.05        35.52 o                         
  -4   0   4      16074.85      16682.18       134.04 o                         
  -2   0   4          0.06          2.44         1.37 o                         
   0   0   4        722.29        802.17        10.67 o                         
   2   0   4       4620.22       4769.48        36.13 o                         
   4   0   4          9.91          4.42         1.37 o                         
   6   0   4       1602.86       1746.69        17.29 o                         
   8   0   4       1547.34       1734.78        35.93 o                         
  10   0   4        860.04        845.89        17.12 o                         
  12   0   4        412.35        423.12        17.28 o                         
 -15   1   4         68.88         85.49         6.41 o                         
 -13   1   4        952.82        885.91        15.11 o                         
 -11   1   4       1163.42       1127.50        15.10 o                         
  -9   1   4       1615.95       1712.74        13.87 o                         
  -7   1   4         15.80          0.41         1.04 o                         
  -5   1   4       4619.59       4979.36        30.00 o                         
  -3   1   4       2152.81       2114.81        13.26 o                         
  -1   1   4        396.10        349.67         2.68 o                         
   1   1   4        413.74        493.85         6.01 o                         
   3   1   4       3409.71       3545.70        20.12 o                         
   5   1   4       7324.00       7159.63        38.07 o                         
   7   1   4       1011.60        947.31        10.71 o                         
   9   1   4        306.25        299.24        10.10 o                         
  11   1   4        419.42        412.35         8.95 o                         
 -14   2   4        798.16        832.37        15.24 o                         
 -12   2   4        130.36        133.30         6.48 o                         
 -10   2   4       2312.64       2173.70        21.43 o                         
  -8   2   4       1467.55       1567.19        12.69 o                         
  -6   2   4        462.01        513.14         6.04 o                         
  -4   2   4        191.90        128.60         2.74 o                         
  -2   2   4        388.09        417.20         4.52 o                         
   0   2   4        161.56        107.84         1.57 o                         
   2   2   4       5220.57       5913.06        31.01 o                         
   4   2   4         23.00         35.23         1.77 o                         
   6   2   4         14.01         16.96         1.64 o                         
   8   2   4          6.14          0.47         2.03 o                         
  10   2   4        334.86        285.37         6.97 o                         
  12   2   4         75.61         67.35         5.34 o                         
 -15   3   4          1.82          4.69         3.77 o                         
 -13   3   4          4.88          3.57         3.90 o                         
 -11   3   4        215.76        234.99         7.15 o                         
  -9   3   4       5029.17       4711.73        32.40 o                         
  -7   3   4       2575.85       2638.47        17.76 o                         
  -5   3   4        323.75        382.90         5.09 o                         
  -3   3   4      17872.98      19466.84       146.31 o                         
  -1   3   4      11267.65      11964.23        52.71 o                         
   1   3   4       9921.95      11806.77        62.59 o                         
   3   3   4       3102.41       3179.90        18.58 o                         
   5   3   4        316.87        271.24         3.99 o                         
   7   3   4        174.18        177.87         3.78 o                         
   9   3   4        393.45        368.40         8.70 o                         
  11   3   4        403.00        433.37        13.64 o                         
 -14   4   4       2439.11       2447.69        30.43 o                         
 -12   4   4       1048.90       1088.01        15.81 o                         
 -10   4   4       1203.30       1111.13        14.24 o                         
  -8   4   4        927.80        997.52         9.47 o                         
  -6   4   4       7886.75       7874.65        42.43 o                         
  -4   4   4        153.11        102.93         2.52 o                         
  -2   4   4       1840.14       1926.11        12.15 o                         
   0   4   4         61.47         29.68         1.17 o                         
   2   4   4       3658.18       3579.81        20.07 o                         
   4   4   4        503.88        586.10         5.83 o                         
   6   4   4       1253.37       1395.28        10.46 o                         
   8   4   4       1618.76       1684.49        16.40 o                         
  10   4   4       3181.30       3161.96        27.20 o                         
  12   4   4        110.19        117.63         6.76 o                         
 -15   5   4          1.97          8.35         3.50 o                         
 -13   5   4          0.42         -3.66         3.66 o                         
 -11   5   4       1435.08       1426.58        17.33 o                         
  -9   5   4       3378.39       3290.38        26.58 o                         
  -7   5   4          8.61          2.14         1.16 o                         
  -5   5   4         24.94         35.21         1.86 o                         
  -3   5   4        527.83        696.25         6.67 o                         
  -1   5   4      11645.54      12737.00        62.94 o                         
   1   5   4       2975.38       3375.12        18.99 o                         
   3   5   4       2093.07       2512.84        15.54 o                         
   5   5   4        402.00        347.85         4.68 o                         
   7   5   4        414.52        397.49         5.81 o                         
   9   5   4        780.94        753.79        10.65 o                         
  11   5   4          0.14         -0.20         2.59 o                         
 -14   6   4         39.55         35.63         5.62 o                         
 -12   6   4         85.21         86.34         6.06 o                         
 -10   6   4        272.54        270.67         7.69 o                         
  -8   6   4       2977.96       2862.37        20.44 o                         
  -6   6   4        119.82        240.38         4.05 o                         
  -4   6   4        793.77       1037.54        10.42 o                         
  -2   6   4        324.48        417.02         4.90 o                         
   0   6   4       7000.22       7311.50        37.56 o                         
   2   6   4          0.12          5.48         0.93 o                         
   4   6   4         65.01         48.85         2.02 o                         
   6   6   4         12.47         23.28         1.85 o                         
   8   6   4       1060.57       1018.17        12.33 o                         
  10   6   4        169.31        166.80         6.66 o                         
  12   6   4         45.52         63.01         5.02 o                         
 -13   7   4         46.33         49.07         6.79 o                         
 -11   7   4        807.95        757.45        12.55 o                         
  -9   7   4        935.07        901.68        10.90 o                         
  -7   7   4       4404.22       4536.37        27.26 o                         
  -5   7   4        883.84        847.29        10.02 o                         
  -3   7   4       6111.94       6203.77        33.13 o                         
  -1   7   4       7885.17       8113.73        44.38 o                         
   1   7   4        292.27        324.66         3.49 o                         
   3   7   4       1649.76       1780.96        11.87 o                         
   5   7   4       1601.86       1588.33        12.30 o                         
   7   7   4         33.78         29.13         2.18 o                         
   9   7   4         67.07         65.64         6.98 o                         
  11   7   4        311.87        301.47         8.58 o                         
 -14   8   4       1909.81       1881.80        23.94 o                         
 -12   8   4        378.04        420.87        10.07 o                         
 -10   8   4       1709.19       1648.37        16.37 o                         
  -8   8   4       5687.44       5464.95        35.63 o                         
  -6   8   4       5144.54       5119.45        29.55 o                         
  -4   8   4       4096.72       4026.19        23.42 o                         
  -2   8   4        243.83        287.55         4.49 o                         
   0   8   4       2388.91       2358.62        13.35 o                         
   2   8   4       3196.81       3209.61        18.10 o                         
   4   8   4        404.67        390.44         4.82 o                         
   6   8   4        891.03        923.61         9.00 o                         
   8   8   4       4133.98       4161.59        31.12 o                         
  10   8   4        963.79        929.57        14.19 o                         
  12   8   4        440.40        494.39        16.21 o                         
 -13   9   4         40.53         40.84         4.84 o                         
 -11   9   4        140.18        134.68         6.23 o                         
  -9   9   4       2500.73       2504.28        20.79 o                         
  -7   9   4       1375.42       1303.83        10.96 o                         
  -5   9   4        808.65        797.18         8.78 o                         
  -3   9   4       1310.67       1344.22        10.08 o                         
  -1   9   4        241.01        217.13         3.24 o                         
   1   9   4       1637.54       1891.28        11.05 o                         
   3   9   4       2455.14       2597.43        15.96 o                         
   5   9   4        711.25        513.18         5.88 o                         
   7   9   4          6.20         12.17         1.77 o                         
   9   9   4          5.65          9.78         2.59 o                         
  11   9   4        226.21        228.77        11.04 o                         
 -14  10   4          2.17          4.13         3.16 o                         
 -12  10   4          0.54         -2.42         2.42 o                         
 -10  10   4        859.27        842.97        11.19 o                         
  -8  10   4          0.19          1.51         1.27 o                         
  -6  10   4       2031.91       1832.56        14.28 o                         
  -4  10   4        477.84        510.87         6.13 o                         
  -2  10   4        734.86        917.53         8.16 o                         
   0  10   4          0.84          2.72         0.72 o                         
   2  10   4        791.00        716.75         7.05 o                         
   4  10   4         62.01         34.33         1.76 o                         
   6  10   4        175.36        163.48         5.49 o                         
   8  10   4        398.20        367.45         6.67 o                         
  10  10   4         67.78         69.29         5.12 o                         
  12  10   4          2.38          4.04         3.62 o                         
 -13  11   4         37.50         34.26         4.26 o                         
 -11  11   4       1100.88       1111.60        15.46 o                         
  -9  11   4       1681.13       1615.70        15.73 o                         
  -7  11   4        295.27        299.02         4.86 o                         
  -5  11   4       2247.00       2139.65        14.96 o                         
  -3  11   4       8971.43       8986.09        46.93 o                         
  -1  11   4       4015.71       4396.76        26.63 o                         
   1  11   4        344.37        364.27         4.71 o                         
   3  11   4       7295.25       6592.65        38.27 o                         
   5  11   4       4562.12       4366.18        26.84 o                         
   7  11   4       1274.86       1207.29        13.69 o                         
   9  11   4        321.48        345.06         8.30 o                         
  11  11   4        331.28        341.59        12.59 o                         
 -14  12   4        492.49        479.40        15.09 o                         
 -12  12   4        708.54        723.44        21.16 o                         
 -10  12   4        174.99        204.23         6.07 o                         
  -8  12   4       2320.18       2233.63        17.13 o                         
  -6  12   4       5911.68       5711.96        32.85 o                         
  -4  12   4       1360.59       1164.44        10.58 o                         
  -2  12   4       1435.88       1625.93        11.63 o                         
   0  12   4       3629.14       3647.43        19.41 o                         
   2  12   4        661.94        681.78         6.88 o                         
   4  12   4          0.73         16.77         1.59 o                         
   6  12   4       5440.34       5483.77        37.04 o                         
   8  12   4       1329.51       1283.16        13.66 o                         
  10  12   4         35.01         32.14         4.72 o                         
  12  12   4         22.73         22.63         4.64 o                         
 -13  13   4        362.69        387.82        10.58 o                         
 -11  13   4        190.78        203.22         7.52 o                         
  -9  13   4        476.40        478.56         8.13 o                         
  -7  13   4          1.11          1.50         1.29 o                         
  -5  13   4        415.03        409.00         5.37 o                         
  -3  13   4          5.16          9.54         1.68 o                         
  -1  13   4          0.52          2.67         1.08 o                         
   1  13   4        560.80        588.29         6.96 o                         
   3  13   4       2587.74       2438.87        17.12 o                         
   5  13   4       1333.89       1331.98        11.57 o                         
   7  13   4        789.05        769.37        12.07 o                         
   9  13   4         15.69         15.83         3.68 o                         
  11  13   4        165.98        193.93        11.64 o                         
 -14  14   4        186.39        188.03        11.31 o                         
 -12  14   4         28.44         23.19         3.78 o                         
 -10  14   4          0.00          0.59         1.88 o                         
  -8  14   4        523.10        453.55         7.49 o                         
  -6  14   4        128.13        107.63         4.60 o                         
  -4  14   4        232.80        242.63         4.32 o                         
  -2  14   4        249.42        214.34         3.61 o                         
   0  14   4       5184.38       5020.03        25.78 o                         
   2  14   4        373.61        282.08         4.27 o                         
   4  14   4       3888.88       3852.56        24.93 o                         
   6  14   4       1111.36       1061.02        11.34 o                         
   8  14   4        476.79        489.19         9.42 o                         
  10  14   4       1175.03       1201.26        20.27 o                         
 -13  15   4          3.42          4.03         3.83 o                         
 -11  15   4       1185.92       1242.82        16.73 o                         
  -9  15   4        267.44        249.81         7.61 o                         
  -7  15   4        646.32        589.81         7.11 o                         
  -5  15   4        744.89        700.75         7.57 o                         
  -3  15   4      10582.18      10271.00        53.68 o                         
  -1  15   4       1196.09       1085.47        10.89 o                         
   1  15   4          8.63          7.04         1.27 o                         
   3  15   4       4093.82       3971.63        25.51 o                         
   5  15   4       4915.34       4515.79        29.01 o                         
   7  15   4          8.42          9.22         2.74 o                         
   9  15   4         15.02          8.92         3.51 o                         
  11  15   4        763.76        798.01        17.17 o                         
 -12  16   4        118.04        125.08         8.76 o                         
 -10  16   4         17.18         17.63         2.78 o                         
  -8  16   4        634.13        682.70        11.41 o                         
  -6  16   4        661.94        622.21         9.10 o                         
  -4  16   4        106.71        138.49         4.35 o                         
  -2  16   4        108.98         97.39         2.69 o                         
   0  16   4       4326.88       4213.34        26.36 o                         
   2  16   4       2228.82       2174.29        15.85 o                         
   4  16   4         16.87         22.74         2.30 o                         
   6  16   4          4.50          6.72         2.34 o                         
   8  16   4       1235.58       1162.12        15.52 o                         
  10  16   4        809.47        787.22        16.55 o                         
 -13  17   4         88.40         93.85         8.35 o                         
 -11  17   4        210.92        210.76         8.80 o                         
  -9  17   4          1.24          3.06         2.05 o                         
  -7  17   4         34.33         27.79         2.20 o                         
  -5  17   4        448.95        423.39         5.78 o                         
  -3  17   4        352.43        327.47         4.79 o                         
  -1  17   4        349.09        386.70         4.76 o                         
   1  17   4        758.00        803.40         7.76 o                         
   3  17   4       1225.27       1128.81        10.20 o                         
   5  17   4        229.10        187.07         5.11 o                         
   7  17   4          6.90          5.48         2.43 o                         
   9  17   4        274.65        284.22        10.04 o                         
  11  17   4         99.02        104.68         7.73 o                         
 -12  18   4        537.79        553.24        25.67 o                         
 -10  18   4          1.93          5.35         2.65 o                         
  -8  18   4        617.50        606.72         9.18 o                         
  -6  18   4        329.09        299.39         5.39 o                         
  -4  18   4        369.81        309.11         5.51 o                         
  -2  18   4        891.89        832.52         7.88 o                         
   0  18   4       1376.51       1372.23        11.28 o                         
   2  18   4       2594.85       2390.13        19.85 o                         
   4  18   4        881.42        890.15        10.81 o                         
   6  18   4         15.38         13.54         2.76 o                         
   8  18   4        372.54        438.29         9.56 o                         
  10  18   4         74.64         83.49         6.84 o                         
 -13  19   4          8.10          2.37         3.89 o                         
 -11  19   4        400.39        372.89        10.58 o                         
  -9  19   4        238.40        245.19         7.26 o                         
  -7  19   4        689.66        711.44         8.34 o                         
  -5  19   4       1553.40       1444.07        12.15 o                         
  -3  19   4       3355.40       3224.40        20.73 o                         
  -1  19   4        418.26        492.30         5.57 o                         
   1  19   4        134.00         87.95         4.92 o                         
   3  19   4       1209.63       1308.26        13.69 o                         
   5  19   4       1367.37       1366.01        14.48 o                         
   7  19   4        316.21        320.28         7.96 o                         
   9  19   4          2.90          6.32         5.90 o                         
 -12  20   4        155.81        152.27         9.98 o                         
 -10  20   4        216.06        209.68         8.28 o                         
  -8  20   4        261.58        252.96         6.89 o                         
  -6  20   4        260.94        275.83         5.14 o                         
  -4  20   4       2848.20       2638.33        21.16 o                         
  -2  20   4        493.79        479.10         5.91 o                         
   0  20   4       4468.31       4261.58        30.64 o                         
   2  20   4       2072.36       1903.91        20.22 o                         
   4  20   4          1.94          8.75         2.10 o                         
   6  20   4          3.69         -1.96         1.96 o                         
   8  20   4        930.28        948.15        14.63 o                         
  10  20   4        151.35        149.18         9.22 o                         
 -11  21   4        504.15        514.94        12.37 o                         
  -9  21   4        242.86        235.77         8.21 o                         
  -7  21   4        472.87        465.18         7.43 o                         
  -5  21   4        282.70        328.89         7.13 o                         
  -3  21   4        341.31        365.69         5.30 o                         
  -1  21   4        860.27        880.80         9.06 o                         
   1  21   4         96.08        131.22         4.33 o                         
   3  21   4        631.77        602.13         8.95 o                         
   5  21   4         82.66         62.55         4.85 o                         
   7  21   4         91.20         86.45         5.46 o                         
   9  21   4         24.04         27.62         4.75 o                         
 -12  22   4        763.51        796.45        18.98 o                         
 -10  22   4         26.74         26.16         5.12 o                         
  -8  22   4       1328.52       1247.78        15.76 o                         
  -6  22   4       1067.47       1087.95        11.88 o                         
  -4  22   4       1101.52       1161.30        10.71 o                         
  -2  22   4        109.83         99.50         3.35 o                         
   0  22   4         29.67         29.49         2.56 o                         
   2  22   4       2369.77       2175.82        19.37 o                         
   4  22   4        179.97        189.44         7.44 o                         
   6  22   4         36.77         32.05         3.57 o                         
   8  22   4        299.18        326.43        13.69 o                         
  10  22   4         12.75          7.26         3.86 o                         
 -11  23   4        521.16        579.49        13.57 o                         
  -9  23   4       1262.38       1257.11        18.50 o                         
  -7  23   4        165.53        172.34         5.13 o                         
  -5  23   4        598.71        578.19         8.18 o                         
  -3  23   4       3338.08       3161.62        21.32 o                         
  -1  23   4       2760.09       2706.25        22.11 o                         
   1  23   4       1166.89       1107.64        12.46 o                         
   3  23   4         36.13         39.02         3.01 o                         
   5  23   4       1229.06       1232.68        16.06 o                         
   7  23   4        222.13        246.74         7.72 o                         
   9  23   4         20.62         16.66         4.05 o                         
 -12  24   4         93.31         72.78         9.22 o                         
 -10  24   4        862.81        877.05        18.59 o                         
  -8  24   4         20.35         12.97         3.42 o                         
  -6  24   4       1133.25       1127.69        15.26 o                         
  -4  24   4         74.67         61.89         3.25 o                         
  -2  24   4         54.96         50.09         3.70 o                         
   0  24   4        472.39        423.28         7.25 o                         
   2  24   4          0.10          2.81         1.85 o                         
   4  24   4         52.22         59.92         3.71 o                         
   6  24   4       1005.93       1038.64        15.08 o                         
   8  24   4        406.40        390.37         9.82 o                         
 -11  25   4         14.02         14.69         3.73 o                         
  -9  25   4         11.91          1.79         2.74 o                         
  -7  25   4         60.41         60.25         4.76 o                         
  -5  25   4         86.15         73.07         3.96 o                         
  -3  25   4        116.15        135.43         4.94 o                         
  -1  25   4       1549.57       1552.10        18.38 o                         
   1  25   4          1.34          0.31         1.73 o                         
   3  25   4        262.31        250.79         6.34 o                         
   5  25   4         25.12         26.43         4.63 o                         
   7  25   4         13.63         17.19         3.39 o                         
   9  25   4        146.28        167.10         9.36 o                         
 -10  26   4         70.98         57.57         5.70 o                         
  -8  26   4        537.67        550.95        11.99 o                         
  -6  26   4       1314.78       1329.91        17.25 o                         
  -4  26   4        308.27        314.32         7.59 o                         
  -2  26   4        294.49        280.63         7.55 o                         
   0  26   4       2172.13       2109.59        22.64 o                         
   2  26   4        284.89        327.81         7.18 o                         
   4  26   4        513.23        487.97         8.89 o                         
   6  26   4         21.56         31.93         4.35 o                         
   8  26   4        126.35        123.58         6.70 o                         
 -11  27   4        448.11        468.86        12.95 o                         
  -9  27   4        442.30        448.48        11.55 o                         
  -7  27   4        171.13        152.42        11.34 o                         
  -5  27   4         62.85         65.58         4.09 o                         
  -3  27   4        709.63        711.11        12.01 o                         
  -1  27   4        827.64        809.82        16.48 o                         
   1  27   4        832.42        801.55        13.11 o                         
   3  27   4         52.54         56.65         3.81 o                         
   5  27   4         92.10         93.73         6.75 o                         
   7  27   4         28.86         22.24         3.54 o                         
 -10  28   4         40.19         33.17         6.32 o                         
  -8  28   4        648.23        704.98        18.20 o                         
  -6  28   4         73.22        102.14         5.84 o                         
  -4  28   4        518.14        503.39        10.26 o                         
  -2  28   4        256.68        293.01         7.91 o                         
   0  28   4        340.81        327.12         8.78 o                         
   2  28   4         69.36         50.46         4.35 o                         
   4  28   4          0.00         -1.91         1.91 o                         
   6  28   4         27.50         30.74         3.61 o                         
   8  28   4          5.45          5.52         3.25 o                         
  -9  29   4         54.02         57.69         6.61 o                         
  -7  29   4       1128.24       1216.43        21.83 o                         
  -5  29   4        165.07        173.13        13.76 o                         
  -3  29   4          0.16         -2.29         2.29 o                         
  -1  29   4        382.45        423.32         9.80 o                         
   1  29   4        114.26        134.12         6.60 o                         
   3  29   4        170.35        149.88         7.01 o                         
   5  29   4        417.91        462.68        10.08 o                         
   7  29   4        348.21        358.46         9.92 o                         
 -10  30   4         12.57          9.20         5.16 o                         
  -8  30   4         50.50         52.49         6.41 o                         
  -6  30   4       1392.13       1414.97        21.99 o                         
  -4  30   4        561.38        562.18        12.88 o                         
  -2  30   4        598.70        583.10        11.48 o                         
   0  30   4        727.04        718.89        12.95 o                         
   2  30   4       2068.20       2096.13        24.41 o                         
   4  30   4        317.38        355.27        11.56 o                         
   6  30   4        155.40        177.48         9.75 o                         
  -9  31   4         46.11         42.03         5.85 o                         
  -7  31   4        538.30        588.53        27.16 o                         
  -5  31   4         70.31         77.77         6.20 o                         
  -3  31   4        105.83        109.20         7.16 o                         
  -1  31   4        485.56        501.58        14.00 o                         
   1  31   4          4.86          5.68         2.98 o                         
   3  31   4          0.19         -1.82         2.81 o                         
   5  31   4        150.96        144.58         8.67 o                         
   7  31   4       1131.85       1151.99        21.92 o                         
  -8  32   4         27.25         19.41         6.30 o                         
  -6  32   4        557.83        610.93        19.41 o                         
  -4  32   4        310.76        311.62        10.74 o                         
  -2  32   4        372.84        389.46        12.35 o                         
   0  32   4        972.58        987.00        15.90 o                         
   2  32   4        247.72        246.74         8.61 o                         
   4  32   4        824.87        827.03        20.86 o                         
   6  32   4         22.58         15.93         4.64 o                         
  -7  33   4        111.27        101.41        10.38 o                         
  -5  33   4        607.44        621.82        14.54 o                         
  -3  33   4       1210.81       1231.40        21.01 o                         
  -1  33   4         68.33         73.06         5.50 o                         
   1  33   4        157.17        145.80        10.18 o                         
   3  33   4       1078.80       1101.01        22.38 o                         
   5  33   4        221.61        222.28        12.62 o                         
  -6  34   4          7.11         15.82         5.26 o                         
  -4  34   4          4.12         10.49         3.73 o                         
  -2  34   4         84.00         94.79         7.04 o                         
   0  34   4        405.37        427.92        10.95 o                         
   2  34   4       1179.51       1226.93        18.97 o                         
   4  34   4        135.41        148.09         9.05 o                         
  -7  35   4         46.73         33.70         7.37 o                         
  -5  35   4       1884.53       1941.49        28.62 o                         
  -3  35   4        543.73        542.62        14.35 o                         
  -1  35   4         50.73         64.29         6.43 o                         
   1  35   4          1.72          2.29         2.96 o                         
   3  35   4        183.79        162.38         9.54 o                         
  -6  36   4        255.84        261.61        15.78 o                         
  -4  36   4        102.42        111.65         7.98 o                         
  -2  36   4          0.04          1.07         4.23 o                         
   0  36   4          3.72         12.93         4.28 o                         
   2  36   4         51.05         48.92         5.11 o                         
   4  36   4        141.66        122.39         8.75 o                         
  -5  37   4         85.50         74.38         9.65 o                         
  -3  37   4         53.35         57.74         6.47 o                         
  -1  37   4        563.98        586.59        15.59 o                         
   1  37   4          1.25          6.04         4.23 o                         
   3  37   4         34.17         30.17         5.31 o                         
  -4  38   4         56.95         60.52         6.36 o                         
  -2  38   4         16.38         11.54         4.33 o                         
   0  38   4        186.81        188.42        10.31 o                         
 -14   1   5        496.71        488.61        11.99 o                         
 -12   1   5        149.55        145.49         6.99 o                         
 -10   1   5        269.55        278.13         9.98 o                         
  -8   1   5          3.16          4.52         1.93 o                         
  -6   1   5        676.56        549.51         6.54 o                         
  -4   1   5         11.20         29.68         1.74 o                         
  -2   1   5       2315.34       2717.56        14.09 o                         
   0   1   5       4631.79       5035.72        32.14 o                         
   2   1   5       8023.82       8321.33        42.80 o                         
   4   1   5        621.09        605.94         6.17 o                         
   6   1   5          0.27          2.36         1.48 o                         
   8   1   5        711.53        671.16        13.51 o                         
  10   1   5        639.12        662.44        11.09 o                         
  12   1   5         35.82         37.89         7.86 o                         
 -15   2   5         94.59        103.32         7.77 o                         
 -13   2   5        844.74        852.84        14.92 o                         
 -11   2   5          5.75          4.05         2.69 o                         
  -9   2   5       1352.32       1271.95        11.88 o                         
  -7   2   5        260.03        199.63         4.66 o                         
  -5   2   5        910.42        895.93         9.52 o                         
  -3   2   5       1392.85       1237.31         9.39 o                         
  -1   2   5       1157.51       1106.53         9.28 o                         
   1   2   5         11.50          7.01         0.84 o                         
   3   2   5        774.28        760.35         6.88 o                         
   5   2   5       4305.83       3844.09        22.89 o                         
   7   2   5        897.42        884.22        10.60 o                         
   9   2   5         19.10         22.20         2.81 o                         
  11   2   5         56.80         57.94         4.80 o                         
 -14   3   5         54.49         51.96         5.75 o                         
 -12   3   5        256.35        260.11         8.48 o                         
 -10   3   5        268.99        255.19         7.18 o                         
  -8   3   5        294.84        279.09         5.44 o                         
  -6   3   5         26.03         15.01         1.78 o                         
  -4   3   5       2416.37       3147.48        19.33 o                         
  -2   3   5       3830.99       4424.30        24.38 o                         
   0   3   5       3341.40       3401.88        16.68 o                         
   2   3   5       7560.76       7853.00        40.76 o                         
   4   3   5       1392.25       1499.27        11.02 o                         
   6   3   5        223.29        201.81         4.68 o                         
   8   3   5        422.27        436.59         7.66 o                         
  10   3   5       1168.23       1175.01        19.06 o                         
  12   3   5        118.73        121.10         8.09 o                         
 -15   4   5         54.41         63.41         5.82 o                         
 -13   4   5         72.13         54.05         4.93 o                         
 -11   4   5        439.00        434.09        10.41 o                         
  -9   4   5        523.12        476.02         7.10 o                         
  -7   4   5       1076.23       1133.98        10.44 o                         
  -5   4   5       1859.57       2247.39        15.29 o                         
  -3   4   5       4284.67       4473.22        26.79 o                         
  -1   4   5        798.85        827.39         5.76 o                         
   1   4   5        484.41        511.89         5.53 o                         
   3   4   5         75.38         91.92         2.52 o                         
   5   4   5         89.77         78.39         2.95 o                         
   7   4   5         43.17         22.82         2.27 o                         
   9   4   5          4.09          4.91         2.05 o                         
  11   4   5        421.23        425.88        10.17 o                         
 -14   5   5       1624.07       1627.35        22.22 o                         
 -12   5   5        512.23        523.83        14.06 o                         
 -10   5   5         59.64         58.93         3.74 o                         
  -8   5   5          1.31          0.42         1.53 o                         
  -6   5   5         65.30         62.09         2.65 o                         
  -4   5   5       6507.43       6782.63        36.70 o                         
  -2   5   5       3868.38       4512.63        25.09 o                         
   0   5   5        658.40       1005.42         7.97 o                         
   2   5   5       1154.37       1057.25         8.29 o                         
   4   5   5        581.77        524.72         5.80 o                         
   6   5   5        123.74         92.47         2.82 o                         
   8   5   5        228.99        242.34         6.00 o                         
  10   5   5        259.56        265.02         7.98 o                         
  12   5   5        259.51        283.54        10.54 o                         
 -15   6   5        105.25        110.59         7.29 o                         
 -13   6   5          0.72         -1.79         2.83 o                         
 -11   6   5        107.31        104.12         5.58 o                         
  -9   6   5        789.29        771.24        10.21 o                         
  -7   6   5         84.77         85.51         3.12 o                         
  -5   6   5          6.31          3.40         1.26 o                         
  -3   6   5       7658.53       8112.54        42.62 o                         
  -1   6   5      14533.84      15347.96        80.86 o                         
   1   6   5       1193.45       1380.91        11.18 o                         
   3   6   5        558.66        517.25         5.49 o                         
   5   6   5        596.14        632.14         8.18 o                         
   7   6   5       3913.30       3946.91        26.44 o                         
   9   6   5         71.02         92.81         5.17 o                         
  11   6   5         81.97         84.51         5.38 o                         
 -14   7   5        239.59        239.82         9.70 o                         
 -12   7   5         47.29         46.95         5.67 o                         
 -10   7   5        139.30        148.49         6.12 o                         
  -8   7   5       1451.73       1417.70        12.42 o                         
  -6   7   5       2650.88       2812.15        18.74 o                         
  -4   7   5         26.46         10.74         1.41 o                         
  -2   7   5        730.57        771.48         8.74 o                         
   0   7   5        566.46        577.64         5.66 o                         
   2   7   5       1640.59       1701.43        11.72 o                         
   4   7   5        625.66        598.23         7.14 o                         
   6   7   5         59.35         58.94         3.10 o                         
   8   7   5        160.77        154.64         5.51 o                         
  10   7   5         63.59         67.72         4.73 o                         
 -13   8   5          1.25         -3.75         3.75 o                         
 -11   8   5        292.74        272.54         7.71 o                         
  -9   8   5       3029.82       3028.49        28.94 o                         
  -7   8   5       4416.56       4332.94        26.93 o                         
  -5   8   5        267.72        313.34         6.04 o                         
  -3   8   5        786.10        910.83         8.07 o                         
  -1   8   5       2707.12       2671.28        17.51 o                         
   1   8   5       1559.09       1536.55        10.83 o                         
   3   8   5       1466.18       1432.15        11.15 o                         
   5   8   5          1.51          1.56         1.09 o                         
   7   8   5       1072.35       1108.93        12.00 o                         
   9   8   5         95.88        101.85         5.50 o                         
  11   8   5          0.13          5.07         2.72 o                         
 -14   9   5         99.26        101.68         6.87 o                         
 -12   9   5        272.21        268.25         8.67 o                         
 -10   9   5          0.75          2.28         2.03 o                         
  -8   9   5       1732.79       1671.08        15.41 o                         
  -6   9   5        233.73        254.72         4.67 o                         
  -4   9   5        245.03        245.37         4.65 o                         
  -2   9   5       4296.26       5108.40        28.54 o                         
   0   9   5        161.16        281.84         3.83 o                         
   2   9   5        954.87        871.98         7.32 o                         
   4   9   5       7507.93       7092.03        38.26 o                         
   6   9   5        145.87        156.07         3.91 o                         
   8   9   5       1339.34       1291.55        15.78 o                         
  10   9   5        101.12         98.38         5.61 o                         
 -13  10   5         64.09         63.03         5.22 o                         
 -11  10   5        817.36        789.18        12.97 o                         
  -9  10   5       3058.30       2969.51        23.73 o                         
  -7  10   5       3957.21       3742.82        24.12 o                         
  -5  10   5        289.72        336.55         5.29 o                         
  -3  10   5       7859.15       8378.02        44.50 o                         
  -1  10   5        310.60        287.41         4.11 o                         
   1  10   5         39.33         49.89         2.09 o                         
   3  10   5        704.68        762.61         6.91 o                         
   5  10   5          4.32         13.90         1.47 o                         
   7  10   5        456.24        446.90         7.24 o                         
   9  10   5          1.27          3.82         2.34 o                         
  11  10   5        131.08        151.09         8.99 o                         
 -14  11   5         17.74         15.19         3.75 o                         
 -12  11   5         35.72         46.57         4.53 o                         
 -10  11   5         66.88         60.24         3.84 o                         
  -8  11   5        201.68        181.74         5.28 o                         
  -6  11   5        902.84        775.33         8.86 o                         
  -4  11   5         12.58          2.26         1.09 o                         
  -2  11   5        951.79       1225.33         9.88 o                         
   0  11   5        781.44        858.61         7.97 o                         
   2  11   5        349.20        327.15         5.46 o                         
   4  11   5        156.76        159.29         3.09 o                         
   6  11   5       1500.76       1428.32        13.86 o                         
   8  11   5         11.01         11.97         2.73 o                         
  10  11   5         75.57         68.91         7.26 o                         
 -13  12   5         37.22         25.51         4.71 o                         
 -11  12   5        899.12        869.11        13.74 o                         
  -9  12   5         71.29         68.55         3.94 o                         
  -7  12   5         92.11         70.82         3.56 o                         
  -5  12   5         52.64         53.00         2.52 o                         
  -3  12   5          4.78          4.77         1.22 o                         
  -1  12   5         11.25         13.82         1.41 o                         
   1  12   5         17.10         10.78         1.70 o                         
   3  12   5        279.87        242.51         4.52 o                         
   5  12   5         73.39         65.59         2.94 o                         
   7  12   5        170.62        162.98         7.12 o                         
   9  12   5         10.60         13.44         3.62 o                         
  11  12   5        279.20        309.79        14.60 o                         
 -14  13   5        225.52        214.19        19.20 o                         
 -12  13   5        922.03        929.84        15.06 o                         
 -10  13   5        151.33        168.51         6.36 o                         
  -8  13   5        528.91        531.22         9.36 o                         
  -6  13   5       4696.18       4511.21        30.24 o                         
  -4  13   5        321.76        295.29         5.60 o                         
  -2  13   5        105.65        129.09         3.03 o                         
   0  13   5       1734.69       1598.45        10.91 o                         
   2  13   5       1998.39       1790.59        13.99 o                         
   4  13   5         10.87          5.80         2.41 o                         
   6  13   5        180.95        170.29         5.07 o                         
   8  13   5       1065.46       1051.74        21.34 o                         
  10  13   5        298.24        303.60        11.79 o                         
 -13  14   5        102.47        101.00         7.32 o                         
 -11  14   5         65.71         72.80         4.66 o                         
  -9  14   5       1925.83       1799.36        17.55 o                         
  -7  14   5        107.19        111.43         3.58 o                         
  -5  14   5        236.28        194.03         4.62 o                         
  -3  14   5         38.35         59.44         2.77 o                         
  -1  14   5       2046.19       2095.83        15.41 o                         
   1  14   5       2045.18       2158.75        16.00 o                         
   3  14   5         18.44         38.90         3.96 o                         
   5  14   5        994.17        964.86        10.69 o                         
   7  14   5        341.11        378.21         7.42 o                         
   9  14   5        196.15        207.75        13.76 o                         
  11  14   5         25.42         32.77         6.35 o                         
 -14  15   5          4.78         -3.83         3.83 o                         
 -12  15   5          0.86          1.03         2.60 o                         
 -10  15   5        419.13        410.94         8.26 o                         
  -8  15   5        453.84        433.99         6.39 o                         
  -6  15   5         48.76         68.12         3.07 o                         
  -4  15   5        141.94        156.64         4.48 o                         
  -2  15   5         26.77         25.76         1.77 o                         
   0  15   5        310.53        327.58         5.09 o                         
   2  15   5        425.41        400.35         5.66 o                         
   4  15   5          5.03         -0.25         1.48 o                         
   6  15   5          7.56          5.89         2.13 o                         
   8  15   5       1606.78       1581.15        18.82 o                         
  10  15   5          0.55          1.62         3.29 o                         
 -13  16   5        233.22        221.51        11.49 o                         
 -11  16   5         11.47         14.67         2.91 o                         
  -9  16   5         53.80         44.01         3.39 o                         
  -7  16   5        388.47        344.19         5.78 o                         
  -5  16   5       1020.49        911.93         9.16 o                         
  -3  16   5       5454.19       5286.09        30.78 o                         
  -1  16   5        251.76        285.12         4.77 o                         
   1  16   5         35.83         59.81         3.78 o                         
   3  16   5       2798.27       2884.95        20.44 o                         
   5  16   5       1763.32       1642.98        16.11 o                         
   7  16   5        756.72        747.64        11.90 o                         
   9  16   5        571.13        559.01        13.57 o                         
 -12  17   5       1370.23       1379.60        22.21 o                         
 -10  17   5        273.63        343.03         7.71 o                         
  -8  17   5        726.54        749.31        11.01 o                         
  -6  17   5        150.86        164.42         4.16 o                         
  -4  17   5       6948.96       6599.59        37.69 o                         
  -2  17   5          0.09          0.43         1.16 o                         
   0  17   5       5498.02       5473.07        33.76 o                         
   2  17   5        334.90        287.76         4.82 o                         
   4  17   5          0.92         -1.06         2.74 o                         
   6  17   5        197.76        205.15         6.74 o                         
   8  17   5       1842.96       1818.58        21.00 o                         
  10  17   5        424.45        471.14        13.16 o                         
 -13  18   5         90.07         93.78         7.99 o                         
 -11  18   5          4.79         11.92         3.14 o                         
  -9  18   5       1290.49       1267.71        14.53 o                         
  -7  18   5        545.41        543.17         7.31 o                         
  -5  18   5        188.39        143.41         4.52 o                         
  -3  18   5        373.76        314.37         4.99 o                         
  -1  18   5         86.75         62.60         2.29 o                         
   1  18   5        773.17        713.43         7.71 o                         
   3  18   5         31.24         28.04         2.76 o                         
   5  18   5        972.99        886.37        12.65 o                         
   7  18   5        688.81        699.58        11.70 o                         
   9  18   5        565.92        559.23        17.84 o                         
 -12  19   5        173.32        202.65        10.96 o                         
 -10  19   5       2281.45       2343.12        24.41 o                         
  -8  19   5        259.31        235.26         9.31 o                         
  -6  19   5         25.16         28.93         2.15 o                         
  -4  19   5         25.30          8.36         1.62 o                         
  -2  19   5        352.53        341.26         5.01 o                         
   0  19   5       2145.77       1845.82        20.50 o                         
   2  19   5       3322.32       2999.72        24.12 o                         
   4  19   5        396.28        383.44         7.26 o                         
   6  19   5        309.47        306.57         7.73 o                         
   8  19   5        121.32        127.12         6.33 o                         
  10  19   5        563.45        532.04        14.11 o                         
 -13  20   5        211.78        225.41        12.22 o                         
 -11  20   5        577.88        650.32        13.90 o                         
  -9  20   5       4985.17       4977.32        39.89 o                         
  -7  20   5       1440.81       1435.01        13.18 o                         
  -5  20   5       2010.15       2102.23        16.26 o                         
  -3  20   5       2834.31       2746.50        19.02 o                         
  -1  20   5       1560.41       1624.60        13.77 o                         
   1  20   5        528.73        543.69         8.38 o                         
   3  20   5        785.75        809.99        10.86 o                         
   5  20   5        620.81        627.80        14.93 o                         
   7  20   5         15.39         10.44         3.03 o                         
   9  20   5        188.68        178.89        10.67 o                         
 -12  21   5          1.80         -3.14         3.14 o                         
 -10  21   5        188.40        199.26        10.08 o                         
  -8  21   5       1579.90       1522.63        18.04 o                         
  -6  21   5        728.75        714.50         8.63 o                         
  -4  21   5          3.62         16.20         2.28 o                         
  -2  21   5         39.07         48.52         2.62 o                         
   0  21   5       1078.09        911.97        12.93 o                         
   2  21   5       1661.62       1736.72        16.95 o                         
   4  21   5       1669.27       1672.55        16.98 o                         
   6  21   5        398.97        401.86         9.50 o                         
   8  21   5       1658.23       1675.98        20.89 o                         
 -11  22   5          7.32          1.31         3.13 o                         
  -9  22   5         28.42         48.69         4.62 o                         
  -7  22   5         92.31         88.53         5.10 o                         
  -5  22   5         48.00         50.68         2.85 o                         
  -3  22   5        627.33        569.13         7.43 o                         
  -1  22   5        382.16        353.82         7.88 o                         
   1  22   5         63.75         58.42         3.67 o                         
   3  22   5        561.22        531.76         8.88 o                         
   5  22   5         17.67         18.33         2.98 o                         
   7  22   5         84.09         86.21         5.40 o                         
   9  22   5         18.09         17.69         4.25 o                         
 -12  23   5          9.66         13.37         4.83 o                         
 -10  23   5         19.37         30.09         4.49 o                         
  -8  23   5        760.33        742.60        12.41 o                         
  -6  23   5        799.68        767.32        10.52 o                         
  -4  23   5        987.83        852.32         9.62 o                         
  -2  23   5        208.24        188.08         5.21 o                         
   0  23   5       1176.14       1057.43        12.42 o                         
   2  23   5         14.81         20.74         2.66 o                         
   4  23   5          4.28          3.50         2.06 o                         
   6  23   5          0.59          2.06         2.53 o                         
   8  23   5         88.95         98.74         5.94 o                         
 -11  24   5       1893.35       1809.93        25.26 o                         
  -9  24   5        920.76        974.83        16.75 o                         
  -7  24   5        388.47        346.26         7.07 o                         
  -5  24   5        839.51        820.62        10.40 o                         
  -3  24   5       2517.21       2509.99        25.18 o                         
  -1  24   5       1579.40       1598.07        17.95 o                         
   1  24   5        204.31        225.09         6.01 o                         
   3  24   5        591.58        584.40         9.64 o                         
   5  24   5        730.27        719.24        19.88 o                         
   7  24   5         27.63         31.23         4.06 o                         
   9  24   5         54.58         48.35         5.52 o                         
 -10  25   5         34.55         36.60         4.69 o                         
  -8  25   5        944.56       1012.98        16.55 o                         
  -6  25   5       1497.26       1585.98        15.84 o                         
  -4  25   5       1238.94       1151.87        17.63 o                         
  -2  25   5         18.25         21.86         3.02 o                         
   0  25   5         77.64         81.59         5.39 o                         
   2  25   5        643.47        584.45         9.42 o                         
   4  25   5         16.39         15.83         2.69 o                         
   6  25   5        137.04        137.22         9.11 o                         
   8  25   5        501.26        499.48        17.39 o                         
 -11  26   5         52.06         82.72         6.73 o                         
  -9  26   5         44.28         28.35         4.26 o                         
  -7  26   5         40.02         57.07         6.02 o                         
  -5  26   5         11.15          7.20         2.45 o                         
  -3  26   5          2.53          4.67         2.57 o                         
  -1  26   5         15.15         23.08         3.43 o                         
   1  26   5       1391.70       1365.56        16.32 o                         
   3  26   5         23.10         15.70         2.68 o                         
   5  26   5         40.44         43.75         3.95 o                         
   7  26   5         21.96         11.77         3.19 o                         
 -10  27   5          0.03         -1.54         3.14 o                         
  -8  27   5          0.07          3.72         3.78 o                         
  -6  27   5       1836.87       1828.69        19.63 o                         
  -4  27   5        359.61        349.66         9.79 o                         
  -2  27   5        288.92        323.55        11.09 o                         
   0  27   5        321.83        292.10         8.34 o                         
   2  27   5        332.87        330.87         7.41 o                         
   4  27   5         81.44         87.08         5.26 o                         
   6  27   5         71.97         68.67         6.22 o                         
   8  27   5         89.01         94.53         6.02 o                         
  -9  28   5        714.31        667.89        16.97 o                         
  -7  28   5         60.75         68.23         6.52 o                         
  -5  28   5        175.01        176.24         8.30 o                         
  -3  28   5       1540.37       1555.28        19.64 o                         
  -1  28   5       2154.02       2097.71        35.07 o                         
   1  28   5          0.41          2.31         3.16 o                         
   3  28   5        217.09        185.17         8.67 o                         
   5  28   5        655.64        680.69        18.75 o                         
   7  28   5        727.60        737.40        13.97 o                         
 -10  29   5         56.83         69.76         8.38 o                         
  -8  29   5          3.12         -3.43         3.43 o                         
  -6  29   5       3075.68       3040.98        40.58 o                         
  -4  29   5       2059.41       1989.92        23.20 o                         
  -2  29   5        171.47        173.09        12.65 o                         
   0  29   5        393.88        374.65         9.52 o                         
   2  29   5         36.66         47.25         4.73 o                         
   4  29   5         76.05         77.17         5.26 o                         
   6  29   5         15.81          5.60         2.89 o                         
  -9  30   5        122.25        112.37        16.48 o                         
  -7  30   5         39.73         26.13         6.65 o                         
  -5  30   5         16.95          9.09         3.68 o                         
  -3  30   5         25.45         21.84         3.52 o                         
  -1  30   5         48.79         49.48         4.42 o                         
   1  30   5         32.13         33.28         4.00 o                         
   3  30   5        217.77        236.90         8.92 o                         
   5  30   5         59.29         58.17         6.04 o                         
  -8  31   5        330.50        323.45        16.10 o                         
  -6  31   5        427.70        412.62        11.64 o                         
  -4  31   5         38.63         27.84         4.38 o                         
  -2  31   5         10.22          4.30         3.26 o                         
   0  31   5        688.21        677.21        13.18 o                         
   2  31   5       2392.91       2485.63        28.12 o                         
   4  31   5        322.85        320.83        11.63 o                         
   6  31   5        625.36        649.07        16.09 o                         
  -7  32   5        471.99        491.38        17.69 o                         
  -5  32   5          0.13         -3.78         3.78 o                         
  -3  32   5         86.03         86.69         6.77 o                         
  -1  32   5        216.77        189.84         7.81 o                         
   1  32   5          4.17          2.90         3.17 o                         
   3  32   5         18.51          5.74         3.34 o                         
   5  32   5        513.15        554.85        14.71 o                         
  -8  33   5        172.43        155.99        12.64 o                         
  -6  33   5        514.78        504.64        17.86 o                         
  -4  33   5        162.67        151.56         9.29 o                         
  -2  33   5         58.34         51.41         4.81 o                         
   0  33   5        170.18        174.02         8.13 o                         
   2  33   5          0.14         -2.91         2.91 o                         
   4  33   5        118.00        108.04        14.26 o                         
  -7  34   5         14.00         13.67         5.63 o                         
  -5  34   5        242.49        252.31        11.46 o                         
  -3  34   5        355.72        383.05        12.21 o                         
  -1  34   5         21.47         23.79         4.09 o                         
   1  34   5        322.21        341.92        12.73 o                         
   3  34   5         39.74         28.82         4.96 o                         
  -6  35   5        408.89        437.86        23.25 o                         
  -4  35   5         72.78         58.56         6.36 o                         
  -2  35   5        136.45        131.61         8.45 o                         
   0  35   5        876.47        861.19        16.07 o                         
   2  35   5        317.08        298.82        10.20 o                         
  -5  36   5         45.39         63.64         6.36 o                         
  -3  36   5        222.91        223.74        10.30 o                         
  -1  36   5        194.98        190.15        10.33 o                         
   1  36   5         15.88         13.66         3.85 o                         
   3  36   5         84.53        124.79         8.80 o                         
  -4  37   5        182.29        219.22        10.33 o                         
  -2  37   5         11.29         16.05         4.22 o                         
   0  37   5         25.07         22.34         4.99 o                         
  -1  38   5        161.64        174.47        10.38 o                         
 -14   0   6         67.50         36.91         8.79 o                         
 -12   0   6       1036.05       1106.40        23.28 o                         
 -10   0   6        766.79        702.63        23.21 o                         
  -8   0   6         39.96         14.89         4.39 o                         
  -6   0   6       5940.34       6155.56        49.72 o                         
  -4   0   6       2590.28       2710.25        24.79 o                         
  -2   0   6        447.29        488.05         5.45 o                         
   0   0   6       5800.16       5971.84        59.35 o                         
   2   0   6        621.71        454.35         7.36 o                         
   4   0   6        321.07        456.74         7.83 o                         
   6   0   6        415.05        399.84         7.73 o                         
   8   0   6        653.47        615.65        13.47 o                         
  10   0   6        463.75        526.58        16.09 o                         
 -15   1   6       1215.55       1282.90        22.31 o                         
 -13   1   6         70.87         72.26         6.21 o                         
 -11   1   6       1093.80       1058.12        15.19 o                         
  -9   1   6        568.15        619.31         8.72 o                         
  -7   1   6        159.71        209.34         5.15 o                         
  -5   1   6        331.52        367.58         5.25 o                         
  -3   1   6         64.19         38.29         2.11 o                         
  -1   1   6        329.30        236.28         4.84 o                         
   1   1   6        680.39        724.58         5.27 o                         
   3   1   6       2710.97       2742.77        17.39 o                         
   5   1   6       4717.85       4668.88        28.15 o                         
   7   1   6        104.46        109.88         4.60 o                         
   9   1   6         72.54         77.46         4.33 o                         
  11   1   6        449.97        438.87        23.04 o                         
 -14   2   6        177.76        175.72         8.48 o                         
 -12   2   6        402.62        359.41        10.45 o                         
 -10   2   6       1064.51       1031.54        13.47 o                         
  -8   2   6        461.68        432.96         6.58 o                         
  -6   2   6         87.97         82.69         3.12 o                         
  -4   2   6         44.16         81.48         2.81 o                         
  -2   2   6        627.28        710.51         5.37 o                         
   0   2   6         24.57         20.84         1.89 o                         
   2   2   6        502.73        541.53         5.65 o                         
   4   2   6       1121.21       1049.79         9.15 o                         
   6   2   6         12.09         16.53         1.89 o                         
   8   2   6        401.25        400.86         7.62 o                         
  10   2   6        289.57        277.23        12.02 o                         
 -15   3   6         23.58         34.53         5.78 o                         
 -13   3   6        143.34        141.95         7.30 o                         
 -11   3   6        812.18        772.39        12.90 o                         
  -9   3   6       6814.24       6489.00        38.86 o                         
  -7   3   6        379.18        360.03         5.66 o                         
  -5   3   6        633.63        682.76         7.41 o                         
  -3   3   6       6325.91       6380.66        34.66 o                         
  -1   3   6       4506.55       4412.29        29.64 o                         
   1   3   6        409.43        511.64         4.37 o                         
   3   3   6          6.22         22.74         1.68 o                         
   5   3   6         39.23         38.09         2.31 o                         
   7   3   6        391.01        424.82         9.21 o                         
   9   3   6        213.59        218.64         7.04 o                         
  11   3   6          3.13         13.23         3.93 o                         
 -14   4   6       1960.95       2033.67        28.87 o                         
 -12   4   6         20.62         15.93         3.53 o                         
 -10   4   6         24.36         15.72         2.60 o                         
  -8   4   6        122.94        142.51         4.27 o                         
  -6   4   6       5371.30       5353.17        31.54 o                         
  -4   4   6       1194.30       1223.70        10.14 o                         
  -2   4   6        826.11        939.69         7.82 o                         
   0   4   6        229.20        143.06         2.19 o                         
   2   4   6       5196.58       5379.46        29.77 o                         
   4   4   6        310.42        296.98         4.60 o                         
   6   4   6        612.20        704.54         7.78 o                         
   8   4   6       1725.25       1747.19        17.39 o                         
  10   4   6       1829.66       1831.94        25.83 o                         
 -15   5   6         87.83         73.81         6.20 o                         
 -13   5   6        475.94        490.86        11.57 o                         
 -11   5   6        649.48        683.39        12.19 o                         
  -9   5   6        962.17        874.62         9.93 o                         
  -7   5   6        348.15        349.29         6.53 o                         
  -5   5   6        593.53        665.40         7.83 o                         
  -3   5   6      10136.74      10690.93        58.74 o                         
  -1   5   6       1630.42       1640.37        10.32 o                         
   1   5   6       1876.27       2249.99        14.51 o                         
   3   5   6        258.96        245.98         4.65 o                         
   5   5   6       1150.37       1036.37        10.54 o                         
   7   5   6        105.27        111.13         4.39 o                         
   9   5   6        466.34        444.56         9.39 o                         
  11   5   6        416.95        432.75        21.03 o                         
 -14   6   6         58.33         49.70         5.49 o                         
 -12   6   6        101.46         91.40         5.70 o                         
 -10   6   6        369.00        366.17         8.39 o                         
  -8   6   6        739.55        666.13         8.32 o                         
  -6   6   6        329.38        295.28         5.11 o                         
  -4   6   6       3295.41       3426.06        22.76 o                         
  -2   6   6        377.89        346.79         4.71 o                         
   0   6   6       2633.39       3238.64        19.42 o                         
   2   6   6        695.91        734.26         6.92 o                         
   4   6   6       2248.01       2064.75        14.47 o                         
   6   6   6         13.69         15.68         1.95 o                         
   8   6   6        484.24        465.24         9.27 o                         
  10   6   6         27.19         34.92         4.31 o                         
 -13   7   6        139.06        148.15         7.49 o                         
 -11   7   6       1075.62       1070.16        15.37 o                         
  -9   7   6       1891.01       1870.31        15.69 o                         
  -7   7   6       2749.19       2758.41        19.49 o                         
  -5   7   6       2608.69       2858.13        19.08 o                         
  -3   7   6      19692.71      20216.57       100.06 o                         
  -1   7   6        879.36        806.99         7.75 o                         
   1   7   6        396.55        381.56         4.69 o                         
   3   7   6        567.47        557.29         6.12 o                         
   5   7   6          0.51          1.94         1.33 o                         
   7   7   6        178.72        184.72         4.88 o                         
   9   7   6        725.33        699.52        11.84 o                         
  11   7   6        314.51        340.64        11.91 o                         
 -14   8   6        586.51        565.73        13.04 o                         
 -12   8   6        275.84        312.34         9.04 o                         
 -10   8   6        135.87        126.74         5.29 o                         
  -8   8   6       4780.75       4742.07        30.06 o                         
  -6   8   6       2959.97       2826.33        19.48 o                         
  -4   8   6       4729.08       4298.81        27.57 o                         
  -2   8   6        388.28        406.11         5.19 o                         
   0   8   6       3599.76       3690.74        21.82 o                         
   2   8   6       7995.05       7724.75        41.19 o                         
   4   8   6        928.51        841.94         8.65 o                         
   6   8   6        860.01        891.63        10.57 o                         
   8   8   6       3918.16       3879.47        33.60 o                         
  10   8   6        151.54        135.94         9.43 o                         
 -13   9   6         92.29        101.73         8.27 o                         
 -11   9   6        149.60        146.46         9.71 o                         
  -9   9   6        667.49        674.53         9.16 o                         
  -7   9   6       1536.86       1491.74        13.03 o                         
  -5   9   6        234.73        232.51         4.44 o                         
  -3   9   6       1315.61       1491.64        13.30 o                         
  -1   9   6        394.52        419.90         5.54 o                         
   1   9   6          0.71          5.85         1.75 o                         
   3   9   6       2755.57       2576.04        16.82 o                         
   5   9   6         50.88         46.42         2.92 o                         
   7   9   6        146.64        140.53         4.68 o                         
   9   9   6         60.28         78.45         4.95 o                         
  11   9   6         18.00         12.49         4.44 o                         
 -14  10   6          0.11          2.34         3.23 o                         
 -12  10   6        722.81        689.78        13.06 o                         
 -10  10   6        193.80        182.36         8.74 o                         
  -8  10   6        447.97        455.23         8.36 o                         
  -6  10   6         75.22         52.58         2.72 o                         
  -4  10   6       1318.76       1238.77        10.70 o                         
  -2  10   6         16.32         14.99         1.69 o                         
   0  10   6       1164.11       1076.72         8.94 o                         
   2  10   6       2397.24       2284.38        15.16 o                         
   4  10   6        550.80        521.32         6.15 o                         
   6  10   6        172.46        174.43         4.80 o                         
   8  10   6         49.49         44.86         3.96 o                         
  10  10   6          6.70          8.72        13.09 o                         
 -13  11   6        179.10        175.14         8.25 o                         
 -11  11   6       1276.65       1283.56        15.53 o                         
  -9  11   6       1304.62       1247.13        14.16 o                         
  -7  11   6         60.90         50.65         2.77 o                         
  -5  11   6       2222.66       2186.71        16.04 o                         
  -3  11   6        586.41        550.59         8.63 o                         
  -1  11   6       4683.26       4475.67        26.14 o                         
   1  11   6         66.40         50.16         1.95 o                         
   3  11   6         63.26         73.77         2.48 o                         
   5  11   6       2363.04       2249.92        17.43 o                         
   7  11   6       1263.25       1263.28        13.59 o                         
   9  11   6         59.17         64.98         8.33 o                         
  11  11   6        224.84        253.46        23.04 o                         
 -14  12   6        499.93        506.71        12.51 o                         
 -12  12   6        742.11        803.40        14.20 o                         
 -10  12   6         27.65         31.03         3.52 o                         
  -8  12   6       2886.18       3033.75        21.75 o                         
  -6  12   6       9164.03       8849.59        48.99 o                         
  -4  12   6       4664.92       4454.10        27.08 o                         
  -2  12   6        290.25        295.35         4.70 o                         
   0  12   6        821.14        845.38         7.79 o                         
   2  12   6       5837.77       5691.75        38.78 o                         
   4  12   6         41.16         29.87         3.28 o                         
   6  12   6        364.10        377.78         6.65 o                         
   8  12   6         39.28         34.08         3.68 o                         
  10  12   6        109.83        114.52         9.54 o                         
 -13  13   6          0.40         -2.73         2.73 o                         
 -11  13   6        329.84        331.08         7.88 o                         
  -9  13   6          0.02          0.31         2.02 o                         
  -7  13   6       1845.40       1789.37        15.78 o                         
  -5  13   6        231.36        243.95         4.74 o                         
  -3  13   6         41.87         46.31         2.66 o                         
  -1  13   6       1052.63       1037.83         9.10 o                         
   1  13   6        720.03        681.39         8.47 o                         
   3  13   6        318.57        279.67         5.10 o                         
   5  13   6         42.50         56.50         3.36 o                         
   7  13   6          0.32          0.15         1.97 o                         
   9  13   6        144.05        152.64         8.19 o                         
 -14  14   6          5.29          2.94         6.09 o                         
 -12  14   6         31.47         34.66         4.41 o                         
 -10  14   6         98.28         98.14         5.01 o                         
  -8  14   6        315.57        262.17         9.20 o                         
  -6  14   6       1624.33       1563.85        13.43 o                         
  -4  14   6        199.83        193.35         4.23 o                         
  -2  14   6        535.60        562.32         8.26 o                         
   0  14   6         88.90         87.74         2.72 o                         
   2  14   6        619.59        642.63         7.79 o                         
   4  14   6       1053.94       1079.99        10.76 o                         
   6  14   6         98.01         89.88         3.97 o                         
   8  14   6        840.46        851.48        25.09 o                         
  10  14   6        485.09        531.17        19.32 o                         
 -13  15   6          0.95         -1.25         3.65 o                         
 -11  15   6        630.46        609.76        10.82 o                         
  -9  15   6       2153.29       2129.68        20.13 o                         
  -7  15   6       2908.52       3003.44        21.53 o                         
  -5  15   6       2738.02       2491.17        18.14 o                         
  -3  15   6       3096.34       2956.85        21.46 o                         
  -1  15   6       3912.88       3628.22        24.23 o                         
   1  15   6         17.82          6.92         1.64 o                         
   3  15   6       4989.21       4745.77        30.63 o                         
   5  15   6       2592.89       2544.01        21.45 o                         
   7  15   6        923.29        902.71        13.37 o                         
   9  15   6          0.77         11.73         3.81 o                         
 -12  16   6        165.03        164.46         8.70 o                         
 -10  16   6          6.07          7.93         2.53 o                         
  -8  16   6        431.78        438.63         6.98 o                         
  -6  16   6       1110.63       1088.02        10.94 o                         
  -4  16   6       1650.63       1523.88        14.05 o                         
  -2  16   6        857.30        819.48         8.34 o                         
   0  16   6       3361.85       3160.79        22.10 o                         
   2  16   6         62.29         53.13         4.20 o                         
   4  16   6        802.03        816.75        10.73 o                         
   6  16   6          5.70          7.84         2.67 o                         
   8  16   6        699.35        664.62        18.59 o                         
  10  16   6        606.79        607.36        19.37 o                         
 -13  17   6        269.71        264.17        12.99 o                         
 -11  17   6         70.66         87.00         5.42 o                         
  -9  17   6         25.52         36.61         3.37 o                         
  -7  17   6        193.74        171.92         4.54 o                         
  -5  17   6        142.52        151.12         4.24 o                         
  -3  17   6        507.11        422.82         6.34 o                         
  -1  17   6        421.25        280.40         4.52 o                         
   1  17   6        920.98        817.56         8.98 o                         
   3  17   6        111.65         96.47         4.45 o                         
   5  17   6        130.68        100.84         5.16 o                         
   7  17   6         62.17         66.53         4.56 o                         
   9  17   6        373.29        363.10        14.59 o                         
 -12  18   6        484.09        480.04        12.81 o                         
 -10  18   6        294.44        283.76         7.66 o                         
  -8  18   6        233.43        274.55         5.65 o                         
  -6  18   6          3.92          2.39         1.68 o                         
  -4  18   6       1668.75       1622.11        13.61 o                         
  -2  18   6          0.01          4.51         1.39 o                         
   0  18   6       2436.14       2175.46        17.00 o                         
   2  18   6        854.68        814.85        10.71 o                         
   4  18   6        579.44        583.98         9.12 o                         
   6  18   6        152.45        161.90         6.16 o                         
   8  18   6        879.99        922.07        17.47 o                         
 -13  19   6          3.73          4.33         6.05 o                         
 -11  19   6        283.98        299.51         9.14 o                         
  -9  19   6       2289.47       2250.37        21.39 o                         
  -7  19   6        639.20        604.50         8.27 o                         
  -5  19   6         10.99          6.17         1.74 o                         
  -3  19   6       1206.89       1183.32        10.96 o                         
  -1  19   6        225.19        251.67         6.09 o                         
   1  19   6        527.92        456.18         7.82 o                         
   3  19   6       1262.79       1329.49        14.67 o                         
   5  19   6       1022.80        950.45        17.22 o                         
   7  19   6       1045.73       1062.01        15.36 o                         
   9  19   6         86.54         95.49         9.06 o                         
 -12  20   6        386.10        369.01        15.87 o                         
 -10  20   6         92.80        111.85         6.34 o                         
  -8  20   6          3.51         14.15         2.69 o                         
  -6  20   6         77.46         68.09         3.96 o                         
  -4  20   6         39.88         43.58         2.64 o                         
  -2  20   6       1346.79       1354.17        12.89 o                         
   0  20   6        619.85        640.57         9.42 o                         
   2  20   6         24.20         34.07         2.99 o                         
   4  20   6        167.57        172.15         6.22 o                         
   6  20   6        477.22        469.27        13.15 o                         
   8  20   6        260.79        268.73         8.76 o                         
 -11  21   6         87.27         97.73         7.32 o                         
  -9  21   6        307.13        331.08         9.53 o                         
  -7  21   6        421.32        477.05         8.10 o                         
  -5  21   6        109.15         84.87         3.57 o                         
  -3  21   6          3.01         11.96         1.75 o                         
  -1  21   6         83.28         64.41         3.67 o                         
   1  21   6         44.05         29.74         2.97 o                         
   3  21   6         26.50         29.57         3.16 o                         
   5  21   6         63.09         51.76         4.36 o                         
   7  21   6         34.47         36.12         4.08 o                         
   9  21   6        151.94        144.66        10.82 o                         
 -12  22   6        922.45        879.48        20.27 o                         
 -10  22   6         52.11         71.88         5.28 o                         
  -8  22   6         15.11         10.79         2.91 o                         
  -6  22   6        951.78        931.56        10.62 o                         
  -4  22   6        508.40        551.51         7.78 o                         
  -2  22   6        548.59        589.62         9.27 o                         
   0  22   6        223.19        215.30         5.76 o                         
   2  22   6       3120.26       3067.71        25.82 o                         
   4  22   6       1103.28       1133.10        13.98 o                         
   6  22   6        317.37        343.46         9.96 o                         
   8  22   6         72.72         80.19         5.45 o                         
 -11  23   6          3.37         -0.62         3.15 o                         
  -9  23   6        448.26        424.07        10.62 o                         
  -7  23   6        138.64        128.71         5.00 o                         
  -5  23   6         88.50        118.10         4.48 o                         
  -3  23   6        136.69        144.53         5.85 o                         
  -1  23   6        396.90        404.39         7.74 o                         
   1  23   6         41.37         47.06         3.53 o                         
   3  23   6        829.86        837.81        11.83 o                         
   5  23   6        313.92        322.17         8.46 o                         
   7  23   6        360.97        377.93        14.96 o                         
 -12  24   6       1412.25       1377.51        26.01 o                         
 -10  24   6        136.99        133.23         7.89 o                         
  -8  24   6        605.01        577.31        11.37 o                         
  -6  24   6         64.47         80.88         5.70 o                         
  -4  24   6        479.84        445.35        14.22 o                         
  -2  24   6        321.35        318.40         7.01 o                         
   0  24   6         32.25         42.56         3.34 o                         
   2  24   6        394.72        345.27         8.35 o                         
   4  24   6          6.26          7.67         2.81 o                         
   6  24   6        301.08        284.98         8.69 o                         
   8  24   6         16.24         20.24         4.33 o                         
 -11  25   6         78.57         80.92         6.72 o                         
  -9  25   6        362.66        365.05        14.80 o                         
  -7  25   6        112.49        125.00         6.48 o                         
  -5  25   6         10.29         13.09         3.28 o                         
  -3  25   6        940.91        934.38        18.51 o                         
  -1  25   6         89.98        107.77         8.10 o                         
   1  25   6        218.27        208.88         6.19 o                         
   3  25   6        100.26        109.53         5.24 o                         
   5  25   6         22.71         22.82         3.40 o                         
   7  25   6         35.19         43.66         4.52 o                         
 -10  26   6        105.85        116.26         7.52 o                         
  -8  26   6        276.41        250.11        11.17 o                         
  -6  26   6        778.29        766.01        11.94 o                         
  -4  26   6        232.39        213.65         7.52 o                         
  -2  26   6         33.13         50.24         4.24 o                         
   0  26   6        949.59        962.31        13.44 o                         
   2  26   6        786.55        754.96        11.30 o                         
   4  26   6        626.99        600.69        13.97 o                         
   6  26   6        179.49        197.20        12.33 o                         
 -11  27   6        274.06        285.48        13.63 o                         
  -9  27   6        103.89        100.94         8.26 o                         
  -7  27   6       1690.18       1649.45        19.53 o                         
  -5  27   6          0.02         -1.69         2.68 o                         
  -3  27   6        660.40        679.05        12.48 o                         
  -1  27   6        936.86        883.88        16.96 o                         
   1  27   6        104.58        116.12         5.32 o                         
   3  27   6         30.84         29.60         3.71 o                         
   5  27   6        424.34        453.49        10.34 o                         
   7  27   6         63.91         66.63         5.74 o                         
 -10  28   6         76.99         96.08         8.34 o                         
  -8  28   6        185.84        193.93        17.23 o                         
  -6  28   6         16.34         14.63         6.28 o                         
  -4  28   6        338.71        332.23         9.93 o                         
  -2  28   6        415.49        387.74         9.61 o                         
   0  28   6        352.24        358.55         9.50 o                         
   2  28   6          0.93         -2.19         2.19 o                         
   4  28   6          0.64         -2.53         2.53 o                         
   6  28   6          9.41          5.98         3.43 o                         
  -9  29   6         60.82         68.36        13.38 o                         
  -7  29   6         18.07         20.23         6.59 o                         
  -5  29   6          0.02          3.85         2.74 o                         
  -3  29   6        641.00        669.79        12.63 o                         
  -1  29   6        800.73        790.76        16.35 o                         
   1  29   6         91.97         66.06         5.29 o                         
   3  29   6         38.33         44.13         6.96 o                         
   5  29   6        824.51        880.31        15.56 o                         
  -8  30   6          0.85         -4.10         4.93 o                         
  -6  30   6       1416.66       1497.61        25.70 o                         
  -4  30   6        148.92        154.42         9.89 o                         
  -2  30   6        738.80        764.69        13.83 o                         
   0  30   6        878.43        925.16        16.17 o                         
   2  30   6       2094.73       2160.16        25.90 o                         
   4  30   6         42.78         45.43         8.47 o                         
   6  30   6          4.72          3.63         3.83 o                         
  -9  31   6        255.62        248.14        15.37 o                         
  -7  31   6         37.96         25.08         6.51 o                         
  -5  31   6        172.66        182.09        14.21 o                         
  -3  31   6         11.59          7.19         4.41 o                         
  -1  31   6        748.28        818.67        14.71 o                         
   1  31   6        532.76        567.85        15.22 o                         
   3  31   6          0.13         -1.59         3.37 o                         
   5  31   6       1650.44       1705.96        26.45 o                         
  -8  32   6         94.14         88.04        10.05 o                         
  -6  32   6        514.12        533.11        14.94 o                         
  -4  32   6         10.22         11.15         4.06 o                         
  -2  32   6        721.92        758.24        14.51 o                         
   0  32   6         54.66         47.48         4.94 o                         
   2  32   6        342.05        368.89        10.47 o                         
   4  32   6         18.71         28.07         4.90 o                         
  -7  33   6        132.62        147.67        12.00 o                         
  -5  33   6        279.15        293.93        15.16 o                         
  -3  33   6        434.73        444.86        11.74 o                         
  -1  33   6         65.64         65.35         5.41 o                         
   1  33   6          2.14          2.69         3.62 o                         
   3  33   6        213.01        195.24        11.49 o                         
  -6  34   6          1.42          0.00         4.69 o                         
  -4  34   6         20.01         28.25         5.10 o                         
  -2  34   6        186.27        177.07         9.22 o                         
   0  34   6         61.89         57.81         5.50 o                         
   2  34   6        362.29        378.36        10.89 o                         
  -5  35   6         15.37          9.80         4.08 o                         
  -3  35   6        356.83        355.90        12.54 o                         
  -1  35   6        127.39        137.28         7.67 o                         
   1  35   6          3.41          3.08         3.37 o                         
  -4  36   6        218.02        213.91        10.28 o                         
  -2  36   6          5.42          5.59         3.99 o                         
   0  36   6        157.34        179.83        10.92 o                         
  -3  37   6        118.61        123.22         8.65 o                         
  -1  37   6        321.71        332.63        16.93 o                         
 -14   1   7        177.99        175.14         8.76 o                         
 -12   1   7        228.67        238.07         9.70 o                         
 -10   1   7       2937.80       2932.72        22.41 o                         
  -8   1   7         28.07         34.44         2.58 o                         
  -6   1   7        296.80        304.79         5.19 o                         
  -4   1   7       1171.23       1080.30        10.03 o                         
  -2   1   7        213.66        160.88         4.68 o                         
   0   1   7       1062.85       1101.42        11.32 o                         
   2   1   7       1922.30       1865.10        16.28 o                         
   4   1   7        532.43        534.16         6.47 o                         
   6   1   7          9.56          5.91         1.59 o                         
   8   1   7        745.75        770.37        12.79 o                         
  10   1   7        600.87        641.17        17.03 o                         
 -15   2   7        484.57        496.59        13.06 o                         
 -13   2   7         14.34         17.17         4.15 o                         
 -11   2   7       2623.99       2581.49        28.42 o                         
  -9   2   7       1126.43       1032.18        12.00 o                         
  -7   2   7        170.18        110.95         3.87 o                         
  -5   2   7        653.41        632.47         7.32 o                         
  -3   2   7        590.30        528.41         8.19 o                         
  -1   2   7       1532.60       1453.49        13.67 o                         
   1   2   7        520.73        522.15         7.40 o                         
   3   2   7        337.29        329.95         4.83 o                         
   5   2   7       2091.31       2127.65        19.43 o                         
   7   2   7        675.59        723.26        11.66 o                         
   9   2   7        886.08        913.96        16.64 o                         
 -14   3   7        280.20        271.93        15.25 o                         
 -12   3   7        879.73        879.68        14.81 o                         
 -10   3   7        451.52        417.53         9.59 o                         
  -8   3   7        151.51        117.72         4.58 o                         
  -6   3   7        683.28        758.50         8.47 o                         
  -4   3   7         35.46          9.72         1.38 o                         
  -2   3   7        544.61        438.24         4.11 o                         
   0   3   7       2185.49       2472.73        19.51 o                         
   2   3   7       2421.96       2625.91        16.85 o                         
   4   3   7        121.25        122.55         4.75 o                         
   6   3   7        170.38        153.25         5.83 o                         
   8   3   7        642.60        616.42        13.23 o                         
  10   3   7       1121.35       1148.51        29.30 o                         
 -15   4   7         85.73         84.88         7.29 o                         
 -13   4   7        126.23        112.28         6.83 o                         
 -11   4   7          8.12         10.02         3.26 o                         
  -9   4   7        359.99        389.49         9.20 o                         
  -7   4   7          8.02         14.49         1.96 o                         
  -5   4   7        148.52        176.07         3.92 o                         
  -3   4   7          0.76          5.12         1.26 o                         
  -1   4   7        672.70        707.20         8.74 o                         
   1   4   7        123.47        100.82         2.19 o                         
   3   4   7        127.03        106.62         3.14 o                         
   5   4   7         37.25         24.43         2.12 o                         
   7   4   7        447.23        409.11        12.19 o                         
   9   4   7          2.90          6.28         3.02 o                         
 -14   5   7        167.87        175.51         8.74 o                         
 -12   5   7          2.17         -1.20         2.58 o                         
 -10   5   7          4.33          2.50         2.25 o                         
  -8   5   7         58.03         52.59         3.07 o                         
  -6   5   7       4817.55       4616.35        28.58 o                         
  -4   5   7       3655.48       3719.00        24.49 o                         
  -2   5   7        422.81        528.93         5.67 o                         
   0   5   7         44.19         48.24         1.68 o                         
   2   5   7       3229.42       3135.23        19.53 o                         
   4   5   7       1514.20       1345.74        11.11 o                         
   6   5   7         49.43         58.65         4.28 o                         
   8   5   7        157.26        164.42         7.54 o                         
  10   5   7        117.38        115.55         7.21 o                         
 -13   6   7        286.80        286.45         9.91 o                         
 -11   6   7        137.48        155.22         6.96 o                         
  -9   6   7       2179.01       2107.68        17.59 o                         
  -7   6   7       1520.99       1438.22        12.94 o                         
  -5   6   7        128.20        198.98         4.16 o                         
  -3   6   7       1534.93       1790.72        13.26 o                         
  -1   6   7        544.09        691.66         7.81 o                         
   1   6   7         98.36        164.42         3.22 o                         
   3   6   7        738.74        663.49         8.66 o                         
   5   6   7       2469.39       2501.52        18.68 o                         
   7   6   7       2512.58       2572.66        49.68 o                         
   9   6   7         60.72         60.09         7.56 o                         
 -14   7   7        348.39        363.16        10.89 o                         
 -12   7   7         56.63         51.49         4.69 o                         
 -10   7   7        753.54        760.53        11.28 o                         
  -8   7   7          0.82         -0.67         1.53 o                         
  -6   7   7       1595.36       1492.51        14.66 o                         
  -4   7   7        148.67        119.10         5.02 o                         
  -2   7   7        476.04        467.33         7.19 o                         
   0   7   7        501.60        593.32         9.69 o                         
   2   7   7       1390.11       1485.04        11.54 o                         
   4   7   7          2.40          1.66         1.30 o                         
   6   7   7        115.56        101.57         4.27 o                         
   8   7   7          3.91          3.06         2.90 o                         
  10   7   7         32.17         40.55         4.88 o                         
 -13   8   7          0.23         -2.65         2.65 o                         
 -11   8   7        141.95        126.30         5.79 o                         
  -9   8   7       1188.68       1156.40        12.14 o                         
  -7   8   7        523.84        453.86         6.88 o                         
  -5   8   7       2093.25       2144.38        16.53 o                         
  -3   8   7        752.86        707.50         7.77 o                         
  -1   8   7       1077.54       1002.83         9.14 o                         
   1   8   7         18.24          4.99         1.34 o                         
   3   8   7         89.40         75.49         2.75 o                         
   5   8   7        146.45        157.46         5.95 o                         
   7   8   7        125.17        115.14         6.31 o                         
   9   8   7         52.11         69.42         5.77 o                         
 -14   9   7         81.37         72.39         5.92 o                         
 -12   9   7        580.94        600.22        12.34 o                         
 -10   9   7        118.33        117.90         5.36 o                         
  -8   9   7         14.05         15.66         2.21 o                         
  -6   9   7        406.48        457.39         6.99 o                         
  -4   9   7       1199.92       1264.14        11.02 o                         
  -2   9   7       1892.58       2053.55        15.53 o                         
   0   9   7        591.69        601.12         6.59 o                         
   2   9   7       2018.68       1830.41        14.31 o                         
   4   9   7         66.46         42.31         2.93 o                         
   6   9   7         40.58         39.99         3.03 o                         
   8   9   7        350.50        340.17         9.96 o                         
  10   9   7        127.35        122.12        10.47 o                         
 -13  10   7        187.48        186.64         8.53 o                         
 -11  10   7        188.99        176.57         6.82 o                         
  -9  10   7       2750.54       2747.93        21.14 o                         
  -7  10   7       4042.61       4128.74        27.17 o                         
  -5  10   7          9.94         28.84         2.31 o                         
  -3  10   7       2698.68       2730.18        18.42 o                         
  -1  10   7       1901.20       1845.14        14.68 o                         
   1  10   7       2728.84       2633.95        17.27 o                         
   3  10   7        457.12        467.09         6.71 o                         
   5  10   7        250.27        249.20         5.11 o                         
   7  10   7        512.16        523.75        13.12 o                         
   9  10   7        304.40        293.83        12.82 o                         
 -14  11   7         34.17         38.05         4.94 o                         
 -12  11   7        114.08         99.80         6.27 o                         
 -10  11   7          1.82          1.52         2.29 o                         
  -8  11   7         46.09         54.71         3.09 o                         
  -6  11   7       1260.87       1190.95        11.51 o                         
  -4  11   7         86.96         83.57         3.49 o                         
  -2  11   7       1077.84       1111.31         9.99 o                         
   0  11   7        100.23         75.22         3.79 o                         
   2  11   7        146.41        136.38         3.31 o                         
   4  11   7        701.26        688.22         8.56 o                         
   6  11   7        118.23        120.39         4.84 o                         
   8  11   7         12.84         15.27         3.85 o                         
  10  11   7         19.38         11.04         4.77 o                         
 -13  12   7        137.37        127.02         7.23 o                         
 -11  12   7         55.89         65.56         4.51 o                         
  -9  12   7        307.54        266.69         5.97 o                         
  -7  12   7        270.46        244.98         5.22 o                         
  -5  12   7        173.18        170.35         4.85 o                         
  -3  12   7         23.72         41.10         2.46 o                         
  -1  12   7       1083.69       1216.73        10.43 o                         
   1  12   7       1055.66       1125.35         9.67 o                         
   3  12   7          6.15         -0.16         2.65 o                         
   5  12   7         41.31         41.18         3.03 o                         
   7  12   7       1289.38       1296.02        16.41 o                         
   9  12   7        128.31        146.85        10.57 o                         
 -14  13   7         40.54         51.39         5.48 o                         
 -12  13   7       1061.84       1061.51        20.63 o                         
 -10  13   7        984.70        944.81        13.15 o                         
  -8  13   7         52.46         56.47         3.30 o                         
  -6  13   7        838.12        744.92         8.91 o                         
  -4  13   7       4499.92       4341.72        27.21 o                         
  -2  13   7         21.48         21.94         1.88 o                         
   0  13   7       1240.27       1140.25        10.39 o                         
   2  13   7       1550.19       1471.97        22.56 o                         
   4  13   7        877.43        902.51        12.69 o                         
   6  13   7        805.93        753.85        10.21 o                         
   8  13   7         27.92         36.19         6.54 o                         
  10  13   7        951.50       1025.72        68.08 o                         
 -13  14   7         68.61         60.27         5.39 o                         
 -11  14   7        292.76        260.19         7.97 o                         
  -9  14   7        445.79        448.05         8.68 o                         
  -7  14   7          0.71         10.34         2.25 o                         
  -5  14   7       1014.98        965.12        10.18 o                         
  -3  14   7         78.07         70.43         3.03 o                         
  -1  14   7       2642.95       2750.76        18.55 o                         
   1  14   7         52.04         25.18         2.44 o                         
   3  14   7         96.16         73.47         3.42 o                         
   5  14   7        440.58        447.67         7.63 o                         
   7  14   7        282.99        307.67        10.43 o                         
   9  14   7          1.23         -2.09         3.27 o                         
 -14  15   7          0.86          6.41         4.56 o                         
 -12  15   7          0.02          0.47         3.00 o                         
 -10  15   7         66.15         71.92         4.81 o                         
  -8  15   7        860.80        842.21        11.53 o                         
  -6  15   7          3.19          3.48         1.61 o                         
  -4  15   7       2117.15       2107.89        16.29 o                         
  -2  15   7        356.17        409.83         5.87 o                         
   0  15   7        706.56        622.81        10.09 o                         
   2  15   7        112.99        110.29         3.89 o                         
   4  15   7        707.31        746.18         9.61 o                         
   6  15   7        135.44        153.21         6.29 o                         
   8  15   7        128.14        142.90        22.52 o                         
 -13  16   7         16.79         18.69         4.62 o                         
 -11  16   7         15.37         12.36         2.96 o                         
  -9  16   7        301.63        290.97         7.26 o                         
  -7  16   7        114.96        113.02         4.94 o                         
  -5  16   7       2500.74       2343.46        17.92 o                         
  -3  16   7        319.72        354.82         5.77 o                         
  -1  16   7         68.63         46.47         2.60 o                         
   1  16   7          5.87         -0.13         1.46 o                         
   3  16   7         82.91        105.77         4.15 o                         
   5  16   7        305.74        287.95         7.47 o                         
   7  16   7        231.35        240.10         9.24 o                         
   9  16   7         15.30         24.53         5.79 o                         
 -12  17   7       1109.31       1169.28        20.20 o                         
 -10  17   7        894.78        924.53        13.38 o                         
  -8  17   7        115.01        134.40         4.63 o                         
  -6  17   7       5519.37       5425.92        34.05 o                         
  -4  17   7       3992.56       3864.13        30.10 o                         
  -2  17   7        248.23        203.31         5.19 o                         
   0  17   7       1332.51       1062.81        11.05 o                         
   2  17   7        738.21        786.32        10.60 o                         
   4  17   7       2105.97       2089.95        19.73 o                         
   6  17   7          6.26          5.92         2.45 o                         
   8  17   7       1094.80       1111.82        25.91 o                         
 -13  18   7         97.34         98.50         8.48 o                         
 -11  18   7        414.71        395.96        10.24 o                         
  -9  18   7        255.49        254.78         7.24 o                         
  -7  18   7        269.65        281.83         5.95 o                         
  -5  18   7         30.07         32.22         2.53 o                         
  -3  18   7        910.11        803.65         8.99 o                         
  -1  18   7          8.41         14.86         1.99 o                         
   1  18   7        334.04        329.70         8.27 o                         
   3  18   7        538.04        460.49         8.25 o                         
   5  18   7        539.44        524.18        10.19 o                         
   7  18   7        460.80        477.07        12.13 o                         
   9  18   7          2.47          5.72         4.71 o                         
 -12  19   7        733.16        757.37        19.30 o                         
 -10  19   7       1300.67       1322.91        18.12 o                         
  -8  19   7         50.61         56.40         4.19 o                         
  -6  19   7        379.93        366.23         6.50 o                         
  -4  19   7         67.98         49.23         3.20 o                         
  -2  19   7        373.65        320.72         6.17 o                         
   0  19   7          2.55          0.00         1.81 o                         
   2  19   7        591.67        599.67        10.38 o                         
   4  19   7          2.54          2.07         2.08 o                         
   6  19   7        113.52        119.91         6.31 o                         
   8  19   7          4.29          8.38         5.24 o                         
 -13  20   7         88.95         87.04        10.28 o                         
 -11  20   7       1470.29       1482.67        20.23 o                         
  -9  20   7       3513.50       3553.14        32.34 o                         
  -7  20   7         76.14         78.74         4.13 o                         
  -5  20   7        566.17        557.76         8.31 o                         
  -3  20   7       4577.89       4326.48        28.01 o                         
  -1  20   7       7221.90       6889.64        47.29 o                         
   1  20   7        239.04        218.52         5.94 o                         
   3  20   7          9.34         10.15         2.49 o                         
   5  20   7         31.49         22.74         3.46 o                         
   7  20   7        283.49        295.64        10.05 o                         
 -12  21   7        359.71        398.44        16.00 o                         
 -10  21   7        231.76        209.16         8.53 o                         
  -8  21   7         49.85         37.86         3.41 o                         
  -6  21   7         65.35         84.84         3.84 o                         
  -4  21   7       1127.72       1221.85        12.98 o                         
  -2  21   7        192.94        242.36         7.10 o                         
   0  21   7         13.07         11.00         2.40 o                         
   2  21   7       3620.92       3632.02        29.48 o                         
   4  21   7        602.16        607.90        11.17 o                         
   6  21   7        173.49        190.38        10.92 o                         
   8  21   7        305.51        329.42        14.53 o                         
 -11  22   7        310.91        243.88        10.75 o                         
  -9  22   7        734.18        765.91        13.66 o                         
  -7  22   7        638.66        672.79        10.07 o                         
  -5  22   7          3.64         -1.47         1.47 o                         
  -3  22   7        282.19        265.06         6.45 o                         
  -1  22   7        743.24        720.93        10.77 o                         
   1  22   7        133.03        127.07         7.57 o                         
   3  22   7         62.48         54.99         3.87 o                         
   5  22   7          0.32         -1.65         2.61 o                         
   7  22   7         99.29        116.77         7.23 o                         
 -12  23   7          2.62          0.14         4.95 o                         
 -10  23   7         72.43         57.68         5.10 o                         
  -8  23   7        487.56        486.46        10.60 o                         
  -6  23   7       1032.34       1077.67        13.04 o                         
  -4  23   7        713.09        627.27        12.72 o                         
  -2  23   7          0.04          1.83         2.05 o                         
   0  23   7        507.11        540.85         9.28 o                         
   2  23   7        108.73         98.64         6.64 o                         
   4  23   7        148.08        160.45         6.73 o                         
   6  23   7         22.46         24.28         4.15 o                         
 -11  24   7        821.86        868.92        17.25 o                         
  -9  24   7        703.92        617.21        13.33 o                         
  -7  24   7        523.51        551.72         9.39 o                         
  -5  24   7        448.82        396.30         9.39 o                         
  -3  24   7       2625.47       2573.01        23.53 o                         
  -1  24   7       2052.16       2008.17        19.93 o                         
   1  24   7       2445.67       2529.25        23.47 o                         
   3  24   7         27.63         34.10         5.16 o                         
   5  24   7        593.61        604.74        11.74 o                         
   7  24   7        138.79        141.50         8.20 o                         
 -10  25   7        122.46        104.05         8.52 o                         
  -8  25   7       1303.62       1411.57        19.38 o                         
  -6  25   7        584.79        588.05        11.64 o                         
  -4  25   7       1583.47       1560.89        19.87 o                         
  -2  25   7        400.55        393.35         8.15 o                         
   0  25   7        938.10        849.58        19.55 o                         
   2  25   7        166.08        146.79         6.04 o                         
   4  25   7        192.06        216.52         7.78 o                         
   6  25   7         22.06         22.26         4.34 o                         
 -11  26   7          1.91         11.29         4.54 o                         
  -9  26   7        103.82        134.68         9.32 o                         
  -7  26   7        452.96        482.66        14.67 o                         
  -5  26   7         85.56         65.44         4.92 o                         
  -3  26   7        107.27         78.68         5.33 o                         
  -1  26   7       1431.86       1455.62        16.67 o                         
   1  26   7       1115.72       1127.52        14.46 o                         
   3  26   7          2.24          1.97         2.31 o                         
   5  26   7         11.38         12.11         3.46 o                         
   7  26   7         52.74         62.37         7.93 o                         
 -10  27   7        116.55        121.03         8.88 o                         
  -8  27   7        107.36        104.75         8.52 o                         
  -6  27   7       1776.00       1696.55        21.70 o                         
  -4  27   7        290.88        313.85        11.24 o                         
  -2  27   7        107.04         98.76         6.57 o                         
   0  27   7        176.99        165.56         6.28 o                         
   2  27   7       1013.66       1035.68        15.68 o                         
   4  27   7         45.54         56.79         5.21 o                         
   6  27   7          2.49          4.39         3.39 o                         
  -9  28   7        192.58        211.63        20.72 o                         
  -7  28   7         50.62         52.16         4.81 o                         
  -5  28   7         79.56         83.13         5.77 o                         
  -3  28   7        930.08        871.94        14.83 o                         
  -1  28   7        479.84        483.25        10.98 o                         
   1  28   7         10.07          2.97         2.47 o                         
   3  28   7         27.61         23.14         3.58 o                         
   5  28   7       1109.95       1105.35        19.13 o                         
 -10  29   7         60.43         40.85        13.62 o                         
  -8  29   7        454.02        459.68        17.38 o                         
  -6  29   7       2993.68       3066.51        32.28 o                         
  -4  29   7        459.13        466.24        13.00 o                         
  -2  29   7        110.38        102.07         8.12 o                         
   0  29   7         11.52          7.63         3.18 o                         
   2  29   7          9.72         13.03         3.37 o                         
   4  29   7        205.92        206.71        12.50 o                         
  -9  30   7         79.77         93.42        15.85 o                         
  -7  30   7          6.36         -2.35         6.48 o                         
  -5  30   7        253.16        271.31         9.11 o                         
  -3  30   7          8.98         18.32         3.49 o                         
  -1  30   7        477.70        444.18        11.11 o                         
   1  30   7        758.43        814.77        16.23 o                         
   3  30   7          5.40         -1.14         3.15 o                         
   5  30   7          0.39          3.63         6.28 o                         
  -8  31   7         10.12          0.70         5.60 o                         
  -6  31   7         30.56         28.20         4.86 o                         
  -4  31   7         10.32         13.47         3.49 o                         
  -2  31   7          4.44          7.17         3.28 o                         
   0  31   7       1297.87       1378.89        20.30 o                         
   2  31   7        292.53        301.80         9.95 o                         
   4  31   7         31.71         24.38         7.23 o                         
  -7  32   7         95.81         82.23         9.64 o                         
  -5  32   7         17.99         15.49         4.27 o                         
  -3  32   7        898.06        938.82        16.45 o                         
  -1  32   7        309.51        264.04         9.71 o                         
   1  32   7        257.80        308.44         9.80 o                         
   3  32   7        634.24        681.96        18.06 o                         
  -6  33   7        162.57        169.41         8.91 o                         
  -4  33   7          4.47          3.99         3.64 o                         
  -2  33   7        192.20        209.63         8.90 o                         
   0  33   7          2.13         -1.25         4.00 o                         
   2  33   7        262.95        281.44        12.58 o                         
  -5  34   7         64.22         52.88        10.13 o                         
  -3  34   7         55.67         70.26         5.87 o                         
  -1  34   7         18.61         15.38         3.99 o                         
   1  34   7         33.39         45.28         5.16 o                         
  -4  35   7        145.29        146.63        10.88 o                         
  -2  35   7         17.22         14.01         4.25 o                         
   0  35   7        283.27        312.51        10.53 o                         
  -3  36   7        256.87        224.73        10.79 o                         
  -1  36   7        276.38        276.25        10.66 o                         
 -14   0   8         19.07         19.61         5.99 o                         
 -12   0   8       1529.91       1511.84        28.33 o                         
 -10   0   8       1616.04       1681.19        25.40 o                         
  -8   0   8       1323.85       1219.27        20.03 o                         
  -6   0   8       3628.93       3328.47        31.97 o                         
  -4   0   8       1369.51       1200.17        14.69 o                         
  -2   0   8        439.86        355.15         9.26 o                         
   0   0   8      10727.85      10593.46        92.31 o                         
   2   0   8        873.95        783.14        13.91 o                         
   4   0   8        215.61        192.54         7.04 o                         
   6   0   8          0.35          4.57         4.19 o                         
   8   0   8        430.70        391.60        14.59 o                         
  10   0   8        112.15        135.11        13.62 o                         
 -15   1   8       2202.77       2313.02        28.97 o                         
 -13   1   8          6.89          6.62         3.37 o                         
 -11   1   8        250.43        256.69        13.10 o                         
  -9   1   8        710.88        653.63        11.21 o                         
  -7   1   8        370.93        394.98         6.92 o                         
  -5   1   8        596.66        597.19         7.37 o                         
  -3   1   8        109.79         84.33         1.83 o                         
  -1   1   8        260.77        217.89         5.20 o                         
   1   1   8       1262.42       1265.36        12.97 o                         
   3   1   8        743.04        784.29         9.69 o                         
   5   1   8       1787.10       1780.71        16.27 o                         
   7   1   8        307.64        301.22         8.10 o                         
   9   1   8        147.79        149.84         9.63 o                         
 -14   2   8        218.42        249.92        10.26 o                         
 -12   2   8          9.57          6.16         2.93 o                         
 -10   2   8          8.18         14.55         2.42 o                         
  -8   2   8        302.64        222.14         5.25 o                         
  -6   2   8        823.20        935.16         9.89 o                         
  -4   2   8         10.85         15.01         1.59 o                         
  -2   2   8        628.75        627.95         9.55 o                         
   0   2   8       2021.90       2163.62        18.52 o                         
   2   2   8        796.68        826.08        10.04 o                         
   4   2   8        324.72        343.96         6.46 o                         
   6   2   8        219.13        244.48         6.22 o                         
   8   2   8          3.65          4.19         3.39 o                         
  10   2   8         11.79         18.13         4.44 o                         
 -15   3   8         66.63         59.00         9.22 o                         
 -13   3   8        210.59        241.68         9.66 o                         
 -11   3   8       1169.50       1203.47        16.94 o                         
  -9   3   8       1357.36       1242.38        13.02 o                         
  -7   3   8        206.33        213.15         4.88 o                         
  -5   3   8        477.69        379.90         5.83 o                         
  -3   3   8       7178.29       7185.83        44.28 o                         
  -1   3   8       2963.45       2834.06        23.58 o                         
   1   3   8         27.17         18.10         2.27 o                         
   3   3   8         29.15         20.54         2.42 o                         
   5   3   8        660.65        665.91         9.02 o                         
   7   3   8        519.12        527.25        13.65 o                         
   9   3   8          3.08         11.46         4.70 o                         
 -14   4   8        268.65        241.72        10.12 o                         
 -12   4   8         63.47         93.66         6.14 o                         
 -10   4   8       1007.66       1024.89        12.07 o                         
  -8   4   8        194.72        207.29         5.05 o                         
  -6   4   8       1385.62       1409.70        14.75 o                         
  -4   4   8        887.92        851.83         8.62 o                         
  -2   4   8         12.18          2.15         2.51 o                         
   0   4   8       1527.93       1503.92        14.51 o                         
   2   4   8       4230.59       4160.36        29.83 o                         
   4   4   8        509.59        456.55         7.27 o                         
   6   4   8        102.83         98.82         5.95 o                         
   8   4   8        751.15        713.25        14.81 o                         
  10   4   8        241.95        250.94        11.04 o                         
 -13   5   8        683.44        664.79        14.91 o                         
 -11   5   8          3.47          8.74         3.36 o                         
  -9   5   8        498.26        476.74         7.75 o                         
  -7   5   8          4.13          1.36         1.53 o                         
  -5   5   8         72.38         55.18         3.07 o                         
  -3   5   8        432.23        366.85         5.45 o                         
  -1   5   8        257.53        214.95         5.10 o                         
   1   5   8        211.33        192.21         6.56 o                         
   3   5   8         24.09         14.24         2.26 o                         
   5   5   8       1130.08       1111.57        12.03 o                         
   7   5   8        110.59        140.12         7.47 o                         
   9   5   8        153.23        154.14         7.96 o                         
 -14   6   8         46.20         60.46         6.11 o                         
 -12   6   8         98.88        122.63         8.79 o                         
 -10   6   8        128.06        109.13         5.62 o                         
  -8   6   8        376.63        427.14         7.18 o                         
  -6   6   8        231.74        273.44         5.32 o                         
  -4   6   8       4609.80       4761.44        28.69 o                         
  -2   6   8        833.41        712.63         7.13 o                         
   0   6   8         41.41         53.52         3.19 o                         
   2   6   8       1360.52       1191.73        11.55 o                         
   4   6   8        873.20        841.66        10.24 o                         
   6   6   8          3.70          1.69         2.54 o                         
   8   6   8         15.30         13.17         3.63 o                         
  10   6   8         68.41         73.81         5.99 o                         
 -13   7   8        344.60        333.31        10.36 o                         
 -11   7   8       1189.56       1085.69        14.44 o                         
  -9   7   8       3462.17       3519.29        28.07 o                         
  -7   7   8        372.31        297.06         5.76 o                         
  -5   7   8       4162.02       4461.97        27.91 o                         
  -3   7   8        879.86        808.69         8.22 o                         
  -1   7   8        690.06        605.95         6.53 o                         
   1   7   8       2047.95       2072.62        14.43 o                         
   3   7   8        283.68        282.93         8.51 o                         
   5   7   8         35.01         46.02         3.99 o                         
   7   7   8        398.48        433.08        11.36 o                         
   9   7   8         86.74         94.17         6.74 o                         
 -14   8   8        279.37        271.94        10.75 o                         
 -12   8   8        701.07        725.36        13.65 o                         
 -10   8   8        110.65        118.96         5.38 o                         
  -8   8   8        106.38        113.84         5.30 o                         
  -6   8   8       2748.70       2725.45        19.91 o                         
  -4   8   8       4721.77       4839.83        29.37 o                         
  -2   8   8       2060.07       2090.42        20.24 o                         
   0   8   8       2290.73       2327.77        15.89 o                         
   2   8   8       2048.83       1908.10        14.21 o                         
   4   8   8       1595.86       1509.08        16.86 o                         
   6   8   8          0.09          0.00         2.24 o                         
   8   8   8        644.96        601.89        18.82 o                         
 -13   9   8         66.96         68.40         5.64 o                         
 -11   9   8         99.16         93.47         5.32 o                         
  -9   9   8        168.26        189.63         5.57 o                         
  -7   9   8        155.67        163.34         5.25 o                         
  -5   9   8       3103.10       3033.78        21.09 o                         
  -3   9   8       6735.84       6829.54        38.62 o                         
  -1   9   8        343.27        285.07         4.58 o                         
   1   9   8        674.52        716.00        11.99 o                         
   3   9   8         80.39         75.08         3.94 o                         
   5   9   8        219.81        199.96         6.45 o                         
   7   9   8        265.08        291.12         9.33 o                         
   9   9   8         62.08         65.38         8.05 o                         
 -14  10   8        271.00        264.41        10.60 o                         
 -12  10   8        343.59        331.88         9.61 o                         
 -10  10   8         36.34         42.68         3.70 o                         
  -8  10   8        112.04        127.81         4.60 o                         
  -6  10   8       2705.30       2674.47        19.85 o                         
  -4  10   8       3270.66       3266.36        21.98 o                         
  -2  10   8        183.79        181.82         4.18 o                         
   0  10   8        604.57        543.15         6.46 o                         
   2  10   8        248.17        260.17         5.22 o                         
   4  10   8         12.98         12.77         2.80 o                         
   6  10   8          1.66         -1.05         2.19 o                         
   8  10   8        361.33        365.68        16.75 o                         
 -13  11   8         25.96         25.38         4.17 o                         
 -11  11   8       1250.91       1217.00        15.69 o                         
  -9  11   8       1997.90       2017.26        17.70 o                         
  -7  11   8         24.60         24.12         2.75 o                         
  -5  11   8        176.08        172.99         5.45 o                         
  -3  11   8        510.32        493.62         7.04 o                         
  -1  11   8       5114.22       4759.88        28.45 o                         
   1  11   8        483.92        441.69         5.76 o                         
   3  11   8         31.09         28.08         2.78 o                         
   5  11   8        827.11        850.16        13.19 o                         
   7  11   8       1258.76       1225.28        19.61 o                         
   9  11   8          1.30         -3.62         5.24 o                         
 -14  12   8        333.02        351.16        11.23 o                         
 -12  12   8        646.34        670.23        13.46 o                         
 -10  12   8          0.72          3.60         2.45 o                         
  -8  12   8        757.67        742.57         9.68 o                         
  -6  12   8       7142.24       6849.25        40.49 o                         
  -4  12   8       6446.21       6458.58        37.83 o                         
  -2  12   8        194.98        252.09         4.93 o                         
   0  12   8       2859.89       2708.33        18.40 o                         
   2  12   8       3866.67       3678.91        27.28 o                         
   4  12   8        557.08        510.78         8.91 o                         
   6  12   8        127.95        163.72         6.20 o                         
   8  12   8          2.82         -3.14         4.02 o                         
 -13  13   8         91.04         73.83         5.97 o                         
 -11  13   8        326.03        346.85         8.53 o                         
  -9  13   8        154.02        132.58         5.00 o                         
  -7  13   8        170.24        151.38         4.90 o                         
  -5  13   8         75.54         60.53         3.42 o                         
  -3  13   8        567.56        562.44         7.29 o                         
  -1  13   8        171.58        165.88         4.00 o                         
   1  13   8          9.58          9.47         1.87 o                         
   3  13   8        225.96        190.35         5.24 o                         
   5  13   8        709.75        725.09        11.94 o                         
   7  13   8         85.56         89.34         9.06 o                         
   9  13   8         23.16         27.43         7.33 o                         
 -14  14   8         58.92         55.31         7.56 o                         
 -12  14   8        732.82        765.07        14.34 o                         
 -10  14   8        239.94        221.94         7.32 o                         
  -8  14   8        497.85        479.64         7.88 o                         
  -6  14   8        119.78        129.16         4.54 o                         
  -4  14   8        156.23        141.44         4.56 o                         
  -2  14   8        190.57        191.34         4.57 o                         
   0  14   8        142.39        160.77         4.52 o                         
   2  14   8          1.99         -1.41         1.76 o                         
   4  14   8         13.15         17.90         2.51 o                         
   6  14   8        381.51        368.57        10.69 o                         
   8  14   8        526.76        542.47        18.12 o                         
 -13  15   8          0.11         -0.43         3.20 o                         
 -11  15   8        209.25        210.87         8.14 o                         
  -9  15   8       2971.86       2939.77        25.71 o                         
  -7  15   8       1355.84       1399.11        13.73 o                         
  -5  15   8        136.34        135.02         4.80 o                         
  -3  15   8        719.88        651.84         8.09 o                         
  -1  15   8       1753.94       1541.05        14.24 o                         
   1  15   8        923.40        825.89        10.48 o                         
   3  15   8        612.46        592.97         8.78 o                         
   5  15   8       1010.62       1019.49        17.86 o                         
   7  15   8       1213.37       1248.37        21.22 o                         
   9  15   8          0.06          9.43         7.33 o                         
 -12  16   8        608.17        631.90        13.26 o                         
 -10  16   8        152.73        150.74         6.55 o                         
  -8  16   8        999.81        995.47        13.07 o                         
  -6  16   8        623.26        599.58         9.81 o                         
  -4  16   8         34.06         30.95         2.97 o                         
  -2  16   8        451.62        399.03         6.12 o                         
   0  16   8        293.56        256.88         5.99 o                         
   2  16   8        388.18        380.32         9.66 o                         
   4  16   8        623.68        649.58        12.24 o                         
   6  16   8         26.65         25.41         4.31 o                         
   8  16   8        138.45        111.40        10.05 o                         
 -13  17   8          7.44         11.80         4.08 o                         
 -11  17   8         36.66         45.48         4.28 o                         
  -9  17   8          7.63          6.86         2.62 o                         
  -7  17   8        339.92        374.87         7.80 o                         
  -5  17   8        180.36        157.62         4.71 o                         
  -3  17   8        706.57        585.42         7.77 o                         
  -1  17   8       2551.87       2330.62        20.85 o                         
   1  17   8          0.81         -0.47         1.62 o                         
   3  17   8         18.40         10.56         2.65 o                         
   5  17   8        115.62        101.14         6.74 o                         
   7  17   8        262.60        277.31         9.76 o                         
 -12  18   8        278.26        301.38        11.78 o                         
 -10  18   8        726.20        714.20        12.03 o                         
  -8  18   8         59.73         43.08         3.12 o                         
  -6  18   8        107.49        125.08         5.64 o                         
  -4  18   8        508.10        488.51         7.98 o                         
  -2  18   8         30.88         30.49         3.06 o                         
   0  18   8          5.21         13.29         2.14 o                         
   2  18   8       1257.90       1233.00        14.33 o                         
   4  18   8         92.17         98.34         6.43 o                         
   6  18   8        804.85        781.21        16.18 o                         
   8  18   8        174.01        189.27        13.62 o                         
 -13  19   8          9.73          6.10         3.85 o                         
 -11  19   8         67.71         60.96         5.30 o                         
  -9  19   8        925.83        890.16        13.10 o                         
  -7  19   8        988.50        993.38        11.83 o                         
  -5  19   8         56.44         59.90         3.20 o                         
  -3  19   8         67.73         62.05         3.48 o                         
  -1  19   8       1944.41       1900.91        18.78 o                         
   1  19   8         11.30         10.31         2.31 o                         
   3  19   8        135.43        121.30         5.61 o                         
   5  19   8       1728.87       1722.71        25.67 o                         
   7  19   8       1562.77       1612.13        24.66 o                         
 -12  20   8        707.10        779.88        16.94 o                         
 -10  20   8         36.58         32.66         4.12 o                         
  -8  20   8         11.61          6.36         2.40 o                         
  -6  20   8        174.91        207.42         5.51 o                         
  -4  20   8          3.89          2.87         1.73 o                         
  -2  20   8        135.08        182.19         6.01 o                         
   0  20   8        142.72        142.85         5.40 o                         
   2  20   8         20.65         30.27         3.20 o                         
   4  20   8         51.90         77.97         6.43 o                         
   6  20   8        408.97        398.00        13.08 o                         
 -11  21   8        224.87        231.14        10.96 o                         
  -9  21   8        190.94        199.25         8.14 o                         
  -7  21   8          0.15         -1.46         1.72 o                         
  -5  21   8         60.73         45.08         3.06 o                         
  -3  21   8         14.53          7.12         2.24 o                         
  -1  21   8          9.96          6.08         2.58 o                         
   1  21   8        179.20        145.58         6.79 o                         
   3  21   8        105.40        100.42         5.61 o                         
   5  21   8         39.67         41.78         5.27 o                         
   7  21   8          0.53          1.65         3.05 o                         
 -12  22   8        163.63        168.23        10.33 o                         
 -10  22   8         72.75         66.10         5.44 o                         
  -8  22   8          0.17          1.13         2.24 o                         
  -6  22   8        922.67        921.24        11.04 o                         
  -4  22   8       2155.49       2154.27        21.29 o                         
  -2  22   8       1156.15       1122.55        14.15 o                         
   0  22   8        977.35        885.85        12.42 o                         
   2  22   8       1722.73       1761.49        18.66 o                         
   4  22   8        221.94        206.04        12.28 o                         
   6  22   8         12.57          6.80         3.70 o                         
 -11  23   8        152.69        140.44         7.58 o                         
  -9  23   8       1095.18       1139.08        16.99 o                         
  -7  23   8        274.06        258.50         6.92 o                         
  -5  23   8         22.29         14.21         2.76 o                         
  -3  23   8         83.76        101.66         5.10 o                         
  -1  23   8        274.30        284.97         7.13 o                         
   1  23   8        452.78        499.60         9.37 o                         
   3  23   8        260.27        254.66         8.47 o                         
   5  23   8         73.02         79.23         8.06 o                         
   7  23   8        447.29        449.66        12.85 o                         
 -10  24   8        499.86        488.14        13.26 o                         
  -8  24   8         23.77         14.45         3.50 o                         
  -6  24   8          8.98          5.79         2.84 o                         
  -4  24   8        653.51        650.90        10.93 o                         
  -2  24   8        109.14        116.41         5.49 o                         
   0  24   8         76.33         63.37         4.39 o                         
   2  24   8        763.85        746.60        12.34 o                         
   4  24   8        144.03        147.75         9.36 o                         
   6  24   8        117.79        115.92         7.85 o                         
 -11  25   8        509.80        494.40        13.35 o                         
  -9  25   8         71.25         72.79        12.40 o                         
  -7  25   8        413.12        406.01        10.29 o                         
  -5  25   8         94.85         91.30         5.85 o                         
  -3  25   8        148.63        161.37         6.33 o                         
  -1  25   8        210.98        216.94         6.83 o                         
   1  25   8        733.22        760.80        11.92 o                         
   3  25   8        158.83        179.59         8.47 o                         
   5  25   8        446.56        481.83        13.12 o                         
 -10  26   8        426.27        469.99        14.85 o                         
  -8  26   8        106.75        110.31         8.58 o                         
  -6  26   8        303.07        322.21         9.26 o                         
  -4  26   8       1297.83       1372.87        18.96 o                         
  -2  26   8         85.90         98.86         5.14 o                         
   0  26   8        106.49        112.24         5.40 o                         
   2  26   8        308.67        353.00        11.94 o                         
   4  26   8        729.50        775.18        33.27 o                         
   6  26   8        100.81         91.75         7.03 o                         
  -9  27   8        750.02        696.62        28.80 o                         
  -7  27   8        554.61        602.43        12.74 o                         
  -5  27   8         46.79         48.42         5.05 o                         
  -3  27   8        694.18        703.24        13.18 o                         
  -1  27   8        120.77        124.67         5.79 o                         
   1  27   8        912.72        919.93        13.42 o                         
   3  27   8        815.64        829.74        17.29 o                         
   5  27   8        302.07        284.14        10.72 o                         
 -10  28   8         19.71         11.93         7.06 o                         
  -8  28   8         28.66         35.45         5.85 o                         
  -6  28   8          0.26         -1.87         2.73 o                         
  -4  28   8         78.47         82.88         5.87 o                         
  -2  28   8        121.31        108.06         7.35 o                         
   0  28   8        130.98        128.66         6.88 o                         
   2  28   8         69.32         91.04         6.90 o                         
   4  28   8        421.91        434.05        12.50 o                         
  -9  29   8        164.48        151.48        14.72 o                         
  -7  29   8         34.70         50.23         5.04 o                         
  -5  29   8        457.92        480.42        11.49 o                         
  -3  29   8          3.22         10.08         3.20 o                         
  -1  29   8          0.26         -2.08         2.89 o                         
   1  29   8       1884.00       1963.45        25.27 o                         
   3  29   8         10.62          5.16         3.70 o                         
  -8  30   8         13.00         24.36         7.59 o                         
  -6  30   8       1329.23       1350.70        20.00 o                         
  -4  30   8         38.01         41.04         4.63 o                         
  -2  30   8         54.64         39.15         4.46 o                         
   0  30   8        105.78        110.87         6.74 o                         
   2  30   8          3.84          7.29         4.15 o                         
   4  30   8          8.65         17.93         6.01 o                         
  -7  31   8        222.82        253.21        18.46 o                         
  -5  31   8        459.08        442.22        11.16 o                         
  -3  31   8        110.73         97.78         6.40 o                         
  -1  31   8       1655.42       1659.37        22.73 o                         
   1  31   8          4.39          8.81         3.80 o                         
   3  31   8          0.88         -1.27         4.58 o                         
  -6  32   8        324.16        345.80        11.62 o                         
  -4  32   8          8.24         15.37         3.85 o                         
  -2  32   8        261.60        255.34         9.58 o                         
   0  32   8         64.28         49.83         5.22 o                         
   2  32   8         37.47         37.82         7.30 o                         
  -5  33   8         24.71         21.52         4.70 o                         
  -3  33   8        227.94        210.79         9.07 o                         
  -1  33   8        143.84        161.75         8.32 o                         
   1  33   8         12.04          8.99         4.44 o                         
  -4  34   8        299.31        313.32        12.26 o                         
  -2  34   8        398.03        432.75        11.88 o                         
   0  34   8        384.34        400.96        13.08 o                         
  -3  35   8         67.22         73.76         6.18 o                         
 -14   1   9         24.13         26.16         4.68 o                         
 -12   1   9       1686.10       1657.81        21.41 o                         
 -10   1   9        784.19        717.54        10.22 o                         
  -8   1   9         32.95         43.35         3.13 o                         
  -6   1   9        635.26        684.76         8.80 o                         
  -4   1   9       2068.92       2029.02        14.98 o                         
  -2   1   9       1167.44       1104.39        12.82 o                         
   0   1   9          6.25          6.16         1.96 o                         
   2   1   9          2.23          1.78         1.95 o                         
   4   1   9        236.95        235.35         8.04 o                         
   6   1   9         96.54         98.75         7.56 o                         
   8   1   9        170.96        180.71        10.37 o                         
 -13   2   9        342.65        313.01        11.48 o                         
 -11   2   9        431.74        439.91         9.91 o                         
  -9   2   9        537.90        463.72         7.96 o                         
  -7   2   9       3341.19       3072.23        22.37 o                         
  -5   2   9        603.07        547.81         8.64 o                         
  -3   2   9        434.24        418.15         8.43 o                         
  -1   2   9        272.74        256.71         5.82 o                         
   1   2   9        968.73        928.46        11.25 o                         
   3   2   9        360.33        364.62         8.82 o                         
   5   2   9        945.41        943.05        11.44 o                         
   7   2   9        639.05        683.98        14.88 o                         
   9   2   9         65.14         70.94         7.41 o                         
 -14   3   9         39.03         32.93         4.75 o                         
 -12   3   9        988.65        984.16        19.98 o                         
 -10   3   9       3223.79       3221.77        25.00 o                         
  -8   3   9        513.77        385.35         6.90 o                         
  -6   3   9         64.07        101.18         3.94 o                         
  -4   3   9       2336.81       2292.54        16.53 o                         
  -2   3   9       1638.31       1527.92        21.69 o                         
   0   3   9          0.50          8.30         2.04 o                         
   2   3   9        335.80        370.12         6.96 o                         
   4   3   9         99.62        111.80         4.55 o                         
   6   3   9        268.43        244.95        10.40 o                         
   8   3   9        459.28        481.87        12.57 o                         
 -13   4   9         62.48         67.92         5.69 o                         
 -11   4   9        255.81        222.47         7.39 o                         
  -9   4   9        237.59        256.67         6.12 o                         
  -7   4   9         53.00         50.03         3.12 o                         
  -5   4   9         56.68         80.42         4.41 o                         
  -3   4   9         51.15         75.64         4.45 o                         
  -1   4   9          7.00          4.94         2.04 o                         
   1   4   9        230.36        202.19         5.71 o                         
   3   4   9        757.81        743.01        10.69 o                         
   5   4   9          0.95         -0.65         2.17 o                         
   7   4   9        540.27        534.21        13.19 o                         
   9   4   9          4.31          1.05         3.70 o                         
 -14   5   9         37.67         30.37         5.31 o                         
 -12   5   9        160.22        144.94         7.39 o                         
 -10   5   9        146.60        157.88         5.70 o                         
  -8   5   9        343.26        353.43         6.66 o                         
  -6   5   9       3456.65       3271.67        22.91 o                         
  -4   5   9        563.91        496.19         7.73 o                         
  -2   5   9        242.04        218.20         5.61 o                         
   0   5   9       2179.99       2115.84        18.99 o                         
   2   5   9       3740.55       3666.91        27.83 o                         
   4   5   9        104.12        118.67         4.80 o                         
   6   5   9        357.79        339.68        10.60 o                         
   8   5   9          7.48          9.28         3.53 o                         
 -13   6   9        395.63        385.68        10.86 o                         
 -11   6   9        856.19        894.56        13.26 o                         
  -9   6   9       1655.27       1609.76        15.65 o                         
  -7   6   9        955.58        904.35        10.53 o                         
  -5   6   9       1330.56       1125.95        11.05 o                         
  -3   6   9       1107.98       1013.46         9.45 o                         
  -1   6   9        936.55        841.51        10.79 o                         
   1   6   9       4252.58       4216.88        31.02 o                         
   3   6   9        502.32        457.06         7.68 o                         
   5   6   9        935.96        973.89        14.57 o                         
   7   6   9        590.96        594.72        13.80 o                         
   9   6   9        226.19        267.20         9.52 o                         
 -14   7   9          4.14          4.91         3.37 o                         
 -12   7   9          1.33          1.05         2.81 o                         
 -10   7   9        607.17        581.07         9.21 o                         
  -8   7   9        358.96        336.25         9.55 o                         
  -6   7   9        545.53        518.60         7.98 o                         
  -4   7   9       1718.01       1658.56        15.21 o                         
  -2   7   9         67.01         67.64         4.91 o                         
   0   7   9         61.63         56.08         4.14 o                         
   2   7   9        109.41        119.79         4.74 o                         
   4   7   9        158.96        137.42         5.66 o                         
   6   7   9         39.04         38.37         5.18 o                         
   8   7   9         79.17         82.68         6.51 o                         
 -13   8   9          2.10          1.48         2.96 o                         
 -11   8   9          0.27          0.46         2.52 o                         
  -9   8   9          0.57         -1.43         2.71 o                         
  -7   8   9         81.70         66.69         3.49 o                         
  -5   8   9         43.98         28.66         2.46 o                         
  -3   8   9        990.27        897.11         8.99 o                         
  -1   8   9       1846.74       1878.01        17.61 o                         
   1   8   9        392.87        446.13         9.99 o                         
   3   8   9          0.82          1.01         2.17 o                         
   5   8   9        122.57        132.57         7.81 o                         
   7   8   9        306.34        305.38        10.05 o                         
   9   8   9         92.72        103.60         9.54 o                         
 -14   9   9        178.09        180.17         8.98 o                         
 -12   9   9         22.86         35.70         4.62 o                         
 -10   9   9         39.85         37.25         3.77 o                         
  -8   9   9         56.14         58.83         3.52 o                         
  -6   9   9        385.66        503.27         7.71 o                         
  -4   9   9       3266.25       3177.92        23.08 o                         
  -2   9   9          4.08          5.35         1.64 o                         
   0   9   9        285.13        351.93         6.92 o                         
   2   9   9        314.67        310.98         7.17 o                         
   4   9   9        869.46        832.05        11.96 o                         
   6   9   9        107.35        143.30         6.34 o                         
   8   9   9        195.75        172.65        11.78 o                         
 -13  10   9        131.38        132.42         8.14 o                         
 -11  10   9          0.38          1.12         2.55 o                         
  -9  10   9        422.06        457.23         7.96 o                         
  -7  10   9       1806.49       1678.36        18.59 o                         
  -5  10   9        120.31        157.13         4.94 o                         
  -3  10   9       1055.44       1030.79        10.61 o                         
  -1  10   9       1463.37       1375.32        14.46 o                         
   1  10   9        458.37        431.02         8.45 o                         
   3  10   9         20.82         17.19         2.76 o                         
   5  10   9        214.66        190.49        10.28 o                         
   7  10   9        461.21        479.12        22.08 o                         
 -14  11   9          2.49          3.35         3.79 o                         
 -12  11   9         41.45         45.18         5.33 o                         
 -10  11   9        552.57        535.46        10.85 o                         
  -8  11   9        352.46        370.36         7.12 o                         
  -6  11   9        222.82        237.31         5.43 o                         
  -4  11   9          7.71          8.18         1.90 o                         
  -2  11   9       1251.73       1152.45        10.85 o                         
   0  11   9         25.81         29.73         2.62 o                         
   2  11   9          3.51          1.44         2.42 o                         
   4  11   9          2.84          7.14         2.48 o                         
   6  11   9          0.02         -2.52         2.52 o                         
   8  11   9        367.55        365.51        19.38 o                         
 -13  12   9          2.11          2.99         3.46 o                         
 -11  12   9        249.43        218.27         8.43 o                         
  -9  12   9         31.56         45.01         3.41 o                         
  -7  12   9       1392.60       1365.50        17.22 o                         
  -5  12   9         36.73         53.96         3.19 o                         
  -3  12   9          2.86         21.35         2.49 o                         
  -1  12   9       1511.03       1590.86        15.76 o                         
   1  12   9         60.41         44.18         3.60 o                         
   3  12   9         98.17         86.69         5.28 o                         
   5  12   9       1025.02       1050.07        17.69 o                         
   7  12   9        485.49        531.13        17.59 o                         
 -12  13   9        630.50        609.14        12.99 o                         
 -10  13   9       1266.04       1225.02        16.84 o                         
  -8  13   9        516.70        534.39         8.50 o                         
  -6  13   9       4015.34       3939.65        27.09 o                         
  -4  13   9        789.85        826.59         9.53 o                         
  -2  13   9        360.06        374.75         5.93 o                         
   0  13   9         14.95          9.44         2.43 o                         
   2  13   9       1475.01       1505.88        17.02 o                         
   4  13   9         37.20         35.23         3.46 o                         
   6  13   9        154.78        160.07         8.24 o                         
   8  13   9          1.28         -2.26         5.24 o                         
 -13  14   9          0.58         -2.80         2.89 o                         
 -11  14   9          8.58         11.57         3.11 o                         
  -9  14   9         34.89         39.27         3.40 o                         
  -7  14   9         79.37         80.48         3.96 o                         
  -5  14   9        686.15        649.15         9.20 o                         
  -3  14   9        379.54        349.30         6.48 o                         
  -1  14   9       1926.17       1956.91        18.76 o                         
   1  14   9         33.24         54.30         3.87 o                         
   3  14   9         61.22         83.14         6.11 o                         
   5  14   9        541.81        575.10        13.67 o                         
   7  14   9        926.47        941.56        24.09 o                         
 -12  15   9         49.89         48.29         4.89 o                         
 -10  15   9        105.43        117.69         5.90 o                         
  -8  15   9        130.02        122.55         4.91 o                         
  -6  15   9        134.65        130.77         5.21 o                         
  -4  15   9         37.23         42.19         3.19 o                         
  -2  15   9        482.87        400.35         7.04 o                         
   0  15   9        244.37        181.69         5.93 o                         
   2  15   9        138.09        135.36         5.41 o                         
   4  15   9          7.12          2.75         3.39 o                         
   6  15   9          0.00          0.49         5.07 o                         
   8  15   9         15.63         32.82         6.78 o                         
 -13  16   9          3.35          5.54         3.85 o                         
 -11  16   9        250.62        255.75         8.87 o                         
  -9  16   9        577.04        577.44        11.28 o                         
  -7  16   9        399.35        423.47         8.09 o                         
  -5  16   9          7.05          9.61         1.99 o                         
  -3  16   9        249.27        241.58         7.41 o                         
  -1  16   9        478.67        444.72         7.99 o                         
   1  16   9        934.63        837.11        13.55 o                         
   3  16   9         11.03         13.12         3.46 o                         
   5  16   9        418.25        418.74        11.94 o                         
   7  16   9         54.65         70.76         8.79 o                         
 -12  17   9       1946.34       1990.56        23.29 o                         
 -10  17   9       1107.09       1096.51        15.26 o                         
  -8  17   9          0.02         -2.20         2.20 o                         
  -6  17   9        428.91        423.06         7.38 o                         
  -4  17   9        577.00        563.54         8.03 o                         
  -2  17   9        533.94        591.78         8.72 o                         
   0  17   9        598.62        536.90        10.78 o                         
   2  17   9       2208.09       2229.93        25.69 o                         
   4  17   9        926.64        891.89        17.18 o                         
   6  17   9          0.13         -3.61         3.61 o                         
 -11  18   9        120.35        118.44         6.34 o                         
  -9  18   9        319.61        352.80         9.66 o                         
  -7  18   9        246.33        264.27         7.62 o                         
  -5  18   9        285.14        297.11         6.38 o                         
  -3  18   9         59.02         71.77         4.55 o                         
  -1  18   9         67.19         54.18         4.01 o                         
   1  18   9        168.27        187.92         7.45 o                         
   3  18   9        467.68        472.05        11.08 o                         
   5  18   9        508.92        530.22        13.59 o                         
   7  18   9         22.10         34.19         7.33 o                         
 -12  19   9         35.00         37.11         5.22 o                         
 -10  19   9         78.91         83.93         5.32 o                         
  -8  19   9          0.39         -0.75         2.19 o                         
  -6  19   9        123.99        130.96         5.47 o                         
  -4  19   9         67.03         89.16         4.87 o                         
  -2  19   9        168.55        165.56         5.56 o                         
   0  19   9        145.88        129.43         6.66 o                         
   2  19   9        429.19        446.87        10.55 o                         
   4  19   9         31.92         44.07         5.37 o                         
   6  19   9          0.58         -2.06         3.63 o                         
 -11  20   9          3.51          1.18         3.06 o                         
  -9  20   9       1178.86       1171.31        17.11 o                         
  -7  20   9        317.53        297.60         6.60 o                         
  -5  20   9          3.64          2.62         2.06 o                         
  -3  20   9       3629.66       3443.23        27.37 o                         
  -1  20   9       1725.45       1639.50        19.31 o                         
   1  20   9         27.10         29.68         3.88 o                         
   3  20   9        177.04        182.72         7.65 o                         
   5  20   9         32.48         33.68         5.05 o                         
   7  20   9       1014.75       1015.01        25.91 o                         
 -12  21   9        200.73        208.38         9.30 o                         
 -10  21   9         21.02         18.35         3.69 o                         
  -8  21   9        369.75        370.29         9.91 o                         
  -6  21   9        336.23        320.28         6.85 o                         
  -4  21   9       1207.58       1232.37        14.50 o                         
  -2  21   9        329.61        357.73         8.04 o                         
   0  21   9         80.60         81.92         5.69 o                         
   2  21   9       1107.49       1042.86        16.78 o                         
   4  21   9        733.39        745.71        16.29 o                         
   6  21   9          7.39          3.04         4.17 o                         
 -11  22   9          1.03         -2.65         2.76 o                         
  -9  22   9       1242.01       1314.49        18.49 o                         
  -7  22   9         87.12         83.77         4.18 o                         
  -5  22   9         76.10         74.41         4.62 o                         
  -3  22   9        137.29        115.73         5.52 o                         
  -1  22   9        446.18        405.66         9.34 o                         
   1  22   9        481.17        479.14        13.59 o                         
   3  22   9          6.11          4.01         3.63 o                         
   5  22   9         62.73         65.72         6.61 o                         
 -10  23   9         89.09         95.76         6.38 o                         
  -8  23   9       1863.69       1939.24        23.23 o                         
  -6  23   9        577.94        551.37        10.49 o                         
  -4  23   9        771.65        811.06        12.41 o                         
  -2  23   9        288.65        287.54         7.88 o                         
   0  23   9       1501.78       1502.09        20.90 o                         
   2  23   9         23.42         37.76         4.49 o                         
   4  23   9         35.07         37.89         7.12 o                         
   6  23   9          0.66         -0.55         3.63 o                         
 -11  24   9        136.00        108.96         7.05 o                         
  -9  24   9        126.18        129.90         7.43 o                         
  -7  24   9        246.00        263.84        12.89 o                         
  -5  24   9        153.48        138.35         6.19 o                         
  -3  24   9        426.05        406.12         8.87 o                         
  -1  24   9       1062.01       1012.48        16.54 o                         
   1  24   9       3144.34       3212.15        34.28 o                         
   3  24   9          8.26          9.35         4.71 o                         
   5  24   9        172.07        160.56         9.20 o                         
 -10  25   9         88.41         64.28         6.47 o                         
  -8  25   9          0.04         -3.46         3.46 o                         
  -6  25   9        872.57        905.73        15.29 o                         
  -4  25   9        814.58        807.68        17.92 o                         
  -2  25   9         38.33         47.73         5.01 o                         
   0  25   9        781.51        745.96        16.78 o                         
   2  25   9        183.60        174.83         8.31 o                         
   4  25   9        269.55        246.65        11.48 o                         
  -9  26   9         18.65         14.84         4.60 o                         
  -7  26   9        347.54        362.87        10.18 o                         
  -5  26   9         59.76         76.79         8.62 o                         
  -3  26   9         46.87         54.87         4.43 o                         
  -1  26   9        704.05        707.59        13.78 o                         
   1  26   9         60.09         50.65         4.85 o                         
   3  26   9        262.50        270.15        10.35 o                         
   5  26   9         15.97         24.39         4.73 o                         
 -10  27   9         89.92         71.60        11.32 o                         
  -8  27   9        106.54         95.49         8.10 o                         
  -6  27   9        958.69       1019.42        16.89 o                         
  -4  27   9         21.32         18.62         3.67 o                         
  -2  27   9         95.19        102.30         7.13 o                         
   0  27   9        981.24       1017.26        17.25 o                         
   2  27   9        129.13        120.01         7.37 o                         
   4  27   9        154.78        172.54         9.44 o                         
  -9  28   9        228.61        231.90        17.86 o                         
  -7  28   9         92.51         93.68         6.32 o                         
  -5  28   9         24.56         30.94         4.16 o                         
  -3  28   9        166.52        192.59         8.63 o                         
  -1  28   9       1907.78       1905.61        36.62 o                         
   1  28   9        487.21        497.10        15.10 o                         
   3  28   9        136.33        117.73         8.09 o                         
  -8  29   9        408.94        431.45        14.38 o                         
  -6  29   9        356.57        361.36        10.34 o                         
  -4  29   9         77.27         75.23         5.91 o                         
  -2  29   9         12.11          7.81         4.38 o                         
   0  29   9        113.61        138.83         9.38 o                         
   2  29   9       1204.12       1214.13        36.45 o                         
  -7  30   9         38.98         49.31         5.06 o                         
  -5  30   9         95.00         94.23         6.28 o                         
  -3  30   9          6.12         19.17         4.14 o                         
  -1  30   9         55.14         55.48         6.47 o                         
   1  30   9         80.78         76.85         7.47 o                         
  -6  31   9          4.34         -0.26         2.81 o                         
  -4  31   9        514.97        481.23        12.18 o                         
  -2  31   9         77.84         84.29         7.71 o                         
   0  31   9         15.48          6.46         4.44 o                         
   2  31   9        132.74        155.95        12.01 o                         
  -5  32   9        539.77        582.64        13.38 o                         
  -3  32   9       1304.59       1264.82        24.18 o                         
  -1  32   9        144.06        171.24        10.48 o                         
   1  32   9         44.33         47.67         9.50 o                         
  -4  33   9         21.74         33.29         6.20 o                         
  -2  33   9         63.45         46.42         6.60 o                         
 -14   0  10         14.15         11.52         5.55 o                         
 -12   0  10       2256.99       2366.57        44.24 o                         
 -10   0  10        943.67        992.10        17.72 o                         
  -8   0  10       1363.76       1260.29        18.90 o                         
  -6   0  10       1051.31        867.24        14.26 o                         
  -4   0  10       1326.75       1300.34        26.66 o                         
  -2   0  10       2159.62       2135.69        28.42 o                         
   0   0  10       6865.02       6957.14        77.34 o                         
   2   0  10        139.81        155.99         7.81 o                         
   4   0  10        658.37        683.40        14.30 o                         
   6   0  10        230.81        213.66        15.71 o                         
   8   0  10        722.63        753.99        27.23 o                         
 -13   1  10        521.04        520.58        14.81 o                         
 -11   1  10         84.52         76.47         4.92 o                         
  -9   1  10        126.43         93.61         4.48 o                         
  -7   1  10       1998.19       2012.91        17.19 o                         
  -5   1  10        160.10        149.28         5.97 o                         
  -3   1  10        163.98        177.21         6.92 o                         
  -1   1  10        345.04        314.02         7.42 o                         
   1   1  10       1951.48       1941.38        18.60 o                         
   3   1  10         74.26         64.80         3.98 o                         
   5   1  10        711.83        749.39        10.71 o                         
   7   1  10        470.97        487.44        21.47 o                         
 -14   2  10        228.14        227.50        10.23 o                         
 -12   2  10        139.82        126.22         7.18 o                         
 -10   2  10        134.98        125.82         5.41 o                         
  -8   2  10         39.24         28.27         2.82 o                         
  -6   2  10         53.37         42.74         2.84 o                         
  -4   2  10          3.06          5.39         2.19 o                         
  -2   2  10       2963.92       2900.52        24.80 o                         
   0   2  10       1015.38       1019.37        12.82 o                         
   2   2  10        639.13        643.41         9.60 o                         
   4   2  10         26.44         19.86         2.97 o                         
   6   2  10         60.26         51.61         5.62 o                         
   8   2  10        178.36        192.11        14.14 o                         
 -13   3  10        447.07        474.38        12.78 o                         
 -11   3  10         26.34         17.39         3.15 o                         
  -9   3  10       1415.93       1383.67        14.59 o                         
  -7   3  10         87.60         99.38         4.26 o                         
  -5   3  10        231.03        210.60         6.18 o                         
  -3   3  10        646.08        596.57         9.61 o                         
  -1   3  10       1878.21       1716.77        17.52 o                         
   1   3  10        119.03        101.01         4.68 o                         
   3   3  10         32.32         29.36         3.05 o                         
   5   3  10       1046.43       1043.03        16.93 o                         
   7   3  10        257.27        255.25         9.79 o                         
 -14   4  10        675.48        745.16        15.47 o                         
 -12   4  10       2230.90       2222.51        25.90 o                         
 -10   4  10        592.24        612.99        10.08 o                         
  -8   4  10         63.42         76.78         3.96 o                         
  -6   4  10       1192.32       1227.36        12.27 o                         
  -4   4  10       1007.27        923.18        12.39 o                         
  -2   4  10        225.47        223.74         6.04 o                         
   0   4  10        535.18        511.88         8.80 o                         
   2   4  10       1531.12       1556.89        16.07 o                         
   4   4  10        701.22        724.53        11.47 o                         
   6   4  10          3.98         -0.35         3.63 o                         
   8   4  10         21.88         22.36         5.18 o                         
 -13   5  10         65.44         92.58         6.59 o                         
 -11   5  10         22.67         29.89         3.64 o                         
  -9   5  10          1.60         -1.92         1.95 o                         
  -7   5  10         46.60         67.03         3.61 o                         
  -5   5  10         69.84        101.50         5.03 o                         
  -3   5  10        583.77        545.65        10.10 o                         
  -1   5  10       1503.01       1494.37        15.93 o                         
   1   5  10         90.40         80.97         4.25 o                         
   3   5  10        932.80        940.86        12.22 o                         
   5   5  10        176.12        151.54         9.83 o                         
   7   5  10        413.58        413.88        12.01 o                         
 -14   6  10          0.38          1.27         3.59 o                         
 -12   6  10        130.20        126.96         7.31 o                         
 -10   6  10         37.69         28.46         2.97 o                         
  -8   6  10         28.18         28.81         2.78 o                         
  -6   6  10         93.09        112.56         4.50 o                         
  -4   6  10       1784.25       1764.42        19.75 o                         
  -2   6  10        540.13        560.39         9.36 o                         
   0   6  10          0.40          2.56         2.26 o                         
   2   6  10          3.30          0.11         2.03 o                         
   4   6  10          0.24         -1.08         2.50 o                         
   6   6  10        132.43        141.06         8.25 o                         
   8   6  10         47.54         46.72         5.55 o                         
 -13   7  10          0.21         -0.56         3.19 o                         
 -11   7  10        631.44        660.35        11.60 o                         
  -9   7  10        935.63        921.14        11.68 o                         
  -7   7  10        772.65        740.24         9.64 o                         
  -5   7  10        119.03        123.35         6.07 o                         
  -3   7  10       2115.06       1983.25        19.42 o                         
  -1   7  10       2907.73       2807.91        24.40 o                         
   1   7  10       1716.81       1670.87        16.77 o                         
   3   7  10        178.34        210.75         6.52 o                         
   5   7  10        374.32        404.67        11.97 o                         
   7   7  10        328.89        326.54        10.93 o                         
 -14   8  10          7.70         12.82         4.10 o                         
 -12   8  10        715.24        804.52        14.85 o                         
 -10   8  10        679.40        701.80        10.53 o                         
  -8   8  10        138.82        167.38         5.41 o                         
  -6   8  10        366.86        404.92         7.08 o                         
  -4   8  10       1738.02       1758.42        18.14 o                         
  -2   8  10       1700.10       1614.35        16.83 o                         
   0   8  10        428.99        403.25         7.71 o                         
   2   8  10       1582.73       1420.90        17.06 o                         
   4   8  10       2058.70       2029.62        21.33 o                         
   6   8  10        184.31        187.91         9.44 o                         
   8   8  10         11.52         11.52         7.86 o                         
 -13   9  10         80.77         77.96         6.25 o                         
 -11   9  10         16.50         16.94         3.24 o                         
  -9   9  10        234.66        236.15         8.61 o                         
  -7   9  10          2.17          2.08         1.89 o                         
  -5   9  10       2717.38       2676.12        22.62 o                         
  -3   9  10        473.32        416.74         8.07 o                         
  -1   9  10          3.39         10.90         2.56 o                         
   1   9  10         23.26         28.51         3.36 o                         
   3   9  10        554.26        531.40         9.89 o                         
   5   9  10         17.59         12.31         3.46 o                         
   7   9  10          0.07          0.98         3.53 o                         
 -12  10  10         35.94         30.10         4.38 o                         
 -10  10  10        574.76        601.35        10.23 o                         
  -8  10  10          3.50         -0.37         1.79 o                         
  -6  10  10       4713.10       4567.82        30.36 o                         
  -4  10  10         47.95         46.44         4.42 o                         
  -2  10  10        199.88        211.85         5.79 o                         
   0  10  10          7.41         19.41         2.97 o                         
   2  10  10         54.34         52.48         4.10 o                         
   4  10  10         15.92         12.00         3.46 o                         
   6  10  10        105.33        123.20        12.00 o                         
 -13  11  10          1.07          4.65         3.20 o                         
 -11  11  10        519.00        543.24        11.91 o                         
  -9  11  10        620.98        642.79        10.14 o                         
  -7  11  10        852.28        843.56        10.66 o                         
  -5  11  10       2823.53       2675.77        21.22 o                         
  -3  11  10        329.79        322.39        10.10 o                         
  -1  11  10       1598.85       1552.22        16.26 o                         
   1  11  10        679.29        675.21        11.20 o                         
   3  11  10        497.55        462.45         9.23 o                         
   5  11  10        339.10        371.68        14.10 o                         
   7  11  10        562.74        586.60        20.42 o                         
 -12  12  10        205.30        235.80         9.59 o                         
 -10  12  10        556.21        559.93        10.60 o                         
  -8  12  10         25.49         39.79         3.18 o                         
  -6  12  10       1659.67       1671.60        15.47 o                         
  -4  12  10        918.83        910.83        12.84 o                         
  -2  12  10         68.59         66.81         3.95 o                         
   0  12  10        462.95        440.02        12.48 o                         
   2  12  10        743.14        651.32        11.04 o                         
   4  12  10        545.53        571.42        11.52 o                         
   6  12  10        141.93        145.68         9.85 o                         
 -13  13  10         50.80         53.98         5.70 o                         
 -11  13  10         36.35         43.64         4.20 o                         
  -9  13  10        399.18        447.77         8.35 o                         
  -7  13  10        205.38        203.90         5.91 o                         
  -5  13  10        465.21        463.92         9.90 o                         
  -3  13  10        520.23        503.16        12.94 o                         
  -1  13  10        191.78        185.88         6.96 o                         
   1  13  10         20.53         20.74         3.03 o                         
   3  13  10        343.81        319.27        11.14 o                         
   5  13  10          0.01          0.65         4.60 o                         
   7  13  10        103.54        112.56        10.57 o                         
 -12  14  10        912.44        908.78        14.75 o                         
 -10  14  10        381.16        350.85         8.72 o                         
  -8  14  10        457.35        473.98         8.86 o                         
  -6  14  10       1134.24       1161.56        12.64 o                         
  -4  14  10         11.35          8.75         2.31 o                         
  -2  14  10        216.25        220.46         7.17 o                         
   0  14  10        295.53        245.63         7.06 o                         
   2  14  10          9.52         10.91         2.79 o                         
   4  14  10          1.48          3.25         3.43 o                         
   6  14  10         43.00         54.08         5.80 o                         
 -13  15  10        166.15        136.99         7.77 o                         
 -11  15  10          1.58          2.19         2.87 o                         
  -9  15  10        690.86        724.15        12.62 o                         
  -7  15  10        969.93        946.04        12.47 o                         
  -5  15  10        766.93        769.10        10.77 o                         
  -3  15  10        231.68        219.20         7.30 o                         
  -1  15  10       2710.68       2491.79        24.99 o                         
   1  15  10        500.27        521.09         9.92 o                         
   3  15  10         42.71         39.98         4.69 o                         
   5  15  10       1274.91       1242.38        36.61 o                         
   7  15  10        159.36        171.72        12.33 o                         
 -12  16  10       1364.77       1378.16        18.53 o                         
 -10  16  10        167.15        174.81         7.20 o                         
  -8  16  10         20.18         19.62         2.68 o                         
  -6  16  10        368.99        343.31         6.87 o                         
  -4  16  10        361.06        365.11         7.78 o                         
  -2  16  10        169.06        148.97         6.35 o                         
   0  16  10         88.47         87.56         5.02 o                         
   2  16  10        418.44        439.92        10.84 o                         
   4  16  10         43.92         39.02         5.27 o                         
   6  16  10         22.83         18.70         4.68 o                         
 -11  17  10          6.73          7.51         2.93 o                         
  -9  17  10         28.60         33.69         3.64 o                         
  -7  17  10         69.66         82.91         4.26 o                         
  -5  17  10          0.11         -0.92         2.01 o                         
  -3  17  10         37.64         36.71         3.87 o                         
  -1  17  10         55.74         50.75         4.16 o                         
   1  17  10         39.00         45.79         5.44 o                         
   3  17  10        272.69        272.98         8.97 o                         
   5  17  10         26.51         25.02         5.07 o                         
 -12  18  10        307.66        325.04        10.54 o                         
 -10  18  10         65.93         72.78         4.97 o                         
  -8  18  10          5.49          5.62         2.52 o                         
  -6  18  10        896.63        947.39        12.53 o                         
  -4  18  10       1637.64       1666.39        22.69 o                         
  -2  18  10        254.07        228.96         9.26 o                         
   0  18  10        403.59        380.46        17.54 o                         
   2  18  10        394.50        419.07        10.82 o                         
   4  18  10         45.83         32.04         5.37 o                         
   6  18  10         45.50         47.53         5.80 o                         
 -11  19  10        104.63        109.68         6.82 o                         
  -9  19  10        821.54        842.97        14.44 o                         
  -7  19  10        237.76        231.92         7.06 o                         
  -5  19  10         85.18         82.09         5.00 o                         
  -3  19  10        119.76        106.49        11.84 o                         
  -1  19  10        266.23        294.34         9.22 o                         
   1  19  10        252.89        235.19         8.68 o                         
   3  19  10         15.69         13.04         3.37 o                         
   5  19  10        602.40        639.82        18.02 o                         
 -12  20  10        276.60        308.47        10.90 o                         
 -10  20  10        195.29        206.67         8.75 o                         
  -8  20  10          0.27          0.43         2.18 o                         
  -6  20  10        531.39        532.12         9.44 o                         
  -4  20  10         35.36         39.55         6.61 o                         
  -2  20  10        109.09         91.20         6.07 o                         
   0  20  10          3.10         -2.59         2.59 o                         
   2  20  10        628.18        623.59        13.32 o                         
   4  20  10          7.55         11.52         4.44 o                         
   6  20  10         66.98         55.69         7.75 o                         
 -11  21  10         11.50          9.16         3.83 o                         
  -9  21  10        164.96        167.08         7.30 o                         
  -7  21  10        400.15        414.18         9.22 o                         
  -5  21  10         95.26         98.07         5.92 o                         
  -3  21  10        155.30        147.47         7.47 o                         
  -1  21  10         59.39         79.85         5.87 o                         
   1  21  10        214.26        240.46         8.94 o                         
   3  21  10         20.28          7.51         5.47 o                         
   5  21  10         14.75          5.08         4.97 o                         
 -10  22  10         40.02         45.24         5.23 o                         
  -8  22  10          0.70          2.76         2.40 o                         
  -6  22  10        756.43        753.01        12.92 o                         
  -4  22  10       1029.37       1060.55        17.68 o                         
  -2  22  10        146.73        156.54         7.72 o                         
   0  22  10          4.43         -2.13         3.08 o                         
   2  22  10        410.71        423.56        15.87 o                         
   4  22  10        616.38        671.70        16.18 o                         
 -11  23  10        419.93        435.15        11.63 o                         
  -9  23  10       1015.39       1003.59        18.07 o                         
  -7  23  10        233.03        291.88        10.38 o                         
  -5  23  10         17.53         10.65         3.38 o                         
  -3  23  10       1052.63       1034.50        17.61 o                         
  -1  23  10        741.26        778.48        14.92 o                         
   1  23  10         56.46         67.94         5.93 o                         
   3  23  10        257.08        261.40        10.89 o                         
   5  23  10        150.55        143.62        10.65 o                         
 -10  24  10          1.73          9.28         4.14 o                         
  -8  24  10        153.84        130.26         7.83 o                         
  -6  24  10        172.89        180.97         8.63 o                         
  -4  24  10         17.76         15.40         3.62 o                         
  -2  24  10         22.67         15.38         3.78 o                         
   0  24  10         50.61         42.48         5.74 o                         
   2  24  10        702.31        679.56        14.22 o                         
   4  24  10          7.31          8.85         4.26 o                         
  -9  25  10         61.33         68.56         7.30 o                         
  -7  25  10         73.66         91.60         6.69 o                         
  -5  25  10         40.27         42.47         5.96 o                         
  -3  25  10         69.58         68.00         5.73 o                         
  -1  25  10        325.06        310.05         9.87 o                         
   1  25  10       1400.60       1508.28        22.13 o                         
   3  25  10        221.57        210.12        15.21 o                         
  -8  26  10        344.36        358.11        15.26 o                         
  -6  26  10        272.63        252.50        12.36 o                         
  -4  26  10        865.08        920.86        20.01 o                         
  -2  26  10        488.30        488.13        12.00 o                         
   0  26  10        211.42        210.76        12.92 o                         
   2  26  10         14.50         14.26         4.14 o                         
  -9  27  10        458.37        533.94        16.00 o                         
  -7  27  10        371.32        386.75        12.00 o                         
  -5  27  10        278.09        306.96        12.53 o                         
  -3  27  10       1017.47       1046.54        21.41 o                         
  -1  27  10       1646.94       1764.19        24.38 o                         
   1  27  10          2.85          6.26         3.88 o                         
   3  27  10        218.65        190.80         9.64 o                         
  -8  28  10         48.59         53.48         7.86 o                         
  -6  28  10         35.07         28.64         5.21 o                         
  -4  28  10         70.52         60.02         6.74 o                         
  -2  28  10        729.83        767.47        18.63 o                         
   0  28  10          4.38          2.25         3.74 o                         
   2  28  10        184.69        200.49        10.01 o                         
  -7  29  10        255.80        242.52        11.21 o                         
  -5  29  10        912.38        898.74        20.29 o                         
  -3  29  10        416.15        430.14        13.97 o                         
  -1  29  10        621.98        629.32        17.10 o                         
   1  29  10         53.99         60.77        11.11 o                         
  -6  30  10        745.29        781.23        19.26 o                         
  -4  30  10       1044.17       1017.96        21.88 o                         
  -2  30  10        241.05        278.90        12.31 o                         
   0  30  10         15.85         19.39         5.17 o                         
  -5  31  10        161.13        180.86        10.67 o                         
  -3  31  10          0.03          7.75         4.31 o                         
  -1  31  10         30.54         30.23         7.44 o                         
  -4  32  10          0.03         -2.64         3.39 o                         
  -2  32  10          0.42         -3.47         4.00 o                         
 -14   1  11          3.11         -0.61         3.59 o                         
 -12   1  11        412.60        396.46        12.42 o                         
 -10   1  11        329.30        345.29         7.62 o                         
  -8   1  11        135.54        122.74         7.34 o                         
  -6   1  11         72.41         72.72         4.62 o                         
  -4   1  11       1903.15       1802.06        22.72 o                         
  -2   1  11        198.44        162.44         6.22 o                         
   0   1  11        377.74        360.88         7.89 o                         
   2   1  11          2.04          0.51         2.19 o                         
   4   1  11        655.98        660.95        10.45 o                         
   6   1  11         58.77         55.75         8.38 o                         
 -13   2  11        349.50        345.79        10.89 o                         
 -11   2  11        302.03        348.58         8.21 o                         
  -9   2  11        618.74        595.42         9.99 o                         
  -7   2  11       3511.76       3359.49        29.83 o                         
  -5   2  11        663.67        637.31        11.98 o                         
  -3   2  11         75.47         66.96         4.17 o                         
  -1   2  11       2000.34       1905.87        20.14 o                         
   1   2  11       1103.67       1110.48        13.80 o                         
   3   2  11        266.14        257.14         6.75 o                         
   5   2  11        284.22        296.04        12.92 o                         
   7   2  11         96.81        117.45         9.63 o                         
 -14   3  11          0.97         -1.85         3.31 o                         
 -12   3  11        985.67       1015.07        17.41 o                         
 -10   3  11        662.24        592.88         9.88 o                         
  -8   3  11          0.79         -1.23         2.37 o                         
  -6   3  11          9.96          9.97         2.96 o                         
  -4   3  11        271.77        282.98         7.18 o                         
  -2   3  11        459.31        415.34         8.39 o                         
   0   3  11       1893.29       1865.70        19.08 o                         
   2   3  11       1474.81       1449.24        16.01 o                         
   4   3  11        434.41        439.20         9.44 o                         
   6   3  11        180.79        195.66        15.19 o                         
 -13   4  11         55.95         48.98         5.16 o                         
 -11   4  11        581.92        591.20        11.24 o                         
  -9   4  11         36.91         38.42         3.26 o                         
  -7   4  11        396.20        402.91         9.17 o                         
  -5   4  11         16.27          8.22         2.69 o                         
  -3   4  11         65.67         66.38         4.25 o                         
  -1   4  11        462.53        433.25         8.51 o                         
   1   4  11        774.65        794.64        11.45 o                         
   3   4  11        496.74        482.10         9.91 o                         
   5   4  11          0.86         -2.25         3.18 o                         
   7   4  11         63.47         55.53         7.41 o                         
 -14   5  11        102.30         77.12         6.28 o                         
 -12   5  11        264.78        280.12         9.82 o                         
 -10   5  11        131.41        123.13         5.45 o                         
  -8   5  11        240.05        227.78         7.91 o                         
  -6   5  11        883.81        809.36        12.53 o                         
  -4   5  11       1263.00       1200.91        15.14 o                         
  -2   5  11         77.94         79.02         6.00 o                         
   0   5  11        525.69        503.78         9.16 o                         
   2   5  11        749.25        782.16        12.52 o                         
   4   5  11         54.54         68.07         4.61 o                         
   6   5  11         20.74         30.44         8.87 o                         
 -13   6  11          1.33         -1.58         2.90 o                         
 -11   6  11         10.82         18.94         3.72 o                         
  -9   6  11        290.06        288.30         8.51 o                         
  -7   6  11        576.22        543.10        10.42 o                         
  -5   6  11        905.97        777.29        12.02 o                         
  -3   6  11         69.48         86.60         4.73 o                         
  -1   6  11       2239.94       2312.84        21.89 o                         
   1   6  11       1787.54       1677.29        17.54 o                         
   3   6  11        377.62        380.64         8.94 o                         
   5   6  11          1.55         -2.24         3.48 o                         
   7   6  11        464.78        468.23        13.38 o                         
 -12   7  11        330.76        281.31        13.60 o                         
 -10   7  11         17.57         20.48         2.78 o                         
  -8   7  11        187.27        201.84        10.07 o                         
  -6   7  11         11.19         13.66         2.85 o                         
  -4   7  11        387.69        334.04         7.88 o                         
  -2   7  11        403.20        364.84         7.89 o                         
   0   7  11         11.12          9.24         2.24 o                         
   2   7  11        350.24        332.11         8.35 o                         
   4   7  11         21.21         26.21         5.97 o                         
   6   7  11        310.91        284.95        11.21 o                         
 -13   8  11         24.51         32.29         4.53 o                         
 -11   8  11         86.72        101.81         5.81 o                         
  -9   8  11         18.60         16.09         3.00 o                         
  -7   8  11        199.98        224.20         7.39 o                         
  -5   8  11        134.26        109.27         5.44 o                         
  -3   8  11       2074.57       1955.50        21.86 o                         
  -1   8  11         49.02         53.01         3.73 o                         
   1   8  11          2.55          1.52         2.48 o                         
   3   8  11         73.68         57.08         4.49 o                         
   5   8  11        511.13        471.19        13.34 o                         
   7   8  11         20.50         13.62         5.92 o                         
 -12   9  11        354.48        328.88        10.21 o                         
 -10   9  11         24.67         20.14         2.85 o                         
  -8   9  11        553.87        557.33        10.81 o                         
  -6   9  11       1880.48       1819.24        21.48 o                         
  -4   9  11        662.08        639.29        10.78 o                         
  -2   9  11       1017.25        971.49        13.10 o                         
   0   9  11         75.68         63.09         4.48 o                         
   2   9  11       1221.53       1234.78        16.37 o                         
   4   9  11       1653.95       1791.67        22.88 o                         
   6   9  11        411.24        428.93        13.06 o                         
 -13  10  11         47.15         53.98         5.38 o                         
 -11  10  11        241.96        264.32         9.75 o                         
  -9  10  11        202.60        178.79         6.77 o                         
  -7  10  11       1201.21       1154.55        15.55 o                         
  -5  10  11         10.84         13.96         2.91 o                         
  -3  10  11        367.87        350.92         8.83 o                         
  -1  10  11        806.41        771.57        16.53 o                         
   1  10  11       1226.85       1268.86        16.77 o                         
   3  10  11        292.92        315.55         8.33 o                         
   5  10  11          6.13          4.11         3.30 o                         
 -12  11  11        102.99         95.90         5.93 o                         
 -10  11  11        250.74        277.38         7.33 o                         
  -8  11  11         73.70         82.11         5.24 o                         
  -6  11  11         69.79         77.97         5.38 o                         
  -4  11  11       2598.50       2449.83        23.36 o                         
  -2  11  11        449.58        425.03         8.61 o                         
   0  11  11         41.22         49.18         4.26 o                         
   2  11  11         23.00         32.52         3.81 o                         
   4  11  11        513.24        526.98        11.69 o                         
   6  11  11         14.79          6.22        13.09 o                         
 -13  12  11          0.19          0.91         3.37 o                         
 -11  12  11         72.47         68.19         5.03 o                         
  -9  12  11         44.90         47.49         4.31 o                         
  -7  12  11        351.89        360.21         9.48 o                         
  -5  12  11       2232.83       2216.51        22.22 o                         
  -3  12  11        140.10        124.73         5.50 o                         
  -1  12  11       1047.88       1022.37        15.13 o                         
   1  12  11          0.07         -0.64         2.87 o                         
   3  12  11         11.26          7.10         3.12 o                         
   5  12  11       1035.22       1058.06        41.15 o                         
 -12  13  11        550.16        554.75        11.59 o                         
 -10  13  11        890.60        928.26        14.61 o                         
  -8  13  11         11.51         13.98         3.20 o                         
  -6  13  11       1552.82       1579.07        18.36 o                         
  -4  13  11        120.00        117.55         5.58 o                         
  -2  13  11        262.82        255.40         7.81 o                         
   0  13  11        110.82        103.56         5.52 o                         
   2  13  11        354.89        366.05         8.75 o                         
   4  13  11        415.05        427.76        12.92 o                         
   6  13  11        448.87        468.97        19.90 o                         
 -11  14  11          1.88         -0.84         3.49 o                         
  -9  14  11         44.19         42.19         4.20 o                         
  -7  14  11         15.50         11.87         2.85 o                         
  -5  14  11        192.88        219.13         6.94 o                         
  -3  14  11        733.21        712.79        12.63 o                         
  -1  14  11        677.24        668.38        12.04 o                         
   1  14  11        473.98        496.13        10.14 o                         
   3  14  11         15.56         15.30         3.83 o                         
   5  14  11        561.02        568.11        15.92 o                         
 -12  15  11        723.99        729.82        13.59 o                         
 -10  15  11         57.39         59.82         5.54 o                         
  -8  15  11          0.30         -2.19         3.15 o                         
  -6  15  11       1131.21       1191.70        15.75 o                         
  -4  15  11        347.54        345.56         8.92 o                         
  -2  15  11          0.96         -1.97         2.40 o                         
   0  15  11        205.45        200.77         7.27 o                         
   2  15  11         20.70         17.19         8.29 o                         
   4  15  11         60.42         74.63         7.72 o                         
   6  15  11         33.99         39.23         8.05 o                         
 -11  16  11        154.72        169.34         8.37 o                         
  -9  16  11        399.75        432.84        13.82 o                         
  -7  16  11       1131.76       1124.19        15.41 o                         
  -5  16  11        744.62        813.70        13.25 o                         
  -3  16  11        175.34        177.94         6.93 o                         
  -1  16  11        269.80        274.21         8.15 o                         
   1  16  11        654.12        667.11        16.61 o                         
   3  16  11        475.07        454.32        12.24 o                         
   5  16  11        509.03        541.74        23.27 o                         
 -12  17  11        476.08        489.32        12.51 o                         
 -10  17  11       1188.67       1198.81        19.64 o                         
  -8  17  11        154.23        157.00         6.85 o                         
  -6  17  11          9.80         12.54         3.67 o                         
  -4  17  11        181.42        172.14         7.43 o                         
  -2  17  11        122.35        134.39         6.52 o                         
   0  17  11        147.34        137.46         9.69 o                         
   2  17  11          2.79          3.91         3.14 o                         
   4  17  11          0.62          0.39         3.63 o                         
 -11  18  11        476.83        493.18        12.99 o                         
  -9  18  11        242.26        255.91         9.91 o                         
  -7  18  11        635.79        657.04        11.60 o                         
  -5  18  11        369.69        373.48         9.57 o                         
  -3  18  11        114.66        100.58         5.82 o                         
  -1  18  11        591.16        568.30        17.95 o                         
   1  18  11        436.07        449.21        11.63 o                         
   3  18  11          0.91          5.78         4.15 o                         
   5  18  11        160.59        158.89         9.52 o                         
 -10  19  11          0.34         -0.54         3.25 o                         
  -8  19  11          0.24          2.81         2.94 o                         
  -6  19  11        441.14        452.39        10.69 o                         
  -4  19  11        103.18         99.70         8.36 o                         
  -2  19  11        183.02        172.41        11.95 o                         
   0  19  11         12.31          6.39         5.29 o                         
   2  19  11         96.96         88.72         6.47 o                         
   4  19  11        142.95        156.25         9.58 o                         
 -11  20  11          0.65          1.17         3.86 o                         
  -9  20  11        861.67        867.30        14.88 o                         
  -7  20  11        324.02        328.66        11.19 o                         
  -5  20  11         29.60         28.74         5.07 o                         
  -3  20  11         41.63         47.69         6.12 o                         
  -1  20  11         75.81         65.95         5.87 o                         
   1  20  11         94.29         88.58         6.31 o                         
   3  20  11         98.48         88.20         9.82 o                         
 -10  21  11        600.20        584.74        15.53 o                         
  -8  21  11        974.21       1015.73        16.25 o                         
  -6  21  11        218.47        220.14        11.73 o                         
  -4  21  11        215.33        213.20         9.52 o                         
  -2  21  11       1090.93       1098.91        21.47 o                         
   0  21  11         90.72        102.04         6.92 o                         
   2  21  11       1357.60       1378.89        21.28 o                         
   4  21  11        325.93        324.55        11.94 o                         
  -9  22  11        235.89        238.62        21.93 o                         
  -7  22  11        201.80        185.50         8.53 o                         
  -5  22  11        412.97        401.62        11.37 o                         
  -3  22  11        266.02        232.62         9.22 o                         
  -1  22  11         14.40          8.10         5.59 o                         
   1  22  11        327.58        319.28        10.38 o                         
   3  22  11        152.75        169.98         9.76 o                         
 -10  23  11          5.33          2.23         7.33 o                         
  -8  23  11        439.61        437.17        13.83 o                         
  -6  23  11        418.16        468.45        12.33 o                         
  -4  23  11        232.68        229.16         9.83 o                         
  -2  23  11        402.53        424.41        11.65 o                         
   0  23  11        776.17        756.06        24.94 o                         
   2  23  11         31.49         47.67         5.58 o                         
  -9  24  11          3.51         -4.77         4.77 o                         
  -7  24  11        427.15        443.76        17.21 o                         
  -5  24  11         53.30         38.09         4.87 o                         
  -3  24  11          6.77          9.97         4.69 o                         
  -1  24  11        931.65       1015.68        18.23 o                         
   1  24  11        641.20        627.28        14.22 o                         
   3  24  11          2.22         -3.61         3.92 o                         
  -8  25  11         12.31         12.68         4.44 o                         
  -6  25  11        183.98        179.98        12.80 o                         
  -4  25  11        850.74        868.16        16.54 o                         
  -2  25  11        105.45        113.13         7.47 o                         
   0  25  11        115.32        101.23         7.18 o                         
   2  25  11        431.40        417.99        13.47 o                         
  -7  26  11          0.73         -0.77         3.39 o                         
  -5  26  11          0.89         -1.60         3.68 o                         
  -3  26  11          5.87          1.42         3.33 o                         
  -1  26  11       1441.03       1611.28        26.27 o                         
   1  26  11         77.08         68.10         6.39 o                         
  -8  27  11        292.62        313.25        20.36 o                         
  -6  27  11          8.88         10.17         4.57 o                         
  -4  27  11          5.33         10.44         4.68 o                         
  -2  27  11        190.21        193.44        13.36 o                         
   0  27  11         78.63         87.56         7.86 o                         
  -7  28  11        296.86        317.82        12.92 o                         
  -5  28  11        102.12        103.71         8.38 o                         
  -3  28  11        698.94        716.70        18.28 o                         
  -1  28  11        785.37        747.38        18.95 o                         
  -6  29  11         42.12         18.59         7.34 o                         
  -4  29  11          6.76         -2.21         3.92 o                         
  -2  29  11          9.51          7.10         4.93 o                         
  -3  30  11        314.33        310.34        13.46 o                         
 -12   0  12       4432.12       4544.18        73.62 o                         
 -10   0  12       2567.48       2480.43        37.33 o                         
  -8   0  12          7.63         10.70         4.41 o                         
  -6   0  12       1609.76       1653.79        27.60 o                         
  -4   0  12       1026.00       1046.90        25.10 o                         
  -2   0  12        364.29        346.86        11.46 o                         
   0   0  12        227.15        191.12        12.21 o                         
   2   0  12         13.59          5.50         3.80 o                         
   4   0  12       1092.90       1059.37        23.70 o                         
   6   0  12         38.00         15.71         8.38 o                         
 -13   1  12        652.66        702.59        21.32 o                         
 -11   1  12          5.71          9.08         3.30 o                         
  -9   1  12        456.25        466.29        10.57 o                         
  -7   1  12       1086.32       1068.17        15.44 o                         
  -5   1  12        148.28        138.42         7.34 o                         
  -3   1  12         75.74         74.68         4.73 o                         
  -1   1  12        496.24        482.22         9.40 o                         
   1   1  12       1045.03       1046.03        13.89 o                         
   3   1  12        160.35        153.42         6.81 o                         
   5   1  12        178.13        182.88        11.85 o                         
 -12   2  12        532.88        564.41        16.39 o                         
 -10   2  12        163.85        175.12         7.73 o                         
  -8   2  12        132.98        103.55         5.98 o                         
  -6   2  12          0.68          2.01         2.59 o                         
  -4   2  12         31.72         26.75         3.38 o                         
  -2   2  12        104.34         99.40         5.11 o                         
   0   2  12         21.49         33.10         3.61 o                         
   2   2  12        137.79        125.55         5.62 o                         
   4   2  12          2.52         -2.65         2.65 o                         
   6   2  12         53.67         61.07        15.71 o                         
 -13   3  12        687.49        728.06        25.25 o                         
 -11   3  12         55.21         77.07         5.61 o                         
  -9   3  12        967.85        974.07        15.34 o                         
  -7   3  12        419.04        461.27        10.09 o                         
  -5   3  12        896.25        899.62        13.60 o                         
  -3   3  12        877.27        848.34        12.75 o                         
  -1   3  12       1345.25       1320.67        16.09 o                         
   1   3  12          0.53         -2.32         2.32 o                         
   3   3  12        290.41        282.98         8.03 o                         
   5   3  12         12.69         -5.18         5.18 o                         
 -12   4  12        932.92        919.33        20.66 o                         
 -10   4  12          1.26          1.42         2.85 o                         
  -8   4  12         13.77         10.67         3.43 o                         
  -6   4  12        810.33        842.47        21.00 o                         
  -4   4  12        447.66        442.05         9.32 o                         
  -2   4  12        503.60        491.38         9.73 o                         
   0   4  12        251.30        262.33         7.19 o                         
   2   4  12       1186.88       1214.71        16.74 o                         
   4   4  12        947.98       1015.27        16.80 o                         
   6   4  12         64.07         62.86         8.15 o                         
 -13   5  12          3.76         -4.69         4.69 o                         
 -11   5  12          8.49          4.07         3.64 o                         
  -9   5  12        789.23        828.84        14.44 o                         
  -7   5  12        356.06        392.66        10.30 o                         
  -5   5  12         74.87         77.96         5.49 o                         
  -3   5  12         39.24         45.50         4.05 o                         
  -1   5  12        471.74        433.67         9.02 o                         
   1   5  12        559.70        570.06        11.22 o                         
   3   5  12          0.01          1.37         2.92 o                         
   5   5  12        126.00         93.36         9.66 o                         
 -12   6  12         99.71         94.68        10.40 o                         
 -10   6  12         14.51          4.19         4.45 o                         
  -8   6  12          6.46          6.65         2.89 o                         
  -6   6  12          6.29          8.88         2.96 o                         
  -4   6  12         62.51         57.63         4.53 o                         
  -2   6  12        370.99        352.20         8.22 o                         
   0   6  12          6.60         10.68         2.80 o                         
   2   6  12         32.98         23.86         3.79 o                         
   4   6  12        113.62        143.34         7.61 o                         
   6   6  12        198.90        179.76        22.56 o                         
 -13   7  12        481.40        422.60        14.85 o                         
 -11   7  12        127.62        108.85         7.35 o                         
  -9   7  12        519.29        561.30        13.82 o                         
  -7   7  12       1586.38       1559.14        19.07 o                         
  -5   7  12         39.54         43.64         4.48 o                         
  -3   7  12        453.54        422.20        10.79 o                         
  -1   7  12        863.41        818.46        12.35 o                         
   1   7  12        231.49        237.82         7.95 o                         
   3   7  12          0.65          2.87         2.94 o                         
   5   7  12        396.99        370.32        12.67 o                         
 -12   8  12        334.94        376.70        18.78 o                         
 -10   8  12          1.82          2.86         2.83 o                         
  -8   8  12         40.77         34.03         4.29 o                         
  -6   8  12        243.18        218.85         7.59 o                         
  -4   8  12       1870.65       1906.12        20.79 o                         
  -2   8  12        141.11        134.60         6.07 o                         
   0   8  12        369.12        351.42        10.31 o                         
   2   8  12        557.32        559.63        14.19 o                         
   4   8  12        433.35        424.14        11.07 o                         
   6   8  12         84.24         93.82         9.98 o                         
 -13   9  12         10.96         10.84         5.74 o                         
 -11   9  12         55.76         61.37         5.93 o                         
  -9   9  12        508.22        557.16        17.32 o                         
  -7   9  12        390.86        384.38        10.24 o                         
  -5   9  12        121.39         99.90         6.17 o                         
  -3   9  12         51.44         56.28         4.34 o                         
  -1   9  12         44.95         52.46         4.69 o                         
   1   9  12         11.84          4.92         2.92 o                         
   3   9  12        220.83        214.78         7.77 o                         
   5   9  12          0.52         -4.00         4.00 o                         
 -12  10  12        203.27        186.47        18.54 o                         
 -10  10  12        857.71        852.13        21.28 o                         
  -8  10  12         90.04         67.07         7.50 o                         
  -6  10  12         57.52         66.73         6.20 o                         
  -4  10  12         85.91         98.74         5.42 o                         
  -2  10  12          5.21          5.69         3.13 o                         
   0  10  12        121.26        128.80         6.50 o                         
   2  10  12         12.18         11.81         3.13 o                         
   4  10  12         21.17         37.64        12.82 o                         
 -11  11  12         10.34         11.80         4.11 o                         
  -9  11  12        298.14        336.79         9.15 o                         
  -7  11  12       1483.37       1456.16        18.43 o                         
  -5  11  12        259.87        252.60         8.33 o                         
  -3  11  12        834.48        868.46        17.15 o                         
  -1  11  12        998.98       1041.02        16.03 o                         
   1  11  12       1409.62       1440.61        23.72 o                         
   3  11  12        119.89        106.03         5.98 o                         
   5  11  12        638.92        663.19        17.85 o                         
 -12  12  12        180.00        189.28        12.02 o                         
 -10  12  12       1021.17       1102.41        18.19 o                         
  -8  12  12        170.03        171.62         9.41 o                         
  -6  12  12        410.83        383.36         9.99 o                         
  -4  12  12          0.21         -0.67         2.44 o                         
  -2  12  12          3.29          4.49         3.91 o                         
   0  12  12         10.18         10.82         3.07 o                         
   2  12  12        309.00        283.89        10.16 o                         
   4  12  12         84.69         91.27         7.35 o                         
 -11  13  12         96.77        116.64         8.21 o                         
  -9  13  12        249.13        260.43         8.75 o                         
  -7  13  12        184.52        151.90         6.84 o                         
  -5  13  12         86.70         89.84         5.98 o                         
  -3  13  12         47.52         51.36         4.53 o                         
  -1  13  12         47.63         46.92         4.49 o                         
   1  13  12         47.58         38.81         4.24 o                         
   3  13  12          7.04          3.63         5.52 o                         
   5  13  12        211.09        201.00        10.06 o                         
 -12  14  12        460.81        433.88        15.74 o                         
 -10  14  12         64.95         46.96         5.23 o                         
  -8  14  12        350.00        385.98         9.70 o                         
  -6  14  12         80.63         74.60         5.04 o                         
  -4  14  12        653.56        658.12        12.96 o                         
  -2  14  12       1287.55       1283.04        25.46 o                         
   0  14  12          0.00         -3.20         3.20 o                         
   2  14  12        111.03        124.23         9.22 o                         
   4  14  12        173.33        181.83        14.96 o                         
 -11  15  12          4.64          7.91         3.99 o                         
  -9  15  12          2.84         -0.63         2.92 o                         
  -7  15  12       1088.08       1187.82        16.53 o                         
  -5  15  12        599.89        547.51        15.29 o                         
  -3  15  12        112.87        127.96         6.63 o                         
  -1  15  12        443.76        460.21        14.20 o                         
   1  15  12         16.75         19.72         4.25 o                         
   3  15  12        303.16        300.18        11.50 o                         
 -10  16  12        450.77        432.40        13.73 o                         
  -8  16  12          2.93          1.93         2.83 o                         
  -6  16  12        201.01        203.10         8.34 o                         
  -4  16  12         44.50         47.84         5.10 o                         
  -2  16  12        230.39        218.76         8.23 o                         
   0  16  12          0.08         -2.98         2.98 o                         
   2  16  12         43.64         54.97         5.69 o                         
   4  16  12        473.34        508.05        14.73 o                         
 -11  17  12          0.09          2.70         3.44 o                         
  -9  17  12         11.64         -0.69         3.43 o                         
  -7  17  12         17.82         21.29         3.77 o                         
  -5  17  12         90.53         76.93         5.57 o                         
  -3  17  12         14.04          2.59         3.03 o                         
  -1  17  12        174.81        196.27         9.49 o                         
   1  17  12        146.84        162.19        10.28 o                         
   3  17  12        176.81        203.77        10.97 o                         
 -10  18  12         73.84         71.88         6.22 o                         
  -8  18  12          4.95          4.55         3.39 o                         
  -6  18  12        937.68        985.83        17.95 o                         
  -4  18  12        529.35        594.76        12.30 o                         
  -2  18  12        430.71        435.01        12.07 o                         
   0  18  12          2.89         12.96         4.76 o                         
   2  18  12        124.11        137.97         8.09 o                         
   4  18  12        198.63        222.12        13.60 o                         
 -11  19  12        183.38        180.62         9.38 o                         
  -9  19  12        134.43        142.45        10.28 o                         
  -7  19  12        172.61        146.67         7.55 o                         
  -5  19  12        538.45        565.88        12.38 o                         
  -3  19  12        123.21        136.07         8.43 o                         
  -1  19  12        167.41        165.51        10.78 o                         
   1  19  12        561.61        572.33        13.68 o                         
   3  19  12        148.83        166.23        12.66 o                         
 -10  20  12        718.78        718.85        17.48 o                         
  -8  20  12         16.22         10.97         4.14 o                         
  -6  20  12        174.54        215.16        12.33 o                         
  -4  20  12        826.05        782.94        19.70 o                         
  -2  20  12        256.85        263.71         9.93 o                         
   0  20  12        747.03        801.50        17.84 o                         
   2  20  12        236.65        236.86        14.06 o                         
  -9  21  12        330.57        361.30        17.07 o                         
  -7  21  12          2.06          3.30         3.33 o                         
  -5  21  12          8.86          3.14         3.33 o                         
  -3  21  12        285.50        293.43        12.55 o                         
  -1  21  12       1093.37       1152.74        19.90 o                         
   1  21  12        494.97        515.58        13.05 o                         
   3  21  12        111.14        125.00        11.27 o                         
  -8  22  12          3.19          3.07         3.38 o                         
  -6  22  12        154.81        160.12         8.73 o                         
  -4  22  12        202.96        183.42         9.30 o                         
  -2  22  12        130.28        152.34         8.44 o                         
   0  22  12         57.08         63.51         6.04 o                         
   2  22  12        245.56        236.81        11.42 o                         
  -9  23  12        893.37        997.50        82.22 o                         
  -7  23  12        482.36        484.79        12.79 o                         
  -5  23  12         95.74         85.19         6.90 o                         
  -3  23  12       1352.20       1341.27        21.87 o                         
  -1  23  12        679.40        745.28        15.92 o                         
   1  23  12        909.22        981.30        18.48 o                         
  -8  24  12         57.72         55.91         9.29 o                         
  -6  24  12        155.02        192.88        10.88 o                         
  -4  24  12         12.02         13.57         4.33 o                         
  -2  24  12        232.75        221.54         9.91 o                         
   0  24  12        105.12        108.21         7.53 o                         
  -7  25  12        288.59        267.85        12.64 o                         
  -5  25  12        215.36        224.11        11.35 o                         
  -3  25  12        130.51        141.10         8.13 o                         
  -1  25  12        622.86        659.20        15.21 o                         
  -6  26  12         86.84         86.69        11.05 o                         
  -4  26  12        464.88        455.79        15.23 o                         
  -2  26  12        926.01        997.96        18.51 o                         
   0  26  12         26.64         35.31         5.18 o                         
  -5  27  12        111.97        109.65        11.28 o                         
  -3  27  12        234.31        230.77        21.31 o                         
  -1  27  12        591.92        602.54        15.54 o                         
  -4  28  12        132.19        136.73        11.80 o                         
 -12   1  13        292.42        290.07        17.54 o                         
 -10   1  13        117.67        111.81         8.39 o                         
  -8   1  13         34.52         44.20         4.50 o                         
  -6   1  13        141.88        134.56         6.54 o                         
  -4   1  13         61.69         46.97         4.76 o                         
  -2   1  13        153.37        140.30         6.37 o                         
   0   1  13        365.23        367.81         8.69 o                         
   2   1  13         40.20         49.99         4.66 o                         
   4   1  13        218.20        197.54        12.59 o                         
 -13   2  13       1182.67       1292.79        38.14 o                         
 -11   2  13        901.26        945.34        16.13 o                         
  -9   2  13        390.95        394.69        12.18 o                         
  -7   2  13       1401.88       1414.49        18.65 o                         
  -5   2  13        919.51        934.72        14.31 o                         
  -3   2  13         34.38         33.18         3.82 o                         
  -1   2  13       1632.91       1661.08        19.31 o                         
   1   2  13        121.39        126.73         5.96 o                         
   3   2  13         28.90         33.13         4.18 o                         
   5   2  13         30.35         20.45         6.26 o                         
 -12   3  13         41.59         39.61         6.40 o                         
 -10   3  13         20.70         15.39         3.80 o                         
  -8   3  13          2.06          0.52         2.83 o                         
  -6   3  13        173.39        181.20         8.80 o                         
  -4   3  13          4.62         -1.46         2.49 o                         
  -2   3  13         85.23         73.58         4.94 o                         
   0   3  13        749.55        686.87        13.27 o                         
   2   3  13         97.59        112.87         6.24 o                         
   4   3  13        441.43        440.97        13.28 o                         
 -11   4  13        401.90        390.04        10.54 o                         
  -9   4  13         39.83         45.56         4.71 o                         
  -7   4  13         60.01         66.41         5.68 o                         
  -5   4  13        135.55        131.94         6.61 o                         
  -3   4  13        443.39        440.26         9.76 o                         
  -1   4  13        111.44        113.83         5.88 o                         
   1   4  13          9.77         13.68         3.64 o                         
   3   4  13        366.68        366.03         9.61 o                         
   5   4  13          0.39         -5.18         5.18 o                         
 -12   5  13         50.21         54.57         7.98 o                         
 -10   5  13        443.81        490.00        12.20 o                         
  -8   5  13        572.00        577.59        11.85 o                         
  -6   5  13         45.34         52.68         7.68 o                         
  -4   5  13       2206.62       2149.24        22.99 o                         
  -2   5  13        862.04        861.28        13.44 o                         
   0   5  13          0.26         -1.69         2.69 o                         
   2   5  13        851.62        875.29        14.51 o                         
   4   5  13        415.29        449.73        11.86 o                         
 -11   6  13         44.34         45.00         5.66 o                         
  -9   6  13        119.19        111.28         6.42 o                         
  -7   6  13         38.35         37.96         4.23 o                         
  -5   6  13         98.02         89.72         5.67 o                         
  -3   6  13        215.74        218.71         8.90 o                         
  -1   6  13        858.37        818.66        19.40 o                         
   1   6  13        835.56        873.14        14.47 o                         
   3   6  13        439.27        436.11        10.45 o                         
 -12   7  13         19.60         16.83         4.83 o                         
 -10   7  13        131.79        147.56         7.53 o                         
  -8   7  13       1621.22       1594.18        20.25 o                         
  -6   7  13         86.66         70.94         5.71 o                         
  -4   7  13        237.19        246.10         7.92 o                         
  -2   7  13          8.60          5.91         2.80 o                         
   0   7  13         10.55         10.23         3.44 o                         
   2   7  13          0.08         -2.65         2.65 o                         
   4   7  13         80.66         61.99         5.84 o                         
 -11   8  13          7.36          4.30         3.54 o                         
  -9   8  13        416.85        422.13        10.52 o                         
  -7   8  13       1413.21       1390.55        18.51 o                         
  -5   8  13         26.57         10.75         3.13 o                         
  -3   8  13         46.71         42.51         4.23 o                         
  -1   8  13         48.88         53.91         6.33 o                         
   1   8  13        268.63        284.10         8.49 o                         
   3   8  13        241.79        228.61         8.55 o                         
 -12   9  13        111.93        135.04         8.49 o                         
 -10   9  13         24.76         25.14         3.98 o                         
  -8   9  13         33.41         35.74         4.74 o                         
  -6   9  13          4.48          2.45         3.06 o                         
  -4   9  13       1434.52       1412.71        17.87 o                         
  -2   9  13       1797.34       1853.82        22.96 o                         
   0   9  13          2.62          1.60         2.89 o                         
   2   9  13        525.25        516.71        11.25 o                         
   4   9  13       1782.80       1898.04        29.59 o                         
 -11  10  13         82.90         81.59         6.73 o                         
  -9  10  13        413.50        413.15        14.99 o                         
  -7  10  13        205.43        210.08         8.29 o                         
  -5  10  13        354.01        312.60         8.53 o                         
  -3  10  13        199.37        208.45         9.22 o                         
  -1  10  13        327.01        347.96         9.67 o                         
   1  10  13        611.12        573.77        11.98 o                         
   3  10  13        208.21        222.55         9.51 o                         
 -12  11  13         39.39         41.92         5.52 o                         
 -10  11  13          0.36         -2.82         3.20 o                         
  -8  11  13        114.78        131.31         6.90 o                         
  -6  11  13         24.38         33.01         4.66 o                         
  -4  11  13        556.80        508.70        11.59 o                         
  -2  11  13        191.45        180.52         7.96 o                         
   0  11  13         17.32          5.73         3.51 o                         
   2  11  13        446.79        445.42        10.45 o                         
   4  11  13        596.85        618.91        25.42 o                         
 -11  12  13         26.36         29.76         4.86 o                         
  -9  12  13        309.76        311.79        10.99 o                         
  -7  12  13       1204.90       1193.84        17.19 o                         
  -5  12  13        712.32        746.69        14.45 o                         
  -3  12  13         65.69         49.00         4.83 o                         
  -1  12  13        281.59        265.22         8.89 o                         
   1  12  13        133.55        136.46         6.93 o                         
   3  12  13         18.03          4.71         6.81 o                         
 -10  13  13        318.02        337.02        10.88 o                         
  -8  13  13         28.42         11.34         3.36 o                         
  -6  13  13        564.01        600.67        13.07 o                         
  -4  13  13         94.03         77.51         6.60 o                         
  -2  13  13        487.05        482.49        11.33 o                         
   0  13  13        138.18        151.52         7.58 o                         
   2  13  13         59.26         49.00         7.19 o                         
 -11  14  13         14.27         16.11         4.21 o                         
  -9  14  13         53.23         54.26         5.15 o                         
  -7  14  13        433.25        434.14        10.32 o                         
  -5  14  13       1036.85       1010.76        17.02 o                         
  -3  14  13          3.57         -2.65         2.65 o                         
  -1  14  13        693.88        646.33        14.33 o                         
   1  14  13        414.79        459.47        12.75 o                         
   3  14  13         81.53         75.96         7.35 o                         
 -10  15  13         33.21         30.45         4.86 o                         
  -8  15  13        105.57        136.52         7.42 o                         
  -6  15  13        327.13        322.05        11.35 o                         
  -4  15  13          0.77         -2.76         2.76 o                         
  -2  15  13         29.08         30.06         4.13 o                         
   0  15  13         79.38         65.84         6.26 o                         
   2  15  13        521.20        512.97        13.20 o                         
 -11  16  13         12.61         17.81         9.43 o                         
  -9  16  13        225.89        219.59         9.21 o                         
  -7  16  13       1800.89       1825.74        24.03 o                         
  -5  16  13        221.32        227.79        10.21 o                         
  -3  16  13         41.59         47.28         6.16 o                         
  -1  16  13         38.93         38.45         5.45 o                         
   1  16  13         60.51         73.46         8.05 o                         
   3  16  13        157.72        185.91        10.67 o                         
 -10  17  13       1131.37       1193.29        25.71 o                         
  -8  17  13          5.10          3.41         3.20 o                         
  -6  17  13        180.90        186.08        10.09 o                         
  -4  17  13        444.60        448.48        11.06 o                         
  -2  17  13        590.56        619.29        22.52 o                         
   0  17  13          0.72         -4.02         4.02 o                         
   2  17  13        216.25        237.63        11.62 o                         
  -9  18  13        178.50        191.72         8.92 o                         
  -7  18  13       1255.08       1291.25        22.94 o                         
  -5  18  13        455.40        459.09        11.86 o                         
  -3  18  13         15.22          6.30         4.39 o                         
  -1  18  13        338.47        338.09        13.64 o                         
   1  18  13       1130.34       1117.62        19.78 o                         
  -8  19  13          0.78         -3.32         3.32 o                         
  -6  19  13         31.65         23.05         4.96 o                         
  -4  19  13         15.25         16.70         4.39 o                         
  -2  19  13        188.94        202.87        12.02 o                         
   0  19  13         50.75         42.41         5.54 o                         
   2  19  13       1083.33       1080.34        22.31 o                         
  -9  20  13        428.57        433.92        12.91 o                         
  -7  20  13        256.43        296.07        14.32 o                         
  -5  20  13        106.41        103.75         7.69 o                         
  -3  20  13         57.76         59.76         7.54 o                         
  -1  20  13          0.43         -2.62         3.29 o                         
   1  20  13         44.54         38.52         5.31 o                         
  -8  21  13        268.03        290.13        11.16 o                         
  -6  21  13         22.50         21.45         5.61 o                         
  -4  21  13        137.18        157.78         9.05 o                         
  -2  21  13        651.94        652.51        15.38 o                         
   0  21  13         58.09         86.98         6.84 o                         
  -7  22  13        115.55        106.46         7.36 o                         
  -5  22  13         16.25         18.24         4.84 o                         
  -3  22  13         30.50         15.24         4.42 o                         
  -1  22  13        244.01        273.57        10.79 o                         
  -6  23  13        162.76        171.10         9.28 o                         
  -4  23  13         33.79         50.22         9.22 o                         
  -2  23  13         41.94         33.57         6.35 o                         
  -5  24  13         14.11          6.71         4.87 o                         
  -3  24  13          2.31          1.05         5.44 o                         
  -1  24  13          4.16         -3.52         3.52 o                         
  -4  25  13        989.35        949.38        18.85 o                         
 -12   0  14       2881.76       3010.13       161.82 o                         
 -10   0  14       1382.36       1455.83        28.85 o                         
  -8   0  14         19.13         24.30         5.69 o                         
  -6   0  14         21.57         45.77         6.31 o                         
  -4   0  14       1133.25       1171.60        23.78 o                         
  -2   0  14       1980.97       2002.94        31.84 o                         
   0   0  14       1415.85       1472.47        25.78 o                         
   2   0  14         18.48         12.04         5.92 o                         
 -11   1  14        106.00        106.23         7.82 o                         
  -9   1  14        348.48        352.22        10.31 o                         
  -7   1  14        374.19        356.25         9.69 o                         
  -5   1  14        143.61        128.68         6.68 o                         
  -3   1  14         28.63         36.30         4.23 o                         
  -1   1  14        184.70        179.89         7.39 o                         
   1   1  14        115.21        116.92         6.62 o                         
   3   1  14         68.51         63.78         6.01 o                         
 -12   2  14        611.02        694.76        24.50 o                         
 -10   2  14        248.85        250.81         9.75 o                         
  -8   2  14          9.95          9.00         3.79 o                         
  -6   2  14         46.43         45.26         4.55 o                         
  -4   2  14         41.75         39.66         4.32 o                         
  -2   2  14         70.56         64.35         5.20 o                         
   0   2  14         11.62          7.61         4.53 o                         
   2   2  14        165.75        163.05         8.58 o                         
 -11   3  14          4.16          1.98         4.22 o                         
  -9   3  14        855.95        911.69        15.80 o                         
  -7   3  14        992.25       1013.91        17.78 o                         
  -5   3  14        204.00        188.03         7.96 o                         
  -3   3  14        284.75        275.46         8.56 o                         
  -1   3  14         99.45         94.08         7.03 o                         
   1   3  14         58.74         44.50         5.81 o                         
   3   3  14        326.59        337.65        10.73 o                         
 -12   4  14          0.45         -0.76         6.50 o                         
 -10   4  14        105.20        110.29         6.94 o                         
  -8   4  14        571.49        531.69        13.09 o                         
  -6   4  14        679.02        669.69        12.87 o                         
  -4   4  14        667.01        697.41        12.79 o                         
  -2   4  14        997.87       1017.33        19.67 o                         
   0   4  14        100.27        103.32         6.36 o                         
   2   4  14        704.95        706.93        13.39 o                         
 -11   5  14        458.24        520.93        12.63 o                         
  -9   5  14       1430.98       1372.51        19.73 o                         
  -7   5  14        175.60        172.85         9.12 o                         
  -5   5  14       1091.10       1058.49        16.51 o                         
  -3   5  14         42.59         43.21         4.21 o                         
  -1   5  14        111.37        100.53         6.44 o                         
   1   5  14        138.69        137.69         7.09 o                         
   3   5  14         32.46         37.19         5.05 o                         
 -10   6  14         34.08         34.76         4.60 o                         
  -8   6  14         65.43         56.57         5.54 o                         
  -6   6  14        352.53        378.89         9.88 o                         
  -4   6  14        126.12        147.89         7.08 o                         
  -2   6  14         16.51         13.71         4.08 o                         
   0   6  14        872.19        856.14        14.97 o                         
   2   6  14         65.45         63.92         5.33 o                         
 -11   7  14          5.80          3.42         3.77 o                         
  -9   7  14        404.11        416.10        11.91 o                         
  -7   7  14        680.46        674.13        14.39 o                         
  -5   7  14         15.50          8.34         3.16 o                         
  -3   7  14         84.85         84.32         6.05 o                         
  -1   7  14        142.60        161.59        10.86 o                         
   1   7  14        634.21        624.75        12.89 o                         
   3   7  14         61.67        102.88         7.00 o                         
 -10   8  14         16.70         13.32         3.65 o                         
  -8   8  14        101.99         94.86         6.71 o                         
  -6   8  14        228.87        250.08         8.90 o                         
  -4   8  14        613.47        615.39        12.10 o                         
  -2   8  14         55.90         55.29         5.26 o                         
   0   8  14        139.70        142.62         7.36 o                         
   2   8  14        122.02        130.34         6.96 o                         
 -11   9  14          0.29          0.80         3.68 o                         
  -9   9  14        274.53        313.32        10.01 o                         
  -7   9  14        136.41        150.53         8.20 o                         
  -5   9  14         36.44         30.73         4.01 o                         
  -3   9  14         22.61         23.75         4.33 o                         
  -1   9  14          0.69         -3.51         3.91 o                         
   1   9  14         33.25         27.11         4.26 o                         
   3   9  14         73.19         65.83         6.34 o                         
 -10  10  14        251.36        283.06        10.94 o                         
  -8  10  14         70.06         70.92         5.67 o                         
  -6  10  14          0.28         -1.31         3.12 o                         
  -4  10  14          1.37         -2.76         2.76 o                         
  -2  10  14        263.48        282.77         9.47 o                         
   0  10  14         39.50         42.11         4.61 o                         
   2  10  14         28.57         36.32         5.24 o                         
 -11  11  14         35.34         34.50         5.52 o                         
  -9  11  14         18.89         17.74         3.97 o                         
  -7  11  14          5.90          2.34         3.31 o                         
  -5  11  14          0.09         -2.67         3.83 o                         
  -3  11  14         20.25         26.33         5.25 o                         
  -1  11  14        636.78        666.32        14.53 o                         
   1  11  14        514.65        576.11        12.44 o                         
 -10  12  14        239.11        246.63        10.54 o                         
  -8  12  14         27.21         28.19         4.15 o                         
  -6  12  14         84.07         79.09         6.24 o                         
  -4  12  14         89.10         78.49         6.01 o                         
  -2  12  14         60.47         60.63         5.50 o                         
   0  12  14          0.24         -2.86         2.86 o                         
   2  12  14        214.55        211.26        13.82 o                         
  -9  13  14         47.44         39.93         4.80 o                         
  -7  13  14        223.61        242.55        22.10 o                         
  -5  13  14         29.85         18.75         3.92 o                         
  -3  13  14          0.17         -0.22         2.94 o                         
  -1  13  14        109.95        112.29         6.79 o                         
   1  13  14         40.16         37.72         5.48 o                         
 -10  14  14        109.17        108.78         6.86 o                         
  -8  14  14        106.76        123.98         9.05 o                         
  -6  14  14        225.77        220.58        10.54 o                         
  -4  14  14        372.88        390.14        10.96 o                         
  -2  14  14        445.41        468.71        11.68 o                         
   0  14  14         92.10         92.44         7.40 o                         
  -9  15  14        280.50        340.25        11.11 o
[truncated: 13,449 more chars]
