# Supplementary material for: Development of a scalar-based geometric parameterization approach for the crystal structure landscape of dithienylethene-based crystalline solids
Source: IUCrJ. 2023 Sep 26;10(Pt 6):694–9. doi: 10.1107/S2052252523008060 (PMC10619447; doi:10.1107/S2052252523008060)
Supplement: Supplementary file 4 [file m-10-00694-dte-3sup4.hkl]

data_dte-3                                                                      
_shelx_title ' dte-3_a.res in P2/n'                                             
_shelx_refln_list_code          4                                               
_shelx_F_calc_maximum      456.20                                               
_exptl_crystal_F_000      1512.00                                               
_reflns_d_resolution_high  0.7000                                               
                                                                                
loop_                                                                           
 _space_group_symop_operation_xyz                                               
 'x, y, z'                                                                      
 '-x+1/2, y, -z+1/2'                                                            
 '-x, -y, -z'                                                                   
 'x-1/2, -y, z-1/2'                                                             
                                                                                
_cell_length_a    17.1862                                                       
_cell_length_b    12.2494                                                       
_cell_length_c    18.3174                                                       
_cell_angle_alpha  90.000                                                       
_cell_angle_beta  113.273                                                       
_cell_angle_gamma  90.000                                                       
                                                                                
_shelx_F_squared_multiplier     1.000                                           
                                                                                
loop_                                                                           
 _refln_index_h                                                                 
 _refln_index_k                                                                 
 _refln_index_l                                                                 
 _refln_F_squared_calc                                                          
 _refln_F_squared_meas                                                          
 _refln_F_squared_sigma                                                         
 _refln_observed_status                                                         
   2   0   0       8819.32       8520.75       128.62 o                         
   4   0   0        183.25        269.50         8.15 o                         
   6   0   0       4283.68       4475.56        82.57 o                         
   8   0   0       2204.73       2245.36        51.33 o                         
  10   0   0        160.85        175.27        11.60 o                         
  12   0   0       7333.49       7044.17       146.86 o                         
  14   0   0        946.57        747.80        28.96 o                         
  16   0   0        464.14        486.26        32.34 o                         
  18   0   0         61.28         51.05        18.21 o                         
  20   0   0          0.22        -13.44        13.44 o                         
  22   0   0       1264.14       1702.79       141.25 o                         
   0   1   0         28.89         39.64        10.49 o                         
   1   1   0          7.85          6.49         0.69 o                         
   2   1   0       2909.70       2724.70        28.40 o                         
   3   1   0        289.50        263.59         5.07 o                         
   4   1   0      29907.10      32770.96       385.29 o                         
   5   1   0      21869.82      23388.96       300.62 o                         
   6   1   0        212.34        173.12         5.91 o                         
   7   1   0       2319.06       2244.27        33.47 o                         
   8   1   0       2887.55       3288.07        50.06 o                         
   9   1   0        751.12        836.70        21.67 o                         
  10   1   0        726.01        763.96        18.25 o                         
  11   1   0        157.71        156.04         8.22 o                         
  12   1   0        298.18        332.97        14.43 o                         
  13   1   0        218.21        205.73        10.31 o                         
  14   1   0        164.97        176.18        14.58 o                         
  15   1   0          0.33          1.99        10.17 o                         
  16   1   0        602.81        542.41        24.25 o                         
  17   1   0        340.95        318.30        19.45 o                         
  18   1   0         48.24         60.62        12.05 o                         
  19   1   0        677.05        607.54        31.91 o                         
  20   1   0          2.26         -7.88        15.48 o                         
  21   1   0        193.45        173.79        20.77 o                         
  22   1   0          0.68         -2.96        13.74 o                         
   0   2   0      11159.30      12252.50       197.59 o                         
   1   2   0        655.00        676.92        10.45 o                         
   2   2   0         32.73         24.37         2.07 o                         
   3   2   0        107.94        124.83         4.48 o                         
   4   2   0       1458.89       1514.10        22.69 o                         
   5   2   0        285.91        247.15         8.54 o                         
   6   2   0       1803.47       1675.99        25.71 o                         
   7   2   0         92.58         80.69         5.44 o                         
   8   2   0       1074.07       1024.47        19.75 o                         
   9   2   0       1998.93       2197.29        34.18 o                         
  10   2   0        471.55        566.49        13.69 o                         
  11   2   0          2.68          6.83         3.91 o                         
  12   2   0         18.06         30.37         4.61 o                         
  13   2   0         54.90         73.26        11.37 o                         
  14   2   0        389.56        388.58        20.22 o                         
  15   2   0        361.72        317.50        24.85 o                         
  16   2   0          3.38          8.28         8.05 o                         
  17   2   0        245.33        215.28        16.67 o                         
  18   2   0         29.21         39.34        11.99 o                         
  19   2   0          1.05         -4.97        10.65 o                         
  20   2   0        147.25        199.20        21.27 o                         
  21   2   0          0.96         -4.38        12.42 o                         
  22   2   0        109.23         90.19        18.61 o                         
   0   3   0         22.74         23.11         4.78 o                         
   1   3   0       2216.05       2352.23        32.25 o                         
   2   3   0         12.50         26.94         2.55 o                         
   3   3   0        355.02        337.44         8.27 o                         
   4   3   0       4466.71       4755.84        68.10 o                         
   5   3   0        184.93        176.63         7.07 o                         
   6   3   0          0.15         11.97         2.88 o                         
   7   3   0          4.35          2.99         3.34 o                         
   8   3   0        370.34        366.53        10.20 o                         
   9   3   0       1356.32       1256.03        23.16 o                         
  10   3   0       1537.78       1402.13        26.60 o                         
  11   3   0        121.88        152.81         8.49 o                         
  12   3   0        557.96        521.80        21.01 o                         
  13   3   0        118.28        106.35        10.58 o                         
  14   3   0          6.09         10.41         7.05 o                         
  15   3   0        156.62        184.43        13.68 o                         
  16   3   0        284.50        248.87        17.24 o                         
  17   3   0       1300.48       1206.71        48.67 o                         
  18   3   0        161.33        183.35        17.97 o                         
  19   3   0        591.98        571.29        31.91 o                         
  20   3   0        103.41        100.69        21.43 o                         
  21   3   0         95.23        107.70        18.67 o                         
  22   3   0         49.22         41.86        15.89 o                         
   0   4   0      18048.49      18518.62       397.10 o                         
   1   4   0        334.26        337.66        10.84 o                         
   2   4   0       3578.36       3512.55        46.23 o                         
   3   4   0        129.95        159.28         6.64 o                         
   4   4   0       6011.14       6121.41        86.86 o                         
   5   4   0        147.64        220.04         8.86 o                         
   6   4   0       9476.80      10261.14       143.61 o                         
   7   4   0       2270.12       2214.26        36.61 o                         
   8   4   0       1526.01       1436.52        26.45 o                         
   9   4   0         27.64         19.26         4.92 o                         
  10   4   0          3.20          8.80         4.07 o                         
  11   4   0          8.96         30.50         7.92 o                         
  12   4   0        457.67        415.23        19.77 o                         
  13   4   0        677.26        790.23        27.88 o                         
  14   4   0        223.34        235.18        19.08 o                         
  15   4   0          0.13         12.96         9.08 o                         
  16   4   0       1235.70       1267.95        43.81 o                         
  17   4   0        255.99        216.11        18.32 o                         
  18   4   0         22.42         43.09        11.91 o                         
  19   4   0        298.45        236.69        20.71 o                         
  20   4   0         70.46         67.51        15.73 o                         
  21   4   0         26.10         31.78        14.41 o                         
   0   5   0         54.67         63.96         8.35 o                         
   1   5   0       1400.50       1391.57        24.06 o                         
   2   5   0        165.81        198.33         8.66 o                         
   3   5   0       6829.64       6895.77        92.79 o                         
   4   5   0        218.65        205.10         8.95 o                         
   5   5   0        252.81        232.24         9.01 o                         
   6   5   0         82.65         64.51         5.90 o                         
   7   5   0        780.82        992.10        25.22 o                         
   8   5   0       1038.55       1085.41        23.88 o                         
   9   5   0         65.61         45.44         5.81 o                         
  10   5   0        477.49        429.86        18.78 o                         
  11   5   0       2349.97       2225.24        39.51 o                         
  12   5   0          1.37         -1.34         5.90 o                         
  13   5   0         45.08         51.78         9.04 o                         
  14   5   0       1002.25        996.39        29.95 o                         
  15   5   0          1.77          0.49         8.09 o                         
  16   5   0        217.26        233.86        18.83 o                         
  17   5   0          6.37          2.47        10.06 o                         
  18   5   0         14.61         -9.81         9.93 o                         
  19   5   0        440.05        532.75        29.62 o                         
  20   5   0         68.68         51.71        15.05 o                         
  21   5   0         45.78         39.65        17.11 o                         
   0   6   0       8134.71       8541.50       191.70 o                         
   1   6   0       1362.75       1548.16        30.80 o                         
   2   6   0       4535.16       4986.51        72.59 o                         
   3   6   0        748.97        782.83        14.95 o                         
   4   6   0       1105.04       1342.93        25.90 o                         
   5   6   0       1886.19       1797.62        31.00 o                         
   6   6   0        120.38        136.59         8.11 o                         
   7   6   0       1702.35       1680.50        30.84 o                         
   8   6   0       1191.30       1147.48        23.52 o                         
   9   6   0        573.29        564.26        17.86 o                         
  10   6   0        338.45        287.00        12.56 o                         
  11   6   0          0.07         -1.23         5.28 o                         
  12   6   0          7.07          4.71         6.82 o                         
  13   6   0        573.66        581.11        23.75 o                         
  14   6   0        206.77        167.05        13.04 o                         
  15   6   0        314.77        308.72        17.69 o                         
  16   6   0         44.57         30.22        11.35 o                         
  17   6   0          3.15         10.63         9.91 o                         
  18   6   0         30.32         37.86        12.62 o                         
  19   6   0        628.53        678.64        37.13 o                         
  20   6   0         83.07         66.39        18.25 o                         
  21   6   0        452.98        458.97        44.43 o                         
   0   7   0       7079.11       7964.54       181.46 o                         
   1   7   0       1629.72       1694.78        36.13 o                         
   2   7   0       1625.45       1698.74        28.97 o                         
   3   7   0       2530.44       2575.35        38.79 o                         
   4   7   0         81.75         98.68         7.14 o                         
   5   7   0        460.83        434.08        16.48 o                         
   6   7   0       2400.20       2432.55        40.67 o                         
   7   7   0         36.81         59.67         6.79 o                         
   8   7   0        136.16        178.93        11.48 o                         
   9   7   0       3706.88       3412.09        55.63 o                         
  10   7   0       1470.92       1237.41        28.89 o                         
  11   7   0         30.11         33.28         6.99 o                         
  12   7   0       1686.38       1624.30        35.54 o                         
  13   7   0       1602.47       1536.73        37.40 o                         
  14   7   0        390.38        394.56        21.53 o                         
  15   7   0         74.16         76.71        11.02 o                         
  16   7   0         22.84         23.24        10.50 o                         
  17   7   0        581.33        608.69        40.42 o                         
  18   7   0        166.13        153.35        18.15 o                         
  19   7   0         77.31         91.57        18.04 o                         
  20   7   0        100.61         53.80        17.66 o                         
   0   8   0        936.41        838.88        33.33 o                         
   1   8   0       1661.49       1618.79        34.46 o                         
   2   8   0        382.45        356.72        12.73 o                         
   3   8   0        186.99        184.31         9.27 o                         
   4   8   0       3958.99       4108.81        59.27 o                         
   5   8   0        203.12        209.93         9.49 o                         
   6   8   0       1852.55       1868.78        33.53 o                         
   7   8   0        592.49        549.35        21.17 o                         
   8   8   0         11.95         22.49         5.39 o                         
   9   8   0        335.28        280.89        12.94 o                         
  10   8   0        202.56        191.67        12.57 o                         
  11   8   0         88.68        112.87        10.10 o                         
  12   8   0        242.85        214.20        13.48 o                         
  13   8   0         28.90         16.65         7.50 o                         
  14   8   0        204.11        190.99        13.69 o                         
  15   8   0        407.63        380.04        19.34 o                         
  16   8   0       1288.08       1328.18        50.57 o                         
  17   8   0          3.90         -2.79         9.74 o                         
  18   8   0         13.59          5.13        11.05 o                         
  19   8   0        504.01        447.51        35.57 o                         
  20   8   0        155.72        198.56        22.80 o                         
   0   9   0        417.74        437.47        25.83 o                         
   1   9   0       2382.80       2320.49        47.19 o                         
   2   9   0         87.69         76.22         9.00 o                         
   3   9   0        588.98        557.54        16.26 o                         
   4   9   0        529.24        550.64        20.90 o                         
   5   9   0        402.68        394.76        13.36 o                         
   6   9   0        431.87        438.81        14.66 o                         
   7   9   0         31.73         39.32         6.32 o                         
   8   9   0        183.15        206.82        11.11 o                         
   9   9   0       1519.30       1467.60        31.09 o                         
  10   9   0        599.65        578.14        20.18 o                         
  11   9   0          2.05          7.59         6.98 o                         
  12   9   0        370.06        415.94        18.96 o                         
  13   9   0       2118.46       2138.28        45.16 o                         
  14   9   0        162.72        162.27        13.38 o                         
  15   9   0          4.24          0.61         9.16 o                         
  16   9   0          0.03          3.70        10.11 o                         
  17   9   0        111.44         81.63        14.89 o                         
  18   9   0         66.50         52.38        15.12 o                         
  19   9   0         43.54         35.06        25.44 o                         
   0  10   0         45.83         37.36        12.05 o                         
   1  10   0       1089.77        979.56        29.42 o                         
   2  10   0        818.52        845.80        27.48 o                         
   3  10   0         59.00         56.39         9.44 o                         
   4  10   0         26.19         17.77         6.06 o                         
   5  10   0       2041.64       2083.01        40.67 o                         
   6  10   0       3247.91       3107.65        56.03 o                         
   7  10   0       1130.96       1008.51        26.76 o                         
   8  10   0        723.09        683.84        22.77 o                         
   9  10   0        350.99        355.79        18.93 o                         
  10  10   0         11.00          9.70         6.97 o                         
  11  10   0        186.90        197.23        14.58 o                         
  12  10   0          0.05         -7.01         7.01 o                         
  13  10   0         11.37          6.25         8.62 o                         
  14  10   0         35.82         15.77         9.16 o                         
  15  10   0         48.31         30.38        14.86 o                         
  16  10   0        142.62        166.58        22.05 o                         
  17  10   0         14.87          5.41        13.92 o                         
  18  10   0          0.76          7.83        13.97 o                         
   0  11   0       1891.72       1992.49        84.60 o                         
   1  11   0       5648.51       5560.17        98.88 o                         
   2  11   0       2654.61       2580.98        53.67 o                         
   3  11   0         47.97         22.26         8.61 o                         
   4  11   0        501.40        427.08        20.61 o                         
   5  11   0        133.88        160.56        13.67 o                         
   6  11   0          1.13         -3.82         6.84 o                         
   7  11   0         78.97         98.00        11.80 o                         
   8  11   0        141.49        114.47        12.33 o                         
   9  11   0        540.01        489.19        23.09 o                         
  10  11   0        249.60        233.32        16.58 o                         
  11  11   0        212.76        230.94        18.20 o                         
  12  11   0          6.10         -4.07         8.99 o                         
  13  11   0       1143.77       1252.75        43.76 o                         
  14  11   0         94.47        101.88        18.37 o                         
  15  11   0        411.45        363.56        29.21 o                         
  16  11   0          2.92         16.18        14.93 o                         
  17  11   0         24.10         26.02        15.41 o                         
   0  12   0        765.19        749.90        40.81 o                         
   1  12   0        412.26        374.87        22.14 o                         
   2  12   0          9.58         -6.91         6.91 o                         
   3  12   0        314.82        373.90        23.59 o                         
   4  12   0        252.11        194.00        15.96 o                         
   5  12   0         22.82         26.31         8.75 o                         
   6  12   0        580.93        598.83        26.12 o                         
   7  12   0       1025.27        993.14        36.38 o                         
   8  12   0         44.88         74.35        11.46 o                         
   9  12   0         11.07         18.17         9.28 o                         
  10  12   0         27.96         16.06        10.16 o                         
  11  12   0          5.40          2.76        10.06 o                         
  12  12   0         28.81         32.70        12.37 o                         
  13  12   0         12.74         25.32        13.61 o                         
  14  12   0         69.60         69.20        17.01 o                         
  15  12   0         22.98         17.55        16.29 o                         
  16  12   0         37.75         39.65        17.47 o                         
   0  13   0         52.04         66.79        17.00 o                         
   1  13   0       2677.15       2683.86        58.37 o                         
   2  13   0          7.49         -6.26         8.64 o                         
   3  13   0        183.18        185.42        15.89 o                         
   4  13   0        621.62        658.95        28.41 o                         
   5  13   0        169.16        129.49        19.67 o                         
   6  13   0        420.34        428.53        32.26 o                         
   7  13   0        222.09        169.89        18.53 o                         
   8  13   0         20.00         38.24        11.10 o                         
   9  13   0        490.06        570.45        27.26 o                         
  10  13   0        187.27        178.13        18.25 o                         
  11  13   0        162.85        190.32        19.49 o                         
  12  13   0         18.81         53.64        15.41 o                         
  13  13   0        123.24        123.63        20.80 o                         
  14  13   0         13.40         18.60        21.81 o                         
  15  13   0         13.70        -13.81        17.98 o                         
   0  14   0         79.89        131.31        21.52 o                         
   1  14   0        173.51        213.22        19.73 o                         
   2  14   0          2.31          7.95         9.17 o                         
   3  14   0         51.45         17.81        10.61 o                         
   4  14   0         13.36         20.32        10.74 o                         
   5  14   0         80.44         72.57        13.45 o                         
   6  14   0         61.18         66.63        17.65 o                         
   7  14   0         61.98         57.46        14.18 o                         
   8  14   0        225.74        263.78        20.47 o                         
   9  14   0        121.35        106.64        16.56 o                         
  10  14   0        201.06        230.77        22.74 o                         
  11  14   0        569.46        651.53        39.19 o                         
  12  14   0        309.15        346.87        36.16 o                         
  13  14   0          5.54         40.61        21.42 o                         
   0  15   0       1206.54       1334.78        63.31 o                         
   1  15   0        324.11        312.20        22.28 o                         
   2  15   0        481.02        541.87        36.73 o                         
   3  15   0        156.66        178.77        22.15 o                         
   4  15   0         56.26         54.59        13.24 o                         
   5  15   0         31.42         41.46        13.08 o                         
   6  15   0        298.36        307.81        21.98 o                         
   7  15   0        559.21        595.03        30.11 o                         
   8  15   0        593.01        538.58        31.22 o                         
   9  15   0        277.23        352.93        32.24 o                         
  10  15   0         46.75          9.63        16.59 o                         
  11  15   0          4.59          2.04        16.80 o                         
   0  16   0         21.45         29.38        18.92 o                         
   1  16   0        776.37        861.18        37.28 o                         
   2  16   0         22.97         11.43        12.49 o                         
   3  16   0        231.16        278.33        22.07 o                         
   4  16   0         45.31         48.84        19.13 o                         
   5  16   0        151.60        169.54        20.32 o                         
   6  16   0          0.40          0.29        12.90 o                         
   7  16   0       2178.70       2579.70        73.32 o                         
   8  16   0        615.12        615.92        42.15 o                         
   9  16   0        525.46        566.29        41.08 o                         
   0  17   0        105.84        152.11        43.28 o                         
   1  17   0          8.00          0.87        13.43 o                         
   2  17   0          4.18         -1.06        13.80 o                         
   3  17   0        144.30        165.09        20.97 o                         
   4  17   0        133.34         97.43        18.57 o                         
   5  17   0         75.34         48.49        16.40 o                         
 -21   0   1          9.42         12.47        21.79 o                         
 -19   0   1       1584.06       1697.55        74.26 o                         
 -17   0   1        247.38        274.43        24.88 o                         
 -15   0   1         16.06         24.99        11.23 o                         
 -13   0   1        623.91        559.16        25.14 o                         
 -11   0   1       1467.92       1546.98        40.24 o                         
  -9   0   1      11332.87      12261.54       241.08 o                         
  -7   0   1        148.99        140.20         8.39 o                         
  -5   0   1        199.30        149.97         6.63 o                         
  -3   0   1        182.15        203.49         5.31 o                         
   1   0   1       1898.55       1655.22        28.09 o                         
   3   0   1      52793.50      59448.91       951.06 o                         
   5   0   1        311.97        371.50        13.37 o                         
   7   0   1       4519.95       4204.71        87.71 o                         
   9   0   1        986.23       1126.57        31.05 o                         
  11   0   1         36.80         62.11        11.46 o                         
  13   0   1         23.50          1.14         7.02 o                         
  15   0   1        932.16       1099.05        48.14 o                         
  17   0   1        156.16        229.54        43.02 o                         
  19   0   1        367.40        335.14        35.33 o                         
  21   0   1        677.97        642.40        51.66 o                         
 -22   1   1        321.63        388.20        28.28 o                         
 -21   1   1        123.84        106.12        17.69 o                         
 -20   1   1          1.91         -1.49        11.53 o                         
 -19   1   1        156.66        138.03        23.65 o                         
 -18   1   1          2.77         -5.17         8.38 o                         
 -17   1   1         98.73         64.67        11.16 o                         
 -16   1   1         86.58         22.68         8.65 o                         
 -15   1   1         60.25         89.27        11.05 o                         
 -14   1   1       1246.78       1188.60        28.98 o                         
 -13   1   1        411.84        406.54        13.33 o                         
 -12   1   1       1158.21        988.19        22.32 o                         
 -11   1   1         72.19         89.94         5.06 o                         
 -10   1   1       4916.89       4868.71        72.17 o                         
  -9   1   1        989.32        983.62        17.71 o                         
  -8   1   1       3770.50       4162.12        58.14 o                         
  -7   1   1        477.39        508.09        12.62 o                         
  -6   1   1       2272.36       2480.92        35.40 o                         
  -5   1   1      13120.25      14371.93       195.47 o                         
  -4   1   1      15987.54      17672.05       238.34 o                         
  -3   1   1       8900.95       8903.25       106.09 o                         
  -2   1   1       1774.66       1963.09        20.75 o                         
  -1   1   1      14712.04      15996.11       169.37 o                         
   0   1   1       2404.90       2521.24        28.27 o                         
   1   1   1       2987.07       3515.32        37.17 o                         
   2   1   1       8017.07       8596.26        86.96 o                         
   3   1   1      36183.67      39913.38       468.87 o                         
   4   1   1       2501.44       2815.09        37.31 o                         
   5   1   1       1056.03       1094.61        17.76 o                         
   6   1   1       4675.81       4893.84        70.62 o                         
   7   1   1         83.38        102.89         7.62 o                         
   8   1   1       7892.53       8558.50       121.18 o                         
   9   1   1         13.72         16.04         6.02 o                         
  10   1   1       4712.78       4543.53        69.12 o                         
  11   1   1          2.80          4.14         4.21 o                         
  12   1   1         28.43         34.63         5.75 o                         
  13   1   1         56.35         58.52         7.71 o                         
  14   1   1        884.22        823.44        25.77 o                         
  15   1   1         98.05         92.03        13.01 o                         
  16   1   1         76.08         82.99        17.57 o                         
  17   1   1        228.04        201.64        20.96 o                         
  18   1   1         79.58        117.19        16.19 o                         
  19   1   1          0.00         14.09        12.15 o                         
  20   1   1         27.14         42.41        14.22 o                         
  21   1   1         55.11         69.52        17.24 o                         
  22   1   1         28.82         14.53        15.12 o                         
 -22   2   1        322.79        376.88        32.84 o                         
 -21   2   1        147.33        149.37        19.71 o                         
 -20   2   1          1.40          8.05        12.08 o                         
 -19   2   1       1367.62       1321.14        43.52 o                         
 -18   2   1        840.87        910.13        33.92 o                         
 -17   2   1         52.24         66.04        15.17 o                         
 -16   2   1          7.53         -8.14         8.14 o                         
 -15   2   1       2112.23       2009.31        41.24 o                         
 -14   2   1        322.30        316.36        15.17 o                         
 -13   2   1       1703.86       1680.00        34.72 o                         
 -12   2   1       3182.30       3287.72        70.70 o                         
 -11   2   1        110.38         97.26         8.61 o                         
 -10   2   1        613.68        749.64        20.68 o                         
  -9   2   1          0.22         19.98         6.30 o                         
  -8   2   1        129.61        196.22         9.93 o                         
  -7   2   1       1799.95       1679.12        27.75 o                         
  -6   2   1      13628.03      14427.88       187.64 o                         
  -5   2   1      13825.41      13930.75       189.48 o                         
  -4   2   1       6470.30       6590.26        87.04 o                         
  -3   2   1      16001.36      16109.24       190.52 o                         
  -2   2   1       1887.23       2047.89        24.88 o                         
  -1   2   1        136.30        210.05         7.08 o                         
   0   2   1       2707.69       2864.69        29.98 o                         
   1   2   1         21.22         16.72         1.92 o                         
   2   2   1       9051.93       9375.53       104.45 o                         
   3   2   1      31522.83      32926.53       403.10 o                         
   4   2   1        114.82        103.65         4.60 o                         
   5   2   1        274.28        291.24         8.11 o                         
   6   2   1       4277.88       4636.92        67.35 o                         
   7   2   1      28063.53      29628.55       400.77 o                         
   8   2   1       1175.37       1359.26        24.74 o                         
   9   2   1       6023.68       6050.37        93.68 o                         
  10   2   1         21.91         30.44         5.01 o                         
  11   2   1       1401.92       1357.91        32.31 o                         
  12   2   1        113.02        133.11         8.39 o                         
  13   2   1          1.66          5.42         5.53 o                         
  14   2   1        126.08        114.29        10.68 o                         
  15   2   1        119.11        153.23        12.39 o                         
  16   2   1        169.86        189.50        17.05 o                         
  17   2   1        124.83         88.79        14.86 o                         
  18   2   1         63.85         52.61        23.62 o                         
  19   2   1       1020.22       1107.77        45.60 o                         
  20   2   1          4.14          4.41        12.32 o                         
  21   2   1        134.54        132.67        19.28 o                         
  22   2   1          2.02         11.58        15.19 o                         
 -22   3   1        173.15        204.99        25.35 o                         
 -21   3   1         84.90         92.36        16.53 o                         
 -20   3   1         38.02          7.69        11.56 o                         
 -19   3   1          0.17          1.38        10.39 o                         
 -18   3   1        194.11        185.63        16.99 o                         
 -17   3   1        719.45        735.60        29.16 o                         
 -16   3   1        417.48        376.51        20.26 o                         
 -15   3   1          5.18         -4.38         6.85 o                         
 -14   3   1       2496.78       2435.07        49.25 o                         
 -13   3   1        311.81        300.67        14.70 o                         
 -12   3   1        344.61        313.89        15.12 o                         
 -11   3   1       2092.90       1981.90        40.14 o                         
 -10   3   1          2.10         26.85         6.40 o                         
  -9   3   1         67.81         58.98         6.17 o                         
  -8   3   1        268.74        261.03         8.40 o                         
  -7   3   1         25.40         26.07         3.13 o                         
  -6   3   1        667.58        723.81        16.71 o                         
  -5   3   1       7207.97       7544.34       100.31 o                         
  -4   3   1        605.56        707.75        13.91 o                         
  -3   3   1       1468.92       1646.40        24.17 o                         
  -2   3   1        840.12        961.12        15.11 o                         
  -1   3   1        292.42        298.36         8.89 o                         
   0   3   1       3594.20       4007.66        49.20 o                         
   1   3   1       2498.85       2513.46        32.01 o                         
   2   3   1      16821.55      17362.00       223.85 o                         
   3   3   1        837.24        809.67        15.07 o                         
   4   3   1       1845.02       1696.27        27.44 o                         
   5   3   1        555.97        667.04        14.08 o                         
   6   3   1       2624.87       2815.11        43.69 o                         
   7   3   1         79.36         56.59         4.72 o                         
   8   3   1       1361.61       1345.99        24.97 o                         
   9   3   1        603.18        622.20        16.00 o                         
  10   3   1       1062.34       1085.40        22.53 o                         
  11   3   1        743.33        698.14        20.06 o                         
  12   3   1        892.30        860.18        21.75 o                         
  13   3   1         32.44         19.94         7.06 o                         
  14   3   1        686.22        672.87        31.38 o                         
  15   3   1        132.57        127.83        12.46 o                         
  16   3   1         18.15         40.80        11.75 o                         
  17   3   1        451.25        391.02        23.50 o                         
  18   3   1         39.86         35.46        12.47 o                         
  19   3   1         98.45         67.21        15.90 o                         
  20   3   1         53.11         24.91        13.72 o                         
  21   3   1          0.51         -8.32        13.64 o                         
 -22   4   1         48.21         18.70        16.42 o                         
 -21   4   1         15.45         24.15        20.67 o                         
 -20   4   1        108.87         89.20        16.46 o                         
 -19   4   1       1091.73       1104.36        42.07 o                         
 -18   4   1        166.93        180.10        17.17 o                         
 -17   4   1         25.51         25.88        10.03 o                         
 -16   4   1        439.63        405.63        19.52 o                         
 -15   4   1       1497.44       1474.21        38.00 o                         
 -14   4   1          0.38          0.85         6.22 o                         
 -13   4   1          1.76          7.39         6.13 o                         
 -12   4   1        300.17        298.05        17.47 o                         
 -11   4   1       1747.37       1769.55        37.55 o                         
 -10   4   1        496.40        626.36        18.40 o                         
  -9   4   1         85.97         86.97         6.57 o                         
  -8   4   1        758.96        768.14        23.23 o                         
  -7   4   1        113.12        125.93         9.48 o                         
  -6   4   1        113.60        126.36         6.88 o                         
  -5   4   1       1552.32       1595.13        26.45 o                         
  -4   4   1       3920.40       3892.82        56.70 o                         
  -3   4   1        165.49        275.23         7.36 o                         
  -2   4   1         88.30         86.30         4.76 o                         
  -1   4   1         69.69         68.33         3.84 o                         
   0   4   1        751.83        750.20        11.71 o                         
   1   4   1         98.99        126.28         4.60 o                         
   2   4   1        276.02        284.39         8.22 o                         
   3   4   1       7448.27       7559.64       111.48 o                         
   4   4   1       1195.28       1088.77        19.70 o                         
   5   4   1        149.21        184.97         7.97 o                         
   6   4   1       4560.31       4727.26        70.04 o                         
   7   4   1       3888.18       3625.68        55.73 o                         
   8   4   1        151.52        184.00        10.17 o                         
   9   4   1       3232.63       3277.12        52.41 o                         
  10   4   1        514.27        501.83        17.14 o                         
  11   4   1        272.18        254.49        12.04 o                         
  12   4   1        592.17        539.18        17.41 o                         
  13   4   1       1467.64       1496.50        34.37 o                         
  14   4   1        690.57        632.73        24.82 o                         
  15   4   1         63.90         67.69        10.80 o                         
  16   4   1         81.57         64.42        12.26 o                         
  17   4   1         62.50         51.26        12.45 o                         
  18   4   1        333.96        339.61        23.98 o                         
  19   4   1          1.30          7.61        12.43 o                         
  20   4   1         18.31         -9.40        11.47 o                         
  21   4   1         43.37         14.82        14.63 o                         
 -21   5   1        142.12        222.95        24.74 o                         
 -20   5   1         21.43         -2.45        19.13 o                         
 -19   5   1        159.63        120.98        23.09 o                         
 -18   5   1        309.58        378.75        24.17 o                         
 -17   5   1         13.26         20.71         9.69 o                         
 -16   5   1        314.05        320.45        19.35 o                         
 -15   5   1         48.01         35.66         8.44 o                         
 -14   5   1         61.73         46.95         8.74 o                         
 -13   5   1         78.84         73.03         8.96 o                         
 -12   5   1       1409.05       1250.95        29.47 o                         
 -11   5   1        575.24        548.55        20.77 o                         
 -10   5   1         91.91         72.17         8.53 o                         
  -9   5   1         80.70         91.01         6.86 o                         
  -8   5   1        197.22        210.74         9.45 o                         
  -7   5   1        640.93        765.70        16.90 o                         
  -6   5   1        408.09        512.17        12.99 o                         
  -5   5   1        107.80         74.50         5.25 o                         
  -4   5   1       2339.17       2302.46        36.22 o                         
  -3   5   1      16143.67      18343.72       237.84 o                         
  -2   5   1      22422.54      23911.45       294.76 o                         
  -1   5   1       7292.62       8252.87       121.65 o                         
   0   5   1       1941.69       1978.49        31.09 o                         
   1   5   1      12612.55      13904.76       181.19 o                         
   2   5   1       7713.92       8787.34       111.46 o                         
   3   5   1        585.03        646.98        14.15 o                         
   4   5   1          1.10          9.09         3.48 o                         
   5   5   1       1669.87       1951.49        32.54 o                         
   6   5   1        271.26        248.56        11.50 o                         
   7   5   1        397.60        361.73        12.70 o                         
   8   5   1       2797.13       2665.05        44.26 o                         
   9   5   1        230.63        244.34        11.23 o                         
  10   5   1       3410.65       3109.02        51.71 o                         
  11   5   1         29.81         11.64         5.04 o                         
  12   5   1         69.35         74.77         8.95 o                         
  13   5   1          6.31         25.23         8.37 o                         
  14   5   1        268.90        276.23        16.05 o                         
  15   5   1         74.10         64.16        11.35 o                         
  16   5   1        405.37        376.11        21.31 o                         
  17   5   1          9.63         -7.13         9.42 o                         
  18   5   1        103.99        126.01        16.61 o                         
  19   5   1         58.16         70.51        19.05 o                         
  20   5   1          8.33         16.95        13.23 o                         
  21   5   1         25.84         30.36        16.64 o                         
 -21   6   1         24.78         24.22        15.92 o                         
 -20   6   1          1.11        -13.36        13.92 o                         
 -19   6   1        368.25        401.60        28.61 o                         
 -18   6   1        147.85        134.10        15.72 o                         
 -17   6   1         75.37         79.29        13.55 o                         
 -16   6   1         26.73         16.84         8.44 o                         
 -15   6   1          7.76         13.24         8.15 o                         
 -14   6   1         31.09         20.14         7.95 o                         
 -13   6   1        123.56        103.49        10.35 o                         
 -12   6   1       1670.53       1475.22        33.36 o                         
 -11   6   1         18.33         19.36         5.91 o                         
 -10   6   1         65.38         57.27         7.53 o                         
  -9   6   1       3277.94       3259.43        52.38 o                         
  -8   6   1         74.43         65.44         5.96 o                         
  -7   6   1          0.07          7.65         3.66 o                         
  -6   6   1       1002.86       1132.38        21.92 o                         
  -5   6   1        990.19       1106.09        21.22 o                         
  -4   6   1       4558.08       4691.16        69.14 o                         
  -3   6   1        743.27        733.39        13.94 o                         
  -2   6   1       1730.72       1561.27        26.55 o                         
  -1   6   1        133.99         97.85         6.57 o                         
   0   6   1        744.15        877.23        21.02 o                         
   1   6   1       5924.99       6144.14        79.29 o                         
   2   6   1         74.44        118.36         5.02 o                         
   3   6   1       9013.67       9197.63       136.57 o                         
   4   6   1         18.37         34.59         4.66 o                         
   5   6   1        127.85        100.82         7.34 o                         
   6   6   1        491.17        533.26        15.81 o                         
   7   6   1         90.51         86.39         6.88 o                         
   8   6   1         87.45         74.78         6.92 o                         
   9   6   1       1009.60       1018.75        23.64 o                         
  10   6   1       1379.11       1220.51        31.72 o                         
  11   6   1       1716.17       1562.86        33.52 o                         
  12   6   1       3165.54       2955.45        55.53 o                         
  13   6   1        589.12        555.24        23.72 o                         
  14   6   1         96.20        113.91        17.35 o                         
  15   6   1        117.53        107.03        20.68 o                         
  16   6   1         50.52         31.97        10.97 o                         
  17   6   1          0.20        -10.11        10.11 o                         
  18   6   1          1.89         19.59        12.01 o                         
  19   6   1        256.26        250.96        23.21 o                         
  20   6   1          8.24         18.32        15.52 o                         
 -21   7   1         37.51         18.33        16.54 o                         
 -20   7   1        182.37        189.01        22.47 o                         
 -19   7   1        371.30        397.05        28.96 o                         
 -18   7   1        144.76        199.90        20.89 o                         
 -17   7   1          9.19         11.24        10.10 o                         
 -16   7   1         50.51         58.15        10.36 o                         
 -15   7   1         32.10         23.51         9.18 o                         
 -14   7   1          7.87         -6.48         6.48 o                         
 -13   7   1       1819.36       1903.03        39.83 o                         
 -12   7   1         81.30         66.90        10.31 o                         
 -11   7   1       4557.87       4465.88        70.52 o                         
 -10   7   1       5033.88       4806.39        74.39 o                         
  -9   7   1       3482.19       3400.80        55.29 o                         
  -8   7   1        581.99        621.49        17.85 o                         
  -7   7   1       2524.99       2461.96        41.36 o                         
  -6   7   1       1853.76       1716.06        30.67 o                         
  -5   7   1       4449.04       4379.79        66.39 o                         
  -4   7   1       1779.39       1886.32        31.01 o                         
  -3   7   1         10.03         -1.08         3.04 o                         
  -2   7   1          3.30          1.51         2.65 o                         
  -1   7   1        689.08        858.66        21.42 o                         
   0   7   1       2283.24       2302.29        43.52 o                         
   1   7   1        597.28        598.29        20.12 o                         
   2   7   1         61.92         48.72         5.54 o                         
   3   7   1        432.59        503.11        12.36 o                         
   4   7   1       2332.96       2262.73        37.72 o                         
   5   7   1        330.22        283.09        11.08 o                         
   6   7   1       1332.40       1294.35        26.22 o                         
   7   7   1        200.23        186.32         9.92 o                         
   8   7   1          0.29         -2.92         4.31 o                         
   9   7   1         65.79         49.99         7.88 o                         
  10   7   1        116.60        129.46         9.37 o                         
  11   7   1        278.12        275.50        13.35 o                         
  12   7   1        149.74        150.53        13.74 o                         
  13   7   1          9.61         16.16         7.79 o                         
  14   7   1        224.04        253.02        27.26 o                         
  15   7   1        812.72        790.54        31.00 o                         
  16   7   1        847.16        909.19        34.90 o                         
  17   7   1        262.95        281.50        20.01 o                         
  18   7   1          5.37         -0.08        12.24 o                         
  19   7   1          0.71         -2.36        14.05 o                         
  20   7   1        478.19        537.23        37.43 o                         
 -20   8   1          6.35         13.00        12.96 o                         
 -19   8   1         79.54         94.49        16.29 o                         
 -18   8   1         11.65        -10.31        10.31 o                         
 -17   8   1        139.16        219.18        24.29 o                         
 -16   8   1         15.70         -7.55         9.61 o                         
 -15   8   1          2.69         -7.76         7.76 o                         
 -14   8   1          9.50          3.11         7.07 o                         
 -13   8   1       1399.40       1367.14        32.50 o                         
 -12   8   1        837.51        876.17        36.40 o                         
 -11   8   1        194.67        190.40        11.04 o                         
 -10   8   1         87.24         79.35         8.02 o                         
  -9   8   1         28.42         10.68         5.39 o                         
  -8   8   1          8.25          0.26         4.49 o                         
  -7   8   1        407.97        386.94        13.64 o                         
  -6   8   1        107.59        125.85         7.80 o                         
  -5   8   1        685.64        698.62        17.14 o                         
  -4   8   1        151.40        123.31         6.71 o                         
  -3   8   1        792.90        857.30        23.21 o                         
  -2   8   1         18.32          0.94         2.81 o                         
  -1   8   1        826.22        828.84        23.23 o                         
   0   8   1        819.05        842.08        23.48 o                         
   1   8   1       3899.45       4259.70        74.39 o                         
   2   8   1        497.60        494.19        16.44 o                         
   3   8   1         13.18         60.76         7.77 o                         
   4   8   1       1731.07       1730.76        33.48 o                         
   5   8   1        439.14        436.62        15.84 o                         
   6   8   1         77.11         80.22         7.28 o                         
   7   8   1        238.23        273.16        12.36 o                         
   8   8   1        462.81        445.77        17.11 o                         
   9   8   1        680.58        692.37        27.06 o                         
  10   8   1         53.77         55.69         8.08 o                         
  11   8   1        127.43        121.28        10.53 o                         
  12   8   1        163.26        178.16        13.76 o                         
  13   8   1        461.31        452.97        20.27 o                         
  14   8   1        481.62        483.71        21.86 o                         
  15   8   1         18.72          2.52         8.82 o                         
  16   8   1          0.57         -2.49         9.42 o                         
  17   8   1         56.77         55.10        11.89 o                         
  18   8   1         24.49         24.91        14.25 o                         
  19   8   1          4.07         -6.63        12.15 o                         
 -19   9   1          1.20        -11.17        12.15 o                         
 -18   9   1        958.77       1059.23        63.15 o                         
 -17   9   1         53.32         73.96        13.42 o                         
 -16   9   1        211.80        233.84        19.28 o                         
 -15   9   1         40.84         35.27         9.94 o                         
 -14   9   1         60.64         55.99         9.72 o                         
 -13   9   1          1.73          5.05         7.37 o                         
 -12   9   1         65.63         86.07         9.96 o                         
 -11   9   1        514.86        490.08        18.51 o                         
 -10   9   1        138.60        177.06        10.80 o                         
  -9   9   1          0.51         -5.85         5.85 o                         
  -8   9   1          0.47          5.30         4.98 o                         
  -7   9   1         78.40         93.94         7.87 o                         
  -6   9   1       5268.82       5158.18        78.63 o                         
  -5   9   1       3258.71       3231.13        52.14 o                         
  -4   9   1        152.31        198.65        12.86 o                         
  -3   9   1        800.68        689.47        17.68 o                         
  -2   9   1       1006.90        875.27        25.88 o                         
  -1   9   1         31.63         20.10         6.47 o                         
   0   9   1        534.76        541.80        20.72 o                         
   1   9   1        464.90        512.27        20.00 o                         
   2   9   1        385.54        385.35        17.16 o                         
   3   9   1          6.30         23.32         5.39 o                         
   4   9   1       3379.75       3314.67        53.29 o                         
   5   9   1       2378.97       2444.17        42.04 o                         
   6   9   1       3599.63       3218.93        53.07 o                         
   7   9   1       2449.46       2144.19        38.84 o                         
   8   9   1       1959.45       1823.35        34.96 o                         
   9   9   1       1653.45       1573.10        31.95 o                         
  10   9   1        790.87        781.96        23.35 o                         
  11   9   1        223.90        217.82        13.62 o                         
  12   9   1         41.61         35.68         8.62 o                         
  13   9   1         62.99         61.43        10.37 o                         
  14   9   1         73.98         55.32        11.26 o                         
  15   9   1          3.44         -4.50         9.48 o                         
  16   9   1        165.44        159.02        15.27 o                         
  17   9   1          0.45        -11.76        11.76 o                         
  18   9   1        107.23         94.19        16.31 o                         
 -18  10   1         62.42         63.34        17.36 o                         
 -17  10   1         26.52         46.14        14.24 o                         
 -16  10   1          0.52          4.87        11.51 o                         
 -15  10   1         48.09         53.36        16.94 o                         
 -14  10   1         17.60         19.87         9.51 o                         
 -13  10   1        515.36        571.44        25.02 o                         
 -12  10   1         46.64         42.88        11.31 o                         
 -11  10   1         67.50         89.73        11.31 o                         
 -10  10   1       1050.79        868.43        27.06 o                         
  -9  10   1        622.93        535.00        20.50 o                         
  -8  10   1        702.41        642.24        21.68 o                         
  -7  10   1        113.56        110.81         9.67 o                         
  -6  10   1        235.99        233.38        12.76 o                         
  -5  10   1          1.60          1.43         6.07 o                         
  -4  10   1        554.92        510.43        20.38 o                         
  -3  10   1         12.71         10.81         7.80 o                         
  -2  10   1       8577.21       7880.10       131.88 o                         
  -1  10   1        932.99        907.27        28.92 o                         
   0  10   1       4790.24       4792.53        85.87 o                         
   1  10   1        184.24        146.10        14.90 o                         
   2  10   1        112.81        121.02        11.49 o                         
   3  10   1        918.74        874.36        40.24 o                         
   4  10   1       2042.01       1977.51        38.87 o                         
   5  10   1         74.49         81.29         8.54 o                         
   6  10   1          0.02          1.65         6.08 o                         
   7  10   1          0.39          2.26         5.67 o                         
   8  10   1        288.32        388.69        17.66 o                         
   9  10   1        732.79        747.45        28.90 o                         
  10  10   1         54.11         56.88         8.75 o                         
  11  10   1        794.13        799.16        36.58 o                         
  12  10   1          2.50         -7.87         7.87 o                         
  13  10   1        287.78        323.01        19.50 o                         
  14  10   1        195.93        196.45        17.60 o                         
  15  10   1         32.18         31.20        11.23 o                         
  16  10   1          1.24        -10.57        10.57 o                         
  17  10   1         77.76         69.20        16.78 o                         
  18  10   1         89.50         80.85        18.19 o                         
 -17  11   1         21.87         23.24        16.86 o                         
 -16  11   1         94.28         92.62        27.52 o                         
 -15  11   1         27.37         19.25        13.61 o                         
 -14  11   1        162.00        188.22        20.00 o                         
 -13  11   1          4.83          2.34        11.62 o                         
 -12  11   1        147.25        156.75        15.81 o                         
 -11  11   1          8.22         21.45        10.13 o                         
 -10  11   1        204.36        193.90        15.17 o                         
  -9  11   1        931.16        847.73        34.90 o                         
  -8  11   1         27.32         36.06         9.14 o                         
  -7  11   1        204.39        202.04        14.90 o                         
  -6  11   1       2837.97       2579.88        54.23 o                         
  -5  11   1        402.92        312.21        17.89 o                         
  -4  11   1       1040.70        951.53        32.02 o                         
  -3  11   1       1500.76       1585.68        43.58 o                         
  -2  11   1        258.98        258.63        16.02 o                         
  -1  11   1         32.37         45.46         9.35 o                         
   0  11   1         70.79         45.30         9.53 o                         
   1  11   1        333.52        278.82        16.85 o                         
   2  11   1       2363.89       2476.24        77.43 o                         
   3  11   1        340.71        343.90        18.48 o                         
   4  11   1        399.95        477.85        21.84 o                         
   5  11   1       1729.84       1470.47        37.48 o                         
   6  11   1         56.76         80.69        11.10 o                         
   7  11   1         69.45         57.07        10.46 o                         
   8  11   1        149.17        151.37        13.37 o                         
   9  11   1         79.92        100.11        11.82 o                         
  10  11   1         40.51         26.43         9.01 o                         
  11  11   1          0.24         -6.87         8.71 o                         
  12  11   1        344.57        334.93        29.45 o                         
  13  11   1        324.84        331.02        30.73 o                         
  14  11   1        404.47        413.71        29.25 o                         
  15  11   1         32.82         50.29        15.98 o                         
  16  11   1        955.76       1007.82        48.86 o                         
  17  11   1         26.10         81.36        22.77 o                         
 -16  12   1         14.51         38.94        17.05 o                         
 -15  12   1          6.47        -12.62        12.62 o                         
 -14  12   1          0.06          8.52        12.00 o                         
 -13  12   1        148.43        133.38        18.84 o                         
 -12  12   1        117.75        118.98        17.09 o                         
 -11  12   1         53.25         68.54        13.10 o                         
 -10  12   1         83.59        105.88        14.11 o                         
  -9  12   1         29.38         24.18         9.59 o                         
  -8  12   1        104.76         80.50        14.94 o                         
  -7  12   1        423.05        431.46        22.12 o                         
  -6  12   1        311.10        355.78        20.34 o                         
  -5  12   1        151.21        138.72        13.42 o                         
  -4  12   1          4.51          8.60         8.27 o                         
  -3  12   1        201.16        191.67        14.97 o                         
  -2  12   1          8.72         14.87         8.38 o                         
  -1  12   1         27.54          0.80         8.37 o                         
   0  12   1        681.14        644.84        26.61 o                         
   1  12   1         62.46         32.78         9.14 o                         
   2  12   1        278.48        291.89        18.11 o                         
   3  12   1        372.58        353.81        19.86 o                         
   4  12   1         65.47         49.86        10.24 o                         
   5  12   1       1207.22       1250.45        36.96 o                         
   6  12   1          5.47          8.81         8.30 o                         
   7  12   1         31.01         33.09         9.70 o                         
   8  12   1          8.70          4.51         8.62 o                         
   9  12   1       1270.77       1320.00        49.90 o                         
  10  12   1         50.49         71.94        13.07 o                         
  11  12   1       1387.05       1373.43        46.86 o                         
  12  12   1        417.39        431.01        25.23 o                         
  13  12   1         22.71         31.33        13.74 o                         
  14  12   1        263.64        323.52        34.87 o                         
  15  12   1         66.82         44.76        17.61 o                         
  16  12   1         13.41         26.11        18.87 o                         
 -15  13   1         20.30         10.00        15.75 o                         
 -14  13   1        101.94         93.83        18.83 o                         
 -13  13   1          9.05          7.80        13.25 o                         
 -12  13   1        186.53        227.07        22.33 o                         
 -11  13   1          0.01        -11.58        11.58 o                         
 -10  13   1        491.78        541.39        28.78 o                         
  -9  13   1          0.54         -8.55         9.23 o                         
  -8  13   1        762.80        802.51        31.85 o                         
  -7  13   1         11.75         21.88        10.04 o                         
  -6  13   1       1892.49       2016.33        49.05 o                         
  -5  13   1        160.11        174.81        18.40 o                         
  -4  13   1        160.68        165.14        15.38 o                         
  -3  13   1        584.58        552.18        27.99 o                         
  -2  13   1        309.83        322.47        20.28 o                         
  -1  13   1         89.55        112.50        14.45 o                         
   0  13   1         52.47         50.96        11.00 o                         
   1  13   1        370.64        399.95        22.08 o                         
   2  13   1       1053.69       1094.89        43.59 o                         
   3  13   1         23.04         57.04        11.36 o                         
   4  13   1       1238.34       1224.88        45.01 o                         
   5  13   1        192.29        190.22        16.41 o                         
   6  13   1         24.49         20.54         9.71 o                         
   7  13   1        140.71        138.40        14.63 o                         
   8  13   1        730.78        665.79        29.09 o                         
   9  13   1          3.94         15.33        10.16 o                         
  10  13   1         15.49         37.71        12.46 o                         
  11  13   1         10.77         22.84        13.01 o                         
  12  13   1        404.78        412.43        37.90 o                         
  13  13   1         35.01         25.90        18.67 o                         
  14  13   1        283.79        340.53        35.15 o                         
 -13  14   1        272.85        312.34        27.23 o                         
 -12  14   1         49.81         89.54        18.09 o                         
 -11  14   1       1023.85       1115.90        52.68 o                         
 -10  14   1        369.16        328.35        30.34 o                         
  -9  14   1         38.21         32.65        17.55 o                         
  -8  14   1        121.56        109.58        14.67 o                         
  -7  14   1         71.89         71.22        13.46 o                         
  -6  14   1        617.94        608.86        28.59 o                         
  -5  14   1        486.06        536.32        26.77 o                         
  -4  14   1         69.14         43.32        13.58 o                         
  -3  14   1        255.62        286.86        20.12 o                         
  -2  14   1          6.43          3.03         9.50 o                         
  -1  14   1        202.19        249.44        18.80 o                         
   0  14   1          4.95          6.62         9.20 o                         
   1  14   1        655.57        717.40        30.77 o                         
   2  14   1       1651.92       1635.48        46.00 o                         
   3  14   1         11.62          4.04         9.73 o                         
   4  14   1         25.22         22.76        10.92 o                         
   5  14   1          7.62         -3.57         9.52 o                         
   6  14   1        768.12        900.44        35.55 o                         
   7  14   1         23.72         32.00        11.73 o                         
   8  14   1        351.13        401.11        24.45 o                         
   9  14   1        146.21        122.46        18.81 o                         
  10  14   1        129.40        122.10        19.46 o                         
  11  14   1       1154.51       1154.51        55.72 o                         
  12  14   1          5.12         -5.56        19.59 o                         
  13  14   1         67.66         48.50        22.62 o                         
 -11  15   1         23.22         23.99        18.08 o                         
 -10  15   1       2153.80       2435.87        73.36 o                         
  -9  15   1          2.82          4.37        14.38 o                         
  -8  15   1          1.80        -11.63        11.63 o                         
  -7  15   1         13.16          0.76        11.75 o                         
  -6  15   1       1419.72       1559.53        49.79 o                         
  -5  15   1       1005.92       1061.45        40.13 o                         
  -4  15   1          2.97         -5.92        10.50 o                         
  -3  15   1        979.21       1105.91        40.79 o                         
  -2  15   1         40.09         19.76        11.64 o                         
  -1  15   1         40.45         54.80        13.37 o                         
   0  15   1        243.85        258.72        20.43 o                         
   1  15   1       1742.11       1787.22        49.21 o                         
   2  15   1        692.80        715.26        34.67 o                         
   3  15   1         50.47         59.62        13.42 o                         
   4  15   1          0.11        -10.31        10.31 o                         
   5  15   1          2.25        -10.81        10.81 o                         
   6  15   1        694.98        660.91        37.82 o                         
   7  15   1        780.14        791.69        37.03 o                         
   8  15   1         41.67         71.34        16.17 o                         
   9  15   1        855.91        959.98        58.95 o                         
  10  15   1          5.91          2.86        16.85 o                         
  11  15   1        141.24        191.58        30.84 o                         
  -9  16   1          2.47         -5.04        19.64 o                         
  -8  16   1          1.24         -2.05        16.49 o                         
  -7  16   1        161.72        195.14        23.64 o                         
  -6  16   1          0.55        -12.21        12.21 o                         
  -5  16   1          0.85         -6.98        11.66 o                         
  -4  16   1          0.03        -11.18        11.18 o                         
  -3  16   1        352.61        321.71        23.13 o                         
  -2  16   1         68.24        115.04        16.17 o                         
  -1  16   1        195.14        178.37        18.74 o                         
   0  16   1        231.21        212.71        19.94 o                         
   1  16   1        221.92        249.43        22.74 o                         
   2  16   1        309.44        300.20        24.69 o                         
   3  16   1         40.55         66.60        15.88 o                         
   4  16   1         99.57         79.88        16.91 o                         
   5  16   1          4.59         -3.14        12.54 o                         
   6  16   1          1.99          6.51        14.08 o                         
   7  16   1         54.44         86.40        23.27 o                         
   8  16   1        356.86        406.82        38.79 o                         
  -5  17   1        506.84        532.97        36.71 o                         
  -4  17   1        798.26        803.88        43.45 o                         
  -3  17   1        109.51        117.96        20.98 o                         
  -2  17   1        122.62        120.76        19.40 o                         
  -1  17   1         98.11         92.85        18.68 o                         
   0  17   1        201.69        180.79        20.90 o                         
   1  17   1        463.45        547.13        33.33 o                         
   2  17   1         16.58         17.42        16.36 o                         
   3  17   1         30.83         22.85        14.92 o                         
   4  17   1         33.07         32.52        15.50 o                         
 -22   0   2        127.60        135.22        27.66 o                         
 -20   0   2          2.07        -12.75        12.75 o                         
 -18   0   2        208.82        143.15        20.44 o                         
 -16   0   2       4302.84       4634.18       120.94 o                         
 -14   0   2        583.35        657.43        34.33 o                         
 -12   0   2        280.04        208.05        11.11 o                         
 -10   0   2        648.12        700.69        30.32 o                         
  -8   0   2        325.24        263.63        10.79 o                         
  -6   0   2       3668.05       3425.00        69.08 o                         
  -4   0   2      35322.00      36465.67       583.40 o                         
  -2   0   2      19864.43      22719.61       320.66 o                         
   0   0   2        475.52        719.42        12.30 o                         
   2   0   2      30074.68      34672.98       555.08 o                         
   4   0   2        344.42        366.31        16.11 o                         
   6   0   2      16463.85      17389.97       335.55 o                         
   8   0   2       2845.55       3040.75        67.63 o                         
  10   0   2       5983.69       5471.96       115.84 o                         
  12   0   2       1254.43       1403.40        49.33 o                         
  14   0   2        931.56        955.24        35.77 o                         
  16   0   2         41.54         23.18        14.68 o                         
  18   0   2        349.41        397.62        52.46 o                         
  20   0   2        145.79        191.40        29.88 o                         
 -23   1   2        192.68        224.41        26.25 o                         
 -22   1   2          1.25         15.62        13.33 o                         
 -21   1   2        128.94        169.72        19.50 o                         
 -20   1   2         23.11         21.84        11.51 o                         
 -19   1   2        351.71        338.22        20.36 o                         
 -18   1   2        134.66        134.34        14.21 o                         
 -17   1   2         74.39         73.65        12.19 o                         
 -16   1   2        514.90        483.20        22.42 o                         
 -15   1   2          2.28          2.61         6.89 o                         
 -14   1   2        327.71        301.79        13.86 o                         
 -13   1   2         87.92         63.13         7.38 o                         
 -12   1   2        429.07        446.30        18.52 o                         
 -11   1   2       1778.01       1853.51        34.92 o                         
 -10   1   2       1207.50       1203.54        24.43 o                         
  -9   1   2       8466.42       8572.25       127.87 o                         
  -8   1   2       6468.27       6811.75       102.37 o                         
  -7   1   2          1.82         27.88         4.11 o                         
  -6   1   2       1662.48       1608.54        27.32 o                         
  -5   1   2      10157.60      11507.07       149.64 o                         
  -4   1   2         55.46         80.10         3.69 o                         
  -3   1   2       1257.34       1237.45        16.12 o                         
  -2   1   2       4606.01       4251.59        47.78 o                         
  -1   1   2        234.43        203.92         3.15 o                         
   0   1   2        115.30        191.33         7.73 o                         
   1   1   2       6972.75       7425.56        82.56 o                         
   2   1   2       8415.03       9762.37       116.29 o                         
   3   1   2       4824.90       5516.02        70.19 o                         
   4   1   2       3262.63       3178.53        44.29 o                         
   5   1   2        948.86        808.31        14.64 o                         
   6   1   2       8065.17       8724.80       122.13 o                         
   7   1   2       3259.14       3592.01        54.45 o                         
   8   1   2         76.18         62.41         6.02 o                         
   9   1   2        951.04       1016.22        21.03 o                         
  10   1   2        402.71        437.28        15.76 o                         
  11   1   2         32.95         71.66         7.04 o                         
  12   1   2         38.38         33.03         6.11 o                         
  13   1   2       2200.20       2163.85        39.76 o                         
  14   1   2        524.67        526.54        20.63 o                         
  15   1   2        790.75        845.52        32.92 o                         
  16   1   2          7.89          7.18        10.15 o                         
  17   1   2          0.46         -8.15        11.26 o                         
  18   1   2         24.81         41.49        17.26 o                         
  19   1   2         66.53        102.00        17.17 o                         
  20   1   2        131.93        111.16        17.84 o                         
  21   1   2         97.84         96.09        18.22 o                         
 -23   2   2         73.51         83.13        20.71 o                         
 -22   2   2         16.08         47.74        17.23 o                         
 -21   2   2        131.59        124.40        19.24 o                         
 -20   2   2        159.41        163.72        17.34 o                         
 -19   2   2        225.18        190.01        16.64 o                         
 -18   2   2        145.09        154.73        14.77 o                         
 -17   2   2         89.78        111.23        12.54 o                         
 -16   2   2        697.76        727.62        27.65 o                         
 -15   2   2        442.68        399.80        17.48 o                         
 -14   2   2         54.72        105.74         9.51 o                         
 -13   2   2       1160.16       1251.77        30.99 o                         
 -12   2   2       7385.16       7362.56       114.12 o                         
 -11   2   2         39.53         26.35         5.27 o                         
 -10   2   2         48.83         59.97         6.11 o                         
  -9   2   2       4649.86       4865.74        76.37 o                         
  -8   2   2        138.90        137.82        10.44 o                         
  -7   2   2          6.38          5.95         3.23 o                         
  -6   2   2         32.25         59.04         5.65 o                         
  -5   2   2        178.90        149.81         4.56 o                         
  -4   2   2      22460.27      23826.21       292.31 o                         
  -3   2   2      19389.66      20662.33       243.30 o                         
  -2   2   2       4190.55       4719.33        53.11 o                         
  -1   2   2        320.69        325.73         7.60 o                         
   0   2   2       5835.29       5695.49        63.98 o                         
   1   2   2       1176.08       1389.64        18.86 o                         
   2   2   2       8564.80       9604.77       119.72 o                         
   3   2   2       5862.66       6620.67        87.75 o                         
   4   2   2      19217.78      20278.17       261.86 o                         
   5   2   2         15.18         21.56         4.20 o                         
   6   2   2         95.11         57.14         4.79 o                         
   7   2   2        625.76        800.90        17.49 o                         
   8   2   2         17.36         15.24         4.33 o                         
   9   2   2       2399.36       2518.26        41.69 o                         
  10   2   2       7273.30       7211.07       105.33 o                         
  11   2   2       1044.44       1144.59        24.65 o                         
  12   2   2        386.15        432.76        15.14 o                         
  13   2   2        167.76        148.82         9.70 o                         
  14   2   2         68.71         81.64         9.68 o                         
  15   2   2        108.31        110.45        12.13 o                         
  16   2   2        778.32        841.11        34.67 o                         
  17   2   2        952.06        809.72        47.61 o                         
  18   2   2        140.90        196.36        21.83 o                         
  19   2   2        400.76        409.40        28.70 o                         
  20   2   2        207.91        194.02        21.90 o                         
  21   2   2         23.96         49.47        16.45 o                         
 -22   3   2         76.32         54.60        17.97 o                         
 -21   3   2        186.50        267.51        23.45 o                         
 -20   3   2          0.44         11.01        10.97 o                         
 -19   3   2          7.14          7.73         9.83 o                         
 -18   3   2        569.55        535.29        25.34 o                         
 -17   3   2        247.35        248.37        17.20 o                         
 -16   3   2         24.79         24.22         8.89 o                         
 -15   3   2       2756.93       2620.33        54.35 o                         
 -14   3   2        219.17        211.23        13.33 o                         
 -13   3   2        295.88        258.31        14.60 o                         
 -12   3   2        768.51        772.33        25.97 o                         
 -11   3   2       2060.62       2178.18        56.97 o                         
 -10   3   2        209.65        194.69        12.88 o                         
  -9   3   2        294.68        193.39         9.60 o                         
  -8   3   2          1.30          4.86         4.10 o                         
  -7   3   2        228.07        150.58         6.17 o                         
  -6   3   2        181.29        181.67         6.06 o                         
  -5   3   2        487.07        675.62        12.55 o                         
  -4   3   2        564.37        540.45        10.47 o                         
  -3   3   2       3316.52       3233.98        42.33 o                         
  -2   3   2        854.38        866.63        12.58 o                         
  -1   3   2         21.49         30.97         2.32 o                         
   0   3   2       2226.32       2249.19        29.03 o                         
   1   3   2         58.21         68.50         3.90 o                         
   2   3   2       2771.64       2909.34        42.76 o                         
   3   3   2        533.23        456.04        11.06 o                         
   4   3   2       8269.95       8852.73       123.39 o                         
   5   3   2       7702.52       7981.43       112.44 o                         
   6   3   2        891.48        854.47        17.24 o                         
   7   3   2        795.40        683.10        17.98 o                         
   8   3   2       3804.07       3981.70        61.03 o                         
   9   3   2         71.61         78.26         7.53 o                         
  10   3   2         78.78        145.16         8.45 o                         
  11   3   2       2050.32       1986.69        36.25 o                         
  12   3   2       2590.43       2630.43        45.79 o                         
  13   3   2       1195.72       1271.29        31.89 o                         
  14   3   2       1454.38       1350.89        34.11 o                         
  15   3   2        101.18        115.52        12.82 o                         
  16   3   2         56.82         31.65        11.83 o                         
  17   3   2        313.64        377.80        28.71 o                         
  18   3   2         22.89         24.24        13.26 o                         
  19   3   2         69.69         38.17        14.62 o                         
  20   3   2         76.52         87.31        24.09 o                         
  21   3   2          3.07          1.61        13.58 o                         
 -22   4   2         43.61         47.82        23.25 o                         
 -21   4   2          9.78         -1.16        13.38 o                         
 -20   4   2          4.19          0.81        11.12 o                         
 -19   4   2         13.76         39.36        16.18 o                         
 -18   4   2         27.98         19.59         9.70 o                         
 -17   4   2        670.98        752.45        29.55 o                         
 -16   4   2        504.84        503.73        23.15 o                         
 -15   4   2       1071.97       1029.00        29.23 o                         
 -14   4   2        884.72        892.26        26.58 o                         
 -13   4   2         31.47         25.95         6.70 o                         
 -12   4   2       2576.56       2431.03        45.48 o                         
 -11   4   2       3868.97       3697.76        62.84 o                         
 -10   4   2        481.03        542.39        19.09 o                         
  -9   4   2        519.70        494.34        12.00 o                         
  -8   4   2       2768.96       2646.47        39.82 o                         
  -7   4   2      10333.14      10928.85       152.39 o                         
  -6   4   2          2.59         -0.31         2.74 o                         
  -5   4   2        803.65        746.81        15.68 o                         
  -4   4   2         78.11        141.25         5.92 o                         
  -3   4   2        582.45        634.76        16.68 o                         
  -2   4   2        571.25        573.72         9.94 o                         
  -1   4   2       1836.55       1833.95        25.58 o                         
   0   4   2       2230.93       2610.80        35.19 o                         
   1   4   2        337.74        317.28         7.78 o                         
   2   4   2          0.86          2.24         2.73 o                         
   3   4   2       3699.79       3942.79        57.69 o                         
   4   4   2       2015.40       2410.24        38.19 o                         
   5   4   2       3174.24       3107.60        48.03 o                         
   6   4   2       4926.48       4609.64        68.72 o                         
   7   4   2          0.00          8.49         3.88 o                         
   8   4   2        538.76        640.03        19.86 o                         
   9   4   2       1556.08       1560.84        29.46 o                         
  10   4   2       5164.82       4952.36        76.12 o                         
  11   4   2         45.18         61.92         7.31 o                         
  12   4   2        207.87        177.08        10.30 o                         
  13   4   2       1466.41       1383.67        33.53 o                         
  14   4   2         21.58         23.02         8.33 o                         
  15   4   2         66.89         62.51        14.97 o                         
  16   4   2        328.73        339.07        21.53 o                         
  17   4   2        468.41        489.77        34.38 o                         
  18   4   2        166.38        197.82        20.66 o                         
  19   4   2        218.97        195.47        20.46 o                         
  20   4   2         11.24         24.70        14.82 o                         
  21   4   2         73.24         87.87        20.61 o                         
 -22   5   2         47.25         39.57        16.68 o                         
 -21   5   2        153.13        173.45        21.73 o                         
 -20   5   2        122.34         96.28        21.31 o                         
 -19   5   2        412.30        414.39        26.49 o                         
 -18   5   2         30.92         16.01        10.26 o                         
 -17   5   2        219.70        248.33        20.62 o                         
 -16   5   2        114.50        122.49        18.72 o                         
 -15   5   2        105.51         80.13        10.06 o                         
 -14   5   2        315.07        304.57        15.83 o                         
 -13   5   2       1210.55       1101.42        27.96 o                         
 -12   5   2       2942.70       2698.42        49.70 o                         
 -11   5   2       1288.44       1302.45        26.03 o                         
 -10   5   2       1381.68       1204.04        29.10 o                         
  -9   5   2        307.04        292.14        11.04 o                         
  -8   5   2         26.88         21.72         4.36 o                         
  -7   5   2        212.23        217.32        13.44 o                         
  -6   5   2          0.39          2.57         2.90 o                         
  -5   5   2       1870.13       2120.14        33.99 o                         
  -4   5   2      12623.90      13227.33       182.09 o                         
  -3   5   2        104.47         54.17         4.39 o                         
  -2   5   2       6975.89       7358.52        93.73 o                         
  -1   5   2       2537.18       2605.06        39.03 o                         
   0   5   2       4426.74       4633.95        60.50 o                         
   1   5   2       1214.82       1050.69        16.94 o                         
   2   5   2       3956.64       4008.19        59.12 o                         
   3   5   2        237.35        260.70         9.18 o                         
   4   5   2         35.69         35.23         4.76 o                         
   5   5   2       4439.92       4908.03        75.88 o                         
   6   5   2       1284.20       1215.07        23.50 o                         
   7   5   2         54.12         61.25         6.11 o                         
   8   5   2       3999.55       3672.77        58.35 o                         
   9   5   2       1150.82       1058.64        23.16 o                         
  10   5   2       3330.80       3181.88        52.92 o                         
  11   5   2        287.12        236.55        12.07 o                         
  12   5   2         42.32         58.54         8.82 o                         
  13   5   2       1068.75       1011.48        29.92 o                         
  14   5   2         25.88         37.71        10.05 o                         
  15   5   2        408.35        343.70        21.72 o                         
  16   5   2          3.39         -0.75         9.35 o                         
  17   5   2          1.46         -1.75        11.58 o                         
  18   5   2          7.69          3.53        12.08 o                         
  19   5   2         11.98          3.14        12.94 o                         
  20   5   2          1.14         -1.79        14.08 o                         
 -21   6   2         20.78          5.70        16.58 o                         
 -20   6   2         71.83         56.79        15.68 o                         
 -19   6   2        271.95        234.56        21.98 o                         
 -18   6   2        222.27        268.71        22.71 o                         
 -17   6   2         65.52         73.71        11.06 o                         
 -16   6   2        267.51        257.72        18.42 o                         
 -15   6   2          5.43         -6.51         6.51 o                         
 -14   6   2        583.65        580.70        22.35 o                         
 -13   6   2       1552.16       1403.14        32.91 o                         
 -12   6   2       3361.70       3243.90        58.28 o                         
 -11   6   2        946.62        887.88        21.76 o                         
 -10   6   2       1085.82       1020.91        21.87 o                         
  -9   6   2        569.51        573.58        16.32 o                         
  -8   6   2          9.91          6.39         3.71 o                         
  -7   6   2         33.80         40.44         4.98 o                         
  -6   6   2        737.05        806.48        17.84 o                         
  -5   6   2       2491.68       2506.08        40.14 o                         
  -4   6   2       3768.35       4044.08        57.42 o                         
  -3   6   2       2702.72       2728.74        40.21 o                         
  -2   6   2        268.07        289.88        19.11 o                         
  -1   6   2       1203.10       1365.39        23.84 o                         
   0   6   2         29.39         48.39         3.49 o                         
   1   6   2          0.71          6.34         2.34 o                         
   2   6   2       1302.46       1561.93        26.99 o                         
   3   6   2        243.44        234.62         9.40 o                         
   4   6   2       2769.57       3158.88        49.19 o                         
   5   6   2          0.46          0.11         3.46 o                         
   6   6   2         81.94         85.45         7.47 o                         
   7   6   2         54.35         46.75         5.79 o                         
   8   6   2         22.89         11.35         5.49 o                         
   9   6   2        276.59        253.86        12.27 o                         
  10   6   2       1945.09       1779.77        34.40 o                         
  11   6   2       1346.08       1259.93        28.39 o                         
  12   6   2       2262.88       2201.09        44.83 o                         
  13   6   2        311.36        313.87        21.00 o                         
  14   6   2        271.48        204.70        17.44 o                         
  15   6   2          0.40          6.11         8.99 o                         
  16   6   2        238.38        253.53        19.67 o                         
  17   6   2        213.11        196.76        18.95 o                         
  18   6   2         15.23         28.39        13.66 o                         
  19   6   2          0.29         -3.45        13.11 o                         
  20   6   2          5.14         -0.02        14.86 o                         
 -21   7   2         13.50         50.54        17.58 o                         
 -20   7   2         37.14         52.45        18.13 o                         
 -19   7   2        605.75        714.74        40.16 o                         
 -18   7   2        424.90        388.05        28.71 o                         
 -17   7   2          0.73         -8.33         8.33 o                         
 -16   7   2         26.04         20.46         8.74 o                         
 -15   7   2        278.44        306.11        17.75 o                         
 -14   7   2          8.05          5.98        10.65 o                         
 -13   7   2         33.04         37.56        10.82 o                         
 -12   7   2         12.47         12.76         6.32 o                         
 -11   7   2        378.13        361.26        16.37 o                         
 -10   7   2       3774.33       3685.35        59.20 o                         
  -9   7   2       4102.97       4009.96        62.82 o                         
  -8   7   2       1355.20       1322.34        25.99 o                         
  -7   7   2        620.25        642.30        21.19 o                         
  -6   7   2        372.52        387.00        12.23 o                         
  -5   7   2        236.51        227.07         9.22 o                         
  -4   7   2       4922.69       4779.96        67.46 o                         
  -3   7   2        378.10        312.44        11.98 o                         
  -2   7   2        509.56        508.45        16.41 o                         
  -1   7   2         39.05         47.24         5.65 o                         
   0   7   2       1145.30       1249.53        22.74 o                         
   1   7   2       1534.43       1376.46        21.49 o                         
   2   7   2       1697.22       1698.93        31.59 o                         
   3   7   2       2857.85       2781.54        44.76 o                         
   4   7   2        806.98        807.28        18.73 o                         
   5   7   2        222.13        272.17        15.42 o                         
   6   7   2       3672.70       3761.49        59.19 o                         
   7   7   2       3980.96       3818.23        60.54 o                         
   8   7   2       2636.51       2590.39        46.36 o                         
   9   7   2          9.14         12.37         5.44 o                         
  10   7   2         22.35         17.53         5.96 o                         
  11   7   2        460.66        515.19        20.81 o                         
  12   7   2        171.59        168.26        14.59 o                         
  13   7   2        235.87        223.43        17.51 o                         
  14   7   2          0.98         -9.22         9.74 o                         
  15   7   2         45.91         45.27        12.69 o                         
  16   7   2         86.21         86.02        13.50 o                         
  17   7   2        116.00         92.34        14.42 o                         
  18   7   2         83.59         67.33        15.91 o                         
  19   7   2        354.90        350.43        27.40 o                         
 -20   8   2         87.08         92.16        17.12 o                         
 -19   8   2          4.44          4.24        12.33 o                         
 -18   8   2         41.50         36.42        13.53 o                         
 -17   8   2         36.25         13.62         9.18 o                         
 -16   8   2         68.17         59.78        11.50 o                         
 -15   8   2         43.49         18.67         8.47 o                         
 -14   8   2         18.97         17.06         7.91 o                         
 -13   8   2         63.11         63.45         9.34 o                         
 -12   8   2        889.30        893.60        26.24 o                         
 -11   8   2         36.62         24.39         7.62 o                         
 -10   8   2       3551.68       3286.45        54.54 o                         
  -9   8   2        188.85        168.27         9.76 o                         
  -8   8   2        351.35        326.18        13.07 o                         
  -7   8   2         86.62         89.73         7.04 o                         
  -6   8   2         10.05          4.71         4.51 o                         
  -5   8   2        214.41        221.10         8.81 o                         
  -4   8   2        963.24        923.90        23.02 o                         
  -3   8   2        216.06        234.39        11.88 o                         
  -2   8   2         37.86         49.78         5.14 o                         
  -1   8   2         29.60         42.49         7.53 o                         
   0   8   2        165.86        147.45        10.21 o                         
   1   8   2        706.19        739.48        24.69 o                         
   2   8   2        776.25        827.98        15.77 o                         
   3   8   2       1038.26       1069.55        22.02 o                         
   4   8   2       2222.76       2228.51        39.93 o                         
   5   8   2        807.90        811.36        26.44 o                         
   6   8   2         13.25          4.45         4.98 o                         
   7   8   2        172.97        235.24        12.47 o                         
   8   8   2         22.65         20.98         6.22 o                         
   9   8   2       1168.90       1102.24        25.69 o                         
  10   8   2       2318.70       2115.19        39.64 o                         
  11   8   2       1182.08       1129.92        27.31 o                         
  12   8   2        201.66        214.96        15.34 o                         
  13   8   2        490.88        457.90        25.42 o                         
  14   8   2         56.96         64.67        11.24 o                         
  15   8   2          3.60         13.58        10.39 o                         
  16   8   2        449.59        436.53        23.11 o                         
  17   8   2         94.51        109.28        13.95 o                         
  18   8   2        416.99        437.49        26.69 o                         
  19   8   2         22.36         27.45        15.02 o                         
 -20   9   2         62.48         29.38        26.44 o                         
 -19   9   2         81.08         57.90        15.93 o                         
 -18   9   2        166.47        204.67        20.26 o                         
 -17   9   2        630.78        667.89        31.14 o                         
 -16   9   2        106.73        115.74        13.55 o                         
 -15   9   2        521.59        549.05        24.75 o                         
 -14   9   2          2.44         -6.80         6.80 o                         
 -13   9   2        486.24        489.31        20.55 o                         
 -12   9   2        423.45        404.78        17.95 o                         
 -11   9   2       1260.90       1214.49        27.99 o                         
 -10   9   2        672.91        631.78        20.04 o                         
  -9   9   2          0.14          3.04         6.08 o                         
  -8   9   2        183.75        174.82         9.92 o                         
  -7   9   2         35.33         46.67         6.08 o                         
  -6   9   2        383.91        321.78        13.90 o                         
  -5   9   2        878.08        866.87        23.27 o                         
  -4   9   2         16.98         20.44         5.19 o                         
  -3   9   2       6652.73       6278.05        99.18 o                         
  -2   9   2        866.07        858.01        26.39 o                         
  -1   9   2        124.73        115.54        10.14 o                         
   0   9   2       2631.47       2526.33        49.74 o                         
   1   9   2       1282.16       1147.22        28.64 o                         
   2   9   2        993.39        916.72        22.12 o                         
   3   9   2        221.40        179.90        11.60 o                         
   4   9   2         64.59         73.19         7.34 o                         
   5   9   2          0.10         -5.11         5.11 o                         
   6   9   2         43.29         25.91         6.05 o                         
   7   9   2       1076.59        963.88        24.11 o                         
   8   9   2       1173.84       1075.63        31.03 o                         
   9   9   2        714.23        688.58        21.93 o                         
  10   9   2        232.65        242.06        14.09 o                         
  11   9   2         10.35         -5.18         7.06 o                         
  12   9   2        355.41        358.38        17.88 o                         
  13   9   2        164.69        206.63        15.76 o                         
  14   9   2        419.86        430.87        22.27 o                         
  15   9   2          2.01         14.39         9.91 o                         
  16   9   2          1.43         -5.15         9.44 o                         
  17   9   2         96.76        120.83        15.83 o                         
  18   9   2        124.64        169.86        22.51 o                         
 -19  10   2         24.17         12.88        14.84 o                         
 -18  10   2        453.78        392.38        28.09 o                         
 -17  10   2          2.53         12.11        12.35 o                         
 -16  10   2        549.60        540.77        35.65 o                         
 -15  10   2         48.45         38.11        14.42 o                         
 -14  10   2         28.90         10.52        11.38 o                         
 -13  10   2         11.93          9.95         8.52 o                         
 -12  10   2        417.50        368.20        19.58 o                         
 -11  10   2          5.22         -6.16         7.01 o                         
 -10  10   2       1013.37       1096.46        29.88 o                         
  -9  10   2        115.21         77.61         9.57 o                         
  -8  10   2        167.20        205.73        15.47 o                         
  -7  10   2          5.24         -4.72         5.10 o                         
  -6  10   2         49.78         36.31         9.59 o                         
  -5  10   2        264.73        175.86        10.94 o                         
  -4  10   2         32.57         60.43         7.30 o                         
  -3  10   2         34.55         15.08         7.37 o                         
  -2  10   2         47.74         46.03         8.62 o                         
  -1  10   2         24.23         16.66         7.71 o                         
   0  10   2       1337.09       1356.84        33.43 o                         
   1  10   2         56.52         87.42        10.31 o                         
   2  10   2        661.46        650.14        24.20 o                         
   3  10   2       1001.67        955.08        29.72 o                         
   4  10   2        248.21        244.51        12.77 o                         
   5  10   2          7.99         11.17         5.36 o                         
   6  10   2        662.85        585.84        20.33 o                         
   7  10   2         15.65         12.03         6.37 o                         
   8  10   2        460.31        458.97        18.20 o                         
   9  10   2        160.90        150.23        11.19 o                         
  10  10   2        207.86        175.80        13.15 o                         
  11  10   2          0.26          3.15         7.76 o                         
  12  10   2        745.76        724.73        34.30 o                         
  13  10   2         59.14         53.57        12.15 o                         
  14  10   2        220.02        246.13        19.30 o                         
  15  10   2         91.07        104.12        18.40 o                         
  16  10   2        135.01        129.68        19.84 o                         
  17  10   2         47.29         27.43        14.18 o                         
 -18  11   2         20.70         39.52        18.28 o                         
 -17  11   2        188.94        148.98        23.26 o                         
 -16  11   2          1.27        -13.00        13.54 o                         
 -15  11   2        809.61        788.10        40.79 o                         
 -14  11   2         19.91         29.32        13.03 o                         
 -13  11   2         98.34         79.06        14.64 o                         
 -12  11   2         16.94         29.79        10.71 o                         
 -11  11   2        595.49        605.85        28.35 o                         
 -10  11   2          2.47         -3.37         7.45 o                         
  -9  11   2         71.21         72.92        10.79 o                         
  -8  11   2        147.74        134.05        15.27 o                         
  -7  11   2         33.79         45.19         9.67 o                         
  -6  11   2        340.13        302.09        23.29 o                         
  -5  11   2         16.34          1.97         7.28 o                         
  -4  11   2         21.92         40.26         8.87 o                         
  -3  11   2       4402.87       4217.98        78.64 o                         
  -2  11   2        271.61        244.38        15.76 o                         
  -1  11   2        127.56        108.12        12.50 o                         
   0  11   2       1378.05       1465.20        36.59 o                         
   1  11   2       6610.34       6414.67       111.95 o                         
   2  11   2        641.59        601.49        24.60 o                         
   3  11   2       1291.73       1240.77        38.55 o                         
   4  11   2         57.85         70.02        11.23 o                         
   5  11   2         25.46          6.35         8.23 o                         
   6  11   2        187.76        185.62        14.67 o                         
   7  11   2        758.79        726.45        27.70 o                         
   8  11   2         30.68          4.67         9.87 o                         
   9  11   2        442.42        460.42        22.51 o                         
  10  11   2        217.95        232.39        16.57 o                         
  11  11   2        382.39        347.84        35.88 o                         
  12  11   2        111.96        130.15        17.34 o                         
  13  11   2          3.67         -2.72        11.18 o                         
  14  11   2         78.89        100.38        16.48 o                         
  15  11   2         42.58         41.81        19.15 o                         
  16  11   2          8.30        -11.70        19.60 o                         
 -17  12   2         97.67        118.93        22.22 o                         
 -16  12   2          0.60         -9.07        14.14 o                         
 -15  12   2         10.30          9.85        13.23 o                         
 -14  12   2         35.07         34.18        13.22 o                         
 -13  12   2        588.87        631.99        34.32 o                         
 -12  12   2         92.93        146.51        24.87 o                         
 -11  12   2         32.57         20.30        12.68 o                         
 -10  12   2       1008.92        989.81        38.14 o                         
  -9  12   2         35.45         37.47         9.84 o                         
  -8  12   2        220.89        202.85        15.80 o                         
  -7  12   2         46.72         32.33         9.26 o                         
  -6  12   2         40.29         19.00         9.06 o                         
  -5  12   2        223.26        204.53        16.75 o                         
  -4  12   2       1141.33       1056.84        34.64 o                         
  -3  12   2        248.73        246.16        16.74 o                         
  -2  12   2        180.56        146.95        13.64 o                         
  -1  12   2        486.49        452.75        21.84 o                         
   0  12   2        415.57        356.09        19.58 o                         
   1  12   2        423.89        427.34        22.00 o                         
   2  12   2        187.40        151.79        16.03 o                         
   3  12   2        601.49        561.25        25.06 o                         
   4  12   2        184.71        225.59        16.51 o                         
   5  12   2        421.39        385.77        21.98 o                         
   6  12   2         73.71         68.14        11.70 o                         
   7  12   2        292.19        354.97        20.42 o                         
   8  12   2         68.32         66.09        11.67 o                         
   9  12   2        260.98        262.68        18.37 o                         
  10  12   2         57.48         43.77        11.66 o                         
  11  12   2         48.02         55.15        13.06 o                         
  12  12   2        364.07        486.72        33.87 o                         
  13  12   2         15.60         18.19        15.78 o                         
  14  12   2        163.70        153.12        26.05 o                         
  15  12   2         87.61        117.42        24.67 o                         
 -15  13   2        399.58        463.61        39.23 o                         
 -14  13   2         25.47         43.18        15.36 o                         
 -13  13   2        271.69        325.75        26.12 o                         
 -12  13   2         83.81         56.24        15.94 o                         
 -11  13   2        304.56        290.22        24.47 o                         
 -10  13   2         39.32         20.44        12.29 o                         
  -9  13   2          0.38          0.85         9.32 o                         
  -8  13   2        113.75        101.24        14.37 o                         
  -7  13   2         24.99         17.00         9.89 o                         
  -6  13   2        264.01        323.34        20.32 o                         
  -5  13   2       1495.46       1560.87        42.22 o                         
  -4  13   2         32.59         42.78        10.80 o                         
  -3  13   2       1577.89       1575.03        43.14 o                         
  -2  13   2         99.46         83.47        12.69 o                         
  -1  13   2          0.01         -4.41         8.43 o                         
   0  13   2       2493.83       2425.20        54.51 o                         
   1  13   2       1660.09       1703.06        46.10 o                         
   2  13   2        148.92        169.24        15.64 o                         
   3  13   2        166.33        160.51        15.47 o                         
   4  13   2        552.35        635.28        27.94 o                         
   5  13   2        250.40        266.46        18.67 o                         
   6  13   2        225.46        207.97        16.92 o                         
   7  13   2         47.93         51.72        11.92 o                         
   8  13   2         33.96         21.26        10.45 o                         
   9  13   2        999.02       1084.91        41.95 o                         
  10  13   2         99.85        126.21        18.54 o                         
  11  13   2        211.22        193.00        23.66 o                         
  12  13   2        191.99        155.81        22.83 o                         
  13  13   2         46.06         33.76        19.91 o                         
  14  13   2        238.74        258.48        32.24 o                         
 -14  14   2          0.41        -10.21        15.12 o                         
 -13  14   2          1.89         18.48        15.00 o                         
 -12  14   2         32.75         22.66        16.20 o                         
 -11  14   2        168.36        164.63        30.19 o                         
 -10  14   2        987.60        935.63        47.34 o                         
  -9  14   2        338.13        316.73        26.99 o                         
  -8  14   2        115.31         66.80        13.14 o                         
  -7  14   2          2.89         12.02        10.39 o                         
  -6  14   2        137.85        183.27        17.15 o                         
  -5  14   2        175.01        168.92        16.44 o                         
  -4  14   2          0.05          7.45         9.88 o                         
  -3  14   2          0.34          9.03        10.47 o                         
  -2  14   2          5.76         -8.31         8.31 o                         
  -1  14   2         14.20         26.08        10.79 o                         
   0  14   2         80.68        101.54        15.09 o                         
   1  14   2         45.82         40.89        10.93 o                         
   2  14   2         69.81         67.00        12.99 o                         
   3  14   2          9.17         11.45        10.33 o                         
   4  14   2        627.70        635.58        29.49 o                         
   5  14   2        552.09        546.78        27.27 o                         
   6  14   2         41.60         24.85        12.01 o                         
   7  14   2        307.18        311.10        23.32 o                         
   8  14   2          7.05          1.31        11.00 o                         
   9  14   2         63.60         65.42        16.26 o                         
  10  14   2        707.09        674.89        46.34 o                         
  11  14   2        691.67        687.49        55.74 o                         
  12  14   2        276.38        347.62        39.58 o                         
 -12  15   2        390.72        485.27        34.30 o                         
 -11  15   2        300.53        321.96        30.88 o                         
 -10  15   2        182.50        165.84        21.69 o                         
  -9  15   2          0.02        -13.72        13.72 o                         
  -8  15   2        590.19        648.61        34.04 o                         
  -7  15   2        153.41        160.09        19.28 o                         
  -6  15   2         90.97        116.04        16.08 o                         
  -5  15   2        467.72        500.18        27.10 o                         
  -4  15   2          1.93        -10.07        10.07 o                         
  -3  15   2        810.17        790.43        35.03 o                         
  -2  15   2         41.57         55.93        13.17 o                         
  -1  15   2          4.16         -9.74        10.36 o                         
   0  15   2       1351.59       1470.21        47.01 o                         
   1  15   2        855.59        867.87        35.30 o                         
   2  15   2        190.95        158.08        18.69 o                         
   3  15   2        702.70        647.93        43.05 o                         
   4  15   2        138.57        154.36        18.51 o                         
   5  15   2         46.16         43.66        14.49 o                         
   6  15   2          0.60         -4.83        13.50 o                         
   7  15   2        595.46        653.98        34.27 o                         
   8  15   2         23.11          8.97        14.50 o                         
   9  15   2        105.17        117.43        20.18 o                         
  10  15   2        147.61        164.60        28.14 o                         
  -9  16   2        241.11        222.67        26.34 o                         
  -8  16   2        399.91        442.41        39.62 o                         
  -7  16   2        723.53        754.73        37.40 o                         
  -6  16   2        871.69        975.65        43.40 o                         
  -5  16   2        473.05        540.68        36.98 o                         
  -4  16   2         10.69         27.62        12.85 o                         
  -3  16   2        244.54        317.05        23.86 o                         
  -2  16   2        126.27        125.87        21.29 o                         
  -1  16   2         56.84         67.99        15.71 o                         
   0  16   2        579.96        632.09        39.13 o                         
   1  16   2         44.63         50.86        14.43 o                         
   2  16   2         97.76        108.10        20.74 o                         
   3  16   2        169.89        193.26        22.99 o                         
   4  16   2        771.73        754.06        40.60 o                         
   5  16   2          3.05         10.89        13.56 o                         
   6  16   2         38.10         60.84        17.17 o                         
   7  16   2         30.40          6.65        13.79 o                         
   8  16   2         10.39         15.23        16.56 o                         
  -5  17   2        309.39        321.39        31.33 o                         
  -4  17   2         13.72          2.35        16.83 o                         
  -3  17   2        167.01        158.82        21.32 o                         
  -2  17   2        701.18        763.03        38.89 o                         
  -1  17   2        119.98        114.51        24.04 o                         
   0  17   2          1.93          4.46        14.55 o                         
   1  17   2        202.11        209.30        22.99 o                         
   2  17   2          5.14         -0.29        14.05 o                         
   3  17   2        791.37        832.44        62.92 o                         
   4  17   2        237.52        290.15        34.42 o                         
 -23   0   3        145.47         81.19        26.37 o                         
 -21   0   3        899.13        852.04        57.81 o                         
 -19   0   3        186.83        239.63        24.76 o                         
 -17   0   3         62.59         39.30        14.70 o                         
 -15   0   3        702.89        819.48        37.42 o                         
 -13   0   3       2752.53       2629.66        53.92 o                         
 -11   0   3        286.64        300.95        12.07 o                         
  -9   0   3      12731.43      13332.57       235.89 o                         
  -7   0   3        420.51        607.21        14.80 o                         
  -5   0   3       4332.81       4143.86        69.49 o                         
  -3   0   3      14706.80      13347.16       214.69 o                         
  -1   0   3        501.85        598.16        10.44 o                         
   1   0   3      37802.83      41226.73       658.75 o                         
   3   0   3       2363.68       2152.28        41.40 o                         
   5   0   3        222.25        135.47         7.94 o                         
   7   0   3        973.08       1182.03        31.41 o                         
   9   0   3        206.33        323.02        21.60 o                         
  11   0   3       1495.57       1473.81        41.20 o                         
  13   0   3       3839.57       3724.24        86.89 o                         
  15   0   3        774.37        743.94        51.21 o                         
  17   0   3        359.56        254.00        31.60 o                         
  19   0   3         57.90         54.32        26.22 o                         
  21   0   3         12.52         58.94        24.90 o                         
 -23   1   3          0.01        -13.14        13.14 o                         
 -22   1   3        122.31        109.15        17.35 o                         
 -21   1   3         13.36         20.24        12.44 o                         
 -20   1   3         56.20         54.09        12.24 o                         
 -19   1   3         35.03         27.85        10.18 o                         
 -18   1   3        307.98        295.33        18.62 o                         
 -17   1   3         69.81         85.73        11.31 o                         
 -16   1   3       2487.09       2328.76        54.15 o                         
 -15   1   3        899.67        984.52        29.85 o                         
 -14   1   3         24.99         28.62         6.02 o                         
 -13   1   3        187.46        200.95        10.84 o                         
 -12   1   3        179.60        150.67         9.27 o                         
 -11   1   3          4.30          4.30         3.99 o                         
 -10   1   3        655.49        658.71        16.73 o                         
  -9   1   3         29.87         22.70         5.70 o                         
  -8   1   3        156.19        115.49         6.40 o                         
  -7   1   3       2320.95       2208.87        36.54 o                         
  -6   1   3      15195.20      15087.78       195.11 o                         
  -5   1   3        915.53        897.18        14.12 o                         
  -4   1   3       1914.88       1858.21        24.92 o                         
  -3   1   3          3.95         30.43         3.48 o                         
  -2   1   3       1534.20       1763.99        22.34 o                         
  -1   1   3      12137.28      11714.43       121.30 o                         
   0   1   3       1796.61       2055.29        25.19 o                         
   1   1   3      61578.38      66183.20       776.78 o                         
   2   1   3      16355.95      18380.12       236.56 o                         
   3   1   3       2713.07       2729.07        38.14 o                         
   4   1   3       4378.86       4906.00        66.48 o                         
   5   1   3       1836.20       1696.05        26.31 o                         
   6   1   3       2755.26       2788.46        42.80 o                         
   7   1   3        846.10        887.10        18.27 o                         
   8   1   3       6092.97       6167.62        90.16 o                         
   9   1   3       1191.26       1150.15        23.28 o                         
  10   1   3       3257.23       3134.03        51.62 o                         
  11   1   3        215.77        255.88        11.64 o                         
  12   1   3       1170.83       1185.09        26.37 o                         
  13   1   3        456.91        466.18        17.53 o                         
  14   1   3        138.10        149.27        17.18 o                         
  15   1   3        780.08        742.21        34.09 o                         
  16   1   3        160.25        187.31        18.48 o                         
  17   1   3         60.32         28.89        14.63 o                         
  18   1   3        372.64        431.07        29.14 o                         
  19   1   3        121.24        118.19        21.61 o                         
  20   1   3        704.13        874.76        67.43 o                         
  21   1   3        115.94        190.33        22.99 o                         
 -23   2   3        785.79        884.48        47.21 o                         
 -22   2   3        249.39        243.41        25.09 o                         
 -21   2   3        714.10        898.27        40.02 o                         
 -20   2   3         90.69        113.03        14.83 o                         
 -19   2   3         73.29         72.60        12.30 o                         
 -18   2   3        104.50        132.72        13.71 o                         
 -17   2   3        103.19        103.47        12.29 o                         
 -16   2   3         82.90         79.33        10.85 o                         
 -15   2   3        360.53        290.46        14.56 o                         
 -14   2   3        743.46        627.73        20.16 o                         
 -13   2   3        153.13        131.98         9.51 o                         
 -12   2   3        220.13        208.31        11.93 o                         
 -11   2   3          5.15          4.60         3.94 o                         
 -10   2   3       1699.73       1913.10        34.81 o                         
  -9   2   3      11541.24      11569.01       170.21 o                         
  -8   2   3       1853.20       2064.17        35.59 o                         
  -7   2   3         23.02         32.73         4.05 o                         
  -6   2   3       5038.48       5162.47        66.48 o                         
  -5   2   3       3113.51       3015.08        39.92 o                         
  -4   2   3         45.16         62.75         2.95 o                         
  -3   2   3       4071.81       4384.59        55.74 o                         
  -2   2   3       4773.61       4978.27        60.18 o                         
  -1   2   3       7866.84       7998.10        95.61 o                         
   0   2   3       4544.65       4878.85        59.51 o                         
   1   2   3      16825.24      17297.66       222.69 o                         
   2   2   3      14460.15      14600.97       180.80 o                         
   3   2   3         62.04         20.49         3.10 o                         
   4   2   3          8.57         23.73         3.03 o                         
   5   2   3          0.62         14.11         3.60 o                         
   6   2   3        882.56       1168.12        20.43 o                         
   7   2   3        110.81        140.13         7.38 o                         
   8   2   3       1053.25       1255.40        25.39 o                         
   9   2   3       1470.13       1598.86        29.56 o                         
  10   2   3        182.98        207.74        10.54 o                         
  11   2   3        213.23        249.92        11.75 o                         
  12   2   3        400.11        405.15        15.43 o                         
  13   2   3       3506.62       3463.31        57.94 o                         
  14   2   3          2.04          1.49         7.36 o                         
  15   2   3        176.56        177.05        14.78 o                         
  16   2   3         64.94         69.66        14.06 o                         
  17   2   3        120.60        171.12        19.23 o                         
  18   2   3        130.22        131.86        26.20 o                         
  19   2   3        133.53        110.04        19.47 o                         
  20   2   3        116.41        128.16        19.61 o                         
  21   2   3         59.17         68.63        17.43 o                         
 -23   3   3         33.04         25.48        16.53 o                         
 -22   3   3         12.23         -1.98        13.34 o                         
 -21   3   3          3.93         -3.94        12.20 o                         
 -20   3   3        161.93        152.73        16.16 o                         
 -19   3   3        345.36        338.15        20.65 o                         
 -18   3   3        220.75        213.22        16.49 o                         
 -17   3   3        238.24        199.68        15.21 o                         
 -16   3   3         34.29         24.01        10.10 o                         
 -15   3   3         10.08         10.28         6.26 o                         
 -14   3   3       1549.80       1588.40        34.27 o                         
 -13   3   3       1373.62       1312.58        29.23 o                         
 -12   3   3       2764.04       2560.29        46.57 o                         
 -11   3   3        292.00        307.64        13.12 o                         
 -10   3   3         48.18         73.67         8.02 o                         
  -9   3   3        438.58        395.91        13.52 o                         
  -8   3   3       1037.07       1056.36        21.42 o                         
  -7   3   3        556.51        598.09        12.99 o                         
  -6   3   3       3832.82       3803.20        52.87 o                         
  -5   3   3        717.07        792.34        13.10 o                         
  -4   3   3       1522.66       1330.19        20.34 o                         
  -3   3   3        545.51        680.94        11.66 o                         
  -2   3   3       1465.60       1276.18        17.69 o                         
  -1   3   3       1611.36       1658.87        23.11 o                         
   0   3   3         64.32        101.55         5.34 o                         
   1   3   3       3636.55       3995.74        54.42 o                         
   2   3   3         13.70          5.54         2.65 o                         
   3   3   3       2110.02       2112.00        33.19 o                         
   4   3   3       3655.39       3950.72        58.28 o                         
   5   3   3       1351.94       1438.76        25.21 o                         
   6   3   3        330.10        316.22        10.91 o                         
   7   3   3       2151.83       2265.74        39.59 o                         
   8   3   3       2046.63       2064.32        35.35 o                         
   9   3   3         87.76        164.24         9.51 o                         
  10   3   3        213.53        195.49        10.20 o                         
  11   3   3         10.78         19.63         5.90 o                         
  12   3   3       1024.15        941.96        25.61 o                         
  13   3   3        347.64        405.64        20.14 o                         
  14   3   3        200.50        224.76        15.99 o                         
  15   3   3        189.74        232.76        19.32 o                         
  16   3   3        550.27        539.30        31.12 o                         
  17   3   3          1.08         21.50        13.04 o                         
  18   3   3          1.19          1.60        14.00 o                         
  19   3   3          0.54        -12.85        12.85 o                         
  20   3   3        281.74        332.43        27.09 o                         
 -22   4   3         34.80         48.70        18.92 o                         
 -21   4   3         18.90         29.90        13.82 o                         
 -20   4   3        289.70        256.62        23.38 o                         
 -19   4   3        220.36        221.89        17.28 o                         
 -18   4   3         45.39         54.15        14.87 o                         
 -17   4   3         29.09         19.96         9.11 o                         
 -16   4   3          5.05         10.92         8.51 o                         
 -15   4   3        673.99        689.42        23.85 o                         
 -14   4   3        771.04        734.26        26.52 o                         
 -13   4   3         31.42         26.57         7.14 o                         
 -12   4   3        773.54        792.90        22.08 o                         
 -11   4   3         56.13         51.87         6.86 o                         
 -10   4   3       1791.60       1982.80        36.92 o                         
  -9   4   3       1634.95       1449.40        26.04 o                         
  -8   4   3       2064.28       2220.49        33.99 o                         
  -7   4   3        541.85        541.95        26.36 o                         
  -6   4   3         75.98        100.21         5.81 o                         
  -5   4   3       6022.29       6257.82        88.51 o                         
  -4   4   3        420.43        396.31        10.56 o                         
  -3   4   3       2384.59       2322.00        33.55 o                         
  -2   4   3       1230.07       1213.69        19.28 o                         
  -1   4   3        979.31        846.71        14.43 o                         
   0   4   3        836.82        908.98        15.13 o                         
   1   4   3          2.52          1.70         2.65 o                         
   2   4   3         49.63         37.98         3.93 o                         
   3   4   3         86.37        120.69         6.37 o                         
   4   4   3         14.40         26.46         4.14 o                         
   5   4   3       1079.39       1325.37        25.37 o                         
   6   4   3        257.14        252.91        10.17 o                         
   7   4   3       3109.05       3260.65        51.59 o                         
   8   4   3       1506.94       1435.66        27.33 o                         
   9   4   3          2.28          3.55         4.56 o                         
  10   4   3        427.32        387.78        14.54 o                         
  11   4   3        979.46        977.07        25.29 o                         
  12   4   3         91.95         80.39         8.23 o                         
  13   4   3        637.40        633.18        34.40 o                         
  14   4   3       1174.35       1229.28        37.07 o                         
  15   4   3        578.07        564.42        25.96 o                         
  16   4   3        231.48        229.80        23.30 o                         
  17   4   3        693.17        671.84        38.15 o                         
  18   4   3        201.39        230.11        30.77 o                         
  19   4   3         95.36         70.87        17.14 o                         
  20   4   3        430.81        434.49        31.03 o                         
 -22   5   3        161.37        192.13        23.01 o                         
 -21   5   3          2.57        -12.46        12.46 o                         
 -20   5   3         10.06         20.98        15.95 o                         
 -19   5   3          7.39          9.30        13.15 o                         
 -18   5   3        497.95        553.73        25.87 o                         
 -17   5   3        438.66        429.99        22.76 o                         
 -16   5   3        239.34        246.81        15.14 o                         
 -15   5   3       2112.62       2085.28        43.11 o                         
 -14   5   3        346.26        288.59        15.20 o                         
 -13   5   3       1636.06       1544.58        34.12 o                         
 -12   5   3        444.32        419.46        16.95 o                         
 -11   5   3        771.07        750.29        29.25 o                         
 -10   5   3        473.12        522.10        15.35 o                         
  -9   5   3       1141.87       1031.54        21.89 o                         
  -8   5   3        547.13        533.66        13.99 o                         
  -7   5   3        790.90        949.78        18.84 o                         
  -6   5   3        307.26        173.66         7.63 o                         
  -5   5   3        533.89        601.09        16.51 o                         
  -4   5   3       7719.01       8903.87       124.39 o                         
  -3   5   3       1601.40       1589.76        24.86 o                         
  -2   5   3        865.64       1102.89        19.67 o                         
  -1   5   3       2409.03       2352.56        34.69 o                         
   0   5   3       3560.04       3546.07        50.05 o                         
   1   5   3       5072.41       5940.80        84.95 o                         
   2   5   3        600.17        747.47        17.98 o                         
   3   5   3        250.44        209.43         8.63 o                         
   4   5   3       1468.47       1821.95        30.86 o                         
   5   5   3          6.13          8.45         4.37 o                         
   6   5   3         12.85         19.05         4.55 o                         
   7   5   3       3374.61       3606.58        59.90 o                         
   8   5   3        497.07        425.73        14.83 o                         
   9   5   3       2368.92       2174.80        38.78 o                         
  10   5   3        479.92        461.07        18.50 o                         
  11   5   3       2236.05       2219.77        43.05 o                         
  12   5   3        306.02        316.11        15.16 o                         
  13   5   3        966.32       1000.03        34.04 o                         
  14   5   3         29.31         13.93         8.71 o                         
  15   5   3        277.44        279.50        19.33 o                         
  16   5   3       1058.54       1092.96        49.53 o                         
  17   5   3          0.03        -10.90        10.90 o                         
  18   5   3          1.52         -9.84        13.15 o                         
  19   5   3        149.64        120.59        18.61 o                         
  20   5   3         18.71          4.47        13.98 o                         
 -22   6   3        149.79        155.29        22.58 o                         
 -21   6   3        332.69        332.04        27.60 o                         
 -20   6   3         61.63         28.21        15.22 o                         
 -19   6   3        599.94        577.47        32.61 o                         
 -18   6   3         19.43         19.54        11.33 o                         
 -17   6   3         85.74         93.43        11.69 o                         
 -16   6   3         86.26         88.40        10.58 o                         
 -15   6   3         26.58         38.35         8.66 o                         
 -14   6   3        239.83        247.56        14.31 o                         
 -13   6   3         14.87          7.31         6.63 o                         
 -12   6   3        262.61        252.27        15.37 o                         
 -11   6   3        619.27        680.43        18.27 o                         
 -10   6   3       1860.11       1782.34        32.47 o                         
  -9   6   3        874.82        924.05        19.72 o                         
  -8   6   3         25.18         13.17         4.06 o                         
  -7   6   3        135.92        150.61         9.69 o                         
  -6   6   3         12.02         30.98         4.31 o                         
  -5   6   3        662.67        617.49        14.61 o                         
  -4   6   3         13.43          5.37         4.13 o                         
  -3   6   3       4838.16       4648.07        64.96 o                         
  -2   6   3       6199.55       6366.53        86.55 o                         
  -1   6   3       1572.84       1603.64        25.39 o                         
   0   6   3       2472.16       2617.01        38.69 o                         
   1   6   3         67.61         41.68         5.60 o                         
   2   6   3       4516.53       4641.12        68.77 o                         
   3   6   3         78.21         68.06         5.55 o                         
   4   6   3        796.94        822.53        20.70 o                         
   5   6   3         52.87         61.56         6.22 o                         
   6   6   3       2898.70       2891.62        47.07 o                         
   7   6   3        730.93        685.36        19.85 o                         
   8   6   3       1387.13       1388.78        29.66 o                         
   9   6   3        257.08        334.42        14.97 o                         
  10   6   3       1917.43       1672.93        33.37 o                         
  11   6   3        294.92        284.23        13.79 o                         
  12   6   3        928.12        921.08        30.60 o                         
  13   6   3        233.04        235.47        18.08 o                         
  14   6   3         80.37         74.54        15.96 o                         
  15   6   3        798.24        809.43        34.35 o                         
  16   6   3         69.38         82.25        14.27 o                         
  17   6   3        227.14        185.29        21.91 o                         
  18   6   3          0.12          0.07        12.94 o                         
  19   6   3          7.49          5.45        16.89 o                         
 -21   7   3         32.90         20.13        16.37 o                         
 -20   7   3        152.56        192.60        29.21 o                         
 -19   7   3        281.44        294.14        34.24 o                         
 -18   7   3        409.31        451.70        28.07 o                         
 -17   7   3         29.74         29.99        11.42 o                         
 -16   7   3         73.73         66.79        10.42 o                         
 -15   7   3        201.91        223.49        19.08 o                         
 -14   7   3        434.34        416.11        19.89 o                         
 -13   7   3         95.56         88.32        14.18 o                         
 -12   7   3         72.84         91.18         9.07 o                         
 -11   7   3          9.89          8.77         5.14 o                         
 -10   7   3         19.17         20.97         5.38 o                         
  -9   7   3       3318.97       3177.01        51.53 o                         
  -8   7   3        866.63        808.50        20.75 o                         
  -7   7   3          6.21         20.29         4.66 o                         
  -6   7   3        419.75        430.94        12.86 o                         
  -5   7   3        330.49        285.76        11.93 o                         
  -4   7   3       1052.23       1075.74        19.48 o                         
  -3   7   3          2.03          1.83         2.72 o                         
  -2   7   3        244.61        272.23        14.61 o                         
  -1   7   3       1145.69       1208.11        24.52 o                         
   0   7   3        702.98        650.55        13.85 o                         
   1   7   3       1305.28       1347.90        24.93 o                         
   2   7   3          2.14         -0.52         3.43 o                         
   3   7   3       5659.76       5475.40        81.37 o                         
   4   7   3       1664.24       1465.98        27.50 o                         
   5   7   3        471.33        572.17        16.75 o                         
   6   7   3        286.17        242.49        11.46 o                         
   7   7   3         13.67          1.81         4.62 o                         
   8   7   3       1435.39       1365.83        28.16 o                         
   9   7   3        209.95        240.62        11.91 o                         
  10   7   3       1707.11       1585.21        33.87 o                         
  11   7   3        143.72        172.81        14.29 o                         
  12   7   3        625.29        587.18        23.65 o                         
  13   7   3        157.51        152.25        16.99 o                         
  14   7   3          0.71         -1.79        10.41 o                         
  15   7   3        147.82        130.42        15.16 o                         
  16   7   3        269.72        251.52        27.36 o                         
  17   7   3        351.73        368.86        28.31 o                         
  18   7   3         28.77         25.04        14.03 o                         
  19   7   3         45.49         31.19        15.68 o                         
 -21   8   3         10.54         10.63        13.47 o                         
 -20   8   3        352.20        359.28        30.50 o                         
 -19   8   3        136.28        120.63        17.22 o                         
 -18   8   3        161.45        211.61        18.54 o                         
 -17   8   3        172.58        156.61        14.70 o                         
 -16   8   3         20.53          9.01         8.93 o                         
 -15   8   3        515.94        540.59        23.87 o                         
 -14   8   3          0.02         -6.27         6.73 o                         
 -13   8   3         58.20         49.64         8.52 o                         
 -12   8   3         11.53          9.92         6.47 o                         
 -11   8   3       1344.08       1281.93        27.32 o                         
 -10   8   3         55.56         30.40         8.54 o                         
  -9   8   3       1349.84       1154.96        24.55 o                         
  -8   8   3          0.12          0.65         4.29 o                         
  -7   8   3       3581.54       3550.21        56.57 o                         
  -6   8   3         19.57         16.10         4.29 o                         
  -5   8   3        114.31         88.44         5.90 o                         
  -4   8   3        411.44        434.34        17.72 o                         
  -3   8   3       2575.08       2574.36        45.42 o                         
  -2   8   3          4.88          2.17         4.26 o                         
  -1   8   3         20.13         20.76         5.02 o                         
   0   8   3       1335.21       1519.13        27.61 o                         
   1   8   3       1072.81       1166.92        28.11 o                         
   2   8   3        704.57        682.60        17.27 o                         
   3   8   3       1555.19       1553.28        29.04 o                         
   4   8   3        302.00        290.94        16.34 o                         
   5   8   3        775.88        784.76        19.97 o                         
   6   8   3         25.84         29.43         7.41 o                         
   7   8   3       1618.09       1538.28        30.52 o                         
   8   8   3         36.96         50.69         7.25 o                         
   9   8   3        216.74        220.30        14.27 o                         
  10   8   3        114.69        107.99         9.61 o                         
  11   8   3         37.13         34.02         7.83 o                         
  12   8   3         38.08         41.68        10.01 o                         
  13   8   3         32.47         43.60        10.18 o                         
  14   8   3         70.01         56.06        12.06 o                         
  15   8   3         28.55         17.34        10.65 o                         
  16   8   3          0.38          2.52         9.55 o                         
  17   8   3        489.44        505.78        26.47 o                         
  18   8   3         16.29         27.84        13.30 o                         
 -20   9   3         42.12         32.51        15.97 o                         
 -19   9   3         52.05         53.67        15.60 o                         
 -18   9   3         27.99         14.72        10.94 o                         
 -17   9   3        105.47        105.50        14.07 o                         
 -16   9   3         13.97         23.32         9.85 o                         
 -15   9   3        182.40        208.63        18.54 o                         
 -14   9   3          3.27         -3.71         7.30 o                         
 -13   9   3        441.61        372.90        21.28 o                         
 -12   9   3       1340.45       1278.30        31.39 o                         
 -11   9   3        149.29        146.99        11.06 o                         
 -10   9   3       1931.14       1832.94        38.10 o                         
  -9   9   3       4264.41       3865.06        62.68 o                         
  -8   9   3       1836.67       1770.17        33.69 o                         
  -7   9   3        328.07        328.04        13.03 o                         
  -6   9   3        391.75        342.63        18.76 o                         
  -5   9   3         12.94         21.92         6.63 o                         
  -4   9   3          0.01          4.50         4.63 o                         
  -3   9   3          4.98         11.60         4.88 o                         
  -2   9   3        739.85        753.25        23.36 o                         
  -1   9   3        853.21        741.29        20.39 o                         
   0   9   3       1320.41       1177.09        23.44 o                         
   1   9   3          7.39          0.50         2.97 o                         
   2   9   3       1981.26       1885.59        33.63 o                         
   3   9   3         39.76         64.19         6.41 o                         
   4   9   3       4908.76       4698.38        72.77 o                         
   5   9   3        844.13        781.48        22.82 o                         
   6   9   3         98.60        117.80         9.42 o                         
   7   9   3        509.55        466.16        18.52 o                         
   8   9   3        796.87        856.99        25.85 o                         
   9   9   3         31.10         27.29         6.87 o                         
  10   9   3         34.06         47.06         8.18 o                         
  11   9   3        141.96        146.77        12.78 o                         
  12   9   3        248.90        218.36        16.21 o                         
  13   9   3        505.63        404.12        23.05 o                         
  14   9   3        596.16        512.96        28.55 o                         
  15   9   3          0.37          8.04         9.79 o                         
  16   9   3        529.13        597.42        28.04 o                         
  17   9   3        394.03        416.17        24.08 o                         
  18   9   3          4.30         11.80        17.57 o                         
 -19  10   3         15.11         -3.06        13.77 o                         
 -18  10   3         76.04        104.22        17.61 o                         
 -17  10   3         13.45          9.92        11.49 o                         
 -16  10   3         52.46         28.51        11.31 o                         
 -15  10   3        382.90        369.48        23.27 o                         
 -14  10   3        111.78        143.18        15.51 o                         
 -13  10   3        493.65        513.35        32.79 o                         
 -12  10   3        311.95        279.59        24.49 o                         
 -11  10   3          5.53         -0.92         7.03 o                         
 -10  10   3         43.03         32.65         7.66 o                         
  -9  10   3        101.85         67.35         9.08 o                         
  -8  10   3        464.50        470.03        25.14 o                         
  -7  10   3       1386.02       1225.16        30.27 o                         
  -6  10   3          3.43          3.26         5.24 o                         
  -5  10   3       2014.06       1869.73        37.53 o                         
  -4  10   3        295.56        310.99        18.76 o                         
  -3  10   3       8959.55       8224.03       127.88 o                         
  -2  10   3       2689.18       2599.09        52.47 o                         
  -1  10   3       1751.37       1671.31        38.23 o                         
   0  10   3       3040.75       2741.45        54.68 o                         
   1  10   3       2193.43       2094.23        44.82 o                         
   2  10   3        576.57        556.57        22.60 o                         
   3  10   3        157.31        177.39        13.22 o                         
   4  10   3          4.95         -4.81         4.81 o                         
   5  10   3         28.53         19.09         6.60 o                         
   6  10   3         55.82         21.34         6.90 o                         
   7  10   3       1471.17       1306.12        29.17 o                         
   8  10   3        249.38        219.77        13.03 o                         
   9  10   3        308.39        370.71        17.04 o                         
  10  10   3        225.44        207.49        13.97 o                         
  11  10   3        819.18        866.40        31.69 o                         
  12  10   3          3.45          4.70         9.36 o                         
  13  10   3         24.62         -0.23        10.02 o                         
  14  10   3         80.34         81.55        13.80 o                         
  15  10   3        313.09        306.82        34.88 o                         
  16  10   3          4.75        -12.38        12.38 o                         
  17  10   3         77.25         60.00        18.83 o                         
 -18  11   3        255.54        311.57        29.71 o                         
 -17  11   3         15.75         17.52        16.22 o                         
 -16  11   3         74.14         58.37        16.11 o                         
 -15  11   3        126.24        119.79        16.62 o                         
 -14  11   3         80.08         98.89        14.44 o                         
 -13  11   3         83.56         88.83        13.37 o                         
 -12  11   3        617.32        575.53        33.50 o                         
 -11  11   3          2.59         -8.73         8.73 o                         
 -10  11   3        270.27        225.27        16.54 o                         
  -9  11   3        220.24        232.49        16.30 o                         
  -8  11   3        668.32        630.24        31.69 o                         
  -7  11   3       2922.88       2647.65        55.45 o                         
  -6  11   3        412.76        297.75        17.34 o                         
  -5  11   3        740.05        765.71        39.93 o                         
  -4  11   3        831.98        861.08        31.33 o                         
  -3  11   3        562.52        518.23        22.61 o                         
  -2  11   3        641.39        677.48        26.40 o                         
  -1  11   3         62.60         48.68         9.51 o                         
   0  11   3       3634.82       3561.13        68.91 o                         
   1  11   3         89.71         74.66        12.29 o                         
   2  11   3        726.44        688.67        26.35 o                         
   3  11   3        258.36        276.86        16.58 o                         
   4  11   3       1630.63       1440.94        36.95 o                         
   5  11   3          1.59         -1.43         7.34 o                         
   6  11   3        107.42         95.24        11.38 o                         
   7  11   3        456.65        460.44        22.01 o                         
   8  11   3         43.49         49.72        10.27 o                         
   9  11   3        337.24        366.00        25.10 o                         
  10  11   3        141.58        149.23        15.56 o                         
  11  11   3        132.41        167.17        26.59 o                         
  12  11   3        104.03         84.76        15.78 o                         
  13  11   3        548.78        590.91        36.79 o                         
  14  11   3        486.65        554.52        36.48 o                         
  15  11   3          4.63        -15.96        16.17 o                         
  16  11   3         38.92         40.21        19.04 o                         
 -17  12   3        100.96        129.06        22.14 o                         
 -16  12   3         77.10         40.69        15.55 o                         
 -15  12   3         85.39         84.56        17.26 o                         
 -14  12   3        274.38        292.75        24.74 o                         
 -13  12   3        684.00        741.49        37.40 o                         
 -12  12   3         44.57         32.41        13.10 o                         
 -11  12   3        131.56        157.48        18.47 o                         
 -10  12   3        492.98        545.51        26.75 o                         
  -9  12   3         31.26         11.71         9.28 o                         
  -8  12   3         67.23         67.05        11.35 o                         
  -7  12   3        224.30        196.31        15.67 o                         
  -6  12   3         86.02         65.11        11.04 o                         
  -5  12   3        133.23        142.54        13.63 o                         
  -4  12   3        258.87        312.52        18.55 o                         
  -3  12   3        589.96        606.25        25.93 o                         
  -2  12   3        860.99        857.02        34.10 o                         
  -1  12   3         83.13         83.75        11.47 o                         
   0  12   3         13.18         12.16         8.45 o                         
   1  12   3         41.63         15.17        12.19 o                         
   2  12   3        381.82        351.82        19.79 o                         
   3  12   3         41.99         34.65         9.81 o                         
   4  12   3        622.10        579.71        25.35 o                         
   5  12   3        172.34        173.23        15.38 o                         
   6  12   3         12.21         11.39         9.04 o                         
   7  12   3        626.87        666.86        28.04 o                         
   8  12   3        167.85        180.44        15.91 o                         
   9  12   3         16.63         22.55        10.46 o                         
  10  12   3        268.23        233.62        21.96 o                         
  11  12   3         17.54          9.64        14.47 o                         
  12  12   3          8.25         16.84        14.81 o                         
  13  12   3         17.87         -2.59        18.51 o                         
  14  12   3         15.17         19.96        16.27 o                         
  15  12   3         74.93         14.62        23.76 o                         
 -15  13   3        226.92        228.90        26.90 o                         
 -14  13   3        210.65        254.36        24.40 o                         
 -13  13   3          0.05        -11.72        11.72 o                         
 -12  13   3       1003.51        994.18        44.68 o                         
 -11  13   3         95.15        153.47        19.03 o                         
 -10  13   3        382.47        369.50        26.99 o                         
  -9  13   3          3.10         13.15        10.57 o                         
  -8  13   3        325.48        319.96        24.38 o                         
  -7  13   3        307.75        293.48        21.12 o                         
  -6  13   3        562.85        494.24        24.63 o                         
  -5  13   3         18.13         18.28        11.70 o                         
  -4  13   3        113.25        104.45        13.30 o                         
  -3  13   3        910.01        941.90        38.16 o                         
  -2  13   3          7.40          3.72         9.06 o                         
  -1  13   3          4.54          9.28         9.22 o                         
   0  13   3        576.62        638.05        28.01 o                         
   1  13   3         53.00         85.17        13.23 o                         
   2  13   3        207.05        201.02        21.12 o                         
   3  13   3        144.05        179.97        16.35 o                         
   4  13   3       1496.21       1531.79        41.98 o                         
   5  13   3        144.69        129.71        14.09 o                         
   6  13   3       1350.67       1393.71        46.53 o                         
   7  13   3        264.09        303.24        22.09 o                         
   8  13   3        191.21        162.66        17.67 o                         
   9  13   3        108.05         98.60        16.77 o                         
  10  13   3          4.07         19.55        15.50 o                         
  11  13   3         44.11         23.81        17.55 o                         
  12  13   3        840.50        899.39        48.34 o                         
  13  13   3         42.00         11.99        17.73 o                         
 -14  14   3        176.41        212.31        23.57 o                         
 -13  14   3        155.56         81.98        26.41 o                         
 -12  14   3         76.63         63.94        17.24 o                         
 -11  14   3        342.53        409.21        30.19 o                         
 -10  14   3         29.14         50.21        15.84 o                         
  -9  14   3          0.48         -5.42        11.05 o                         
  -8  14   3         12.75          8.95        11.25 o                         
  -7  14   3       1221.58       1325.33        43.30 o                         
  -6  14   3        330.80        366.75        22.22 o                         
  -5  14   3         92.80        107.11        14.47 o                         
  -4  14   3        144.69        148.15        15.20 o                         
  -3  14   3        222.10        283.84        20.04 o                         
  -2  14   3         51.61         47.32        11.22 o                         
  -1  14   3        300.29        329.67        26.67 o                         
   0  14   3          7.83         19.79        10.64 o                         
   1  14   3        414.85        438.81        24.38 o                         
   2  14   3         51.67         55.88        12.61 o                         
   3  14   3        142.19        184.92        18.51 o                         
   4  14   3         26.64         16.07        11.65 o                         
   5  14   3        364.85        333.20        32.77 o                         
   6  14   3          6.74         12.70        11.82 o                         
   7  14   3        398.59        385.34        47.19 o                         
   8  14   3          0.62        -10.04        11.84 o                         
   9  14   3        970.37        964.26        47.36 o                         
  10  14   3        130.20        164.55        24.36 o                         
  11  14   3        262.11        329.40        31.79 o                         
  12  14   3          3.54          8.85        17.34 o                         
 -12  15   3        308.66        363.09        32.39 o                         
 -11  15   3        859.54        863.89        44.06 o                         
 -10  15   3        207.77        164.43        29.36 o                         
  -9  15   3        514.68        523.15        34.00 o                         
  -8  15   3        170.04        170.93        18.68 o                         
  -7  15   3        663.29        569.70        31.85 o                         
  -6  15   3        704.14        780.26        36.77 o                         
  -5  15   3        491.86        470.70        26.40 o                         
  -4  15   3         45.15         43.52        12.18 o                         
  -3  15   3        567.53        581.22        29.07 o                         
  -2  15   3         44.37         15.81        11.87 o                         
  -1  15   3         37.55         72.04        15.12 o                         
   0  15   3        168.24        181.05        19.16 o                         
   1  15   3         54.96         45.46        14.04 o                         
   2  15   3         30.82         22.26        12.18 o                         
   3  15   3         24.45         22.40        12.88 o                         
   4  15   3        180.16        178.24        20.46 o                         
   5  15   3         10.44          8.15        15.65 o                         
   6  15   3        704.11        773.44        37.50 o                         
   7  15   3        359.31        400.85        27.35 o                         
   8  15   3       1497.61       1564.07        63.34 o                         
   9  15   3        199.27        193.65        25.33 o                         
  10  15   3          0.51        -14.61        14.61 o                         
  -9  16   3         17.08         10.14        16.08 o                         
  -8  16   3        133.65        149.91        22.67 o                         
  -7  16   3          0.82          1.74        14.55 o                         
  -6  16   3         30.57         40.65        16.79 o                         
  -5  16   3          8.75          3.21        14.40 o                         
  -4  16   3         79.02         90.15        17.15 o                         
  -3  16   3        922.27       1048.16        44.47 o                         
  -2  16   3          9.89          8.16        13.00 o                         
  -1  16   3         58.27         59.63        15.72 o                         
   0  16   3        494.06        526.09        32.06 o                         
   1  16   3        192.55        281.20        24.60 o                         
   2  16   3          7.38         -0.15        12.77 o                         
   3  16   3        130.66        187.95        20.75 o                         
   4  16   3        202.67        209.62        21.58 o                         
   5  16   3         19.26         23.09        14.15 o                         
   6  16   3         54.58         73.61        17.37 o                         
   7  16   3        313.36        340.21        27.12 o                         
  -5  17   3        258.37        268.39        37.82 o                         
  -4  17   3          2.37         -1.34        15.49 o                         
  -3  17   3       1120.57       1218.47        96.94 o                         
  -2  17   3        838.94        917.67        43.13 o                         
  -1  17   3        241.20        251.48        24.19 o                         
   0  17   3        187.30        210.12        23.24 o                         
   1  17   3        196.50        181.67        22.11 o                         
   2  17   3          4.44         15.76        14.71 o                         
   3  17   3          1.98          2.98        14.57 o                         
 -22   0   4          4.39        -15.05        15.05 o                         
 -20   0   4         36.14         15.10        19.69 o                         
 -18   0   4        117.54        114.18        17.66 o                         
 -16   0   4       1943.73       1827.89       102.07 o                         
 -14   0   4       2714.08       2666.21        74.17 o                         
 -12   0   4         53.14         61.77         5.13 o                         
 -10   0   4       3094.56       3285.40        67.38 o                         
  -8   0   4        119.13         83.44         9.85 o                         
  -6   0   4        633.52        492.49        12.85 o                         
  -4   0   4      16501.98      17117.37       275.87 o                         
  -2   0   4     208120.94     205854.92      3366.03 o                         
   0   0   4        867.92        883.48        18.66 o                         
   2   0   4       1630.08       1740.39        34.20 o                         
   4   0   4         37.01         77.58        10.01 o                         
   6   0   4       2470.23       2551.04        51.63 o                         
   8   0   4          9.52         10.97         6.29 o                         
  10   0   4         52.89         36.31         8.73 o                         
  12   0   4        419.41        416.39        22.99 o                         
  14   0   4        197.11        222.49        20.24 o                         
  16   0   4       1369.06       1385.37        73.33 o                         
  18   0   4          8.04        -12.87        16.85 o                         
  20   0   4       1191.12       1382.35       194.10 o                         
 -23   1   4        105.28        101.31        19.50 o                         
 -22   1   4         93.53         99.90        18.55 o                         
 -21   1   4        823.20        847.18        50.45 o                         
 -20   1   4          6.50         -7.73        14.51 o                         
 -19   1   4         60.99         37.47        10.33 o                         
 -18   1   4          0.57          1.99         7.82 o                         
 -17   1   4         19.96         11.78         8.92 o                         
 -16   1   4         11.24         11.32         7.13 o                         
 -15   1   4         64.42         75.69         9.39 o                         
 -14   1   4        232.24        200.76        12.73 o                         
 -13   1   4       1744.87       1610.66        32.06 o                         
 -12   1   4        236.95        239.60        10.90 o                         
 -11   1   4         48.42        108.30         7.30 o                         
 -10   1   4        391.71        473.33        13.85 o                         
  -9   1   4      10107.12       9975.85       147.35 o                         
  -8   1   4       1500.61       1628.30        26.61 o                         
  -7   1   4        156.87        187.33         5.89 o                         
  -6   1   4        546.02        509.01        13.07 o                         
  -5   1   4        629.49        807.09        12.51 o                         
  -4   1   4          0.63          6.41         1.83 o                         
  -3   1   4       6904.58       6474.09        81.10 o                         
  -2   1   4       2620.54       2399.20        32.87 o                         
  -1   1   4       1481.36       1673.14        22.93 o                         
   0   1   4      31120.17      32949.38       387.40 o                         
   1   1   4       5979.39       6275.49        76.08 o                         
   2   1   4       4504.83       5055.45        75.74 o                         
   3   1   4        476.50        537.73        11.86 o                         
   4   1   4       1608.15       1725.26        28.39 o                         
   5   1   4        473.42        394.90        10.36 o                         
   6   1   4       2465.30       2409.49        36.48 o                         
   7   1   4         48.23         46.11         4.72 o                         
   8   1   4        300.84        331.13        12.18 o                         
   9   1   4        327.18        295.95        12.20 o                         
  10   1   4        458.09        457.85        21.75 o                         
  11   1   4        209.04        180.89        11.92 o                         
  12   1   4         79.36         71.79         8.00 o                         
  13   1   4        431.72        461.49        18.78 o                         
  14   1   4          0.60          6.72         8.48 o                         
  15   1   4        341.15        321.85        23.27 o                         
  16   1   4          2.08         -9.36         9.36 o                         
  17   1   4       1146.25       1198.55        48.02 o                         
  18   1   4        516.74        493.41        31.67 o                         
  19   1   4          0.06          9.16        13.37 o                         
  20   1   4          2.31          0.64        18.51 o                         
 -23   2   4        141.69        210.55        24.41 o                         
 -22   2   4          0.01        -11.63        11.63 o                         
 -21   2   4          4.61         -9.14        11.26 o                         
 -20   2   4        658.71        746.72        30.94 o                         
 -19   2   4        138.81        131.98        14.09 o                         
 -18   2   4        798.99        819.20        29.65 o                         
 -17   2   4         31.89         26.34         8.96 o                         
 -16   2   4        140.53        143.78        12.41 o                         
 -15   2   4        245.13        210.36        16.18 o                         
 -14   2   4        291.40        256.59        13.33 o                         
 -13   2   4         96.56        109.46         8.49 o                         
 -12   2   4        415.24        364.47        14.01 o                         
 -11   2   4        206.22        232.97        10.73 o                         
 -10   2   4        877.59        832.90        19.25 o                         
  -9   2   4        185.67        158.32         9.01 o                         
  -8   2   4       1081.03       1210.21        23.10 o                         
  -7   2   4       6546.97       7478.88        95.15 o                         
  -6   2   4       1386.25       1394.40        24.56 o                         
  -5   2   4       5954.52       6337.52        80.37 o                         
  -4   2   4          8.78          0.66         2.32 o                         
  -3   2   4        958.02       1123.05        17.20 o                         
  -2   2   4       8458.14       8405.55       109.54 o                         
  -1   2   4        661.77        593.20        11.52 o                         
   0   2   4       1752.17       1453.81        23.26 o                         
   1   2   4       1339.47       1288.26        18.91 o                         
   2   2   4      33254.13      35675.95       437.17 o                         
   3   2   4       4747.31       5223.15        70.83 o                         
   4   2   4       6700.36       7304.05       102.85 o                         
   5   2   4        727.43        846.03        16.56 o                         
   6   2   4       1722.94       1613.31        26.32 o                         
   7   2   4        894.36        965.31        18.29 o                         
   8   2   4        344.92        275.66        11.31 o                         
   9   2   4         60.97         57.75         6.80 o                         
  10   2   4          0.15          5.43         4.74 o                         
  11   2   4         15.51          6.66         5.29 o                         
  12   2   4         55.17         34.36         6.87 o                         
  13   2   4         80.33         91.36         9.84 o                         
  14   2   4        676.32        651.48        34.41 o                         
  15   2   4          6.43         -8.17         8.17 o                         
  16   2   4        426.30        417.90        32.42 o                         
  17   2   4        349.26        377.93        32.53 o                         
  18   2   4         30.87         22.45        13.33 o                         
  19   2   4        109.17        105.39        26.07 o                         
  20   2   4        372.30        412.99        33.68 o                         
 -23   3   4         31.03         48.34        17.67 o                         
 -22   3   4         46.63         86.79        18.89 o                         
 -21   3   4        928.51       1021.29        45.88 o                         
 -20   3   4        269.80        255.55        22.42 o                         
 -19   3   4         13.13         -8.09         8.09 o                         
 -18   3   4         48.73         46.50        10.45 o                         
 -17   3   4          2.60         -7.20         7.20 o                         
 -16   3   4        363.72        279.56        15.34 o                         
 -15   3   4        223.37        178.43        11.45 o                         
 -14   3   4        222.74        212.47        12.39 o                         
 -13   3   4       4933.81       4761.08        78.36 o                         
 -12   3   4         67.23        104.86         8.09 o                         
 -11   3   4       1883.97       1870.14        35.27 o                         
 -10   3   4        154.79        149.73         8.64 o                         
  -9   3   4        585.98        444.13        17.61 o                         
  -8   3   4        163.03        196.63         6.20 o                         
  -7   3   4        284.68        253.89        10.86 o                         
  -6   3   4        105.13        118.80         5.53 o                         
  -5   3   4       2977.02       3239.75        47.36 o                         
  -4   3   4        869.92        859.36        14.21 o                         
  -3   3   4        181.51        183.27         5.73 o                         
  -2   3   4        367.10        344.80         7.24 o                         
  -1   3   4          8.41          6.81         2.43 o                         
   0   3   4        465.36        453.32         9.38 o                         
   1   3   4       4252.42       4181.73        60.04 o                         
   2   3   4       2533.93       2853.99        40.81 o                         
   3   3   4       1400.49       1506.58        24.14 o                         
   4   3   4          2.67         10.75         4.41 o                         
   5   3   4         22.58         32.91         3.98 o                         
   6   3   4        486.34        607.56        15.92 o                         
   7   3   4       1094.22       1331.43        25.04 o                         
   8   3   4        272.10        231.52        10.37 o                         
   9   3   4       1671.93       1652.11        30.91 o                         
  10   3   4        552.44        558.77        17.81 o                         
  11   3   4        690.34        677.58        19.66 o                         
  12   3   4          0.34         -3.96         6.91 o                         
  13   3   4       1234.50       1251.25        35.63 o                         
  14   3   4        200.61        254.53        19.25 o                         
  15   3   4        527.18        542.45        26.75 o                         
  16   3   4         39.91         14.53        11.69 o                         
  17   3   4       1067.29       1078.20        46.19 o                         
  18   3   4         10.94          9.12        13.45 o                         
  19   3   4          5.81        -13.91        13.91 o                         
  20   3   4        338.58        366.09        48.95 o                         
 -23   4   4          0.26          7.70        14.82 o                         
 -22   4   4         12.07          9.99        14.79 o                         
 -21   4   4        180.70        226.43        40.66 o                         
 -20   4   4         39.12         33.08        12.81 o                         
 -19   4   4        175.60        167.97        17.31 o                         
 -18   4   4        486.52        465.32        22.85 o                         
 -17   4   4         47.58         45.58        11.15 o                         
 -16   4   4         26.00         35.58         8.26 o                         
 -15   4   4        572.29        595.71        21.47 o                         
 -14   4   4       1070.02       1030.46        32.86 o                         
 -13   4   4          0.16         12.89         5.82 o                         
 -12   4   4       1476.37       1346.59        29.51 o                         
 -11   4   4       1934.85       1780.60        34.41 o                         
 -10   4   4        600.21        622.15        17.79 o                         
  -9   4   4       1245.43       1295.04        22.34 o                         
  -8   4   4          5.50         10.93         3.50 o                         
  -7   4   4      11883.22      12514.06       172.85 o                         
  -6   4   4       2045.89       2024.79        30.57 o                         
  -5   4   4       1083.05       1331.69        21.32 o                         
  -4   4   4        292.97        258.36         7.09 o                         
  -3   4   4       1758.43       2008.85        31.41 o                         
  -2   4   4       3662.55       3541.56        49.48 o                         
  -1   4   4        267.05        217.74         6.71 o                         
   0   4   4      11823.48      11862.11       163.21 o                         
   1   4   4          0.83          3.86         2.36 o                         
   2   4   4       2884.46       3450.37        51.68 o                         
   3   4   4        428.27        558.55        15.36 o                         
   4   4   4       3491.50       3677.99        55.87 o                         
   5   4   4       1079.42       1001.82        20.11 o                         
   6   4   4        439.13        524.74        14.67 o                         
   7   4   4         23.99         48.99         5.95 o                         
   8   4   4       1346.19       1253.64        26.25 o                         
   9   4   4        195.75        188.10        10.17 o                         
  10   4   4         67.16         72.63         7.61 o                         
  11   4   4        783.66        734.09        22.15 o                         
  12   4   4        140.79        163.44        13.76 o                         
  13   4   4         26.53         19.09         9.40 o                         
  14   4   4        112.62        134.07        13.94 o                         
  15   4   4        163.61        166.07        16.32 o                         
  16   4   4        446.75        524.52        31.32 o                         
  17   4   4         47.98        102.01        17.79 o                         
  18   4   4        384.36        404.86        31.92 o                         
  19   4   4        164.92        123.39        22.28 o                         
  20   4   4        294.73        291.87        26.51 o                         
 -22   5   4          1.53        -13.02        13.02 o                         
 -21   5   4        527.06        536.73        33.22 o                         
 -20   5   4        297.51        304.71        23.09 o                         
 -19   5   4         42.08         30.21        12.08 o                         
 -18   5   4         92.20         64.90        13.62 o                         
 -17   5   4          1.41          5.19         7.67 o                         
 -16   5   4        146.59        189.11        13.43 o                         
 -15   5   4        104.55        125.46        12.25 o                         
 -14   5   4       1211.21       1028.07        33.77 o                         
 -13   5   4       3846.67       3717.83        64.75 o                         
 -12   5   4        102.29        118.04         9.28 o                         
 -11   5   4       4115.74       4098.07        68.43 o                         
 -10   5   4        655.48        590.10        14.51 o                         
  -9   5   4         36.85         25.00         4.17 o                         
  -8   5   4          0.71         17.55         3.82 o                         
  -7   5   4        214.59        260.15         9.41 o                         
  -6   5   4         66.59        130.52         6.63 o                         
  -5   5   4      10194.50      10416.23       144.84 o                         
  -4   5   4        289.05        200.01         7.62 o                         
  -3   5   4       2018.30       2408.10        37.89 o                         
  -2   5   4       6206.12       6326.77        90.28 o                         
  -1   5   4       3303.25       3812.33        56.75 o                         
   0   5   4       1147.89       1272.39        22.59 o                         
   1   5   4        489.94        547.67        15.11 o                         
   2   5   4       5528.86       5765.72        83.42 o                         
   3   5   4         16.06         10.92         4.09 o                         
   4   5   4       1466.73       1378.22        25.27 o                         
   5   5   4         53.28         46.03         5.44 o                         
   6   5   4        315.12        276.15        11.36 o                         
   7   5   4        364.30        298.50        12.12 o                         
   8   5   4        357.64        343.58        18.22 o                         
   9   5   4         10.03          5.73         5.24 o                         
  10   5   4        669.04        657.47        20.20 o                         
  11   5   4          0.11          1.87         6.06 o                         
  12   5   4        117.78        124.54        13.96 o                         
  13   5   4        480.23        526.24        40.85 o                         
  14   5   4         34.37         39.85        12.60 o                         
  15   5   4        196.10        153.78        16.14 o                         
  16   5   4        160.28        162.13        17.65 o                         
  17   5   4        734.68        738.36        39.41 o                         
  18   5   4         60.99        122.15        20.71 o                         
  19   5   4         48.67         39.30        16.65 o                         
 -22   6   4        176.24        206.35        33.58 o                         
 -21   6   4         79.12         74.95        17.22 o                         
 -20   6   4         16.94          4.02        12.65 o                         
 -19   6   4        157.19        175.47        18.05 o                         
 -18   6   4        161.52        187.97        19.77 o                         
 -17   6   4        459.23        490.22        23.85 o                         
 -16   6   4          0.93         -6.78         6.78 o                         
 -15   6   4        129.97        119.99        11.12 o                         
 -14   6   4       3227.79       3057.13        59.33 o                         
 -13   6   4         94.40         93.63         9.76 o                         
 -12   6   4       2476.04       2347.72        44.10 o                         
 -11   6   4        799.82        847.24        22.03 o                         
 -10   6   4       1175.47       1233.42        24.52 o                         
  -9   6   4          6.95         27.41         4.88 o                         
  -8   6   4        198.44        170.75        10.54 o                         
  -7   6   4         60.50         74.32         6.84 o                         
  -6   6   4        640.32        441.13        12.34 o                         
  -5   6   4         25.17         15.15         4.48 o                         
  -4   6   4       2668.36       2539.56        40.50 o                         
  -3   6   4        814.18        988.37        19.25 o                         
  -2   6   4        220.66        202.52         7.39 o                         
  -1   6   4       6758.88       7362.09       110.21 o                         
   0   6   4       6555.40       7076.68       101.11 o                         
   1   6   4       4077.19       3940.30        59.68 o                         
   2   6   4        106.21        100.40         6.43 o                         
   3   6   4        130.87        128.94         7.42 o                         
   4   6   4        134.92         99.71         6.89 o                         
   5   6   4       2009.27       1970.03        34.45 o                         
   6   6   4       1179.78       1137.84        23.75 o                         
   7   6   4         77.36         93.44         8.20 o                         
   8   6   4        922.07       1054.24        24.54 o                         
   9   6   4         82.06         80.45         8.00 o                         
  10   6   4         77.55         75.27         8.77 o                         
  11   6   4       1108.80       1110.52        28.22 o                         
  12   6   4        364.97        311.19        21.45 o                         
  13   6   4          5.48          4.01         8.90 o                         
  14   6   4        632.24        582.42        26.89 o                         
  15   6   4        355.09        316.78        20.92 o                         
  16   6   4         11.56          8.83        10.79 o                         
  17   6   4        382.99        454.94        33.78 o                         
  18   6   4         72.67         88.93        19.21 o                         
  19   6   4          1.79         -1.26        13.18 o                         
 -21   7   4        217.96        206.94        26.16 o                         
 -20   7   4        493.76        471.45        29.76 o                         
 -19   7   4        404.63        421.64        25.70 o                         
 -18   7   4         65.50         84.85        13.78 o                         
 -17   7   4         75.26         62.43        11.34 o                         
 -16   7   4        431.90        442.97        21.45 o                         
 -15   7   4        801.07        802.44        27.26 o                         
 -14   7   4        396.19        370.63        17.27 o                         
 -13   7   4        467.77        481.96        29.65 o                         
 -12   7   4          2.89         10.00         5.85 o                         
 -11   7   4       1664.55       1506.64        29.66 o                         
 -10   7   4        328.12        331.78        12.87 o                         
  -9   7   4        202.38        177.28         9.58 o                         
  -8   7   4       1834.72       1807.72        32.37 o                         
  -7   7   4          4.22          8.84         5.49 o                         
  -6   7   4       2019.46       2091.80        35.68 o                         
  -5   7   4         20.57         12.19         3.88 o                         
  -4   7   4        131.22        181.42         8.36 o                         
  -3   7   4         82.76         81.45         5.28 o                         
  -2   7   4       2317.66       2495.06        39.45 o                         
  -1   7   4        498.15        520.46        14.78 o                         
   0   7   4        249.03        238.39         9.69 o                         
   1   7   4        703.37        684.04        16.79 o                         
   2   7   4        108.43         84.05         6.52 o                         
   3   7   4       1850.52       1746.41        31.45 o                         
   4   7   4        584.24        665.60        17.68 o                         
   5   7   4        473.83        488.90        16.51 o                         
   6   7   4       4313.28       4187.23        65.69 o                         
   7   7   4       1471.92       1407.54        28.25 o                         
   8   7   4        329.83        280.89        12.80 o                         
   9   7   4         40.83         19.81         6.16 o                         
  10   7   4        209.10        201.41        12.61 o                         
  11   7   4       2450.33       2311.40        49.64 o                         
  12   7   4        117.66         89.71        12.21 o                         
  13   7   4         57.75         71.29        12.32 o                         
  14   7   4         10.20         10.29        10.28 o                         
  15   7   4         15.19         -7.50         9.80 o                         
  16   7   4        725.95        624.75        31.62 o                         
  17   7   4        106.17         99.35        19.01 o                         
  18   7   4         88.59         91.00        18.65 o                         
 -21   8   4        734.93        665.64        36.35 o                         
 -20   8   4        205.40        214.02        23.15 o                         
 -19   8   4          0.15         -2.27        11.17 o                         
 -18   8   4        365.65        440.14        33.96 o                         
 -17   8   4         10.05          8.71         9.07 o                         
 -16   8   4         86.32         83.36        11.88 o                         
 -15   8   4        144.83        160.30        13.81 o                         
 -14   8   4        368.12        317.86        17.65 o                         
 -13   8   4          3.43          4.40         6.45 o                         
 -12   8   4       1289.38       1238.63        29.60 o                         
 -11   8   4        176.81        160.60         9.92 o                         
 -10   8   4         54.55         36.48         7.85 o                         
  -9   8   4         23.86         18.55         5.38 o                         
  -8   8   4        537.57        486.72        15.51 o                         
  -7   8   4        807.54        759.23        18.99 o                         
  -6   8   4       1482.10       1358.58        26.38 o                         
  -5   8   4          2.12         -0.54         3.92 o                         
  -4   8   4        729.45        636.63        14.58 o                         
  -3   8   4         21.91         20.45         5.90 o                         
  -2   8   4       1172.91       1052.52        23.96 o                         
  -1   8   4         10.81         11.85         6.05 o                         
   0   8   4       5847.13       5621.55        79.17 o                         
   1   8   4       2155.29       2211.25        37.93 o                         
   2   8   4       1124.25       1103.28        22.94 o                         
   3   8   4         70.22         94.11         8.72 o                         
   4   8   4       1880.41       1831.09        35.28 o                         
   5   8   4       1130.52       1013.47        23.51 o                         
   6   8   4        360.76        369.89        14.80 o                         
   7   8   4        188.56        167.27        10.53 o                         
   8   8   4       1243.47       1129.89        26.51 o                         
   9   8   4        929.52        930.58        24.83 o                         
  10   8   4        619.70        559.57        19.80 o                         
  11   8   4         92.73         77.32        10.03 o                         
  12   8   4        279.53        296.79        19.29 o                         
  13   8   4        263.19        312.50        20.93 o                         
  14   8   4       1232.33       1223.08        41.57 o                         
  15   8   4        162.47        130.46        14.92 o                         
  16   8   4        680.52        760.73        37.50 o                         
  17   8   4          4.24         11.21        11.95 o                         
  18   8   4        239.36        185.14        23.67 o                         
 -20   9   4        264.24        255.91        27.41 o                         
 -19   9   4        503.49        477.81        30.96 o                         
 -18   9   4         46.85         44.20        12.21 o                         
 -17   9   4        166.57        182.74        16.20 o                         
 -16   9   4        273.68        295.98        18.98 o                         
 -15   9   4       1128.67       1107.06        34.51 o                         
 -14   9   4          0.54         -7.11         7.11 o                         
 -13   9   4         93.44         90.97        11.50 o                         
 -12   9   4        690.21        694.63        23.12 o                         
 -11   9   4          7.71          9.31         6.00 o                         
 -10   9   4        410.08        467.24        16.85 o                         
  -9   9   4          3.14         -5.04         5.04 o                         
  -8   9   4        119.56        117.34         8.19 o                         
  -7   9   4        980.51        932.68        22.31 o                         
  -6   9   4        996.58        969.92        32.26 o                         
  -5   9   4       1539.59       1464.50        29.24 o                         
  -4   9   4        239.79        281.49        14.46 o                         
  -3   9   4       3113.77       2986.72        52.41 o                         
  -2   9   4         99.93        102.81         8.65 o                         
  -1   9   4       1834.76       1697.71        33.98 o                         
   0   9   4       2435.19       2265.23        42.35 o                         
   1   9   4        509.01        502.86        17.85 o                         
   2   9   4       2307.25       2416.08        41.73 o                         
   3   9   4        854.62        820.70        20.81 o                         
   4   9   4        114.67        157.48         9.85 o                         
   5   9   4         29.45         38.48         6.85 o                         
   6   9   4          5.29         -0.10         5.50 o                         
   7   9   4       3669.53       3480.59        58.41 o                         
   8   9   4        967.94        910.59        25.32 o                         
   9   9   4        501.26        460.55        18.33 o                         
  10   9   4         95.87        102.30        10.14 o                         
  11   9   4       1291.33       1391.72        41.12 o                         
  12   9   4          1.11         -7.74         8.41 o                         
  13   9   4        107.61        103.50        13.69 o                         
  14   9   4        138.80        158.07        15.65 o                         
  15   9   4        426.48        413.55        27.49 o                         
  16   9   4        100.33         70.05        15.31 o                         
  17   9   4        229.45        254.99        23.89 o                         
 -19  10   4          0.32          0.77        14.46 o                         
 -18  10   4          0.23          2.24        11.75 o                         
 -17  10   4          8.56         -1.51        12.94 o                         
 -16  10   4        160.57        126.32        18.45 o                         
 -15  10   4          2.88         24.26        10.75 o                         
 -14  10   4          9.91         -8.76         8.76 o                         
 -13  10   4          4.68          2.59         8.87 o                         
 -12  10   4        616.39        563.25        26.79 o                         
 -11  10   4         42.25         24.27         8.24 o                         
 -10  10   4        166.65        148.65        11.35 o                         
  -9  10   4         97.73        110.13         9.96 o                         
  -8  10   4        473.61        529.74        23.45 o                         
  -7  10   4        656.57        555.13        20.81 o                         
  -6  10   4         60.15         61.75         8.26 o                         
  -5  10   4         76.69         94.45         8.80 o                         
  -4  10   4       1229.55       1131.66        28.28 o                         
  -3  10   4       3795.99       3664.54        63.38 o                         
  -2  10   4         32.59         22.98         8.65 o                         
  -1  10   4         74.13         79.69         9.80 o                         
   0  10   4          2.26         -1.11         6.24 o                         
   1  10   4       2472.80       2337.00        48.53 o                         
   2  10   4         25.60         30.48         8.82 o                         
   3  10   4       2058.02       1984.02        37.53 o                         
   4  10   4        300.17        271.71        12.86 o                         
   5  10   4        566.44        509.26        19.82 o                         
   6  10   4        123.60         80.06         9.78 o                         
   7  10   4        928.38        929.55        27.82 o                         
   8  10   4          4.06          3.73         6.56 o                         
   9  10   4        260.04        259.74        14.49 o                         
  10  10   4         14.25         26.55         8.54 o                         
  11  10   4          0.07         -7.79         8.96 o                         
  12  10   4        649.44        626.19        29.18 o                         
  13  10   4        127.36        104.09        18.48 o                         
  14  10   4        548.91        503.54        30.59 o                         
  15  10   4         99.82         99.71        17.14 o                         
  16  10   4          0.20         25.34        14.17 o                         
 -18  11   4         93.41         57.96        18.28 o                         
 -17  11   4         31.63         54.14        15.12 o                         
 -16  11   4        259.18        269.11        21.82 o                         
 -15  11   4        677.60        730.43        34.00 o                         
 -14  11   4         12.23          6.71         9.76 o                         
 -13  11   4        156.00        141.26        16.11 o                         
 -12  11   4         44.60         35.42        10.70 o                         
 -11  11   4        119.80         96.71        15.55 o                         
 -10  11   4          1.45         -5.76         8.23 o                         
  -9  11   4        312.96        295.60        21.89 o                         
  -8  11   4         10.58         10.63         8.19 o                         
  -7  11   4         33.84          8.81         9.58 o                         
  -6  11   4        103.29         87.72        10.85 o                         
  -5  11   4        763.66        760.07        27.46 o                         
  -4  11   4        687.72        695.65        26.26 o                         
  -3  11   4        878.15        860.76        29.48 o                         
  -2  11   4       1864.38       1946.86        52.05 o                         
  -1  11   4         95.55         83.91        10.51 o                         
   0  11   4        119.96        125.12        12.18 o                         
   1  11   4        353.48        329.87        18.01 o                         
   2  11   4        195.51        226.63        15.48 o                         
   3  11   4        382.68        358.90        19.03 o                         
   4  11   4         37.97         48.50         9.41 o                         
   5  11   4          3.49         -4.23         7.35 o                         
   6  11   4        512.06        497.37        26.28 o                         
   7  11   4        912.72        947.66        32.32 o                         
   8  11   4         88.68         53.66        13.06 o                         
   9  11   4         63.63         44.05        12.59 o                         
  10  11   4         48.95         50.83        15.25 o                         
  11  11   4          2.24          6.64        12.69 o                         
  12  11   4          9.27          1.41        12.99 o                         
  13  11   4        407.24        397.49        31.57 o                         
  14  11   4          1.97         -4.25        14.97 o                         
  15  11   4         95.23         70.11        18.10 o                         
 -17  12   4         10.94         40.63        16.66 o                         
 -16  12   4         48.81         68.11        16.87 o                         
 -15  12   4          0.06         -8.69        13.18 o                         
 -14  12   4          8.26          6.89        13.79 o                         
 -13  12   4        130.59        128.14        18.75 o                         
 -12  12   4         51.12         51.97        14.37 o                         
 -11  12   4          5.05         -9.50         9.50 o                         
 -10  12   4        107.16         89.89        13.82 o                         
  -9  12   4        188.16        192.26        16.09 o                         
  -8  12   4       1379.22       1300.50        37.76 o                         
  -7  12   4        331.36        291.39        22.68 o                         
  -6  12   4        165.57        150.87        14.00 o                         
  -5  12   4        225.08        293.56        18.04 o                         
  -4  12   4       1128.41       1078.42        34.52 o                         
  -3  12   4        335.59        300.80        18.13 o                         
  -2  12   4         27.98         26.51         8.68 o                         
  -1  12   4         15.63          3.89         8.16 o                         
   0  12   4       1278.69       1209.42        36.35 o                         
   1  12   4        252.87        266.45        19.73 o                         
   2  12   4       1702.21       1696.51        41.97 o                         
   3  12   4          0.07         13.04         8.11 o                         
   4  12   4         31.71         35.85         9.68 o                         
   5  12   4         61.78         74.68        11.78 o                         
   6  12   4          6.14          6.44        10.17 o                         
   7  12   4        441.47        457.77        25.47 o                         
   8  12   4        115.35        146.10        20.27 o                         
   9  12   4        440.27        411.95        25.20 o                         
  10  12   4        103.26        122.74        19.06 o                         
  11  12   4        253.28        311.64        28.50 o                         
  12  12   4          8.04         22.70        15.69 o                         
  13  12   4         57.76         83.93        19.52 o                         
  14  12   4         23.32         47.08        20.46 o                         
 -16  13   4         16.38         29.91        16.19 o                         
 -15  13   4         17.16         -4.08        13.71 o                         
 -14  13   4        745.20        845.49        42.72 o                         
 -13  13   4         35.63         18.48        13.96 o                         
 -12  13   4        425.65        489.13        31.30 o                         
 -11  13   4        157.80        205.71        21.83 o                         
 -10  13   4          1.52        -11.42        11.42 o                         
  -9  13   4        161.44        152.20        16.75 o                         
  -8  13   4        530.91        555.75        30.25 o                         
  -7  13   4         40.43         25.96        10.43 o                         
  -6  13   4        971.08        971.69        34.91 o                         
  -5  13   4        253.39        266.20        18.74 o                         
  -4  13   4        416.94        469.00        23.95 o                         
  -3  13   4        816.44        880.92        32.69 o                         
  -2  13   4          0.38         -3.76         8.50 o                         
  -1  13   4       1216.53       1254.67        38.53 o                         
   0  13   4        401.38        436.54        23.02 o                         
   1  13   4         94.22         72.63        11.88 o                         
   2  13   4       1003.13       1073.08        41.71 o                         
   3  13   4        622.39        711.82        32.84 o                         
   4  13   4         69.84         61.95        13.12 o                         
   5  13   4        173.85        150.75        16.45 o                         
   6  13   4          2.21         -3.86         9.46 o                         
   7  13   4          5.39         12.51        10.66 o                         
   8  13   4          0.66         -3.17        10.38 o                         
   9  13   4         20.89         38.57        16.07 o                         
  10  13   4         43.57         18.91        20.56 o                         
  11  13   4         51.43         15.72        18.58 o                         
  12  13   4          1.30          2.01        15.79 o                         
  13  13   4         79.10         98.13        21.48 o                         
 -14  14   4         90.07         75.38        17.92 o                         
 -13  14   4          0.01        -12.95        12.95 o                         
 -12  14   4        177.16        170.94        21.80 o                         
 -11  14   4         98.63         82.58        18.14 o                         
 -10  14   4         95.58        122.50        21.66 o                         
  -9  14   4         45.57         84.15        15.59 o                         
  -8  14   4        263.41        251.18        21.26 o                         
  -7  14   4        278.81        327.23        23.68 o                         
  -6  14   4          6.02         10.12         9.83 o                         
  -5  14   4         12.40         13.34        11.23 o                         
  -4  14   4        479.46        509.19        33.61 o                         
  -3  14   4        948.15        939.77        35.51 o                         
  -2  14   4        117.04        129.57        14.36 o                         
  -1  14   4         10.13          4.14        10.62 o                         
   0  14   4        694.51        790.15        35.69 o                         
   1  14   4        113.62        111.81        15.69 o                         
   2  14   4        481.91        567.12        30.42 o                         
   3  14   4        262.46        292.65        22.58 o                         
   4  14   4         99.30         99.08        15.69 o                         
   5  14   4        233.62        241.42        21.00 o                         
   6  14   4        253.66        280.56        23.09 o                         
   7  14   4        579.70        588.10        31.55 o                         
   8  14   4         30.49         20.68        13.19 o                         
   9  14   4          3.27          4.46        15.93 o                         
  10  14   4         40.30         49.99        20.45 o                         
  11  14   4         10.67         32.76        19.01 o                         
 -12  15   4         24.06        -14.72        14.72 o                         
 -11  15   4         61.47         59.95        18.47 o                         
 -10  15   4         42.47         52.50        21.27 o                         
  -9  15   4         91.34         87.40        18.44 o                         
  -8  15   4       1116.51       1082.68        44.27 o                         
  -7  15   4        166.91        178.07        20.27 o                         
  -6  15   4        135.39        125.75        18.37 o                         
  -5  15   4        606.21        715.51        40.63 o                         
  -4  15   4        176.50        178.40        20.56 o                         
  -3  15   4        458.22        405.54        28.12 o                         
  -2  15   4        467.88        455.00        28.33 o                         
  -1  15   4         25.38         32.82        13.18 o                         
   0  15   4        204.43        204.78        20.62 o                         
   1  15   4          4.38          4.64        11.91 o                         
   2  15   4         65.48         89.17        15.53 o                         
   3  15   4        445.09        544.32        36.37 o                         
   4  15   4        360.77        373.25        26.69 o                         
   5  15   4          0.38         -2.55        12.78 o                         
   6  15   4          0.01         -0.43        12.51 o                         
   7  15   4       1111.20       1285.29        49.13 o                         
   8  15   4          8.63         12.99        15.93 o                         
   9  15   4        191.21        166.53        25.25 o                         
  -9  16   4       1274.32       1517.42        74.23 o                         
  -8  16   4        206.02        290.07        30.92 o                         
  -7  16   4         16.84         -0.63        14.43 o                         
  -6  16   4        259.93        324.05        28.59 o                         
  -5  16   4        314.33        300.29        27.98 o                         
  -4  16   4         41.79         35.01        16.12 o                         
  -3  16   4        613.61        630.74        37.40 o                         
  -2  16   4         25.42          7.10        12.37 o                         
  -1  16   4        854.31        805.70        38.82 o                         
   0  16   4        166.26        117.61        21.18 o                         
   1  16   4         14.80          3.02        13.01 o                         
   2  16   4          8.55          1.69        13.63 o                         
   3  16   4          0.20          5.29        12.89 o                         
   4  16   4        101.80         84.43        17.84 o                         
   5  16   4        438.32        498.70        31.58 o                         
   6  16   4        193.50        186.35        22.49 o                         
  -5  17   4         23.15         14.22        16.81 o                         
  -4  17   4         53.28         34.03        17.12 o                         
  -3  17   4        252.82        271.56        28.24 o                         
  -2  17   4          1.67        -10.01        14.86 o                         
  -1  17   4          4.17         -8.49        13.20 o                         
   0  17   4        163.57        186.89        23.38 o                         
   1  17   4        115.85        141.99        21.08 o                         
   2  17   4        137.00        124.46        20.18 o                         
 -23   0   5          3.70         32.14        26.36 o                         
 -21   0   5        414.35        411.31        33.33 o                         
 -19   0   5        551.32        522.27        34.45 o                         
 -17   0   5        523.78        443.51        29.19 o                         
 -15   0   5         39.16         37.07        11.21 o                         
 -13   0   5       3657.20       3456.99        76.26 o                         
 -11   0   5       4423.81       4308.73        81.99 o                         
  -9   0   5       1005.13       1052.58        24.28 o                         
  -7   0   5        742.36        641.17        18.36 o                         
  -5   0   5       2847.44       3006.53        56.13 o                         
  -3   0   5      40234.75      42424.33       734.62 o                         
  -1   0   5      66964.69      72506.88      1255.03 o                         
   1   0   5        248.26        245.70        12.04 o                         
   3   0   5          0.04          2.62         3.36 o                         
   5   0   5       2514.93       2599.28        51.44 o                         
   7   0   5          1.65         -3.00         3.90 o                         
   9   0   5       7697.41       7766.88       159.92 o                         
  11   0   5        511.95        433.42        23.35 o                         
  13   0   5        487.98        483.09        29.95 o                         
  15   0   5          0.22         22.17        16.42 o                         
  17   0   5        168.31        131.91        27.11 o                         
  19   0   5        142.84         67.37        24.40 o                         
 -23   1   5          1.15         -3.54        15.46 o                         
 -22   1   5        235.42        203.62        20.84 o                         
 -21   1   5        107.32        140.04        18.78 o                         
 -20   1   5         71.76         81.37        20.03 o                         
 -19   1   5        212.09        233.72        21.24 o                         
 -18   1   5        354.13        434.00        21.10 o                         
 -17   1   5        484.17        418.68        20.04 o                         
 -16   1   5         91.86         81.70        10.15 o                         
 -15   1   5        177.06        211.57        13.55 o                         
 -14   1   5        961.39        805.46        21.46 o                         
 -13   1   5        333.01        313.14        12.79 o                         
 -12   1   5        245.31        246.23        10.93 o                         
 -11   1   5        659.27        694.04        17.55 o                         
 -10   1   5       2923.12       3058.20        50.40 o                         
  -9   1   5       3308.07       3579.62        50.78 o                         
  -8   1   5        600.24        541.02        12.26 o                         
  -7   1   5        342.83        345.84         7.86 o                         
  -6   1   5       6537.23       6165.04        82.28 o                         
  -5   1   5        882.33        890.28        14.58 o                         
  -4   1   5       1459.21       1455.95        21.50 o                         
  -3   1   5         32.70         37.91         3.06 o                         
  -2   1   5      23530.12      24453.77       313.46 o                         
  -1   1   5        923.41       1055.15        19.16 o                         
   0   1   5      24354.54      26496.48       339.56 o                         
   1   1   5       7309.35       7677.80        93.13 o                         
   2   1   5        842.31        987.64        17.81 o                         
   3   1   5         68.87        106.20         5.93 o                         
   4   1   5       5188.77       5528.17        79.89 o                         
   5   1   5       3507.66       3923.94        62.69 o                         
   6   1   5       3235.03       3480.63        57.12 o                         
   7   1   5          9.01         10.56         3.65 o                         
   8   1   5        256.65        252.70         9.56 o                         
   9   1   5       1802.94       1931.68        34.87 o                         
  10   1   5        305.12        258.50        11.76 o                         
  11   1   5         38.79         31.55         6.63 o                         
  12   1   5         35.15         31.83         7.79 o                         
  13   1   5        982.11        915.14        39.05 o                         
  14   1   5        172.14        180.62        16.04 o                         
  15   1   5         26.00         15.70        11.81 o                         
  16   1   5        325.68        289.62        29.09 o                         
  17   1   5        306.67        281.49        33.94 o                         
  18   1   5          4.89         22.18        13.89 o                         
  19   1   5        197.27        189.95        23.62 o                         
  20   1   5        602.65        584.95        39.95 o                         
 -23   2   5        124.12        135.68        22.83 o                         
 -22   2   5          3.07          6.11        12.16 o                         
 -21   2   5         36.54         21.81        12.33 o                         
 -20   2   5          7.59          5.36         9.91 o                         
 -19   2   5        143.03        155.87        14.80 o                         
 -18   2   5        187.02        180.89        15.51 o                         
 -17   2   5         43.03         32.27         8.72 o                         
 -16   2   5          8.85         12.73         7.10 o                         
 -15   2   5       1282.23       1254.43        33.06 o                         
 -14   2   5        208.59        197.01        11.02 o                         
 -13   2   5          1.24         -0.53         4.44 o                         
 -12   2   5        809.65        755.63        19.85 o                         
 -11   2   5       3092.50       2885.66        49.27 o                         
 -10   2   5          0.53          9.17         3.91 o                         
  -9   2   5        190.53        194.58         8.57 o                         
  -8   2   5       1258.24       1300.68        19.94 o                         
  -7   2   5       4151.40       4152.00        54.89 o                         
  -6   2   5       4832.10       4982.22        75.66 o                         
  -5   2   5        160.88        180.81         7.10 o                         
  -4   2   5       2283.78       2373.40        37.63 o                         
  -3   2   5       3588.80       3398.53        44.46 o                         
  -2   2   5        844.57        782.28        12.51 o                         
  -1   2   5       5980.42       6077.86        89.91 o                         
   0   2   5       9547.06      10354.91       129.29 o                         
   1   2   5       4752.15       4486.82        58.60 o                         
   2   2   5       2708.74       3132.75        42.23 o                         
   3   2   5       2626.45       2808.42        45.67 o                         
   4   2   5       5096.44       5494.25        84.35 o                         
   5   2   5        544.20        493.26        14.27 o                         
   6   2   5          6.54         18.37         4.93 o                         
   7   2   5       4079.80       4281.83        61.14 o                         
   8   2   5         93.98         65.01         5.59 o                         
   9   2   5          0.15          1.15         4.00 o                         
  10   2   5       1668.44       1648.70        31.79 o                         
  11   2   5       1454.12       1344.37        35.92 o                         
  12   2   5          5.60         -1.94         6.45 o                         
  13   2   5         84.29        117.38        11.50 o                         
  14   2   5          0.11         -6.22         8.45 o                         
  15   2   5       1027.61       1036.87        39.17 o                         
  16   2   5         75.19         58.76        14.16 o                         
  17   2   5         44.08         38.68        14.94 o                         
  18   2   5        128.07        143.59        20.12 o                         
  19   2   5        208.85        257.30        25.92 o                         
  20   2   5        186.85        249.48        30.27 o                         
 -23   3   5          4.80         -2.40        13.96 o                         
 -22   3   5        309.96        416.87        35.25 o                         
 -21   3   5        136.37        116.17        16.44 o                         
 -20   3   5         18.25         24.42        12.02 o                         
 -19   3   5        179.90        187.97        17.68 o                         
 -18   3   5        686.91        697.86        44.13 o                         
 -17   3   5        162.53        146.32        13.13 o                         
 -16   3   5          0.84          6.14         6.10 o                         
 -15   3   5         24.81         24.43         6.59 o                         
 -14   3   5          3.79          2.99         5.32 o                         
 -13   3   5        643.69        566.19        19.69 o                         
 -12   3   5        753.76        674.97        28.05 o                         
 -11   3   5        539.35        589.21        20.59 o                         
 -10   3   5       5573.20       5557.63        86.92 o                         
  -9   3   5        118.22        114.28         7.75 o                         
  -8   3   5       1149.47       1051.75        17.25 o                         
  -7   3   5        297.37        220.71         6.77 o                         
  -6   3   5       2093.60       2035.60        34.02 o                         
  -5   3   5        193.58        219.84         8.10 o                         
  -4   3   5       6293.96       5975.49        79.81 o                         
  -3   3   5        452.86        618.05        10.76 o                         
  -2   3   5       6089.21       6101.10        81.44 o                         
  -1   3   5          0.10          0.92         3.03 o                         
   0   3   5       1110.29       1106.83        21.08 o                         
   1   3   5       1566.56       1683.79        26.00 o                         
   2   3   5        146.50        185.85         6.59 o                         
   3   3   5       5374.37       5844.04        83.54 o                         
   4   3   5       1435.87       1442.61        23.83 o                         
   5   3   5       2862.26       3151.89        46.17 o                         
   6   3   5       1203.06       1222.50        21.68 o                         
   7   3   5        345.45        384.96        11.16 o                         
   8   3   5        902.74        970.91        19.75 o                         
   9   3   5       2536.15       2439.38        44.27 o                         
  10   3   5          7.21          5.74         5.62 o                         
  11   3   5          6.80         13.29         6.86 o                         
  12   3   5       1093.88       1132.20        32.46 o                         
  13   3   5         17.17         20.54         9.76 o                         
  14   3   5         86.53         92.82        13.01 o                         
  15   3   5         43.39         23.72        11.39 o                         
  16   3   5        452.54        473.57        30.27 o                         
  17   3   5          1.01          8.31        12.06 o                         
  18   3   5        198.63        167.95        21.50 o                         
  19   3   5          7.27         -6.25        13.95 o                         
 -23   4   5        210.99        247.54        25.01 o                         
 -22   4   5         23.69         40.84        15.75 o                         
 -21   4   5        370.14        365.00        25.96 o                         
 -20   4   5          0.51        -10.40        10.40 o                         
 -19   4   5        252.12        244.58        20.06 o                         
 -18   4   5        693.96        659.28        32.70 o                         
 -17   4   5        401.06        402.49        21.02 o                         
 -16   4   5       1026.31       1105.61        29.14 o                         
 -15   4   5        386.40        387.77        16.96 o                         
 -14   4   5          5.59          9.87         6.19 o                         
 -13   4   5        359.89        307.90        18.85 o                         
 -12   4   5          5.24          4.30         4.83 o                         
 -11   4   5        322.89        303.34        13.13 o                         
 -10   4   5          6.81         11.66         2.47 o                         
  -9   4   5        882.39        831.48        16.57 o                         
  -8   4   5        547.35        530.54        12.08 o                         
  -7   4   5        338.16        394.62         9.82 o                         
  -6   4   5         29.04         28.37         3.41 o                         
  -5   4   5       1785.95       1982.25        30.27 o                         
  -4   4   5       5954.94       6452.31        86.63 o                         
  -3   4   5         35.18         24.28         3.22 o                         
  -2   4   5       3016.96       3326.07        46.87 o                         
  -1   4   5       1401.33       1439.56        22.82 o                         
   0   4   5        385.71        531.82        13.61 o                         
   1   4   5        163.90        135.19         5.61 o                         
   2   4   5         60.35        100.21         5.18 o                         
   3   4   5       2595.61       2528.61        42.50 o                         
   4   4   5          0.31          3.36         3.92 o                         
   5   4   5        364.26        458.49        16.02 o                         
   6   4   5        642.69        715.94        17.31 o                         
   7   4   5       2334.71       2343.23        39.74 o                         
   8   4   5        543.92        534.68        17.35 o                         
   9   4   5         77.36         43.33         8.18 o                         
  10   4   5        522.93        568.62        22.17 o                         
  11   4   5        966.79        949.45        28.72 o                         
  12   4   5        676.95        625.19        23.90 o                         
  13   4   5         50.05         28.99         9.15 o                         
  14   4   5          0.63          4.96         9.67 o                         
  15   4   5        228.44        280.12        20.76 o                         
  16   4   5         88.52         54.90        14.59 o                         
  17   4   5          2.72          2.53        12.33 o                         
  18   4   5          0.75        -12.73        12.73 o                         
  19   4   5          0.50          4.58        14.87 o                         
 -23   5   5         18.62         18.45        15.32 o                         
 -22   5   5          0.88        -14.88        14.88 o                         
 -21   5   5        595.03        670.96        34.62 o                         
 -20   5   5         16.52         19.96        13.15 o                         
 -19   5   5         85.42         63.69        15.46 o                         
 -18   5   5       1075.96       1003.84        38.87 o                         
 -17   5   5        298.54        282.38        18.39 o                         
 -16   5   5        376.28        330.00        19.85 o                         
 -15   5   5         80.32         57.17         9.10 o                         
 -14   5   5        442.88        411.58        21.94 o                         
 -13   5   5       1629.51       1606.73        34.72 o                         
 -12   5   5       1305.04       1150.59        26.71 o                         
 -11   5   5        278.78        276.18         9.76 o                         
 -10   5   5        575.05        594.34        16.30 o                         
  -9   5   5       2772.79       2723.68        43.65 o                         
  -8   5   5        834.14        854.21        18.84 o                         
  -7   5   5       1748.31       1886.01        31.57 o                         
  -6   5   5       2968.27       2789.36        45.66 o                         
  -5   5   5       1144.87       1396.49        24.42 o                         
  -4   5   5         14.83          8.56         3.05 o                         
  -3   5   5      11505.82      12505.45       172.60 o                         
  -2   5   5       9593.60      10305.73       143.53 o                         
  -1   5   5         17.01         28.25         4.67 o                         
   0   5   5       5370.22       6089.76        83.38 o                         
   1   5   5       2107.63       2249.00        34.34 o                         
   2   5   5          0.65          4.01         3.35 o                         
   3   5   5       1476.09       1547.49        28.54 o                         
   4   5   5        239.54        235.58        10.79 o                         
   5   5   5        264.44        240.93        10.55 o                         
   6   5   5        103.65         81.58         7.66 o                         
   7   5   5        319.52        261.35        12.06 o                         
   8   5   5       3846.11       3683.84        60.60 o                         
   9   5   5       1040.59        980.37        28.90 o                         
  10   5   5         55.73         93.24         8.69 o                         
  11   5   5        272.32        207.82        13.76 o                         
  12   5   5        623.62        592.41        23.39 o                         
  13   5   5        990.51        905.29        32.68 o                         
  14   5   5        137.93        126.91        14.30 o                         
  15   5   5          0.06         -5.69        10.00 o                         
  16   5   5         33.11         24.07        15.23 o                         
  17   5   5         37.32         21.88        14.33 o                         
  18   5   5        195.82        193.34        24.98 o                         
  19   5   5         26.04         12.85        15.18 o                         
 -22   6   5          0.01        -13.86        13.86 o                         
 -21   6   5         36.69         47.50        16.62 o                         
 -20   6   5        225.40        220.02        20.74 o                         
 -19   6   5        227.66        239.02        24.49 o                         
 -18   6   5        949.63        897.75        36.75 o                         
 -17   6   5        363.99        381.55        21.26 o                         
 -16   6   5        160.26        148.07        14.40 o                         
 -15   6   5          5.99         15.06         7.70 o                         
 -14   6   5        869.74        784.96        24.35 o                         
 -13   6   5        280.20        245.42        13.24 o                         
 -12   6   5         94.93        104.42         9.08 o                         
 -11   6   5       3526.80       3270.48        56.04 o                         
 -10   6   5       5163.16       4841.26        77.94 o                         
  -9   6   5        632.29        544.38        14.98 o                         
  -8   6   5          0.90          5.10         3.42 o                         
  -7   6   5          2.71          5.59         3.47 o                         
  -6   6   5         40.01         48.89         5.67 o                         
  -5   6   5       1242.13       1126.14        21.60 o                         
  -4   6   5       2433.96       2518.70        40.46 o                         
  -3   6   5       5171.96       5684.96        82.78 o                         
  -2   6   5        239.99        220.49        13.15 o                         
  -1   6   5        153.17        191.97        11.19 o                         
   0   6   5        149.32        117.49         6.87 o                         
   1   6   5        281.35        211.50         9.26 o                         
   2   6   5       3133.99       3290.27        54.05 o                         
   3   6   5         92.16         76.31         6.64 o                         
   4   6   5       1970.21       1844.87        32.69 o                         
   5   6   5        321.12        336.66        12.55 o                         
   6   6   5        160.68        167.79        10.56 o                         
   7   6   5       1468.33       1415.57        28.44 o                         
   8   6   5       3698.29       3450.65        70.53 o                         
   9   6   5          2.70          8.22         5.79 o                         
  10   6   5       2795.28       2716.82        51.61 o                         
  11   6   5        204.22        206.17        13.66 o                         
  12   6   5         21.68          4.57         7.91 o                         
  13   6   5         57.32         73.82        16.38 o                         
  14   6   5        294.56        248.23        21.97 o                         
  15   6   5         31.49         39.88        12.05 o                         
  16   6   5        144.80        183.56        21.71 o                         
  17   6   5        404.69        382.90        29.28 o                         
  18   6   5        213.03        191.47        33.52 o                         
 -22   7   5        104.86        106.42        19.16 o                         
 -21   7   5        244.90        270.21        24.11 o                         
 -20   7   5         36.83         63.51        14.34 o                         
 -19   7   5        268.56        284.28        21.16 o                         
 -18   7   5        654.88        622.87        29.75 o                         
 -17   7   5        326.46        375.12        20.96 o                         
 -16   7   5          6.27          2.27         7.85 o                         
 -15   7   5        568.38        515.42        22.45 o                         
 -14   7   5        616.02        578.41        23.20 o                         
 -13   7   5       3171.61       2995.87        54.76 o                         
 -12   7   5       2999.63       2973.83        57.61 o                         
 -11   7   5        304.50        282.67        14.90 o                         
 -10   7   5       1129.40       1043.14        23.02 o                         
  -9   7   5        997.89       1011.83        23.89 o                         
  -8   7   5       1595.00       1442.30        30.85 o                         
  -7   7   5        381.72        393.66        17.71 o                         
  -6   7   5       1067.62       1082.33        21.92 o                         
  -5   7   5          0.10         -2.15         3.21 o                         
  -4   7   5        302.79        352.22        11.93 o                         
  -3   7   5        101.19         87.90         6.30 o                         
  -2   7   5        317.37        310.26        11.32 o                         
  -1   7   5         65.51         80.68         6.16 o                         
   0   7   5       2166.01       2008.27        34.43 o                         
   1   7   5       2376.60       2415.64        40.38 o                         
   2   7   5       1043.47       1001.41        21.46 o                         
   3   7   5        628.16        612.21        17.10 o                         
   4   7   5       2006.48       1890.64        35.65 o                         
   5   7   5         10.77          8.03         4.77 o                         
   6   7   5       2449.66       2435.06        42.28 o                         
   7   7   5        206.60        207.48        11.08 o                         
   8   7   5        282.38        265.44        12.86 o                         
   9   7   5       3834.98       3584.25        59.31 o                         
  10   7   5         42.99         46.02         9.64 o                         
  11   7   5          6.27         -6.36         6.36 o                         
  12   7   5         98.56        101.52        12.69 o                         
  13   7   5        108.07        122.40        13.98 o                         
  14   7   5        596.65        602.17        30.15 o                         
  15   7   5        217.01        224.54        20.33 o                         
  16   7   5        248.88        263.82        23.82 o                         
  17   7   5        159.72        129.46        20.02 o                         
  18   7   5          1.92         -8.82        16.50 o                         
 -21   8   5         35.82         34.75        14.82 o                         
 -20   8   5         62.77         28.15        13.98 o                         
 -19   8   5        180.97        256.94        20.91 o                         
 -18   8   5        376.57        330.84        20.49 o                         
 -17   8   5         81.26         71.01        11.52 o                         
 -16   8   5        375.25        325.36        19.25 o                         
 -15   8   5        507.59        521.06        23.26 o                         
 -14   8   5         50.36         57.54         9.47 o                         
 -13   8   5         77.80         91.20        10.40 o                         
 -12   8   5         10.50         16.78         7.26 o                         
 -11   8   5        811.24        773.96        23.04 o                         
 -10   8   5        243.79        221.86        10.91 o                         
  -9   8   5       1194.44       1039.68        23.51 o                         
  -8   8   5        108.03        129.71        10.42 o                         
  -7   8   5       2311.81       2298.62        39.67 o                         
  -6   8   5          9.42         17.96         4.83 o                         
  -5   8   5        101.18        125.56         9.93 o                         
  -4   8   5        473.48        414.60        13.38 o                         
  -3   8   5       1779.52       1664.79        28.19 o                         
  -2   8   5        119.34        127.77         6.58 o                         
  -1   8   5       2410.73       2532.02        42.28 o                         
   0   8   5       5399.80       5203.79        78.37 o                         
   1   8   5       1426.07       1340.21        26.21 o                         
   2   8   5        127.63        136.91         8.68 o                         
   3   8   5       1839.40       1801.64        33.26 o                         
   4   8   5         76.14        110.64         8.98 o                         
   5   8   5       2086.47       2052.55        37.52 o                         
   6   8   5        639.97        596.81        18.93 o                         
   7   8   5        788.53        710.28        21.18 o                         
   8   8   5        264.53        221.82        12.25 o                         
   9   8   5         86.91         72.60         8.52 o                         
  10   8   5        548.27        525.44        25.77 o                         
  11   8   5        228.17        228.74        17.95 o                         
  12   8   5        404.79        354.91        19.96 o                         
  13   8   5        311.68        315.33        19.48 o                         
  14   8   5         85.70         89.60        12.87 o                         
  15   8   5          6.82         24.36        11.97 o                         
  16   8   5         17.62         42.36        14.69 o                         
  17   8   5        117.83        134.51        23.23 o                         
 -20   9   5         26.32         19.07        20.16 o                         
 -19   9   5         26.14          9.42        14.87 o                         
 -18   9   5         20.35          5.44        10.48 o                         
 -17   9   5         44.93         37.25        10.71 o                         
 -16   9   5        115.43        129.75        14.00 o                         
 -15   9   5        274.96        289.45        17.84 o                         
 -14   9   5          0.72         -1.51         7.24 o                         
 -13   9   5        303.61        323.74        20.08 o                         
 -12   9   5        782.17        736.62        25.64 o                         
 -11   9   5        179.07        155.62        12.87 o                         
 -10   9   5        554.99        414.89        16.12 o                         
  -9   9   5         29.38         38.68         6.24 o                         
  -8   9   5         33.66         45.62         6.08 o                         
  -7   9   5        355.76        373.53        13.62 o                         
  -6   9   5        288.73        326.02        17.28 o                         
  -5   9   5       1276.04       1161.40        24.40 o                         
  -4   9   5         31.98         50.79         7.30 o                         
  -3   9   5        115.28        148.53        10.01 o                         
  -2   9   5       4278.40       4076.98        68.57 o                         
  -1   9   5        281.74        258.16        10.97 o                         
   0   9   5          2.57         -0.01         4.29 o                         
   1   9   5       1552.13       1572.43        30.10 o                         
   2   9   5          7.94         19.70         5.58 o                         
   3   9   5        486.49        535.52        19.32 o                         
   4   9   5        883.76        772.89        21.77 o                         
   5   9   5        174.69        176.68        14.11 o                         
   6   9   5        108.27         98.88         9.67 o                         
   7   9   5        436.80        407.69        16.84 o                         
   8   9   5         72.30         62.05        10.35 o                         
   9   9   5        120.23        148.50        11.28 o                         
  10   9   5        402.60        438.10        19.79 o                         
  11   9   5         17.70         21.66         9.88 o                         
  12   9   5        105.00         83.92        12.18 o                         
  13   9   5          4.20         13.78        11.54 o                         
  14   9   5        184.64        177.62        18.13 o                         
  15   9   5          0.04         -9.97         9.97 o                         
  16   9   5         11.86          6.00        14.54 o                         
  17   9   5        126.39        113.08        28.43 o                         
 -19  10   5        916.80       1080.49        47.77 o                         
 -18  10   5          1.98          6.78        11.98 o                         
 -17  10   5        366.95        431.93        26.18 o                         
 -16  10   5        259.57        270.93        20.85 o                         
 -15  10   5         91.38         90.32        13.54 o                         
 -14  10   5         48.41         32.08        10.90 o                         
 -13  10   5          0.27          1.17         8.36 o                         
 -12  10   5        615.88        528.25        25.43 o                         
 -11  10   5          6.63          6.14         7.41 o                         
 -10  10   5          6.84         -0.83         6.22 o                         
  -9  10   5        266.35        273.32        15.89 o                         
  -8  10   5        157.70         99.65        10.18 o                         
  -7  10   5        556.35        469.75        24.20 o                         
  -6  10   5        735.59        668.65        21.75 o                         
  -5  10   5       1532.51       1429.75        32.65 o                         
  -4  10   5        742.95        689.37        21.45 o                         
  -3  10   5         20.23         29.52         7.17 o                         
  -2  10   5        609.85        674.03        26.10 o                         
  -1  10   5          9.07          0.50         5.72 o                         
   0  10   5          0.07          6.58         5.93 o                         
   1  10   5         89.21         92.91         9.00 o                         
   2  10   5          0.57         -0.96         5.82 o                         
   3  10   5       4500.82       4228.28        67.90 o                         
   4  10   5         32.13         49.99        11.17 o                         
   5  10   5       1022.84       1057.57        26.65 o                         
   6  10   5        122.20        139.69        10.71 o                         
   7  10   5        633.55        678.52        27.82 o                         
   8  10   5        141.89        132.33        11.14 o                         
   9  10   5         27.13         11.65         7.66 o                         
  10  10   5         65.71         65.52        12.72 o                         
  11  10   5        141.65        116.51        18.65 o                         
  12  10   5        160.78        185.63        21.72 o                         
  13  10   5        121.49         82.73        15.84 o                         
  14  10   5         83.97         70.93        16.11 o                         
  15  10   5        247.72        284.28        26.59 o                         
  16  10   5          0.04         16.15        15.71 o                         
 -18  11   5         69.04         77.26        17.99 o                         
 -17  11   5          0.04         -9.12        10.85 o                         
 -16  11   5       1161.55       1155.00        44.22 o                         
 -15  11   5          5.28         -0.65        10.43 o                         
 -14  11   5        121.07        119.46        15.15 o                         
 -13  11   5        164.14        147.24        16.11 o                         
 -12  11   5        826.52        853.62        33.31 o                         
 -11  11   5         15.93         13.09        11.90 o                         
 -10  11   5        109.50        128.71        16.59 o                         
  -9  11   5         23.52         21.12         8.41 o                         
  -8  11   5       2285.45       2092.65        47.48 o                         
  -7  11   5         11.01         11.37         8.10 o                         
  -6  11   5        338.78        321.91        17.79 o                         
  -5  11   5        656.34        644.74        37.43 o                         
  -4  11   5        163.92        183.87        13.52 o                         
  -3  11   5        573.66        435.88        20.65 o                         
  -2  11   5        885.32        922.21        29.80 o                         
  -1  11   5        659.36        640.90        25.21 o                         
   0  11   5        738.31        826.24        29.12 o                         
   1  11   5          0.35         -6.73         6.73 o                         
   2  11   5         63.20         90.01        10.86 o                         
   3  11   5          3.87         -4.33         6.93 o                         
   4  11   5        235.29        199.01        14.57 o                         
   5  11   5         35.54         22.79         8.46 o                         
   6  11   5          7.29          2.53         8.96 o                         
   7  11   5         20.30         21.21        14.18 o                         
   8  11   5          0.86         -2.19         8.53 o                         
   9  11   5        297.61        320.16        23.12 o                         
  10  11   5       2285.18       2279.01        69.18 o                         
  11  11   5        703.06        766.32        42.34 o                         
  12  11   5         70.37         98.35        21.07 o                         
  13  11   5        126.60        112.64        22.39 o                         
  14  11   5          1.43        -15.40        15.40 o                         
  15  11   5        161.95        195.78        33.43 o                         
 -17  12   5         83.46         88.65        19.86 o                         
 -16  12   5          3.01         -7.37        13.77 o                         
 -15  12   5        367.45        400.94        29.47 o                         
 -14  12   5         22.45         61.04        16.12 o                         
 -13  12   5        169.35        172.66        26.68 o                         
 -12  12   5        122.63        117.45        17.36 o                         
 -11  12   5         56.96         25.75        14.42 o                         
 -10  12   5        108.25        123.70        15.95 o                         
  -9  12   5       1431.88       1469.27        44.78 o                         
  -8  12   5        314.74        283.29        20.32 o                         
  -7  12   5          1.22          0.94         8.11 o                         
  -6  12   5         36.62         28.38         8.95 o                         
  -5  12   5        599.72        640.81        26.39 o                         
  -4  12   5         40.55         36.56         9.72 o                         
  -3  12   5          0.07         -7.53         7.53 o                         
  -2  12   5        516.57        579.99        24.92 o                         
  -1  12   5        358.57        338.10        19.35 o                         
   0  12   5        237.69        252.40        22.21 o                         
   1  12   5         25.60         32.64        10.21 o                         
   2  12   5        517.38        481.51        27.36 o                         
   3  12   5       1313.85       1374.11        43.39 o                         
   4  12   5        195.69        229.47        18.76 o                         
   5  12   5         22.57         31.94        11.60 o                         
   6  12   5         26.39         17.91        10.98 o                         
   7  12   5        521.93        466.50        25.85 o                         
   8  12   5        100.90        101.76        15.16 o                         
   9  12   5        613.15        613.10        33.02 o                         
  10  12   5        149.53        148.95        21.40 o                         
  11  12   5         35.89         33.03        16.02 o                         
  12  12   5        125.23        121.69        24.55 o                         
  13  12   5         75.20         79.22        24.84 o                         
 -16  13   5          0.49          4.71        14.69 o                         
 -15  13   5         33.74         48.28        16.32 o                         
 -14  13   5         19.65          3.29        12.83 o                         
 -13  13   5        437.37        472.47        31.09 o                         
 -12  13   5        800.35        770.61        39.67 o                         
 -11  13   5        178.17        178.25        20.22 o                         
 -10  13   5        323.06        395.72        27.96 o                         
  -9  13   5        120.01        134.57        17.24 o                         
  -8  13   5        272.68        250.59        20.07 o                         
  -7  13   5         68.81         71.87        16.49 o                         
  -6  13   5        215.69        204.56        16.41 o                         
  -5  13   5        210.88        239.96        17.48 o                         
  -4  13   5        130.10         90.86        15.86 o                         
  -3  13   5        545.26        543.51        27.36 o                         
  -2  13   5        125.73        126.98        13.91 o                         
  -1  13   5          0.16         -4.78         9.32 o                         
   0  13   5       1067.40       1009.16        40.48 o                         
   1  13   5         40.77         45.57        12.24 o                         
   2  13   5       1517.30       1453.78        47.42 o                         
   3  13   5        515.64        479.81        26.71 o                         
   4  13   5          1.37          0.95        10.16 o                         
   5  13   5         41.12         30.82        11.92 o                         
   6  13   5        204.51        205.74        19.52 o                         
   7  13   5        129.92        106.53        15.70 o                         
   8  13   5        238.41        238.95        22.56 o                         
   9  13   5          0.15         13.58        14.60 o                         
  10  13   5        203.82        171.84        23.23 o                         
  11  13   5        158.80        183.73        35.55 o                         
  12  13   5        786.41        938.88        50.09 o                         
 -14  14   5        100.18         84.44        19.37 o                         
 -13  14   5          4.15         -3.51        15.95 o                         
 -12  14   5          5.04         24.31        15.21 o                         
 -11  14   5         34.64          9.05        14.09 o                         
 -10  14   5          6.61         22.75        13.59 o                         
  -9  14   5         64.38         49.24        19.77 o                         
  -8  14   5        160.36        235.86        20.81 o                         
  -7  14   5        127.64        147.35        19.06 o                         
  -6  14   5        559.89        583.40        30.70 o                         
  -5  14   5        895.41        917.30        38.65 o                         
  -4  14   5         18.02         12.47        10.33 o                         
  -3  14   5          0.05         11.30        10.67 o                         
  -2  14   5        125.26        131.98        16.42 o                         
  -1  14   5        292.85        301.75        25.31 o                         
   0  14   5        857.25        916.69        48.09 o                         
   1  14   5         73.67         44.09        13.82 o                         
   2  14   5        963.94       1025.58        43.67 o                         
   3  14   5       1245.21       1470.23        51.29 o                         
   4  14   5        150.81        149.73        18.18 o                         
   5  14   5         22.16         -2.38        11.71 o                         
   6  14   5        159.99        162.32        18.53 o                         
   7  14   5        373.68        408.36        29.20 o                         
   8  14   5        270.45        291.66        25.71 o                         
   9  14   5        500.17        520.86        50.73 o                         
  10  14   5         39.67         39.96        18.61 o                         
 -12  15   5         35.79         60.51        18.46 o                         
 -11  15   5        251.49        230.16        26.31 o                         
 -10  15   5        416.70        453.27        35.86 o                         
  -9  15   5         82.42         71.68        20.37 o                         
  -8  15   5         79.84         59.28        16.55 o                         
  -7  15   5       2074.87       2093.55        89.30 o                         
  -6  15   5         29.94         30.89        15.56 o                         
  -5  15   5       1655.58       1687.21        83.46 o                         
  -4  15   5         41.95         37.44        16.38 o                         
  -3  15   5        770.07        880.00        40.34 o                         
  -2  15   5        623.86        637.00        33.10 o                         
  -1  15   5        868.90        930.33        40.83 o                         
   0  15   5        344.05        373.64        25.93 o                         
   1  15   5          7.00          8.76        12.06 o                         
   2  15   5         33.03         56.24        14.49 o                         
   3  15   5         90.97         70.98        16.01 o                         
   4  15   5        453.66        454.59        28.99 o                         
   5  15   5         83.15        126.63        18.30 o                         
   6  15   5        466.48        482.84        30.26 o                         
   7  15   5       1173.55       1372.22        56.35 o                         
   8  15   5         75.93         41.92        18.81 o                         
  -9  16   5        462.71        466.52        37.62 o                         
  -8  16   5         26.59         34.89        19.01 o                         
  -7  16   5         69.77         71.38        19.10 o                         
  -6  16   5          5.12         -7.64        14.36 o                         
  -5  16   5        230.60        232.76        34.10 o                         
  -4  16   5        368.66        399.71        43.79 o                         
  -3  16   5        339.92        375.71        30.36 o                         
  -2  16   5         39.05         39.40        14.85 o                         
  -1  16   5        266.46        284.80        24.35 o                         
   0  16   5        102.77         64.80        18.13 o                         
   1  16   5         36.63         34.58        15.08 o                         
   2  16   5        145.15        116.56        18.35 o                         
   3  16   5         53.21         16.56        13.87 o                         
   4  16   5         36.16         29.17        15.63 o                         
   5  16   5        227.48        247.84        23.59 o                         
   6  16   5          1.62         21.09        16.34 o                         
  -5  17   5          7.66         -2.08        15.41 o                         
  -4  17   5          6.68        -15.09        15.09 o                         
  -3  17   5        265.24        317.57        33.63 o                         
  -2  17   5        227.64        213.13        25.98 o                         
  -1  17   5         58.30         52.87        19.77 o                         
   0  17   5         14.61         23.56        15.08 o                         
   1  17   5          4.45          5.24        13.59 o                         
 -24   0   6         25.12        169.96        69.24 o                         
 -22   0   6        224.61        234.16        41.84 o                         
 -20   0   6         65.63         91.02        18.09 o                         
 -18   0   6         30.47         25.39        12.03 o                         
 -16   0   6          8.22          2.63        12.72 o                         
 -14   0   6        839.90        790.50        33.57 o                         
 -12   0   6         76.74         88.67         7.51 o                         
 -10   0   6       3153.20       3426.16        74.03 o                         
  -8   0   6      19760.73      19990.50       384.68 o                         
  -6   0   6         12.42         41.84         7.33 o                         
  -4   0   6       1060.98        824.66        22.67 o                         
  -2   0   6      18539.96      18446.64       352.83 o                         
   0   0   6       1174.43       1256.61        26.97 o                         
   2   0   6         47.20         32.45         4.02 o                         
   4   0   6       8397.63       8159.36       160.36 o                         
   6   0   6        137.37        156.40         8.60 o                         
   8   0   6       4506.54       4647.58        89.40 o                         
  10   0   6        291.90        314.25        25.30 o                         
  12   0   6       2098.99       2260.33        68.40 o                         
  14   0   6        861.81        961.58        44.11 o                         
  16   0   6         49.20          9.35        21.04 o                         
  18   0   6        212.15        267.61        35.33 o                         
 -24   1   6         49.17         62.43        20.66 o                         
 -23   1   6          0.89         -5.93        15.36 o                         
 -22   1   6          0.22         -6.84        11.08 o                         
 -21   1   6        352.83        323.76        23.57 o                         
 -20   1   6         51.05         46.85        11.30 o                         
 -19   1   6         43.18         33.96        12.69 o                         
 -18   1   6        719.82        666.61        26.72 o                         
 -17   1   6          7.40          0.13         6.58 o                         
 -16   1   6        152.11        125.80        16.95 o                         
 -15   1   6        956.96        976.05        30.33 o                         
 -14   1   6        340.71        332.47        13.49 o                         
 -13   1   6        304.35        278.49        12.09 o                         
 -12   1   6        300.96        305.62        12.20 o                         
 -11   1   6       1619.21       1467.39        24.95 o                         
 -10   1   6       1286.90       1401.91        23.12 o                         
  -9   1   6       1568.41       1700.07        26.88 o                         
  -8   1   6       1188.36       1293.96        22.36 o                         
  -7   1   6        490.26        606.18        11.98 o                         
  -6   1   6        353.82        366.52         9.07 o                         
  -5   1   6        832.45        933.68        15.21 o                         
  -4   1   6        962.65        799.70        14.21 o                         
  -3   1   6      43473.02      44808.29       572.73 o                         
  -2   1   6        260.82        418.78        12.05 o                         
  -1   1   6        112.82         97.25         5.51 o                         
   0   1   6        251.81        169.54         5.71 o                         
   1   1   6      13124.21      13782.18       179.47 o                         
   2   1   6       1055.91       1272.83        23.75 o                         
   3   1   6        529.37        545.17        13.56 o                         
   4   1   6        218.38        250.19         9.49 o                         
   5   1   6        507.84        558.71        17.83 o                         
   6   1   6        356.95        426.13        14.41 o                         
   7   1   6        745.38        754.12        20.02 o                         
   8   1   6          7.64         20.84         5.73 o                         
   9   1   6        267.85        274.10        10.42 o                         
  10   1   6       1489.84       1473.61        31.75 o                         
  11   1   6        501.29        482.70        21.76 o                         
  12   1   6        266.60        289.41        16.79 o                         
  13   1   6        518.51        585.75        27.96 o                         
  14   1   6        175.91        156.97        15.40 o                         
  15   1   6         15.83         -2.60        11.54 o                         
  16   1   6        229.09        211.95        21.58 o                         
  17   1   6        308.66        378.14        28.30 o                         
  18   1   6          0.11         18.07        14.14 o                         
  19   1   6          1.18          3.57        14.32 o                         
 -24   2   6         60.58         90.05        22.48 o                         
 -23   2   6        525.67        567.52        40.35 o                         
 -22   2   6         89.95        108.50        17.21 o                         
 -21   2   6        577.09        646.41        32.86 o                         
 -20   2   6          1.45         -8.94         8.94 o                         
 -19   2   6         93.17         99.64        12.44 o                         
 -18   2   6        223.66        211.09        16.75 o                         
 -17   2   6         66.03         60.31        10.83 o                         
 -16   2   6        118.97         65.41         9.91 o                         
 -15   2   6        350.55        357.98        17.24 o                         
 -14   2   6         87.15        105.88         9.78 o                         
 -13   2   6        618.42        626.96        22.73 o                         
 -12   2   6       1156.05       1155.86        25.13 o                         
 -11   2   6       3537.81       3555.74        58.64 o                         
 -10   2   6        629.55        695.06        15.06 o                         
  -9   2   6       1096.10       1097.38        18.96 o                         
  -8   2   6       3941.42       3840.49        54.09 o                         
  -7   2   6        770.02        807.61        17.24 o                         
  -6   2   6        354.16        275.36        10.45 o                         
  -5   2   6         21.19         24.99         3.63 o                         
  -4   2   6       1137.68       1173.88        18.38 o                         
  -3   2   6        982.88       1078.37        16.64 o                         
  -2   2   6       4027.08       3977.06        54.51 o                         
  -1   2   6        215.50        294.91        10.04 o                         
   0   2   6         10.73         36.00         3.89 o                         
   1   2   6         10.10         25.66         3.04 o                         
   2   2   6        515.39        619.14        12.36 o                         
   3   2   6       6750.05       7731.94       115.66 o                         
   4   2   6       3222.03       3175.88        52.43 o                         
   5   2   6          6.18         -1.30         4.32 o                         
   6   2   6        787.46        802.94        20.46 o                         
   7   2   6          1.94          1.80         4.52 o                         
   8   2   6         56.34         65.50         7.83 o                         
   9   2   6        264.72        269.66        14.06 o                         
  10   2   6        184.13        194.91        14.19 o                         
  11   2   6          3.83         -0.95         5.99 o                         
  12   2   6        677.53        737.75        26.49 o                         
  13   2   6         36.20         35.72         9.03 o                         
  14   2   6        940.63       1082.31        39.34 o                         
  15   2   6        659.12        611.26        33.14 o                         
  16   2   6        597.55        553.81        50.96 o                         
  17   2   6        202.76        194.22        23.31 o                         
  18   2   6         56.59         28.77        15.38 o                         
  19   2   6          8.52          0.24        13.82 o                         
 -23   3   6         11.78         49.42        16.91 o                         
 -22   3   6          0.67         17.84        12.58 o                         
 -21   3   6        114.44        153.30        18.15 o                         
 -20   3   6        122.99         94.99        14.89 o                         
 -19   3   6         13.58          1.77        10.12 o                         
 -18   3   6        881.59        924.60        36.40 o                         
 -17   3   6         15.46         20.66         7.70 o                         
 -16   3   6        495.55        522.21        19.68 o                         
 -15   3   6        151.61        217.42        12.52 o                         
 -14   3   6        398.78        402.48        16.80 o                         
 -13   3   6        311.45        292.50        15.36 o                         
 -12   3   6          6.07         10.17         4.91 o                         
 -11   3   6       1162.54       1058.38        24.73 o                         
 -10   3   6          4.82          9.00         2.76 o                         
  -9   3   6        322.67        325.71        13.76 o                         
  -8   3   6         96.99         90.37         4.21 o                         
  -7   3   6        281.25        273.46         9.87 o                         
  -6   3   6       3225.24       3258.95        51.81 o                         
  -5   3   6       8475.23       8705.36       128.11 o                         
  -4   3   6        329.60        359.73         8.40 o                         
  -3   3   6        669.65        632.64        11.85 o                         
  -2   3   6       3332.21       3701.36        54.17 o                         
  -1   3   6      10418.65      11456.83       167.00 o                         
   0   3   6        118.47        157.17         7.83 o                         
   1   3   6       7452.41       7198.65        96.68 o                         
   2   3   6         40.18         68.99         5.01 o                         
   3   3   6         36.10         43.11         5.70 o                         
   4   3   6       3772.76       4036.74        57.25 o                         
   5   3   6          1.39         -2.94         4.06 o                         
   6   3   6       3103.23       3342.04        56.51 o                         
   7   3   6          8.92         12.34         5.19 o                         
   8   3   6        797.52        884.97        27.02 o                         
   9   3   6          0.36         11.85         5.83 o                         
  10   3   6        894.67        855.00        24.87 o                         
  11   3   6        464.10        484.64        19.35 o                         
  12   3   6        460.84        446.28        20.39 o                         
  13   3   6        163.11        145.81        14.95 o                         
  14   3   6          0.70          7.18         9.81 o                         
  15   3   6         32.87         26.66        11.32 o                         
  16   3   6        252.55        233.14        22.32 o                         
  17   3   6        175.73        182.54        22.19 o                         
  18   3   6         51.16         76.57        17.68 o                         
  19   3   6         28.36         15.72        15.34 o                         
 -23   4   6        308.51        258.55        26.23 o                         
 -22   4   6         98.98         81.02        19.87 o                         
 -21   4   6         60.95         43.92        14.03 o                         
 -20   4   6         44.83         47.05        12.82 o                         
 -19   4   6          7.01         -7.76         9.82 o                         
 -18   4   6         36.89         21.09        11.26 o                         
 -17   4   6         18.60         10.48         9.64 o                         
 -16   4   6        889.11        917.69        26.33 o                         
 -15   4   6        142.42        137.48        10.58 o                         
 -14   4   6       1857.74       1778.87        36.73 o                         
 -13   4   6       3484.86       3199.51        56.33 o                         
 -12   4   6        336.09        290.90        12.90 o                         
 -11   4   6       4846.14       4701.42        76.19 o                         
 -10   4   6         13.40          9.22         4.21 o                         
  -9   4   6        520.84        587.47        15.56 o                         
  -8   4   6        911.97        713.90        14.08 o                         
  -7   4   6       1680.55       1619.01        29.43 o                         
  -6   4   6       1065.50       1322.35        24.88 o                         
  -5   4   6       5954.74       6410.20        86.26 o                         
  -4   4   6       6681.52       7047.65        94.59 o                         
  -3   4   6        413.31        484.97        10.92 o                         
  -2   4   6        386.25        442.36        10.10 o                         
  -1   4   6         61.91         72.91         6.12 o                         
   0   4   6       2725.97       3208.96        52.10 o                         
   1   4   6          4.48         33.41         4.07 o                         
   2   4   6       2348.01       2447.21        39.17 o                         
   3   4   6       4806.96       4801.67        71.36 o                         
   4   4   6       1365.35       1250.42        24.79 o                         
   5   4   6        570.54        675.11        15.65 o                         
   6   4   6       1275.49       1187.44        22.02 o                         
   7   4   6         65.01         65.72         9.21 o                         
   8   4   6       5854.32       5822.99        87.35 o                         
   9   4   6        285.81        324.10        15.17 o                         
  10   4   6        129.05        114.89        10.70 o                         
  11   4   6       1684.17       1656.68        38.76 o                         
  12   4   6         25.92         22.12         7.86 o                         
  13   4   6        125.51        138.63        15.25 o                         
  14   4   6          8.79          7.84         9.47 o                         
  15   4   6         81.11         85.87        14.79 o                         
  16   4   6        202.36        254.70        24.15 o                         
  17   4   6        508.20        525.38        37.66 o                         
  18   4   6         11.70         16.81        15.23 o                         
  19   4   6        141.87        126.54        22.66 o                         
 -23   5   6          9.39          6.89        15.50 o                         
 -22   5   6         11.32         19.24        14.27 o                         
 -21   5   6        411.51        478.57        29.50 o                         
 -20   5   6         84.94         49.94        13.27 o                         
 -19   5   6         25.51         -1.79        14.09 o                         
 -18   5   6        209.91        203.03        18.39 o                         
 -17   5   6        771.50        710.72        28.15 o                         
 -16   5   6        557.90        522.68        25.70 o                         
 -15   5   6       1777.44       1630.36        36.12 o                         
 -14   5   6         41.81         30.43         6.85 o                         
 -13   5   6        641.85        551.25        21.61 o                         
 -12   5   6         76.81        109.79         8.37 o                         
 -11   5   6       4480.35       4202.88        61.15 o                         
 -10   5   6        640.96        619.72        15.90 o                         
  -9   5   6        211.30        238.64         9.06 o                         
  -8   5   6         18.84         26.84         3.85 o                         
  -7   5   6        383.30        440.01        10.74 o                         
  -6   5   6        904.69        992.14        18.66 o                         
  -5   5   6        597.85        610.05        14.16 o                         
  -4   5   6        590.52        635.82        14.38 o                         
  -3   5   6       7241.14       7277.37       103.41 o                         
  -2   5   6        494.86        505.34        11.73 o                         
  -1   5   6        104.20         99.19         6.30 o                         
   0   5   6         68.71         56.63         4.12 o                         
   1   5   6       4637.77       4935.42        68.94 o                         
   2   5   6       1151.68       1131.48        20.37 o                         
   3   5   6        407.30        542.63        14.76 o                         
   4   5   6       2819.99       2800.80        51.31 o                         
   5   5   6         12.06         12.50         4.73 o                         
   6   5   6         39.68         72.76         8.32 o                         
   7   5   6        514.33        476.13        15.66 o                         
   8   5   6         46.98         38.21         5.89 o                         
   9   5   6        143.96        133.71        10.65 o                         
  10   5   6         31.49         49.98         8.58 o                         
  11   5   6         65.95         53.84        13.88 o                         
  12   5   6       1924.70       1826.98        68.16 o                         
  13   5   6       1079.58       1031.56        35.43 o                         
  14   5   6        422.66        376.72        23.45 o                         
  15   5   6          5.82         15.68        12.42 o                         
  16   5   6         12.17         22.21        14.07 o                         
  17   5   6         41.12         37.39        15.13 o                         
  18   5   6         17.15         10.82        15.01 o                         
 -22   6   6        246.61        343.31        29.79 o                         
 -21   6   6          2.42         -8.12        12.14 o                         
 -20   6   6         72.98         54.38        16.40 o                         
 -19   6   6        336.23        322.57        23.84 o                         
 -18   6   6         76.21         81.00        16.42 o                         
 -17   6   6         54.64         55.06        11.09 o                         
 -16   6   6        672.24        638.10        27.47 o                         
 -15   6   6       1701.60       1541.99        45.01 o                         
 -14   6   6        768.86        734.22        29.92 o                         
 -13   6   6        863.66        854.67        23.97 o                         
 -12   6   6        981.07        959.47        24.09 o                         
 -11   6   6        671.61        600.88        16.88 o                         
 -10   6   6          4.88          6.24         4.69 o                         
  -9   6   6       1722.78       1813.28        31.96 o                         
  -8   6   6        682.31        644.76        17.01 o                         
  -7   6   6        319.28        318.42        13.15 o                         
  -6   6   6       1859.42       1791.98        30.97 o                         
  -5   6   6       1417.75       1331.20        24.44 o                         
  -4   6   6          1.10          4.08         3.44 o                         
  -3   6   6        835.39        869.76        18.38 o                         
  -2   6   6        102.54        110.45         6.82 o                         
  -1   6   6        567.69        522.35        12.78 o                         
   0   6   6        708.96        691.87        19.53 o                         
   1   6   6         95.52         92.20         6.58 o                         
   2   6   6       1459.45       1574.11        28.66 o                         
   3   6   6         36.04         25.44         4.81 o                         
   4   6   6        404.04        396.23        13.46 o                         
   5   6   6        738.04        791.91        19.61 o                         
   6   6   6        208.72        270.36        13.99 o                         
   7   6   6        713.31        718.98        20.29 o                         
   8   6   6        533.50        479.33        16.84 o                         
   9   6   6       3494.49       3572.18        63.80 o                         
  10   6   6       2971.80       2897.29        55.07 o                         
  11   6   6       1966.05       1879.04        40.73 o                         
  12   6   6        576.68        589.14        25.78 o                         
  13   6   6          5.49          8.27        10.32 o                         
  14   6   6        349.41        355.42        24.67 o                         
  15   6   6         41.55         67.17        14.13 o                         
  16   6   6         38.59         17.87        13.12 o                         
  17   6   6        170.00        160.63        22.76 o                         
  18   6   6          2.16         -7.86        16.56 o                         
 -22   7   6         62.02         74.32        17.80 o                         
 -21   7   6        252.11        259.18        22.39 o                         
 -20   7   6          0.00          3.43        11.15 o                         
 -19   7   6         50.76         45.20        13.07 o                         
 -18   7   6          8.40          2.37         9.93 o                         
 -17   7   6          2.48          1.99         8.32 o                         
 -16   7   6          0.03         -1.37         7.83 o                         
 -15   7   6         33.62         32.87         8.67 o                         
 -14   7   6         70.18         78.50        12.79 o                         
 -13   7   6         83.77         86.67        10.15 o                         
 -12   7   6        773.60        716.42        21.81 o                         
 -11   7   6        322.89        319.34        15.02 o                         
 -10   7   6       7338.00       6662.01       104.51 o                         
  -9   7   6         66.12         77.23         9.02 o                         
  -8   7   6        361.99        345.96        15.65 o                         
  -7   7   6        881.24        929.50        20.38 o                         
  -6   7   6       2410.28       2383.03        39.73 o                         
  -5   7   6        328.05        275.97        10.83 o                         
  -4   7   6        850.14        879.64        19.63 o                         
  -3   7   6         59.19         55.96         5.55 o                         
  -2   7   6        348.80        336.13        12.12 o                         
  -1   7   6          0.65          1.09         4.91 o                         
   0   7   6        387.48        433.42        15.53 o                         
   1   7   6       2560.01       2527.80        42.20 o                         
   2   7   6        252.19        228.71        10.30 o                         
   3   7   6        346.21        355.07        13.26 o                         
   4   7   6       1021.89       1045.82        22.91 o                         
   5   7   6       1842.98       1797.74        33.71 o                         
   6   7   6         88.07         93.97         8.13 o                         
   7   7   6       1459.80       1387.95        28.54 o                         
   8   7   6         16.51         14.58         6.26 o                         
   9   7   6         11.65          1.35         7.03 o                         
  10   7   6        111.32        113.37        13.37 o                         
  11   7   6        175.98        173.81        13.52 o                         
  12   7   6       1393.97       1316.04        40.89 o                         
  13   7   6        309.61        306.27        19.84 o                         
  14   7   6          6.40         -8.04        10.33 o                         
  15   7   6          3.08         19.71        12.21 o                         
  16   7   6         92.84         78.69        17.57 o                         
  17   7   6        801.05        899.69        71.75 o                         
 -21   8   6          6.86          6.04        13.16 o                         
 -20   8   6         69.56         76.43        15.04 o                         
 -19   8   6        366.16        451.80        26.42 o                         
 -18   8   6        254.39        250.04        18.75 o                         
 -17   8   6         57.89         53.79        11.17 o                         
 -16   8   6       1195.11       1163.33        36.07 o                         
 -15   8   6        649.77        652.50        26.25 o                         
 -14   8   6          1.28         -2.48         7.02 o                         
 -13   8   6        539.16        520.80        23.69 o                         
 -12   8   6       3653.31       3218.15        62.14 o                         
 -11   8   6        907.76        837.16        28.03 o                         
 -10   8   6        457.15        478.43        17.21 o                         
  -9   8   6          1.60          7.37         4.67 o                         
  -8   8   6          6.71          6.59         4.38 o                         
  -7   8   6        515.74        481.04        15.38 o                         
  -6   8   6         19.66         22.49         5.81 o                         
  -5   8   6       1228.02       1198.24        24.25 o                         
  -4   8   6       1199.65       1156.06        23.77 o                         
  -3   8   6        895.27        721.23        18.46 o                         
  -2   8   6       1055.92       1041.37        24.06 o                         
  -1   8   6          0.03         -3.20         4.09 o                         
   0   8   6         19.41         18.24         5.09 o                         
   1   8   6        903.94        873.20        21.02 o                         
   2   8   6        962.21        992.85        22.96 o                         
   3   8   6        530.66        555.19        18.12 o                         
   4   8   6        527.64        501.34        20.62 o                         
   5   8   6       1416.66       1348.61        28.09 o                         
   6   8   6       1017.17       1008.45        25.93 o                         
   7   8   6         23.02          9.07         6.04 o                         
   8   8   6          7.03         -5.04         5.78 o                         
   9   8   6       1292.37       1304.40        34.16 o                         
  10   8   6        549.02        572.73        22.65 o                         
  11   8   6         76.73         58.53        10.41 o                         
  12   8   6         59.99         39.12        11.30 o                         
  13   8   6          7.46         -9.19         9.19 o                         
  14   8   6        400.12        472.50        29.88 o                         
  15   8   6        188.35        152.78        20.55 o                         
  16   8   6         48.23         44.12        16.96 o                         
  17   8   6        112.70        119.76        26.45 o                         
 -20   9   6        126.84        124.31        19.58 o                         
 -19   9   6        668.92        768.78        36.50 o                         
 -18   9   6         53.60         51.45        12.11 o                         
 -17   9   6        234.90        274.61        19.11 o                         
 -16   9   6        157.88        137.32        13.93 o                         
 -15   9   6         48.90         31.93        10.41 o                         
 -14   9   6          1.35          1.84         7.43 o                         
 -13   9   6        102.16         90.50        11.40 o                         
 -12   9   6         20.17         18.99         7.66 o                         
 -11   9   6         59.22         34.76         9.19 o                         
 -10   9   6        128.43         75.57         8.04 o                         
  -9   9   6       1123.45       1225.90        27.48 o                         
  -8   9   6        378.69        431.06        15.08 o                         
  -7   9   6        344.36        344.02        15.10 o                         
  -6   9   6        307.15        304.31        12.58 o                         
  -5   9   6        559.81        481.41        15.73 o                         
  -4   9   6       1905.62       1700.09        32.25 o                         
  -3   9   6         18.44         24.70         5.31 o                         
  -2   9   6        443.12        392.36        14.13 o                         
  -1   9   6        865.19        802.12        20.16 o                         
   0   9   6       1750.97       1681.48        31.92 o                         
   1   9   6       2051.45       2017.06        36.89 o                         
   2   9   6        498.73        535.21        17.94 o                         
   3   9   6       5790.66       5463.69        84.16 o                         
   4   9   6       2559.30       2441.55        43.69 o                         
   5   9   6       1462.02       1474.06        31.06 o                         
   6   9   6         98.20        119.58        11.33 o                         
   7   9   6        411.20        418.65        20.85 o                         
   8   9   6        260.72        296.99        17.14 o                         
   9   9   6         27.14         -1.66         8.27 o                         
  10   9   6         61.37         56.15        11.52 o                         
  11   9   6          9.31          6.94        10.40 o                         
  12   9   6         68.85         53.02        12.79 o                         
  13   9   6        407.11        410.09        25.78 o                         
  14   9   6         98.35        137.57        21.11 o                         
  15   9   6          0.52         16.35        17.57 o                         
  16   9   6        385.49        411.76        29.96 o                         
 -19  10   6         66.29         65.36        16.95 o                         
 -18  10   6        125.80        135.15        17.04 o                         
 -17  10   6         43.78         52.29        13.58 o                         
 -16  10   6        183.32        166.96        17.25 o                         
 -15  10   6        205.15        202.58        18.20 o                         
 -14  10   6        508.70        528.87        26.81 o                         
 -13  10   6         13.36         14.67         9.32 o                         
 -12  10   6       1127.74       1189.70        38.87 o                         
 -11  10   6        301.67        282.11        27.55 o                         
 -10  10   6         70.61         58.37        12.39 o                         
  -9  10   6        997.26        944.20        27.27 o                         
  -8  10   6          0.65          3.68         6.09 o                         
  -7  10   6        304.53        274.16        14.14 o                         
  -6  10   6        209.67        173.39        13.08 o                         
  -5  10   6        219.69        199.07        12.66 o                         
  -4  10   6        319.21        383.43        16.48 o                         
  -3  10   6       1269.84       1210.45        29.00 o                         
  -2  10   6       8590.99       8346.75       130.62 o                         
  -1  10   6        126.42        164.24        10.93 o                         
   0  10   6        409.46        373.38        16.50 o                         
   1  10   6        881.88        791.39        23.90 o                         
   2  10   6          0.15         -5.18         5.18 o                         
   3  10   6        844.16        893.91        23.72 o                         
   4  10   6         64.81         79.34         8.66 o                         
   5  10   6       1472.41       1356.64        30.69 o                         
   6  10   6          0.06         -2.07         6.90 o                         
   7  10   6         91.79         73.78        10.14 o                         
   8  10   6        589.86        646.82        26.52 o                         
   9  10   6        327.64        354.57        20.20 o                         
  10  10   6        521.25        518.80        26.91 o                         
  11  10   6        755.91        768.30        37.18 o                         
  12  10   6        452.45        426.64        31.24 o                         
  13  10   6        400.19        365.19        33.58 o                         
  14  10   6        273.53        244.32        23.01 o                         
  15  10   6         32.26         26.65        15.43 o                         
 -18  11   6         36.26         41.73        16.27 o                         
 -17  11   6        153.22        160.04        19.02 o                         
 -16  11   6         20.37         24.64        12.13 o                         
 -15  11   6         53.49         66.12        14.06 o                         
 -14  11   6        368.99        377.19        23.45 o                         
 -13  11   6        230.99        211.21        17.94 o                         
 -12  11   6        630.38        635.97        38.93 o                         
 -11  11   6        116.64        126.69        14.00 o                         
 -10  11   6        505.70        446.08        22.21 o                         
  -9  11   6       1368.67       1354.84        42.63 o                         
  -8  11   6        123.35        131.87        12.74 o                         
  -7  11   6        384.27        382.79        20.42 o                         
  -6  11   6        917.29        769.15        27.89 o                         
  -5  11   6        130.87        173.75        13.81 o                         
  -4  11   6       1281.14       1138.92        42.12 o                         
  -3  11   6        684.25        722.21        26.55 o                         
  -2  11   6        227.65        221.49        18.83 o                         
  -1  11   6        228.12        229.90        15.08 o                         
   0  11   6         22.82          9.40         8.53 o                         
   1  11   6          2.57          6.96         7.83 o                         
   2  11   6         94.76        100.72        12.54 o                         
   3  11   6          2.26         -7.30         7.30 o                         
   4  11   6         65.63         40.25        11.60 o                         
   5  11   6        823.60        896.89        34.48 o                         
   6  11   6        444.69        403.16        23.27 o                         
   7  11   6        310.42        295.35        20.18 o                         
   8  11   6          6.55         -1.58         9.87 o                         
   9  11   6        892.09        840.68        41.01 o                         
  10  11   6        107.83         83.56        18.33 o                         
  11  11   6        487.14        564.15        40.89 o                         
  12  11   6        423.39        371.98        31.11 o                         
  13  11   6        589.83        545.96        37.69 o                         
  14  11   6          2.75        -14.71        14.71 o                         
 -17  12   6         89.78        113.28        20.31 o                         
 -16  12   6        288.20        395.18        38.47 o                         
 -15  12   6        309.68        387.25        37.87 o                         
 -14  12   6        168.79        249.56        23.92 o                         
 -13  12   6       1095.11       1081.56        46.68 o                         
 -12  12   6       1095.77       1211.63        54.12 o                         
 -11  12   6        174.02        135.09        18.59 o                         
 -10  12   6         60.09         55.24        12.53 o                         
  -9  12   6        127.77        126.07        15.95 o                         
  -8  12   6          0.07         -7.47         8.19 o                         
  -7  12   6        355.75        348.17        19.59 o                         
  -6  12   6         25.38         18.67         9.62 o                         
  -5  12   6         76.18         94.58        12.02 o                         
  -4  12   6        387.69        393.19        20.40 o                         
  -3  12   6        442.59        411.46        20.83 o                         
  -2  12   6        894.01        908.94        31.02 o                         
  -1  12   6       1149.34       1039.00        38.28 o                         
   0  12   6         51.69         26.79         9.79 o                         
   1  12   6          0.32         -8.17         8.17 o                         
   2  12   6       1551.70       1581.32        49.77 o                         
   3  12   6         99.19         81.76        13.41 o                         
   4  12   6        286.56        311.26        21.45 o                         
   5  12   6         30.74         38.17        11.19 o                         
   6  12   6         90.94         61.10        13.23 o                         
   7  12   6         19.89         25.02        12.05 o                         
   8  12   6         44.46         33.13        12.97 o                         
   9  12   6        137.35        179.78        20.19 o                         
  10  12   6        583.82        628.19        39.25 o                         
  11  12   6        288.09        334.56        32.49 o                         
  12  12   6        202.63        207.18        24.67 o                         
  13  12   6        620.52        669.13        53.27 o                         
 -16  13   6          0.05          3.57        15.28 o                         
 -15  13   6         34.08         52.22        23.53 o                         
 -14  13   6         31.95         33.79        17.04 o                         
 -13  13   6        240.30        242.02        25.68 o                         
 -12  13   6        120.53         89.48        17.06 o                         
 -11  13   6          2.25        -11.61        11.61 o                         
 -10  13   6          0.51         -2.56        11.70 o                         
  -9  13   6        807.74        783.93        34.83 o                         
  -8  13   6        190.67        190.17        18.23 o                         
  -7  13   6          5.22          5.11        10.13 o                         
  -6  13   6         56.47         46.32        12.34 o                         
  -5  13   6        236.10        237.82        18.04 o                         
  -4  13   6        290.64        261.26        24.78 o                         
  -3  13   6        168.91        178.48        17.29 o                         
  -2  13   6        818.17        785.47        33.90 o                         
  -1  13   6        164.54        155.53        24.64 o                         
   0  13   6          0.01         -8.06         9.38 o                         
   1  13   6         71.13         56.74        15.67 o                         
   2  13   6          3.13         -4.00         9.76 o                         
   3  13   6        685.01        683.06        36.04 o                         
   4  13   6         30.99         22.31        10.83 o                         
   5  13   6        897.22        883.10        37.28 o                         
   6  13   6         82.75         46.17        15.54 o                         
   7  13   6        723.93        755.20        42.54 o                         
   8  13   6        149.03        107.31        26.90 o                         
   9  13   6         20.87         35.28        17.05 o                         
  10  13   6        230.69        198.23        25.24 o                         
  11  13   6        320.27        298.53        33.15 o                         
 -14  14   6        219.97        260.02        26.54 o                         
 -13  14   6         57.43         35.75        16.73 o                         
 -12  14   6        871.30        856.99        49.27 o                         
 -11  14   6         51.24         66.75        16.86 o                         
 -10  14   6         69.32         32.57        14.64 o                         
  -9  14   6        284.47        247.77        22.60 o                         
  -8  14   6         23.65         50.32        18.46 o                         
  -7  14   6        223.80        266.31        24.82 o                         
  -6  14   6        136.67        113.62        20.80 o                         
  -5  14   6         15.59          1.29        12.14 o                         
  -4  14   6        722.94        710.85        33.22 o                         
  -3  14   6          4.21         -9.21        10.27 o                         
  -2  14   6        618.07        660.90        47.23 o                         
  -1  14   6        346.77        384.25        24.86 o                         
   0  14   6        113.04         91.28        14.93 o                         
   1  14   6        295.96        399.87        26.27 o                         
   2  14   6       1290.90       1391.29        49.55 o                         
   3  14   6        164.21        135.48        17.58 o                         
   4  14   6        251.68        299.28        23.21 o                         
   5  14   6        665.23        564.94        30.91 o                         
   6  14   6         84.63        128.21        19.34 o                         
   7  14   6        497.31        552.37        34.32 o                         
   8  14   6         61.36         47.59        21.43 o                         
   9  14   6        192.28        180.50        25.42 o                         
  10  14   6        668.75        646.71        42.26 o                         
 -12  15   6        555.67        600.36        42.32 o                         
 -11  15   6        356.57        395.75        35.51 o                         
 -10  15   6        563.95        539.89        39.30 o                         
  -9  15   6        220.62        264.72        28.73 o                         
  -8  15   6         35.49         51.58        16.60 o                         
  -7  15   6        101.81        106.08        19.03 o                         
  -6  15   6          0.43         25.83        15.45 o                         
  -5  15   6        507.95        486.60        43.14 o                         
  -4  15   6        738.72        775.39        40.88 o                         
  -3  15   6        125.02        120.99        17.44 o                         
  -2  15   6        227.39        250.66        22.34 o                         
  -1  15   6          1.68        -11.36        11.73 o                         
   0  15   6         27.99         18.38        13.67 o                         
   1  15   6        155.40        145.37        19.06 o                         
   2  15   6         15.13         -1.74        12.27 o                         
   3  15   6          3.75         -4.68        11.60 o                         
   4  15   6         75.70         57.12        15.56 o                         
   5  15   6         66.07         64.93        16.51 o                         
   6  15   6        134.72        181.20        30.77 o                         
   7  15   6         16.32          0.64        15.40 o                         
   8  15   6        120.96        132.31        34.00 o                         
  -9  16   6        184.32        198.63        28.51 o                         
  -8  16   6         32.95         39.78        18.62 o                         
  -7  16   6        312.50        315.68        44.42 o                         
  -6  16   6        107.40        135.05        22.04 o                         
  -5  16   6         83.89         88.34        19.51 o                         
  -4  16   6         30.61         29.51        16.73 o                         
  -3  16   6         82.32        108.61        20.55 o                         
  -2  16   6         96.59        134.31        22.02 o                         
  -1  16   6         77.00         50.84        15.48 o                         
   0  16   6        305.81        331.48        26.56 o                         
   1  16   6          0.03          3.84        13.22 o                         
   2  16   6        122.23        122.13        19.59 o                         
   3  16   6          7.63          8.52        13.78 o                         
   4  16   6         23.39         10.89        14.58 o                         
   5  16   6        452.44        580.76        37.14 o                         
  -3  17   6        314.76        320.37        29.69 o                         
  -2  17   6         55.50         45.32        24.09 o                         
  -1  17   6          4.68         -0.24        15.71 o                         
 -23   0   7        242.14        251.24        37.93 o                         
 -21   0   7         33.72         36.45        33.45 o                         
 -19   0   7        305.13        278.51        25.02 o                         
 -17   0   7       1647.26       1707.65        59.36 o                         
 -15   0   7       2907.41       2733.62        76.56 o                         
 -13   0   7         21.80         38.99         7.47 o                         
 -11   0   7        582.44        668.75        26.71 o                         
  -9   0   7       2889.46       3451.90        73.93 o                         
  -7   0   7        585.66        732.91        21.70 o                         
  -5   0   7       2647.11       2409.44        51.88 o                         
  -3   0   7       8199.12       9518.71       185.79 o                         
  -1   0   7      10965.86      11065.18       215.62 o                         
   1   0   7       2123.92       2237.99        44.88 o                         
   3   0   7        703.38        730.84        19.55 o                         
   5   0   7         23.47         10.07         7.45 o                         
   7   0   7       6336.18       6134.72       146.78 o                         
   9   0   7       2156.21       2303.90        67.02 o                         
  11   0   7       6948.51       7410.66       179.00 o                         
  13   0   7        444.58        458.76        31.09 o                         
  15   0   7        263.55        268.34        32.69 o                         
  17   0   7        174.32        207.57        31.99 o                         
  19   0   7         80.99        113.23        40.08 o                         
 -24   1   7          0.14          3.76        17.53 o                         
 -23   1   7         26.72         14.24        15.60 o                         
 -22   1   7       1599.14       1646.17        61.06 o                         
 -21   1   7          0.03          6.88        10.67 o                         
 -20   1   7        524.28        535.04        28.04 o                         
 -19   1   7          8.50         -4.75         8.04 o                         
 -18   1   7       1840.93       1817.98        43.70 o                         
 -17   1   7          0.65          6.03         7.46 o                         
 -16   1   7         19.46         16.11         6.98 o                         
 -15   1   7         76.75         69.58         7.29 o                         
 -14   1   7         90.15        103.19         8.15 o                         
 -13   1   7          2.85          9.32         4.46 o                         
 -12   1   7        571.98        522.49        12.13 o                         
 -11   1   7         89.14         83.72         6.84 o                         
 -10   1   7        280.22        321.64        13.43 o                         
  -9   1   7        536.50        505.20        12.47 o                         
  -8   1   7       5165.94       5070.01        69.91 o                         
  -7   1   7       1413.66       1760.99        26.90 o                         
  -6   1   7        594.23        631.90        11.91 o                         
  -5   1   7       6093.32       6349.05        84.96 o                         
  -4   1   7          2.21         10.11         2.63 o                         
  -3   1   7       1374.55       1324.77        22.13 o                         
  -2   1   7       1436.87       1505.06        24.74 o                         
  -1   1   7       8387.43       8886.23       117.59 o                         
   0   1   7       3901.14       3808.95        56.25 o                         
   1   1   7        133.26        162.36         6.49 o                         
   2   1   7        183.52        137.57         5.45 o                         
   3   1   7       1871.59       1984.68        35.16 o                         
   4   1   7       9570.49       9946.78       148.20 o                         
   5   1   7         56.31         68.90         6.40 o                         
   6   1   7       3530.05       3844.22        63.63 o                         
   7   1   7       1510.31       1568.47        31.66 o                         
   8   1   7       1618.58       1684.89        34.12 o                         
   9   1   7          4.93         -0.61         6.65 o                         
  10   1   7        419.39        444.99        20.06 o                         
  11   1   7         91.53         93.67        10.97 o                         
  12   1   7         20.65         24.57         8.76 o                         
  13   1   7        723.16        737.87        30.76 o                         
  14   1   7         44.12         48.84        12.23 o                         
  15   1   7        202.44        179.29        23.30 o                         
  16   1   7        333.51        391.91        28.79 o                         
  17   1   7         21.50         31.98        14.81 o                         
  18   1   7        534.60        584.68        36.26 o                         
  19   1   7         56.36         70.76        20.89 o                         
 -24   2   7         10.64          7.81        17.08 o                         
 -23   2   7         16.67         47.64        23.93 o                         
 -22   2   7          0.42        -10.90        10.90 o                         
 -21   2   7         37.90         31.70        12.32 o                         
 -20   2   7        138.57        177.54        18.53 o                         
 -19   2   7          2.05         -4.63         9.38 o                         
 -18   2   7         13.51          1.56         7.89 o                         
 -17   2   7        282.80        285.32        15.97 o                         
 -16   2   7        723.86        651.23        29.74 o                         
 -15   2   7         59.21         62.21        10.83 o                         
 -14   2   7        315.93        312.68        13.55 o                         
 -13   2   7        969.53        948.19        25.98 o                         
 -12   2   7        246.77        202.01        10.10 o                         
 -11   2   7          2.10         13.07         2.95 o                         
 -10   2   7        230.44        227.51         8.48 o                         
  -9   2   7       1117.78       1095.92        19.10 o                         
  -8   2   7       1840.74       1840.41        32.83 o                         
  -7   2   7       1223.96       1241.85        23.52 o                         
  -6   2   7        661.01        664.86        15.15 o                         
  -5   2   7        613.20        585.54        11.18 o                         
  -4   2   7        554.69        456.89        10.93 o                         
  -3   2   7        531.53        490.01        10.51 o                         
  -2   2   7       3358.80       3528.65        49.37 o                         
  -1   2   7      14990.45      15922.94       217.62 o                         
   0   2   7         43.29         47.11         3.94 o                         
   1   2   7       3448.67       4220.73        58.38 o                         
   2   2   7       1563.06       1684.75        29.54 o                         
   3   2   7       5378.79       6007.47        92.15 o                         
   4   2   7       1192.55       1415.60        27.90 o                         
   5   2   7          2.93         -0.43         4.02 o                         
   6   2   7        587.13        608.17        18.17 o                         
   7   2   7        907.96        904.36        31.80 o                         
   8   2   7          6.24          1.07         5.68 o                         
   9   2   7        470.49        543.22        24.02 o                         
  10   2   7          0.00          0.15         5.71 o                         
  11   2   7       1220.84       1306.55        34.74 o                         
  12   2   7         10.88         14.64         8.05 o                         
  13   2   7         43.50         46.00        10.21 o                         
  14   2   7         63.98         69.35        14.31 o                         
  15   2   7        375.57        399.15        43.86 o                         
  16   2   7          0.08        -17.36        17.36 o                         
  17   2   7          3.98        -11.86        11.86 o                         
  18   2   7        274.42        282.29        26.78 o                         
 -23   3   7          3.32         -5.40        13.32 o                         
 -22   3   7        323.96        284.32        25.64 o                         
 -21   3   7          4.01         13.28        12.22 o                         
 -20   3   7        703.58        712.53        38.37 o                         
 -19   3   7         51.78         43.57        12.40 o                         
 -18   3   7        501.09        577.64        32.03 o                         
 -17   3   7          2.94          1.73         8.34 o                         
 -16   3   7        444.37        438.60        17.92 o                         
 -15   3   7         21.85         19.30         7.44 o                         
 -14   3   7       1770.55       1574.56        32.91 o                         
 -13   3   7       2206.66       2221.90        41.38 o                         
 -12   3   7        203.04        180.56         9.54 o                         
 -11   3   7          0.12          7.18         4.36 o                         
 -10   3   7        316.88        274.16        14.48 o                         
  -9   3   7        374.43        359.17        12.46 o                         
  -8   3   7         70.90         36.79         4.51 o                         
  -7   3   7        386.32        329.00        13.01 o                         
  -6   3   7        711.67        657.59        15.32 o                         
  -5   3   7       1646.38       1839.93        31.92 o                         
  -4   3   7        961.71       1064.76        17.98 o                         
  -3   3   7       3929.68       4228.09        58.44 o                         
  -2   3   7          0.04         16.87         4.95 o                         
  -1   3   7         29.42          3.96         3.62 o                         
   0   3   7       2284.75       2062.13        36.01 o                         
   1   3   7        124.53        139.92         6.34 o                         
   2   3   7       1557.88       1625.11        28.00 o                         
   3   3   7       5384.41       5758.17        83.20 o                         
   4   3   7        896.96        849.54        21.62 o                         
   5   3   7        654.35        816.58        21.64 o                         
   6   3   7         30.74         39.55         6.99 o                         
   7   3   7        293.17        322.53        14.09 o                         
   8   3   7        500.72        492.37        18.49 o                         
   9   3   7        151.55        135.06        10.57 o                         
  10   3   7         98.38         75.00         9.16 o                         
  11   3   7         73.80         99.95        10.32 o                         
  12   3   7         24.31          9.59         7.90 o                         
  13   3   7        262.03        256.66        22.92 o                         
  14   3   7       1583.54       1710.11        49.61 o                         
  15   3   7        182.38        199.35        19.10 o                         
  16   3   7         25.28         39.69        15.87 o                         
  17   3   7         36.70         25.33        14.90 o                         
  18   3   7        100.83        140.60        21.23 o                         
 -23   4   7          2.59          2.14        16.76 o                         
 -22   4   7        581.05        541.72        31.24 o                         
 -21   4   7        192.06        198.78        20.66 o                         
 -20   4   7        707.50        649.19        32.37 o                         
 -19   4   7        562.45        561.46        28.91 o                         
 -18   4   7        239.50        217.73        18.46 o                         
 -17   4   7         68.51         53.42        11.30 o                         
 -16   4   7         94.42         76.21        10.24 o                         
 -15   4   7        132.54        112.99         9.58 o                         
 -14   4   7         46.45         28.60         6.54 o                         
 -13   4   7        289.51        257.11        12.29 o                         
 -12   4   7        101.44        105.76         7.70 o                         
 -11   4   7        679.56        640.53        15.40 o                         
 -10   4   7          6.71          9.16         4.40 o                         
  -9   4   7        247.51        240.88        10.65 o                         
  -8   4   7       4332.53       4373.79        69.30 o                         
  -7   4   7       1902.67       1896.44        33.90 o                         
  -6   4   7       1979.73       2085.39        36.24 o                         
  -5   4   7       5467.98       5499.18        79.36 o                         
  -4   4   7         81.07        131.24         5.89 o                         
  -3   4   7        620.71        851.78        15.59 o                         
  -2   4   7       3093.14       3070.45        50.19 o                         
  -1   4   7      14209.92      15228.09       221.48 o                         
   0   4   7       1280.09       1257.74        25.16 o                         
   1   4   7        317.90        311.96        14.34 o                         
   2   4   7        116.78        125.62         6.35 o                         
   3   4   7        545.23        654.72        17.03 o                         
   4   4   7         27.07         10.56         3.68 o                         
   5   4   7        100.90        144.28         8.31 o                         
   6   4   7        289.02        303.83        13.76 o                         
   7   4   7       1260.29       1112.29        33.27 o                         
   8   4   7        961.22        988.39        26.37 o                         
   9   4   7       1272.03       1322.82        31.13 o                         
  10   4   7        145.08        157.89        11.91 o                         
  11   4   7        422.05        406.31        19.30 o                         
  12   4   7       1490.47       1607.61        40.25 o                         
  13   4   7        302.04        305.28        21.39 o                         
  14   4   7         33.32         20.18        10.68 o                         
  15   4   7        137.60        131.07        16.40 o                         
  16   4   7          4.44          5.29        13.79 o                         
  17   4   7         55.41         36.66        15.65 o                         
  18   4   7        241.44        253.82        29.73 o                         
 -23   5   7         56.24         61.18        22.41 o                         
 -22   5   7        309.80        311.01        25.24 o                         
 -21   5   7          6.58        -11.45        11.45 o                         
 -20   5   7          7.30        -10.53        10.60 o                         
 -19   5   7         55.99         67.07        13.29 o                         
 -18   5   7        907.74        852.86        34.90 o                         
 -17   5   7        472.85        466.26        22.34 o                         
 -16   5   7        293.33        325.38        18.60 o                         
 -15   5   7         21.77         24.33         8.72 o                         
 -14   5   7         73.01         88.70        10.74 o                         
 -13   5   7         29.63         22.10         6.22 o                         
 -12   5   7       2826.59       2779.94        45.42 o                         
 -11   5   7       2205.97       1947.11        33.63 o                         
 -10   5   7         13.81         11.07         2.53 o                         
  -9   5   7        935.06        963.47        23.28 o                         
  -8   5   7       1307.83       1135.40        23.97 o                         
  -7   5   7       3232.30       3221.08        53.48 o                         
  -6   5   7         89.60        103.13         5.14 o                         
  -5   5   7       2074.25       2224.90        34.30 o                         
  -4   5   7       1121.92       1318.85        23.78 o                         
  -3   5   7       2258.75       2230.36        34.24 o                         
  -2   5   7        118.06        152.39         8.06 o                         
  -1   5   7       3249.40       3480.94        57.28 o                         
   0   5   7         23.31         87.36         7.07 o                         
   1   5   7        224.47        223.52        10.56 o                         
   2   5   7         78.55         51.99         4.26 o                         
   3   5   7       1004.02       1006.11        20.86 o                         
   4   5   7       4779.72       4789.01        73.05 o                         
   5   5   7       5142.00       5336.18        80.52 o                         
   6   5   7          5.64         -0.76         4.44 o                         
   7   5   7        175.55        146.41         9.00 o                         
   8   5   7        403.66        333.56        18.30 o                         
   9   5   7        595.37        640.10        22.84 o                         
  10   5   7        244.16        229.90        19.82 o                         
  11   5   7        949.89       1046.00        31.03 o                         
  12   5   7         93.80         98.73        12.52 o                         
  13   5   7          8.52         -1.67         9.73 o                         
  14   5   7        855.66        878.32        45.69 o                         
  15   5   7          0.06         11.98        11.72 o                         
  16   5   7          3.07          6.72        13.97 o                         
  17   5   7         90.12        126.29        23.46 o                         
  18   5   7         14.16         24.05        18.21 o                         
 -22   6   7         27.02          5.18        14.49 o                         
 -21   6   7        426.28        408.63        28.84 o                         
 -20   6   7        216.42        181.08        26.37 o                         
 -19   6   7         32.53         25.48        12.56 o                         
 -18   6   7         41.30         43.50        11.96 o                         
 -17   6   7         42.62         38.58         9.99 o                         
 -16   6   7        197.73        193.71        15.76 o                         
 -15   6   7       1094.92       1111.32        42.05 o                         
 -14   6   7          0.06         -2.83         6.26 o                         
 -13   6   7       4994.63       4877.53        86.71 o                         
 -12   6   7       1007.66        987.14        21.81 o                         
 -11   6   7        114.36         96.30         7.41 o                         
 -10   6   7       1947.98       1887.52        33.30 o                         
  -9   6   7          2.12          4.35         2.75 o                         
  -8   6   7       1278.87       1164.48        25.16 o                         
  -7   6   7         64.15         76.08         6.59 o                         
  -6   6   7        139.42        114.57         7.14 o                         
  -5   6   7       1686.26       1428.45        26.05 o                         
  -4   6   7         18.27         39.44         5.06 o                         
  -3   6   7          8.23          8.96         3.48 o                         
  -2   6   7        675.47        707.69        15.11 o                         
  -1   6   7        348.38        311.06         9.20 o                         
   0   6   7        304.82        341.79         9.77 o                         
   1   6   7       1218.71       1157.22        21.05 o                         
   2   6   7       1762.04       1807.00        30.21 o                         
   3   6   7        635.13        657.14        18.49 o                         
   4   6   7         29.94         34.36         5.42 o                         
   5   6   7        687.58        618.82        17.75 o                         
   6   6   7        756.59        884.69        24.21 o                         
   7   6   7        109.93        110.06         8.56 o                         
   8   6   7          8.82         17.86         6.79 o                         
   9   6   7        883.85        849.31        29.04 o                         
  10   6   7        107.98        108.27        12.00 o                         
  11   6   7        106.78        100.54        11.42 o                         
  12   6   7        169.23        126.30        14.05 o                         
  13   6   7        990.43        976.02        41.68 o                         
  14   6   7        257.99        271.12        22.07 o                         
  15   6   7        131.81        138.26        18.61 o                         
  16   6   7         51.53         40.20        14.51 o                         
  17   6   7          2.66          6.48        15.30 o                         
 -22   7   7        140.80        234.43        24.18 o                         
 -21   7   7        720.30        726.25        37.41 o                         
 -20   7   7          8.13          5.83        11.50 o                         
 -19   7   7         22.47         13.56        11.22 o                         
 -18   7   7        442.45        435.88        24.51 o                         
 -17   7   7         12.73         17.88         9.12 o                         
 -16   7   7         82.64         77.78        11.34 o                         
 -15   7   7        689.33        696.24        31.09 o                         
 -14   7   7          1.15         37.76         8.39 o                         
 -13   7   7       2525.42       2455.51        50.66 o                         
 -12   7   7         67.78         59.31         8.36 o                         
 -11   7   7       1784.72       1746.54        33.09 o                         
 -10   7   7        508.92        483.55        28.17 o                         
  -9   7   7        346.59        345.13        12.63 o                         
  -8   7   7       1127.14       1106.27        24.19 o                         
  -7   7   7       2320.72       2274.22        38.62 o                         
  -6   7   7       4588.49       4584.29        69.92 o                         
  -5   7   7         10.60          8.95         3.98 o                         
  -4   7   7        366.13        438.11        14.14 o                         
  -3   7   7       3471.42       3632.41        56.97 o                         
  -2   7   7        710.95        626.83        20.07 o                         
  -1   7   7        979.60       1039.58        22.35 o                         
   0   7   7        338.91        360.94        12.73 o                         
   1   7   7         21.12         20.15         5.23 o                         
   2   7   7         39.97         50.41         6.06 o                         
   3   7   7        553.41        551.63        16.83 o                         
   4   7   7        101.36        136.29         9.32 o                         
   5   7   7        709.98        718.72        20.86 o                         
   6   7   7        828.75        812.91        22.03 o                         
   7   7   7          4.02         15.10         5.83 o                         
   8   7   7       6121.73       6052.09        98.98 o                         
   9   7   7       1136.27       1170.30        34.78 o                         
  10   7   7          3.69         12.50         7.86 o                         
  11   7   7        661.10        696.08        31.17 o                         
  12   7   7        212.07        141.55        14.78 o                         
  13   7   7         95.24         69.16        15.20 o                         
  14   7   7          0.82         46.62        14.13 o                         
  15   7   7         18.26         18.95        14.29 o                         
  16   7   7        103.32        123.29        25.49 o                         
  17   7   7        134.40        145.03        23.86 o                         
 -21   8   7        449.66        444.01        29.08 o                         
 -20   8   7        271.02        326.65        23.37 o                         
 -19   8   7          8.40         -1.48        10.49 o                         
 -18   8   7          2.05         -1.23         9.73 o                         
 -17   8   7        644.98        658.24        27.93 o                         
 -16   8   7        150.35        146.67        13.78 o                         
 -15   8   7         24.07         37.78         9.28 o                         
 -14   8   7         80.97         65.84        15.14 o                         
 -13   8   7       2519.79       2419.99        50.62 o                         
 -12   8   7        522.23        451.95        19.77 o                         
 -11   8   7        105.53        110.35         9.51 o                         
 -10   8   7        221.41        218.19        14.97 o                         
  -9   8   7        711.53        615.62        19.75 o                         
  -8   8   7       4647.39       4314.80        67.61 o                         
  -7   8   7       1237.78       1159.96        24.41 o                         
  -6   8   7        512.18        485.06        15.44 o                         
  -5   8   7       4794.89       4555.70        70.52 o                         
  -4   8   7         35.46         23.48         5.27 o                         
  -3   8   7        448.82        425.25        14.55 o                         
  -2   8   7         10.27          5.53         4.71 o                         
  -1   8   7       1064.65        973.69        21.94 o                         
   0   8   7        585.55        553.27        22.27 o                         
   1   8   7       1272.83       1272.63        26.28 o                         
   2   8   7         59.59         49.25         6.63 o                         
   3   8   7        237.54        305.00        14.67 o                         
   4   8   7          7.71          3.74         5.41 o                         
   5   8   7       2090.08       1995.66        37.35 o                         
   6   8   7       1059.45       1118.97        28.04 o                         
   7   8   7       1054.86       1137.45        28.85 o                         
   8   8   7        847.74        727.76        24.32 o                         
   9   8   7        417.41        410.93        18.71 o                         
  10   8   7         95.28         77.19        11.56 o                         
  11   8   7        123.74        139.61        25.03 o                         
  12   8   7        407.43        422.05        27.22 o                         
  13   8   7        795.18        798.25        38.14 o                         
  14   8   7        213.91        284.91        26.76 o                         
  15   8   7        335.49        364.49        27.78 o                         
  16   8   7         78.11         44.89        16.15 o                         
 -20   9   7        172.71        263.76        33.25 o                         
 -19   9   7        246.65        232.45        23.39 o                         
 -18   9   7         46.81         47.25        12.11 o                         
 -17   9   7          6.35          1.75         9.30 o                         
 -16   9   7         42.96         50.04        10.71 o                         
 -15   9   7         16.08         10.49         8.82 o                         
 -14   9   7        293.46        324.85        18.40 o                         
 -13   9   7        162.87        153.22        13.78 o                         
 -12   9   7       1125.24       1069.53        31.89 o                         
 -11   9   7        628.68        575.97        20.64 o                         
 -10   9   7        428.53        366.77        17.63 o                         
  -9   9   7        205.46        204.95        11.56 o                         
  -8   9   7         71.57         77.85         7.89 o                         
  -7   9   7         44.32         48.23         6.32 o                         
  -6   9   7       1649.92       1515.08        31.43 o                         
  -5   9   7       1165.85       1146.35        24.97 o                         
  -4   9   7         57.06         64.43         6.86 o                         
  -3   9   7       6280.89       6002.09        94.96 o                         
  -2   9   7        714.15        758.14        20.06 o                         
  -1   9   7        575.30        525.50        16.86 o                         
   0   9   7         31.83         47.58         6.76 o                         
   1   9   7       8318.75       7877.08       116.21 o                         
   2   9   7          0.07          1.61         5.77 o                         
   3   9   7         38.28         24.25         6.27 o                         
   4   9   7        862.78        768.83        22.41 o                         
   5   9   7        177.72        171.53        11.73 o                         
   6   9   7         54.56         77.10         9.67 o                         
   7   9   7        738.15        729.77        27.49 o                         
   8   9   7        937.84       1016.81        35.04 o                         
   9   9   7         62.74         47.34        10.15 o                         
  10   9   7          2.99         -1.74         8.51 o                         
  11   9   7          0.57         -8.65         8.65 o                         
  12   9   7        203.88        212.89        19.54 o                         
  13   9   7        109.42        154.62        19.25 o                         
  14   9   7        210.33        176.61        20.94 o                         
  15   9   7         19.54         36.45        22.79 o                         
 -20  10   7          3.84         -3.84        14.87 o                         
 -19  10   7        399.27        369.69        28.46 o                         
 -18  10   7         47.56         21.01        18.60 o                         
 -17  10   7         98.62        121.10        23.95 o                         
 -16  10   7         15.95         12.87        11.12 o                         
 -15  10   7          7.88          8.53         9.23 o                         
 -14  10   7          0.93         -5.38         9.25 o                         
 -13  10   7        267.43        246.66        18.59 o                         
 -12  10   7          2.34         14.04         8.80 o                         
 -11  10   7         61.99         67.75        11.20 o                         
 -10  10   7        125.14        109.49        11.34 o                         
  -9  10   7       2029.41       1960.54        44.45 o                         
  -8  10   7       1329.40       1171.20        29.96 o                         
  -7  10   7        990.35        826.72        24.81 o                         
  -6  10   7         27.01         15.30         6.82 o                         
  -5  10   7       2483.02       2202.83        43.41 o                         
  -4  10   7          0.90          7.33         5.91 o                         
  -3  10   7       1465.05       1353.13        31.55 o                         
  -2  10   7        376.41        387.01        19.97 o                         
  -1  10   7        120.81        164.02        15.51 o                         
   0  10   7         33.69         19.94         7.01 o                         
   1  10   7         69.11         64.03         9.15 o                         
   2  10   7          0.87          4.93         6.22 o                         
   3  10   7        324.97        276.22        15.16 o                         
   4  10   7        382.30        423.47        18.67 o                         
   5  10   7        441.79        436.34        19.69 o                         
   6  10   7          0.42          1.17         7.35 o                         
   7  10   7         45.81         26.27         8.98 o                         
   8  10   7        291.85        307.92        20.17 o                         
   9  10   7        196.09        179.90        15.54 o                         
  10  10   7          0.01         -1.23         9.94 o                         
  11  10   7        192.67        153.71        22.29 o                         
  12  10   7        149.21        140.12        19.04 o                         
  13  10   7        444.80        503.21        31.85 o                         
  14  10   7        380.09        347.07        33.15 o                         
 -19  11   7         16.64        -13.65        17.05 o                         
 -18  11   7        193.89        173.97        35.62 o                         
 -17  11   7          3.07         -5.90        11.47 o                         
 -16  11   7         37.08         26.87        12.25 o                         
 -15  11   7         16.97         -3.22        10.36 o                         
 -14  11   7       1308.07       1311.42        70.38 o                         
 -13  11   7         86.26         85.31        13.75 o                         
 -12  11   7        158.81        142.46        19.35 o                         
 -11  11   7        909.40        865.71        33.18 o                         
 -10  11   7        133.70         91.52        13.06 o                         
  -9  11   7         65.66         81.64        11.70 o                         
  -8  11   7         76.08         59.06        11.49 o                         
  -7  11   7        177.81        196.08        14.26 o                         
  -6  11   7        157.29        170.61        15.50 o                         
  -5  11   7         75.11         55.34         9.81 o                         
  -4  11   7         52.67         68.76        10.26 o                         
  -3  11   7         55.48         27.13        10.52 o                         
  -2  11   7       1582.63       1538.27        38.01 o                         
  -1  11   7        216.63        196.71        16.22 o                         
   0  11   7        560.38        586.41        27.21 o                         
   1  11   7        893.79        980.12        36.02 o                         
   2  11   7        314.07        287.41        25.57 o                         
   3  11   7        244.15        258.39        18.79 o                         
   4  11   7         39.15         23.61         9.51 o                         
   5  11   7          6.36          7.38         9.72 o                         
   6  11   7       1333.99       1292.79        41.02 o                         
   7  11   7         41.11         54.80        13.42 o                         
   8  11   7         43.38         50.82        13.32 o                         
   9  11   7        541.56        514.02        32.75 o                         
  10  11   7       1030.99       1015.19        49.16 o                         
  11  11   7         12.87          9.56        15.19 o                         
  12  11   7       2043.15       2158.22        71.29 o                         
  13  11   7         64.04         76.78        19.15 o                         
 -17  12   7        204.12        180.66        23.36 o                         
 -16  12   7        243.34        263.00        26.24 o                         
 -15  12   7        734.50        750.19        39.90 o                         
 -14  12   7         32.78         26.68        15.48 o                         
 -13  12   7          1.19         -4.06        11.53 o                         
 -12  12   7        300.24        308.55        25.04 o                         
 -11  12   7         95.97        132.77        17.54 o                         
 -10  12   7         24.49          5.91        10.26 o                         
  -9  12   7        816.27        833.78        34.61 o                         
  -8  12   7         80.91         55.16        14.93 o                         
  -7  12   7       1114.08       1147.20        39.64 o                         
  -6  12   7        552.16        502.82        23.07 o                         
  -5  12   7        202.68        197.39        20.34 o                         
  -4  12   7          6.34         10.87        10.55 o                         
  -3  12   7       1560.73       1539.73        44.31 o                         
  -2  12   7        602.78        682.36        30.20 o                         
  -1  12   7         44.95         66.03        11.55 o                         
   0  12   7          0.00          2.91         8.97 o                         
   1  12   7         70.81         69.96        13.05 o                         
   2  12   7         94.27         96.44        17.26 o                         
   3  12   7         53.42         47.96        12.24 o                         
   4  12   7         58.27         63.82        15.74 o                         
   5  12   7       2064.06       2063.22        53.05 o                         
   6  12   7         28.10         20.57        12.36 o                         
   7  12   7         95.88         98.46        16.42 o                         
   8  12   7         33.28         27.75        14.55 o                         
   9  12   7          0.31          2.69        15.37 o                         
  10  12   7          2.22         -6.19        14.28 o                         
  11  12   7         18.35         49.88        16.84 o                         
  12  12   7        122.06        102.12        20.49 o                         
 -16  13   7        808.07        884.11        46.09 o                         
 -15  13   7          0.44         16.22        14.51 o                         
 -14  13   7        347.49        315.31        27.14 o                         
 -13  13   7        106.45        120.52        20.38 o                         
 -12  13   7         14.20         16.77        13.84 o                         
 -11  13   7        131.91        163.02        28.18 o                         
 -10  13   7        321.54        353.97        26.47 o                         
  -9  13   7        414.67        469.75        26.93 o                         
  -8  13   7         42.71         21.25        12.08 o                         
  -7  13   7         23.88         45.00        13.69 o                         
  -6  13   7          1.70         -9.77        10.79 o                         
  -5  13   7         63.49         75.35        14.42 o                         
  -4  13   7         32.28         18.02        10.25 o                         
  -3  13   7        366.00        409.52        29.51 o                         
  -2  13   7        285.20        281.16        20.63 o                         
  -1  13   7        127.50        101.08        14.63 o                         
   0  13   7         97.26         91.01        14.27 o                         
   1  13   7        104.34        117.92        16.01 o                         
   2  13   7        292.57        287.79        22.00 o                         
   3  13   7        185.72        191.40        21.27 o                         
   4  13   7         79.07        104.22        15.65 o                         
   5  13   7          0.20          2.79        10.69 o                         
   6  13   7          0.06         14.83        12.45 o                         
   7  13   7         87.46        119.32        18.47 o                         
   8  13   7        369.79        395.66        32.08 o                         
   9  13   7         31.79         55.77        20.15 o                         
  10  13   7        766.60        791.25        58.35 o                         
  11  13   7         50.60         69.54        19.33 o                         
 -14  14   7       1202.94       1217.52        59.85 o                         
 -13  14   7         74.97         76.04        19.99 o                         
 -12  14   7        797.31        836.88        59.12 o                         
 -11  14   7         35.74         32.80        17.00 o                         
 -10  14   7         96.95         37.94        16.39 o                         
  -9  14   7       1857.99       1839.96        61.61 o                         
  -8  14   7         29.61         10.73        16.11 o                         
  -7  14   7        465.66        510.60        32.70 o                         
  -6  14   7       1760.76       1751.31        60.79 o                         
  -5  14   7        641.53        748.08        39.19 o                         
  -4  14   7         33.70         34.43        17.99 o                         
  -3  14   7        172.39        220.35        19.86 o                         
  -2  14   7         60.92         56.35        13.85 o                         
  -1  14   7          0.01        -10.41        10.41 o                         
   0  14   7          9.78          0.94        10.77 o                         
   1  14   7          3.37         15.06        11.55 o                         
   2  14   7          0.00         -9.11        11.46 o                         
   3  14   7         15.01          9.08        18.76 o                         
   4  14   7        381.68        352.81        24.92 o                         
   5  14   7        350.33        297.04        26.00 o                         
   6  14   7        432.17        463.95        51.14 o                         
   7  14   7         94.77         62.85        17.65 o                         
   8  14   7        995.23       1073.62        66.74 o                         
   9  14   7         11.63         34.43        23.87 o                         
 -12  15   7          0.64         -9.38        16.30 o                         
 -11  15   7         15.85         14.34        17.23 o                         
 -10  15   7         50.13         46.97        18.66 o                         
  -9  15   7        421.71        400.98        34.97 o                         
  -8  15   7        286.43        293.25        26.41 o                         
  -7  15   7        562.15        567.67        35.70 o                         
  -6  15   7        114.23         89.93        19.19 o                         
  -5  15   7        157.41        177.63        21.94 o                         
  -4  15   7        278.10        238.09        25.16 o                         
  -3  15   7        287.23        315.04        28.86 o                         
  -2  15   7        240.10        235.56        22.32 o                         
  -1  15   7       2332.17       2399.90        71.94 o                         
   0  15   7         91.49         91.95        21.27 o                         
   1  15   7        327.46        382.41        41.03 o                         
   2  15   7         75.34         77.05        16.29 o                         
   3  15   7         30.76         32.72        14.48 o                         
   4  15   7        995.59       1177.69        66.49 o                         
   5  15   7        513.94        510.59        34.07 o                         
   6  15   7        113.91        179.08        23.31 o                         
   7  15   7         13.87         12.87        14.19 o                         
  -9  16   7       1094.36       1240.61        62.77 o                         
  -8  16   7         34.71         40.73        17.67 o                         
  -7  16   7        243.65        298.59        35.35 o                         
  -6  16   7        443.87        514.36        35.99 o                         
  -5  16   7        162.21        161.68        23.28 o                         
  -4  16   7         70.31         76.99        18.74 o                         
  -3  16   7          0.19         -1.98        14.93 o                         
  -2  16   7       1930.02       1999.79        93.06 o                         
  -1  16   7        178.81        221.95        25.26 o                         
   0  16   7        228.79        246.95        23.03 o                         
   1  16   7        191.35        200.76        22.10 o                         
   2  16   7         21.90         20.17        13.74 o                         
   3  16   7        308.72        316.26        26.74 o                         
   4  16   7          4.42          6.43        19.69 o                         
 -24   0   8        262.75        262.39        39.89 o                         
 -22   0   8          0.66          4.78        19.76 o                         
 -20   0   8        639.61        646.99        50.62 o                         
 -18   0   8        658.24        658.88        36.16 o                         
 -16   0   8          0.01          4.73         8.72 o                         
 -14   0   8       1853.30       1690.79        43.56 o                         
 -12   0   8       2319.21       1981.58        48.25 o                         
 -10   0   8        394.01        376.72        16.27 o                         
  -8   0   8       1593.31       1475.08        36.01 o                         
  -6   0   8       2160.00       2282.68        50.33 o                         
  -4   0   8       1725.89       1626.41        37.79 o                         
  -2   0   8       9577.65       9751.88       191.59 o                         
   0   0   8       3983.21       3963.17        83.37 o                         
   2   0   8       1564.30       1555.16        33.84 o                         
   4   0   8        356.76        413.15        26.16 o                         
   6   0   8         61.00         40.80        10.38 o                         
   8   0   8        262.93        298.53        23.62 o                         
  10   0   8        446.53        451.19        29.06 o                         
  12   0   8       1295.52       1319.96        57.54 o                         
  14   0   8       1566.46       1385.55       108.02 o                         
  16   0   8         58.64         48.25        22.19 o                         
  18   0   8        124.80        162.83        58.16 o                         
 -24   1   8        266.25        264.06        37.74 o                         
 -23   1   8        152.65        129.39        20.50 o                         
 -22   1   8         71.43         92.91        18.22 o                         
 -21   1   8         43.26         46.71        16.15 o                         
 -20   1   8          1.63          2.62         9.56 o                         
 -19   1   8        925.93        863.49        33.84 o                         
 -18   1   8        283.76        265.75        26.17 o                         
 -17   1   8        684.18        734.72        25.82 o                         
 -16   1   8        324.53        267.91        15.12 o                         
 -15   1   8       2171.59       2009.17        39.18 o                         
 -14   1   8        578.06        526.40        17.20 o                         
 -13   1   8          8.13         19.52         4.39 o                         
 -12   1   8        147.79        174.75         8.18 o                         
 -11   1   8       2313.23       2100.20        35.36 o                         
 -10   1   8        718.40        762.56        20.91 o                         
  -9   1   8        769.00        718.33        15.95 o                         
  -8   1   8        185.40        252.51        10.58 o                         
  -7   1   8       3274.52       3537.02        50.03 o                         
  -6   1   8        933.23        867.89        15.62 o                         
  -5   1   8       1094.23        916.27        17.14 o                         
  -4   1   8       4042.64       4198.46        61.33 o                         
  -3   1   8        791.30        940.66        22.07 o                         
  -2   1   8       2779.61       2997.60        45.60 o                         
  -1   1   8       1632.88       1835.82        31.63 o                         
   0   1   8       1216.79       1437.67        25.08 o                         
   1   1   8       1561.14       1697.71        28.51 o                         
   2   1   8       3268.83       3306.63        47.96 o                         
   3   1   8          8.85          7.11         3.76 o                         
   4   1   8        158.23        195.44         9.33 o                         
   5   1   8       3582.97       3537.83        55.74 o                         
   6   1   8        420.39        404.77        13.04 o                         
   7   1   8        987.01        857.68        23.39 o                         
   8   1   8        950.86        977.46        24.94 o                         
   9   1   8         73.63         78.84        12.70 o                         
  10   1   8        763.66        776.69        27.49 o                         
  11   1   8        838.13        886.16        30.80 o                         
  12   1   8         60.12         60.19        11.44 o                         
  13   1   8        218.25        219.51        16.52 o                         
  14   1   8         53.19         40.36        11.51 o                         
  15   1   8        352.74        327.59        26.17 o                         
  16   1   8          4.00         -3.43        11.99 o                         
  17   1   8        442.83        461.10        47.78 o                         
  18   1   8         33.58         28.01        16.85 o                         
 -24   2   8         22.81         26.98        17.10 o                         
 -23   2   8        157.08        173.01        23.94 o                         
 -22   2   8        144.41        168.28        22.02 o                         
 -21   2   8         35.91         33.46        12.30 o                         
 -20   2   8        211.36        222.76        19.65 o                         
 -19   2   8        107.28         92.53        13.56 o                         
 -18   2   8         21.17          1.11         8.76 o                         
 -17   2   8          9.24         -0.50         6.57 o                         
 -16   2   8        231.09        207.39        13.20 o                         
 -15   2   8        876.04        851.00        23.39 o                         
 -14   2   8        196.47        200.75        10.67 o                         
 -13   2   8         85.11         69.46         6.68 o                         
 -12   2   8       3651.85       3437.09        50.90 o                         
 -11   2   8          2.15          0.42         2.84 o                         
 -10   2   8        264.76        227.64         8.72 o                         
  -9   2   8       1463.41       1661.44        30.97 o                         
  -8   2   8          0.50          0.63         3.32 o                         
  -7   2   8          2.91          0.06         3.29 o                         
  -6   2   8        442.60        541.08        13.45 o                         
  -5   2   8       6957.60       7151.54        95.92 o                         
  -4   2   8        832.11        774.65        15.41 o                         
  -3   2   8        417.88        356.80         9.48 o                         
  -2   2   8        284.35        249.14         8.49 o                         
  -1   2   8        559.99        609.52        14.48 o                         
   0   2   8       4049.60       4379.13        61.41 o                         
   1   2   8         68.93        111.84         5.87 o                         
   2   2   8        631.48        573.10        13.58 o                         
   3   2   8        578.09        618.25        17.69 o                         
   4   2   8       1645.08       1584.81        30.79 o                         
   5   2   8        114.36        156.95         9.47 o                         
   6   2   8       3507.32       3538.74        60.10 o                         
   7   2   8          1.04         -1.55         4.83 o                         
   8   2   8        225.82        218.54        17.12 o                         
   9   2   8        516.89        504.09        21.12 o                         
  10   2   8        372.27        399.34        19.39 o                         
  11   2   8         50.85         32.87         9.06 o                         
  12   2   8        251.45        294.78        17.86 o                         
  13   2   8        105.81        113.68        13.13 o                         
  14   2   8        829.57        816.73        34.88 o                         
  15   2   8        173.88        183.71        21.60 o                         
  16   2   8          1.81          4.21        13.12 o                         
  17   2   8        184.22        188.30        22.83 o                         
  18   2   8         24.11         38.22        16.09 o                         
 -24   3   8         22.20         28.22        17.71 o                         
 -23   3   8       1476.15       1581.08        63.35 o                         
 -22   3   8        259.82        239.86        22.03 o                         
 -21   3   8          9.68         18.49        12.04 o                         
 -20   3   8         33.31         42.14        19.10 o                         
 -19   3   8        477.82        481.95        26.36 o                         
 -18   3   8        267.47        239.62        18.33 o                         
 -17   3   8        184.40        169.60        19.31 o                         
 -16   3   8        222.03        219.12        17.83 o                         
 -15   3   8       6963.55       6769.53       108.09 o                         
 -14   3   8        370.62        350.62        17.19 o                         
 -13   3   8         34.05         47.57         8.02 o                         
 -12   3   8        599.01        570.47        13.62 o                         
 -11   3   8       2782.21       2519.84        39.39 o                         
 -10   3   8       1478.87       1441.42        28.04 o                         
  -9   3   8        502.59        512.81        15.22 o                         
  -8   3   8        946.72       1100.90        22.46 o                         
  -7   3   8       1578.22       1780.08        32.01 o                         
  -6   3   8        935.49        948.67        19.76 o                         
  -5   3   8          6.62          3.71         2.25 o                         
  -4   3   8       1899.98       2016.08        31.02 o                         
  -3   3   8       2613.57       2602.17        38.14 o                         
  -2   3   8       1667.95       1914.01        34.14 o                         
  -1   3   8      10457.39      11156.59       164.51 o                         
   0   3   8       8147.15       8680.59       129.91 o                         
   1   3   8       1532.31       1790.89        29.68 o                         
   2   3   8        555.00        533.45        16.85 o                         
   3   3   8        769.91        767.53        19.48 o                         
   4   3   8       1285.78       1508.01        30.27 o                         
   5   3   8       1128.21       1118.32        28.33 o                         
   6   3   8          1.46          3.08         5.04 o                         
   7   3   8       1227.40       1200.92        27.99 o                         
   8   3   8        220.92        215.69        12.46 o                         
   9   3   8       1278.26       1221.10        30.07 o                         
  10   3   8          0.09         -6.74         6.74 o                         
  11   3   8       1436.67       1527.79        40.06 o                         
  12   3   8        750.23        761.06        32.62 o                         
  13   3   8        163.96        193.74        22.68 o                         
  14   3   8         28.97         34.52        12.17 o                         
  15   3   8         18.97          5.17        14.15 o                         
  16   3   8          2.01         -2.36        14.51 o                         
  17   3   8        432.89        515.90        35.30 o                         
  18   3   8          2.11          0.92        15.55 o                         
 -23   4   8         11.16          0.21        14.10 o                         
 -22   4   8         89.05         62.36        15.27 o                         
 -21   4   8        229.16        235.86        21.33 o                         
 -20   4   8        116.02        151.56        17.67 o                         
 -19   4   8        411.37        379.13        24.24 o                         
 -18   4   8         73.22         75.93        13.21 o                         
 -17   4   8         28.15         20.99         9.42 o                         
 -16   4   8        219.15        211.34        17.01 o                         
 -15   4   8        566.48        499.57        22.01 o                         
 -14   4   8       1879.63       1794.26        40.28 o                         
 -13   4   8        574.59        507.53        21.69 o                         
 -12   4   8        378.26        408.17        16.28 o                         
 -11   4   8          2.56          4.50         4.34 o                         
 -10   4   8         22.63         16.77         4.98 o                         
  -9   4   8        921.46       1058.43        22.92 o                         
  -8   4   8       1012.01       1049.02        22.42 o                         
  -7   4   8        722.20        687.01        17.36 o                         
  -6   4   8        711.51        749.13        17.66 o                         
  -5   4   8       1844.69       1783.13        28.17 o                         
  -4   4   8        398.45        429.30        10.74 o                         
  -3   4   8        167.65        217.61         9.96 o                         
  -2   4   8        165.53        293.64        14.90 o                         
  -1   4   8        943.90        832.02        19.38 o                         
   0   4   8        793.13        999.03        24.84 o                         
   1   4   8       3874.30       4186.84        67.87 o                         
   2   4   8       4980.33       5133.94        72.40 o                         
   3   4   8       2938.64       3060.73        49.22 o                         
   4   4   8        242.34        237.38        12.80 o                         
   5   4   8         91.00        126.03        10.47 o                         
   6   4   8        277.80        251.64        14.10 o                         
   7   4   8        323.24        281.73        14.31 o                         
   8   4   8        775.44        824.74        25.31 o                         
   9   4   8       1343.94       1355.49        31.99 o                         
  10   4   8        330.35        353.06        17.21 o                         
  11   4   8        297.31        306.78        18.21 o                         
  12   4   8        234.76        235.38        16.89 o                         
  13   4   8       1247.63       1270.99        45.01 o                         
  14   4   8        427.60        457.63        27.10 o                         
  15   4   8          0.49          5.70        11.35 o                         
  16   4   8          0.19         -4.32        12.33 o                         
  17   4   8         22.02          8.72        16.13 o                         
 -23   5   8         49.99         42.16        15.75 o                         
 -22   5   8        134.32         96.91        17.75 o                         
 -21   5   8        280.30        290.94        23.84 o                         
 -20   5   8          2.16          5.59        10.73 o                         
 -19   5   8        113.78         70.75        16.26 o                         
 -18   5   8        850.93        878.52        39.61 o                         
 -17   5   8         28.24         25.87        11.10 o                         
 -16   5   8        636.04        580.72        25.34 o                         
 -15   5   8        447.90        417.40        20.82 o                         
 -14   5   8       1735.48       1659.07        38.08 o                         
 -13   5   8         67.59         54.18         8.39 o                         
 -12   5   8        452.12        433.62        15.48 o                         
 -11   5   8       1173.62       1128.72        25.09 o                         
 -10   5   8       2301.99       2217.03        40.46 o                         
  -9   5   8       1570.81       1562.34        30.83 o                         
  -8   5   8        125.35         90.09         7.22 o                         
  -7   5   8        365.08        407.95        14.27 o                         
  -6   5   8       1486.67       1358.94        26.82 o                         
  -5   5   8        187.29        262.83         9.31 o                         
  -4   5   8         62.71        111.63         6.22 o                         
  -3   5   8        255.83        228.29         8.64 o                         
  -2   5   8        306.34        402.18        13.79 o                         
  -1   5   8        131.69        164.51         9.18 o                         
   0   5   8       3347.79       3339.66        56.21 o                         
   1   5   8         24.79         23.61         5.36 o                         
   2   5   8        221.67        222.84         9.14 o                         
   3   5   8        570.07        758.76        18.41 o                         
   4   5   8         55.60         48.53         9.13 o                         
   5   5   8       1551.91       1492.22        28.93 o                         
   6   5   8          2.14         -0.03         5.92 o                         
   7   5   8        313.83        286.85        15.59 o                         
   8   5   8        840.78        861.13        26.31 o                         
   9   5   8        145.41        172.10        12.26 o                         
  10   5   8         27.04         30.66        10.60 o                         
  11   5   8        308.44        297.27        18.09 o                         
  12   5   8        136.58        113.05        14.69 o                         
  13   5   8          1.57         -6.10         9.60 o                         
  14   5   8        717.85        802.24        39.12 o                         
  15   5   8        899.61        902.06        42.37 o                         
  16   5   8        264.39        284.56        28.05 o                         
  17   5   8         34.41         -8.04        15.65 o                         
 -22   6   8        253.69        298.16        26.69 o                         
 -21   6   8         54.22         50.50        14.18 o                         
 -20   6   8        144.30        173.79        19.48 o                         
 -19   6   8       1012.60       1071.58        40.12 o                         
 -18   6   8         15.40          2.95         9.18 o                         
 -17   6   8        301.73        292.85        21.02 o                         
 -16   6   8       1004.13        998.29        32.16 o                         
 -15   6   8        120.31         84.02        10.48 o                         
 -14   6   8       1084.50       1088.55        31.18 o                         
 -13   6   8       1453.94       1428.82        34.14 o                         
 -12   6   8        140.38        103.15         8.72 o                         
 -11   6   8         91.64         88.28         8.06 o                         
 -10   6   8        550.03        490.57        17.09 o                         
  -9   6   8        458.11        469.43        16.38 o                         
  -8   6   8        157.03        108.27         8.07 o                         
  -7   6   8        316.25        294.13         9.19 o                         
  -6   6   8        858.31        819.41        18.46 o                         
  -5   6   8       1466.66       1430.51        26.55 o                         
  -4   6   8         19.80         24.83         4.20 o                         
  -3   6   8       2456.53       2310.23        36.08 o                         
  -2   6   8       2847.63       2748.85        48.16 o                         
  -1   6   8        387.19        355.44        14.34 o                         
   0   6   8        161.06        125.90        10.41 o                         
   1   6   8       1534.77       1496.17        30.61 o                         
   2   6   8          5.64         10.20         3.45 o                         
   3   6   8        551.56        546.15        16.17 o                         
   4   6   8        963.96        917.72        21.84 o                         
   5   6   8        830.48        806.13        20.63 o                         
   6   6   8        220.75        220.33        12.20 o                         
   7   6   8        689.20        679.02        34.18 o                         
   8   6   8       1563.46       1523.79        34.68 o                         
   9   6   8        449.96        399.66        18.72 o                         
  10   6   8         38.76         35.51        11.38 o                         
  11   6   8         24.65         28.14         9.94 o                         
  12   6   8         84.58         80.85        14.75 o                         
  13   6   8         20.07         23.48        13.55 o                         
  14   6   8         46.86         33.56        14.37 o                         
  15   6   8         98.56         93.99        17.71 o                         
  16   6   8         42.40         80.87        20.69 o                         
  17   6   8        240.85        205.10        27.11 o                         
 -22   7   8        116.13        108.80        17.00 o                         
 -21   7   8          3.19         28.50        13.69 o                         
 -20   7   8        828.49        802.86        35.91 o                         
 -19   7   8         12.28          9.28        11.11 o                         
 -18   7   8        295.29        261.87        18.49 o                         
 -17   7   8        266.06        283.18        18.23 o                         
 -16   7   8        720.12        688.13        27.18 o                         
 -15   7   8       2170.30       2077.72        46.88 o                         
 -14   7   8         57.86         65.25         9.72 o                         
 -13   7   8        437.27        452.16        20.35 o                         
 -12   7   8        302.88        287.62        13.82 o                         
 -11   7   8        250.20        223.37        13.72 o                         
 -10   7   8        192.45        184.37        11.12 o                         
  -9   7   8        193.72        174.08         8.53 o                         
  -8   7   8        957.61        917.10        21.61 o                         
  -7   7   8        451.99        400.92        13.42 o                         
  -6   7   8        377.94        340.58        12.09 o                         
  -5   7   8        458.78        405.19        14.15 o                         
  -4   7   8        176.83        231.36        10.65 o                         
  -3   7   8       1513.05       1429.60        27.44 o                         
  -2   7   8        306.83        266.78        13.01 o                         
  -1   7   8        559.88        559.17        19.24 o                         
   0   7   8       4242.26       4170.72        73.54 o                         
   1   7   8       2132.48       2086.49        42.44 o                         
   2   7   8        530.03        510.01        24.57 o                         
   3   7   8        826.51        829.46        21.02 o                         
   4   7   8        150.74        171.28         9.70 o                         
   5   7   8       1200.50       1214.91        26.61 o                         
   6   7   8        258.60        245.77        12.19 o                         
   7   7   8        100.77         90.54         9.78 o                         
   8   7   8        196.02        231.63        14.03 o                         
   9   7   8         54.81         59.92        13.27 o                         
  10   7   8         55.73         48.27        10.21 o                         
  11   7   8        716.85        711.84        28.60 o                         
  12   7   8         19.12         27.02        12.71 o                         
  13   7   8        638.21        683.86        42.54 o                         
  14   7   8        557.27        568.03        33.95 o                         
  15   7   8         21.50          4.77        13.76 o                         
  16   7   8         21.93         35.24        15.46 o                         
 -21   8   8         92.97         92.13        23.51 o                         
 -20   8   8          1.80          1.31        13.02 o                         
 -19   8   8         20.36         24.29        11.98 o                         
 -18   8   8        428.57        470.84        38.76 o                         
 -17   8   8         70.31         58.59        11.65 o                         
 -16   8   8        161.26        146.63        13.69 o                         
 -15   8   8        221.28        184.09        14.77 o                         
 -14   8   8        127.09        147.44        19.13 o                         
 -13   8   8         80.22         66.63        10.96 o                         
 -12   8   8        231.49        211.06        17.84 o                         
 -11   8   8        409.37        463.00        19.51 o                         
 -10   8   8         46.08         49.60         7.62 o                         
  -9   8   8       2576.71       2253.60        42.99 o                         
  -8   8   8       1030.79        977.03        22.27 o                         
  -7   8   8        121.57        160.15         9.54 o                         
  -6   8   8        736.29        673.92        18.06 o                         
  -5   8   8        827.06        722.46        26.83 o                         
  -4   8   8        940.12        838.57        20.66 o                         
  -3   8   8        275.50        299.79        12.27 o                         
  -2   8   8       4655.95       4348.11        68.09 o                         
  -1   8   8       1329.38       1409.53        28.03 o                         
   0   8   8        465.34        419.32        14.42 o                         
   1   8   8       1877.15       1791.37        33.59 o                         
   2   8   8        294.53        274.10        12.85 o                         
   3   8   8       1039.49        988.79        25.04 o                         
   4   8   8        268.58        276.43        19.68 o                         
   5   8   8        159.28        169.72        12.24 o                         
   6   8   8          0.09         14.50         7.53 o                         
   7   8   8        375.44        365.69        20.47 o                         
   8   8   8        887.81        836.97        30.31 o                         
   9   8   8        201.95        228.34        20.58 o                         
  10   8   8         54.14         50.93        11.13 o                         
  11   8   8          2.92          7.31        10.15 o                         
  12   8   8        100.99         88.47        20.59 o                         
  13   8   8        333.64        295.29        24.38 o                         
  14   8   8        367.77        443.17        33.56 o                         
  15   8   8         14.17         23.75        14.52 o                         
 -21   9   8        191.61        178.66        23.46 o                         
 -20   9   8          0.89         -2.35        13.98 o                         
 -19   9   8          9.74          0.66        13.14 o                         
 -18   9   8         30.93         51.90        12.53 o                         
 -17   9   8         28.69         30.83        10.50 o                         
 -16   9   8        111.23        112.28        13.29 o                         
 -15   9   8          4.04          8.20        10.01 o                         
 -14   9   8        157.35        133.31        13.08 o                         
 -13   9   8        953.84       1003.86        41.23 o                         
 -12   9   8        249.59        207.25        15.72 o                         
 -11   9   8        442.28        451.05        18.71 o                         
 -10   9   8         62.11         64.69         8.53 o                         
  -9   9   8        141.26        174.98        14.57 o                         
  -8   9   8         13.25         30.11         7.27 o                         
  -7   9   8        713.36        753.76        20.54 o                         
  -6   9   8        575.06        636.40        19.24 o                         
  -5   9   8        173.76        135.25         9.05 o                         
  -4   9   8       2202.49       1955.42        36.36 o                         
  -3   9   8       1981.21       1850.64        34.97 o                         
  -2   9   8          4.45         -1.39         4.90 o                         
  -1   9   8        567.18        451.16        15.73 o                         
   0   9   8       4698.48       4748.84        79.71 o                         
   1   9   8         31.50         15.80         6.83 o                         
   2   9   8          0.38         -5.58         5.58 o                         
   3   9   8        709.65        708.01        24.35 o                         
   4   9   8         26.10         13.35        11.49 o                         
   5   9   8        902.22        905.74        29.26 o                         
   6   9   8       1268.55       1182.61        35.00 o
[truncated: 479,037 more chars]
