# Supplementary material for: Development of a scalar-based geometric parameterization approach for the crystal structure landscape of dithienylethene-based crystalline solids
Source: IUCrJ. 2023 Sep 26;10(Pt 6):694–9. doi: 10.1107/S2052252523008060 (PMC10619447; doi:10.1107/S2052252523008060)
Supplement: Supplementary file 5 [file m-10-00694-dte-4sup5.hkl]

data_dte-4                                                                      
_shelx_title ' dte-4_a.res in P-1'                                              
_shelx_refln_list_code          4                                               
_shelx_F_calc_maximum      368.64                                               
_exptl_crystal_F_000      1663.00                                               
_reflns_d_resolution_high  0.8500                                               
                                                                                
loop_                                                                           
 _space_group_symop_operation_xyz                                               
 'x, y, z'                                                                      
 '-x, -y, -z'                                                                   
                                                                                
_cell_length_a    10.6021                                                       
_cell_length_b    16.7141                                                       
_cell_length_c    24.1814                                                       
_cell_angle_alpha  71.454                                                       
_cell_angle_beta   88.132                                                       
_cell_angle_gamma  78.607                                                       
                                                                                
_shelx_F_squared_multiplier     1.000                                           
                                                                                
loop_                                                                           
 _refln_index_h                                                                 
 _refln_index_k                                                                 
 _refln_index_l                                                                 
 _refln_F_squared_calc                                                          
 _refln_F_squared_meas                                                          
 _refln_F_squared_sigma                                                         
 _refln_observed_status                                                         
   1   0   0       1257.74        594.02        35.22 o                         
   2   0   0       6073.58       5777.56       192.30 o                         
   3   0   0      24216.02      21602.93       713.48 o                         
   4   0   0       4396.68       4191.79       142.45 o                         
   5   0   0         47.25        324.03        46.49 o                         
   6   0   0        497.02        668.10        72.43 o                         
   7   0   0        261.73        417.86        32.74 o                         
   8   0   0        416.13        431.02        38.89 o                         
   9   0   0       1474.54       1505.02        88.39 o                         
  10   0   0          6.13         58.35        25.28 o                         
  11   0   0          0.58        -31.70        31.70 o                         
  12   0   0        124.56        142.25        71.15 o                         
 -12   1   0        208.72        195.60        69.03 o                         
 -11   1   0         14.06          4.23        24.73 o                         
 -10   1   0        191.22        194.17        38.74 o                         
  -9   1   0          7.08        210.95        31.14 o                         
  -8   1   0         14.15         -5.90        19.80 o                         
  -7   1   0        260.88        266.35        32.40 o                         
  -6   1   0        109.36        129.91        22.39 o                         
  -5   1   0         60.41        106.00        29.97 o                         
  -4   1   0       2604.32       2841.67       167.65 o                         
  -3   1   0       2027.24       1054.83       104.96 o                         
  -2   1   0        144.32        267.73        18.85 o                         
  -1   1   0      14755.43      17536.28       577.55 o                         
   0   1   0          7.32        360.66        57.76 o                         
   1   1   0       1273.66        375.01        25.90 o                         
   2   1   0         61.60        -12.27        23.01 o                         
   3   1   0      17962.33      17774.81       524.64 o                         
   4   1   0          9.75         16.00         7.83 o                         
   5   1   0          0.47        112.93        20.53 o                         
   6   1   0       6083.61       5966.08       234.76 o                         
   7   1   0         48.28         94.39        28.23 o                         
   8   1   0        128.36        632.90        83.24 o                         
   9   1   0         26.23        140.22        25.72 o                         
  10   1   0         22.85        -10.52        21.61 o                         
  11   1   0        780.16        643.33        54.12 o                         
  12   1   0         29.28         43.67        36.63 o                         
 -11   2   0         70.23        231.60        37.23 o                         
 -10   2   0        391.83        401.22        67.62 o                         
  -9   2   0       1195.87       1245.99        88.05 o                         
  -8   2   0          0.05         91.37        24.24 o                         
  -7   2   0        717.86       1071.44        67.19 o                         
  -6   2   0        935.23       1114.07        56.93 o                         
  -5   2   0       5004.22       4979.01       170.06 o                         
  -4   2   0          8.93         20.33        39.25 o                         
  -3   2   0       2448.26       2730.68        95.38 o                         
  -2   2   0       2679.42       2491.31       122.05 o                         
  -1   2   0       2466.34       2631.54        80.63 o                         
   0   2   0       8882.62       9518.79       314.34 o                         
   2   2   0       4909.14       3266.81       149.09 o                         
   3   2   0        397.79        585.79        73.65 o                         
   4   2   0       1461.91       1889.86        83.37 o                         
   5   2   0       2405.07       2359.79        82.75 o                         
   6   2   0       4968.58       5034.82       170.28 o                         
   7   2   0          8.91         25.72        12.29 o                         
   8   2   0        139.42        374.57        27.48 o                         
   9   2   0         11.46        207.02        26.22 o                         
  10   2   0         54.02         32.72        28.18 o                         
  11   2   0         74.72         46.49        32.40 o                         
  12   2   0        109.23        104.25        40.86 o                         
 -11   3   0         27.47         28.31        29.42 o                         
 -10   3   0         62.74         72.65        42.97 o                         
  -9   3   0        319.20        389.73        41.63 o                         
  -8   3   0          0.30        268.42        56.35 o                         
  -7   3   0       1348.32       1533.63        88.66 o                         
  -6   3   0        221.85        293.33        32.48 o                         
  -5   3   0       4712.60       4275.93       173.18 o                         
  -4   3   0        140.10        118.92        32.90 o                         
  -3   3   0          3.16         67.90        27.66 o                         
  -2   3   0         75.55        -14.76        14.76 o                         
  -1   3   0      23450.12      25861.14       762.42 o                         
   0   3   0      13236.64      14710.35       456.79 o                         
   1   3   0      25609.97      26192.76       996.86 o                         
   2   3   0      29006.05      35697.49      1357.92 o                         
   3   3   0       6519.01       5769.47       302.56 o                         
   4   3   0       1861.27       1377.77        51.75 o                         
   5   3   0        176.45        189.32        14.88 o                         
   6   3   0         46.37         56.77        17.77 o                         
   7   3   0        540.68        538.79        32.61 o                         
   8   3   0        131.92        228.45        20.81 o                         
   9   3   0       2383.94       1956.72       146.52 o                         
  10   3   0        213.43        271.90        45.08 o                         
  11   3   0          1.82        139.47        38.04 o                         
  12   3   0         10.69         60.58        35.22 o                         
 -11   4   0         23.58         93.41        33.87 o                         
 -10   4   0         28.50         37.10        36.63 o                         
  -9   4   0       2630.13       2471.68       135.65 o                         
  -8   4   0        131.92        128.10        29.18 o                         
  -7   4   0        678.99        706.10        53.82 o                         
  -6   4   0        234.38        334.81        50.01 o                         
  -5   4   0       2960.28       3293.27       165.68 o                         
  -4   4   0        886.98       1040.41        47.82 o                         
  -3   4   0       3732.93       3572.36       123.56 o                         
  -2   4   0        433.57        259.83        17.55 o                         
  -1   4   0       1391.58       1405.31        62.64 o                         
   0   4   0      28554.29      32912.93       970.52 o                         
   1   4   0      10692.02      13491.28       399.76 o                         
   2   4   0       6129.92       6914.46       231.69 o                         
   3   4   0       3304.76       3363.37       202.71 o                         
   4   4   0       2316.37       2098.70        75.83 o                         
   5   4   0        230.65        419.05        30.93 o                         
   6   4   0        329.10        503.02        27.23 o                         
   7   4   0       6331.48       5635.07       222.03 o                         
   8   4   0        209.78        215.02        23.07 o                         
   9   4   0        325.78        352.44        28.17 o                         
  10   4   0       1377.34       1232.73       156.38 o                         
  11   4   0          0.35         47.90        30.99 o                         
  12   4   0        210.37        181.74        43.67 o                         
 -11   5   0        133.56        108.83        35.70 o                         
 -10   5   0         48.37         10.61        29.18 o                         
  -9   5   0        777.37        777.43        62.17 o                         
  -8   5   0          0.51        -10.05        24.73 o                         
  -7   5   0       2531.42       2745.04       145.19 o                         
  -6   5   0       1949.18       1967.10       108.67 o                         
  -5   5   0        330.04        487.65        42.93 o                         
  -4   5   0       1072.87       1099.82        52.83 o                         
  -3   5   0       4504.67       5231.25       145.18 o                         
  -2   5   0         89.90        216.58        24.70 o                         
  -1   5   0       5134.18       5727.20       195.46 o                         
   0   5   0        695.12        722.84        26.85 o                         
   1   5   0      11743.61      14649.42       395.82 o                         
   2   5   0        872.32        653.31        40.13 o                         
   3   5   0          0.67        138.23        29.53 o                         
   4   5   0          0.03         45.98        22.04 o                         
   5   5   0         10.62         24.47        11.16 o                         
   6   5   0        355.00        341.93        22.65 o                         
   7   5   0        580.35        632.75        90.33 o                         
   8   5   0        960.75       1135.87        57.48 o                         
   9   5   0        112.32        200.00        24.17 o                         
  10   5   0        110.97        106.97        22.85 o                         
  11   5   0        218.63        171.88        40.86 o                         
  12   5   0        193.51        276.13        50.72 o                         
 -10   6   0         13.27        -10.83        30.23 o                         
  -9   6   0         55.23         34.00        28.37 o                         
  -8   6   0        118.55        325.35        39.84 o                         
  -7   6   0       1325.38       1719.32       182.44 o                         
  -6   6   0         52.28        113.17        32.40 o                         
  -5   6   0       1437.89       1466.69        85.44 o                         
  -4   6   0       1686.47       2141.41       181.30 o                         
  -3   6   0        214.27        255.64        26.04 o                         
  -2   6   0       1469.13       1565.45        55.93 o                         
  -1   6   0        565.99        452.85        22.36 o                         
   0   6   0       1473.42       1531.54        51.88 o                         
   1   6   0         74.25        136.93        11.49 o                         
   2   6   0       1993.13       1431.61        70.25 o                         
   3   6   0         96.59        389.94        38.43 o                         
   4   6   0       1733.73       1818.90        68.82 o                         
   5   6   0        627.59        522.95        35.21 o                         
   6   6   0         26.70         53.21        18.00 o                         
   7   6   0        346.43        386.85        43.31 o                         
   8   6   0        703.48        678.80        50.78 o                         
   9   6   0        796.34        832.55        57.68 o                         
  10   6   0       1142.47        977.90        63.25 o                         
  11   6   0         29.17         42.26        33.81 o                         
  12   6   0        777.25        690.33        76.08 o                         
 -10   7   0         41.15        -13.58        42.26 o                         
  -9   7   0         64.27          5.80        28.93 o                         
  -8   7   0        451.00        540.22        82.42 o                         
  -7   7   0        952.93        944.71        68.97 o                         
  -6   7   0       3279.75       3017.32       157.06 o                         
  -5   7   0         45.72        171.07        26.23 o                         
  -4   7   0        932.67        694.16        43.02 o                         
  -3   7   0       2004.96       2228.91        95.45 o                         
  -2   7   0        132.49        146.00        16.60 o                         
  -1   7   0        257.89        304.42        17.31 o                         
   0   7   0        230.65        329.70        30.14 o                         
   1   7   0       2268.03       2395.24        70.98 o                         
   2   7   0        186.26        256.74        25.42 o                         
   3   7   0        125.63        304.31        23.59 o                         
   4   7   0       1877.14       1684.64       131.57 o                         
   5   7   0        163.80        108.78        14.34 o                         
   6   7   0        581.82        531.81        43.25 o                         
   7   7   0        317.15        293.61        61.99 o                         
   8   7   0        361.74        432.75        40.66 o                         
   9   7   0        129.70        160.75        30.23 o                         
  10   7   0         86.03        108.73        34.52 o                         
  11   7   0          1.07         15.66        50.72 o                         
  12   7   0        224.10        257.82        50.72 o                         
  -9   8   0         14.97        -32.40        32.40 o                         
  -8   8   0          4.22         66.55        38.04 o                         
  -7   8   0        242.24        240.87        36.46 o                         
  -6   8   0        891.10        848.44        63.93 o                         
  -5   8   0       1763.78       1909.99        74.28 o                         
  -4   8   0       2041.54       2158.07       106.20 o                         
  -3   8   0         64.44         80.51        16.79 o                         
  -2   8   0       2199.72       2048.71        90.94 o                         
  -1   8   0          6.95         16.10        10.58 o                         
   0   8   0       1997.08       2299.52        69.48 o                         
   1   8   0       1459.64       1485.58        48.22 o                         
   2   8   0       3268.15       3674.56       105.51 o                         
   3   8   0        868.55        731.93        35.02 o                         
   4   8   0          0.67         14.84        11.83 o                         
   5   8   0       2161.51       2141.69        91.75 o                         
   6   8   0          4.51        149.11        28.88 o                         
   7   8   0        509.32        703.63        53.37 o                         
   8   8   0        558.34        550.09        47.13 o                         
   9   8   0        204.34        248.65        35.17 o                         
  10   8   0        101.25        238.65        33.36 o                         
  11   8   0         11.47         43.48        25.84 o                         
  12   8   0         85.03         14.09        38.04 o                         
  -9   9   0          0.60        -36.44        51.42 o                         
  -8   9   0       1094.08       1074.96        78.89 o                         
  -7   9   0         25.06        -23.95        49.31 o                         
  -6   9   0         16.07         62.68        28.93 o                         
  -5   9   0        695.58        725.59        39.74 o                         
  -4   9   0        724.53        769.94        50.81 o                         
  -3   9   0        307.73        341.14        31.32 o                         
  -2   9   0        875.48        949.08        44.69 o                         
  -1   9   0       3023.22       3023.69        98.00 o                         
   0   9   0        242.83        505.77        24.29 o                         
   1   9   0        972.44        995.80        39.02 o                         
   2   9   0        215.60        237.03        16.28 o                         
   3   9   0         61.81         95.26        15.03 o                         
   4   9   0       1618.49       1387.01        64.10 o                         
   5   9   0        382.61        362.10        27.24 o                         
   6   9   0         35.42        140.35        26.91 o                         
   7   9   0       1025.25        888.64        64.36 o                         
   8   9   0       1036.38        981.97       199.35 o                         
   9   9   0        386.57        344.17        41.38 o                         
  10   9   0        396.69        446.69        46.71 o                         
  11   9   0         50.81         60.81        28.66 o                         
  -8  10   0         13.29         -4.56        31.14 o                         
  -7  10   0        349.26        397.45        48.96 o                         
  -6  10   0        578.44        445.48        38.13 o                         
  -5  10   0        332.86        341.17        31.11 o                         
  -4  10   0         39.98         86.49        26.54 o                         
  -3  10   0        372.78        524.71        42.98 o                         
  -2  10   0       2345.35       2216.28       105.63 o                         
  -1  10   0        284.11        379.77        25.82 o                         
   0  10   0       1363.53       1538.08        71.98 o                         
   1  10   0         48.67        127.87        14.90 o                         
   2  10   0          5.76         48.87        12.35 o                         
   3  10   0       2666.13       2686.01       112.39 o                         
   4  10   0          5.97         17.06        13.41 o                         
   5  10   0        386.66        366.49        51.52 o                         
   6  10   0       1133.85       1401.56       163.42 o                         
   7  10   0        927.00        957.65        70.09 o                         
   8  10   0        170.20        179.63        33.76 o                         
   9  10   0        128.71        194.62        66.22 o                         
  10  10   0         11.97         49.52        29.52 o                         
  11  10   0        131.95        217.76        38.22 o                         
  -8  11   0         10.74         40.10        66.92 o                         
  -7  11   0        212.27        392.80        49.78 o                         
  -6  11   0         54.48        149.77        50.58 o                         
  -5  11   0          0.82         45.29        24.68 o                         
  -4  11   0        185.26        253.07        43.83 o                         
  -3  11   0         45.99          9.47        30.79 o                         
  -2  11   0          9.52         48.73        28.42 o                         
  -1  11   0        941.36        848.57        42.03 o                         
   0  11   0         11.32         99.94        16.69 o                         
   1  11   0         95.33         94.20        15.37 o                         
   2  11   0        419.16        465.61        25.14 o                         
   3  11   0       1314.20       1312.47        62.79 o                         
   4  11   0        277.01        273.37        41.16 o                         
   5  11   0          3.95         43.73        17.94 o                         
   6  11   0        937.99        967.72        71.62 o                         
   7  11   0        436.93        467.56       100.73 o                         
   8  11   0         94.53         81.64        33.47 o                         
   9  11   0        841.59        823.90        68.78 o                         
  10  11   0          0.98        -43.24        78.19 o                         
  11  11   0         39.92          5.68        50.01 o                         
  -7  12   0        521.15        559.31        58.51 o                         
  -6  12   0         24.97        -22.76        38.74 o                         
  -5  12   0        484.51        368.95        38.63 o                         
  -4  12   0        787.04        725.40        69.19 o                         
  -3  12   0        910.63       1086.24        63.12 o                         
  -2  12   0       1975.73       2157.10       101.07 o                         
  -1  12   0        308.11        298.05        31.19 o                         
   0  12   0        182.49        217.09        21.82 o                         
   1  12   0       1101.46       1076.46        57.42 o                         
   2  12   0          0.94        -16.03        16.03 o                         
   3  12   0        453.00        513.85        30.46 o                         
   4  12   0        506.62        584.71        45.17 o                         
   5  12   0        323.20        474.26        48.75 o                         
   6  12   0          0.13        -31.32       103.55 o                         
   7  12   0       1255.65        861.98        70.19 o                         
   8  12   0          1.23        134.09        35.28 o                         
   9  12   0          5.03         10.97        57.76 o                         
  10  12   0          0.94          5.42        63.40 o                         
  -7  13   0        163.95        165.28        41.14 o                         
  -6  13   0         28.07        -10.60        38.74 o                         
  -5  13   0        243.63        229.84        34.25 o                         
  -4  13   0        771.34        606.80        67.10 o                         
  -3  13   0         39.39         92.16        38.05 o                         
  -2  13   0        105.07        253.06        31.30 o                         
  -1  13   0       4075.90       4161.87       218.31 o                         
   0  13   0        202.55        271.05        31.66 o                         
   1  13   0        551.85        545.12        39.68 o                         
   2  13   0       4608.40       4275.96       152.41 o                         
   3  13   0         67.87         92.75        18.01 o                         
   4  13   0        367.71        417.94        58.00 o                         
   5  13   0          4.24         90.00        32.51 o                         
   6  13   0        888.92        734.13        63.61 o                         
   7  13   0          0.74        118.06        36.78 o                         
   8  13   0       1004.74        908.81        74.24 o                         
   9  13   0        864.30        933.59        76.78 o                         
  10  13   0         16.91         51.88        51.42 o                         
  -6  14   0        260.31        232.00        62.69 o                         
  -5  14   0         50.68         -5.76        29.92 o                         
  -4  14   0        154.24        206.60        93.69 o                         
  -3  14   0         50.62         80.32        27.51 o                         
  -2  14   0        599.79        659.98        50.03 o                         
  -1  14   0        479.95        432.89        40.15 o                         
   0  14   0        252.75        186.96        28.88 o                         
   1  14   0        349.43        186.06        31.21 o                         
   2  14   0       3465.25       3530.97       152.27 o                         
   3  14   0        924.22        991.98        60.19 o                         
   4  14   0        104.05         89.84        39.45 o                         
   5  14   0       1296.02       1256.07       162.72 o                         
   6  14   0        569.92        541.67        54.18 o                         
   7  14   0        101.85        332.46        44.82 o                         
   8  14   0         33.11          1.52        48.60 o                         
   9  14   0          1.67         52.83        53.54 o                         
  -5  15   0        121.03         63.93        36.24 o                         
  -4  15   0          4.46        -33.36        45.12 o                         
  -3  15   0         94.25        111.49        28.82 o                         
  -2  15   0        249.24        180.64        31.41 o                         
  -1  15   0        242.68        171.64        30.15 o                         
   0  15   0        267.36        425.16        39.58 o                         
   1  15   0          5.30        -22.01        22.01 o                         
   2  15   0        530.62        499.37        79.85 o                         
   3  15   0         18.62         20.11        43.74 o                         
   4  15   0        609.75        628.25       133.06 o                         
   5  15   0        386.37        424.20       100.73 o                         
   6  15   0        289.36        278.18        47.90 o                         
   7  15   0        215.18        154.40        57.06 o                         
   8  15   0        417.54        366.46        55.65 o                         
   9  15   0        908.17       1004.98       124.68 o                         
  -4  16   0        661.36        659.45        55.19 o                         
  -3  16   0         76.39         71.65        33.92 o                         
  -2  16   0         92.64        102.01        29.13 o                         
  -1  16   0        452.56        477.93        44.91 o                         
   0  16   0          0.02          0.04        28.55 o                         
   1  16   0        233.47        240.97        48.47 o                         
   2  16   0          0.51        -24.22        24.22 o                         
   3  16   0          0.83         80.45        26.34 o                         
   4  16   0         59.93         55.95        34.01 o                         
   5  16   0          0.06        -27.74        55.65 o                         
   6  16   0         32.16         58.11        53.54 o                         
   7  16   0          1.95        107.07        98.62 o                         
   8  16   0       1029.41       1049.44       163.42 o                         
  -2  17   0        133.09         89.05        34.03 o                         
  -1  17   0        309.49        384.51        43.34 o                         
   0  17   0         17.32        -16.12        27.36 o                         
   1  17   0        171.54        179.52        37.51 o                         
   2  17   0         43.25        246.55        60.13 o                         
   3  17   0         36.49         11.10        43.86 o                         
   4  17   0        322.79        209.92       102.84 o                         
   5  17   0          7.88         63.40        95.80 o                         
   6  17   0         82.25        209.92       109.89 o                         
   7  17   0        176.23        187.37       111.30 o                         
   0  18   0         20.85        -50.43        50.43 o                         
   1  18   0          0.09        -46.31        52.05 o                         
   2  18   0        114.45        162.46        58.89 o                         
   3  18   0          3.53          4.23        98.62 o                         
   4  18   0        159.88         23.95        97.21 o                         
   5  18   0        332.11        191.60       116.93 o                         
  -4 -18   1        269.96        143.70       105.66 o                         
  -3 -18   1        185.52         38.04        97.21 o                         
  -2 -18   1        159.90        218.99        60.46 o                         
  -1 -18   1         27.34        -47.28        53.47 o                         
   0 -18   1        171.38        160.35        63.17 o                         
  -6 -17   1         82.55        -57.76        90.17 o                         
  -5 -17   1        426.68        560.71       133.84 o                         
  -4 -17   1        466.25        595.94       128.20 o                         
  -3 -17   1        390.26        309.79        66.92 o                         
  -2 -17   1       1042.17        832.33        87.29 o                         
  -1 -17   1          5.24         -4.06        50.54 o                         
   0 -17   1        178.86        163.42        59.53 o                         
   1 -17   1          3.80          0.04        81.71 o                         
   2 -17   1        206.05        243.33        64.97 o                         
  -8 -16   1         92.43        257.82       109.89 o                         
  -7 -16   1         22.74         60.58        98.62 o                         
  -6 -16   1        183.69        105.66        97.21 o                         
  -5 -16   1        257.71        274.72       109.89 o                         
  -4 -16   1          6.42         63.40        92.98 o                         
  -3 -16   1       1558.54       1534.96        82.83 o                         
  -2 -16   1         16.69        -26.67        26.67 o                         
  -1 -16   1          0.45          1.27        24.35 o                         
   0 -16   1         57.89          9.92        24.39 o                         
   1 -16   1        461.68        554.73        47.18 o                         
   2 -16   1        637.66        590.91        60.88 o                         
   3 -16   1          0.85        -25.93        48.31 o                         
  -9 -15   1        361.26        384.61       115.52 o                         
  -8 -15   1         68.16         -1.41        90.17 o                         
  -7 -15   1         61.30         39.24        55.65 o                         
  -6 -15   1          0.20         60.43        35.28 o                         
  -5 -15   1         26.02         68.17        32.87 o                         
  -4 -15   1       1336.06       1034.75        77.75 o                         
  -3 -15   1        185.09        163.23        60.06 o                         
  -2 -15   1        338.88        364.40        50.03 o                         
  -1 -15   1        274.98        228.68        31.17 o                         
   0 -15   1       1415.79       1199.70        68.29 o                         
   1 -15   1         89.87        108.33        26.42 o                         
   2 -15   1        287.58        198.55        41.20 o                         
   3 -15   1        630.93        561.81        73.22 o                         
   4 -15   1          5.13        -14.83        29.73 o                         
   5 -15   1         74.59         96.69        37.26 o                         
  -9 -14   1        480.19        357.44        49.72 o                         
  -8 -14   1         19.93         72.31        61.99 o                         
  -7 -14   1        256.25        226.20        73.26 o                         
  -6 -14   1        289.79        305.20        54.94 o                         
  -5 -14   1         29.49        196.81        38.27 o                         
  -4 -14   1        189.43        208.48        36.31 o                         
  -3 -14   1         40.65        112.21        25.83 o                         
  -2 -14   1       1064.93       1168.40        79.51 o                         
  -1 -14   1        113.67        105.62        29.54 o                         
   0 -14   1         71.69         93.68        25.04 o                         
   1 -14   1         85.89         63.17        26.37 o                         
   2 -14   1        300.29        218.00        30.96 o                         
   3 -14   1          0.20         37.55        47.25 o                         
   4 -14   1         48.81          0.51        52.25 o                         
   5 -14   1          2.10         -2.29        38.74 o                         
   6 -14   1         50.13        126.92        39.14 o                         
 -10 -13   1        486.04        477.37        56.52 o                         
  -9 -13   1        728.67        767.49        67.62 o                         
  -8 -13   1        135.99        121.55        33.61 o                         
  -7 -13   1        640.16        524.84        85.94 o                         
  -6 -13   1         25.37         37.70        29.89 o                         
  -5 -13   1        411.54        313.57        52.83 o                         
  -4 -13   1        532.34        552.11        77.67 o                         
  -3 -13   1         25.64         11.95        14.86 o                         
  -2 -13   1         69.63        288.89        41.10 o                         
  -1 -13   1       1452.35       1261.29        77.12 o                         
   0 -13   1         64.48         50.77        22.35 o                         
   1 -13   1         70.30        224.54        29.54 o                         
   2 -13   1        662.11        626.72        46.99 o                         
   3 -13   1          3.37         -6.97        23.95 o                         
   4 -13   1       1581.67       1433.72       124.60 o                         
   5 -13   1        178.66        196.55        32.94 o                         
   6 -13   1          4.77          7.16        32.80 o                         
 -10 -12   1         36.05         48.64        34.07 o                         
  -9 -12   1          2.44        -18.26        63.40 o                         
  -8 -12   1         12.30         -2.19        31.10 o                         
  -7 -12   1         43.95        161.23        34.38 o                         
  -6 -12   1        182.04        181.25        34.87 o                         
  -5 -12   1        927.35        960.93        52.95 o                         
  -4 -12   1       2073.13       1882.78        86.86 o                         
  -3 -12   1         15.00         11.55        14.31 o                         
  -2 -12   1         29.09        -17.77        19.78 o                         
  -1 -12   1       2507.62       2231.49       113.02 o                         
   0 -12   1        151.57        115.17        31.52 o                         
   1 -12   1        262.85        373.00        34.23 o                         
   2 -12   1          0.21        105.29        24.96 o                         
   3 -12   1        148.51        198.96        36.12 o                         
   4 -12   1       1841.58       1774.96        89.69 o                         
   5 -12   1        381.35        357.13        37.90 o                         
   6 -12   1        127.32         47.72        32.62 o                         
   7 -12   1        772.39        777.27       164.76 o                         
 -11 -11   1        266.63        292.45        44.37 o                         
 -10 -11   1        114.82         63.74        32.98 o                         
  -9 -11   1        248.29        255.61        52.13 o                         
  -8 -11   1         21.71         -8.80        29.11 o                         
  -7 -11   1        181.83        140.74        32.89 o                         
  -6 -11   1         23.09         33.65        45.79 o                         
  -5 -11   1        461.52        518.45        34.56 o                         
  -4 -11   1        144.24        181.70        19.86 o                         
  -3 -11   1        426.15        398.75        54.78 o                         
  -2 -11   1          1.10         34.73        12.53 o                         
  -1 -11   1        331.48        345.62        24.34 o                         
   0 -11   1        102.39        284.03        27.95 o                         
   1 -11   1       1550.72       1526.94        63.43 o                         
   2 -11   1        794.53        825.53        50.70 o                         
   3 -11   1        254.53        275.04        50.55 o                         
   4 -11   1        219.38        209.39        42.71 o                         
   5 -11   1         26.51         43.90        24.50 o                         
   6 -11   1        894.44        870.87        70.06 o                         
   7 -11   1        596.83        553.84        66.92 o                         
   8 -11   1        318.41        335.54        48.20 o                         
 -11 -10   1        494.78        430.37        47.34 o                         
 -10 -10   1        392.21        479.94        50.82 o                         
  -9 -10   1         97.89        218.30        37.88 o                         
  -8 -10   1        457.19        395.01        59.88 o                         
  -7 -10   1        156.01        174.82        32.63 o                         
  -6 -10   1        355.19        404.70        41.84 o                         
  -5 -10   1         33.86         29.40        14.44 o                         
  -4 -10   1         80.03         96.94        15.73 o                         
  -3 -10   1         48.93        233.27        21.44 o                         
  -2 -10   1       1252.80       1353.60        49.15 o                         
  -1 -10   1        140.01        126.10        14.98 o                         
   0 -10   1       7625.61       8341.92       280.39 o                         
   1 -10   1         69.76        116.88        16.35 o                         
   2 -10   1        111.09        179.38        19.72 o                         
   3 -10   1        277.55        190.82        25.89 o                         
   4 -10   1         82.01        117.85        27.83 o                         
   5 -10   1         22.46         16.55        20.17 o                         
   6 -10   1        831.84        621.07        44.43 o                         
   7 -10   1         13.49         24.38        32.00 o                         
   8 -10   1          0.62          9.53        28.85 o                         
 -11  -9   1         48.94         61.81        29.97 o                         
 -10  -9   1        279.89        255.00        36.69 o                         
  -9  -9   1        283.71        385.36        45.08 o                         
  -8  -9   1        758.90        837.03        62.77 o                         
  -7  -9   1          4.82         53.72        24.48 o                         
  -6  -9   1         54.13         24.22        17.46 o                         
  -5  -9   1         47.87         78.81        15.31 o                         
  -4  -9   1        463.73        612.65        42.13 o                         
  -3  -9   1        908.43       1115.75        53.08 o                         
  -2  -9   1        597.75        755.32        31.79 o                         
  -1  -9   1         47.48        159.64        14.06 o                         
   0  -9   1        474.98        582.33        27.88 o                         
   1  -9   1       1740.92       1880.55        72.58 o                         
   2  -9   1        611.55        622.28        30.50 o                         
   3  -9   1       1104.32        885.74        44.78 o                         
   4  -9   1         73.27         76.05        22.98 o                         
   5  -9   1         99.31        211.69        42.09 o                         
   6  -9   1        146.09        150.46        32.58 o                         
   7  -9   1        101.10         53.12        32.04 o                         
   8  -9   1          7.86         44.17        32.32 o                         
   9  -9   1          0.21        -35.96        42.97 o                         
 -12  -8   1        112.24         54.94        42.26 o                         
 -11  -8   1         74.97         35.14        25.27 o                         
 -10  -8   1        385.83        451.33        44.30 o                         
  -9  -8   1        295.26        390.84        40.66 o                         
  -8  -8   1        441.55        658.44        53.37 o                         
  -7  -8   1         45.34         99.55        50.01 o                         
  -6  -8   1       1623.24       1401.44        65.02 o                         
  -5  -8   1         34.57         75.35        14.45 o                         
  -4  -8   1        937.13        962.60        46.72 o                         
  -3  -8   1         50.76        246.56        31.22 o                         
  -2  -8   1        190.89        246.12        21.29 o                         
  -1  -8   1        578.03        597.66        35.32 o                         
   0  -8   1       7865.18       8954.98       245.72 o                         
   1  -8   1        499.93        578.10        25.18 o                         
   2  -8   1       9749.84      10174.20       305.16 o                         
   3  -8   1          9.43         17.26        14.95 o                         
   4  -8   1        850.57        944.45        62.83 o                         
   5  -8   1        572.41        659.32        36.03 o                         
   6  -8   1        378.81        426.02        85.23 o                         
   7  -8   1        470.13        385.79        61.28 o                         
   8  -8   1        918.83        953.22       128.91 o                         
   9  -8   1         12.08         10.91        30.93 o                         
 -12  -7   1         81.86         26.77        36.63 o                         
 -11  -7   1         80.49         96.50        25.90 o                         
 -10  -7   1          8.16         -5.51        21.31 o                         
  -9  -7   1        573.15        726.46        66.14 o                         
  -8  -7   1        602.29        687.68        53.07 o                         
  -7  -7   1        972.67        863.09        68.33 o                         
  -6  -7   1         71.59         88.75        15.53 o                         
  -5  -7   1        205.91        234.98        20.07 o                         
  -4  -7   1         23.69         41.60        11.04 o                         
  -3  -7   1         76.87         91.36        16.27 o                         
  -2  -7   1        128.89         68.93        10.01 o                         
  -1  -7   1         70.60         73.47        10.58 o                         
   0  -7   1       1696.74       1650.29        51.80 o                         
   1  -7   1         76.09        182.54        20.18 o                         
   2  -7   1        189.10        224.13        15.32 o                         
   3  -7   1         13.29         32.59        23.99 o                         
   4  -7   1         13.34         64.03        22.57 o                         
   5  -7   1       2275.25       2071.21        90.45 o                         
   6  -7   1         95.20        157.96        57.76 o                         
   7  -7   1         54.35        340.94        64.81 o                         
   8  -7   1        206.27        165.24        61.99 o                         
   9  -7   1          8.89         -5.35        26.05 o                         
  10  -7   1         21.16         21.64        32.21 o                         
 -12  -6   1          0.19        164.83        43.67 o                         
 -11  -6   1        201.23        121.16        38.04 o                         
 -10  -6   1        127.70        127.81        24.90 o                         
  -9  -6   1        281.99        342.59        70.44 o                         
  -8  -6   1        470.93        596.15        47.04 o                         
  -7  -6   1         64.77         73.52        20.66 o                         
  -6  -6   1        153.62        198.26        22.82 o                         
  -5  -6   1        856.84        860.10        38.67 o                         
  -4  -6   1       7456.66       6581.98       223.88 o                         
  -3  -6   1       2181.52       2413.45        87.15 o                         
  -2  -6   1        849.89        813.59        35.32 o                         
  -1  -6   1       2264.89       2248.54        71.95 o                         
   0  -6   1       5866.16       6506.17       179.41 o                         
   1  -6   1        639.31        732.47        30.14 o                         
   2  -6   1        715.90        850.61        32.35 o                         
   3  -6   1        829.99        865.40        36.79 o                         
   4  -6   1       1669.99       1514.57        59.52 o                         
   5  -6   1         20.19         29.46        21.33 o                         
   6  -6   1        500.04        711.32        54.75 o                         
   7  -6   1       3207.74       3166.59       165.59 o                         
   8  -6   1       1296.92       1233.31        82.04 o                         
   9  -6   1        127.39        132.15        33.28 o                         
  10  -6   1         27.71         -7.80        29.87 o                         
 -12  -5   1         81.00        136.66        39.45 o                         
 -11  -5   1         25.86         38.04        30.99 o                         
 -10  -5   1         18.88         15.50        18.93 o                         
  -9  -5   1         42.75         75.37        19.12 o                         
  -8  -5   1          6.81         92.83        23.21 o                         
  -7  -5   1        929.61        860.37        47.84 o                         
  -6  -5   1        856.42        920.33        40.92 o                         
  -5  -5   1         24.12         56.28        15.39 o                         
  -4  -5   1        450.68        279.11        34.00 o                         
  -3  -5   1       2062.49       1444.17        55.13 o                         
  -2  -5   1        392.27        453.34        22.67 o                         
  -1  -5   1       4406.67       4897.82       135.67 o                         
   0  -5   1       2263.03       2994.47        93.02 o                         
   1  -5   1        215.83        236.14        14.54 o                         
   2  -5   1       5262.74       5363.10       163.53 o                         
   3  -5   1        123.20        162.22        23.41 o                         
   4  -5   1        635.96        985.38        61.00 o                         
   5  -5   1         49.79         34.26        20.27 o                         
   7  -5   1        270.56        317.76        55.65 o                         
   8  -5   1          0.48         55.17        26.84 o                         
   9  -5   1          0.05        -13.42        25.56 o                         
  10  -5   1        131.29         56.18        66.92 o                         
  11  -5   1          2.61        -29.67        74.67 o                         
 -12  -4   1        609.55        635.38        74.67 o                         
 -11  -4   1        139.38        139.47        38.04 o                         
 -10  -4   1         41.05        183.45        23.67 o                         
  -9  -4   1        122.75        157.33        26.01 o                         
  -8  -4   1          5.36         58.03        17.12 o                         
  -6  -4   1        311.95        558.60        45.00 o                         
  -5  -4   1       7502.82       7881.26       264.30 o                         
  -4  -4   1       4517.32       3214.04       226.29 o                         
  -3  -4   1       6830.46       6565.93       220.96 o                         
  -2  -4   1         84.88        276.99        20.88 o                         
  -1  -4   1      18355.27      21613.12       583.14 o                         
   0  -4   1        465.87        560.81        42.96 o                         
   1  -4   1        184.98        238.18        27.21 o                         
   2  -4   1       1590.82       1496.88        54.92 o                         
   3  -4   1       3055.62       3210.57       108.65 o                         
   4  -4   1         55.50         32.40        11.77 o                         
   5  -4   1       3010.90       3740.53       203.58 o                         
   7  -4   1         80.75        133.44        27.34 o                         
   8  -4   1         51.09         90.12        27.89 o                         
   9  -4   1        688.24        777.14        59.89 o                         
  10  -4   1          0.05         33.33        27.72 o                         
  11  -4   1        281.19        276.68        42.74 o                         
 -12  -3   1         47.80        105.66        39.45 o                         
 -11  -3   1        119.93         42.26        33.81 o                         
 -10  -3   1         89.21        128.20        35.22 o                         
  -9  -3   1        342.94        577.12        35.42 o                         
  -8  -3   1        283.49        266.82        23.04 o                         
  -7  -3   1        907.25        917.91        46.31 o                         
  -6  -3   1         55.90         58.54        13.57 o                         
  -5  -3   1        653.55        682.01        30.96 o                         
  -4  -3   1       1892.67       2314.78        86.50 o                         
  -3  -3   1        181.22        726.26       126.72 o                         
  -2  -3   1       5703.57       5624.34       225.70 o                         
  -1  -3   1      32011.15      37234.22      1000.65 o                         
   0  -3   1       1322.71       1055.17        79.75 o                         
   1  -3   1      16439.21      19898.05       536.08 o                         
   2  -3   1          0.19         -4.68         9.48 o                         
   3  -3   1        506.84        600.32        41.87 o                         
   4  -3   1        553.97        735.70        41.44 o                         
   5  -3   1        294.76        291.68        32.53 o                         
   6  -3   1        787.66        925.80        60.53 o                         
   7  -3   1        659.51        712.73        53.35 o                         
   8  -3   1       1976.23       1857.08       104.67 o                         
   9  -3   1        700.21        708.20        57.37 o                         
  10  -3   1          1.45         33.59        27.08 o                         
  11  -3   1        152.46        152.00        44.38 o                         
 -12  -2   1         24.52         16.91        35.22 o                         
 -11  -2   1        189.44        190.19        43.67 o                         
 -10  -2   1        692.23        698.00       130.95 o                         
  -9  -2   1         88.64        140.26        25.27 o                         
  -8  -2   1        837.43        667.34        47.36 o                         
  -7  -2   1        931.73       1073.11        44.15 o                         
  -6  -2   1      14073.90      13887.22       532.68 o                         
  -5  -2   1         40.75        127.70        16.85 o                         
  -4  -2   1       7905.42       7499.28       250.59 o                         
  -3  -2   1      46786.79      43730.56      1438.63 o                         
  -2  -2   1        745.58        392.56        21.96 o                         
  -1  -2   1         17.82        307.52        32.40 o                         
   0  -2   1        374.56        951.32        55.34 o                         
   1  -2   1       2199.30       1398.12        45.19 o                         
   2  -2   1       3486.90       3628.93       123.59 o                         
   3  -2   1       1213.86       1208.40        46.73 o                         
   4  -2   1        474.33        629.24       114.82 o                         
   5  -2   1        212.27        174.81        23.18 o                         
   6  -2   1       1404.47       1588.96        73.17 o                         
   7  -2   1       1484.53       1525.58        85.82 o                         
   8  -2   1       1178.89       1153.95        97.21 o                         
   9  -2   1          3.95        188.97        30.12 o                         
  10  -2   1        294.04        296.91        38.59 o                         
  11  -2   1       1087.51        964.13        73.09 o                         
 -12  -1   1        199.10        164.83        43.67 o                         
 -11  -1   1       1363.55       1302.40        82.82 o                         
 -10  -1   1         75.69         60.97        24.37 o                         
  -9  -1   1          2.37         20.68        20.85 o                         
  -8  -1   1       2934.13       2915.92       121.13 o                         
  -7  -1   1         13.96         -7.08        14.68 o                         
  -6  -1   1       5091.77       5237.16       185.69 o                         
  -5  -1   1       1672.35       1501.87        47.78 o                         
  -4  -1   1        397.50        380.73        16.10 o                         
  -3  -1   1      70515.75      67321.10      2216.05 o                         
  -2  -1   1      14362.65      13122.16       500.96 o                         
  -1  -1   1       1592.38        871.64        42.57 o                         
   0  -1   1        143.39        375.10        21.40 o                         
   1  -1   1       3164.60       2383.62        80.46 o                         
   2  -1   1         14.61        123.98        13.01 o                         
   3  -1   1       1884.82       1681.81       116.27 o                         
   4  -1   1         27.72         -2.73        32.13 o                         
   5  -1   1        934.16       1204.84        68.80 o                         
   6  -1   1       1434.89       1197.68        71.15 o                         
   7  -1   1         83.67         82.74        35.22 o                         
   8  -1   1        191.34        197.54        72.55 o                         
   9  -1   1        836.70        927.49        64.18 o                         
  10  -1   1         17.12         63.50        26.31 o                         
  11  -1   1          2.47         15.61        28.37 o                         
  12  -1   1          1.59        -28.53        61.28 o                         
 -12   0   1         40.85         57.46        32.98 o                         
 -11   0   1         28.27         36.94        25.54 o                         
 -10   0   1        596.29        535.03        68.33 o                         
  -9   0   1         12.70        191.26        49.31 o                         
  -8   0   1       1077.46       1069.89        67.58 o                         
  -7   0   1        314.32        401.02        33.09 o                         
  -6   0   1        606.29        748.33        56.14 o                         
  -5   0   1       7813.87       7419.60       288.47 o                         
  -4   0   1          1.81        144.30        32.40 o                         
  -3   0   1      10711.31      12413.38       367.25 o                         
  -2   0   1       8604.83       7863.41       233.12 o                         
  -1   0   1         82.70         31.63         9.56 o                         
   1   0   1        333.83        453.51        19.43 o                         
   2   0   1      18959.65      17079.86       650.90 o                         
   3   0   1        972.27        798.94        42.84 o                         
   4   0   1        149.21        203.47        37.66 o                         
   5   0   1       1952.49       1857.23        78.51 o                         
   6   0   1       2679.07       2756.44       113.80 o                         
   7   0   1       1863.90       1859.36        81.72 o                         
   8   0   1        168.93        141.70        95.80 o                         
   9   0   1        257.57        311.68        52.83 o                         
  10   0   1        176.42        148.34        29.40 o                         
  11   0   1          0.02          7.22        44.38 o                         
  12   0   1         59.58         93.15        32.32 o                         
 -12   1   1         36.01         16.64        29.42 o                         
 -11   1   1         89.25         29.28        36.63 o                         
 -10   1   1        367.97        339.51        40.26 o                         
  -9   1   1       4360.28       3971.09       221.89 o                         
  -8   1   1         85.77         57.22        22.15 o                         
  -7   1   1        671.33        672.30        49.33 o                         
  -6   1   1         45.37         74.92        20.85 o                         
  -5   1   1       7084.17       6622.25       257.56 o                         
  -4   1   1       1035.01       1185.99        82.99 o                         
  -3   1   1       1504.33       1822.13        90.15 o                         
  -2   1   1       1276.17        786.97        70.11 o                         
  -1   1   1       2884.47       2688.62        73.42 o                         
   1   1   1      14430.59      11138.13       575.52 o                         
   2   1   1       2967.85       3548.62       119.04 o                         
   3   1   1       2462.42       1374.96        70.71 o                         
   4   1   1        114.28         63.69        10.66 o                         
   5   1   1       1491.77       1475.99        55.56 o                         
   6   1   1       1456.55       1604.12       111.81 o                         
   7   1   1        350.13        482.95        31.79 o                         
   8   1   1       3736.67       3203.58       132.43 o                         
   9   1   1       1062.26        971.47        63.11 o                         
  10   1   1         97.78        105.64        59.17 o                         
  11   1   1         12.01         27.38        36.63 o                         
  12   1   1        133.74        100.03        42.26 o                         
 -11   2   1        674.40        674.95        59.37 o                         
 -10   2   1        104.62        216.05        34.11 o                         
  -9   2   1        263.12        444.35        42.64 o                         
  -8   2   1        267.22        292.98        39.45 o                         
  -7   2   1         30.88        199.24        26.58 o                         
  -6   2   1       1698.76       1812.48        82.89 o                         
  -5   2   1       1403.33       1544.35        60.80 o                         
  -4   2   1        120.12        209.67        45.14 o                         
  -3   2   1         80.94        174.42        31.11 o                         
  -2   2   1      51378.07      53397.61      1572.47 o                         
  -1   2   1        780.69        716.72        23.43 o                         
   0   2   1        179.34       1199.64        43.28 o                         
   1   2   1       7168.67       3525.40       169.85 o                         
   2   2   1       5103.59       3968.70       153.98 o                         
   3   2   1       6452.88       5369.45       197.04 o                         
   4   2   1       5542.86       5325.89       277.53 o                         
   5   2   1       1091.68       1080.30        48.60 o                         
   6   2   1       3642.66       3335.63       132.84 o                         
   7   2   1        498.89        389.95        38.78 o                         
   8   2   1       1481.76       1589.52        73.50 o                         
   9   2   1       1462.52       1330.24        64.36 o                         
  10   2   1          0.02        -12.52        64.81 o                         
  11   2   1         87.81        100.17        28.43 o                         
  12   2   1         83.73        156.38        43.67 o                         
 -11   3   1        308.58        280.56        41.60 o                         
 -10   3   1         21.90         24.25        27.34 o                         
  -9   3   1         15.29         74.16        30.29 o                         
  -8   3   1       1004.15       1017.23        73.96 o                         
  -7   3   1        309.23        613.17        61.99 o                         
  -6   3   1       1984.02       1899.64       140.18 o                         
  -5   3   1       1361.07       2030.36       132.70 o                         
  -4   3   1        159.81        109.94        23.79 o                         
  -3   3   1        762.28        820.39        30.25 o                         
  -2   3   1       7361.94       6975.87       190.08 o                         
  -1   3   1       6630.05       9995.11       296.75 o                         
   0   3   1       6113.89      10844.95       359.88 o                         
   1   3   1       4986.73       4645.83       224.64 o                         
   2   3   1      16185.26      15153.50       579.32 o                         
   3   3   1        444.88        387.44        32.95 o                         
   4   3   1        505.16        328.19        18.86 o                         
   5   3   1        644.58        562.52        27.46 o                         
   6   3   1         51.23        195.83        28.18 o                         
   7   3   1          6.35        108.25        31.16 o                         
   8   3   1        822.64        913.87        46.07 o                         
   9   3   1        127.74        245.14        39.45 o                         
  10   3   1        118.49        107.07        35.22 o                         
  11   3   1        319.40        362.07        52.13 o                         
  12   3   1         26.56        115.52        39.45 o                         
 -11   4   1         12.37         37.37        48.60 o                         
 -10   4   1        496.10        507.46        51.79 o                         
  -9   4   1         88.13        430.70        61.28 o                         
  -8   4   1        146.20        169.54        32.04 o                         
  -7   4   1       1249.35       1517.43        89.46 o                         
  -6   4   1        326.73        306.35        33.84 o                         
  -5   4   1        865.74       1398.95        80.64 o                         
  -4   4   1       1690.53       1950.43        72.59 o                         
  -3   4   1        807.18        997.67        45.89 o                         
  -2   4   1       1436.62       1013.10        50.02 o                         
  -1   4   1       1158.11       1375.53        70.93 o                         
   0   4   1      14902.95      17128.08       606.02 o                         
   1   4   1         48.74         54.92        35.21 o                         
   2   4   1       9246.13       9717.21       461.39 o                         
   3   4   1        382.76        343.79        27.05 o                         
   4   4   1         97.39         88.76        11.71 o                         
   5   4   1        581.02        685.18        37.60 o                         
   6   4   1       2361.65       1979.06        85.74 o                         
   7   4   1          7.24        168.11        20.13 o                         
   8   4   1        212.25        160.31        20.29 o                         
   9   4   1        990.97        970.91        50.66 o                         
  10   4   1       1778.81       1504.49       119.75 o                         
  11   4   1        493.48        487.46        60.58 o                         
  12   4   1         57.56         57.76        36.63 o                         
 -11   5   1        197.32        246.64        44.38 o                         
 -10   5   1         63.34         16.91        28.13 o                         
  -9   5   1        148.85        252.09        37.19 o                         
  -8   5   1        112.45        103.44        28.80 o                         
  -7   5   1        854.79       1144.46        75.47 o                         
  -6   5   1         74.16        260.41        31.27 o                         
  -5   5   1        182.95        203.89        27.52 o                         
  -4   5   1        766.92        653.49        28.54 o                         
  -3   5   1        306.99        549.49        24.26 o                         
  -2   5   1       1837.21       2007.94        60.72 o                         
  -1   5   1       4378.04       4128.17       142.24 o                         
   0   5   1         71.87         67.16        16.94 o                         
   1   5   1         28.48        155.21        49.53 o                         
   2   5   1       1200.64       1020.61        42.40 o                         
   3   5   1       3162.28       3934.34       159.27 o                         
   4   5   1       2001.40       2030.10        75.10 o                         
   5   5   1          4.69        101.96        28.35 o                         
   6   5   1        239.56        318.85        33.98 o                         
   7   5   1        173.34        187.50        25.60 o                         
   8   5   1        154.65        905.74        77.49 o                         
   9   5   1         14.18        318.11        33.61 o                         
  10   5   1          4.51         29.59        19.02 o                         
  11   5   1        309.60        295.85        49.31 o                         
  12   5   1        121.58        184.56        45.08 o                         
 -10   6   1         29.58        -26.10        26.64 o                         
  -9   6   1        122.41        159.24        54.94 o                         
  -8   6   1        567.55        661.18        56.76 o                         
  -7   6   1        858.91       1088.12        92.98 o                         
  -6   6   1        744.04        752.76        57.14 o                         
  -5   6   1       1938.54       1800.80        99.89 o                         
  -4   6   1         41.20        182.22        30.45 o                         
  -3   6   1       1400.89       1404.47        49.04 o                         
  -2   6   1       2294.75       2475.70        73.27 o                         
  -1   6   1        365.30        367.65        41.06 o                         
   0   6   1         40.85         47.84        13.13 o                         
   1   6   1        156.57        540.11        37.14 o                         
   2   6   1       6074.52       7051.69       238.70 o                         
   3   6   1       4286.58       4373.87       151.43 o                         
   4   6   1         54.98        227.72        37.35 o                         
   5   6   1        176.42        172.52        24.01 o                         
   6   6   1        569.92        750.07        43.93 o                         
   7   6   1          7.43        125.35        22.92 o                         
   8   6   1          0.82         33.99        28.18 o                         
   9   6   1        194.62        229.12        32.40 o                         
  10   6   1        322.89        290.33        45.08 o                         
  11   6   1         13.88         14.09        32.40 o                         
  12   6   1        699.75        684.69        78.89 o                         
 -10   7   1        169.21        165.80        71.85 o                         
  -9   7   1          1.04        -33.81        42.26 o                         
  -8   7   1         44.68        148.74        33.62 o                         
  -7   7   1        284.54        425.23        44.98 o                         
  -6   7   1        126.46        398.96        41.16 o                         
  -5   7   1        246.50        216.83        34.37 o                         
  -4   7   1        135.51        114.01        17.02 o                         
  -3   7   1       8507.65       8435.23       253.62 o                         
  -2   7   1        352.41        362.13        21.31 o                         
  -1   7   1       5007.21       5731.35       175.74 o                         
   0   7   1         66.63         92.07        15.83 o                         
   1   7   1        483.34        584.92        24.55 o                         
   2   7   1        249.62        311.27        31.70 o                         
   3   7   1       3075.71       3323.71       117.57 o                         
   4   7   1         56.93          0.91        11.30 o                         
   5   7   1        452.71        606.43        39.96 o                         
   6   7   1        110.62        156.15        27.84 o                         
   7   7   1        274.07        382.27        37.75 o                         
   8   7   1        178.18        414.16        47.90 o                         
   9   7   1        217.06        346.95        38.24 o                         
  10   7   1          7.67          8.21        22.65 o                         
  11   7   1          1.24         47.90        33.81 o                         
  12   7   1         52.79         59.17        38.04 o                         
 -10   8   1         43.64        139.63        54.24 o                         
  -9   8   1         11.00         34.03        29.87 o                         
  -8   8   1        762.66        713.95        95.73 o                         
  -7   8   1        105.98        140.73        32.32 o                         
  -6   8   1         17.43        139.41        64.10 o                         
  -5   8   1       1494.82       1525.33        64.05 o                         
  -4   8   1        269.48        382.24        28.95 o                         
  -3   8   1        314.92        265.85        29.08 o                         
  -2   8   1        978.18        957.42        41.81 o                         
  -1   8   1        551.53        548.19        26.01 o                         
   0   8   1         44.59         93.49        13.37 o                         
   1   8   1       1036.46       1173.67        40.15 o                         
   2   8   1        305.60        555.50        29.43 o                         
   3   8   1        712.15        855.31        39.07 o                         
   4   8   1        360.75        480.25        52.43 o                         
   5   8   1       2027.42       2314.30       125.39 o                         
   6   8   1        912.91        866.89        61.28 o                         
   7   8   1       2257.98       2110.26       132.36 o                         
   8   8   1        294.40        515.67       121.16 o                         
   9   8   1         42.08        262.60        34.34 o                         
  10   8   1       1122.80       1016.34        71.36 o                         
  11   8   1         13.70         20.27        25.84 o                         
  12   8   1         77.35         29.59        39.45 o                         
  -9   9   1          6.43        -47.17        50.01 o                         
  -8   9   1         83.31        176.49        37.01 o                         
  -7   9   1        247.19        121.25        33.28 o                         
  -6   9   1       2111.50       1626.00       139.88 o                         
  -5   9   1        551.21        499.72        41.27 o                         
  -4   9   1        503.56        529.80        33.39 o                         
  -3   9   1        492.63        585.55        39.86 o                         
  -2   9   1       2630.85       2416.22        92.86 o                         
  -1   9   1        630.34        899.60        44.43 o                         
   0   9   1          7.63         27.23        11.86 o                         
   1   9   1        966.14        915.88        36.85 o                         
   2   9   1       1338.67       1488.00        52.22 o                         
   3   9   1         25.09         30.61        13.11 o                         
   4   9   1          5.31         65.39        29.69 o                         
   5   9   1        237.20        240.46        29.78 o                         
   6   9   1       1062.82       1370.43       132.43 o                         
   7   9   1          8.37        103.76        60.58 o                         
   8   9   1         86.39        194.87        33.32 o                         
   9   9   1        226.77        372.63        42.02 o                         
  10   9   1         46.01         39.36        28.09 o                         
  11   9   1          3.08         -5.82        24.73 o                         
  -9  10   1        785.85        707.82        66.68 o                         
  -8  10   1        138.21         66.87        34.11 o                         
  -7  10   1        261.50        290.59        52.13 o                         
  -6  10   1         36.73         95.27        30.43 o                         
  -5  10   1        571.62        703.24        48.51 o                         
  -4  10   1        156.66        141.27        23.29 o                         
  -3  10   1        780.13       1137.00        93.92 o                         
  -2  10   1        314.59        364.51        40.75 o                         
  -1  10   1        436.77        508.30        30.16 o                         
   0  10   1       2431.90       2828.40        91.43 o                         
   1  10   1        776.14        919.58        47.45 o                         
   2  10   1        637.42        874.73        36.23 o                         
   3  10   1          4.38        196.76        23.80 o                         
   4  10   1          1.38         29.15        19.36 o                         
   5  10   1         89.97         76.81        17.83 o                         
   6  10   1       1512.06       1366.43        88.05 o                         
   7  10   1        368.88        525.10        73.96 o                         
   8  10   1       1387.52       1188.53        82.32 o                         
   9  10   1        246.47        308.58        40.91 o                         
  10  10   1        158.98        250.38        39.47 o                         
  11  10   1         55.14         69.84        48.60 o                         
  -8  11   1         47.13          0.83        50.01 o                         
  -7  11   1        316.38        370.28        48.20 o                         
  -6  11   1       1943.77       1618.84        83.38 o                         
  -5  11   1        890.09        859.99        73.64 o                         
  -4  11   1        178.95        114.65        26.22 o                         
  -3  11   1          0.12         11.60        22.01 o                         
  -2  11   1         83.52        181.58        26.79 o                         
  -1  11   1        238.46        447.50        31.52 o                         
   0  11   1          0.14         45.79        14.99 o                         
   1  11   1         16.54         34.39        13.38 o                         
   2  11   1        206.47        171.27        16.62 o                         
   3  11   1        708.05        595.38       117.64 o                         
   4  11   1       1252.68       1282.12        62.88 o                         
   5  11   1        244.46        270.96        37.54 o                         
   6  11   1       1394.67       2253.59       201.39 o                         
   7  11   1         69.22         82.44        30.48 o                         
   8  11   1          0.50         70.19        84.53 o                         
   9  11   1        278.09        490.03        53.10 o                         
  10  11   1         57.33        100.24        36.43 o                         
  11  11   1        310.51        313.70        46.07 o                         
  -7  12   1        368.18        400.04        50.04 o                         
  -6  12   1         19.40        -16.52        29.36 o                         
  -5  12   1        195.98        149.53        43.26 o                         
  -4  12   1       4140.11       3856.03       164.66 o                         
  -3  12   1          4.93         66.85        24.33 o                         
  -2  12   1        153.47        243.01        47.32 o                         
  -1  12   1         32.80         10.82        38.08 o                         
   0  12   1        532.76        614.43        37.97 o                         
   1  12   1        625.81        707.66        38.18 o                         
   2  12   1        440.95        533.18        28.19 o                         
   3  12   1       1459.01       1418.45        98.62 o                         
   4  12   1        804.70        840.60        47.34 o                         
   5  12   1       1004.63       1001.69        73.97 o                         
   6  12   1          0.98        134.30        31.85 o                         
   7  12   1         64.90        126.96        41.56 o                         
   8  12   1       1537.15       1613.55       105.71 o                         
   9  12   1         99.35         44.38        69.03 o                         
  10  12   1         35.02         70.97        61.28 o                         
  11  12   1         60.57         45.94        95.10 o                         
  -7  13   1          3.41         47.14        39.45 o                         
  -6  13   1        361.09        334.11        78.19 o                         
  -5  13   1       2170.61       2025.67       100.38 o                         
  -4  13   1        506.35        590.22        45.74 o                         
  -3  13   1       2262.22       2235.47       125.17 o                         
  -2  13   1       3430.28       2959.35       132.01 o                         
  -1  13   1        144.53        255.93        31.05 o                         
   0  13   1        319.13        334.04        33.99 o                         
   1  13   1       1086.86        897.30        85.68 o                         
   2  13   1       1317.55       1857.96       128.33 o                         
   3  13   1         14.77         66.06        40.31 o                         
   4  13   1       1143.54       1291.70       118.34 o                         
   5  13   1         43.41         63.07        30.90 o                         
   6  13   1          0.88        206.87        37.93 o                         
   7  13   1        694.78        709.66        65.44 o                         
   8  13   1         74.33         76.05        35.95 o                         
   9  13   1        306.22        321.88        47.66 o                         
  10  13   1        143.02        193.08        42.94 o                         
  -6  14   1         62.47         60.60        35.52 o                         
  -5  14   1        123.44         94.34        30.34 o                         
  -4  14   1        173.32        280.85        62.21 o                         
  -3  14   1         55.42         86.62        28.21 o                         
  -2  14   1        276.02        324.63        54.65 o                         
  -1  14   1        103.82        106.62        30.99 o                         
   0  14   1        347.12        284.01        34.08 o                         
   1  14   1          7.69         39.42        24.47 o                         
   2  14   1          7.32        317.32        32.67 o                         
   3  14   1          2.18         12.39        21.21 o                         
   4  14   1        125.94        250.04       101.44 o                         
   5  14   1         81.88        440.71        49.42 o                         
   6  14   1        247.98        246.07        87.35 o                         
   7  14   1       2492.72       2227.03       137.17 o                         
   8  14   1         50.69         82.04        37.01 o                         
   9  14   1         69.18        135.49        38.27 o                         
  10  14   1        812.25        755.96       107.00 o                         
  -5  15   1          4.78         27.12        33.89 o                         
  -4  15   1        155.75        145.15        52.24 o                         
  -3  15   1        174.82        191.51        33.39 o                         
  -2  15   1        431.21        445.61        43.60 o                         
  -1  15   1         27.72         20.47        24.94 o                         
   0  15   1        639.22        676.72        50.48 o                         
   1  15   1        232.07        234.57        49.64 o                         
   2  15   1       1027.54        934.01        60.27 o                         
   3  15   1        168.51        215.63        38.87 o                         
   4  15   1       1050.82       1017.96        78.66 o                         
   5  15   1         88.99        297.56        44.10 o                         
   6  15   1        625.53        667.26        63.43 o                         
   7  15   1         22.50          6.88        35.22 o                         
   8  15   1         52.51         64.48        38.27 o                         
   9  15   1        407.35        566.74        63.25 o                         
  -4  16   1         76.98         42.14        48.69 o                         
  -3  16   1        362.03        376.23        51.79 o                         
  -2  16   1        262.41        218.13        46.10 o                         
  -1  16   1        370.95        320.28        59.33 o                         
   0  16   1        139.56        163.85        30.63 o                         
   1  16   1        132.78        177.66        34.24 o                         
   2  16   1         17.29         75.95        35.17 o                         
   3  16   1        202.46        242.45        34.70 o                         
   4  16   1        505.27        454.59        52.25 o                         
   5  16   1          6.38         88.52        37.40 o                         
   6  16   1          3.80         63.52        40.86 o                         
   7  16   1          9.08        -32.51        32.51 o                         
   8  16   1        710.88        663.54        69.77 o                         
  -3  17   1          2.19         -3.43        27.60 o                         
  -2  17   1        473.20        437.22        60.22 o                         
  -1  17   1        187.36        248.87        36.84 o                         
   0  17   1          0.18        -26.80        26.80 o                         
   1  17   1        222.25        333.71        49.77 o                         
   2  17   1       2705.69       2679.78       127.66 o                         
   3  17   1          8.64         12.14        26.50 o                         
   4  17   1        695.98        707.72        65.68 o                         
   5  17   1        282.59        272.94        50.53 o                         
   6  17   1          6.77         36.63        97.21 o                         
   7  17   1        206.95        200.05       109.89 o                         
  -1  18   1          0.04         52.69        57.87 o                         
   0  18   1          1.65        -50.78        50.78 o                         
   1  18   1         90.65         21.26        54.83 o                         
   2  18   1         38.37          2.02        51.02 o                         
   3  18   1         21.13        -33.81        88.76 o                         
   4  18   1          8.00        -32.40        91.57 o                         
   5  18   1         16.26         81.71       100.03 o                         
   6  18   1         14.18         61.99       107.07 o                         
  -3 -18   2        188.37          9.86        94.39 o                         
  -2 -18   2          2.34        -14.91        51.59 o                         
  -1 -18   2         16.81         65.32        58.19 o                         
  -6 -17   2          4.34         71.85       101.44 o                         
  -5 -17   2         96.44         80.30        98.62 o                         
  -4 -17   2         26.73        -73.26        84.53 o                         
  -3 -17   2         10.04         15.78        43.42 o                         
  -2 -17   2        173.51        175.98        55.77 o                         
  -1 -17   2        240.25        157.66        59.53 o                         
   0 -17   2        224.52        304.12        66.97 o                         
   1 -17   2         10.11         -8.97        53.54 o                         
  -7 -16   2         43.50         -4.23        90.17 o                         
  -6 -16   2        132.41          4.23        92.98 o                         
  -5 -16   2         13.12        178.92        97.21 o                         
  -4 -16   2        187.74         87.35        97.21 o                         
  -3 -16   2        157.66        319.78        53.47 o                         
  -2 -16   2         78.70        -26.51        48.74 o                         
  -1 -16   2          0.10        -48.66        48.66 o                         
   0 -16   2        230.59        271.49        61.16 o                         
   1 -16   2        720.82        724.32        80.03 o                         
   2 -16   2          8.02         81.66        58.47 o                         
   3 -16   2        911.67        737.72        84.17 o                         
  -8 -15   2         73.11         64.81        88.76 o                         
  -7 -15   2          5.03          7.04        90.17 o                         
  -6 -15   2         63.68        -76.08        76.08 o                         
  -5 -15   2        135.60        199.86        38.76 o                         
  -4 -15   2          4.08         33.14        57.76 o                         
  -3 -15   2          4.49         46.00        31.66 o                         
  -2 -15   2        120.96        100.78        26.61 o                         
  -1 -15   2        101.29        117.45        25.60 o                         
   0 -15   2        486.52        430.61        52.58 o                         
   1 -15   2        627.95        448.38        40.43 o                         
   2 -15   2        149.81        163.04        42.08 o                         
   3 -15   2       2795.78       2552.59       150.44 o                         
   4 -15   2         85.63        100.40        44.92 o                         
  -9 -14   2          4.24         14.09        85.94 o                         
  -8 -14   2          0.88         11.03        33.33 o                         
  -7 -14   2        403.56        383.73       104.96 o                         
  -6 -14   2        519.51        420.68        48.01 o                         
  -5 -14   2       1702.29       1694.02       108.90 o                         
  -4 -14   2         45.55         54.57        26.69 o                         
  -3 -14   2        746.57        651.44        45.40 o                         
  -2 -14   2       1670.75       1667.16       138.98 o                         
  -1 -14   2        173.91        268.49        31.82 o                         
   0 -14   2          1.90        -20.02        20.02 o                         
   1 -14   2          1.95        -21.11        21.11 o                         
   2 -14   2         16.30         47.33        31.74 o                         
   3 -14   2        318.11        283.55        57.27 o                         
   4 -14   2        254.05        164.45        33.13 o                         
   5 -14   2         22.72         12.85        50.72 o                         
 -10 -13   2          0.04         69.55        57.06 o                         
  -9 -13   2        897.99       1002.39        79.95 o                         
  -8 -13   2          9.73         -0.18        28.28 o                         
  -7 -13   2         29.83         94.30        72.55 o                         
  -6 -13   2          5.56        -24.64        26.36 o                         
  -5 -13   2        655.89        685.33        78.12 o                         
  -4 -13   2         12.27          7.26        16.80 o                         
  -3 -13   2          1.61         -7.11        14.46 o                         
  -2 -13   2        882.54        813.90        40.83 o                         
  -1 -13   2          8.95        125.60        18.67 o                         
   0 -13   2         22.50         26.59        15.75 o                         
   1 -13   2       1317.07       1286.37        71.10 o                         
   2 -13   2        213.77        159.02        28.14 o                         
   3 -13   2        452.97        322.45        55.55 o                         
   4 -13   2       2513.93       2166.87       105.28 o                         
   5 -13   2        934.11        712.63        53.02 o                         
   6 -13   2        215.82        193.82        40.53 o                         
 -10 -12   2        138.12         82.09        36.61 o                         
  -9 -12   2        488.86        417.49        50.74 o                         
  -8 -12   2        132.58        135.79        34.02 o                         
  -7 -12   2        597.45        547.06        53.47 o                         
  -6 -12   2       1485.79       1265.10        86.98 o                         
  -5 -12   2        381.64        275.91        40.23 o                         
  -4 -12   2       3708.88       4298.80       320.90 o                         
  -3 -12   2        494.29        335.90        30.77 o                         
  -2 -12   2         20.37          4.52        16.47 o                         
  -1 -12   2       2326.09       2202.24       102.12 o                         
   0 -12   2        377.30        310.76        33.96 o                         
   1 -12   2        406.35        359.39        52.26 o                         
   2 -12   2        387.48        367.21        35.71 o                         
   3 -12   2       1234.62       1094.62        92.28 o                         
   4 -12   2         17.53         94.88        57.23 o                         
   5 -12   2          2.88         22.71        25.18 o                         
   6 -12   2        272.91        248.00        42.20 o                         
   7 -12   2        379.45        339.07        95.80 o                         
 -11 -11   2         18.41         47.05        34.52 o                         
 -10 -11   2         52.30         36.75        31.54 o                         
  -9 -11   2         73.99         75.51        33.15 o                         
  -8 -11   2        358.06        275.41        40.58 o                         
  -7 -11   2         33.29         13.38        38.74 o                         
  -6 -11   2         36.40         19.81        19.08 o                         
  -5 -11   2       1175.50       1177.28        58.66 o                         
  -4 -11   2       1043.05       1064.74        53.45 o                         
  -3 -11   2        232.77        279.86        18.31 o                         
  -2 -11   2        156.30        145.73        20.79 o                         
  -1 -11   2        139.50        169.28        17.74 o                         
   0 -11   2        277.50        319.87        39.04 o                         
   1 -11   2        970.45       1225.73        86.63 o                         
   2 -11   2        514.32        506.14        42.92 o                         
   3 -11   2         25.30         49.31        38.85 o                         
   4 -11   2        207.15        185.96        30.03 o                         
   5 -11   2        474.72        452.59        40.08 o                         
   6 -11   2         10.72         -6.75        27.91 o                         
   7 -11   2         48.88         48.83        38.74 o                         
   8 -11   2         58.23         38.68        34.25 o                         
 -11 -10   2        188.31        257.22        43.67 o                         
 -10 -10   2         95.44         52.27        30.99 o                         
  -9 -10   2       1788.98       1498.63        95.39 o                         
  -8 -10   2        286.65        359.85        42.59 o                         
  -7 -10   2        312.23        231.90        50.72 o                         
  -6 -10   2       1193.00       1031.24        54.15 o                         
  -5 -10   2         10.77         38.51        13.84 o                         
  -4 -10   2        485.03        463.50        39.85 o                         
  -3 -10   2       1811.26       1611.21        71.70 o                         
  -2 -10   2        142.46        172.59        16.97 o                         
  -1 -10   2         41.27         80.83        12.70 o                         
   0 -10   2         28.02        107.22        15.42 o                         
   1 -10   2        139.54        116.21        17.08 o                         
   2 -10   2          6.71        -12.86        12.86 o                         
   3 -10   2         95.56        125.68        38.34 o                         
   4 -10   2         35.09         65.75        20.29 o                         
   5 -10   2         76.65         98.07        26.48 o                         
   6 -10   2         26.04        -22.64        22.64 o                         
   7 -10   2         84.91         65.71        33.49 o                         
   8 -10   2          5.79        -22.84        58.47 o                         
 -11  -9   2        173.13         67.86        32.40 o                         
 -10  -9   2        334.01        428.05        50.72 o                         
  -9  -9   2        813.70        806.97        61.89 o                         
  -8  -9   2        716.29        765.44        74.67 o                         
  -7  -9   2          5.05         10.90        23.02 o                         
  -6  -9   2        304.99        334.92        26.38 o                         
  -5  -9   2        211.88        178.62        18.78 o                         
  -4  -9   2       1387.74       1343.79        62.56 o                         
  -3  -9   2        814.68        768.87        39.61 o                         
  -2  -9   2       4658.50       4282.67       132.73 o                         
  -1  -9   2       1392.15       1204.93        44.85 o                         
   0  -9   2       5882.11       6227.76       189.77 o                         
   1  -9   2        447.44        565.35        30.44 o                         
   2  -9   2        250.85        310.41        20.98 o                         
   3  -9   2          1.09        -31.32        31.32 o                         
   4  -9   2       1449.21       1354.20        59.65 o                         
   5  -9   2       3239.42       2773.83       120.38 o                         
   6  -9   2        251.44        236.35        42.26 o                         
   7  -9   2         81.01        111.88        34.11 o                         
   8  -9   2        135.32         67.24        53.54 o                         
   9  -9   2          7.14        -30.29        30.29 o                         
 -11  -8   2         22.36        -31.97        34.52 o                         
 -10  -8   2         17.17         72.96        27.34 o                         
  -9  -8   2         51.79         93.91        27.31 o                         
  -8  -8   2       1697.29       1562.14        91.35 o                         
  -7  -8   2       1287.58       1150.29        73.66 o                         
  -6  -8   2        245.92        189.79        21.82 o                         
  -5  -8   2          0.23          7.44        12.78 o                         
  -4  -8   2        351.87        457.35        67.62 o                         
  -3  -8   2      10092.45       8829.65       342.83 o                         
  -2  -8   2       2671.09       2906.98        91.83 o                         
  -1  -8   2       1164.47       1012.93        69.20 o                         
   0  -8   2        589.23        533.57        24.03 o                         
   1  -8   2        802.50        760.04        30.08 o                         
   2  -8   2        655.76        954.60        51.24 o                         
   3  -8   2          6.73         23.30        14.99 o                         
   4  -8   2        580.78        610.86        34.96 o                         
   5  -8   2          3.73         85.71        24.34 o                         
   6  -8   2       1217.19       1259.51        83.61 o                         
   7  -8   2         27.46          1.99        43.67 o                         
   8  -8   2          1.67        -27.16        27.16 o                         
   9  -8   2        145.16        123.86        36.69 o                         
 -12  -7   2         44.77         33.81        36.63 o                         
 -11  -7   2         31.37         18.31        22.91 o                         
 -10  -7   2          6.84         -7.98        22.00 o                         
  -9  -7   2       1141.01       1089.86       136.66 o                         
  -8  -7   2        124.07        110.21        25.37 o                         
  -7  -7   2       1667.13       1698.29        95.02 o                         
  -6  -7   2         39.47         55.73        14.68 o                         
  -5  -7   2        535.75        440.41        27.89 o                         
  -4  -7   2        229.87        297.26        25.42 o                         
  -3  -7   2        948.11        734.06        33.48 o                         
  -2  -7   2       1463.83       1391.49        50.06 o                         
  -1  -7   2        607.51        613.46        24.56 o                         
   0  -7   2        434.05        835.93        34.55 o                         
   1  -7   2       6636.06       7218.64       200.87 o                         
   2  -7   2        274.79        326.54        19.44 o                         
   3  -7   2        494.98        661.27        42.47 o                         
   4  -7   2       1308.81       1135.73        56.12 o                         
   5  -7   2         10.43        -14.12        17.53 o                         
   6  -7   2        408.71        564.40        59.88 o                         
   7  -7   2       3132.70       2864.31       153.94 o                         
   8  -7   2        448.04        474.33        48.36 o                         
   9  -7   2          2.60          4.89        30.07 o                         
  10  -7   2        887.33        727.22        84.46 o                         
 -12  -6   2        226.73        167.65        45.08 o                         
 -11  -6   2         84.43        161.05        33.11 o                         
 -10  -6   2        281.02        259.53        31.37 o                         
  -9  -6   2          6.02          3.57        35.93 o                         
  -8  -6   2       1194.39       1191.79        71.21 o                         
  -7  -6   2        560.75        512.70        41.16 o                         
  -6  -6   2         51.59         59.77        13.11 o                         
  -5  -6   2         51.57         68.94        12.34 o                         
  -4  -6   2       3232.95       2878.67       157.59 o                         
  -3  -6   2         19.02         67.21        10.13 o                         
  -2  -6   2        455.49        749.27        53.41 o                         
  -1  -6   2      16358.93      19388.69       644.28 o                         
   0  -6   2       1464.64       1600.15        49.43 o                         
   1  -6   2        600.56        653.24        27.23 o                         
   2  -6   2       2634.61       2702.87        78.75 o                         
   3  -6   2       1000.01        928.22        45.53 o                         
   4  -6   2        233.23        292.70        18.99 o                         
   5  -6   2        319.55        303.28        46.49 o                         
   6  -6   2       2210.72       2112.80       115.93 o                         
   7  -6   2         10.50         15.42        26.77 o                         
   8  -6   2        339.01        382.11        42.93 o                         
   9  -6   2         32.38         26.55        29.87 o                         
  10  -6   2          2.66         23.78        31.14 o                         
 -12  -5   2         96.89        133.84        39.45 o                         
 -11  -5   2         20.34         -4.23        28.18 o                         
 -10  -5   2          5.57        -19.02        21.84 o                         
  -9  -5   2       1686.89       1464.33       115.52 o                         
  -8  -5   2        772.56        651.70        44.33 o                         
  -7  -5   2         58.00         72.45        17.50 o                         
  -6  -5   2       2011.48       1802.19        95.07 o                         
  -5  -5   2       4697.37       4164.86       144.63 o                         
  -4  -5   2       1364.77       1475.06        56.81 o                         
  -3  -5   2        518.56        611.28        28.18 o                         
  -2  -5   2         32.58        102.08        12.88 o                         
  -1  -5   2       5875.36       5146.34       175.71 o                         
   0  -5   2        382.70        413.47        17.81 o                         
   1  -5   2       1180.30       1203.37        41.73 o                         
   2  -5   2       4996.93       5348.65       162.90 o                         
   3  -5   2       1110.35       1284.37        54.18 o                         
   4  -5   2       3658.02       3589.03       123.72 o                         
   5  -5   2         97.97        128.79        24.24 o                         
   6  -5   2       5725.56       5403.48       264.38 o                         
   7  -5   2         42.30         40.72        24.49 o                         
   8  -5   2        381.81        466.05        46.00 o                         
   9  -5   2          0.04         11.11        27.72 o                         
  10  -5   2          5.03         99.15        33.62 o                         
 -12  -4   2        123.43        194.42        42.26 o                         
 -11  -4   2          0.36         12.68        29.59 o                         
 -10  -4   2       2310.18       2057.05       108.06 o                         
  -9  -4   2       1420.26       1428.12       132.43 o                         
  -8  -4   2        431.84        440.95        48.82 o                         
  -7  -4   2       2204.52       2165.77        92.78 o                         
  -6  -4   2       7836.45       6904.02       232.79 o                         
  -5  -4   2          3.73        274.72        45.08 o                         
  -4  -4   2       3252.91       2880.72       101.29 o                         
  -3  -4   2       1524.22       1302.54        62.22 o                         
  -2  -4   2      61058.64      58239.90      1914.74 o                         
  -1  -4   2        219.39        726.64        48.97 o                         
   0  -4   2       3056.55       3084.27       107.53 o                         
   1  -4   2         92.38        165.24        11.02 o                         
   2  -4   2       6798.51       6076.29       236.60 o                         
   3  -4   2       6659.08       6377.37       179.74 o                         
   4  -4   2        156.48        197.82        22.82 o                         
   5  -4   2       2533.24       2351.16       121.79 o                         
   6  -4   2       4253.67       4289.04       212.60 o                         
   7  -4   2        622.20        743.85        66.14 o                         
   8  -4   2        150.16        234.62        34.84 o                         
   9  -4   2       1254.32        990.48        70.98 o                         
  10  -4   2        628.68        534.77        53.47 o                         
  11  -4   2        378.58        361.04        47.43 o                         
 -12  -3   2        312.94        329.67        54.94 o                         
 -11  -3   2        299.91        359.25        52.13 o                         
 -10  -3   2        716.49        539.58        52.13 o                         
  -9  -3   2         76.16        180.33        20.81 o                         
  -8  -3   2       2131.04       1729.97        86.65 o                         
  -7  -3   2        827.12        656.66        37.78 o                         
  -6  -3   2       3187.41       2944.73       103.50 o                         
  -5  -3   2       3886.21       3956.80       135.91 o                         
  -4  -3   2        118.45        254.08        19.92 o                         
  -3  -3   2       9582.46       9255.99       308.17 o                         
  -2  -3   2       4280.62       4025.24       135.70 o                         
  -1  -3   2       1621.93       1646.04        60.08 o                         
   0  -3   2       6890.37       6707.63       224.53 o                         
   1  -3   2        904.15        932.52        38.89 o                         
   2  -3   2        972.66        992.45        37.55 o                         
   3  -3   2        335.86        428.78        31.72 o                         
   4  -3   2         65.92        201.87        16.84 o                         
   5  -3   2        116.22        207.10        24.91 o                         
   6  -3   2       1442.08       1354.11        94.39 o                         
   7  -3   2        311.04        240.81        31.46 o                         
   8  -3   2        941.06       1407.49        85.83 o                         
   9  -3   2          8.12          6.10        33.81 o                         
  10  -3   2        225.89        245.77        38.22 o                         
  11  -3   2        346.54        310.63        43.78 o                         
 -12  -2   2          6.69        -29.59        29.59 o                         
 -11  -2   2        114.53        126.81        71.15 o                         
 -10  -2   2       1750.35       1676.37       131.02 o                         
  -9  -2   2        366.95        512.87        31.22 o                         
  -8  -2   2         15.51        118.67        14.40 o                         
  -7  -2   2       2312.96       2093.97        87.99 o                         
  -6  -2   2         90.49       6673.03      2868.10 o                         
  -5  -2   2          3.55         16.35        10.11 o                         
  -4  -2   2        432.25        320.37        24.97 o                         
  -3  -2   2      27937.16      24485.23      1179.48 o                         
  -2  -2   2      38671.55      33496.11      1274.42 o                         
  -1  -2   2      23140.33      19595.93      1084.35 o                         
   0  -2   2        410.55        201.99        14.84 o                         
   1  -2   2       1445.70       1688.25        48.35 o                         
   2  -2   2       3401.48       3015.32       120.34 o                         
   3  -2   2          3.41         39.06        12.11 o                         
   4  -2   2       9818.69       9621.26       372.24 o                         
   5  -2   2          5.85         21.75        11.37 o                         
   6  -2   2        595.57        667.77        46.94 o                         
   7  -2   2       1391.28       1416.92        81.64 o                         
   8  -2   2          0.02         -6.34        21.89 o                         
   9  -2   2       1614.49       1709.12       100.49 o                         
  10  -2   2         62.99         75.80        28.13 o                         
  11  -2   2          0.54         47.65        29.42 o                         
 -12  -1   2          1.91         84.53        38.04 o                         
 -11  -1   2        117.51        379.47        40.90 o                         
 -10  -1   2         38.67         49.73        24.67 o                         
  -9  -1   2         45.21         54.37        22.64 o                         
  -8  -1   2        166.92        432.91        41.56 o                         
  -7  -1   2        268.66        242.05        35.38 o                         
  -6  -1   2       1710.11       2249.17       109.05 o                         
  -5  -1   2       1914.57       1790.26        67.51 o                         
  -4  -1   2       2603.56       2589.46        79.50 o                         
  -3  -1   2      95620.92      91642.93      2456.15 o                         
  -2  -1   2      20262.84      22945.11       675.22 o                         
  -1  -1   2      20137.14      17857.34       525.77 o                         
   0  -1   2        320.65         27.60         6.39 o                         
   1  -1   2       2157.70       2704.59        74.09 o                         
   2  -1   2        116.20         78.89        15.50 o                         
   3  -1   2        201.43        193.20        14.44 o                         
   4  -1   2        301.64        432.63        33.15 o                         
   5  -1   2       2333.35       2661.81        94.48 o                         
   6  -1   2         69.27         30.27        41.56 o                         
   7  -1   2        512.43        554.49        64.81 o                         
   8  -1   2          1.73         90.81        23.96 o                         
   9  -1   2        573.85        504.60        59.17 o                         
  10  -1   2         63.03        197.43        33.08 o                         
  11  -1   2        130.92         66.65        40.86 o                         
 -12   0   2        708.10        622.70        74.67 o                         
 -11   0   2         22.01         25.59        26.74 o                         
 -10   0   2         43.78        113.11        28.07 o                         
  -9   0   2        424.20        460.29        41.97 o                         
  -8   0   2       3321.95       2970.82       151.80 o                         
  -7   0   2        255.77        236.26        23.42 o                         
  -6   0   2       1234.04       1383.48        90.36 o                         
  -5   0   2        400.02        982.37        54.29 o                         
  -4   0   2        314.50        338.96        16.12 o                         
  -3   0   2     135893.23     136138.83      3658.30 o                         
  -2   0   2       4114.25       5012.81       136.31 o                         
  -1   0   2       5212.01       3276.84       108.83 o                         
   0   0   2      11641.83       9016.02       296.91 o                         
   1   0   2       5385.09       5284.47       174.69 o                         
   2   0   2       1713.99       1462.22       101.44 o                         
   3   0   2        506.50        611.41        31.22 o                         
   4   0   2       1265.04       1232.06        55.31 o                         
   5   0   2       2721.13       3621.57       124.99 o                         
   6   0   2         72.92         70.20        27.84 o                         
   7   0   2         44.54        256.78        25.48 o                         
   8   0   2         11.26         31.55        69.03 o                         
   9   0   2        383.20        385.91        39.90 o                         
  10   0   2        151.82        266.18        34.84 o                         
  11   0   2         31.10         50.27        26.84 o                         
  12   0   2        863.56        661.75        77.42 o                         
 -12   1   2        198.35        267.71        89.46 o                         
 -11   1   2          9.29         -5.55        24.24 o                         
 -10   1   2        191.88        311.08        72.55 o                         
  -9   1   2        400.85        838.11        80.30 o                         
  -8   1   2        167.40        188.60        28.38 o                         
  -7   1   2         34.19         39.59        17.93 o                         
  -6   1   2        173.53        160.06        39.45 o                         
  -5   1   2        319.23       2839.14      1464.96 o                         
  -4   1   2       7669.15       7458.53       222.27 o                         
  -3   1   2      45456.85      45188.29      1215.76 o                         
  -2   1   2      13415.60      14696.53       396.41 o                         
  -1   1   2       1437.44       1765.75        59.87 o                         
   0   1   2        932.82       1092.43        55.65 o                         
   1   1   2         35.61         22.73         5.49 o                         
   2   1   2        319.34        123.03         9.31 o                         
   3   1   2        106.67        269.00        43.48 o                         
   4   1   2       1280.26       1170.67        43.91 o                         
   5   1   2         13.41        128.06        25.36 o                         
   6   1   2       2606.37       2918.26       119.79 o                         
   7   1   2        338.15        299.26        32.35 o                         
   8   1   2          1.39        -32.31        51.16 o                         
   9   1   2          4.26         61.05        24.69 o                         
  10   1   2         62.31         81.15        26.31 o                         
  11   1   2        111.55        128.10        32.16 o                         
  12   1   2         21.39         52.13        36.63 o                         
 -11   2   2        107.14        196.82        36.22 o                         
 -10   2   2       1212.57       1122.43       159.20 o                         
  -9   2   2        385.05        408.28        42.62 o                         
  -8   2   2       1152.83       1158.85        73.37 o                         
  -7   2   2       2005.21       1938.50       104.37 o                         
  -6   2   2       2604.16       2749.77       116.17 o                         
  -5   2   2        333.05        262.12        43.95 o                         
  -4   2   2      11002.79      10921.91       363.04 o                         
  -3   2   2       3578.38       3401.17        94.56 o                         
  -2   2   2       1205.27       2113.62       283.10 o                         
  -1   2   2       8154.01       8026.09       238.03 o                         
   0   2   2      23603.31      24130.83       710.25 o                         
   1   2   2       2541.95       1486.57        63.65 o                         
   2   2   2        374.48        299.80        18.79 o                         
   3   2   2        364.53        318.96        21.96 o                         
   4   2   2       3016.83       2942.11       101.24 o                         
   5   2   2       1164.65       2366.24       126.79 o                         
   6   2   2         76.90         14.98       106.37 o                         
   7   2   2         24.64         52.70        17.80 o                         
   8   2   2         16.67         35.12        34.56 o                         
   9   2   2         94.43        261.71        32.13 o                         
  10   2   2          7.28         31.74        24.24 o                         
  11   2   2        193.30        189.88        32.83 o                         
  12   2   2         92.17        152.15        42.26 o                         
 -11   3   2          0.32         61.41        29.97 o                         
 -10   3   2        110.61        106.92        29.69 o                         
  -9   3   2        581.75        624.66        53.82 o                         
  -8   3   2         15.71        169.46        28.93 o                         
  -7   3   2        399.47        613.03        48.54 o                         
  -6   3   2        268.21        549.78        68.33 o                         
  -5   3   2        164.32        232.97        26.31 o                         
  -4   3   2       3960.51       4224.96       168.00 o                         
  -3   3   2       8659.10       8742.93       237.42 o                         
  -2   3   2         34.69         77.35        19.72 o                         
  -1   3   2      17516.05      24348.52       716.55 o                         
   0   3   2      27541.41      31973.16       860.18 o                         
   1   3   2        644.06       1167.08        58.78 o                         
   2   3   2        178.51         65.82        44.38 o                         
   3   3   2       1622.08       1159.63        59.87 o                         
   4   3   2         18.26         85.12        23.38 o                         
   5   3   2        225.57        191.13        16.47 o                         
   6   3   2       1609.14       1757.19        75.81 o                         
   7   3   2       1122.20        922.79        45.45 o                         
   8   3   2        596.54        711.32        67.62 o                         
   9   3   2        414.57        486.05        56.35 o                         
  10   3   2        208.49        209.92        39.45 o                         
  11   3   2        210.24        277.54        47.90 o                         
  12   3   2        256.16        343.75        53.54 o                         
 -11   4   2        225.86        267.81       104.25 o                         
 -10   4   2         16.67         33.08        38.04 o                         
  -9   4   2         25.82         91.53        35.22 o                         
  -8   4   2       3874.48       3703.32       190.08 o                         
  -7   4   2       1158.13       1259.49       129.61 o                         
  -6   4   2        201.77        247.99        29.40 o                         
  -5   4   2        459.84        539.17        42.64 o                         
  -4   4   2       1082.42       1298.14        58.37 o                         
  -3   4   2       1117.51        929.60        34.34 o                         
  -2   4   2      10034.14      10475.82       284.79 o                         
  -1   4   2       6061.87       6595.79       197.82 o                         
   0   4   2      18231.93      27349.01       736.62 o                         
   1   4   2       4139.17       4480.37       156.03 o                         
   2   4   2      12023.93      14700.55       487.90 o                         
   3   4   2        475.20        664.50        37.46 o                         
   4   4   2          0.40          9.48         9.92 o                         
   5   4   2         37.29        564.88       652.76 o                         
   6   4   2          0.95        117.65        23.74 o                         
   7   4   2        801.87        973.92        50.04 o                         
   8   4   2        243.40        272.76        24.53 o                         
   9   4   2          0.05        133.84        33.81 o                         
  10   4   2         34.62         71.85        32.40 o                         
  11   4   2         34.28         59.17        33.81 o                         
  12   4   2        113.15        135.25        42.26 o                         
 -11   5   2          2.22         10.37        52.83 o                         
 -10   5   2        251.82        231.13        38.31 o                         
  -9   5   2        999.76        920.14        69.05 o                         
  -8   5   2          3.56        -15.79        45.79 o                         
  -7   5   2        691.17        915.10        64.18 o                         
  -6   5   2         22.85          8.42        21.89 o                         
  -5   5   2       2075.93       1566.41        88.66 o                         
  -4   5   2        223.35        151.35        12.59 o                         
  -3   5   2        118.37         44.56        15.33 o                         
  -2   5   2       3380.81       3475.75        98.88 o                         
  -1   5   2       2252.55       3304.23       102.25 o                         
   0   5   2       2746.87       3400.50       119.74 o                         
   1   5   2        790.40       1043.90        44.61 o                         
   2   5   2         45.61        106.90        45.45 o                         
   3   5   2        145.54        126.21        33.70 o                         
   4   5   2       1025.76       1130.83        96.18 o                         
   5   5   2        463.47        652.69        44.83 o                         
   6   5   2       1874.37       1529.93        71.10 o                         
   7   5   2         16.63         41.46        16.60 o                         
   8   5   2       5601.11       5032.91       201.15 o                         
   9   5   2       3066.74       2638.83       111.92 o                         
  10   5   2          7.17         19.37        17.20 o                         
  11   5   2          7.16         26.77        32.40 o                         
  12   5   2        658.71        597.34        73.26 o                         
 -10   6   2         59.12          0.42        45.79 o                         
  -9   6   2         94.36         97.76        31.76 o                         
  -8   6   2        954.22        859.25        66.31 o                         
  -7   6   2        115.73        233.62        61.99 o                         
  -6   6   2         31.57         95.02        24.96 o                         
  -5   6   2        326.36        533.48        32.84 o                         
  -4   6   2        358.61        392.99        24.15 o                         
  -3   6   2        261.12        241.68        18.70 o                         
  -2   6   2         26.64         24.93        22.79 o                         
  -1   6   2        275.66        282.51        16.52 o                         
   0   6   2        296.40        339.16        31.17 o                         
   1   6   2       6196.95       6968.79       210.53 o                         
   2   6   2       3444.75       3340.48       227.86 o                         
   3   6   2         95.75        213.99        31.18 o                         
   4   6   2       1197.27       1298.56        55.24 o                         
   5   6   2        858.30       1038.89        44.97 o                         
   6   6   2        847.45        780.81        73.76 o                         
   7   6   2        277.31        592.61        84.52 o                         
   8   6   2          0.04        -10.23        17.22 o                         
   9   6   2       1205.06       1113.62        59.52 o                         
  10   6   2        655.51        783.59        57.76 o                         
  11   6   2        428.83        400.11        57.76 o                         
  12   6   2        153.76        162.02        45.08 o                         
 -10   7   2          0.14          5.92        30.48 o                         
  -9   7   2        293.21        273.63       112.00 o                         
  -8   7   2       1292.32       1142.61        80.16 o                         
  -7   7   2         91.00        244.77        37.01 o                         
  -6   7   2        114.18        228.11        68.33 o                         
  -5   7   2        762.89        733.56        42.94 o                         
  -4   7   2        120.75         84.28        16.08 o                         
  -3   7   2        446.36        689.67       145.74 o                         
  -2   7   2        862.72        814.67        32.00 o                         
  -1   7   2        578.04        826.79        31.93 o                         
   0   7   2        777.32        605.37        28.80 o                         
   1   7   2       3875.16       4375.07       148.69 o                         
   2   7   2        340.39        330.95        31.53 o                         
   3   7   2         63.32        147.52        43.74 o                         
   4   7   2        110.34        120.11        25.32 o                         
   5   7   2        317.59        490.59        30.50 o                         
   6   7   2        250.95        318.91        29.17 o                         
   7   7   2         39.00        146.16        40.86 o                         
   8   7   2       2409.19       2183.15       127.43 o                         
   9   7   2        426.33        578.00        49.33 o                         
  10   7   2        384.26        471.80        44.12 o                         
  11   7   2         60.43        119.75        40.86 o                         
  12   7   2         23.28         40.86        38.04 o                         
 -10   8   2       1127.54       1092.29        82.91 o                         
  -9   8   2        230.84        221.19        40.87 o                         
  -8   8   2         31.73        112.32        33.28 o                         
  -7   8   2       2062.60       2017.49       117.75 o                         
  -6   8   2        121.58        190.21        33.06 o                         
  -5   8   2        720.01        812.15        47.87 o                         
  -4   8   2        540.89        685.97        43.48 o                         
  -3   8   2        801.70        954.20        45.48 o                         
  -2   8   2         68.21         38.69        13.29 o                         
  -1   8   2       6202.94       6386.53       195.64 o                         
   0   8   2        212.36        194.21        24.66 o                         
   1   8   2        210.68        229.91        18.38 o                         
   2   8   2       4604.53       4871.81       182.77 o                         
   3   8   2        995.02        969.82        51.04 o                         
   4   8   2          3.06        184.68        39.26 o                         
   5   8   2       1572.40       1754.32        80.37 o                         
   6   8   2         93.10        116.16        25.20 o                         
   7   8   2        595.57        804.37        58.81 o                         
   8   8   2       1452.77       1228.89        79.21 o                         
   9   8   2       1897.90       1816.45       105.31 o                         
  10   8   2          0.01         82.47        31.70 o                         
  11   8   2         55.21         46.49        35.22 o                         
  12   8   2        184.07         98.62        43.67 o                         
  -9   9   2        410.39        309.92        46.39 o                         
  -8   9   2         23.25         37.82        30.71 o                         
  -7   9   2        670.08        630.02        58.81 o                         
  -6   9   2       1215.16       1316.84        70.38 o                         
  -5   9   2        504.09        595.13        52.94 o                         
  -4   9   2         57.40         91.85        18.84 o                         
  -3   9   2        881.96        877.29        44.46 o                         
  -2   9   2         14.78         46.50        19.72 o                         
  -1   9   2        823.20        650.92        35.63 o                         
   0   9   2          6.95        123.06        14.21 o                         
   1   9   2         59.38          9.58        28.85 o                         
   2   9   2         78.80        188.30        18.59 o                         
   3   9   2        277.32        304.15        24.12 o                         
   4   9   2       2098.62       1948.84        85.69 o                         
   5   9   2       1227.86       1286.56        81.15 o                         
   6   9   2       1842.82       1930.83       110.68 o                         
   7   9   2        600.94        900.74       124.68 o                         
   8   9   2        790.64        733.19        79.53 o                         
   9   9   2        804.21        831.17        64.64 o                         
  10   9   2         95.58        152.07        60.58 o                         
  11   9   2         46.21         91.96        31.76 o                         
  -9  10   2        702.53        827.85        81.01 o                         
  -8  10   2        862.69        757.51        65.57 o                         
  -7  10   2         55.49         36.12        74.67 o                         
  -6  10   2        667.14        550.30        43.38 o                         
  -5  10   2       2341.92       2420.88       109.65 o                         
  -4  10   2        130.69        195.14        31.32 o                         
  -3  10   2       2748.12       2765.94       120.77 o                         
  -2  10   2          6.80         37.85        27.94 o                         
  -1  10   2          0.05        -34.41        41.65 o                         
   0  10   2        581.22        690.53        32.80 o                         
   1  10   2       3397.66       3683.28       116.82 o                         
   2  10   2       2478.25       2526.26        82.92 o                         
   3  10   2       2276.44       2169.82        94.76 o                         
   4  10   2        404.31        348.82        27.28 o                         
   5  10   2        477.91        528.11        47.57 o                         
   6  10   2         82.92         96.47        28.07 o                         
   7  10   2        684.83        995.28        82.42 o                         
   8  10   2         10.23         98.32        30.79 o                         
   9  10   2        237.36        331.54        42.02 o                         
  10  10   2        900.88        686.83        60.46 o                         
  11  10   2         95.43         49.19        58.47 o                         
  -8  11   2        103.25         54.58        47.90 o                         
  -7  11   2         71.98         78.95        45.79 o                         
  -6  11   2         61.02        201.95        56.90 o                         
  -5  11   2         16.14        110.31        40.26 o                         
  -4  11   2        382.49        387.91        69.18 o                         
  -3  11   2        157.67        156.48        27.95 o                         
  -2  11   2         90.19         87.79        23.00 o                         
  -1  11   2        947.40       1048.39        59.34 o                         
   0  11   2        208.75        385.02        38.64 o                         
   1  11   2       1544.17       1833.32        64.39 o                         
   2  11   2          2.88         49.11        13.36 o                         
   3  11   2       1153.63       1326.30        79.19 o                         
   4  11   2        221.40        218.73        23.25 o                         
   5  11   2         35.52         21.64        26.81 o                         
   6  11   2       5269.53       4998.01       253.61 o                         
   7  11   2          3.29         97.74        33.62 o                         
   8  11   2        558.05        645.65        61.76 o                         
   9  11   2        735.22        705.03        63.54 o                         
  10  11   2        206.58        313.19        45.35 o                         
  11  11   2         41.54         39.25        38.74 o                         
  -7  12   2          5.78         64.62        33.70 o                         
  -6  12   2        254.84        228.80        40.09 o                         
  -5  12   2         92.34        142.36        43.80 o                         
  -4  12   2          0.69        306.64        73.60 o                         
  -3  12   2          4.62        -21.33        25.61 o                         
  -2  12   2       1445.85       1377.07        74.34 o                         
  -1  12   2          3.55        -18.89        20.82 o                         
   0  12   2        153.49        174.12        26.70 o                         
   1  12   2        334.69        369.12        38.64 o                         
   2  12   2        308.91        351.14        23.34 o                         
   3  12   2        454.23        595.97        83.97 o                         
   4  12   2         34.99         44.21        35.22 o                         
   5  12   2         18.56        144.38        34.02 o                         
   6  12   2       2325.55       2177.15       128.97 o                         
   7  12   2          1.21        -11.95        29.63 o                         
   8  12   2        342.15       1041.96       244.36 o                         
   9  12   2          0.02         72.26        35.99 o                         
  10  12   2         34.06         24.04        34.77 o                         
  11  12   2         29.59         21.48        40.86 o                         
  -7  13   2          4.84        -29.38        56.35 o                         
  -6  13   2          8.90        131.23        45.08 o                         
  -5  13   2         44.04        287.31        49.78 o                         
  -4  13   2       3318.43       2940.00       132.97 o                         
  -3  13   2         13.13        201.62        30.90 o                         
  -2  13   2          0.17        141.54        27.18 o                         
  -1  13   2       2811.82       2749.62       124.79 o                         
   0  13   2       1264.21       1156.48        65.92 o                         
   1  13   2       1922.28       2004.56        96.90 o                         
   2  13   2        942.83       1023.73        61.04 o                         
   3  13   2       1818.54       1694.35        71.42 o                         
   4  13   2       5276.81       6459.06       323.43 o                         
   5  13   2         75.08         56.46        39.45 o                         
   6  13   2       2493.04       2269.97       135.39 o                         
   7  13   2        437.07        686.98       137.29 o                         
   8  13   2          6.04         21.50        31.16 o                         
   9  13   2         33.21         49.63        35.15 o                         
  10  13   2        773.46        752.38        94.32 o                         
  -6  14   2        346.78        220.01        42.66 o                         
  -5  14   2        101.79         21.13        41.84 o                         
  -4  14   2        115.15        165.37        31.52 o                         
  -3  14   2        670.06        701.43        52.43 o                         
  -2  14   2          2.62          9.07        25.80 o                         
  -1  14   2       1247.03       1285.29        73.50 o                         
   0  14   2         77.69        108.08        42.08 o                         
   1  14   2       1751.15       1797.32       100.90 o                         
   2  14   2       1615.59       1978.97        97.44 o                         
   3  14   2         12.15         -6.65        25.53 o                         
   4  14   2         34.90         78.57        83.83 o                         
   5  14   2       4424.98       4159.26       220.22 o                         
   6  14   2        112.87        153.57        47.90 o                         
   7  14   2         20.67        176.94        40.57 o                         
   8  14   2        599.18        691.26        66.51 o                         
   9  14   2         18.83         55.89        45.08 o                         
  10  14   2        130.23        290.25        48.64 o                         
  -5  15   2        152.88         25.36        69.03 o                         
  -4  15   2        710.00        659.05        52.64 o                         
  -3  15   2         33.76         79.85        29.00 o                         
  -2  15   2          8.42         47.62        26.98 o                         
  -1  15   2          8.17        -24.05        24.05 o                         
   0  15   2         41.68         76.07        27.91 o                         
   1  15   2         16.34         11.71        36.42 o                         
   2  15   2          1.50        125.05        29.11 o                         
   3  15   2        138.53        158.97        39.46 o                         
   4  15   2         28.35         41.73        34.48 o                         
   5  15   2        989.69       1024.87       117.64 o                         
   6  15   2        597.71        648.18        63.00 o                         
   7  15   2        208.55        345.93        75.37 o                         
   8  15   2        142.78         54.96        40.45 o                         
   9  15   2       1327.10       1266.56       100.73 o                         
  -4  16   2        314.97        286.08        39.81 o                         
  -3  16   2         41.43        123.81        31.30 o                         
  -2  16   2        463.23        497.38        46.52 o                         
  -1  16   2         14.89         24.61        35.04 o                         
   0  16   2        539.43        469.57        45.06 o                         
   1  16   2          7.12         70.93        28.70 o                         
   2  16   2         19.65          1.40        40.18 o                         
   3  16   2        658.29        957.76        61.10 o                         
   4  16   2         61.50          2.70        32.59 o                         
   5  16   2       1193.71       1223.92       129.61 o                         
   6  16   2        565.25        599.21        63.25 o                         
   7  16   2          0.05        -36.78        54.94 o                         
   8  16   2         48.00         74.51        41.56 o                         
  -3  17   2         13.54         38.11        69.72 o                         
  -2  17   2         55.94         90.35        31.67 o                         
  -1  17   2        295.96        233.01        52.34 o                         
   0  17   2         11.69         28.11        30.20 o                         
   1  17   2        293.48        353.11        45.04 o                         
   2  17   2        472.57        561.24        85.46 o                         
   3  17   2        189.24        127.19        30.79 o                         
   4  17   2        399.28        503.28        83.12 o                         
   5  17   2         76.01        156.53        43.53 o                         
   6  17   2         86.11        181.16        42.73 o                         
   7  17   2         96.24         68.85        62.69 o                         
  -1  18   2        130.40         90.68        32.97 o                         
   0  18   2        166.79        130.64        33.51 o                         
   1  18   2         11.74         -4.55        48.74 o                         
   2  18   2         47.59         64.79        39.85 o                         
   3  18   2        234.95        217.23        51.46 o                         
   4  18   2         10.45         35.22        92.98 o                         
   5  18   2         10.84        167.65       108.48 o                         
   6  18   2        227.43        194.42       116.93 o                         
   2  19   2        100.82          1.41        94.39 o                         
   3  19   2         99.24        -74.67        92.98 o                         
  -5 -17   3        431.89        486.05       123.98 o                         
  -4 -17   3          8.09         88.76        97.21 o                         
  -3 -17   3         24.85        -30.53        55.18 o                         
  -2 -17   3         75.85        203.41        82.42 o                         
  -1 -17   3          5.38        -49.39        49.39 o                         
   0 -17   3        490.38        642.64        82.61 o                         
   1 -17   3         35.75         80.74        58.22 o                         
  -7 -16   3        189.27          5.64        98.62 o                         
  -6 -16   3        134.55        274.72       111.30 o                         
  -5 -16   3        142.24        104.25        92.98 o                         
  -4 -16   3          9.02         16.91        91.57 o                         
  -3 -16   3        743.87        586.82        66.94 o                         
  -2 -16   3         42.81         -9.96        48.36 o                         
  -1 -16   3         10.37        -48.36        48.36 o                         
   0 -16   3        483.93        525.37        75.21 o                         
   1 -16   3        946.84        757.60        85.07 o                         
   2 -16   3        250.30        197.24        58.78 o                         
   3 -16   3          5.01         49.44        52.35 o                         
  -8 -15   3         76.91        -80.30        88.76 o                         
  -7 -15   3         40.93         15.50        92.98 o                         
  -6 -15   3         37.85        104.25        88.76 o                         
  -5 -15   3        461.61        439.56       108.48 o                         
  -4 -15   3          8.22         64.81        84.53 o                         
  -3 -15   3       1186.94       1109.55        91.59 o                         
  -2 -15   3         82.42         98.29        47.94 o                         
  -1 -15   3         35.32        120.87        50.55 o                         
   0 -15   3         43.60         34.21        48.06 o                         
   1 -15   3        760.48        650.79        49.64 o                         
   2 -15   3         25.97        -22.38        48.31 o                         
   3 -15   3         38.42         90.49        37.47 o                         
   4 -15   3        193.54        186.89        85.94 o                         
  -9 -14   3         46.35         19.72        87.35 o                         
  -8 -14   3        110.81         60.58        87.35 o                         
  -7 -14   3        346.22        259.22       100.03 o                         
  -6 -14   3        228.49        217.72        90.87 o                         
  -5 -14   3        221.69        324.03       104.25 o                         
  -4 -14   3        549.67        588.89       118.34 o                         
  -3 -14   3        275.18        292.19        58.47 o                         
  -2 -14   3          5.53         38.90        42.66 o                         
  -1 -14   3         94.47         62.01        35.20 o                         
   0 -14   3         57.81         39.50        34.52 o                         
   1 -14   3        198.71        168.97        27.70 o                         
   2 -14   3          0.03         55.81        59.88 o                         
   3 -14   3         76.86         96.71        28.62 o                         
   4 -14   3         55.07         32.99        27.48 o                         
   5 -14   3        747.62        660.97        79.53 o                         
  -9 -13   3          0.99         41.33        32.76 o                         
  -8 -13   3         60.06         13.36        78.19 o                         
  -7 -13   3        733.12        653.84       117.57 o                         
  -6 -13   3        202.73         80.30        80.30 o                         
  -5 -13   3         77.95         44.08        33.81 o                         
  -4 -13   3       1318.63       1077.61       140.88 o                         
  -3 -13   3        193.83        238.82        61.99 o                         
  -2 -13   3        144.34        130.44        47.90 o                         
  -1 -13   3        235.94        260.83        36.48 o                         
   0 -13   3          2.01        -22.57        22.57 o                         
   1 -13   3        223.96        230.80        49.09 o                         
   2 -13   3         62.86        -25.36        41.84 o                         
   3 -13   3          4.93         26.87        42.15 o                         
   4 -13   3         36.16          7.92        32.08 o                         
   5 -13   3          6.99        152.99        36.78 o                         
   6 -13   3        121.06        143.97        39.67 o                         
 -10 -12   3         27.69          7.64        78.19 o                         
  -9 -12   3         42.71         70.91        78.19 o                         
  -8 -12   3         32.35         59.03        31.08 o                         
  -7 -12   3        387.52        432.37       112.00 o                         
  -6 -12   3       1152.09       1206.15        82.76 o                         
  -5 -12   3        171.27        187.28        42.26 o                         
  -4 -12   3       5852.20       5182.05       263.89 o                         
  -3 -12   3        390.87        400.09        36.06 o                         
  -2 -12   3       1949.75       1648.78       111.03 o                         
  -1 -12   3       1142.04       1206.20        64.56 o                         
   0 -12   3        468.74        382.51        31.93 o                         
   1 -12   3        109.94         61.36        17.05 o                         
   2 -12   3        179.54         78.89        45.32 o                         
   3 -12   3        450.85        291.46        36.49 o                         
   4 -12   3        300.50        279.08        34.18 o                         
   5 -12   3         35.05         14.66        29.69 o                         
   6 -12   3          0.90         81.93        34.07 o                         
   7 -12   3       1241.20       1042.34        82.17 o                         
 -10 -11   3         65.38         99.16        35.16 o                         
  -9 -11   3        424.07        384.74        47.79 o                         
  -8 -11   3        101.89        112.71        53.54 o                         
  -7 -11   3         34.05        -31.40        38.04 o                         
  -6 -11   3        134.26         88.63        35.83 o                         
  -5 -11   3        211.58        335.70        26.35 o                         
  -4 -11   3        136.31        194.72       130.32 o                         
  -3 -11   3        568.82        469.97        36.51 o                         
  -2 -11   3       1732.03       1591.04       110.39 o                         
  -1 -11   3        432.84        485.78        60.37 o                         
   0 -11   3        746.12        796.74        47.77 o                         
   1 -11   3        441.96        434.50        28.67 o                         
   2 -11   3         88.32         67.65        26.24 o                         
   3 -11   3        662.20        566.69        42.80 o                         
   4 -11   3       1010.69        856.12        54.36 o                         
   5 -11   3       1606.73       1336.48        91.07 o                         
   6 -11   3         37.62         13.08        45.79 o                         
   7 -11   3         94.00         93.61        34.58 o                         
 -11 -10   3        291.32        233.92        41.56 o                         
 -10 -10   3        103.68         97.37        54.24 o                         
  -9 -10   3         16.22         65.31        43.67 o                         
  -8 -10   3        653.68        673.37        57.79 o                         
  -7 -10   3        154.10        134.86        68.33 o                         
  -6 -10   3         26.49         74.67        24.57 o                         
  -5 -10   3         29.42        -13.28        17.08 o                         
  -4 -10   3         38.55         84.29        23.25 o                         
  -3 -10   3          1.74         24.71        18.07 o                         
  -2 -10   3       1407.17       1657.09        85.11 o                         
  -1 -10   3         92.23        156.93        29.40 o                         
   0 -10   3          3.43         44.94        16.63 o                         
   1 -10   3        762.40        620.78        33.53 o                         
   2 -10   3        257.01        288.47        22.42 o                         
   3 -10   3         29.53         16.24        22.41 o                         
   4 -10   3        447.90        396.66        35.13 o                         
   5 -10   3         36.55         40.73        23.05 o                         
   6 -10   3          0.72        -34.52        34.52 o                         
   7 -10   3         16.19        -28.42        28.42 o                         
   8 -10   3        206.88         99.15        36.24 o                         
 -11  -9   3         25.48         17.82        27.75 o                         
 -10  -9   3        263.98        382.10        66.22 o                         
  -9  -9   3        259.54        253.51        39.45 o                         
  -8  -9   3         17.56         -2.14        21.76 o                         
  -7  -9   3        388.08        354.57        50.72 o                         
  -6  -9   3         51.20         87.21        17.65 o                         
  -5  -9   3          1.42         14.11        12.84 o                         
  -4  -9   3        212.78        283.91        21.27 o                         
  -3  -9   3        208.32        238.17        31.72 o                         
  -2  -9   3       1433.85       1995.22        90.46 o                         
  -1  -9   3        739.28        820.11        50.87 o                         
   0  -9   3       1404.64       1540.90        83.37 o                         
   1  -9   3       2250.98       2157.10       108.66 o                         
   2  -9   3          0.01         18.41        12.45 o                         
   3  -9   3          0.42         43.65        17.28 o                         
   4  -9   3        164.63        142.39        21.63 o                         
   5  -9   3        749.94        790.84        42.51 o                         
   6  -9   3        235.16        224.82        36.91 o                         
   7  -9   3          6.67         13.14        28.72 o                         
   8  -9   3          0.02        -20.31        29.52 o                         
   9  -9   3         41.48         33.43        33.70 o                         
 -11  -8   3          9.23        -20.13        24.03 o                         
 -10  -8   3         32.50         11.93        25.36 o                         
  -9  -8   3       1443.30       1394.27       179.63 o                         
  -8  -8   3         11.54         44.49        22.41 o                         
  -7  -8   3        414.92        563.39        46.13 o                         
  -6  -8   3        250.52        257.07        22.37 o                         
  -5  -8   3         34.50         22.75        13.66 o                         
  -4  -8   3        749.59        871.97        53.45 o                         
  -3  -8   3        264.04        387.43        70.44 o                         
  -2  -8   3        103.76        214.45        23.24 o                         
  -1  -8   3       2343.06       2492.63       152.91 o                         
   0  -8   3        804.91        718.86        28.50 o                         
   1  -8   3         38.13         11.23        16.06 o                         
   2  -8   3        796.69        888.19        49.43 o                         
   3  -8   3        894.38        797.79        34.75 o                         
   4  -8   3        156.60        145.27        19.97 o                         
   5  -8   3       3197.16       2976.12       108.55 o                         
   6  -8   3        848.06        809.95        63.28 o                         
   7  -8   3        321.74        341.51        42.88 o                         
   8  -8   3         47.21        -27.46        27.46 o                         
   9  -8   3         72.62         14.50        73.26 o                         
 -12  -7   3        129.39         78.89        39.45 o                         
 -11  -7   3         54.88         13.41        22.85 o                         
 -10  -7   3        358.63        358.39        38.59 o                         
  -9  -7   3         40.68        207.86        39.45 o                         
  -8  -7   3        536.20        544.25        45.57 o                         
  -7  -7   3        166.14        284.05        31.14 o                         
  -6  -7   3        838.68        732.05        46.22 o                         
  -5  -7   3        819.72        700.93        36.89 o                         
  -4  -7   3        198.42        169.60        15.69 o                         
  -3  -7   3        306.94        267.58        24.22 o                         
  -2  -7   3        443.48        748.95        37.68 o                         
  -1  -7   3       5770.75       5964.05       205.12 o                         
   0  -7   3        270.98        306.67        19.85 o                         
   1  -7   3        219.96        511.37        44.94 o                         
   2  -7   3       3628.45       3725.84       159.78 o                         
   3  -7   3       1584.20       1347.82        48.94 o                         
   4  -7   3         79.91        103.08        26.91 o                         
   5  -7   3         22.06         -2.06        22.41 o                         
   6  -7   3        338.06        401.04        41.16 o                         
   7  -7   3        287.94        261.46        76.08 o                         
   8  -7   3       1045.86        941.71        71.72 o                         
   9  -7   3         34.93         19.31        31.14 o                         
  10  -7   3         24.59         58.54        35.16 o                         
 -12  -6   3        468.95        510.00        66.22 o                         
 -11  -6   3        273.59        308.48        34.36 o                         
 -10  -6   3         37.06        -14.41        19.26 o                         
  -9  -6   3        215.49        267.16        32.16 o                         
  -8  -6   3        186.61        290.07        34.52 o                         
  -7  -6   3       1062.53       1172.09        70.35 o                         
  -6  -6   3         13.25          6.98        12.66 o                         
  -5  -6   3        209.26        271.73        28.67 o                         
  -4  -6   3       4311.80       4146.07       143.83 o                         
  -3  -6   3        114.50        124.69        15.86 o                         
  -2  -6   3        859.33        958.81        42.47 o                         
  -1  -6   3       3389.07       2831.61       114.48 o                         
   0  -6   3      15310.34      16533.47       550.25 o                         
   1  -6   3        926.77       1096.29        51.39 o                         
   2  -6   3       1463.37       1537.73        58.27 o                         
   3  -6   3       1340.04       1226.15        84.59 o                         
   4  -6   3        330.88        267.47        17.73 o                         
   5  -6   3        996.88       1136.51        72.08 o                         
   6  -6   3        926.52       1132.27        74.11 o                         
   7  -6   3        150.88        167.26        83.83 o                         
   8  -6   3        388.04        441.79        47.34 o                         
   9  -6   3         30.41         64.87        32.00 o                         
  10  -6   3         78.45         51.16        32.80 o                         
 -12  -5   3        399.69        355.03        56.35 o                         
 -11  -5   3          0.11        -16.91        26.77 o                         
 -10  -5   3        110.48        181.83        28.88 o                         
  -9  -5   3        826.84       1060.16       109.18 o                         
  -8  -5   3        514.59        380.74        34.19 o                         
  -7  -5   3        305.90        294.34        42.48 o                         
  -6  -5   3        382.55        484.39        32.61 o                         
  -5  -5   3       2784.53       2799.68        99.60 o                         
  -4  -5   3        908.94        905.98        38.71 o                         
  -3  -5   3       6925.24       5765.38       195.73 o                         
  -2  -5   3       2951.58       3182.46       111.87 o                         
  -1  -5   3       5109.81       6855.84       231.90 o                         
   0  -5   3       5002.65       4609.05       158.47 o                         
   1  -5   3       1485.21       1602.09        62.51 o                         
   2  -5   3       1800.88       1927.91        57.81 o                         
   3  -5   3       5862.00       5836.80       177.01 o                         
   4  -5   3       1000.85       1017.61        55.00 o                         
   5  -5   3        663.69        754.10        73.89 o                         
   6  -5   3        882.28        948.74        64.29 o                         
   7  -5   3          6.57        -13.65        53.54 o                         
   8  -5   3        136.65        214.28        34.66 o                         
   9  -5   3          1.66         40.63        28.59 o                         
  10  -5   3        771.32        680.34        61.45 o                         
 -12  -4   3         30.85         33.81        32.40 o                         
 -11  -4   3         18.21          0.00        29.59 o                         
 -10  -4   3        193.64        332.94        64.81 o                         
  -9  -4   3         78.29        146.21        31.29 o                         
  -8  -4   3         68.18         89.41        25.39 o                         
  -7  -4   3         39.37         81.49        17.04 o                         
  -6  -4   3       1033.65       1353.62        81.91 o                         
  -5  -4   3       1902.43       1612.85        61.61 o                         
  -4  -4   3       1377.05       1430.13        54.67 o                         
  -3  -4   3      17527.37      16237.41       537.91 o                         
  -1  -4   3      10359.47      11525.37       383.47 o                         
   0  -4   3        756.61        647.91        31.77 o                         
   1  -4   3       2952.41       2823.35        90.15 o                         
   2  -4   3       1101.41       1042.64        34.48 o                         
   3  -4   3       1286.88       1191.62        73.53 o                         
   4  -4   3       5142.18       5935.09       201.59 o                         
   5  -4   3       2676.05       2685.66       137.20 o                         
   6  -4   3       1403.79       1554.82       100.73 o                         
   7  -4   3        877.80        883.20        61.54 o                         
   8  -4   3        550.80        626.26        53.82 o                         
   9  -4   3        103.13        258.87        36.74 o                         
  10  -4   3         61.16         88.31        31.35 o                         
  11  -4   3        314.04        334.36        48.20 o                         
 -12  -3   3         48.00         64.81        36.63 o                         
 -11  -3   3        133.51        107.07        35.22 o                         
 -10  -3   3       1758.33       1661.12       184.56 o                         
  -9  -3   3       1110.03        978.29        50.96 o                         
  -8  -3   3        378.93        508.21        59.02 o                         
  -7  -3   3       1384.23       1174.98        61.06 o                         
  -6  -3   3       3860.26       3751.40       129.90 o                         
  -5  -3   3        251.40        223.19        19.07 o                         
  -4  -3   3        295.79        276.18        17.09 o                         
  -3  -3   3       3500.31       2351.58        82.62 o                         
  -2  -3   3        209.33        140.38         9.74 o                         
  -1  -3   3       7132.21       6807.02       227.69 o                         
   0  -3   3       2548.10       2274.84        89.45 o                         
   1  -3   3      15028.24      14783.03       398.81 o                         
   2  -3   3         28.54         38.29         7.76 o                         
   3  -3   3       8087.80       7651.50       256.38 o                         
   4  -3   3         65.98        102.65        13.36 o                         
   5  -3   3       1796.52       2099.82       109.81 o                         
   6  -3   3        599.55        548.62        43.29 o                         
   7  -3   3         37.52         34.99        22.61 o                         
   8  -3   3       2263.98       2339.52       127.52 o                         
   9  -3   3         41.18          8.63        25.37 o                         
  10  -3   3        289.64        234.06        66.22 o                         
  11  -3   3        618.52        551.68       103.55 o                         
 -12  -2   3         33.28         42.26        33.81 o                         
 -11  -2   3         42.65         54.73        25.67 o                         
 -10  -2   3         90.68        301.79        33.48 o                         
  -9  -2   3       2042.97       1901.67        81.34 o                         
  -8  -2   3          0.54         27.77        11.23 o                         
  -7  -2   3       1067.17       1355.21        62.04 o                         
  -6  -2   3      11326.57      11157.67       331.72 o                         
  -5  -2   3       2041.88       1751.73        73.90 o                         
  -4  -2   3         31.24        115.57        13.91 o                         
  -3  -2   3      19629.14      19220.87       565.84 o                         
  -2  -2   3      57651.78      53065.85      1424.63 o                         
  -1  -2   3       8690.10       8887.63       340.54 o                         
   0  -2   3        308.28        430.26        21.25 o                         
   1  -2   3         61.14         35.98         6.55 o                         
   2  -2   3       1488.06       1416.60        45.60 o                         
   3  -2   3       2075.47       1775.85        64.31 o                         
   4  -2   3       4088.82       3600.57       124.63 o                         
   5  -2   3        860.96       1130.98        55.20 o                         
   6  -2   3         38.84         19.58        17.70 o                         
   7  -2   3         31.23         17.33        21.33 o                         
   8  -2   3         14.70        141.80        27.47 o                         
   9  -2   3       1451.32       1384.84        87.22 o                         
  10  -2   3        147.06        174.87        33.81 o                         
  11  -2   3         86.04        129.56        35.43 o                         
 -12  -1   3         57.33         60.58        35.22 o                         
 -11  -1   3        460.05        487.49        47.25 o                         
 -10  -1   3          0.11         41.00        26.06 o                         
  -9  -1   3       1577.54       1426.32        88.05 o                         
  -8  -1   3        872.97       1197.06        50.18 o                         
  -7  -1   3        551.96        822.24        32.44 o                         
  -6  -1   3      11454.60      10580.77       314.74 o                         
  -5  -1   3        348.47        286.82        13.93 o                         
  -4  -1   3        180.36         62.53         8.63 o                         
  -2  -1   3       9591.86      10457.81       282.11 o                         
  -1  -1   3      13829.01      14845.51       490.03 o                         
   0  -1   3        243.78        709.00        36.50 o                         
   1  -1   3      17484.99      18345.21       493.04 o                         
   2  -1   3       2708.00       2369.00        81.65 o                         
   3  -1   3        240.91        180.89        13.72 o                         
   4  -1   3        215.76        261.56        17.35 o                         
   5  -1   3         37.36         85.83        12.87 o                         
   6  -1   3        436.01        501.56        32.61 o                         
   7  -1   3         26.68         32.08        23.95 o                         
   8  -1   3        635.34        516.15        44.30 o                         
   9  -1   3          5.52         34.29        73.96 o                         
  10  -1   3       1501.76       1453.63        90.24 o                         
  11  -1   3         78.90        110.88        32.32 o                         
 -12   0   3         76.69        118.34        42.26 o                         
 -11   0   3        180.57        195.64        64.10 o                         
 -10   0   3          0.68         43.75        47.20 o                         
  -9   0   3          3.13        109.65        26.02 o                         
  -8   0   3       2924.00       3262.92       165.29 o                         
  -7   0   3       1106.56        988.53        41.66 o                         
  -6   0   3       3009.83       2505.97       116.57 o                         
  -5   0   3       3591.07       3290.10       100.78 o                         
  -4   0   3       4795.62       4920.15       147.80 o                         
  -3   0   3       4840.92       7923.83       526.90 o                         
  -2   0   3        103.93        149.21        10.48 o                         
  -1   0   3       9901.17       9300.23       274.45 o                         
   0   0   3        234.33        444.66        19.78 o                         
   1   0   3        234.00        351.32        16.98 o                         
   2   0   3       1126.76       1834.73       121.07 o                         
   3   0   3       3434.92       3369.60       131.75 o                         
   4   0   3       9369.54       8445.85       325.08 o                         
   5   0   3       3555.68       3478.96       122.27 o                         
   6   0   3        126.33        175.67        19.90 o                         
   7   0   3       2519.66       2667.97       112.17 o                         
   8   0   3        476.43        382.21        36.22 o                         
   9   0   3          8.17         -2.10        42.26 o                         
  10   0   3        967.59        723.27        57.14 o                         
  11   0   3        176.13        188.65        36.17 o                         
  12   0   3          4.50         69.12        32.04 o                         
 -12   1   3         78.37         93.25        36.63 o                         
 -11   1   3        110.91         77.49        29.44 o                         
 -10   1   3        409.08        420.15        81.71 o                         
  -9   1   3        172.24        371.31        49.31 o                         
  -8   1   3       1015.29       1078.84        68.80 o                         
  -7   1   3        759.69        932.62        60.53 o                         
  -6   1   3         36.39         33.48        10.05 o                         
  -5   1   3       3962.97       3918.22       119.04 o                         
  -4   1   3       1490.57       1856.78        72.27 o                         
  -3   1   3       9120.93      11308.45       373.44 o                         
  -2   1   3         63.18         37.51        12.00 o                         
  -1   1   3       6174.13       6061.86       179.56 o                         
   0   1   3       2837.71       2564.37        69.98 o                         
   1   1   3       2652.40       1590.92        49.92 o                         
   2   1   3       1100.75       1385.92        40.46 o                         
   3   1   3       1828.30       1894.59        66.00 o                         
   4   1   3        303.60        225.63        14.84 o                         
   5   1   3       8270.09       7530.48       251.82 o                         
   6   1   3       3451.06       3241.47       131.18 o                         
   7   1   3        156.40        187.15        21.35 o                         
   8   1   3         24.64        -20.33        22.77 o                         
   9   1   3          2.75        236.68        38.04 o                         
  10   1   3        181.28        204.28        33.17 o                         
  11   1   3         67.82         92.30        42.26 o                         
  12   1   3        120.26        162.02        45.08 o                         
 -11   2   3        486.40        397.71        45.02 o                         
 -10   2   3        690.05        843.70        63.79 o                         
  -9   2   3        797.31        856.69        62.17 o                         
  -8   2   3         57.06        152.46        26.58 o                         
  -7   2   3        563.27        984.19        64.10 o                         
  -6   2   3        467.57        433.39        73.96 o                         
  -5   2   3       2608.32       2806.25        80.20 o                         
  -4   2   3       1822.16       2718.41       111.40 o                         
  -3   2   3        991.66       1089.81        68.84 o                         
  -2   2   3      20546.00      23216.17       625.42 o                         
  -1   2   3       2200.61       1556.62       108.48 o                         
   0   2   3       8657.02       6847.97       202.37 o                         
   1   2   3       1460.50       2094.06        57.97 o                         
   2   2   3       1040.45       1285.45        41.61 o                         
   3   2   3         50.38         24.12         8.06 o                         
   4   2   3        123.88        235.87        15.28 o                         
   5   2   3       7753.70       7326.47       219.25 o                         
   6   2   3        481.00        369.25        25.02 o                         
   7   2   3       1095.95       1012.27        55.00 o                         
   8   2   3        242.92        219.36        23.59 o                         
   9   2   3       1268.94       1613.07       102.84 o                         
  10   2   3        478.44        483.48        43.29 o                         
  11   2   3         25.57         33.97        45.79 o                         
  12   2   3        641.34        628.34        74.67 o                         
 -11   3   3        177.33        276.00        47.90 o                         
 -10   3   3         20.75         80.30        43.67 o                         
  -9   3   3       2503.82       2189.61       122.23 o                         
  -8   3   3        959.32        909.46        63.56 o                         
  -7   3   3       1118.47       1130.81        79.60 o                         
  -6   3   3       1879.64       2105.43       111.80 o                         
  -5   3   3      12542.93      12999.85       500.68 o                         
  -4   3   3        869.75       1360.52        66.66 o                         
  -3   3   3         45.36        257.82        46.49 o                         
  -2   3   3       3328.91       3405.03        95.26 o                         
  -1   3   3      44277.72      46449.86      1366.45 o                         
   0   3   3       2445.26       2711.36        92.61 o                         
   1   3   3       8729.68       7449.72       221.39 o                         
   2   3   3       1432.49       1697.75        61.13 o                         
   3   3   3        167.44         95.86        11.02 o                         
   4   3   3       1526.99       1589.69        58.76 o                         
   5   3   3        985.76        944.80        42.70 o                         
   6   3   3       3098.09       3031.00       121.72 o                         
   7   3   3         45.79         52.04        16.85 o                         
   8   3   3       1821.25       1512.94       115.52 o                         
   9   3   3         53.74         95.80        30.99 o                         
  10   3   3          4.25         83.12        32.40 o                         
  11   3   3          3.52         17.21        26.02 o                         
  12   3   3        850.30        918.42        94.39 o                         
 -11   4   3        440.89        384.05        47.04 o                         
 -10   4   3        558.14        505.44        52.13 o                         
  -9   4   3          2.84          9.86        24.24 o                         
  -8   4   3        300.81       1057.01        82.42 o                         
  -7   4   3          6.74        171.90        27.62 o                         
  -6   4   3        599.90        663.52        68.96 o                         
  -5   4   3        736.67        571.85        37.49 o                         
  -4   4   3        178.58        151.59        21.50 o                         
  -3   4   3          3.41        130.53        14.84 o                         
  -2   4   3       5884.68       7594.97       207.71 o                         
  -1   4   3      30549.04      33021.54       973.05 o                         
   0   4   3       5581.84       6112.54       187.00 o                         
   1   4   3        589.87       1144.43        51.02 o                         
   2   4   3        892.08       1991.27        71.32 o                         
   3   4   3       2756.67       1723.38       100.86 o                         
   4   4   3        126.11        223.26        26.84 o                         
   5   4   3       8302.86       7402.31       249.16 o                         
   6   4   3        409.86        486.38        31.89 o                         
   7   4   3       2110.58       2170.17        92.38 o                         
   8   4   3         71.39        155.39        20.60 o                         
   9   4   3         84.67        224.00        38.04 o                         
  10   4   3         40.62         80.30        33.81 o                         
  11   4   3          4.50          7.04        29.59 o                         
  12   4   3         85.76        177.51        46.49 o                         
 -11   5   3         18.41        -18.51        29.65 o                         
 -10   5   3         18.93         36.42        54.94 o                         
  -9   5   3        162.96        277.54        37.90 o                         
  -8   5   3         26.33         23.82        24.73 o                         
  -7   5   3       1941.94       1903.34       107.67 o                         
  -6   5   3        986.86        794.92        57.14 o                         
  -5   5   3         16.84        167.53        27.42 o                         
  -4   5   3          9.25         40.06         9.77 o                         
  -3   5   3       5545.62       5709.01       158.32 o                         
  -2   5   3       2797.91       3325.99        94.85 o                         
  -1   5   3        139.62        202.19        13.72 o                         
   0   5   3         17.54         12.80        16.91 o                         
   1   5   3         99.00        123.32        14.18 o                         
   2   5   3       1095.85       1139.69        46.54 o                         
   3   5   3       6641.12       6012.61       255.06 o                         
   4   5   3       1474.62       1694.72        86.63 o                         
   5   5   3       2180.90       2549.05        92.38 o                         
   6   5   3       1277.55       1195.91        59.24 o                         
   7   5   3         11.45         19.99        15.97 o                         
   8   5   3        436.75        435.76        32.32 o                         
   9   5   3         23.85        397.00        55.72 o                         
  10   5   3        378.15        322.62        49.31 o                         
  11   5   3        215.40        164.83        40.86 o                         
  12   5   3        100.32        171.88        43.67 o                         
 -10   6   3         44.99         -1.15        31.70 o                         
  -9   6   3         35.22         30.71        28.13 o                         
  -8   6   3         94.84        202.00        39.45 o                         
  -7   6   3         26.14         61.76        25.17 o                         
  -6   6   3       1077.54        997.82        67.02 o                         
  -5   6   3         46.03        105.02        25.39 o                         
  -4   6   3        908.22       1052.87        45.62 o                         
  -3   6   3       1745.33       1656.41        52.39 o                         
  -2   6   3       1991.79       1979.80        60.35 o                         
  -1   6   3       1162.19       1026.67        35.88 o                         
   0   6   3       7614.19       8536.42       233.78 o                         
   1   6   3        288.43       1109.72        69.74 o                         
   2   6   3         43.72         86.09        18.10 o                         
   3   6   3       2449.66       2643.10       200.91 o                         
   4   6   3       2991.31       3161.79       112.17 o                         
   5   6   3        277.63        352.33        38.16 o                         
   6   6   3        112.20        437.61        47.31 o                         
   7   6   3       1843.89       2191.23        96.69 o                         
   8   6   3          0.38         98.60        26.23 o                         
   9   6   3         22.13        102.87        22.13 o                         
  10   6   3        429.97        387.39        38.34 o                         
  11   6   3          4.18         60.58        36.63 o                         
  12   6   3         42.56         57.76        38.04 o                         
 -10   7   3        284.78        319.01        44.98 o                         
  -9   7   3         50.33         47.94        35.93 o                         
  -8   7   3         67.32        195.07        34.92 o                         
  -7   7   3        380.29        501.30        48.36 o                         
  -6   7   3         55.13         85.35        27.34 o                         
  -5   7   3        861.89        978.33        54.51 o                         
  -4   7   3        561.71        597.60        32.53 o                         
  -3   7   3         11.30         28.07        12.21 o                         
  -2   7   3        553.69        693.49        28.62 o                         
  -1   7   3         16.32         -1.73        21.58 o                         
   0   7   3         33.31         19.39        13.55 o                         
   1   7   3       1429.88       1714.38        85.80 o                         
   2   7   3       1921.43       2589.75        95.65 o                         
   3   7   3        941.79        987.25        43.67 o                         
   4   7   3        673.56       1042.83        45.75 o                         
   5   7   3        500.38        757.14        70.72 o                         
   6   7   3         49.52        211.52        24.46 o                         
   7   7   3        251.22        300.19        30.19 o                         
   8   7   3         13.21        287.58        34.11 o                         
   9   7   3        265.21        226.27        33.08 o                         
  10   7   3        291.78        293.32        40.86 o                         
  11   7   3         14.37         12.68        33.81 o                         
  12   7   3        114.65        177.51        46.49 o                         
 -10   8   3         56.47        124.86        54.24 o                         
  -9   8   3         57.15         77.77        33.36 o                         
  -8   8   3          7.28         28.56        29.36 o                         
  -7   8   3        157.16        424.98        46.71 o                         
  -6   8   3        576.22        757.74        43.93 o                         
  -5   8   3        357.50        446.92        28.76 o                         
  -4   8   3        273.26        371.93        26.51 o                         
  -3   8   3         46.54        144.48        19.40 o                         
  -2   8   3       1489.45       1468.90        59.52 o                         
  -1   8   3       1829.70       2240.48        92.70 o                         
   0   8   3          7.40          5.53        29.19 o                         
   1   8   3        554.56        735.15        33.65 o                         
   2   8   3       9235.70      12008.41       531.13 o                         
   3   8   3        513.09        712.66        45.68 o                         
   4   8   3       2675.92       2543.66       101.76 o                         
   5   8   3         78.38        347.84        26.21 o                         
   6   8   3        557.02        786.25        58.07 o                         
   7   8   3       2020.42       2060.26       115.13 o                         
   8   8   3         27.42        120.49        28.26 o                         
   9   8   3        367.88        563.35        83.12 o                         
  10   8   3        168.08        282.99        53.54 o                         
  11   8   3         58.72         63.40        39.45 o                         
  12   8   3         84.71        -14.09        39.45 o                         
  -9   9   3        315.31        354.78        47.73 o                         
  -8   9   3        374.77        250.26        39.61 o                         
  -7   9   3        262.62        327.21        44.05 o                         
  -6   9   3        601.19        836.62        65.66 o                         
  -5   9   3       1447.73       1229.04        55.83 o                         
  -4   9   3       2154.79       1966.38        77.84 o                         
  -3   9   3       1043.15       1095.43        51.14 o                         
  -2   9   3       1186.10        948.33        53.22 o                         
  -1   9   3       1771.62       1467.06        50.17 o                         
   0   9   3          1.68        136.10        31.89 o                         
   1   9   3        344.39        433.28        44.94 o                         
   2   9   3        802.95        957.67        69.69 o                         
   3   9   3        112.92        249.89        61.28 o                         
   4   9   3        685.20        719.28        55.77 o                         
   5   9   3        202.13        266.68        34.42 o                         
   6   9   3        207.62        900.47       167.58 o                         
   7   9   3       1527.42       1496.65        92.39 o                         
   8   9   3         31.58        339.88        40.32 o                         
   9   9   3         32.65        444.20        47.90 o                         
  10   9   3        514.86        785.96       104.89 o                         
  11   9   3          7.50         36.39        29.10 o                         
  -9  10   3        641.46        629.39        63.29 o                         
  -8  10   3         38.29        137.21        36.22 o                         
  -7  10   3       1064.14        952.49        75.15 o                         
  -6  10   3          3.76         83.48        25.55 o                         
  -5  10   3       1885.03       2360.25        91.39 o                         
  -4  10   3        350.07        429.07        34.16 o                         
  -3  10   3        512.59        702.55        46.35 o                         
  -2  10   3         49.45         20.54        19.90 o                         
  -1  10   3         12.69         24.57        19.09 o                         
   0  10   3          1.80         -8.12        29.49 o                         
   1  10   3        470.32        934.07        61.21 o                         
   2  10   3        175.32        285.41        33.35 o                         
   3  10   3         89.44        140.99        31.24 o                         
   4  10   3         22.35        178.15        30.11 o                         
   5  10   3        121.15        174.33        48.60 o                         
   6  10   3         61.40         82.23        28.85 o                         
   7  10   3        509.17        735.95       168.99 o                         
   8  10   3        305.82        409.61        83.12 o                         
   9  10   3        290.90        389.20        46.72 o                         
  10  10   3        448.78        614.83        59.17 o                         
  11  10   3          1.00         62.43        38.74 o                         
  -8  11   3         51.51        112.22        36.05 o                         
  -7  11   3        257.12        185.08        38.05 o                         
  -6  11   3        404.18        447.08        41.10 o                         
  -5  11   3        565.95        589.21        58.52 o                         
  -4  11   3        125.67        115.98        27.21 o                         
  -3  11   3         27.96         30.73        26.30 o                         
  -2  11   3         10.68        -13.56        20.37 o                         
  -1  11   3       1774.66       1987.35       101.67 o                         
   0  11   3       1619.94       2261.03       101.59 o                         
   1  11   3        678.45       1044.28        61.24 o                         
   2  11   3        644.32        954.51        40.02 o                         
   3  11   3       1020.21       1421.74        93.55 o                         
   4  11   3         12.07         -4.74        42.97 o                         
   5  11   3        540.52        769.32       156.31 o                         
   6  11   3        816.36        780.54        63.54 o                         
   7  11   3        100.80        424.57        54.94 o                         
   8  11   3         59.17        160.16        60.58 o                         
   9  11   3        204.21        241.98        41.50 o                         
  10  11   3        454.48        536.93        57.32 o                         
  11  11   3         32.91          6.32        42.26 o                         
  -8  12   3          9.35        -44.01        45.08 o                         
  -7  12   3       1429.06       1166.03        85.94 o                         
  -6  12   3         50.26         23.56        26.41 o                         
  -5  12   3        140.38         85.60        29.72 o                         
  -4  12   3       2209.37       2114.69       102.06 o                         
  -3  12   3        337.66        238.16        43.49 o                         
  -2  12   3        733.78        799.08        53.95 o                         
  -1  12   3         16.80         24.18        29.94 o                         
   0  12   3        230.24        292.28        34.69 o                         
   1  12   3         14.31        121.44        37.13 o                         
   2  12   3        641.94        754.56        41.09 o                         
   3  12   3          0.54        109.17        29.44 o                         
   4  12   3        501.62        549.65        51.82 o                         
   5  12   3        998.30       1143.76        81.05 o                         
   6  12   3       1581.47       1528.65       183.85 o                         
   7  12   3         97.66        173.97        69.03 o                         
   8  12   3       2722.24       2606.98       149.50 o                         
   9  12   3         15.64        110.24        38.59 o                         
  10  12   3          5.12         49.13        34.58 o                         
  11  12   3        179.12        142.73        42.66 o                         
  -7  13   3        246.36        138.42        40.91 o                         
  -6  13   3        425.26        381.34        47.43 o                         
  -5  13   3        824.09        629.57        49.97 o                         
  -4  13   3         52.57        307.71        75.18 o                         
  -3  13   3        888.55        940.37        61.85 o                         
  -2  13   3        162.69        135.37        51.17 o                         
  -1  13   3        812.33       1397.09       122.12 o                         
   0  13   3        143.98        162.85        29.48 o                         
   1  13   3        842.82       1211.66        96.02 o                         
   2  13   3       1307.96       2209.22       102.58 o                         
   3  13   3        810.06        830.69        67.17 o                         
   4  13   3       1481.39       2140.25       182.37 o                         
   5  13   3          5.69         66.43        31.96 o                         
   6  13   3         21.86        160.52        36.28 o                         
   7  13   3       2225.61       2147.96       129.64 o                         
   8  13   3        360.09        424.80        76.78 o                         
   9  13   3        315.96        319.05        62.69 o                         
  10  13   3        212.05        431.78        71.15 o                         
  -6  14   3         76.80         44.40        34.42 o                         
  -5  14   3         23.19         63.75        29.86 o                         
  -4  14   3        104.14        119.26        30.64 o                         
  -3  14   3         82.49        142.93        31.30 o                         
  -2  14   3          1.15        -24.49        24.49 o                         
  -1  14   3        851.39       1169.77        95.77 o                         
   0  14   3         59.36         65.82        31.12 o                         
   1  14   3          1.07         87.56        27.36 o                         
   2  14   3         63.84        845.50        99.25 o                         
   3  14   3        791.30        843.46        54.50 o                         
   4  14   3        496.77        607.00        59.07 o                         
   5  14   3        224.21       1073.54       188.08 o                         
   6  14   3        573.31        987.71       110.59 o                         
   7  14   3        792.41        934.96        79.48 o                         
   8  14   3        497.11        437.61        75.37 o                         
   9  14   3         66.05         83.88        47.90 o                         
  10  14   3        370.85        448.55       102.14 o                         
  -5  15   3          1.49          6.86        49.54 o                         
  -4  15   3        120.60        136.81        33.16 o                         
  -3  15   3        276.30        370.46        41.02 o                         
  -2  15   3        547.44        431.07        42.82 o                         
  -1  15   3         55.59         30.59        60.01 o                         
   0  15   3         71.98          9.30        27.56 o                         
   1  15   3         25.50         25.73        26.80 o                         
   2  15   3        860.92        912.28        59.72 o                         
   3  15   3       1738.50       1842.62        93.09 o                         
   4  15   3        166.80        137.38        55.65 o                         
   5  15   3        900.38        955.05        77.60 o                         
   6  15   3         14.40         91.73        36.78 o                         
   7  15   3        951.04        911.68        78.72 o                         
   8  15   3         29.98         90.21        39.74 o                         
   9  15   3         39.22        112.76        42.58 o                         
  -4  16   3         40.73         85.36        32.07 o                         
  -3  16   3        187.11        279.83        38.80 o                         
  -2  16   3          1.55         36.50        27.80 o                         
  -1  16   3         83.19         82.45        32.70 o                         
   0  16   3        395.60        398.05        53.64 o                         
   1  16   3        987.85       1033.46        66.28 o                         
   2  16   3          0.82         -1.14        27.54 o                         
   3  16   3       2056.81       1930.83        98.88 o                         
   4  16   3        226.62        216.13        66.22 o                         
   5  16   3        678.54        730.64       109.11 o                         
   6  16   3        414.19        473.62       126.09 o                         
   7  16   3         13.31         -4.01        36.05 o                         
   8  16   3        179.85        130.52        42.46 o                         
  -3  17   3         27.40          1.91        43.05 o                         
  -2  17   3         43.80          7.86        37.99 o                         
  -1  17   3        727.86        600.05        52.78 o                         
   0  17   3         62.05         44.67        30.36 o                         
   1  17   3        450.01        434.47        44.53 o                         
   2  17   3         95.40        171.22        56.27 o                         
   3  17   3         14.53          7.72        28.44 o                         
   4  17   3        174.90        163.54        39.74 o                         
   5  17   3       1061.95       1052.35        89.17 o                         
   6  17   3        916.22       1031.63       183.15 o                         
   7  17   3         32.83        -41.45        79.60 o                         
  -1  18   3          1.80        -29.43        29.43 o                         
   0  18   3         15.08         69.38        42.59 o                         
   1  18   3        124.65        116.31        34.93 o                         
   2  18   3        803.46        945.90        65.57 o                         
   3  18   3        521.18        538.41        58.41 o                         
   4  18   3         10.74         10.93        46.49 o                         
   5  18   3        951.15       1009.10        85.90 o                         
   6  18   3          6.04         33.75        46.36 o                         
   1  19   3        163.16         55.35        57.32 o                         
   2  19   3          4.07        -53.79        53.79 o                         
   3  19   3          9.30         25.36       100.03 o                         
   4  19   3        173.51         54.94       100.03 o                         
  -5 -17   4        268.98        226.82       111.30 o                         
  -4 -17   4          0.02        -57.76        83.12 o                         
  -3 -17   4          0.80        -26.77        88.76 o                         
  -2 -17   4       1004.37        949.85        89.36 o                         
  -1 -17   4        242.78        303.28        69.03 o                         
   0 -17   4        329.43        338.14        68.80 o                         
  -7 -16   4         96.15        -57.76        91.57 o                         
  -6 -16   4         70.87         -7.04        95.80 o                         
  -5 -16   4         66.28        -83.12        83.12 o                         
  -4 -16   4         49.93        164.83        98.62 o                         
  -3 -16   4        186.15        102.47        46.40 o                         
  -2 -16   4         14.37         -2.99        46.39 o                         
  -1 -16   4         57.44         17.23        47.69 o                         
   0 -16   4        201.76        212.27        59.58 o                         
   1 -16   4        577.05        536.44       138.07 o                         
   2 -16   4          3.50         58.12        54.55 o                         
  -8 -15   4        587.88        436.74       125.39 o                         
  -7 -15   4          8.06        -67.62        88.76 o                         
  -6 -15   4        181.11        177.51        98.62 o                         
  -5 -15   4         86.03        198.65        95.80 o                         
  -4 -15   4         13.67        126.79        85.94 o                         
  -3 -15   4        103.56        148.84        92.98 o                         
  -2 -15   4          6.15        -41.81        41.81 o                         
  -1 -15   4        122.18        103.38        88.05 o                         
   0 -15   4          0.49        -21.62        50.95 o                         
   1 -15   4          1.47         16.24        70.44 o                         
   2 -15   4         45.24         34.23        50.24 o                         
   3 -15   4        417.00        352.02        63.21 o                         
   4 -15   4        400.57        357.84       100.03 o                         
  -9 -14   4         62.25         36.63        84.53 o                         
  -8 -14   4         24.77        -49.31        83.12 o                         
  -7 -14   4        254.91        307.13       105.66 o                         
  -6 -14   4         28.91         88.76        87.35 o                         
  -5 -14   4       1687.77       1415.73       170.47 o                         
  -4 -14   4         55.38        221.19        95.80 o                         
  -3 -14   4         45.45         31.06        47.90 o                         
  -2 -14   4         83.59         66.11        58.47 o                         
  -1 -14   4        193.92        145.11        50.78 o                         
   0 -14   4        849.90        579.18        72.64 o                         
   1 -14   4         27.50         39.46        47.25 o                         
   2 -14   4       2541.16       1910.68       122.73 o                         
   3 -14   4          7.88         -7.76        25.58 o                         
   4 -14   4          1.12        -12.26        26.88 o                         
   5 -14   4        258.16        272.27        45.64 o                         
  -9 -13   4        673.04        535.36       114.12 o                         
  -8 -13   4         37.98         14.09        76.08 o                         
  -7 -13   4         45.73         32.44        63.40 o                         
  -6 -13   4        144.65         29.59        77.49 o                         
  -5 -13   4        222.39        195.83        88.76 o                         
  -4 -13   4         74.15        156.38        83.12 o                         
  -3 -13   4         44.29        -24.55        64.81 o                         
  -2 -13   4        306.30        349.42        52.38 o                         
  -1 -13   4         25.17         99.45        45.36 o                         
   0 -13   4        246.98        310.47        56.55 o                         
   1 -13   4       1945.82       1982.93       131.97 o                         
   2 -13   4        108.55         46.73        24.69 o                         
   3 -13   4       2116.16       1995.20       108.99 o                         
   4 -13   4          6.16        -20.24        26.24 o                         
   5 -13   4       2872.58       2892.30       163.35 o                         
   6 -13   4         89.35         53.17        36.43 o                         
 -10 -12   4          5.15         15.94        32.98 o                         
  -9 -12   4       1025.37       1022.71       100.73 o                         
  -8 -12   4        520.50        407.48        47.90 o                         
  -7 -12   4          8.03        -26.26        73.96 o                         
  -6 -12   4        217.91        242.71        34.78 o                         
  -5 -12   4       2239.46       1993.35       202.87 o                         
  -4 -12   4         31.04        580.44       101.44 o                         
  -3 -12   4       1237.16       1354.04        92.72 o                         
  -2 -12   4         56.93         -3.97        39.03 o                         
  -1 -12   4        168.89        235.64        48.05 o                         
   0 -12   4         23.47        -28.60        41.26 o                         
   1 -12   4        552.68        544.72        32.84 o                         
   2 -12   4        144.37        135.22        26.64 o                         
   3 -12   4       1006.92        843.98        54.51 o                         
   4 -12   4        856.28        800.06        54.23 o                         
   5 -12   4         13.09         14.47        25.60 o                         
   6 -12   4       1007.45        893.18        72.74 o                         
   7 -12   4          9.53        -30.37        30.37 o                         
 -10 -11   4         43.40         43.55        30.93 o                         
  -9 -11   4          7.50         59.17        30.79 o                         
  -8 -11   4         95.47         73.03        28.46 o                         
  -7 -11   4        121.90         72.49        51.42 o                         
  -6 -11   4        386.03        352.76        40.71 o                         
  -5 -11   4         26.99        128.20        74.67 o                         
  -4 -11   4          0.13        -50.72        66.22 o                         
  -3 -11   4        141.50         90.19        23.77 o                         
  -2 -11   4          6.62        205.74        39.61 o                         
  -1 -11   4        815.63        894.23        74.00 o                         
   0 -11   4       1725.34       1782.22       185.26 o                         
   1 -11   4         14.19          1.95        13.79 o                         
   2 -11   4        124.39         81.80        17.36 o                         
   3 -11   4        120.60        146.67        36.56 o                         
   4 -11   4         56.29         -5.32        31.80 o                         
   5 -11   4        414.26        437.28        39.11 o                         
   6 -11   4        104.67         85.01        33.32 o                         
   7 -11   4         45.26          4.23        57.06 o                         
 -11 -10   4        197.47        256.83        50.01 o                         
 -10 -10   4         85.19         22.89        28.26 o                         
  -9 -10   4         42.56         14.30        40.15 o                         
  -8 -10   4         51.65         63.67        27.84 o                         
  -7 -10   4        156.65         65.18        38.74 o                         
  -6 -10   4        677.66        523.82        46.76 o                         
  -5 -10   4       1043.70        814.26       118.27 o                         
  -4 -10   4          5.81        -18.31        57.76 o                         
  -3 -10   4         60.31         56.77        20.49 o                         
  -2 -10   4        354.44        276.10        30.40 o                         
  -1 -10   4        918.33        947.90       109.18 o                         
   0 -10   4       2707.40       2455.16       150.74 o                         
   1 -10   4        284.14        327.28        22.66 o                         
   2 -10   4        970.57        734.29        44.09 o                         
   3 -10   4        971.26        937.59        54.89 o                         
   4 -10   4         26.03         24.33        22.35 o                         
   5 -10   4        226.97        164.44        27.39 o                         
   6 -10   4          7.38         15.77        29.52 o                         
   7 -10   4         63.90        106.64        56.35 o                         
   8 -10   4         39.81         -5.69        32.05 o                         
 -11  -9   4          0.00        -24.99        24.99 o                         
 -10  -9   4        173.07        129.40        30.71 o                         
  -9  -9   4       1032.03       1046.09       123.27 o                         
  -8  -9   4          5.00         -9.39        33.11 o                         
  -7  -9   4         58.82        149.13        27.72 o                         
  -6  -9   4        332.29        326.49        25.76 o                         
  -5  -9   4        799.95        648.34        36.68 o                         
  -4  -9   4       3583.12       3325.97       257.82 o                         
  -3  -9   4       2562.96       2434.62       106.70 o                         
  -2  -9   4         11.57         48.11        20.58 o                         
  -1  -9   4         18.37         26.61        21.05 o                         
   0  -9   4         23.37          7.41        32.69 o                         
   1  -9   4        726.10        745.08        35.38 o                         
   2  -9   4        767.93        805.67        38.59 o                         
   3  -9   4        178.18        231.83        20.79 o                         
   4  -9   4         31.15         91.30        19.34 o                         
   5  -9   4          3.09         35.77        19.88 o                         
   6  -9   4         52.74         23.05        29.36 o                         
   7  -9   4         83.99         62.88        31.72 o                         
   8  -9   4         59.14         41.44        31.10 o                         
 -11  -8   4          0.77         -7.32        24.69 o                         
 -10  -8   4         20.91         25.49        24.49 o                         
  -9  -8   4        270.92        323.05        35.97 o                         
  -8  -8   4         29.61        -16.64        49.31 o                         
  -7  -8   4        658.88        698.04        54.17 o                         
  -6  -8   4        981.15        834.66        59.59 o                         
  -5  -8   4        121.42         94.98        15.16 o                         
  -4  -8   4       8226.46       7642.74       298.03 o                         
  -3  -8   4        919.31        876.68        47.45 o                         
  -2  -8   4       1852.29       1461.52        68.98 o                         
  -1  -8   4       2968.82       2602.96       111.79 o                         
   0  -8   4          2.42         -3.88        19.44 o                         
   1  -8   4        630.42        684.07        33.45 o                         
   2  -8   4       1450.66       1377.22        73.77 o                         
   3  -8   4        374.29        466.25        25.52 o                         
   4  -8   4        230.81        295.83        24.88 o                         
   5  -8   4        662.45        675.17        45.31 o                         
   6  -8   4        424.97        480.71        48.47 o                         
   7  -8   4         94.15        149.82        34.56 o                         
   8  -8   4        165.12         94.58        50.01 o                         
   9  -8   4         84.68         71.19        34.58 o                         
 -11  -7   4         11.96         15.68        40.15 o                         
 -10  -7   4        343.98        324.35        35.86 o                         
  -9  -7   4        931.60        836.79        58.14 o                         
  -8  -7   4        306.48        370.23        38.74 o                         
  -7  -7   4          0.20         11.27        18.90 o                         
  -6  -7   4         12.25         65.42        20.40 o                         
  -5  -7   4         30.51         17.83        17.82 o                         
  -4  -7   4        708.31        629.08        33.21 o                         
  -3  -7   4        102.91        125.98        24.79 o                         
  -2  -7   4       7318.07       7240.63       245.93 o                         
  -1  -7   4        689.57        804.89        49.60 o                         
   0  -7   4       2055.63       1773.51        78.47 o                         
   1  -7   4       2138.30       1977.91        68.19 o                         
   2  -7   4          5.00        -17.10        17.17 o                         
   3  -7   4         42.75         26.55        14.63 o                         
   4  -7   4          1.12          8.58        17.53 o                         
   5  -7   4       1141.46       1035.40       150.04 o                         
   6  -7   4        131.85        135.30        30.93 o                         
   7  -7   4        594.48        499.48        49.51 o                         
   8  -7   4         21.55          4.74        29.36 o                         
   9  -7   4        107.11        117.11        36.24 o                         
 -12  -6   4         13.40         97.21        39.45 o                         
 -11  -6   4        409.88        420.44        38.81 o                         
 -10  -6   4         10.78        -19.97        19.97 o                         
  -9  -6   4        199.57        196.31        28.43 o                         
  -8  -6   4       1360.03       1209.95        72.37 o                         
  -7  -6   4          0.04          5.64        17.64 o                         
  -6  -6   4        174.96        274.99        22.62 o                         
  -5  -6   4        242.67        262.66        26.42 o                         
  -4  -6   4       6038.90       5188.86       177.88 o                         
  -3  -6   4       4713.04       3546.57       183.30 o                         
  -2  -6   4          7.59         67.06        15.29 o                         
  -1  -6   4      16087.07      14046.15       467.65 o                         
   0  -6   4       3757.79       4381.13       152.12 o                         
   1  -6   4       1764.06       1620.33        62.79 o                         
   2  -6   4          0.87         -1.40        10.19 o                         
   3  -6   4       4305.03       4212.31       130.49 o                         
   4  -6   4        630.30        666.87        34.64 o                         
   5  -6   4         51.71         58.75        24.65 o                         
   6  -6   4        599.57        548.54        47.64 o                         
   7  -6   4        172.41        192.18        37.33 o                         
   8  -6   4        452.13        390.81        60.58 o                         
   9  -6   4        541.68        445.34        76.08 o                         
  10  -6   4          7.42         38.29        32.80 o                         
 -12  -5   4        559.55        477.59        61.99 o                         
 -11  -5   4          9.30         21.13        29.59 o                         
 -10  -5   4          0.48         12.07        19.41 o                         
  -9  -5   4       5153.53       4907.61       432.44 o                         
  -8  -5   4        190.20        171.59        25.39 o                         
  -7  -5   4        774.93        692.72        48.06 o                         
  -6  -5   4       1225.53       1138.79        71.78 o                         
  -5  -5   4       1660.04       1385.39        63.65 o                         
  -4  -5   4       5518.48       5323.77       223.86 o                         
  -3  -5   4       5304.89       5459.56       213.21 o                         
  -2  -5   4       2300.29       2358.15        85.60 o                         
  -1  -5   4        432.55        502.04        28.11 o                         
   0  -5   4        505.81        386.09        24.95 o                         
   1  -5   4          3.65         31.51        12.45 o                         
   2  -5   4        291.98        338.26        17.17 o                         
   3  -5   4       7118.86       6766.92       221.35 o                         
   4  -5   4       1779.66       1923.00        70.82 o                         
   5  -5   4        339.86        387.95        35.97 o                         
   6  -5   4        686.28        834.49        59.89 o                         
   7  -5   4        468.52        385.47        41.70 o                         
   8  -5   4        212.29        217.87        37.33 o                         
   9  -5   4         10.03         73.08        28.99 o                         
  10  -5   4        368.28        342.69        47.69 o                         
 -12  -4   4        451.01        448.01        61.99 o                         
 -11  -4   4        196.24        211.32        43.67 o                         
 -10  -4   4        876.79        792.46        53.77 o                         
  -9  -4   4       2245.94       2063.54       160.54 o                         
  -8  -4   4         21.25         37.41        18.62 o                         
  -7  -4   4       1187.97        988.68        50.53 o                         
  -6  -4   4        720.95        613.27        45.39 o                         
  -5  -4   4        707.59        626.63        37.40 o                         
  -4  -4   4        196.61        202.83        23.38 o                         
  -3  -4   4       1333.66       1162.77        51.64 o                         
  -2  -4   4      11230.81       9094.13       350.01 o                         
  -1  -4   4        895.13        764.07        35.10 o                         
   0  -4   4       4085.25       3019.94       108.59 o                         
   1  -4   4       3501.95       3216.26        98.85 o                         
   2  -4   4        118.35        120.06        10.67 o                         
   3  -4   4       1053.50        993.93        37.86 o                         
   4  -4   4       5018.65       5072.58       199.47 o                         
   5  -4   4        277.70        261.00        33.81 o                         
   6  -4   4       3378.81       3315.95       169.04 o                         
   7  -4   4        210.25        164.21        77.49 o                         
   8  -4   4        245.90        256.71        36.46 o                         
   9  -4   4       2085.07       1961.78       115.13 o                         
  10  -4   4        258.49        268.78        41.90 o                         
  11  -4   4        119.45        215.98        41.43 o                         
 -12  -3   4         50.25         43.67        35.22 o                         
 -11  -3   4        370.60        339.53        52.13 o                         
 -10  -3   4        703.37        776.73        52.24 o                         
  -9  -3   4        937.60        902.13        54.27 o                         
  -8  -3   4        382.55        412.88        40.53 o                         
  -7  -3   4         28.20         54.20        16.02 o                         
  -6  -3   4         89.65        146.85        21.00 o                         
  -5  -3   4        108.02         92.96        15.33 o                         
  -4  -3   4        831.85        893.31        51.24 o                         
  -3  -3   4       1711.49       1882.75        58.37 o                         
  -2  -3   4        274.81        210.59        17.08 o                         
  -1  -3   4       3807.42       3727.17       146.12 o                         
   0  -3   4        575.63        739.36        33.43 o                         
   1  -3   4       2432.79       3297.40        94.01 o                         
   2  -3   4        273.15        252.53        14.60 o                         
   3  -3   4        356.98        351.61        18.23 o                         
   4  -3   4       2343.93       2329.37        83.84 o                         
   5  -3   4       4294.42       4364.25       214.07 o                         
   6  -3   4        265.18        317.31        33.50 o                         
   7  -3   4          0.39         28.95        22.61 o                         
   8  -3   4       2637.45       2496.21       135.52 o                         
   9  -3   4        107.54        131.81        31.77 o                         
  10  -3   4         70.79         43.54        29.18 o                         
  11  -3   4        134.25        158.40        36.69 o                         
 -12  -2   4        132.50        239.50        49.31 o                         
 -11  -2   4        185.54        150.74        39.45 o                         
 -10  -2   4       3302.11       2890.07       150.34 o                         
  -9  -2   4       1822.48       1878.54        64.56 o                         
  -8  -2   4         32.05         12.98        10.72 o                         
  -7  -2   4        767.86        610.95        27.13 o                         
  -6  -2   4       8173.95       9047.04       270.53 o                         
  -5  -2   4       1158.39       1046.78        33.32 o                         
  -4  -2   4        336.68        453.21        21.97 o                         
  -3  -2   4       3287.17       3441.20        94.87 o                         
  -1  -2   4      13849.91      15183.61       502.35 o                         
   0  -2   4       2516.22       1820.14        64.80 o                         
   1  -2   4        786.05        702.08        23.33 o                         
   2  -2   4         94.74        123.37        10.64 o                         
   3  -2   4        696.14        636.02        28.72 o                         
   4  -2   4        504.96        636.90        46.14 o                         
   5  -2   4        428.71        465.58        27.86 o                         
   6  -2   4        667.68        582.59        44.30 o                         
   7  -2   4         90.73         80.84        24.24 o                         
   8  -2   4        952.01       1097.31        72.43 o                         
   9  -2   4          8.72         31.84        25.79 o                         
  10  -2   4        234.50        272.05        39.24 o                         
  11  -2   4        202.32        318.15        89.46 o                         
 -12  -1   4          3.97        -14.09        30.99 o                         
 -11  -1   4        794.85        899.94        65.55 o                         
 -10  -1   4        281.86        222.86        33.84 o                         
  -9  -1   4        328.41        508.66        36.13 o                         
  -8  -1   4        125.63        187.78        18.06 o                         
  -7  -1   4        118.84        203.19        16.86 o                         
  -6  -1   4      22725.26      23515.28       897.90 o                         
  -5  -1   4        414.52        464.95        19.18 o                         
  -4  -1   4       4174.85       4021.94       111.09 o                         
  -3  -1   4       2912.72       2824.39        78.59 o                         
  -2  -1   4       1343.37       1644.33        57.04 o                         
  -1  -1   4      27367.62      27454.23       905.28 o                         
   0  -1   4       7421.05       7848.45       260.46 o                         
   1  -1   4      11212.46      12366.20       333.24 o                         
   2  -1   4        348.89        200.82         9.90 o                         
   3  -1   4        165.11        220.74        14.69 o                         
   4  -1   4       6975.76       6010.93       203.02 o                         
   5  -1   4        506.36        514.90        27.71 o                         
   6  -1   4        332.67        753.27        63.98 o                         
   7  -1   4          5.69         30.90        20.27 o                         
   8  -1   4         59.86         99.08        29.59 o                         
   9  -1   4         43.04         60.98        26.58 o                         
  10  -1   4        821.96        746.90        59.77 o                         
  11  -1   4         85.73         57.08        60.58 o                         
 -12   0   4         90.43        108.48        39.45 o                         
 -11   0   4        369.25        463.08        46.54 o                         
 -10   0   4        588.13        598.65        51.95 o                         
  -9   0   4       1606.62       1564.83        90.82 o                         
  -8   0   4       4438.21       4628.60       186.47 o                         
  -7   0   4        235.75        266.48        19.84 o                         
  -6   0   4      12989.98      12648.55       419.93 o                         
  -5   0   4       1003.55       1160.91        45.78 o                         
  -4   0   4       3329.83       3122.40        87.22 o                         
  -3   0   4       4584.60       3662.22       123.45 o                         
  -2   0   4        975.48       1192.55        34.59 o                         
  -1   0   4      94366.26      88788.03      2385.69 o                         
   0   0   4        636.45        899.70        34.27 o                         
   1   0   4       2742.55       2837.19        77.54 o                         
   2   0   4      10441.53      10481.70       282.78 o                         
   3   0   4       1865.59       2042.72        71.97 o                         
   4   0   4         18.83        143.70        22.54 o                         
   5   0   4       1226.19       1171.53        53.16 o                         
   6   0   4         21.36         23.98        16.28 o                         
   7   0   4       1131.36       1114.94        68.20 o                         
   8   0   4        259.44        254.04        31.14 o                         
   9   0   4          4.22         19.15        37.33 o                         
  10   0   4       1120.45       1051.33        70.81 o                         
  11   0   4         56.37         47.83        29.40 o                         
  12   0   4        644.69        620.96        59.23 o                         
 -12   1   4          9.45         13.03        28.66 o                         
 -11   1   4        185.48        216.59        36.22 o                         
 -10   1   4        532.91        578.31        91.57 o                         
  -9   1   4       1721.86       1665.67        96.38 o                         
  -8   1   4        449.71        529.60        43.92 o                         
  -7   1   4       6021.57       5410.56       193.16 o                         
  -6   1   4       6778.44       6593.58       221.87 o                         
  -5   1   4        652.46        668.82        33.29 o                         
  -4   1   4        898.31        908.89        32.08 o                         
  -3   1   4      11134.39       9930.80       268.88 o                         
  -2   1   4      22343.47      22774.99       671.57 o                         
  -1   1   4      13106.18      12410.01       366.37 o                         
   0   1   4       3413.04       2925.51        79.95 o                         
   1   1   4        708.85        966.28        28.07 o                         
   2   1   4        750.71        621.63        27.49 o                         
   3   1   4      15902.15      15145.32       408.01 o                         
   4   1   4       2294.01       2150.31        75.87 o                         
   5   1   4       1330.83       1302.04        50.03 o                         
   6   1   4       2494.89       2246.35        94.52 o                         
   7   1   4         35.40         34.14        15.89 o                         
   8   1   4        368.20        378.37        69.03 o                         
   9   1   4       2298.16       2193.46       119.34 o                         
  10   1   4        316.08        239.78        35.49 o                         
  11   1   4          3.52        105.49        31.01 o                         
  12   1   4        673.86        753.58        85.94 o                         
 -11   2   4         27.16         79.52        34.52 o                         
 -10   2   4        470.43        495.19        47.04 o                         
  -9   2   4         14.23        157.75        29.79 o                         
  -8   2   4       1967.32       1691.85        96.82 o                         
  -7   2   4        359.46        342.42        33.84 o                         
  -6   2   4        308.28        408.30        22.79 o                         
  -5   2   4        134.65         32.40        38.04 o                         
  -4   2   4        859.42       1031.52        40.25 o                         
  -3   2   4      25266.44      24135.54       797.15 o                         
  -2   2   4      25012.98      28566.82       842.31 o                         
  -1   2   4       2088.46       1816.46        51.87 o                         
   0   2   4        297.07       1296.87        37.28 o                         
   1   2   4       1326.03        982.04        32.10 o                         
   2   2   4        938.71       1007.99        37.08 o                         
   3   2   4        180.99        135.38        12.94 o                         
   4   2   4       1525.43       1756.42        50.97 o                         
   5   2   4          6.68        106.90        11.56 o                         
   6   2   4        658.10        553.73        32.45 o                         
   7   2   4         42.27        167.95        18.86 o                         
   8   2   4          5.93         12.78        16.53 o                         
   9   2   4       3011.41       3013.70       154.32 o                         
  10   2   4        364.95        388.09        40.52 o                         
  11   2   4        111.87        108.13        30.12 o                         
  12   2   4         78.20        118.34        40.86 o                         
 -11   3   4        266.61        306.94        53.54 o                         
 -10   3   4        115.38        114.00        30.73 o                         
  -9   3   4         18.24        263.59        70.44 o                         
  -8   3   4        147.30        253.74        33.09 o                         
  -7   3   4        287.18        403.86        38.59 o                         
  -6   3   4       4039.17       4228.62       145.02 o                         
  -5   3   4        468.55       1135.38       267.68 o                         
  -4   3   4       1466.04       1690.67        56.21 o                         
  -3   3   4      10386.89      10625.92       288.57 o                         
  -2   3   4      55526.34      59846.80      1608.24 o                         
  -1   3   4       6485.52       8077.97       268.38 o                         
   0   3   4       3662.27       4631.01       138.86 o                         
   1   3   4      23422.98      20086.69       540.78 o                         
   2   3   4         32.85         37.61         7.11 o                         
   3   3   4       1371.57        899.76        50.00 o                         
   4   3   4        199.77        200.21        28.67 o                         
   5   3   4       1544.68       1807.13        65.92 o                         
   6   3   4       1615.68       1466.92        92.42 o                         
   7   3   4        113.90        149.34        29.59 o                         
   8   3   4        108.96         87.35        28.18 o                         
   9   3   4        107.34        154.97        35.22 o                         
  10   3   4        174.23        160.61        38.04 o                         
  11   3   4         56.52         88.69        95.80 o                         
  12   3   4        126.85        339.53        56.35 o                         
 -11   4   4        101.99        229.01        38.92 o                         
 -10   4   4        167.95        174.31        33.62 o                         
  -9   4   4          1.32         23.87        24.10 o                         
  -8   4   4        746.80        817.54        60.78 o                         
  -7   4   4       1532.87       1378.81        83.04 o                         
  -6   4   4          1.25         52.83        16.22 o                         
  -5   4   4        249.02        506.33        58.47 o                         
  -4   4   4       1977.12       1539.88        47.22 o                         
  -3   4   4        560.92        665.93        25.04 o                         
  -2   4   4      20280.78      20975.08       565.41 o                         
  -1   4   4      21960.56      28206.31       759.91 o                         
   0   4   4      19545.03      26557.90       783.21 o                         
   1   4   4       2163.25       3061.28       109.59 o                         
   2   4   4       5438.37       5309.94       178.35 o                         
   3   4   4       2391.87       2841.26        99.17 o                         
   4   4   4       3475.49       3242.57       139.90 o                         
   5   4   4       1474.63       1675.71        75.04 o                         
   6   4   4        155.22        210.31        21.66 o                         
   7   4   4       1547.61       1444.52        90.47 o                         
   8   4   4       1518.28       1388.97       108.48 o                         
   9   4   4       2015.32       1876.42       142.29 o                         
  10   4   4        167.78        156.38        38.04 o                         
  11   4   4          1.49         85.94        36.63 o                         
  12   4   4        504.21        435.33        63.40 o                         
 -11   5   4        126.34        131.59        34.66 o                         
 -10   5   4         69.69         84.07        31.77 o                         
  -9   5   4          0.67         21.77        26.31 o                         
  -8   5   4         17.83         34.64        38.04 o                         
  -7   5   4        290.02        510.54        45.53 o                         
  -6   5   4        529.94        473.97        59.17 o                         
  -5   5   4       1345.64       1436.44        55.75 o                         
  -4   5   4       1397.51       1615.95        50.34 o                         
  -3   5   4         35.28        365.74        38.04 o                         
  -2   5   4        852.41        939.37        34.97 o                         
  -1   5   4        754.79       1162.86        38.15 o                         
   0   5   4       3554.41       4593.43       127.47 o                         
   1   5   4         36.19         18.58         9.45 o                         
   2   5   4         31.53        199.87        15.94 o                         
   3   5   4       4602.16       3654.88       147.58 o                         
   4   5   4       5764.03       6468.42       218.50 o                         
   5   5   4         61.49        124.40        14.81 o                         
   6   5   4        439.05        962.61        96.50 o                         
   7   5   4         19.58          1.01        16.40 o                         
   8   5   4        255.42        331.32        27.94 o                         
   9   5   4       2254.68       2000.07        87.56 o                         
  10   5   4        223.24        233.87        43.67 o                         
  11   5   4          9.94         19.72        32.40 o                         
  12   5   4        342.77        470.55        64.81 o                         
 -10   6   4        120.41        194.19        37.51 o                         
  -9   6   4          1.82         45.35        37.33 o                         
  -8   6   4         40.15         76.26        36.63 o                         
  -7   6   4       1637.72       1625.30        97.08 o                         
  -6   6   4        337.97        314.84        23.94 o                         
  -5   6   4        333.27        329.77        22.60 o                         
  -4   6   4        494.73        782.21        36.77 o                         
  -3   6   4        463.42        426.44        24.09 o                         
  -2   6   4        368.84        586.10        39.04 o                         
  -1   6   4         42.61        159.26        23.94 o                         
   0   6   4       7040.77      10304.54       280.66 o                         
   1   6   4       1782.11       2369.45       103.48 o                         
   2   6   4        380.72        632.29        31.79 o                         
   3   6   4       1209.06       1710.84        65.95 o                         
   4   6   4        757.15        800.42        49.80 o                         
   5   6   4       2665.12       2795.84       124.33 o                         
   6   6   4       4321.03       4118.02       167.40 o                         
   7   6   4       3909.72       3289.22       136.80 o                         
   8   6   4        869.30        859.70        50.35 o                         
   9   6   4        799.27        881.41        51.18 o                         
  10   6   4         53.95         20.43        21.92 o                         
  11   6   4        126.90        178.92        42.26 o                         
  12   6   4        580.76        535.36        70.44 o                         
 -10   7   4        167.99        182.77        37.12 o                         
  -9   7   4        126.22        123.25        33.87 o                         
  -8   7   4        789.79        819.34        65.66 o                         
  -7   7   4        868.05        765.17        61.26 o                         
  -6   7   4       1087.97       1046.10        54.41 o                         
  -5   7   4        104.58        210.78        22.77 o                         
  -4   7   4        129.64        204.59        19.15 o                         
  -3   7   4          0.36         16.75        12.67 o                         
  -2   7   4         65.20         91.06        15.83 o                         
  -1   7   4         52.14        134.19        13.73 o                         
   0   7   4        242.52        385.13        21.53 o                         
   1   7   4        587.90       1145.68        83.98 o                         
   2   7   4        723.29        625.64        32.27 o                         
   3   7   4        994.43       1527.46        61.48 o                         
   4   7   4       2757.07       2834.71       102.57 o                         
   5   7   4       4651.17       4947.28       172.04 o                         
   6   7   4       1513.88       1648.20        79.07 o                         
   7   7   4         58.93        177.77        24.60 o                         
   8   7   4       1542.85       1431.55        86.21 o                         
   9   7   4         16.21         23.79        24.99 o                         
  10   7   4        108.51        139.18        29.44 o                         
  11   7   4        332.57        424.06        60.58 o                         
  12   7   4        653.78        683.28        80.30 o                         
 -10   8   4         65.85        170.89        42.26 o                         
  -9   8   4        173.87        131.62        36.22 o                         
  -8   8   4        170.01        230.10        40.12 o                         
  -7   8   4        410.82        480.97        63.40 o                         
  -6   8   4        173.18        210.10        22.88 o                         
  -5   8   4       4186.35       3814.20       135.63 o                         
  -4   8   4        825.84        851.93        41.88 o                         
  -3   8   4       1270.50       1270.05        55.31 o                         
  -2   8   4        761.87        860.38        65.46 o                         
  -1   8   4       1550.74       2527.69        76.47 o                         
   0   8   4        801.01       1602.73        81.91 o                         
   1   8   4        430.40        792.56        31.51 o                         
   2   8   4       4662.40       5670.28       224.36 o                         
   3   8   4        365.19        436.50        38.77 o                         
   4   8   4       1167.56       1374.23        76.46 o                         
   5   8   4       1008.87        885.36        92.80 o                         
   6   8   4        845.80        770.64        57.48 o                         
   7   8   4        222.35        446.86       112.71 o                         
   8   8   4        425.14        516.59        47.92 o                         
   9   8   4        176.51        190.67        33.06 o                         
  10   8   4         69.10        101.41        43.67 o                         
  11   8   4          0.91        -12.68        35.22 o                         
  12   8   4          3.55         21.13        39.45 o                         
  -9   9   4        373.98        386.71        49.99 o                         
  -8   9   4         11.09         39.17        30.48 o                         
  -7   9   4        165.14        181.52        35.40 o                         
  -6   9   4       1713.86       1545.58        76.11 o                         
  -5   9   4        446.96        607.99        35.39 o                         
  -4   9   4         23.23        189.76        21.34 o                         
  -3   9   4        361.86        535.32        32.82 o                         
  -2   9   4        249.81        492.90        76.66 o                         
  -1   9   4       1099.41       1267.32        50.65 o                         
   0   9   4          0.57         56.99        13.03 o                         
   1   9   4        605.22        785.65        35.00 o                         
   2   9   4        326.49        358.24        23.92 o                         
   3   9   4          7.11        181.96        56.50 o                         
   4   9   4        323.16        798.27        91.52 o                         
   5   9   4        619.83        694.13        55.77 o                         
   6   9   4       4520.10       5097.70       254.55 o                         
   7   9   4         28.22         80.59        33.11 o                         
   8   9   4       2225.64       2197.49       125.34 o                         
   9   9   4       2264.85       2467.44       137.19 o                         
  10   9   4       1382.02       1471.06        95.02 o                         
  11   9   4        407.27        407.15        59.17 o                         
  -9  10   4        275.60        329.17        46.89 o                         
  -8  10   4        392.86        405.11        48.96 o                         
  -7  10   4        711.28        736.34        64.94 o                         
  -6  10   4        682.14        794.55        70.10 o                         
  -5  10   4         39.77        220.63        37.46 o                         
  -4  10   4        384.65        377.88        35.53 o                         
  -3  10   4        131.67        194.57        26.08 o                         
  -2  10   4         16.85         32.43        25.56 o                         
  -1  10   4        785.71        784.62        48.03 o                         
   0  10   4        133.82        161.10        20.90 o                         
   1  10   4        957.81       1175.05        48.44 o                         
   2  10   4        265.98        332.35        31.57 o                         
   3  10   4         46.46        109.11        29.59 o                         
   4  10   4       1794.89       2022.07       115.77 o                         
   5  10   4        179.43        221.03        34.42 o                         
   6  10   4         98.23        147.15        32.21 o                         
   7  10   4        945.67       1250.17        85.56 o                         
   8  10   4        134.04        151.30        36.05 o                         
   9  10   4        104.13         89.46        32.62 o                         
  10  10   4        908.78        911.64        73.45 o                         
  11  10   4        210.33        225.28        40.87 o                         
  -8  11   4         62.77         58.57        50.01 o                         
  -7  11   4         82.61        141.63        58.47 o                         
  -6  11   4        163.93        227.79        68.33 o                         
  -5  11   4        230.63        269.60        34.51 o                         
  -4  11   4       1175.41       1185.37        67.57 o                         
  -3  11   4         48.49         18.72        23.68 o                         
  -2  11   4         42.44         27.67        21.31 o                         
  -1  11   4        176.14        399.82        80.62 o                         
   0  11   4       3190.03       3611.93       212.48 o                         
   1  11   4          0.03         51.28        27.05 o                         
   2  11   4       1232.25       1358.87        80.58 o                         
   3  11   4       1289.72       1311.31        85.42 o                         
   4  11   4         16.60        197.04        51.42 o                         
   5  11   4          0.16        272.80        37.88 o                         
   6  11   4          0.30        -11.46        26.91 o                         
   7  11   4       2304.30       2206.78       167.58 o                         
   8  11   4        235.84        308.75        45.23 o                         
   9  11   4         83.06        135.12        36.61 o                         
  10  11   4         91.48        174.69        39.86 o                         
  11  11   4         12.84         16.53        33.87 o                         
  -8  12   4         13.38        -27.93        46.49 o                         
  -7  12   4        145.47        310.33        54.94 o                         
  -6  12   4          0.03        -37.70        37.70 o                         
  -5  12   4        961.86        880.38        59.29 o                         
  -4  12   4       1395.69       1425.31        77.94 o                         
  -3  12   4        213.67        181.71        32.19 o                         
  -2  12   4        183.62        213.28        31.58 o                         
  -1  12   4        768.91       1093.02        63.96 o                         
   0  12   4         43.32         40.79        23.24 o                         
   1  12   4       1724.24       1496.87        76.73 o                         
   2  12   4         33.50        179.26        25.92 o                         
   3  12   4        217.64        340.44        41.67 o                         
   4  12   4         67.90         47.90        67.62 o                         
   5  12   4        591.53        911.19        71.93 o                         
   6  12   4       1465.95       1485.01       159.90 o                         
   7  12   4         43.14         52.86        32.36 o                         
   8  12   4        147.69        406.63        50.01 o                         
   9  12   4        386.10        355.81        50.54 o                         
  10  12   4        299.99        380.64        52.38 o                         
  11  12   4        119.40        111.44        40.74 o                         
  -7  13   4        125.96        130.07        38.19 o                         
  -6  13   4         29.45        149.34        67.62 o                         
  -5  13   4         49.29         87.87        29.90 o                         
  -4  13   4        111.76        131.10        30.79 o                         
  -3  13   4        326.44        402.68        58.50 o                         
  -2  13   4       1102.54       1051.82        73.82 o                         
  -1  13   4       4718.96       4718.81       198.36 o                         
   0  13   4       1848.99       1830.89        92.40 o                         
   1  13   4       6755.10       6797.59       274.09 o                         
   2  13   4       5452.93       5495.20       193.74 o                         
   3  13   4         26.42         34.38        75.37 o                         
   4  13   4       2921.03       3701.95       195.77 o                         
   5  13   4        827.29        867.50        70.80 o                         
   6  13   4        318.89        604.38        58.24 o                         
   7  13   4        382.08        606.11        58.87 o                         
   8  13   4        211.21        295.47        52.13 o                         
   9  13   4          0.31         13.79        36.14 o                         
  10  13   4        359.46        386.82        59.88 o                         
  -6  14   4        360.74        205.69        76.08 o                         
  -5  14   4          2.01         -6.86        28.10 o                         
  -4  14   4        278.75        333.62        39.50 o                         
  -3  14   4        129.32        177.15        42.75 o                         
  -2  14   4         96.27         83.71        30.08 o                         
  -1  14   4        816.50       1016.56        64.38 o                         
   0  14   4         47.15         77.14        28.22 o                         
   1  14   4        599.18        623.44        54.30 o                         
   2  14   4       6756.54       6927.86       279.92 o                         
   3  14   4         86.81        127.98        21.69 o                         
   4  14   4       1067.27       1243.62        89.08 o                         
   5  14   4       3033.98       3069.66       171.58 o                         
   6  14   4       2421.99       2277.22       138.72 o                         
   7  14   4       1461.28       1660.38       133.84 o                         
   8  14   4         30.50         85.51        38.80 o                         
   9  14   4          5.73         45.77        37.33 o                         
  10  14   4         45.92         93.19        95.80 o                         
  -5  15   4        394.23        342.15        41.35 o                         
  -4  15   4        413.93        344.62        42.71 o                         
  -3  15   4        259.81        312.50        40.26 o                         
  -2  15   4         92.82        131.83        32.53 o                         
  -1  15   4         70.47         26.12        28.12 o                         
   0  15   4        698.79        703.36        52.31 o                         
   1  15   4       1100.51       1496.50       110.80 o                         
   2  15   4       2686.81       2492.22       117.34 o                         
   3  15   4       2275.23       2070.72       101.00 o                         
   4  15   4          4.87         93.58        57.76 o                         
   5  15   4         52.01         10.32        59.88 o                         
   6  15   4        557.61        398.93        70.44 o                         
   7  15   4        125.63        202.68        53.54 o                         
   8  15   4         92.91        133.18        43.42 o                         
   9  15   4         34.53          2.28        47.20 o                         
  -4  16   4         42.13         29.70        29.27 o                         
  -3  16   4       1029.36        867.29        62.63 o                         
  -2  16   4        569.28        582.60        58.60 o                         
  -1  16   4         33.90         48.88        29.82 o                         
   0  16   4         26.78         31.72        29.68 o                         
   1  16   4          6.00         -3.72        28.73 o                         
   2  16   4        598.52        684.27        51.42 o                         
   3  16   4        102.01        205.20        33.02 o                         
   4  16   4          1.05         44.04        36.14 o                         
   5  16   4         53.20         57.27        37.67 o                         
   6  16   4        597.86        692.28       104.89 o                         
   7  16   4          0.01         33.56        82.42 o                         
   8  16   4        324.84        372.49        54.77 o                         
  -3  17   4          0.08        -26.52        28.41 o                         
  -2  17   4         15.98        -18.04        29.80 o                         
  -1  17   4          0.26         15.28        30.16 o                         
   0  17   4        102.32         64.33        35.64 o                         
   1  17   4        176.00        273.91        37.59 o                         
   2  17   4       1075.80        998.21        66.09 o                         
   3  17   4        166.77        138.69        33.95 o                         
   4  17   4        472.84        506.66        56.45 o                         
   5  17   4         13.22        -11.74        37.80 o                         
   6  17   4        122.37        192.58       115.52 o                         
   7  17   4         20.88         48.42        40.57 o                         
   8  17   4         21.65         46.73       100.73 o                         
  -2  18   4        215.35        116.64        36.33 o                         
  -1  18   4         32.87        -18.92        31.69 o                         
   0  18   4        201.20        218.15        38.64 o                         
   1  18   4         50.84         23.84        29.72 o                         
   2  18   4         64.58         86.20        57.05 o                         
   3  18   4         44.08        122.17        52.83 o                         
   4  18   4        165.99        145.93        96.50 o                         
   5  18   4        212.36        295.56        83.83 o                         
   6  18   4        163.87        200.81        50.14 o                         
   1  19   4         17.71         45.56        60.99 o                         
   2  19   4         13.28         -3.93        47.89 o                         
   3  19   4       1414.45       1573.24       114.12 o                         
   4  19   4          0.34          0.32        46.08 o                         
  -4 -17   5          0.40        -87.35        97.21 o                         
  -3 -17   5         51.95        174.69       104.25 o                         
  -2 -17   5        814.52        662.66        87.28 o                         
  -1 -17   5        124.01        140.28        64.10 o                         
  -6 -16   5          0.24        -91.57        91.57 o                         
  -5 -16   5         45.83          9.86        92.98 o                         
  -4 -16   5          0.67          9.86        97.21 o                         
  -3 -16   5        201.24        310.07        56.71 o                         
  -2 -16   5        173.65        165.25        75.37 o                         
  -1 -16   5          3.32         46.71        51.11 o                         
   0 -16   5        137.61         44.73       111.30 o                         
   1 -16   5         69.36         46.83        56.28 o                         
   2 -16   5         14.07        -14.00        73.96 o                         
  -7 -15   5         29.80        -28.18        91.57 o                         
  -6 -15   5        743.30        649.47       132.43 o                         
  -5 -15   5          6.62        193.01        98.62 o                         
  -4 -15   5         33.49          7.19        34.69 o                         
  -3 -15   5        148.76        115.27        45.64 o                         
  -2 -15   5        969.99        799.29       111.23 o                         
  -1 -15   5         12.83         28.29        54.24 o                         
   0 -15   5          3.80         18.73        50.78 o                         
   1 -15   5         47.70         71.35        52.54 o                         
   2 -15   5          3.49         -4.30        53.55 o                         
   3 -15   5         79.11         11.65        52.73 o                         
  -8 -14   5        220.05         11.27        80.30 o                         
  -7 -14   5        169.99        126.79        94.39 o                         
  -6 -14   5        502.19        415.60       108.48 o                         
  -5 -14   5          0.87        -47.90        74.67 o                         
  -4 -14   5         49.85         72.53        35.41 o                         
  -3 -14   5       1745.55       1584.02       110.69 o                         
  -2 -14   5        265.06        239.21        49.24 o                         
  -1 -14   5         13.38        -65.47        70.44 o                         
   0 -14   5        190.37        139.07        52.24 o                         
   1 -14   5         18.59         32.65        50.24 o                         
   2 -14   5        441.32        352.94       119.05 o                         
   3 -14   5          6.64        -49.31        49.31 o                         
   4 -14   5        231.22        169.75        51.79 o                         
  -9 -13   5          1.17        -53.54        71.85 o                         
  -8 -13   5         31.23         88.76        80.30 o                         
  -7 -13   5        682.77        738.09       123.98 o                         
  -6 -13   5          8.50         23.95        77.49 o                         
  -5 -13   5        152.07         98.62        81.71 o                         
  -4 -13   5         73.62         66.22        78.89 o                         
  -3 -13   5        510.03        424.28        52.48 o                         
  -2 -13   5       1058.03       1035.11       143.00 o                         
  -1 -13   5         36.48         27.02        42.19 o                         
   0 -13   5       1151.33        900.61       100.73 o                         
   1 -13   5        812.60        797.82       113.73 o                         
   2 -13   5        221.77        275.51        69.59 o                         
   3 -13   5        278.93        276.15        37.53 o                         
   4 -13   5         85.26         78.14        28.32 o                         
   5 -13   5        264.39        287.99        43.56 o                         
 -10 -12   5         19.05         19.72        69.03 o                         
  -9 -12   5         75.61         66.22        73.26 o                         
  -8 -12   5         13.60         19.78        27.28 o                         
  -7 -12   5       1077.03        954.24        81.71 o                         
  -6 -12   5        494.11        600.16       109.89 o                         
  -5 -12   5        149.32        252.18        85.94 o                         
  -4 -12   5       2858.40       2267.53       198.57 o                         
  -3 -12   5        129.76         60.04        35.34 o                         
  -2 -12   5          1.18        -12.83        45.08 o                         
  -1 -12   5         18.36        -24.13        38.52 o                         
   0 -12   5        645.71        505.44        60.55 o                         
   1 -12   5        149.67        123.92        41.49 o                         
   2 -12   5        379.56        324.27        32.79 o                         
   3 -12   5          0.23         21.41        24.01 o                         
   4 -12   5        473.30        370.29        36.70 o                         
   5 -12   5        351.33        320.35        48.94 o                         
   6 -12   5        359.34        218.07        41.50 o                         
 -10 -11   5         18.55          1.94        28.26 o                         
  -9 -11   5         14.53         55.55        31.37 o                         
  -8 -11   5        125.87         84.06        30.24 o                         
  -7 -11   5         99.83         94.64        27.43 o                         
  -6 -11   5          2.10         -3.27        26.06 o                         
  -5 -11   5        697.99        745.13       115.52 o                         
  -4 -11   5          0.07        -66.22        66.22 o                         
  -3 -11   5        583.53        463.21        40.25 o                         
  -2 -11   5       3127.37       2700.74       150.79 o                         
  -1 -11   5        693.60        632.46        62.97 o                         
   0 -11   5          1.74        -36.50        36.50 o                         
   1 -11   5         17.92        -12.01        21.74 o                         
   2 -11   5          3.77         -4.92        18.09 o                         
   3 -11   5         99.98         90.50        25.05 o                         
   4 -11   5        148.62        153.33        30.83 o                         
   5 -11   5        110.54        107.03        33.86 o                         
   6 -11   5          7.82         -0.19        28.72 o                         
   7 -11   5         42.73         14.69        32.05 o                         
 -10 -10   5        650.67        586.26        52.62 o                         
  -9 -10   5        713.34        537.02        50.52 o                         
  -8 -10   5        145.65        119.19        29.11 o                         
  -7 -10   5          3.33         33.88        25.55 o                         
  -6 -10   5         30.49         53.04        20.80 o                         
  -5 -10   5        331.89        409.97        84.53 o                         
  -4 -10   5       1315.02       1153.69       128.20 o                         
  -3 -10   5        166.51        160.98        24.51 o                         
  -2 -10   5        132.79        114.94        31.02 o                         
  -1 -10   5       1827.25       1936.62       117.23 o                         
   0 -10   5          1.31         37.06        35.70 o                         
   1 -10   5        387.81        306.53        28.15 o                         
   2 -10   5          0.74        -13.22        13.22 o                         
   3 -10   5         55.51         57.43        27.97 o                         
   4 -10   5          0.37        -19.89        19.89 o                         
   5 -10   5         14.70         15.70        45.87 o                         
   6 -10   5         79.88         71.24        36.63 o                         
   7 -10   5          2.30        -28.57        28.57 o                         
   8 -10   5         39.70         36.68        34.58 o                         
 -11  -9   5         20.28          9.49        26.84 o                         
 -10  -9   5         29.00         91.84        28.93 o                         
  -9  -9   5       1601.33       1384.64        87.67 o                         
  -8  -9   5         61.09         23.29        24.65 o                         
  -7  -9   5       2650.35       2670.11       141.20 o                         
  -6  -9   5        216.78        179.32        27.66 o                         
  -5  -9   5        153.74        199.47        25.75 o                         
  -4  -9   5        115.54        247.95        64.81 o                         
  -3  -9   5         20.43        223.62        46.73 o                         
  -2  -9   5        148.11        206.78        25.58 o                         
  -1  -9   5       1482.77       1402.85        89.82 o                         
   0  -9   5         27.80         23.69        31.69 o                         
   1  -9   5         35.38         45.65        12.47 o                         
   2  -9   5          8.59        -19.32        19.32 o                         
   3  -9   5         11.91         14.84        21.15 o                         
   4  -9   5         10.45         23.40        17.71 o                         
   5  -9   5        358.05        431.19        34.65 o                         
   6  -9   5         19.04         33.34        28.57 o                         
   7  -9   5          1.48         33.81        30.79 o                         
   8  -9   5         15.50        -17.51        30.79 o                         
 -11  -8   5         23.66         57.59        27.75 o                         
 -10  -8   5         16.05          0.29        23.20 o                         
  -9  -8   5         74.57        105.79        29.59 o                         
  -8  -8   5        118.67        170.26        28.09 o                         
  -7  -8   5       1206.38       1045.15        71.85 o                         
  -6  -8   5         54.51         41.94        22.17 o                         
  -5  -8   5         84.25         79.54        14.36 o                         
  -4  -8   5       1285.68       2359.51       193.01 o                         
  -3  -8   5       5348.60       4622.62       239.92 o                         
  -2  -8   5        308.47        347.87        29.19 o                         
  -1  -8   5        149.62        211.67        25.00 o                         
   0  -8   5         34.76         19.84        50.01 o                         
   1  -8   5        289.90        258.88        31.47 o                         
   2  -8   5         87.74         46.05        14.75 o                         
   3  -8   5          0.09          6.42        11.82 o                         
   4  -8   5       1468.67       1282.12        56.66 o                         
   5  -8   5        136.25        184.95        21.39 o                         
   6  -8   5        157.23        157.92        33.70 o                         
   7  -8   5        482.17        456.21        49.51 o                         
   8  -8   5         36.95         28.59        44.38 o                         
   9  -8   5         22.33         37.35        33.70 o                         
 -11  -7   5          0.09         -4.98        23.02 o                         
 -10  -7   5        240.01        246.77        33.17 o                         
  -9  -7   5        160.50        211.07        30.43 o                         
  -8  -7   5         47.91         81.65        23.20 o                         
  -7  -7   5       1154.71        998.32        63.22 o                         
  -6  -7   5        608.51        605.42        35.02 o                         
  -5  -7   5        324.50        302.26        22.04 o                         
  -4  -7   5       3927.33       3516.16       260.63 o                         
  -3  -7   5        202.50        239.58        22.04 o                         
  -2  -7   5         93.63        260.99        24.16 o                         
  -1  -7   5       6667.29       6141.57       256.40 o                         
   0  -7   5       6115.37       6025.16       206.90 o                         
   1  -7   5        569.27        562.41        26.01 o                         
   2  -7   5        519.25        457.33        23.65 o                         
   3  -7   5        432.25        416.97        22.77 o                         
   4  -7   5        417.84        417.15        27.19 o                         
   5  -7   5       4298.90       3919.28       160.46 o                         
   6  -7   5        909.24        894.87        66.01 o                         
   7  -7   5        113.49        172.34        40.86 o                         
   8  -7   5        189.35        184.43        38.31 o                         
   9  -7   5         56.65         61.47        50.72 o                         
 -11  -6   5        375.06        471.40        71.85 o                         
 -10  -6   5        575.75        576.86        47.12 o                         
  -9  -6   5          7.45         19.52        23.25 o                         
  -8  -6   5        288.09        300.19        31.01 o                         
  -7  -6   5          0.17         13.10        17.37 o                         
  -6  -6   5       1209.13       1126.81        59.13 o                         
  -5  -6   5         48.59         72.16        13.11 o                         
  -4  -6   5        784.31        942.10        78.97 o                         
  -3  -6   5       4869.94       4871.14       167.87 o                         
  -2  -6   5        382.60        330.64        29.89 o                         
  -1  -6   5       2311.64       2339.48        96.18 o                         
   0  -6   5       4324.84       4362.99       151.78 o                         
   1  -6   5        253.78        242.84        20.54 o                         
   2  -6   5         45.73        139.08        13.22 o                         
   3  -6   5       1166.72       1382.22        49.25 o                         
   4  -6   5         54.11         72.28        12.58 o                         
   5  -6   5        830.69        800.69        78.12 o                         
   6  -6   5       1488.16       1613.70        97.12 o                         
   7  -6   5        103.53         73.82        29.18 o                         
   8  -6   5        430.93        520.85        56.35 o                         
   9  -6   5          1.44         23.62        29.68 o                         
  10  -6   5          5.99         22.50        33.70 o                         
 -12  -5   5        840.48        787.40        81.71 o                         
 -11  -5   5         92.69         45.05        40.86 o                         
 -10  -5   5        105.80         95.91        40.15 o                         
  -9  -5   5        548.46        881.71        58.55 o                         
  -8  -5   5         74.36         79.03        21.31 o                         
  -7  -5   5        563.62        605.40        45.79 o                         
  -6  -5   5        422.66        419.28        56.35 o                         
  -5  -5   5        409.84        476.86        28.66 o                         
  -4  -5   5      11192.00      10131.07       338.07 o                         
  -3  -5   5        392.04        449.10        31.72 o                         
  -2  -5   5       6338.25       5909.65       200.54 o                         
  -1  -5   5         67.26         45.40        14.99 o                         
   0  -5   5        857.77        979.55        65.48 o                         
   1  -5   5        117.22        159.85        14.84 o                         
   2  -5   5         57.71        160.33        12.15 o                         
   3  -5   5         30.11        108.48        35.22 o                         
   4  -5   5        887.34        914.01        52.65 o                         
   5  -5   5        691.27        705.73        51.43 o                         
   6  -5   5       1680.85       1716.73       100.43 o                         
   7  -5   5        407.34        486.24       114.82 o                         
   8  -5   5         37.57         51.58        29.87 o                         
   9  -5   5        341.95        352.22       112.71 o                         
  10  -5   5        157.61        117.99        36.63 o                         
 -12  -4   5        253.12        233.87        46.49 o                         
 -11  -4   5         57.90        101.44        36.63 o                         
 -10  -4   5          0.57          9.02        19.72 o                         
  -9  -4   5          8.06        137.52        24.39 o                         
  -8  -4   5         63.52         16.75        17.60 o                         
  -7  -4   5        556.09        444.74        35.49 o                         
  -6  -4   5        549.32        549.02        34.45 o                         
  -5  -4   5       6179.26       5386.25       237.19 o                         
  -4  -4   5        900.11        913.25        53.24 o                         
  -3  -4   5       6214.56       6436.41       223.46 o                         
  -2  -4   5        931.12        757.72        34.42 o                         
  -1  -4   5          2.42         -0.31        12.18 o                         
   0  -4   5       2435.76       2154.72       103.06 o                         
   1  -4   5       8949.50       8984.88       266.87 o                         
   2  -4   5       1491.51       1584.88        48.15 o                         
   3  -4   5          1.07         14.77         9.08 o                         
   4  -4   5       2039.87       2263.50       118.10 o                         
   5  -4   5        230.46        274.59        29.42 o                         
   6  -4   5        906.64       1100.58        70.75 o                         
   7  -4   5        749.31        782.25        59.53 o                         
   8  -4   5         45.92         28.13        47.20 o                         
   9  -4   5        540.31        545.04        52.81 o                         
  10  -4   5        149.55        140.20        46.49 o                         
 -12  -3   5        431.21        418.42        59.17 o                         
 -11  -3   5         45.53         15.50        29.59 o                         
 -10  -3   5          1.71         35.93        18.62 o                         
  -9  -3   5        917.64       1072.83        64.25 o                         
  -8  -3   5        217.94        180.91        29.36 o                         
  -7  -3   5        429.61        468.34        31.81 o                         
  -6  -3   5         28.85         57.65        11.81 o                         
  -5  -3   5        681.44        595.79        28.21 o                         
  -4  -3   5       6452.38       5369.92       160.77 o                         
  -3  -3   5       7866.86       7591.17       206.46 o                         
  -2  -3   5       6766.33       5862.76       227.19 o                         
  -1  -3   5        245.06        287.38        19.52 o                         
   0  -3   5       4639.55       4038.41       137.89 o                         
   1  -3   5        456.34        537.29        29.64 o                         
   2  -3   5        301.20        374.25        20.38 o                         
   3  -3   5       3565.76       3244.64       106.74 o                         
   4  -3   5        275.75        331.51        37.29 o                         
   5  -3   5         66.19        158.46       170.47 o                         
   6  -3   5        137.54        114.62        25.17 o                         
   7  -3   5         44.11         75.70        48.60 o                         
   8  -3   5          0.83        121.16        54.94 o                         
   9  -3   5        271.64        190.18        34.56 o                         
  10  -3   5         80.18        117.18        34.66 o                         
  11  -3   5        579.71        680.01        61.61 o                         
 -12  -2   5        716.40        662.15        76.08 o                         
 -11  -2   5        204.62        153.56        40.86 o                         
 -10  -2   5        866.40       1160.29        74.22 o                         
  -9  -2   5       5966.23       6025.82       238.29 o                         
  -8  -2   5         12.26         72.69        11.70 o                         
  -7  -2   5        727.56        800.04        32.53 o                         
  -5  -2   5       1378.48       1156.38        36.37 o                         
  -4  -2   5         83.77         76.58         7.89 o                         
  -3  -2   5       4550.95       3906.22       107.42 o                         
  -2  -2   5       1041.69       1280.76        38.54 o                         
  -1  -2   5       2416.20       2639.01        90.86 o                         
   0  -2   5       7174.53       6685.44       223.65 o                         
   1  -2   5       6249.94       5551.09       165.82 o                         
   2  -2   5        631.78        790.03        26.24 o                         
   3  -2   5       1168.41       1245.73        54.15 o                         
   4  -2   5        771.41       1372.48        70.68 o                         
   5  -2   5        216.67        182.31        22.05 o                         
   6  -2   5        758.55        807.53        54.48 o                         
   7  -2   5          2.90         -7.89        25.36 o                         
   8  -2   5        734.22        720.64        56.86 o                         
   9  -2   5        365.34        391.95        42.62 o                         
  10  -2   5         18.60         47.10        31.70 o                         
  11  -2   5         64.16        179.17        36.22 o                         
 -12  -1   5         63.65        105.66        39.45 o                         
 -11  -1   5         83.40        160.30        31.46 o                         
 -10  -1   5        802.78        759.03        44.18 o                         
  -9  -1   5       3779.38       3332.34       140.37 o                         
  -8  -1   5        398.25        325.64        23.43 o                         
  -7  -1   5       2058.41       2286.87        82.00 o                         
  -5  -1   5       8296.30       8309.35       226.80 o                         
  -4  -1   5       1783.98       1492.27        48.22 o                         
  -3  -1   5         68.40         56.72         7.08 o                         
  -2  -1   5       9061.92       8459.19       229.10 o                         
  -1  -1   5        623.11        523.17        23.89 o                         
   0  -1   5        727.19        576.83        25.69 o                         
   1  -1   5       4442.30       4357.04       130.41 o                         
   2  -1   5       2560.67       2388.88        67.16 o                         
   3  -1   5        346.91        450.55        22.21 o                         
   4  -1   5        521.75        721.94        33.00 o                         
   5  -1   5        312.50        328.01        21.23 o                         
   6  -1   5       1485.90       1378.61        78.63 o                         
   7  -1   5         54.00         42.04        20.27 o                         
   8  -1   5         45.78         93.55        25.79 o                         
   9  -1   5       1174.69       1142.42        76.13 o                         
  10  -1   5         90.31         99.18        30.48 o                         
  11  -1   5         96.50         80.63        32.79 o                         
 -12   0   5         42.06         63.40        36.63 o                         
 -11   0   5        863.22        732.40        60.16 o                         
 -10   0   5          7.29         70.91        26.02 o                         
  -9   0   5         24.88         76.69        22.06 o                         
  -7   0   5        182.87        216.41        19.52 o                         
  -6   0   5         20.70       8893.10      2672.27 o                         
  -5   0   5       2355.99       2359.78        67.85 o                         
  -4   0   5        198.95        482.41        18.66 o                         
  -3   0   5       2551.70       2163.07        60.96 o                         
  -2   0   5         31.32        142.16        11.10 o                         
  -1   0   5      26038.78      25245.61       678.72 o                         
   0   0   5      11733.05      10857.73       293.08 o                         
   1   0   5         51.95        174.72         9.57 o                         
   2   0   5          1.00          1.15         5.08 o                         
   3   0   5        413.09        428.46        16.14 o                         
   4   0   5       4262.88       4355.64       147.90 o                         
   5   0   5        104.34        150.88        21.88 o                         
   6   0   5        354.63        346.39        31.14 o                         
   7   0   5         96.20         88.21        22.15 o                         
   8   0   5        358.99        462.53        41.56 o                         
   9   0   5        230.37        271.45        39.45 o                         
  10   0   5        592.16        718.23        58.37 o                         
  11   0   5        244.86        279.41        50.72 o                         
 -11   1   5          6.48         -4.33        24.99 o                         
 -10   1   5        285.48        317.87        38.24 o                         
  -9   1   5        216.04        487.86        43.92 o                         
  -8   1   5       2415.40       2271.62        90.83 o                         
  -7   1   5        815.98       1334.04        59.30 o                         
  -6   1   5        698.94       1432.73        59.00 o                         
  -5   1   5        975.53       1070.91        34.49 o                         
  -4   1   5         41.25         64.77        12.11 o                         
  -3   1   5        243.93        207.06        10.79 o                         
  -2   1   5         16.04         68.91         6.84 o                         
  -1   1   5       2115.21       2703.69        74.58 o                         
   0   1   5      14507.40      12267.37       330.66 o                         
   1   1   5        159.77         35.13         6.09 o                         
   2   1   5        123.51        100.41         7.98 o                         
   3   1   5       7411.54       7121.23       211.82 o                         
   4   1   5       1106.38       1115.76        43.21 o                         
   5   1   5        119.63        192.77        15.90 o                         
   6   1   5       1138.10       1612.97       128.20 o                         
   7   1   5        131.77        122.83        19.64 o                         
   8   1   5        948.56        924.37        60.78 o                         
   9   1   5        272.65        424.48        41.52 o                         
  10   1   5          1.66         -5.31        26.06 o                         
  11   1   5       1071.55       1163.08        92.28 o                         
  12   1   5         43.34        123.98        40.86 o                         
 -11   2   5         21.41         61.28        28.66 o                         
 -10   2   5       2582.32       2619.76       151.45 o                         
  -9   2   5        752.07        675.20        53.96 o                         
  -8   2   5        809.61       1132.30       107.07 o                         
  -7   2   5         92.25        114.67        17.53 o                         
  -6   2   5         20.57         -1.43        10.75 o                         
  -5   2   5         94.76        125.75        11.21 o                         
  -4   2   5         76.58        119.58         9.56 o                         
  -3   2   5       1075.13       1736.99        50.27 o                         
  -2   2   5        370.12        469.33        21.65 o                         
  -1   2   5      11703.43       9027.16       244.25 o                         
   0   2   5       2800.41       3244.14        89.34 o                         
   1   2   5      10343.69       9521.54       281.63 o                         
   2   2   5         97.78         56.50         7.03 o                         
   3   2   5       1434.97       1573.37        45.90 o                         
   4   2   5       1509.64       1552.00        45.87 o                         
   5   2   5        434.65        431.80        22.79 o                         
   6   2   5        356.44        394.11        26.74 o                         
   7   2   5       1715.28       1606.92        72.27 o                         
   8   2   5         53.37         23.98        16.90 o                         
   9   2   5       1348.99       1380.31        82.40 o                         
  10   2   5        177.34        136.91        29.10 o                         
  11   2   5          0.08         -6.01        24.99 o                         
  12   2   5        240.50        259.22        52.13 o                         
 -11   3   5        528.46        573.99        55.85 o                         
 -10   3   5          3.01          6.18        24.49 o                         
  -9   3   5        184.04        306.64        38.24 o                         
  -8   3   5       1076.73        932.94        65.18 o                         
  -7   3   5        211.01        288.72        33.52 o                         
  -6   3   5        334.87        831.07        67.62 o                         
  -5   3   5        708.89        835.83        50.61 o                         
  -4   3   5       1751.94       1515.14        56.57 o                         
  -3   3   5       3845.36       3926.39       119.44 o                         
  -2   3   5      17432.76      17530.80       518.84 o                         
  -1   3   5        825.83        864.54        30.11 o                         
   0   3   5         19.80         37.96         9.77 o                         
   1   3   5       2299.30       2383.71       101.22 o                         
   2   3   5        683.59        401.72        17.60 o                         
   3   3   5         29.28         30.31         9.35 o                         
   4   3   5       2494.59       2536.69        79.09 o                         
   5   3   5       2106.84       1699.11        62.08 o                         
   6   3   5        709.39        908.84        47.14 o                         
   7   3   5         87.44        105.49        32.40 o                         
   8   3   5         15.70         23.90        15.73 o                         
   9   3   5       1643.09       1665.62        76.65 o                         
  10   3   5          3.07         39.45        30.99 o                         
  11   3   5          9.28         -2.82        24.37 o                         
  12   3   5        790.37        770.49        85.94 o                         
 -11   4   5        327.25        334.11        43.65 o                         
 -10   4   5          7.89         43.25        57.06 o                         
  -9   4   5         30.77         54.56        27.62 o                         
  -8   4   5       1532.12       1618.68        96.08 o                         
  -7   4   5        107.87        277.90        25.23 o                         
  -6   4   5        567.76        664.19        32.03 o                         
  -5   4   5        355.89        399.69        27.75 o                         
  -4   4   5        192.57        270.64        26.80 o                         
  -3   4   5        113.89        112.85        10.57 o                         
  -2   4   5      10484.15      10869.52       361.82 o                         
  -1   4   5          9.22         76.69        11.90 o                         
   0   4   5       7344.67       6148.17       205.51 o                         
   1   4   5        894.05        547.99        38.18 o                         
   2   4   5       8170.08       8172.04       222.28 o                         
   3   4   5       3582.71       3095.40       143.36 o                         
   4   4   5        736.78        798.14        35.01 o                         
   5   4   5       1561.39       1541.90        72.39 o                         
   6   4   5        774.26        742.94        41.19 o                         
   7   4   5        775.25        879.71        80.48 o                         
   8   4   5         47.50        117.27        22.40 o                         
   9   4   5        188.72        283.17        43.67 o                         
  10   4   5         74.84         73.26        33.81 o                         
  11   4   5        226.81        266.27        49.31 o                         
  12   4   5        731.51        753.58        83.12 o                         
 -11   5   5        210.74        326.87        44.98 o                         
 -10   5   5        216.15        255.06        40.86 o                         
  -9   5   5        457.59        434.08        47.03 o                         
  -8   5   5          3.74          3.90        24.99 o                         
  -7   5   5         85.04        233.60        32.79 o                         
  -6   5   5       1017.78        880.70        39.60 o                         
  -5   5   5        274.53        384.32        25.74 o                         
  -4   5   5        182.25        284.42        25.17 o                         
  -3   5   5       3831.29       3964.80       111.25 o                         
  -2   5   5        267.86        474.28        47.57 o                         
  -1   5   5      10009.67       9498.53       282.13 o                         
   0   5   5        294.40        295.21        16.80 o                         
   1   5   5        545.20        687.83        27.67 o                         
   2   5   5        189.26        397.41        22.43 o                         
   3   5   5        623.05        366.41        21.78 o                         
   4   5   5        636.04        666.21        35.97 o                         
   5   5   5       2342.02       2152.73        79.15 o                         
   6   5   5       5160.61       5064.97       201.65 o                         
   7   5   5        636.96       1003.38        63.56 o                         
   8   5   5         10.14         79.40        18.20 o                         
   9   5   5       1174.12       1017.86        52.55 o                         
  10   5   5          0.93          5.64        26.77 o                         
  11   5   5        162.66        139.47        39.45 o                         
  12   5   5         61.99         53.54        36.63 o                         
 -10   6   5        164.75        153.80        34.92 o                         
  -9   6   5          0.65        -27.56        28.18 o                         
  -8   6   5        580.60        493.23        54.24 o                         
  -7   6   5         37.52        174.07        29.69 o                         
  -6   6   5         42.79         71.41        35.22 o                         
  -5   6   5       1704.79       1546.50        60.46 o                         
  -4   6   5        832.75        781.90        37.03 o                         
  -3   6   5       4766.95       5565.41       154.88 o                         
  -2   6   5          2.73         52.12        18.88 o                         
  -1   6   5       1423.44       2044.60        74.00 o                         
   0   6   5          0.10        233.18        81.01 o                         
   1   6   5        801.92        779.39        28.20 o                         
   2   6   5       5057.39       5957.59       201.92 o                         
   3   6   5       2319.74       2022.21        75.50 o                         
   4   6   5       2986.10       2911.06       119.17 o                         
   5   6   5       1233.63       1215.71        80.33 o                         
   6   6   5        898.49       1080.65        70.01 o                         
   7   6   5         72.57        136.67        21.81 o                         
   8   6   5        151.63        120.66        21.86 o                         
   9   6   5       1002.33       1347.47        82.20 o                         
  10   6   5         77.76         82.46        38.04 o                         
  11   6   5        446.54        464.91        60.58 o                         
  12   6   5         61.36         45.08        39.45 o                         
 -10   7   5          1.80         65.27        50.01 o                         
  -9   7   5          2.33         13.37        27.89 o                         
  -8   7   5        113.37        173.69        35.22 o                         
  -7   7   5          2.90        105.89        28.38 o                         
  -6   7   5        590.68        613.96        38.13 o                         
  -5   7   5         89.08        125.66        26.76 o                         
  -4   7   5         32.54         36.78        14.86 o                         
  -3   7   5          2.50         28.04        14.11 o                         
  -2   7   5        283.66        350.38        21.51 o                         
  -1   7   5       1342.06       1272.44        42.78 o                         
   0   7   5       1105.27        996.56        35.59 o                         
   1   7   5       1206.07       1862.93        69.94 o                         
   2   7   5       1808.75       2002.42        82.73 o                         
   3   7   5        130.21        291.64        30.88 o                         
   4   7   5         51.69         93.65        14.47 o                         
   5   7   5        131.59        272.83        27.95 o                         
   6   7   5        796.62       1282.92        86.76 o                         
   7   7   5       1097.69       1029.33        57.34 o                         
   8   7   5       1665.90       1546.90        75.78 o                         
   9   7   5         84.54        199.98        32.79 o                         
  10   7   5        952.29       1025.17        70.10 o                         
  11   7   5         31.34         70.44        38.04 o                         
  12   7   5         80.88        176.10        47.90 o                         
 -10   8   5          4.74         92.08        34.11 o                         
  -9   8   5        274.36        219.30        38.81 o                         
  -8   8   5         64.40         67.28        30.71 o                         
  -7   8   5         15.78        103.39        32.67 o                         
  -6   8   5        740.90        698.53        37.93 o                         
  -5   8   5       1025.92       1392.43        85.81 o                         
  -4   8   5        263.94        270.79        23.11 o                         
  -3   8   5       1119.90       1317.91        56.28 o                         
  -2   8   5       2529.15       2607.95        95.29 o                         
  -1   8   5       8566.19      10819.05       296.51 o                         
   0   8   5       3809.26       3625.65       113.85 o                         
   1   8   5        822.57        848.74        36.59 o                         
   2   8   5        544.95        903.22        46.24 o                         
   3   8   5       1206.74       1726.94        68.03 o                         
   4   8   5       2261.67       2407.46        90.48 o                         
   5   8   5        231.69        297.68        65.85 o                         
   6   8   5        305.99        536.97        47.94 o                         
   7   8   5        608.41        986.57        96.50 o                         
   8   8   5        211.58        320.10        38.80 o                         
   9   8   5         54.48         91.32        40.86 o                         
  10   8   5         56.03        253.34        36.87 o                         
  11   8   5          2.91        -19.72        33.81 o                         
  12   8   5          0.03        -33.81        33.81 o                         
  -9   9   5        207.81        258.94        41.97 o                         
  -8   9   5        108.41        102.81        34.77 o                         
  -7   9   5        745.87        691.78        60.59 o                         
  -6   9   5        859.84       1049.98        50.06 o                         
  -5   9   5        458.26        424.58        29.60 o                         
  -4   9   5         67.70        100.04        19.03 o                         
  -3   9   5        392.42        429.18        29.59 o                         
  -2   9   5       1698.54       1785.55        72.08 o                         
  -1   9   5          1.22        226.84        29.73 o                         
   0   9   5        359.00        450.78        37.17 o                         
   1   9   5       1876.14       2835.05        91.65 o                         
   2   9   5        205.68        384.62        40.18 o                         
   3   9   5       2483.86       3540.41       145.94 o                         
   4   9   5       5877.09       5612.24       228.13 o                         
   5   9   5          0.13         77.49        61.99 o                         
   6   9   5        137.21        420.03        43.09 o                         
   7   9   5        213.81        366.97        98.62 o                         
   9   9   5       2390.79       2232.22       217.59 o                         
  10   9   5       1254.23       1055.27        76.77 o                         
  11   9   5         36.71        139.47        43.67 o                         
  -9  10   5         81.63        186.90        38.56 o                         
  -8  10   5          4.59         27.22        40.15 o                         
  -7  10   5        630.16        675.01        83.60 o                         
  -6  10   5        172.77        264.50        33.61 o                         
  -5  10   5         19.30         45.18        24.26 o                         
  -4  10   5        361.94        410.87        51.35 o                         
  -3  10   5        352.94        320.95        32.17 o                         
  -2  10   5          8.49         -1.91        19.91 o                         
  -1  10   5         40.44         78.38        40.06 o                         
   0  10   5       3991.46       3762.98       198.43 o                         
   1  10   5        884.34       1189.27        64.56 o                         
   2  10   5        831.52       1195.35        94.18 o                         
   3  10   5       1185.27       1370.12        76.83 o                         
   4  10   5        163.40        306.33        57.76 o                         
   5  10   5         94.15        177.40        33.32 o                         
   6  10   5        498.68        585.10        52.12 o                         
   7  10   5        970.71       1041.96        76.12 o                         
   8  10   5         95.75         99.51        32.80 o                         
   9  10   5        368.33        447.62        50.82 o                         
  10  10   5          1.83         41.59        32.00 o                         
  11  10   5       1165.86        992.56        80.12 o                         
  -8  11   5         31.88         95.36        35.43 o                         
  -7  11   5          5.94         31.31        30.93 o                         
  -6  11   5        644.99        760.70        54.41 o                         
  -5  11   5         21.32         94.16        33.59 o                         
  -4  11   5          0.63         85.63        26.27 o                         
  -3  11   5        183.89        235.70        30.41 o                         
  -2  11   5        346.24        308.41        47.12 o                         
  -1  11   5         85.14        129.73        25.47 o                         
   0  11   5       1707.09       2022.41       109.36 o                         
   1  11   5        315.06        351.64        27.00 o                         
   2  11   5        327.46        373.11       119.82 o                         
   3  11   5        594.78       1190.24       138.07 o                         
   4  11   5       1623.01       1978.38       115.42 o                         
   5  11   5       2523.07       2620.11       144.73 o                         
   6  11   5        176.02        161.03        36.14 o                         
   7  11   5         24.86        434.77        47.99 o                         
   8  11   5          3.36         69.62        41.56 o                         
   9  11   5          0.02        157.72        38.52 o                         
  10  11   5        308.97        365.20        48.99 o                         
  11  11   5        102.55        158.84        42.19 o                         
  -8  12   5         44.68         19.00        32.21 o                         
  -7  12   5        713.38        673.31        63.98 o                         
  -6  12   5        181.04        127.93        35.80 o                         
  -5  12   5          0.40         75.45        27.84 o                         
  -4  12   5         31.02        228.66        41.74 o                         
  -3  12   5        129.22        101.19        27.96 o                         
  -2  12   5        222.61        320.87        35.35 o                         
  -1  12   5       3429.46       3371.40       177.70 o                         
   0  12   5          3.25         47.25        23.33 o                         
   1  12   5         52.41        135.74        24.59 o                         
   2  12   5       1749.08       1788.01        73.16 o                         
   3  12   5         15.58         88.97        49.31 o                         
   4  12   5        166.34        267.26        40.05 o                         
   5  12   5        568.22        711.49        61.87 o                         
   6  12   5        351.04        600.25       111.30 o                         
   7  12   5        340.63        340.06        54.94 o                         
   8  12   5       1682.58       1462.55        99.79 o                         
   9  12   5          8.55         50.41        37.51 o                         
  10  12   5        154.76        224.17        52.13 o                         
  11  12   5        364.79        361.26        53.94 o                         
  -7  13   5        531.38        441.71       123.27 o                         
  -6  13   5        319.28        353.91        69.59 o                         
  -5  13   5         81.73         99.38        31.06 o                         
  -4  13   5       5332.05       4551.76       193.57 o                         
  -3  13   5         78.34         81.70        29.03 o                         
  -2  13   5         63.06        189.61        31.75 o                         
  -1  13   5       4645.46       5050.14       208.95 o                         
   0  13   5       2083.65       1831.99        92.20 o                         
   1  13   5        179.41        597.41       110.59 o                         
   2  13   5        400.54        980.34        83.36 o                         
   4  13   5       1556.92       1522.07        99.98 o                         
   5  13   5         44.49        124.45        35.28 o                         
   6  13   5       3290.31       2880.74       162.34 o                         
   7  13   5        703.07        815.81        71.62 o                         
   8  13   5        777.84        733.70        68.68 o                         
   9  13   5         15.52         44.35        36.28 o                         
  10  13   5          0.70         10.11        37.10 o                         
  -6  14   5        299.69        316.99        81.71 o                         
  -5  14   5         24.48         45.13        29.38 o                         
  -4  14   5        423.51        407.54        44.07 o                         
  -3  14   5        185.83        243.42        36.55 o                         
  -2  14   5         46.14         27.48        29.72 o                         
  -1  14   5       2435.31       2841.95       153.56 o                         
   0  14   5        656.62        690.16        80.29 o                         
   1  14   5        323.69        494.48        43.18 o                         
   2  14   5        655.87       1462.08       110.87 o                         
   3  14   5        258.13        327.54        34.34 o                         
   4  14   5        455.38       1073.82       183.85 o                         
   5  14   5        123.29        196.04        39.78 o                         
   6  14   5        229.26        502.97        56.71 o                         
   7  14   5        541.28        651.07       145.04 o                         
   8  14   5         92.14        185.53        93.69 o                         
   9  14   5        125.20        173.86        44.35 o                         
  10  14   5        362.48        448.62        59.63 o                         
  -5  15   5         59.84         81.94        39.13 o                         
  -4  15   5        237.59        194.68        39.25 o                         
  -3  15   5        198.70        248.87        38.51 o                         
  -2  15   5        120.19        113.40        34.29 o                         
  -1  15   5        651.64        708.99        54.19 o                         
   0  15   5        298.20        469.38        44.28 o                         
   1  15   5       2597.02       2569.56       121.10 o                         
   2  15   5         18.80        132.98        30.10 o                         
   3  15   5         25.04        271.83        33.79 o                         
   4  15   5        828.61       1156.06        88.60 o                         
   5  15   5          1.66        155.21        41.84 o                         
   6  15   5          8.80         27.93        36.63 o                         
   7  15   5          4.98         89.88        38.67 o                         
   8  15   5         82.38        132.07        45.79 o                         
   9  15   5          1.14         51.90        46.49 o                         
  -4  16   5         86.90         59.93        30.58 o                         
  -3  16   5        285.84        361.17        42.46 o                         
  -2  16   5        140.98        265.34        49.92 o                         
  -1  16   5         14.14        -20.97        28.74 o                         
   0  16   5          0.12          1.01        41.93 o                         
   1  16   5          2.25         47.03        30.75 o                         
   2  16   5       2242.62       2649.59       124.35 o                         
   3  16   5        770.79        819.14        57.08 o                         
   4  16   5        146.01        141.63        42.15 o                         
   5  16   5         75.04         97.55        41.04 o                         
   6  16   5        804.35        843.47        78.89 o                         
   7  16   5          2.48         40.07        39.64 o                         
   8  16   5         95.11        166.99        45.08 o                         
   9  16   5          3.68         32.18        42.44 o                         
  -3  17   5        246.57        249.84        39.61 o                         
  -2  17   5         92.77         82.29        35.67 o                         
  -1  17   5        180.14        181.65        36.77 o                         
   0  17   5        542.04        523.98        71.09 o                         
   1  17   5       1316.09       1287.42        76.97 o                         
   2  17   5        319.07        583.06        49.44 o                         
   3  17   5       1592.95       1494.93        84.92 o                         
   4  17   5        780.28        815.29       105.59 o                         
   5  17   5         21.98         40.00        41.00 o                         
   6  17   5        224.23        246.41        99.32 o                         
   7  17   5        162.55        214.40        48.01 o                         
   8  17   5         41.44         79.24        45.24 o                         
  -2  18   5        362.66        345.04        44.75 o                         
  -1  18   5         38.37        -11.53        41.90 o                         
   0  18   5         41.66        183.49        37.70 o                         
   1  18   5        326.90        295.93        41.49 o                         
   2  18   5        264.83        236.78        49.17 o                         
   3  18   5        182.91        120.31        38.04 o                         
   4  18   5          8.87        -33.52        33.52 o                         
   5  18   5        157.70        175.68        55.65 o                         
   6  18   5        190.80        308.24        53.79 o                         
   0  19   5          0.75         13.24        50.61 o                         
   1  19   5        334.86        337.65        68.96 o                         
   2  19   5         31.99        -29.96        31.33 o                         
   3  19   5        707.41        697.79        83.75 o                         
   4  19   5         32.90         31.52        39.84 o                         
   5  19   5         14.52         38.81        56.35 o                         
  -5 -16   6        310.72        100.03       101.44 o                         
  -4 -16   6          7.49        -87.35        87.35 o                         
  -3 -16   6        118.23         74.08        72.55 o                         
  -2 -16   6        508.78        516.17        71.41 o                         
  -1 -16   6        161.69         67.30        56.35 o                         
   0 -16   6         15.00        -26.53        82.42 o                         
   1 -16   6          3.90        -20.21       102.84 o                         
  -7 -15   6         30.56        -81.71        81.71 o                         
  -6 -15   6          1.19        -81.71        81.71 o                         
  -5 -15   6       1032.25       1110.02       157.79 o                         
  -4 -15   6         53.51        -41.02        81.01 o                         
  -3 -15   6          8.16          2.64        42.41 o                         
  -2 -15   6        715.41        623.57        70.37 o                         
  -1 -15   6        171.63        132.95        81.71 o                         
   0 -15   6        441.53        370.87        86.64 o                         
   1 -15   6         14.96        -48.78        48.78 o                         
   2 -15   6        132.53        126.35        56.76 o                         
   3 -15   6          6.06        -16.19        50.08 o                         
  -8 -14   6        117.21        -40.86        80.30 o                         
  -7 -14   6         14.36        -77.49        77.49 o                         
  -6 -14   6        203.26        200.05        95.80 o                         
  -5 -14   6        307.46        198.65        94.39 o                         
  -4 -14   6        260.82        218.02        42.58 o                         
  -3 -14   6        344.36        379.23        54.61 o                         
  -2 -14   6          3.43         13.88        43.49 o                         
  -1 -14   6         33.11         17.92        44.25 o                         
   0 -14   6         92.81        166.02        53.96 o                         
   1 -14   6          1.24        -68.92       100.03 o                         
   2 -14   6         32.51        -18.08        48.25 o                         
   3 -14   6        103.45         37.57        75.37 o                         
   4 -14   6         67.69         95.64        52.81 o                         
  -9 -13   6          2.31        -46.49        71.85 o                         
  -8 -13   6        161.07        112.71        83.12 o                         
  -7 -13   6         57.42         19.72        76.08 o                         
  -6 -13   6        163.60         40.86        78.89 o                         
  -5 -13   6        320.87        367.70        98.62 o                         
  -4 -13   6         77.76         33.11        33.89 o                         
  -3 -13   6       1232.97       1063.36        84.10 o                         
  -2 -13   6         24.94         33.81        92.98 o                         
  -1 -13   6        217.82        148.89        45.28 o                         
   0 -13   6       1334.62       1125.72        92.82 o                         
   1 -13   6        129.68        115.21        61.99 o                         
   2 -13   6       1694.70       1291.96       164.99 o                         
   3 -13   6        219.68        175.45        44.98 o                         
   4 -13   6       1006.15        882.04        61.56 o                         
   5 -13   6          8.23         32.40        74.67 o                         
  -9 -12   6        504.14        571.99       105.66 o                         
  -8 -12   6        720.28        624.11       108.48 o                         
  -7 -12   6          4.34        122.57        80.30 o                         
  -6 -12   6          9.39        111.30        74.67 o                         
  -5 -12   6        116.99        126.79        83.12 o                         
  -4 -12   6        165.35        199.25        37.01 o                         
  -3 -12   6        174.80        175.35        40.41 o                         
  -2 -12   6        215.41         87.65       114.82 o                         
  -1 -12   6         35.62         47.55        40.12 o                         
   0 -12   6        220.92        212.65        49.12 o                         
   1 -12   6        670.42        648.78        69.23 o                         
   2 -12   6        469.62        504.82        40.21 o                         
   3 -12   6        684.90        557.77        43.33 o                         
   4 -12   6        339.78        400.25        38.42 o                         
   5 -12   6         98.87         12.16        30.70 o                         
   6 -12   6        201.59        232.31        67.62 o                         
 -10 -11   6         49.02        -25.36        59.17 o                         
  -9 -11   6        403.08        317.25        70.44 o                         
  -8 -11   6        409.24        335.05        60.58 o                         
  -7 -11   6         20.31         22.87        23.68 o                         
  -6 -11   6         90.65         64.81        69.03 o                         
  -5 -11   6        693.16        791.62       114.12 o                         
  -4 -11   6         17.95         24.89        21.70 o                         
  -3 -11   6         17.43         43.89        59.17 o                         
  -2 -11   6        588.42        566.87        56.85 o                         
  -1 -11   6        518.25        447.78        52.81 o                         
   0 -11   6         60.72         27.54        39.25 o                         
   1 -11   6          0.16        -37.86        37.86 o                         
   2 -11   6        282.16        257.81        22.98 o                         
   3 -11   6        508.83        538.53        70.15 o                         
   4 -11   6         24.63         52.86        35.36 o                         
   5 -11   6       1107.91        932.68        57.94 o                         
   6 -11   6         34.14         -8.33        29.98 o                         
   7 -11   6        298.51        281.51        44.76 o                         
 -10 -10   6         29.57         64.09        28.42 o                         
  -9 -10   6        151.90        125.38        31.72 o                         
  -8 -10   6          1.50          7.26        47.20 o                         
  -7 -10   6        140.77        136.08        34.52 o                         
  -6 -10   6        390.25        349.39        81.71 o                         
  -5 -10   6        286.93        381.79        84.53 o                         
  -4 -10   6        139.70        185.01        25.68 o                         
  -3 -10   6         37.23         45.36        21.30 o                         
  -2 -10   6         86.23         99.95        33.06 o                         
  -1 -10   6        180.85        142.63        37.23 o                         
   0 -10   6          3.92        -12.86        35.27 o                         
   1 -10   6          9.16        -28.34        34.36 o                         
   2 -10   6          1.46        -18.81        21.96 o                         
   3 -10   6         84.72        118.16        23.02 o                         
   4 -10   6          1.58         21.67        22.05 o                         
   5 -10   6        218.93        259.79        30.57 o                         
   6 -10   6        502.40        457.77        48.39 o                         
   7 -10   6        210.11        201.13        39.87 o                         
 -11  -9   6         16.84         45.51        44.38 o                         
 -10  -9   6        384.42        344.33        40.12 o                         
  -9  -9   6        350.01        361.65        40.09 o                         
  -8  -9   6         24.96         25.76        22.92 o                         
  -7  -9   6       6964.75       6475.69       320.04 o                         
  -6  -9   6       2181.46       2036.34       111.37 o                         
  -5  -9   6        624.11        650.88        92.98 o                         
  -4  -9   6       1004.13       1121.29       122.57 o                         
  -3  -9   6       4707.98       4608.36       341.88 o                         
  -2  -9   6        194.01        199.14        34.32 o                         
  -1  -9   6          0.13         25.09        46.49 o                         
   0  -9   6        431.76        435.56        49.31 o                         
   1  -9   6         12.86         14.80        32.36 o                         
   2  -9   6        209.29        110.32        15.72 o                         
   3  -9   6         60.06         92.96        16.12 o                         
   4  -9   6          0.01         36.98        21.31 o                         
   5  -9   6        188.33        194.58        26.77 o                         
   6  -9   6         72.57         35.69        30.24 o                         
   7  -9   6         89.63        110.83        47.90 o                         
   8  -9   6          0.62         62.45        35.34 o                         
 -11  -8   6        502.06        607.15        51.79 o                         
 -10  -8   6        104.19         83.05        26.31 o                         
  -9  -8   6          5.48         39.83        32.40 o                         
  -8  -8   6        653.23        618.43        49.78 o                         
  -7  -8   6          5.46          7.94        35.93 o                         
  -6  -8   6        690.85        624.11        36.32 o                         
  -5  -8   6         28.10          0.00        46.49 o                         
  -4  -8   6       5378.78       5033.12       245.67 o                         
  -3  -8   6         15.14        244.19        29.66 o                         
  -2  -8   6        109.32        149.21        22.00 o                         
  -1  -8   6       1785.96       1813.72       152.92 o                         
   0  -8   6        594.47        699.07        66.85 o                         
   1  -8   6          0.09        -14.79        27.89 o                         
   2  -8   6        512.84        398.87        23.55 o                         
   3  -8   6       1200.02       1200.66        68.52 o                         
   4  -8   6        428.61        374.93        33.63 o                         
   5  -8   6        135.13        149.41        20.17 o                         
   6  -8   6        228.84        256.32        37.32 o                         
   7  -8   6          0.69         50.82        30.79 o                         
   8  -8   6        824.00        833.89        78.19 o                         
   9  -8   6        138.35        112.81        64.10 o                         
 -11  -7   6         18.60         41.99        25.04 o                         
 -10  -7   6        667.41        688.94        53.74 o                         
  -9  -7   6          5.07         27.80        22.61 o                         
  -8  -7   6        147.80        181.67        37.33 o                         
  -7  -7   6          4.18         45.08        19.89 o                         
  -6  -7   6        236.94        314.75        30.62 o                         
  -5  -7   6       1465.74       1595.09        92.21 o                         
  -4  -7   6        496.93        619.50        63.40 o                         
  -3  -7   6       1380.12       1172.19        69.03 o                         
  -2  -7   6       2383.63       2541.35       137.12 o                         
  -1  -7   6         23.09         45.38        19.41 o                         
   0  -7   6       7007.38       7546.94       422.48 o                         
   1  -7   6       1358.21       1388.04       115.44 o                         
   2  -7   6        125.95        161.19        14.30 o                         
   3  -7   6        517.12        621.81        37.50 o                         
   4  -7   6         53.11         45.36        15.89 o                         
   5  -7   6         21.58        121.61        25.46 o                         
   6  -7   6        107.67         39.85        27.31 o                         
   7  -7   6        747.56        761.83       102.07 o                         
   8  -7   6         90.70        108.75        35.97 o                         
   9  -7   6        100.08        126.88        59.88 o                         
 -11  -6   6        500.39        526.95        44.70 o                         
 -10  -6   6        141.53        136.85        26.05 o                         
  -9  -6   6         92.75        140.80        25.79 o                         
  -8  -6   6        476.85        432.89        37.90 o                         
  -7  -6   6        146.21        132.45        22.82 o                         
  -6  -6   6         88.72         98.46        19.89 o                         
  -5  -6   6       5392.68       4668.48       354.25 o                         
  -4  -6   6       1490.34       1068.51       143.00 o                         
  -3  -6   6       1080.01       1094.40        53.42 o                         
  -2  -6   6       1874.08       1828.89       104.20 o                         
  -1  -6   6        230.06        290.86        22.33 o                         
   0  -6   6        509.23        399.52        27.95 o                         
   1  -6   6       1346.72       1276.14        55.93 o                         
   2  -6   6         68.01         40.71        10.34 o                         
   3  -6   6         29.57         28.43        11.12 o                         
   4  -6   6       1673.48       1797.22        63.15 o                         
   5  -6   6        164.37        122.22        27.72 o                         
   6  -6   6       1024.11       1145.08        76.50 o                         
   7  -6   6          6.17          2.07        27.91 o                         
   8  -6   6        447.99        406.10        46.64 o                         
   9  -6   6        814.34        709.14        63.80 o                         
  10  -6   6         20.82          1.45        40.15 o                         
 -11  -5   6         54.83         51.34        22.40 o                         
 -10  -5   6        787.99        842.62        58.27 o                         
  -9  -5   6        259.29        289.95        31.82 o                         
  -8  -5   6        267.92        267.81        30.12 o                         
  -7  -5   6         43.31         10.32        35.93 o                         
  -6  -5   6          7.09         -6.88        14.84 o                         
  -5  -5   6          0.72         -3.52        13.98 o                         
  -4  -5   6        751.31        621.03        31.80 o                         
  -3  -5   6       5456.30       5097.52       174.46 o                         
  -2  -5   6       4850.12       4554.79       239.32 o                         
  -1  -5   6       2459.58       2339.21        85.88 o                         
   0  -5   6       6032.27       6295.16       275.09 o                         
   1  -5   6        968.06        865.40        58.23 o                         
   2  -5   6        117.86        251.18        14.81 o                         
   3  -5   6       1875.98       1864.18        61.87 o                         
   4  -5   6        575.15        604.97        26.87 o                         
   5  -5   6        391.10        380.17        37.27 o                         
   6  -5   6       2339.88       2173.94       120.15 o                         
   7  -5   6        399.71        406.69        42.74 o                         
   8  -5   6        320.99        301.35        40.66 o                         
   9  -5   6         50.21         36.30        31.14 o                         
  10  -5   6         99.83         97.25        36.46 o                         
 -12  -4   6        304.28        250.77        47.90 o                         
 -11  -4   6         69.31        107.07        36.63 o                         
 -10  -4   6         78.13         63.21        22.40 o                         
  -9  -4   6       1886.57       1733.82       160.61 o                         
  -8  -4   6         29.17         42.90        27.47 o                         
  -7  -4   6        835.78        771.35        50.34 o                         
  -6  -4   6       4371.87       4083.08       161.28 o                         
  -5  -4   6       1649.04       1411.62        54.19 o                         
  -4  -4   6       3839.04       3656.57       102.49 o                         
  -3  -4   6       6173.73       5564.72       216.88 o                         
  -2  -4   6       1038.08        923.19        46.72 o                         
  -1  -4   6       1664.78       2064.78        78.78 o                         
   0  -4   6       1315.03       1034.65        63.44 o                         
   1  -4   6         79.12         84.28        16.65 o                         
   2  -4   6       1005.39       1124.57        36.30 o                         
   3  -4   6       6327.45       6487.27       195.27 o                         
   4  -4   6       2183.08       2111.79        76.43 o                         
   5  -4   6        604.51        450.73        38.81 o                         
   6  -4   6         18.16         22.04        22.26 o                         
   7  -4   6        159.33        232.48        34.66 o                         
   8  -4   6         40.19         22.81        37.33 o                         
   9  -4   6        241.00        238.39        54.24 o                         
  10  -4   6          0.69         -6.43        39.45 o                         
 -12  -3   6        118.92        236.68        47.90 o                         
 -11  -3   6         31.04         15.50        30.99 o                         
 -10  -3   6         22.81         59.57        25.36 o                         
  -9  -3   6        368.01        427.52        35.86 o                         
  -8  -3   6         16.39         62.69        18.93 o                         
  -7  -3   6        513.90        372.66        24.35 o                         
  -6  -3   6         27.63         50.20         9.11 o                         
  -5  -3   6         71.03        111.58         9.56 o                         
  -4  -3   6       1352.68       1341.70        40.94 o                         
  -3  -3   6        565.76        453.35        17.57 o                         
  -2  -3   6       5503.73       5410.54       182.78 o                         
  -1  -3   6        762.99        809.43        37.62 o                         
   0  -3   6       4645.41       5151.78       174.17 o                         
   1  -3   6        214.12        289.27        17.28 o                         
   2  -3   6       9249.73       8937.42       243.28 o                         
   3  -3   6         33.92        101.80        11.03 o                         
   4  -3   6        198.50        179.68        27.05 o                         
   5  -3   6      10568.26       9658.75       460.19 o                         
   6  -3   6        416.62        536.22        44.25 o                         
   7  -3   6       2557.56       2488.79       133.94 o                         
   8  -3   6       3175.55       3239.35       198.65 o                         
   9  -3   6         97.21         68.71        29.87 o                         
  10  -3   6        580.35        652.90        59.58 o                         
  11  -3   6        250.84        346.41       112.00 o                         
 -12  -2   6          0.23         90.17        38.04 o                         
 -11  -2   6        138.34        200.01        35.14 o                         
 -10  -2   6       1421.83       1489.98        94.39 o                         
  -9  -2   6       3085.91       3570.48       145.26 o                         
  -8  -2   6       3398.58       3026.94        96.56 o                         
  -7  -2   6        380.51        364.33        20.18 o                         
  -6  -2   6         20.64         44.65         8.51 o                         
  -5  -2   6        554.69        629.41        25.44 o                         
  -4  -2   6       2353.60       2462.05        70.12 o                         
  -3  -2   6        523.89        620.76        24.47 o                         
  -2  -2   6        481.20        550.87        25.97 o                         
  -1  -2   6       2906.02       2755.38        95.26 o                         
   0  -2   6          1.71         -6.23        10.98 o                         
   1  -2   6         35.36         82.93         8.33 o                         
   2  -2   6      12370.83      11990.40       324.42 o                         
   3  -2   6         43.39        189.55        15.22 o                         
   4  -2   6        545.21        519.04        27.66 o                         
   5  -2   6          2.84          0.07        26.06 o                         
   6  -2   6        195.15        271.88        30.48 o                         
   7  -2   6          5.24         19.92        21.93 o                         
   8  -2   6         76.06        197.24        39.45 o                         
   9  -2   6         17.92        -23.37        23.37 o                         
  10  -2   6          0.86         19.44        28.13 o                         
  11  -2   6       1807.33       1912.64       117.92 o                         
 -12  -1   6        106.05         56.35        38.04 o                         
 -11  -1   6        215.07        190.25        32.47 o                         
 -10  -1   6        362.63        369.50        30.57 o                         
  -9  -1   6       1237.05       1585.87       142.05 o                         
  -8  -1   6         82.61        107.63        20.71 o                         
  -7  -1   6          9.09         70.94        12.54 o                         
  -6  -1   6          2.62         50.35        10.69 o                         
  -5  -1   6         36.86         90.71         9.19 o                         
  -4  -1   6        178.22        189.50        10.86 o                         
  -3  -1   6         61.87        105.87         9.15 o                         
  -2  -1   6       1431.54       1445.45        41.77 o                         
  -1  -1   6        342.23        509.68        23.74 o                         
   0  -1   6        334.48        532.48        24.46 o                         
   1  -1   6        117.12         27.49         6.75 o                         
   2  -1   6          5.30        376.36       440.00 o                         
   3  -1   6       2015.75       1927.62        55.20 o                         
   4  -1   6       2042.38       2200.48        78.96 o                         
   5  -1   6          1.91         50.57        12.78 o                         
   6  -1   6        159.19        162.74        24.73 o                         
   7  -1   6        470.88        549.39        44.67 o                         
   8  -1   6        596.88        548.33        47.32 o                         
   9  -1   6        653.34        656.36       103.48 o                         
  10  -1   6         55.52         56.94        29.18 o                         
  11  -1   6        507.84        401.14        48.40 o                         
 -12   0   6         66.42         39.45        35.22 o                         
 -11   0   6        423.88        567.15        64.81 o                         
 -10   0   6        880.81        694.58        44.55 o                         
  -9   0   6         49.77        222.02        23.17 o                         
  -8   0   6        341.17        402.97        25.55 o                         
  -7   0   6         26.96         24.52        12.75 o                         
  -6   0   6         10.74        101.32        14.64 o                         
  -5   0   6       1485.19       1403.77        43.07 o                         
  -4   0   6       1367.63       1383.41        45.22 o                         
  -3   0   6        448.69        523.17        19.00 o                         
  -2   0   6        971.56       1093.98        32.57 o                         
  -1   0   6       4093.47       3591.04        98.25 o                         
   0   0   6        426.58        551.10        22.05 o                         
   1   0   6      23018.77      23154.46       682.53 o                         
   2   0   6        877.68        858.99        26.97 o                         
   3   0   6       5952.07       5737.25       156.82 o                         
   4   0   6      11018.03      10632.40       354.07 o                         
   5   0   6       2007.47       1824.89        67.32 o                         
   6   0   6          7.43         13.50        21.84 o                         
   7   0   6         49.11         46.55        21.33 o                         
   8   0   6         83.12        135.18        27.62 o                         
   9   0   6        120.34        155.35        30.73 o                         
  10   0   6        451.00        429.65        64.81 o                         
  11   0   6        536.85        558.96        59.88 o                         
 -11   1   6        338.82        297.97        39.94 o                         
 -10   1   6       1289.99       1125.00        92.28 o                         
  -9   1   6       4303.22       3863.68       157.37 o                         
  -8   1   6         67.58        145.18        34.52 o                         
  -7   1   6        149.46        180.81        25.42 o                         
  -6   1   6        198.92        269.82        21.63 o                         
  -5   1   6        214.11        274.17        14.44 o                         
  -4   1   6        438.76        379.15        16.39 o                         
  -3   1   6         60.52         92.01         8.66 o                         
  -2   1   6       1394.18       1406.26        41.02 o                         
  -1   1   6       2486.47       1636.71        46.59 o                         
   0   1   6         24.56         47.00        11.32 o                         
   1   1   6      11501.20      11092.77       299.12 o                         
   2   1   6         51.50         22.84         6.06 o                         
   3   1   6         19.44         43.54         7.19 o                         
   4   1   6          7.30        -12.78        12.78 o                         
   5   1   6        419.26        525.51        26.70 o                         
   6   1   6      10631.21       9264.10       359.78 o                         
   7   1   6        786.35        783.50        44.44 o                         
   8   1   6         37.82         67.96        23.96 o                         
   9   1   6        260.41        305.70        36.56 o                         
  10   1   6        102.49        101.48        29.79 o                         
  11   1   6        895.20        884.64        76.78 o                         
 -11   2   6         45.00          4.63        27.05 o                         
 -10   2   6        293.17        390.72        79.60 o                         
  -9   2   6         28.55        118.37        30.29 o                         
  -8   2   6          4.99         60.11        16.27 o                         
  -7   2   6        774.10        781.43        36.34 o                         
  -6   2   6         87.25         92.66        18.00 o                         
  -5   2   6        973.60        948.35        35.08 o                         
  -4   2   6       1918.83       1830.95        53.63 o                         
  -3   2   6       1666.08       1670.81        48.76 o                         
  -2   2   6       1382.64       1198.59        39.43 o                         
  -1   2   6        560.40        578.35        19.93 o                         
   0   2   6       2128.43       1995.78        56.17 o                         
   1   2   6       3548.81       4467.53       122.12 o                         
   2   2   6       1137.98        806.94        28.04 o                         
   3   2   6       1198.82       1561.57        45.51 o                         
   4   2   6       4278.36       3921.84       108.51 o                         
   5   2   6       3109.69       3072.70        95.26 o                         
   6   2   6       4428.57       4208.21       167.81 o                         
   7   2   6         54.74         58.01        16.56 o                         
   8   2   6          5.98         37.08        21.31 o                         
   9   2   6         48.31         65.46        24.99 o                         
  10   2   6         54.30         17.64        25.39 o                         
  11   2   6         34.10          8.77        28.18 o                         
  12   2   6        207.78        156.38        46.49 o                         
 -11   3   6        128.88        161.54        76.78 o                         
 -10   3   6          5.72         53.59        51.42 o                         
  -9   3   6         21.39        131.31        28.38 o                         
  -8   3   6          1.88         86.65        86.64 o                         
  -7   3   6        368.77        344.72        23.23 o                         
  -6   3   6          9.34         55.78        11.75 o                         
  -5   3   6       1434.49       1708.23        62.87 o                         
  -4   3   6       5018.07       5196.60       143.48 o                         
  -3   3   6       2674.40       2541.47        72.35 o                         
  -2   3   6       1959.07       1713.96        50.12 o                         
  -1   3   6       1518.77       1284.10        38.43 o                         
   0   3   6        811.62        713.15        24.02 o                         
   1   3   6        596.60        830.44        28.99 o                         
   2   3   6        318.44        447.80        17.31 o                         
   3   3   6         68.36        107.13         8.91 o                         
   4   3   6       1974.42       2084.68        60.26 o                         
   5   3   6        215.75        197.75        12.52 o                         
   6   3   6       3962.72       3864.70       118.93 o                         
   7   3   6        130.23        132.87        18.00 o                         
   8   3   6         14.31          1.89        22.36 o                         
   9   3   6       1022.26       1247.88        89.46 o                         
  10   3   6        445.29        461.36        43.33 o                         
  11   3   6          0.39        -24.01        26.77 o                         
  12   3   6        592.81        617.07        74.67 o                         
 -11   4   6         18.70         68.17        46.49 o                         
 -10   4   6        179.80        219.03        36.22 o                         
  -9   4   6        151.72        126.45        31.46 o                         
  -8   4   6        460.20        604.00        51.09 o                         
  -7   4   6       1387.95       1263.76        52.06 o                         
  -6   4   6        493.50        496.26        30.57 o                         
  -5   4   6        617.62        647.34        31.04 o                         
  -4   4   6        233.38        261.70        16.38 o                         
  -3   4   6       4575.02       3835.58       117.28 o                         
  -2   4   6       6047.66       6703.75       183.56 o                         
  -1   4   6       9013.42       7682.35       229.34 o                         
   0   4   6        295.82        230.87        11.98 o                         
   1   4   6          6.09         22.08         9.03 o                         
   2   4   6         23.27         32.39         7.36 o                         
   3   4   6       5188.01       5301.26       145.49 o                         
   4   4   6        194.42        556.07        42.74 o                         
   5   4   6         22.88        124.64        13.49 o                         
   6   4   6         55.12         75.19        16.45 o                         
   7   4   6         81.55         64.51        14.98 o                         
   8   4   6        153.67        209.92        36.63 o                         
   9   4   6        874.42        863.47        84.53 o                         
  10   4   6          9.03         12.68        29.59 o                         
  11   4   6          3.74         19.72        32.40 o                         
  12   4   6         25.76         66.22        38.04 o                         
 -11   5   6          3.32         24.61        30.29 o                         
 -10   5   6         65.44         93.78        31.46 o                         
  -9   5   6        216.40        268.97        67.62 o                         
  -8   5   6       1678.88       1429.64        89.85 o                         
  -7   5   6        201.86        260.57        20.69 o                         
  -6   5   6        728.79        798.18        43.12 o                         
  -5   5   6       5329.99       5013.72       170.93 o                         
  -4   5   6        161.62        178.55        16.32 o                         
  -3   5   6       3748.12       3845.47       118.17 o                         
  -2   5   6       8922.51       9203.91       275.45 o                         
  -1   5   6        662.86        801.62        28.77 o                         
   0   5   6       4732.53       6047.22       181.95 o                         
   1   5   6       5525.95       5142.58       157.95 o                         
   2   5   6       2611.86       2913.52        82.44 o                         
   3   5   6        427.73       2932.75      1452.20 o                         
   4   5   6        604.63        460.95        25.48 o                         
   5   5   6         50.36        122.68        17.05 o                         
   6   5   6       1833.44       1719.93       110.88 o                         
   7   5   6       4825.08       4226.59       169.42 o                         
   8   5   6        365.20        385.47        29.53 o                         
   9   5   6          2.29         98.62        33.81 o                         
  10   5   6        278.32        280.36        46.49 o                         
  11   5   6        171.31        190.19        43.67 o                         
  12   5   6          0.14        -14.09        33.81 o                         
 -10   6   6        165.03        125.64        35.22 o                         
  -9   6   6        486.71        381.86        44.34 o                         
  -8   6   6        476.34        552.95        51.43 o                         
  -7   6   6         59.95         73.42        15.67 o                         
  -6   6   6        851.68        749.23        45.69 o                         
  -5   6   6       1373.02       1528.36        60.35 o                         
  -4   6   6         51.73        108.75        24.61 o                         
  -3   6   6       3134.16       3666.95       104.35 o                         
  -2   6   6       7616.63       7991.23       219.32 o                         
  -1   6   6      15169.19      15614.47       518.02 o                         
   0   6   6        990.80       1217.36        39.20 o                         
   1   6   6         15.93         61.71        12.66 o                         
   2   6   6        694.23       1174.77        68.60 o                         
   3   6   6       5918.93       5228.57       209.43 o                         
   4   6   6       1187.66       1049.64        45.29 o                         
   5   6   6         18.66         52.04        18.32 o                         
   6   6   6        363.98        441.17        90.17 o                         
   7   6   6         80.79        145.57        21.48 o                         
   8   6   6        164.08        175.95        22.88 o                         
   9   6   6       2306.48       2310.36       186.92 o                         
  10   6   6        889.09        687.51        73.26 o                         
  11   6   6        478.02        426.88        60.58 o                         
  12   6   6        142.14        119.75        46.49 o                         
 -10   7   6         61.02         -5.59        54.94 o                         
  -9   7   6         22.64         62.60        29.18 o                         
  -8   7   6        440.69        504.35        50.08 o                         
  -7   7   6        846.76        810.91        41.30 o                         
  -6   7   6       1345.46       1409.06        58.22 o                         
  -5   7   6       2618.58       2618.94        95.95 o                         
  -4   7   6       1948.80       1768.52        68.60 o                         
  -3   7   6        224.69        252.23        21.22 o                         
  -2   7   6       2244.58       2495.20        74.02 o                         
  -1   7   6         83.46        204.19        20.46 o                         
   0   7   6       6165.41       6401.01       193.77 o                         
   1   7   6       1359.64       1879.64        56.87 o                         
   2   7   6          0.70         47.64        11.51 o                         
   3   7   6       5309.58       4939.41       170.52 o                         
   4   7   6        890.84        910.07        41.69 o                         
   5   7   6       1420.31       1196.81        62.99 o                         
   6   7   6       2108.21       2438.80       107.24 o                         
   7   7   6        165.18        164.78        24.15 o                         
   8   7   6         12.22         49.38        20.48 o                         
   9   7   6       1169.95       1174.07        64.09 o                         
  10   7   6        683.22        592.96        76.78 o                         
  11   7   6        192.38        170.47        45.08 o                         
  12   7   6        578.16        479.00        69.03 o                         
 -10   8   6         71.90        119.45        50.01 o                         
  -9   8   6         17.96         68.61        30.26 o                         
  -8   8   6       1610.10       1334.33       112.71 o                         
  -7   8   6       1049.12        950.57        73.99 o                         
  -6   8   6          0.65         85.92        16.79 o                         
  -5   8   6        108.46        268.21        33.15 o                         
  -4   8   6         94.47        159.46        30.71 o                         
  -3   8   6         47.14        112.47        26.64 o                         
  -2   8   6       2123.72       2986.95       108.05 o                         
  -1   8   6        484.01        651.93        45.86 o                         
   0   8   6       1080.85       2241.51        82.72 o                         
   1   8   6       3911.65       4216.65       119.15 o                         
   2   8   6         28.38        239.62        22.93 o                         
   3   8   6        661.39        732.13        37.76 o                         
   4   8   6        571.26        447.41        28.23 o                         
   5   8   6        503.06        731.60        48.64 o                         
   6   8   6        922.73       1067.31       104.25 o                         
   7   8   6       3781.83       3745.94       252.11 o                         
   8   8   6        664.70        614.03        53.37 o                         
   9   8   6        408.62        443.11        46.31 o                         
  10   8   6       2037.32       1821.00       106.81 o                         
  11   8   6        147.65        160.61        46.49 o                         
  12   8   6          3.94        -23.95        38.04 o                         
  -9   9   6         33.50         85.80        33.06 o                         
  -8   9   6          1.91         30.33        30.07 o                         
  -7   9   6        303.53        343.16        47.96 o                         
  -6   9   6        266.15        333.15        26.47 o                         
  -5   9   6         35.61         78.99        18.21 o                         
  -4   9   6          3.43          3.31        16.40 o                         
  -3   9   6        330.74        513.84        31.80 o                         
  -2   9   6        194.34        563.53        67.62 o                         
  -1   9   6       2689.09       3631.42       116.85 o                         
   0   9   6       1431.93       1364.35        46.83 o                         
   1   9   6       1687.49       2376.38        88.41 o                         
   2   9   6       1758.94       1767.61        60.17 o                         
   3   9   6       6143.73       6744.47       353.62 o                         
   4   9   6        818.82        974.94        68.34 o                         
   5   9   6       2604.54       2235.80       188.71 o                         
   6   9   6       2187.08       2277.38       127.11 o                         
   7   9   6        181.45        271.19        91.57 o                         
   8   9   6       4909.97       4015.96       206.63 o                         
   9   9   6        618.65        593.64        55.12 o                         
  10   9   6         24.67        144.97        56.35 o                         
  11   9   6        669.47        563.53        73.26 o                         
  -9  10   6          0.04         25.25        45.08 o                         
  -8  10   6          6.51         12.72        30.71 o                         
  -7  10   6        161.18        246.33        45.53 o                         
  -6  10   6          6.68        -14.33        24.22 o                         
  -5  10   6        184.39        240.73        31.59 o                         
  -4  10   6        239.45        264.02        31.27 o                         
  -3  10   6         51.90        123.37        26.75 o                         
  -2  10   6        241.03        362.98        41.06 o                         
  -1  10   6        514.01        511.18        38.40 o                         
   0  10   6         40.53        138.74        25.74 o                         
   1  10   6          7.37         64.44        17.76 o                         
   2  10   6        534.70       1089.87       113.13 o                         
   3  10   6        410.31        400.71        42.44 o                         
   4  10   6          9.01         53.67        28.88 o                         
   5  10   6         82.65         96.26        30.95 o                         
   6  10   6        264.64        402.35        44.95 o                         
   7  10   6        969.45       1000.65       108.48 o                         
   8  10   6       1336.43       1029.01       165.54 o                         
   9  10   6         35.77        201.88        39.67 o                         
  10  10   6        445.38        381.15        49.07 o                         
  11  10   6          7.23         56.35        39.45 o                         
  -8  11   6        602.14        523.08        56.45 o                         
  -7  11   6        336.23        326.85        77.49 o                         
  -6  11   6        614.15        708.10        51.92 o                         
  -5  11   6       1856.03       1707.99        87.10 o                         
  -4  11   6       1944.55       1624.55        83.38 o                         
  -3  11   6       2769.44       2210.16       103.02 o                         
  -2  11   6         76.06         56.43        23.84 o                         
  -1  11   6        593.86        706.98        47.22 o                         
   0  11   6       1199.22       1380.15        71.64 o                         
   1  11   6        481.75        558.26        35.59 o                         
   2  11   6         93.04        118.85        24.63 o                         
   3  11   6       1111.24       1382.95       128.20 o                         
   4  11   6       2843.56       2669.18       256.41 o                         
   5  11   6         73.76        207.72        44.38 o                         
   6  11   6         56.46        151.24        33.76 o                         
   7  11   6       2055.53       1942.43       139.47 o                         
   8  11   6        105.25        187.70        83.83 o                         
   9  11   6       1219.44        961.80        76.59 o                         
  10  11   6        133.73         69.84        34.97 o                         
  11  11   6         33.96         96.19        38.80 o                         
  -8  12   6        125.54         42.74        38.04 o                         
  -7  12   6         65.18        147.93        66.22 o                         
  -6  12   6         58.66         46.50        36.20 o                         
  -5  12   6        101.33         62.63        27.79 o                         
  -4  12   6          0.67         73.32        27.12 o                         
  -3  12   6       1970.40       2027.97        98.51 o                         
  -2  12   6       1529.08       1401.77        76.54 o                         
  -1  12   6        455.99        823.53       104.89 o                         
   0  12   6        415.60        495.84        40.15 o                         
   1  12   6        606.31        722.73        54.06 o                         
   2  12   6        880.75        977.69        57.95 o                         
   3  12   6        110.00        155.25        41.56 o                         
   4  12   6         30.59         61.65        32.36 o                         
   5  12   6         95.02         81.37        33.15 o                         
   6  12   6        288.38        319.13        45.30 o                         
   7  12   6         60.69        183.47        59.88 o                         
   8  12   6        340.28        360.29        49.47 o                         
   9  12   6          5.27        180.43        50.01 o                         
  10  12   6        651.41        867.60        74.98 o                         
  11  12   6          0.03         -3.01        38.56 o                         
  -7  13   6         23.42        137.30        37.51 o                         
  -6  13   6          0.93         45.80        29.88 o                         
  -5  13   6          4.74        -12.07        27.13 o                         
  -4  13   6        146.46        859.54        68.14 o                         
  -3  13   6         84.72        111.65        29.85 o                         
  -2  13   6       2809.33       2609.78       180.19 o                         
  -1  13   6       1351.01       2612.24       226.97 o                         
   0  13   6       1193.99       1408.26        76.38 o                         
   1  13   6       1767.84       1927.46        94.19 o                         
   2  13   6        838.59       1037.62        79.16 o                         
   3  13   6       9343.52       9312.55       379.24 o                         
   4  13   6         47.15        133.83        35.84 o                         
   5  13   6         17.97        201.60        39.63 o                         
   6  13   6        113.64        200.57        42.30 o                         
   7  13   6         29.16        171.25        66.22 o                         
   8  13   6          1.19        277.20        71.15 o                         
   9  13   6        163.31        121.41        40.41 o                         
  10  13   6         93.63        119.10        42.00 o                         
  -6  14   6        283.76        386.40        50.09 o                         
  -5  14   6         28.11        -29.19        39.42 o                         
  -4  14   6        969.38       1073.96        69.63 o                         
  -3  14   6          4.51         16.52        31.31 o                         
  -2  14   6        727.74        746.47        55.13 o                         
  -1  14   6       5086.51       4848.17       221.56 o                         
   0  14   6        245.37        324.89        47.02 o                         
   1  14   6       1338.30       1608.41        84.73 o                         
   2  14   6       2448.11       2594.54       141.52 o                         
   3  14   6        208.50        214.16        31.51 o                         
   4  14   6       4484.42       5312.41       273.04 o                         
   5  14   6         17.28         74.65        35.15 o                         
   6  14   6        738.68        699.94        66.99 o                         
   7  14   6        366.38        514.39        75.37 o                         
   8  14   6         75.89        122.79        41.18 o                         
   9  14   6         19.95        104.96        42.77 o                         
  10  14   6         11.94        153.77        44.68 o                         
  -5  15   6        137.52         59.97        38.33 o                         
  -4  15   6          6.24        -25.40        50.13 o                         
  -3  15   6        763.29        720.06        55.61 o                         
  -2  15   6         60.30         85.89        33.86 o                         
  -1  15   6       2066.70       2139.99       106.55 o                         
   0  15   6       1701.76       1806.22        93.99 o                         
   1  15   6        118.49        262.79        35.19 o                         
   2  15   6        101.12        128.17        30.17 o                         
   3  15   6       1901.33       1928.73       100.63 o                         
   4  15   6       1432.79       1383.37        99.56 o                         
   5  15   6       1969.14       2052.11       128.49 o                         
   6  15   6         11.55         13.49        47.90 o                         
   7  15   6         30.35         52.91        37.21 o                         
   8  15   6         34.26         71.55        43.10 o                         
   9  15   6          8.42         71.85        80.30 o                         
  -5  16   6         45.07         40.33        47.90 o                         
  -4  16   6          9.41         22.86        31.07 o                         
  -3  16   6        442.67        429.92        46.31 o                         
  -2  16   6        325.37        383.46        44.61 o                         
  -1  16   6         27.23          9.07        29.72 o                         
   0  16   6       1236.57       1383.93        81.38 o                         
   1  16   6        333.02        281.26        38.88 o                         
   2  16   6       2681.13       2800.51       143.13 o                         
   3  16   6        141.75        192.17        32.27 o                         
   4  16   6        342.16        519.87        65.51 o                         
   5  16   6        586.27        703.77        67.62 o                         
   6  16   6        233.44        232.80        75.37 o                         
   7  16   6         80.13        133.66        43.20 o                         
   8  16   6        287.58        372.93        56.68 o                         
   9  16   6         53.14         84.11       109.18 o                         
  -3  17   6         59.78         46.86        32.50 o                         
  -2  17   6         10.00        -27.74        27.74 o                         
  -1  17   6       1092.30       1133.32        73.94 o                         
   0  17   6         61.65        163.06        59.19 o                         
   1  17   6         36.08         80.38        41.82 o                         
   2  17   6        966.22        996.50        66.46 o                         
   3  17   6        136.64        163.61        67.79 o                         
   4  17   6        210.34        249.74        47.62 o                         
   5  17   6          5.69         49.47        42.05 o                         
   6  17   6          2.18        227.83        73.96 o                         
   7  17   6        316.89        300.24        51.13 o                         
   8  17   6        529.38        520.64        66.14 o                         
  -2  18   6          0.21         -3.73        32.47 o                         
  -1  18   6        101.88         58.01        34.65 o                         
   0  18   6        602.77        679.26        57.37 o                         
   1  18   6        168.53        133.53        35.12 o                         
   2  18   6         43.24         87.53        66.04 o                         
   3  18   6         60.85         69.87        32.81 o                         
   4  18   6         12.50        -33.86        33.86 o                         
   5  18   6          0.53         45.27        43.31 o                         
   6  18   6        279.28        288.86        95.10 o                         
   7  18   6        123.51        118.78        46.87 o                         
   0  19   6         65.49         34.46        39.00 o                         
   1  19   6         49.91        131.26        36.29 o                         
   2  19   6          1.50         90.41        39.01 o                         
   3  19   6         12.90         68.62        39.01 o                         
   4  19   6         91.01         91.28        42.46 o                         
   5  19   6         22.89         85.60        62.69 o                         
  -5 -16   7          6.62        -81.71        81.71 o                         
  -4 -16   7         24.88        -84.53        84.53 o                         
  -3 -16   7          4.16        -49.53       107.78 o                         
  -2 -16   7        255.72        131.07        60.58 o                         
  -1 -16   7         18.00        -85.60       102.14 o                         
   0 -16   7          0.36        -61.86        81.71 o                         
  -6 -15   7         54.41         54.94        88.76 o                         
  -5 -15   7        318.55        400.11       115.52 o                         
  -4 -15   7         68.37         43.67        90.17 o                         
  -3 -15   7          2.96         24.52       134.54 o                         
  -2 -15   7         13.93          0.13        46.29 o                         
  -1 -15   7          0.10        -37.92        46.37 o                         
   0 -15   7          6.29         35.49        49.71 o                         
   1 -15   7        241.73        206.86       100.73 o                         
   2 -15   7        207.76        263.13       114.12 o                         
  -7 -14   7         34.04        188.78        94.39 o                         
  -6 -14   7        409.37        404.33       108.48 o                         
  -5 -14   7        352.93        450.83       109.89 o                         
  -4 -14   7          0.18         20.54        33.61 o                         
  -3 -14   7       2565.65       2397.97       181.03 o                         
  -2 -14   7         19.22          9.70        45.60 o                         
  -1 -14   7         12.41        -43.78        43.78 o                         
   0 -14   7          4.94        -15.64        47.69 o                         
   1 -14   7          1.81        -44.83        44.83 o                         
   2 -14   7          0.70        -43.65        43.65 o                         
   3 -14   7          3.34         37.46        80.30 o                         
   4 -14   7          8.61        -73.26        73.26 o                         
  -8 -13   7         33.12         56.35        80.30 o                         
  -7 -13   7        331.41        145.11        84.53 o                         
  -6 -13   7        302.17        336.71        94.39 o                         
  -5 -13   7        122.87         59.17        80.30 o                         
  -4 -13   7        132.27         84.48        35.41 o                         
  -3 -13   7        243.28        259.84        47.35 o                         
  -2 -13   7          0.04        -54.50        64.81 o                         
  -1 -13   7         43.12        108.39        83.12 o                         
   0 -13   7         57.86         26.77        47.54 o                         
   1 -13   7         24.95        -44.12        44.12 o                         
   2 -13   7        131.57        134.33       135.25 o                         
   3 -13   7         56.34         -3.39        64.81 o                         
   4 -13   7         20.08         34.92        42.74 o                         
   5 -13   7          1.45        -74.67        74.67 o                         
  -9 -12   7         33.58         18.31        69.03 o                         
  -8 -12   7        509.83        526.90       101.44 o                         
  -7 -12   7        322.76        428.28        95.80 o                         
  -6 -12   7         21.79        100.03        76.08 o                         
  -5 -12   7        557.91        477.59       100.03 o                         
  -4 -12   7        866.47       1020.18        77.33 o                         
  -3 -12   7         76.33         71.18        38.39 o                         
  -2 -12   7         20.73        -35.93        37.32 o                         
  -1 -12   7         63.99         23.36        46.49 o                         
   0 -12   7        258.13        313.28        53.55 o                         
   1 -12   7        181.67        166.95        49.81 o                         
   2 -12   7        539.08        399.77        86.59 o                         
   3 -12   7        639.92        388.17        58.93 o                         
   4 -12   7         26.08         48.13        29.61 o                         
   5 -12   7         24.41        -45.08        45.08 o                         
   6 -12   7        222.13        132.11        38.80 o                         
 -10 -11   7        153.31        262.04        77.49 o                         
  -9 -11   7         19.43        -56.35        59.17 o                         
  -8 -11   7          8.53         57.76        64.81 o                         
  -7 -11   7         10.34        -15.50        64.81 o                         
  -6 -11   7          1.82        -60.58        61.99 o                         
  -5 -11   7       3520.26       3673.81       290.22 o                         
  -4 -11   7       1172.89       1050.19       129.61 o                         
  -3 -11   7         32.01        -11.69        52.13 o                         
  -2 -11   7        326.25        227.97        43.78 o                         
  -1 -11   7        146.04         99.40        40.26 o                         
   0 -11   7          0.34        -35.27        35.27 o                         
   1 -11   7         42.49         85.01        43.80 o                         
   2 -11   7        112.27        124.15        27.85 o                         
   3 -11   7        122.62         84.86        40.92 o                         
   4 -11   7       1312.95       1327.96        72.21 o                         
   5 -11   7        439.53        443.80        47.49 o                         
   6 -11   7         75.86         51.97        38.74 o                         
 -10 -10   7        863.50        902.92       112.71 o                         
  -9 -10   7        637.10        576.18        50.98 o                         
  -8 -10   7         26.74         39.06        29.59 o                         
  -7 -10   7        244.02        254.03        33.62 o                         
  -6 -10   7        279.70        318.40        77.49 o                         
  -5 -10   7          9.10         64.81        60.58 o                         
  -4 -10   7       2426.62       2095.03       151.63 o                         
  -3 -10   7         91.89         47.50        30.99 o                         
  -2 -10   7          0.05        -31.27        31.27 o                         
  -1 -10   7          1.18        -12.18        31.46 o                         
   0 -10   7         85.95         89.68        37.50 o                         
   1 -10   7        244.91        286.17        47.90 o                         
   2 -10   7        379.99        349.59        30.76 o                         
   3 -10   7        110.87        102.03        23.38 o                         
   4 -10   7        300.34        384.64        44.50 o                         
   5 -10   7        290.21        206.99        28.91 o                         
   6 -10   7         17.94         -3.25        30.11 o                         
   7 -10   7         67.16         41.54        50.01 o                         
 -10  -9   7        681.35        703.14        57.48 o                         
  -9  -9   7        137.39        216.96        63.40 o                         
  -8  -9   7        121.74        103.46        25.55 o                         
  -7  -9   7        176.80        233.43        29.52 o                         
  -6  -9   7        163.41        242.32        64.81 o                         
  -5  -9   7        270.10        263.45        69.03 o                         
  -4  -9   7        821.55        760.24        87.54 o                         
  -3  -9   7        489.04        583.14        46.18 o                         
  -2  -9   7         24.11         13.81        28.93 o                         
  -1  -9   7        127.30        103.42        34.11 o                         
   0  -9   7        326.61        353.43        61.99 o                         
   1  -9   7       1794.87       1840.59       111.56 o                         
   2  -9   7        269.30        356.52        23.18 o                         
   3  -9   7        203.82        157.28        21.41 o                         
   4  -9   7        142.99        127.75        28.00 o                         
   5  -9   7       1240.90       1122.94        61.21 o                         
   6  -9   7         50.85         93.72        33.15 o                         
   7  -9   7        130.31        160.67        39.45 o                         
   8  -9   7          0.23        -50.72        50.72 o                         
 -11  -8   7          2.55          1.33        25.28 o                         
 -10  -8   7        279.22        247.44        52.83 o                         
  -9  -8   7        388.38        370.48        39.35 o                         
  -8  -8   7         62.01         66.22        22.68 o                         
  -7  -8   7        121.55        156.57        25.55 o                         
  -6  -8   7       1073.65       1066.06        95.10 o                         
  -5  -8   7         15.19         71.85        50.72 o                         
  -4  -8   7         37.02        170.12        20.93 o                         
  -3  -8   7       4094.88       3681.59       274.08 o                         
  -2  -8   7         49.54         49.12        19.93 o                         
  -1  -8   7         25.61         22.85        26.40 o                         
   0  -8   7         53.77         80.76        30.83 o                         
   1  -8   7        653.00        876.38        67.65 o                         
   2  -8   7         81.97         93.46        18.64 o                         
   3  -8   7        232.14        252.06        19.92 o                         
   4  -8   7       2151.76       2169.58        84.35 o                         
   5  -8   7        113.61        112.53        28.52 o                         
   6  -8   7       1030.36       1067.63        76.50 o                         
   7  -8   7        705.23        850.37        68.71 o                         
   8  -8   7          7.49         41.44        35.93 o                         
 -11  -7   7        114.25         96.08        27.42 o                         
 -10  -7   7        465.36        394.24        39.60 o                         
  -9  -7   7         50.72         58.34        23.68 o                         
  -8  -7   7        105.63         98.15        23.89 o                         
  -7  -7   7        848.52        766.20        52.62 o                         
  -6  -7   7          5.03         27.33        25.36 o                         
  -5  -7   7        542.64        552.26        73.26 o                         
  -4  -7   7       1648.15       1576.46       128.81 o                         
  -3  -7   7        463.99        439.22        39.93 o                         
  -2  -7   7          0.01         -6.14        22.70 o                         
  -1  -7   7          2.20        -17.66        17.66 o                         
   0  -7   7          9.53         42.42        26.84 o                         
   1  -7   7        331.67        362.94        35.27 o                         
   2  -7   7       2613.00       2460.04        83.92 o                         
   3  -7   7        148.36        306.39        27.68 o                         
   4  -7   7          4.50         -2.63        15.26 o                         
   5  -7   7       2630.76       2812.00       113.87 o                         
   6  -7   7        181.96        203.85        63.40 o                         
   7  -7   7        594.70        705.78       135.18 o                         
   8  -7   7        179.41        123.59        61.28 o                         
   9  -7   7         62.02         79.41        35.34 o                         
 -11  -6   7         32.13         13.74        38.74 o                         
 -10  -6   7        192.33        161.40        27.42 o                         
  -9  -6   7         19.19         83.21        23.20 o                         
  -8  -6   7         30.61         22.99        37.33 o                         
  -7  -6   7        532.47        508.14        60.58 o                         
  -6  -6   7       1203.72       1266.50        57.14 o                         
  -5  -6   7       1359.35       1300.33       110.88 o                         
  -4  -6   7       2142.45       2335.13        98.08 o                         
  -3  -6   7       5595.10       5672.49       222.79 o                         
  -2  -6   7         28.43         62.03        17.53 o                         
  -1  -6   7        118.15         93.64        17.88 o                         
   0  -6   7        115.33         37.98        19.52 o                         
   1  -6   7        121.22         89.17        23.04 o                         
   2  -6   7       1628.63       1391.67        48.91 o                         
   3  -6   7        689.97        722.52        30.99 o                         
   4  -6   7        218.22        201.33        16.37 o                         
   5  -6   7         13.08         52.16        23.38 o                         
   6  -6   7        475.99        454.95        50.72 o                         
   7  -6   7        100.06         91.72        31.35 o                         
   8  -6   7        121.59        165.30        37.12 o                         
   9  -6   7        287.46        328.41        75.37 o                         
 -11  -5   7         13.47         42.89        23.27 o                         
 -10  -5   7         90.83        112.98        24.03 o                         
  -9  -5   7        230.89        301.64        32.47 o                         
  -8  -5   7         38.02         46.90        19.54 o                         
  -7  -5   7        225.48        227.23        26.77 o                         
  -6  -5   7        619.27        532.10        44.60 o                         
  -5  -5   7        429.16        313.88        20.98 o                         
  -4  -5   7         47.56         77.52        14.84 o                         
  -3  -5   7        256.40        414.50        31.62 o                         
  -2  -5   7       3441.43       3992.67       139.26 o                         
  -1  -5   7       3510.34       3448.44       215.83 o                         
   0  -5   7       4385.80       4423.49       261.91 o                         
   1  -5   7        984.76        667.39        35.77 o                         
   2  -5   7       1185.45       1347.65        46.87 o                         
   3  -5   7       3714.30       3521.55       109.77 o                         
   4  -5   7        269.51        375.62        20.46 o                         
   5  -5   7          8.49         -2.82        34.52 o                         
   6  -5   7        157.09        241.13        34.56 o                         
   7  -5   7        585.26        549.81        50.82 o                         
   8  -5   7       1331.68       1281.76        85.94 o                         
   9  -5   7         21.48         14.32        30.26 o                         
  10  -5   7         16.48         -2.86        31.89 o                         
 -11  -4   7        200.89        195.42        33.81 o                         
 -10  -4   7        442.28        545.16        44.32 o                         
  -9  -4   7         17.45         44.11        19.25 o                         
  -8  -4   7          6.68         10.80        17.60 o                         
  -7  -4   7         12.91         11.87        16.91 o                         
  -6  -4   7        486.01        409.82        28.19 o                         
  -5  -4   7       1283.72       1257.41        42.04 o                         
  -4  -4   7       1944.03       1786.03        54.71 o                         
  -3  -4   7       2992.53       2549.15        91.14 o                         
  -2  -4   7       3557.65       3266.97       114.26 o                         
  -1  -4   7        704.57        635.15        63.45 o                         
   0  -4   7       1386.66       1373.48        54.58 o                         
   1  -4   7         38.37         62.97        17.04 o                         
   2  -4   7       1271.43       1555.04        49.77 o                         
   3  -4   7        186.31        209.79        19.45 o                         
   4  -4   7        163.60        332.64        18.40 o                         
   5  -4   7        372.18        363.23        61.28 o                         
   6  -4   7        964.16        999.89        67.68 o                         
   7  -4   7         78.77        181.74        60.58 o                         
   8  -4   7         35.60         53.58        34.52 o                         
   9  -4   7        430.04        436.97        48.96 o                         
  10  -4   7        251.93        246.06        54.24 o                         
 -11  -3   7        102.53        135.25        38.04 o                         
 -10  -3   7       1446.89       1355.52       113.41 o                         
  -9  -3   7         41.27         76.71        21.77 o                         
  -8  -3   7        686.42        655.88        46.25 o                         
  -7  -3   7          4.85          4.78         9.98 o                         
  -6  -3   7         47.71         65.61        12.20 o                         
  -5  -3   7        163.49        214.30        12.45 o                         
  -4  -3   7       2860.29       3047.61        93.22 o                         
  -3  -3   7        404.98        359.27        17.49 o                         
  -2  -3   7        321.87        165.57        14.83 o                         
  -1  -3   7       4028.60       3725.01       128.19 o                         
   0  -3   7       6712.55       6073.19       205.51 o                         
   1  -3   7         67.47         71.21        15.08 o                         
   2  -3   7       1080.65       1487.68        45.25 o                         
   3  -3   7       3264.76       2804.56        80.05 o                         
   4  -3   7       1011.01        829.46        41.53 o                         
   5  -3   7         89.12        165.37        28.88 o                         
   6  -3   7        650.84        687.53        52.77 o                         
   7  -3   7        854.30        945.96        66.01 o                         
   8  -3   7        355.44        427.99        81.01 o                         
   9  -3   7         51.23          3.38        26.82 o                         
  10  -3   7        957.65       1139.80       117.64 o                         
 -11  -2   7        364.94        343.75        52.13 o                         
 -10  -2   7          0.48         29.94        22.93 o                         
  -9  -2   7         15.24        123.98        32.40 o                         
  -8  -2   7        303.28        314.88        31.32 o                         
  -7  -2   7        437.23        427.06        22.78 o                         
  -6  -2   7        693.64        622.07        24.05 o                         
  -5  -2   7        323.03        351.09        16.10 o                         
  -4  -2   7        496.36        378.00        16.29 o                         
  -3  -2   7         90.18         57.51         7.42 o                         
  -2  -2   7         67.66        145.16        12.75 o                         
  -1  -2   7       9038.34       8443.02       281.94 o                         
   0  -2   7       3323.20       3196.98       110.06 o                         
   1  -2   7        616.82        639.61        24.14 o                         
   2  -2   7        256.74        319.41        14.22 o                         
   3  -2   7        130.06        143.07        10.84 o                         
   4  -2   7       2206.24       2097.84        76.46 o                         
   5  -2   7         86.97         26.54        33.11 o                         
   6  -2   7       2986.29       3164.69       161.05 o                         
   7  -2   7         63.30         16.20        23.20 o                         
   8  -2   7       3881.33       3841.95       233.87 o                         
   9  -2   7         98.66         71.90        29.42 o                         
  10  -2   7        104.33        112.20        41.56 o                         
  11  -2   7        447.83        475.96        53.47 o                         
 -11  -1   7        142.30         93.49        28.07 o                         
 -10  -1   7        127.84        217.76        24.85 o                         
  -9  -1   7        151.62        269.00        37.88 o                         
  -8  -1   7        139.92        101.52        21.01 o                         
  -7  -1   7        354.71        324.08        27.90 o                         
  -6  -1   7        358.78        414.21        20.74 o                         
  -5  -1   7       2024.37       1738.51        56.42 o                         
  -4  -1   7        207.28        304.94        14.16 o                         
  -3  -1   7       2590.61       2412.09        75.08 o                         
  -2  -1   7        341.19        234.99        11.18 o                         
  -1  -1   7       7331.85       6115.22       204.46 o                         
   0  -1   7         78.90        203.78        19.72 o                         
   1  -1   7         39.13        125.77         9.06 o                         
   2  -1   7       7487.52       6374.08       173.97 o                         
   3  -1   7      18042.08      18032.49       486.52 o                         
   4  -1   7         14.05         84.60        12.31 o                         
   5  -1   7          7.08         25.02        31.70 o                         
   6  -1   7        992.72        982.41        62.17 o                         
   7  -1   7       1221.09       1096.86        70.71 o                         
   8  -1   7         53.00         76.44        27.31 o                         
   9  -1   7          0.13          6.95        27.08 o                         
  10  -1   7        152.23        134.23        33.36 o                         
  11  -1   7          1.21          0.16        29.42 o                         
 -11   0   7        489.39        396.60        42.92 o                         
 -10   0   7         47.02        157.97        33.25 o                         
  -9   0   7          7.28         48.07        18.27 o                         
  -8   0   7        344.01        356.31        26.84 o                         
  -7   0   7         20.14         56.51        19.63 o                         
  -6   0   7        595.21        612.81        30.49 o                         
  -5   0   7         50.56         67.75         9.18 o                         
  -4   0   7       1096.64       1055.85        40.64 o                         
  -3   0   7       1397.36       1168.98        35.54 o                         
  -2   0   7       6070.71       4684.33       128.26 o                         
  -1   0   7          6.59         43.46         6.57 o                         
   0   0   7        783.30       1038.46        31.41 o                         
   1   0   7       1122.98       1202.40        35.69 o                         
   2   0   7        757.80       1116.61        33.89 o                         
   3   0   7        135.78        154.14        10.38 o                         
   4   0   7         50.88        162.02        23.95 o                         
   5   0   7        916.40        842.25        43.97 o                         
   6   0   7        224.95        217.32        27.05 o                         
   7   0   7         92.81        153.32        26.74 o                         
   8   0   7        886.68        933.32        64.65 o                         
   9   0   7       1599.21       1567.45        94.25 o                         
  10   0   7          8.76         16.58        26.84 o                         
  11   0   7        156.26        150.93        36.50 o                         
 -11   1   7         31.94         26.77        27.06 o                         
 -10   1   7        117.80        129.21        29.07 o                         
  -9   1   7        534.68        987.45        90.17 o                         
  -8   1   7        751.23        631.21        33.83 o                         
  -7   1   7        606.29        430.72        26.17 o                         
  -6   1   7         62.78         86.28        11.43 o                         
  -5   1   7       3884.07       3256.77       100.78 o                         
  -4   1   7        179.04        200.85        11.92 o                         
  -3   1   7       2512.81       2211.40        62.88 o                         
  -2   1   7         39.07         59.41         7.92 o                         
  -1   1   7        666.74        432.31        16.28 o                         
   0   1   7       3349.42       2738.25        76.11 o                         
   1   1   7       1307.60       1107.41        36.39 o                         
   2   1   7       2506.67       2067.16        64.12 o                         
   3   1   7      20415.94      22767.26       672.20 o                         
   4   1   7       1096.08        874.09        35.82 o                         
   5   1   7         99.40         49.94        13.67 o                         
   6   1   7        831.63        761.26        41.60 o                         
   7   1   7         33.44         33.41        21.84 o                         
   8   1   7        170.37        145.44        27.42 o                         
   9   1   7        776.44        711.38        55.12 o                         
  10   1   7         14.53         16.96        26.74 o                         
  11   1   7         24.36         53.07        30.80 o                         
 -11   2   7        193.53        172.53        35.86 o                         
 -10   2   7        694.48        777.47        61.54 o                         
  -9   2   7         53.18         93.21        19.62 o                         
  -8   2   7         52.58        105.05        16.82 o                         
  -7   2   7         36.49         96.68        25.47 o                         
  -6   2   7        196.70        124.51        18.50 o                         
  -5   2   7        135.76        198.39        15.81 o                         
  -4   2   7        382.64        448.28        18.87 o                         
  -3   2   7       4214.17       3670.20       111.39 o
[truncated: 701,382 more chars]
