# Supplementary material for: Development of a scalar-based geometric parameterization approach for the crystal structure landscape of dithienylethene-based crystalline solids
Source: IUCrJ. 2023 Sep 26;10(Pt 6):694–9. doi: 10.1107/S2052252523008060 (PMC10619447; doi:10.1107/S2052252523008060)
Supplement: Supplementary file 6 [file m-10-00694-dte-5sup6.hkl]

data_dte-5                                                                      
_shelx_title ' dte-5_a.res in P2(1)/c'                                          
_shelx_refln_list_code          4                                               
_shelx_F_calc_maximum      417.58                                               
_exptl_crystal_F_000      1884.00                                               
_reflns_d_resolution_high  0.7992                                               
                                                                                
loop_                                                                           
 _space_group_symop_operation_xyz                                               
 'x, y, z'                                                                      
 '-x, y+1/2, -z+1/2'                                                            
 '-x, -y, -z'                                                                   
 'x, -y-1/2, z-1/2'                                                             
                                                                                
_cell_length_a     9.6987                                                       
_cell_length_b    20.7245                                                       
_cell_length_c    22.9341                                                       
_cell_angle_alpha  90.000                                                       
_cell_angle_beta  101.680                                                       
_cell_angle_gamma  90.000                                                       
                                                                                
_shelx_F_squared_multiplier     1.000                                           
                                                                                
loop_                                                                           
 _refln_index_h                                                                 
 _refln_index_k                                                                 
 _refln_index_l                                                                 
 _refln_F_squared_calc                                                          
 _refln_F_squared_meas                                                          
 _refln_F_squared_sigma                                                         
 _refln_observed_status                                                         
   1   0   0          0.45         13.93         8.32 o                         
   2   0   0       8613.75       8024.07        94.89 o                         
   3   0   0      22110.38      22408.32       249.55 o                         
   4   0   0       2892.13       3041.40        56.78 o                         
   5   0   0      12308.40      12412.23       189.23 o                         
   6   0   0       2803.90       2814.65        67.64 o                         
   7   0   0        792.43        831.77        44.27 o                         
   8   0   0         23.45         21.25        28.23 o                         
   9   0   0       1418.30       1418.63        78.58 o                         
  10   0   0        570.76        649.72        61.64 o                         
  11   0   0        145.53        -21.06        68.56 o                         
   1   1   0       3208.61       3333.78        33.03 o                         
   2   1   0       2698.48       2560.84        30.35 o                         
   3   1   0       3365.85       3085.64        37.53 o                         
   4   1   0         83.87         94.57        20.01 o                         
   5   1   0       1511.81       1580.92        34.13 o                         
   6   1   0         65.70         28.89        17.18 o                         
   7   1   0         48.78         62.31        19.85 o                         
   8   1   0        258.07        245.83        23.94 o                         
   9   1   0        337.81        385.38        52.39 o                         
  10   1   0        139.24        156.98        38.09 o                         
  11   1   0        161.50        240.53        62.79 o                         
   0   2   0       7536.46       8084.73       100.41 o                         
   1   2   0        152.83        191.21        13.71 o                         
   2   2   0      10591.16      10852.51        95.00 o                         
   3   2   0       1744.73       1954.79        37.01 o                         
   4   2   0       2274.48       2620.19        36.56 o                         
   5   2   0         52.79         62.43        15.22 o                         
   6   2   0         31.95         49.89        17.04 o                         
   7   2   0       3503.15       3459.51        53.19 o                         
   8   2   0        345.60        404.88        32.91 o                         
   9   2   0        207.72        177.99        32.68 o                         
  10   2   0         85.34         82.82        32.28 o                         
  11   2   0         32.54         72.40        59.07 o                         
   1   3   0       1890.99       2072.81        24.52 o                         
   2   3   0         43.65         72.64        12.38 o                         
   3   3   0       1777.96       2007.07        29.03 o                         
   4   3   0        489.61        496.32        20.79 o                         
   5   3   0         25.98         11.16        14.94 o                         
   6   3   0       8487.19       8525.87        88.06 o                         
   7   3   0        156.39        154.29        18.35 o                         
   8   3   0       4005.66       3955.55        66.78 o                         
   9   3   0        930.72        956.79        51.84 o                         
  10   3   0        218.29        205.47        36.65 o                         
  11   3   0        240.32        158.34        56.47 o                         
   0   4   0       4771.43       4496.07        64.35 o                         
   1   4   0      25259.52      26364.13       190.03 o                         
   2   4   0        499.62        424.30        21.82 o                         
   3   4   0       1160.57       1089.92        23.06 o                         
   4   4   0         72.45        128.15        14.07 o                         
   5   4   0         26.48         57.07        41.80 o                         
   6   4   0        195.91        164.80        16.66 o                         
   7   4   0       2605.08       2629.21        45.35 o                         
   8   4   0       1060.84       1003.24        47.88 o                         
   9   4   0       1173.20       1113.05        54.54 o                         
  10   4   0         35.93         32.92        38.08 o                         
  11   4   0        362.78        247.56        55.70 o                         
   1   5   0        767.26        678.86        18.71 o                         
   2   5   0       1189.61       1267.25        25.33 o                         
   3   5   0        185.97        101.71        14.70 o                         
   4   5   0          3.64         18.29        12.46 o                         
   5   5   0         50.04         47.59        15.90 o                         
   6   5   0        399.78        453.17        22.08 o                         
   7   5   0          4.26         16.94        19.43 o                         
   8   5   0       1883.16       1837.57        46.61 o                         
   9   5   0        312.38        258.12        37.39 o                         
  10   5   0        538.03        408.07        44.21 o                         
  11   5   0        142.63        135.96        58.18 o                         
   0   6   0        216.12        260.79        24.89 o                         
   1   6   0       2643.75       2980.35        36.94 o                         
   2   6   0       1956.38       1811.17        35.56 o                         
   3   6   0        928.96        858.47        24.42 o                         
   4   6   0       1974.84       2223.83        34.99 o                         
   5   6   0        614.69        634.69        23.72 o                         
   6   6   0       1499.27       1520.18        58.64 o                         
   7   6   0       1639.47       1662.06        49.08 o                         
   8   6   0        627.98        666.32        47.78 o                         
   9   6   0         34.64         80.96        31.96 o                         
  10   6   0         26.63         63.54        35.87 o                         
  11   6   0        115.48        176.69        73.87 o                         
   1   7   0        396.44        350.09        17.80 o                         
   2   7   0       1560.18       1427.31        27.72 o                         
   3   7   0        369.19        468.42        20.64 o                         
   4   7   0        266.52        198.19        20.52 o                         
   5   7   0        828.44        780.65        38.25 o                         
   6   7   0       2433.77       2403.62        57.08 o                         
   7   7   0         48.66         48.79        28.69 o                         
   8   7   0         67.74         57.74        30.19 o                         
   9   7   0         75.78         63.29        33.16 o                         
  10   7   0        206.46        124.58        48.27 o                         
  11   7   0         53.24         82.23        52.10 o                         
   0   8   0          5.33         14.47        22.50 o                         
   1   8   0       1040.11       1032.04        28.28 o                         
   2   8   0        468.90        528.93        20.13 o                         
   3   8   0        179.53        150.85        18.12 o                         
   4   8   0        189.99        131.32        19.79 o                         
   5   8   0          1.67          8.68        14.87 o                         
   6   8   0          8.43          7.76        23.77 o                         
   7   8   0         64.47         82.56        29.57 o                         
   8   8   0        926.20        951.18        51.38 o                         
   9   8   0         65.61        153.31        40.37 o                         
  10   8   0        209.54        252.39        41.63 o                         
  11   8   0        328.73        429.08        65.28 o                         
   1   9   0       3916.87       3831.98        47.24 o                         
   2   9   0       1783.24       1714.32        33.52 o                         
   3   9   0        141.76        215.92        19.27 o                         
   4   9   0        107.94         91.25        18.80 o                         
   5   9   0         18.45         33.89        16.52 o                         
   6   9   0        205.50        138.76        31.70 o                         
   7   9   0       4093.04       3953.17       122.16 o                         
   8   9   0          2.01          5.08        30.42 o                         
   9   9   0        815.84        847.48        49.25 o                         
  10   9   0        554.14        574.30        49.98 o                         
  11   9   0        168.66        261.21        57.65 o                         
   0  10   0          3.19         22.62        27.79 o                         
   1  10   0         57.54         99.86        17.02 o                         
   2  10   0        345.20        314.58        19.92 o                         
   3  10   0       1884.82       2038.74        38.78 o                         
   4  10   0        442.43        457.64        25.90 o                         
   5  10   0       2966.71       2935.91        55.90 o                         
   6  10   0        519.60        549.09        53.56 o                         
   7  10   0        419.37        493.42        43.53 o                         
   8  10   0        186.48        166.13        35.30 o                         
   9  10   0        482.15        461.36        40.75 o                         
  10  10   0         61.94         83.14        36.18 o                         
   1  11   0         48.77         19.40        17.19 o                         
   2  11   0       2105.77       2101.12        57.15 o                         
   3  11   0        949.28        990.17        35.86 o                         
   4  11   0         15.87         20.32        23.40 o                         
   5  11   0        171.90        150.22        22.11 o                         
   6  11   0       1936.74       2013.79        62.96 o                         
   7  11   0         47.85         56.97        33.88 o                         
   8  11   0        344.12        391.23        55.78 o                         
   9  11   0        576.14        645.84        66.09 o                         
  10  11   0          2.49         -1.38        46.84 o                         
   0  12   0        861.55        981.22        51.24 o                         
   1  12   0       4657.96       4471.44        65.45 o                         
   2  12   0        617.54        546.95        26.60 o                         
   3  12   0        729.08        793.68        36.52 o                         
   4  12   0        436.70        493.96        29.77 o                         
   5  12   0        858.37        817.83        34.41 o                         
   6  12   0        283.83        257.06        20.77 o                         
   7  12   0         28.00         54.38        34.78 o                         
   8  12   0       1667.00       1886.06        70.96 o                         
   9  12   0         95.58         44.40        61.41 o                         
  10  12   0          5.86         89.78        43.83 o                         
   1  13   0       1186.39       1259.50        35.59 o                         
   2  13   0          4.04         29.76        17.40 o                         
   3  13   0        429.02        474.43        32.61 o                         
   4  13   0         11.30          1.57        30.22 o                         
   5  13   0       4852.20       4894.22        77.88 o                         
   6  13   0       1907.10       1705.49        48.40 o                         
   7  13   0        639.30        639.49        59.62 o                         
   8  13   0        569.47        628.07        49.06 o                         
   9  13   0        324.45        343.66        45.54 o                         
  10  13   0          2.08         12.92        80.24 o                         
   0  14   0        159.16        158.91        35.57 o                         
   1  14   0       1900.16       1679.27        40.79 o                         
   2  14   0         40.84         23.31        19.75 o                         
   3  14   0       4242.36       3916.57        71.07 o                         
   4  14   0          0.70        -26.55        30.65 o                         
   5  14   0       3114.79       2957.21        60.78 o                         
   6  14   0       5505.80       5364.33       123.90 o                         
   7  14   0        146.63        158.25        38.93 o                         
   8  14   0         45.03         49.90        36.02 o                         
   9  14   0         25.66         30.75        39.30 o                         
   1  15   0         14.00          8.77        23.65 o                         
   2  15   0       5093.56       4958.68        77.67 o                         
   3  15   0        334.47        361.52        31.91 o                         
   4  15   0       2994.65       3232.05        66.39 o                         
   5  15   0        481.20        421.91        38.58 o                         
   6  15   0         99.29         52.66        33.07 o                         
   7  15   0        391.90        397.28        43.41 o                         
   8  15   0         18.14        -42.21        52.42 o                         
   9  15   0         21.09        -14.34        43.65 o                         
   0  16   0        267.91        251.20        38.90 o                         
   1  16   0        503.14        440.72        27.25 o                         
   2  16   0        417.23        441.23        38.59 o                         
   3  16   0       1836.05       1818.80        61.79 o                         
   4  16   0          1.33        -25.25        25.25 o                         
   5  16   0        426.87        441.30        42.35 o                         
   6  16   0        366.97        318.08        44.75 o                         
   7  16   0        655.39        723.08        62.16 o                         
   8  16   0          3.96        -41.05        41.05 o                         
   9  16   0         11.63          5.64        99.27 o                         
   1  17   0       2222.40       2368.99        54.62 o                         
   2  17   0        497.00        453.66        48.66 o                         
   3  17   0       4367.49       4069.38       120.96 o                         
   4  17   0       3720.59       3615.96        91.27 o                         
   5  17   0          2.08         34.93        31.88 o                         
   6  17   0         14.70        -12.22        52.80 o                         
   7  17   0        180.05        220.80        59.33 o                         
   8  17   0          7.55         -3.33        51.01 o                         
   0  18   0        400.31        480.95        50.60 o                         
   1  18   0         10.69         43.00        29.28 o                         
   2  18   0        757.50        893.94        55.99 o                         
   3  18   0       1380.08       1261.39        96.62 o                         
   4  18   0       1148.56        965.45        55.84 o                         
   5  18   0         11.48         85.53        54.52 o                         
   6  18   0         56.63         81.84        54.20 o                         
   7  18   0          2.64         40.25        54.46 o                         
   8  18   0         44.28         46.77        55.64 o                         
   1  19   0         32.07         65.89        40.10 o                         
   2  19   0          0.28        -32.62        35.29 o                         
   3  19   0        693.00        716.75        52.90 o                         
   4  19   0         53.09         41.37        44.40 o                         
   5  19   0         50.72         87.62        60.83 o                         
   6  19   0          7.85        -72.53        72.53 o                         
   7  19   0        393.67        596.06       120.37 o                         
   8  19   0         33.86        -49.93        49.93 o                         
   0  20   0       2219.03       2058.98       114.44 o                         
   1  20   0       1153.00       1173.80        63.89 o                         
   2  20   0        130.13        109.74        40.30 o                         
   3  20   0         30.94        108.46        52.57 o                         
   4  20   0         13.97        -24.55        40.95 o                         
   5  20   0        293.53        194.58        65.79 o                         
   6  20   0          0.40        -23.64        59.88 o                         
   7  20   0         55.16         -9.21        59.94 o                         
   1  21   0        490.85        541.87        57.27 o                         
   2  21   0        382.03        341.83        54.76 o                         
   3  21   0         56.70         58.46        48.14 o                         
   4  21   0       1702.61       1785.08       106.54 o                         
   5  21   0        219.26        182.78        72.28 o                         
   6  21   0          0.28        -50.47        56.64 o                         
   0  22   0        680.76        707.62       117.65 o                         
   1  22   0        171.41        190.75        52.25 o                         
   2  22   0       1802.86       2103.26        96.87 o                         
   3  22   0          0.26        -46.20        46.20 o                         
   4  22   0        392.87        374.70        75.60 o                         
   5  22   0        227.60        278.74        92.51 o                         
   6  22   0        680.86       1017.09       108.88 o                         
   1  23   0        106.22        156.13        68.37 o                         
   2  23   0         29.79         16.85        48.81 o                         
   3  23   0        592.79        593.87        75.01 o                         
   4  23   0        201.29        207.80       124.81 o                         
   5  23   0         52.22         98.07        82.27 o                         
   0  24   0          2.44       -109.21       109.21 o                         
   1  24   0         60.68         -4.34        70.23 o                         
   2  24   0         46.44        -45.51        56.95 o                         
   3  24   0         26.46        -15.67        81.62 o                         
   4  24   0        131.02        237.29        71.84 o                         
   1  25   0        111.34        214.68       105.54 o                         
   2  25   0        109.74        157.52        66.13 o                         
   3  25   0        173.45        202.22       173.13 o                         
 -11   1   1        157.55         78.85        50.17 o                         
 -10   1   1        899.78        931.99        53.55 o                         
  -9   1   1        396.02        446.41        33.48 o                         
  -8   1   1        203.54        245.75        24.75 o                         
  -7   1   1        669.59        717.20        32.42 o                         
  -6   1   1        479.48        556.19        25.09 o                         
  -5   1   1       1080.38       1221.32        30.46 o                         
  -4   1   1        470.49        501.52        19.93 o                         
  -3   1   1        580.43        684.80        27.43 o                         
  -2   1   1       4041.78       3904.81        43.22 o                         
  -1   1   1       1577.91       1703.76        30.12 o                         
   0   1   1       2028.12       1842.16        34.16 o                         
   1   1   1       2553.56       2648.24        24.35 o                         
   2   1   1      13173.27      13021.52       109.59 o                         
   3   1   1         48.93         38.95        12.54 o                         
   4   1   1       5409.29       5454.94        55.76 o                         
   5   1   1        133.86        122.66        16.19 o                         
   6   1   1       2604.49       2470.74        46.97 o                         
   7   1   1        644.49        640.81        27.04 o                         
   8   1   1         12.47        -17.75        20.42 o                         
   9   1   1         74.53         87.98        26.59 o                         
  10   1   1         44.65         10.94        45.13 o                         
  11   1   1         10.04        -83.30        83.30 o                         
 -11   2   1         68.96         26.65        48.98 o                         
 -10   2   1        189.32        279.13        38.29 o                         
  -9   2   1        503.83        536.11        38.91 o                         
  -8   2   1         17.23         25.54        19.97 o                         
  -7   2   1       3850.36       3908.86        60.55 o                         
  -6   2   1          1.97         -0.82        16.34 o                         
  -5   2   1       1141.46       1301.10        29.23 o                         
  -4   2   1        284.01        409.35        27.46 o                         
  -3   2   1        682.19        729.38        29.64 o                         
  -2   2   1         68.47         10.39        18.84 o                         
  -1   2   1       1261.42       1681.49        22.40 o                         
   0   2   1       6681.39       6585.62        58.78 o                         
   1   2   1         55.20         47.73         8.96 o                         
   2   2   1       8040.78       7631.57        66.74 o                         
   3   2   1       3112.60       3007.60        58.88 o                         
   4   2   1       3002.91       3127.79        38.64 o                         
   5   2   1         47.05         29.94        16.93 o                         
   6   2   1       2327.28       2423.50        40.38 o                         
   7   2   1       1832.71       1970.32        42.54 o                         
   8   2   1        917.44        959.43        34.93 o                         
   9   2   1        617.82        614.50        37.00 o                         
  10   2   1        256.05        300.18        53.07 o                         
  11   2   1        199.68        190.77        57.39 o                         
 -11   3   1         18.41        -25.08        57.90 o                         
 -10   3   1        189.38        189.03        33.76 o                         
  -9   3   1        488.43        601.95        40.82 o                         
  -8   3   1        208.35        268.93        24.00 o                         
  -7   3   1        289.73        326.85        23.16 o                         
  -6   3   1        602.44        555.83        23.24 o                         
  -5   3   1        568.98        679.54        21.76 o                         
  -4   3   1       5245.61       5170.80        54.93 o                         
  -3   3   1       4922.74       4760.04        68.64 o                         
  -2   3   1       3522.19       3640.36        52.62 o                         
  -1   3   1        374.69        384.83        13.78 o                         
   0   3   1       2260.96       2208.40        25.59 o                         
   1   3   1       8174.14       8138.73        69.62 o                         
   2   3   1      10936.84      11298.22        87.94 o                         
   3   3   1       6319.35       6482.18        60.67 o                         
   4   3   1       1667.20       1866.96        31.69 o                         
   5   3   1         23.31          7.49        14.29 o                         
   6   3   1        177.14        196.98        18.37 o                         
   7   3   1        998.14       1131.30        31.08 o                         
   8   3   1       1050.03       1047.35        38.25 o                         
   9   3   1        122.13        127.45        36.93 o                         
  10   3   1        407.90        369.87        56.92 o                         
  11   3   1         66.05         68.42        66.91 o                         
 -11   4   1        228.49         63.61        70.81 o                         
 -10   4   1        821.66        760.62        46.71 o                         
  -9   4   1         77.24         74.06        30.69 o                         
  -8   4   1       3042.04       2984.61        52.93 o                         
  -7   4   1       1965.93       1841.47        36.17 o                         
  -6   4   1          0.92        -15.18        15.18 o                         
  -5   4   1        919.18        827.83        31.98 o                         
  -4   4   1       3184.63       3558.77        57.65 o                         
  -3   4   1       1661.66       1923.11        71.55 o                         
  -2   4   1       3985.04       3478.15        46.88 o                         
  -1   4   1      15989.69      14579.13       119.05 o                         
   0   4   1      13286.76      12774.20       104.13 o                         
   1   4   1       1431.62       1445.21        23.90 o                         
   2   4   1       1835.07       1597.31        32.79 o                         
   3   4   1        881.97        806.27        20.62 o                         
   4   4   1      12337.19      12334.17       105.46 o                         
   5   4   1         18.98         -4.17        14.08 o                         
   6   4   1         68.72         47.66        20.48 o                         
   7   4   1       3142.66       3112.59        49.75 o                         
   8   4   1       1018.31       1021.76        37.84 o                         
   9   4   1       1750.95       1693.52        60.25 o                         
  10   4   1         71.48          8.54        44.52 o                         
  11   4   1        107.07        106.03        74.58 o                         
 -11   5   1         20.73          9.10        63.57 o                         
 -10   5   1       2002.32       1966.80       130.50 o                         
  -9   5   1       2056.34       1859.45        90.00 o                         
  -8   5   1        534.57        515.94        41.19 o                         
  -7   5   1        288.51        287.49        28.88 o                         
  -6   5   1         11.22         17.46        20.70 o                         
  -5   5   1         29.87         20.15        26.06 o                         
  -4   5   1       7310.36       7286.89        89.98 o                         
  -3   5   1         33.19          3.73        14.44 o                         
  -2   5   1       3620.03       3599.46        42.20 o                         
  -1   5   1       3886.20       3821.41        39.06 o                         
   0   5   1       3157.09       3096.39        37.23 o                         
   1   5   1        628.85        719.03        24.43 o                         
   2   5   1       1063.76        948.12        22.63 o                         
   3   5   1       8133.18       8240.31        74.66 o                         
   4   5   1       7211.27       7728.40        73.24 o                         
   5   5   1       8865.67       8699.50        86.08 o                         
   6   5   1        969.56        956.00        28.33 o                         
   7   5   1        338.95        307.76        20.68 o                         
   8   5   1       2355.43       2389.79        63.56 o                         
   9   5   1        143.74         75.82        51.43 o                         
  10   5   1        202.79        293.82        63.75 o                         
  11   5   1        673.79        797.46        72.84 o                         
 -11   6   1        333.92        380.02        65.12 o                         
 -10   6   1         18.30         20.89        39.64 o                         
  -9   6   1        177.77        186.62        34.16 o                         
  -8   6   1          3.07         -6.52        29.67 o                         
  -7   6   1       1410.23       1306.93        50.98 o                         
  -6   6   1          3.65         47.93        22.47 o                         
  -5   6   1       6961.17       7007.27        86.72 o                         
  -4   6   1         82.52         71.66        23.87 o                         
  -3   6   1        566.16        524.12        19.21 o                         
  -2   6   1       5669.32       6012.94        59.85 o                         
  -1   6   1         10.67          9.04        13.68 o                         
   0   6   1       1005.12        913.67        23.94 o                         
   1   6   1       4220.49       4234.06        47.02 o                         
   2   6   1          3.99         19.69        14.71 o                         
   3   6   1       1030.32       1202.68        37.44 o                         
   4   6   1      11600.26      12145.78       105.77 o                         
   5   6   1         47.39         58.73        15.22 o                         
   6   6   1       1398.68       1284.47        31.65 o                         
   7   6   1        630.92        631.40        41.81 o                         
   8   6   1       3091.74       2958.99        73.79 o                         
   9   6   1        121.78         70.55        38.25 o                         
  10   6   1         78.12         91.57        61.29 o                         
  11   6   1          4.00         89.03        49.09 o                         
 -11   7   1         94.89        127.08        65.89 o                         
 -10   7   1          4.30        -33.35        33.35 o                         
  -9   7   1        398.94        475.48        52.35 o                         
  -8   7   1        905.65        869.73        60.71 o                         
  -7   7   1        305.20        247.93        32.36 o                         
  -6   7   1        292.16        293.91        38.89 o                         
  -5   7   1        310.82        410.32        30.70 o                         
  -4   7   1       1125.18       1041.21        25.96 o                         
  -3   7   1        453.57        466.32        26.64 o                         
  -2   7   1       5919.83       5903.45        60.28 o                         
  -1   7   1       5616.05       5166.30        55.09 o                         
   0   7   1       4187.72       3882.77        48.75 o                         
   1   7   1       2352.70       2380.36        34.57 o                         
   2   7   1       1795.08       1636.57        28.83 o                         
   3   7   1        893.50        947.28        26.52 o                         
   4   7   1        355.48        374.88        19.05 o                         
   5   7   1        773.25        897.58        26.49 o                         
   6   7   1       2059.78       2026.36        47.28 o                         
   7   7   1        321.77        353.76        29.56 o                         
   8   7   1        749.54        829.94        46.17 o                         
   9   7   1         78.16         98.47        41.97 o                         
  10   7   1        178.55        171.92        74.01 o                         
  11   7   1          5.62         57.57        57.45 o                         
 -11   8   1          7.15         18.97        65.43 o                         
 -10   8   1        190.94        190.90        39.04 o                         
  -9   8   1       1971.36       1828.02        64.42 o                         
  -8   8   1       1832.72       1651.67        59.02 o                         
  -7   8   1          0.90        -27.99        27.99 o                         
  -6   8   1         18.67         16.89        29.81 o                         
  -5   8   1        337.71        374.05        35.58 o                         
  -4   8   1        417.50        427.75        26.55 o                         
  -3   8   1         16.03         -6.79        15.70 o                         
  -2   8   1        749.67        716.60        23.13 o                         
  -1   8   1       2062.04       1933.79        33.00 o                         
   0   8   1       1341.07       1474.64        30.65 o                         
   1   8   1         67.36        102.08        15.85 o                         
   2   8   1        138.42        205.40        18.22 o                         
   3   8   1        337.72        274.59        19.28 o                         
   4   8   1       4213.69       4319.06        58.45 o                         
   5   8   1        436.67        566.68        22.44 o                         
   6   8   1       1861.81       1862.93        37.13 o                         
   7   8   1       3071.19       2867.71        80.99 o                         
   8   8   1          1.30         13.99        30.35 o                         
   9   8   1         57.68        110.21        33.21 o                         
  10   8   1         54.72          3.99        63.30 o                         
  11   8   1        215.71        267.65        62.65 o                         
 -11   9   1         63.06        135.78        46.43 o                         
 -10   9   1        129.19        148.46        36.73 o                         
  -9   9   1         54.89         21.86        30.32 o                         
  -8   9   1       1163.48       1064.12        50.01 o                         
  -7   9   1        728.20        709.12        54.42 o                         
  -6   9   1          3.41        -28.60        28.60 o                         
  -5   9   1        287.54        287.94        34.51 o                         
  -4   9   1       4090.14       3925.63        56.80 o                         
  -3   9   1       1068.27       1302.55        30.54 o                         
  -2   9   1        618.65        730.15        23.88 o                         
  -1   9   1      37799.28      38880.20       395.27 o                         
   0   9   1       5828.08       6019.05        65.20 o                         
   1   9   1       1613.27       1608.53        38.01 o                         
   2   9   1       8733.38       9415.13        87.60 o                         
   3   9   1        849.87        815.42        25.54 o                         
   4   9   1       1159.96       1207.34        54.47 o                         
   5   9   1        144.95        174.87        21.31 o                         
   6   9   1        131.43        106.01        23.15 o                         
   7   9   1         10.02          2.24        39.57 o                         
   8   9   1       1006.13       1056.54        54.52 o                         
   9   9   1        184.61        202.48        62.21 o                         
  10   9   1        601.39        544.63        74.84 o                         
  11   9   1        145.90        267.69        50.31 o                         
 -11  10   1        177.10         71.20        44.07 o                         
 -10  10   1         16.25          2.59        36.68 o                         
  -9  10   1         31.61         34.24        30.51 o                         
  -8  10   1       1175.85       1263.29        55.94 o                         
  -7  10   1       1229.36       1255.50        74.96 o                         
  -6  10   1       3419.76       3183.16       118.23 o                         
  -5  10   1        441.69        461.91        38.17 o                         
  -4  10   1        336.74        365.11        24.58 o                         
  -3  10   1       1459.33       1468.88        35.85 o                         
  -2  10   1       1151.08       1208.94        28.51 o                         
  -1  10   1        624.24        656.36        22.85 o                         
   0  10   1        114.19        126.20        18.49 o                         
   1  10   1      14266.70      14215.07       126.39 o                         
   2  10   1        347.06        396.50        20.83 o                         
   3  10   1         19.15         10.80        16.18 o                         
   4  10   1        703.47        726.48        31.99 o                         
   5  10   1       3705.45       3905.89        62.16 o                         
   6  10   1       2207.71       2244.80        66.56 o                         
   7  10   1          2.61         10.66        32.18 o                         
   8  10   1       1087.61       1142.49        54.23 o                         
   9  10   1        713.74        789.38        51.64 o                         
  10  10   1         55.99        142.30        44.44 o                         
 -10  11   1        655.22        645.12        52.95 o                         
  -9  11   1        594.05        658.55        45.80 o                         
  -8  11   1          2.67         66.26        35.06 o                         
  -7  11   1       1183.72       1143.00        55.47 o                         
  -6  11   1       3751.10       3862.45       220.42 o                         
  -5  11   1       1379.87       1559.92        55.53 o                         
  -4  11   1        140.03        193.77        27.52 o                         
  -3  11   1       6573.76       5988.64        79.69 o                         
  -2  11   1       3957.78       3581.85        52.46 o                         
  -1  11   1        530.62        629.83        24.19 o                         
   0  11   1        340.30        468.72        25.99 o                         
   1  11   1       5536.91       5773.80        65.60 o                         
   2  11   1       1283.16       1431.18        34.28 o                         
   3  11   1       4395.35       4348.86        68.84 o                         
   4  11   1       1544.35       1578.62        43.45 o                         
   5  11   1       2902.73       2770.66        53.31 o                         
   6  11   1         82.91        110.00        28.82 o                         
   7  11   1        612.83        578.33        48.31 o                         
   8  11   1        343.16        355.20        43.58 o                         
   9  11   1          5.31         50.95        48.35 o                         
  10  11   1          0.53        -48.18        48.18 o                         
 -10  12   1        562.87        697.35        55.63 o                         
  -9  12   1        120.05        147.61        33.13 o                         
  -8  12   1        609.37        726.42        60.87 o                         
  -7  12   1        340.95        440.44        41.23 o                         
  -6  12   1        185.36        143.56        40.70 o                         
  -5  12   1         26.42         10.68        19.36 o                         
  -4  12   1        573.63        493.69        28.57 o                         
  -3  12   1       2249.91       2287.18        53.62 o                         
  -2  12   1        490.59        517.33        24.96 o                         
  -1  12   1        413.57        512.76        24.54 o                         
   0  12   1         28.73         44.60        19.74 o                         
   1  12   1       5047.11       4864.65        67.31 o                         
   2  12   1        952.59       1034.86        32.71 o                         
   3  12   1        715.84        652.18        35.91 o                         
   4  12   1       1781.56       1675.07        45.30 o                         
   5  12   1       1872.07       1766.97        58.21 o                         
   6  12   1       2644.83       2627.84        57.87 o                         
   7  12   1        578.25        464.36        44.69 o                         
   8  12   1        818.14        768.30        54.05 o                         
   9  12   1         88.16         67.48        34.09 o                         
  10  12   1         38.86         46.58        52.17 o                         
 -10  13   1         78.99        187.80        45.28 o                         
  -9  13   1        104.23         84.09        32.90 o                         
  -8  13   1        332.29        299.56        65.43 o                         
  -7  13   1         14.11         61.66        33.05 o                         
  -6  13   1        346.79        464.11        37.46 o                         
  -5  13   1        611.61        614.41        30.42 o                         
  -4  13   1       1503.69       1562.36        48.10 o                         
  -3  13   1        672.83        689.04        35.26 o                         
  -2  13   1        692.36        706.67        28.13 o                         
  -1  13   1         70.15         72.76        18.14 o                         
   0  13   1       5268.48       5446.65        78.73 o                         
   1  13   1        279.43        348.43        25.29 o                         
   2  13   1          8.94         54.97        20.39 o                         
   3  13   1       1106.98       1039.13        36.91 o                         
   4  13   1         58.68         46.75        25.17 o                         
   5  13   1          5.11          1.40        22.69 o                         
   6  13   1       1794.33       1744.92        51.42 o                         
   7  13   1        339.51        277.39        42.00 o                         
   8  13   1         91.56        124.47        38.18 o                         
   9  13   1        281.59        211.67        61.30 o                         
  10  13   1         61.31         30.75        95.71 o                         
 -10  14   1          0.01        -38.96        38.96 o                         
  -9  14   1        143.96        175.51        42.64 o                         
  -8  14   1        192.40        171.95        38.80 o                         
  -7  14   1        580.13        544.01        46.26 o                         
  -6  14   1        593.14        521.45        48.31 o                         
  -5  14   1         74.53         88.62        21.77 o                         
  -4  14   1        893.82        799.28        38.49 o                         
  -3  14   1        203.53        248.10        29.43 o                         
  -2  14   1       3229.12       3224.06        53.41 o                         
  -1  14   1          8.07         13.93        17.47 o                         
   0  14   1        997.09       1002.15        37.60 o                         
   1  14   1       1738.78       1657.93        42.53 o                         
   2  14   1          1.08        -14.28        19.25 o                         
   3  14   1       1675.37       1654.01        44.88 o                         
   4  14   1         68.09         77.42        25.98 o                         
   5  14   1       2059.98       2214.21        59.04 o                         
   6  14   1       1549.35       1476.87        67.37 o                         
   7  14   1        350.72        334.27        43.54 o                         
   8  14   1        163.36         77.43        64.08 o                         
   9  14   1        119.24         82.66        59.18 o                         
  -9  15   1         58.91         22.42        44.40 o                         
  -8  15   1          7.37        -39.18        49.71 o                         
  -7  15   1         57.29         78.87        45.53 o                         
  -6  15   1         51.95         12.19        37.24 o                         
  -5  15   1        148.86        174.29        30.40 o                         
  -4  15   1        116.26        130.58        36.58 o                         
  -3  15   1         50.16         41.95        27.13 o                         
  -2  15   1        726.96        663.35        31.53 o                         
  -1  15   1        296.90        318.38        23.39 o                         
   0  15   1          0.17        -21.35        21.35 o                         
   1  15   1        134.44        163.95        22.46 o                         
   2  15   1        496.46        545.58        30.94 o                         
   3  15   1        782.14        746.11        34.36 o                         
   4  15   1        589.89        566.75        35.50 o                         
   5  15   1        128.87        172.49        37.13 o                         
   6  15   1          5.31         20.10        32.56 o                         
   7  15   1         37.85         83.67        66.13 o                         
   8  15   1         32.16         48.89        44.94 o                         
   9  15   1        433.74        721.98        83.88 o                         
  -9  16   1        174.56        165.27        61.24 o                         
  -8  16   1          0.76        -16.76        54.28 o                         
  -7  16   1        969.86        907.97        66.11 o                         
  -6  16   1        256.87        282.48        51.56 o                         
  -5  16   1        364.18        451.90        41.19 o                         
  -4  16   1          1.70         36.36        26.17 o                         
  -3  16   1        126.72        114.79        30.81 o                         
  -2  16   1        349.58        332.75        26.32 o                         
  -1  16   1        654.63        642.99        29.08 o                         
   0  16   1          1.30         13.97        23.13 o                         
   1  16   1        429.81        412.96        28.53 o                         
   2  16   1        184.22        191.40        30.59 o                         
   3  16   1        104.48         89.96        23.44 o                         
   4  16   1        788.97        839.01        49.10 o                         
   5  16   1        492.63        419.61        49.05 o                         
   6  16   1        353.40        483.98        73.16 o                         
   7  16   1        120.87        127.67        46.34 o                         
   8  16   1         31.98         23.95        43.86 o                         
   9  16   1        348.69        217.46       147.13 o                         
  -9  17   1         14.20          8.64        68.18 o                         
  -8  17   1        124.75        265.53        63.20 o                         
  -7  17   1         37.42        130.41        67.95 o                         
  -6  17   1         29.67        142.02        77.07 o                         
  -5  17   1         28.92         11.70        30.68 o                         
  -4  17   1       1313.79       1354.86        66.97 o                         
  -3  17   1        501.56        446.79        38.33 o                         
  -2  17   1        963.52        944.79        46.36 o                         
  -1  17   1       3544.79       3404.66        60.53 o                         
   0  17   1        559.59        633.20        40.51 o                         
   1  17   1       1990.34       1931.59        50.67 o                         
   2  17   1        660.15        694.16        33.68 o                         
   3  17   1         85.07         85.38        34.91 o                         
   4  17   1        612.05        596.56        46.00 o                         
   5  17   1       3560.36       3327.02        95.96 o                         
   6  17   1       1875.55       1872.28       191.71 o                         
   7  17   1          2.98        -24.42        53.03 o                         
   8  17   1        594.97        709.25        75.35 o                         
  -8  18   1        477.95        540.25        72.90 o                         
  -7  18   1          3.66        -53.08        53.08 o                         
  -6  18   1        419.12        471.62        70.27 o                         
  -5  18   1          8.81         42.66        50.18 o                         
  -4  18   1        809.96        813.57        53.98 o                         
  -3  18   1         34.10         82.53        37.76 o                         
  -2  18   1       1175.32       1144.85        53.32 o                         
  -1  18   1       2295.78       2257.27        70.43 o                         
   0  18   1        286.73        277.51        35.18 o                         
   1  18   1       2057.35       2137.11        63.72 o                         
   2  18   1        280.93        284.94        43.01 o                         
   3  18   1        308.55        380.71        44.18 o                         
   4  18   1        207.62        169.56        45.86 o                         
   5  18   1        116.19        123.88        60.77 o                         
   6  18   1       2089.20       2005.83       108.66 o                         
   7  18   1         10.79        -13.45        54.89 o                         
   8  18   1          0.37        -85.35        85.35 o                         
  -8  19   1        153.46        223.66        70.23 o                         
  -7  19   1        123.24         60.26        58.78 o                         
  -6  19   1          6.58        -75.01        83.04 o                         
  -5  19   1         11.02        -42.39        61.07 o                         
  -4  19   1          3.58         85.83        41.93 o                         
  -3  19   1        259.02        292.92        44.95 o                         
  -2  19   1         68.23        -26.06        37.78 o                         
  -1  19   1       5672.05       5199.80       110.38 o                         
   0  19   1        179.81        168.73        50.29 o                         
   1  19   1         86.67        105.94        39.92 o                         
   2  19   1          9.25         -3.77        35.85 o                         
   3  19   1        192.39        169.33        49.07 o                         
   4  19   1       1330.00       1321.49        92.82 o                         
   5  19   1        609.63        426.28        70.71 o                         
   6  19   1         44.66         39.14        91.74 o                         
   7  19   1          7.14         32.26        60.41 o                         
  -7  20   1        314.21        400.30       123.28 o                         
  -6  20   1       1606.37       1745.30       106.96 o                         
  -5  20   1         48.88         59.11        57.92 o                         
  -4  20   1        103.10        156.86        45.77 o                         
  -3  20   1         81.83        164.85        72.42 o                         
  -2  20   1        875.52        742.83        55.57 o                         
  -1  20   1        875.97        744.76        56.05 o                         
   0  20   1        146.91        128.28        41.42 o                         
   1  20   1        451.82        441.66        81.06 o                         
   2  20   1         37.83         18.11        45.37 o                         
   3  20   1        863.88        941.26        68.53 o                         
   4  20   1        241.47        156.18        47.59 o                         
   5  20   1         81.01        115.21        88.48 o                         
   6  20   1        133.92        150.40        95.60 o                         
   7  20   1         13.54        -17.22        71.51 o                         
  -7  21   1        479.23        443.10        84.53 o                         
  -6  21   1          0.95        -47.59        58.54 o                         
  -5  21   1        194.49        187.12        97.39 o                         
  -4  21   1       1228.19       1230.46       147.58 o                         
  -3  21   1        141.58        164.12        48.62 o                         
  -2  21   1          2.46        -50.84        50.84 o                         
  -1  21   1          7.53         87.27        42.37 o                         
   0  21   1       1277.38       1507.48        72.17 o                         
   1  21   1        949.64        905.33        69.86 o                         
   2  21   1        529.52        564.74        61.45 o                         
   3  21   1        135.07        149.38        62.66 o                         
   4  21   1          2.50        -55.26        55.26 o                         
   5  21   1         24.31         65.62        64.18 o                         
   6  21   1        292.30        317.22        91.76 o                         
  -6  22   1         54.86          9.55        67.92 o                         
  -5  22   1         54.54        123.27        79.41 o                         
  -4  22   1        466.30        568.28        97.39 o                         
  -3  22   1         71.41         43.05        48.00 o                         
  -2  22   1        749.11        806.75        80.46 o                         
  -1  22   1         53.64        122.06        50.25 o                         
   0  22   1       1614.55       1740.95        90.59 o                         
   1  22   1        118.64         58.58        50.25 o                         
   2  22   1       1320.15       1370.68        81.30 o                         
   3  22   1         87.53         73.36        52.40 o                         
   4  22   1        157.74        196.13        67.16 o                         
   5  22   1        350.90        365.78        72.28 o                         
   6  22   1        494.72        525.61       156.95 o                         
  -5  23   1          9.04        -48.86        53.40 o                         
  -4  23   1        140.51         -1.49        88.68 o                         
  -3  23   1        137.01         24.13        87.08 o                         
  -2  23   1         43.68         92.06        67.92 o                         
  -1  23   1         37.57        206.81        69.30 o                         
   0  23   1        286.01        381.94       100.21 o                         
   1  23   1         34.45        -49.90        49.90 o                         
   2  23   1       2466.17       2634.75       109.15 o                         
   3  23   1         24.25        -41.92        46.26 o                         
   4  23   1         14.66         37.09        62.76 o                         
   5  23   1        869.69        973.55        93.42 o                         
  -4  24   1        245.18         66.97        83.76 o                         
  -3  24   1         29.98        -80.69        86.45 o                         
  -2  24   1          7.09        -44.76        82.02 o                         
  -1  24   1        630.49        658.45        84.24 o                         
   0  24   1          6.26         -1.90        78.17 o                         
   1  24   1          0.08        -34.62       110.98 o                         
   2  24   1         59.09        100.89        89.54 o                         
   3  24   1        127.88         65.35        57.23 o                         
   4  24   1        407.17        280.32        73.10 o                         
  -3  25   1          1.21         41.66        85.31 o                         
  -2  25   1        317.91        394.49       106.62 o                         
  -1  25   1          2.51        -62.05        62.05 o                         
   0  25   1        678.88        907.81        90.10 o                         
   1  25   1        165.47        215.33        77.92 o                         
   2  25   1         30.17         57.47        62.23 o                         
   3  25   1        302.17        426.17       182.90 o                         
 -12   0   2       1003.17       1159.36       168.69 o                         
 -11   0   2       1067.89       1187.82       112.25 o                         
 -10   0   2        127.99        144.29        53.87 o                         
  -9   0   2       1491.78       1335.50        93.67 o                         
  -8   0   2        915.72        968.34        48.95 o                         
  -7   0   2        800.59        824.06        66.92 o                         
  -6   0   2       1915.27       1890.16        69.46 o                         
  -5   0   2       1050.61        982.57        48.54 o                         
  -4   0   2       1080.61       1344.45        43.71 o                         
  -3   0   2      25531.63      27184.51       332.68 o                         
  -2   0   2       7141.27       7516.55       104.98 o                         
  -1   0   2      20163.27      19960.84       218.53 o                         
   0   0   2      14935.60      16109.09       212.81 o                         
   1   0   2      19396.50      17692.20       213.29 o                         
   2   0   2       3584.53       3274.15        45.59 o                         
   3   0   2      13026.13      13094.58       143.07 o                         
   4   0   2        728.11        597.58        29.24 o                         
   5   0   2       2941.98       2831.45        53.15 o                         
   6   0   2       1939.32       1924.34        52.42 o                         
   7   0   2         16.36          8.97        24.94 o                         
   8   0   2        374.45        368.73        33.98 o                         
   9   0   2          6.33          6.33        41.81 o                         
  10   0   2         65.63         61.24        73.38 o                         
  11   0   2        103.71        171.46        79.66 o                         
 -12   1   2        753.65       1073.43       114.88 o                         
 -11   1   2        365.72        360.62        68.86 o                         
 -10   1   2       1693.59       1720.43        90.99 o                         
  -9   1   2        141.85        160.29        28.11 o                         
  -8   1   2       1094.47       1128.48        45.99 o                         
  -7   1   2       1544.43       1523.01        35.65 o                         
  -6   1   2          1.52         19.49        17.62 o                         
  -5   1   2        995.77       1045.09        36.54 o                         
  -4   1   2         41.32         46.45        17.36 o                         
  -3   1   2        368.68        559.16        20.66 o                         
  -2   1   2      37798.32      37958.70       351.52 o                         
  -1   1   2        261.80        273.99        12.27 o                         
   0   1   2       9982.57       9512.44        75.23 o                         
   1   1   2       3982.51       3525.45        28.53 o                         
   2   1   2        168.94        334.33        13.12 o                         
   3   1   2          0.28         -6.40        12.72 o                         
   4   1   2        974.24        764.50        19.96 o                         
   5   1   2      13998.09      14401.57       125.58 o                         
   6   1   2       2508.80       2592.89        43.33 o                         
   7   1   2        160.92        162.92        19.88 o                         
   8   1   2        452.62        490.81        25.76 o                         
   9   1   2       3810.71       3746.28        72.49 o                         
  10   1   2        544.40        565.66        82.04 o                         
  11   1   2        221.61        309.16        60.61 o                         
 -11   2   2        472.37        461.67        74.42 o                         
 -10   2   2        372.04        443.76        43.81 o                         
  -9   2   2        506.42        438.25        39.54 o                         
  -8   2   2       1828.11       1791.26        43.29 o                         
  -7   2   2       1309.69       1362.96        33.60 o                         
  -6   2   2        265.07        231.86        19.48 o                         
  -5   2   2       4897.29       5000.72        59.11 o                         
  -4   2   2      28526.27      30155.64       276.76 o                         
  -3   2   2       8202.29       8079.09        77.58 o                         
  -2   2   2         11.65          3.89        16.57 o                         
  -1   2   2       7363.59       6635.09        61.03 o                         
   0   2   2         23.77         75.74         8.16 o                         
   1   2   2        428.57        621.44        12.52 o                         
   2   2   2       1912.25       1773.77        23.53 o                         
   3   2   2         40.73         49.27        13.49 o                         
   4   2   2       9318.29       9626.55        86.51 o                         
   5   2   2          4.84         -7.90        13.94 o                         
   6   2   2         14.01         10.46        15.30 o                         
   7   2   2         31.70         16.67        17.87 o                         
   8   2   2        883.39        948.49        34.79 o                         
   9   2   2         30.05         53.85        25.33 o                         
  10   2   2        145.38        228.54        57.53 o                         
  11   2   2        163.03        166.69        54.47 o                         
 -11   3   2          6.10        -43.16        65.00 o                         
 -10   3   2       1374.63       1350.58        60.14 o                         
  -9   3   2       1347.13       1362.46        62.08 o                         
  -8   3   2        466.55        528.51        25.70 o                         
  -7   3   2        458.13        414.25        20.78 o                         
  -6   3   2        104.56        110.24        18.62 o                         
  -5   3   2        901.73       1012.90        26.31 o                         
  -4   3   2        644.86        629.00        30.87 o                         
  -3   3   2       2407.97       2307.29        54.87 o                         
  -2   3   2        137.89        155.73        12.51 o                         
  -1   3   2       8924.17       8334.88        75.26 o                         
   0   3   2        601.89        618.23        13.60 o                         
   1   3   2         40.69         16.13        10.11 o                         
   2   3   2      23017.11      22024.64       166.98 o                         
   3   3   2         32.74         15.21        13.24 o                         
   4   3   2       5524.47       6104.70        60.83 o                         
   5   3   2       1441.88       1429.14        35.41 o                         
   6   3   2        171.79        202.20        18.11 o                         
   7   3   2          2.96          3.56        16.36 o                         
   8   3   2       1295.23       1315.22        41.80 o                         
   9   3   2       1947.01       1906.17        58.21 o                         
  10   3   2          0.31         12.37        41.94 o                         
  11   3   2         65.54         61.32        53.47 o                         
 -11   4   2         40.00        -20.17        55.10 o                         
 -10   4   2       1667.87       1677.43        62.59 o                         
  -9   4   2        924.31        999.81        49.26 o                         
  -8   4   2       1221.56       1194.97        52.74 o                         
  -7   4   2       1281.05       1418.74        53.09 o                         
  -6   4   2        250.16        211.29        26.76 o                         
  -5   4   2        978.75       1134.92        38.32 o                         
  -4   4   2       2550.59       2807.47        80.74 o                         
  -3   4   2        499.39        563.83        25.20 o                         
  -2   4   2       1478.16       1270.61        26.38 o                         
  -1   4   2       2404.56       2639.15        31.49 o                         
   0   4   2      11791.08      12425.00       106.48 o                         
   1   4   2      13072.60      12076.40       110.25 o                         
   2   4   2       8216.58       7723.44        64.79 o                         
   3   4   2       6656.31       6342.04        66.46 o                         
   4   4   2       5220.89       5169.40        54.74 o                         
   5   4   2       1135.42       1084.04        26.49 o                         
   6   4   2        209.08        269.31        24.43 o                         
   7   4   2        319.50        367.16        22.51 o                         
   8   4   2       3332.59       3209.12        59.13 o                         
   9   4   2        381.74        341.59        34.50 o                         
  10   4   2         90.79         80.63        45.90 o                         
  11   4   2         16.49         74.36        53.78 o                         
 -11   5   2        291.91        422.93        71.48 o                         
 -10   5   2        226.73        192.82        35.10 o                         
  -9   5   2         23.70         43.97        35.14 o                         
  -8   5   2        257.68        256.54        34.01 o                         
  -7   5   2         90.49        117.08        28.30 o                         
  -6   5   2         51.76        124.80        24.21 o                         
  -5   5   2         47.68         55.66        32.50 o                         
  -4   5   2       5017.27       5267.07        74.72 o                         
  -3   5   2         16.78         24.20        20.19 o                         
  -2   5   2       2756.07       2782.23        38.06 o                         
  -1   5   2       2660.32       2476.49        32.96 o                         
   0   5   2       6021.61       6008.15        57.36 o                         
   1   5   2        404.81        534.52        24.14 o                         
   2   5   2       2463.65       2587.55        33.54 o                         
   3   5   2        902.52        897.79        21.45 o                         
   4   5   2       7960.12       8382.77        78.32 o                         
   5   5   2        173.28        176.73        17.36 o                         
   6   5   2        233.29        260.33        19.21 o                         
   7   5   2          0.16          0.92        15.96 o                         
   8   5   2        800.84        811.71        39.54 o                         
   9   5   2        879.43        753.28        45.03 o                         
  10   5   2          3.61        -13.13        46.63 o                         
  11   5   2         43.54         89.85        49.72 o                         
 -11   6   2         13.65        -27.64        82.27 o                         
 -10   6   2        256.04        220.61        57.44 o                         
  -9   6   2         14.81          6.70        29.69 o                         
  -8   6   2        997.72       1066.76        49.27 o                         
  -7   6   2        844.13        928.67        53.30 o                         
  -6   6   2       1405.22       1425.86        52.28 o                         
  -5   6   2       2355.44       2317.35        70.32 o                         
  -4   6   2         11.35         23.74        19.84 o                         
  -3   6   2        948.94       1157.94        42.74 o                         
  -2   6   2        914.88        871.48        23.05 o                         
  -1   6   2        178.65        251.59        18.34 o                         
   0   6   2         27.34         13.40        13.56 o                         
   1   6   2       1403.06       1629.23        29.80 o                         
   2   6   2      16824.19      16200.55       130.89 o                         
   3   6   2       7611.33       7755.82        72.14 o                         
   4   6   2       1788.74       1576.23        32.50 o                         
   5   6   2        385.33        414.06        20.90 o                         
   6   6   2       1341.90       1436.47        34.50 o                         
   7   6   2        819.64        873.17        28.66 o                         
   8   6   2        246.58        171.27        29.35 o                         
   9   6   2       1322.80       1310.71        55.85 o                         
  10   6   2        250.84        316.62        51.57 o                         
  11   6   2         49.42        142.09        52.39 o                         
 -11   7   2         71.38        106.47        59.00 o                         
 -10   7   2          4.79         11.02        29.14 o                         
  -9   7   2        196.09        191.70        34.72 o                         
  -8   7   2       1527.97       1445.52        55.53 o                         
  -7   7   2        442.49        476.74        36.10 o                         
  -6   7   2        162.08        186.93        32.93 o                         
  -5   7   2         22.54         62.83        28.51 o                         
  -4   7   2       1264.47       1386.38        48.24 o                         
  -3   7   2      28589.26      29298.81       245.67 o                         
  -2   7   2       1053.06        945.43        25.74 o                         
  -1   7   2        863.00        931.93        26.52 o                         
   0   7   2      11147.67      11038.51        97.50 o                         
   1   7   2        236.02        232.72        15.47 o                         
   2   7   2        796.75        912.38        24.89 o                         
   3   7   2       7724.60       7476.02        71.50 o                         
   4   7   2        229.57        242.07        17.73 o                         
   5   7   2       2483.81       2553.51        41.96 o                         
   6   7   2         16.51         10.05        16.14 o                         
   7   7   2       1535.40       1602.04        51.22 o                         
   8   7   2         34.51         64.32        29.92 o                         
   9   7   2        335.73        296.99        37.19 o                         
  10   7   2          0.43         22.86        42.90 o                         
  11   7   2        161.60        190.05        51.13 o                         
 -11   8   2         22.53         35.98        50.11 o                         
 -10   8   2         15.11          4.35        29.54 o                         
  -9   8   2        421.75        520.00        42.07 o                         
  -8   8   2         78.35         46.34        29.95 o                         
  -7   8   2          9.68        -17.22        26.76 o                         
  -6   8   2         66.69         93.50        35.41 o                         
  -5   8   2          0.18         42.71        24.33 o                         
  -4   8   2        396.83        382.53        18.01 o                         
  -3   8   2         44.55         32.42        15.88 o                         
  -2   8   2        303.71        391.34        19.34 o                         
  -1   8   2       4607.69       4898.54        52.53 o                         
   0   8   2         86.61          2.71        15.32 o                         
   1   8   2      12532.37      12298.49       104.31 o                         
   2   8   2       3862.69       4026.58        47.00 o                         
   3   8   2       9015.96       9976.84        91.10 o                         
   4   8   2       1218.71       1371.07        31.62 o                         
   5   8   2          0.16          5.98        15.66 o                         
   6   8   2        868.08        934.53        37.59 o                         
   7   8   2       3577.81       3623.56        60.16 o                         
   8   8   2        120.72         75.76        30.74 o                         
   9   8   2       1056.08       1065.74        55.09 o                         
  10   8   2         79.65         11.18        60.60 o                         
  11   8   2        252.10        422.29       106.81 o                         
 -11   9   2        390.65        476.23        56.65 o                         
 -10   9   2         18.49          2.68        32.16 o                         
  -9   9   2        134.66        137.11        33.60 o                         
  -8   9   2       1207.68       1240.50        53.62 o                         
  -7   9   2        436.12        380.60        40.24 o                         
  -6   9   2       1211.01       1270.06        59.33 o                         
  -5   9   2         98.45        171.08        30.59 o                         
  -4   9   2         23.16         46.37        16.21 o                         
  -3   9   2        563.45        790.05        26.96 o                         
  -2   9   2       5777.11       5597.75        64.09 o                         
  -1   9   2        641.30        793.83        22.56 o                         
   0   9   2       2400.98       2589.07        39.85 o                         
   1   9   2       3592.45       3796.74        49.42 o                         
   2   9   2       9931.24       9950.18       122.56 o                         
   3   9   2        854.36        977.51        27.66 o                         
   4   9   2       4519.08       4393.10        64.13 o                         
   5   9   2        794.31        901.91        29.30 o                         
   6   9   2          3.74          7.12        16.40 o                         
   7   9   2        603.40        671.83        42.94 o                         
   8   9   2         16.00         47.59        30.21 o                         
   9   9   2         81.18         24.10        36.02 o                         
  10   9   2          5.76         33.22        40.28 o                         
 -11  10   2          8.07         -7.73        49.54 o                         
 -10  10   2          5.09          9.87        31.23 o                         
  -9  10   2         51.77         59.37        32.41 o                         
  -8  10   2        491.76        430.34        40.91 o                         
  -7  10   2        151.89        169.41        35.19 o                         
  -6  10   2         75.54         47.94        35.47 o                         
  -5  10   2         14.57         30.47        19.15 o                         
  -4  10   2       1637.43       1776.73        56.34 o                         
  -3  10   2       2028.98       1969.89        38.60 o                         
  -2  10   2       2779.89       2839.54        44.78 o                         
  -1  10   2        173.38        144.54        16.73 o                         
   0  10   2       1678.18       1456.46        34.67 o                         
   1  10   2       1162.36       1210.89        29.10 o                         
   2  10   2       1303.22       1359.89        32.09 o                         
   3  10   2       1460.63       1542.60        37.53 o                         
   4  10   2        391.12        473.28        29.71 o                         
   5  10   2        980.26       1073.15        34.45 o                         
   6  10   2        666.62        754.20        32.37 o                         
   7  10   2       2573.10       2599.57        76.05 o                         
   8  10   2        810.39        728.91        45.15 o                         
   9  10   2        221.40        130.90        39.22 o                         
  10  10   2         24.07         49.57        48.59 o                         
 -10  11   2         53.36         68.56        32.11 o                         
  -9  11   2        416.21        490.03        54.93 o                         
  -8  11   2         15.67         -3.78        30.51 o                         
  -7  11   2        921.61        807.22        49.15 o                         
  -6  11   2       7208.91       6972.14       125.12 o                         
  -5  11   2        510.97        614.53        29.36 o                         
  -4  11   2        307.54        236.41        23.50 o                         
  -3  11   2          1.49         -8.48        20.59 o                         
  -2  11   2       1502.17       1727.90        42.75 o                         
  -1  11   2        228.55        279.21        19.05 o                         
   0  11   2        705.15        691.24        25.93 o                         
   1  11   2          9.16          8.04        16.44 o                         
   2  11   2          1.74          6.03        16.66 o                         
   3  11   2         78.42         71.70        19.75 o                         
   4  11   2        662.91        742.36        38.75 o                         
   5  11   2        385.10        451.35        32.25 o                         
   6  11   2        160.66        164.01        22.71 o                         
   7  11   2         68.30         38.59        33.56 o                         
   8  11   2          7.76        -13.80        35.09 o                         
   9  11   2        368.56        329.32        44.83 o                         
  10  11   2         94.70        225.12        83.20 o                         
 -10  12   2        548.12        521.63        43.70 o                         
  -9  12   2         33.43         -6.04        30.43 o                         
  -8  12   2        474.62        484.40        65.13 o                         
  -7  12   2        206.80        169.45        37.59 o                         
  -6  12   2        312.58        331.56        42.50 o                         
  -5  12   2       3209.39       3308.93        65.81 o                         
  -4  12   2          0.00        -15.62        19.93 o                         
  -3  12   2        576.83        545.71        30.16 o                         
  -2  12   2        662.51        694.31        31.67 o                         
  -1  12   2        508.76        499.63        23.69 o                         
   0  12   2        531.01        495.66        26.90 o                         
   1  12   2       3349.63       3347.80        54.26 o                         
   2  12   2        649.67        672.64        29.06 o                         
   3  12   2       1667.39       1620.51        42.91 o                         
   4  12   2       1044.60       1065.08        44.12 o                         
   5  12   2       1848.15       1797.44        48.11 o                         
   6  12   2       1713.59       1802.94        64.18 o                         
   7  12   2        305.20        298.62        41.03 o                         
   8  12   2       1375.79       1410.11        76.42 o                         
   9  12   2         68.76        115.61        47.20 o                         
  10  12   2       1945.06       2187.79       125.00 o                         
 -10  13   2         77.85         49.44        79.02 o                         
  -9  13   2       1237.98       1187.25        58.83 o                         
  -8  13   2        139.60        228.34        44.58 o                         
  -7  13   2       1669.32       1676.64       101.65 o                         
  -6  13   2       3674.80       3410.17        89.22 o                         
  -5  13   2        222.09        231.97        31.09 o                         
  -4  13   2       3654.44       3523.66        67.52 o                         
  -3  13   2       5180.83       5274.72        83.10 o                         
  -2  13   2        650.91        609.10        31.64 o                         
  -1  13   2       3299.91       3101.59        64.15 o                         
   0  13   2        551.23        579.57        30.62 o                         
   1  13   2        854.21        807.46        30.28 o                         
   2  13   2         27.11         41.77        20.09 o                         
   3  13   2       4369.65       4290.74        67.93 o                         
   4  13   2       3012.56       2638.93        80.47 o                         
   5  13   2         28.73         29.84        21.26 o                         
   6  13   2        610.49        662.92        37.03 o                         
   7  13   2       1286.50       1257.57        88.63 o                         
   8  13   2        421.39        428.21        58.11 o                         
   9  13   2        102.56         65.02        59.69 o                         
  10  13   2        215.72        375.07       128.74 o                         
 -10  14   2         51.44         -5.32        72.28 o                         
  -9  14   2        182.89        108.76        44.87 o                         
  -8  14   2         13.66         25.59        32.77 o                         
  -7  14   2          5.90        -10.14        32.50 o                         
  -6  14   2          3.44        -35.49        35.49 o                         
  -5  14   2         76.12         74.56        22.56 o                         
  -4  14   2         12.31        -12.74        23.35 o                         
  -3  14   2         38.50        104.72        26.55 o                         
  -2  14   2       3762.97       3561.61        65.71 o                         
  -1  14   2         46.38         32.14        16.15 o                         
   0  14   2        152.72        123.85        27.47 o                         
   1  14   2        201.59        216.40        23.00 o                         
   2  14   2         67.43         45.29        22.22 o                         
   3  14   2          5.52        -14.28        23.09 o                         
   4  14   2        822.56        919.25        40.61 o                         
   5  14   2        981.26        973.29        40.67 o                         
   6  14   2        403.54        428.17        41.85 o                         
   7  14   2        143.27        132.43        38.62 o                         
   8  14   2          0.23        -43.45        88.34 o                         
   9  14   2        340.78        117.06        71.66 o                         
  -9  15   2        187.59        187.45        60.90 o                         
  -8  15   2        245.36        277.09        42.88 o                         
  -7  15   2       1432.39       1218.71        71.77 o                         
  -6  15   2          8.57        -37.62        37.62 o                         
  -5  15   2         69.63         58.85        41.92 o                         
  -4  15   2          0.40         24.73        24.16 o                         
  -3  15   2        306.90        268.81        31.23 o                         
  -2  15   2       4318.81       4181.38        73.56 o                         
  -1  15   2       1552.94       1495.59        36.89 o                         
   0  15   2        534.00        570.04        32.79 o                         
   1  15   2       1152.53       1110.67        39.71 o                         
   2  15   2       2403.70       2338.44        52.95 o                         
   3  15   2       5657.13       5409.14        84.31 o                         
   4  15   2        495.05        462.72        33.91 o                         
   5  15   2          0.58         33.65        31.76 o                         
   6  15   2        793.60        874.83        57.23 o                         
   7  15   2        793.41        699.79        67.83 o                         
   8  15   2        287.87        371.47        59.33 o                         
   9  15   2        122.63         48.98        78.44 o                         
  -9  16   2          6.86         -5.60        66.06 o                         
  -8  16   2        227.11        196.02        61.15 o                         
  -7  16   2        598.97        608.61        58.64 o                         
  -6  16   2          9.10         42.63        47.93 o                         
  -5  16   2          9.10          5.12        28.98 o                         
  -4  16   2       1381.42       1209.20        47.07 o                         
  -3  16   2        788.64        812.65        44.45 o                         
  -2  16   2        551.23        567.46        39.24 o                         
  -1  16   2        126.05        123.15        20.55 o                         
   0  16   2        107.67        105.65        27.77 o                         
   1  16   2       2885.17       2673.89        66.86 o                         
   2  16   2       1453.41       1398.21        59.31 o                         
   3  16   2         94.28        107.97        22.59 o                         
   4  16   2        479.82        570.87        71.34 o                         
   5  16   2        141.39        198.30        41.47 o                         
   6  16   2        151.99        112.45        73.65 o                         
   7  16   2        248.54        297.66        70.16 o                         
   8  16   2          0.16        -37.20        43.45 o                         
   9  16   2        211.53         -1.67       120.93 o                         
  -9  17   2        284.33        450.19        70.51 o                         
  -8  17   2        667.09        719.51        78.08 o                         
  -7  17   2        163.10        207.42        60.43 o                         
  -6  17   2        363.46        283.43        55.30 o                         
  -5  17   2        193.29        236.21        37.26 o                         
  -4  17   2          5.20         10.89        34.23 o                         
  -3  17   2        792.19        780.88        45.33 o                         
  -2  17   2          7.10         -7.50        28.19 o                         
  -1  17   2        217.01        244.25        31.61 o                         
   0  17   2        800.31        769.73        33.14 o                         
   1  17   2        222.23        196.65        25.05 o                         
   2  17   2        961.27       1038.94        47.71 o                         
   3  17   2       2764.89       2549.10        83.22 o                         
   4  17   2       1048.05       1047.78        61.44 o                         
   5  17   2        214.26        283.25        49.63 o                         
   6  17   2         49.72         14.10        63.57 o                         
   7  17   2         81.98        176.19        67.10 o                         
   8  17   2         20.69         70.34        57.46 o                         
  -8  18   2         47.70         62.11        57.95 o                         
  -7  18   2         86.44        -52.59        52.59 o                         
  -6  18   2        310.60        396.58        67.66 o                         
  -5  18   2         31.47         32.79        46.50 o                         
  -4  18   2        264.59        327.65        43.55 o                         
  -3  18   2        144.25        216.46        41.82 o                         
  -2  18   2       1114.17       1241.00        61.14 o                         
  -1  18   2         21.96         -4.79        27.62 o                         
   0  18   2        260.29        311.58        33.48 o                         
   1  18   2       1110.08       1028.82        56.12 o                         
   2  18   2          7.40        -14.02        33.45 o                         
   3  18   2         62.98        101.93        37.79 o                         
   4  18   2         36.47         40.00        45.42 o                         
   5  18   2        220.60        165.89        70.39 o                         
   6  18   2        442.72        475.53        71.59 o                         
   7  18   2         63.09        171.68        66.89 o                         
   8  18   2        847.39        855.85       132.47 o                         
  -8  19   2        115.18        107.52        95.86 o                         
  -7  19   2         81.42         92.34        57.11 o                         
  -6  19   2        685.91        594.91        74.27 o                         
  -5  19   2         10.64        -39.10        53.36 o                         
  -4  19   2        267.05        230.80        42.52 o                         
  -3  19   2         42.22        179.31        43.64 o                         
  -2  19   2         74.33         54.13        40.27 o                         
  -1  19   2        206.89        242.94        42.06 o                         
   0  19   2         26.19         12.51        55.84 o                         
   1  19   2         56.37         27.76        42.92 o                         
   2  19   2        202.39        165.69        44.67 o                         
   3  19   2        376.54        386.01        53.22 o                         
   4  19   2       1267.53       1385.96        90.49 o                         
   5  19   2        698.57        721.77        98.38 o                         
   6  19   2        568.47        481.73        73.41 o                         
   7  19   2         19.17        -79.32        92.01 o                         
  -7  20   2       1513.76       1593.16       102.79 o                         
  -6  20   2        103.82        215.98        63.13 o                         
  -5  20   2        266.61        295.25       159.16 o                         
  -4  20   2       1681.03       1792.98        84.48 o                         
  -3  20   2        390.07        395.87        48.61 o                         
  -2  20   2        973.59       1137.44        63.41 o                         
  -1  20   2        394.62        470.30        60.92 o                         
   0  20   2        394.18        481.50        49.00 o                         
   1  20   2         61.28         50.48        48.68 o                         
   2  20   2        429.93        285.69        53.54 o                         
   3  20   2          8.89         76.68        47.94 o                         
   4  20   2        279.64        228.82        51.88 o                         
   5  20   2        261.07        324.99        66.40 o                         
   6  20   2        181.31        147.44        64.96 o                         
   7  20   2         17.26         59.45        60.36 o                         
  -7  21   2        478.19        611.45       106.45 o                         
  -6  21   2        337.51        429.72        72.85 o                         
  -5  21   2        106.42        163.20        68.95 o                         
  -4  21   2        402.15        521.66        73.00 o                         
  -3  21   2        229.58        283.46        52.89 o                         
  -2  21   2       1549.07       1574.10        73.93 o                         
  -1  21   2         79.47         51.41        41.42 o                         
   0  21   2        171.97        181.58        52.43 o                         
   1  21   2          6.28         60.84        80.31 o                         
   2  21   2        323.49        274.45        56.39 o                         
   3  21   2        102.25        198.49        93.54 o                         
   4  21   2         39.86        -14.39        59.10 o                         
   5  21   2        132.00        140.17        63.82 o                         
   6  21   2         97.03        130.25        61.15 o                         
  -6  22   2         17.25         18.70        84.58 o                         
  -5  22   2          9.19         -0.23        56.71 o                         
  -4  22   2         73.15         46.11        57.13 o                         
  -3  22   2        233.31        295.98        54.34 o                         
  -2  22   2         14.17        -14.15        44.33 o                         
  -1  22   2        137.41        153.70        52.17 o                         
   0  22   2         23.32        -47.67        47.67 o                         
   1  22   2       2282.69       2488.19       104.56 o                         
   2  22   2        122.75        227.89        54.58 o                         
   3  22   2          1.33        -44.71        44.71 o                         
   4  22   2         98.60        235.51        80.67 o                         
   5  22   2         38.42         96.56        79.45 o                         
   6  22   2        536.64        512.76        88.27 o                         
  -5  23   2        115.88        270.69        97.65 o                         
  -4  23   2         21.72         14.55        58.94 o                         
  -3  23   2        380.66        552.59        75.21 o                         
  -2  23   2        439.47        485.86        75.47 o                         
  -1  23   2        118.95        142.99        84.31 o                         
   0  23   2          7.17         55.21        60.03 o                         
   1  23   2          7.42          4.97        55.62 o                         
   2  23   2        333.31        310.62        59.98 o                         
   3  23   2          2.21        -44.31        44.31 o                         
   4  23   2         45.46         10.91       108.16 o                         
   5  23   2         71.04        166.86        74.09 o                         
  -4  24   2         18.64        -74.27        74.27 o                         
  -3  24   2          4.05         46.07        82.66 o                         
  -2  24   2        676.00        601.27        79.05 o                         
  -1  24   2         80.85         36.55        71.25 o                         
   0  24   2        190.45        281.30        72.58 o                         
   1  24   2         12.44        -51.51        60.13 o                         
   2  24   2         26.95        138.15        61.40 o                         
   3  24   2        233.15        415.87       110.98 o                         
   4  24   2          7.33         40.77        62.97 o                         
  -3  25   2          7.95         18.21        84.85 o                         
  -2  25   2        161.58         98.06        67.34 o                         
  -1  25   2          7.60        -14.83        60.12 o                         
   0  25   2         32.59        -37.32        60.65 o                         
   1  25   2         21.51         80.68        64.66 o                         
   2  25   2        276.28        353.32        92.79 o                         
 -12   1   3         82.61         93.57        59.79 o                         
 -11   1   3          5.69        -62.98        64.59 o                         
 -10   1   3        119.63         79.01        36.64 o                         
  -9   1   3          6.36         33.20        24.76 o                         
  -8   1   3        134.11         88.70        21.05 o                         
  -7   1   3        135.62        155.45        20.86 o                         
  -6   1   3         30.47         11.37        22.66 o                         
  -5   1   3        394.18        470.90        22.11 o                         
  -4   1   3         91.67         96.72        16.94 o                         
  -3   1   3          2.26          8.89        14.22 o                         
  -2   1   3       4444.04       4500.37        48.60 o                         
  -1   1   3        744.08        655.58        18.03 o                         
   0   1   3       6222.31       5950.01        52.37 o                         
   1   1   3       5974.32       6011.27        45.21 o                         
   2   1   3      14089.43      14123.85       105.60 o                         
   3   1   3       1305.05       1273.61        30.06 o                         
   4   1   3       4376.20       4745.63        49.48 o                         
   5   1   3          2.30        -13.09        13.30 o                         
   6   1   3          4.18        -11.63        15.42 o                         
   7   1   3        360.76        384.52        23.73 o                         
   8   1   3        486.15        460.30        28.59 o                         
   9   1   3        764.74        741.10        54.63 o                         
  10   1   3        233.14        220.44        55.29 o                         
  11   1   3          8.40        -45.39        47.77 o                         
 -12   2   3        765.57        809.00       133.22 o                         
 -11   2   3         50.15         21.42        40.83 o                         
 -10   2   3        273.78        293.47        62.16 o                         
  -9   2   3        600.92        638.97        44.65 o                         
  -8   2   3       2189.48       2070.38        44.40 o                         
  -7   2   3        583.86        585.54        26.55 o                         
  -6   2   3          9.84         -3.13        16.52 o                         
  -5   2   3       4336.74       4146.24        53.09 o                         
  -4   2   3       2490.00       2871.32        39.87 o                         
  -3   2   3       1208.18       1226.75        27.69 o                         
  -2   2   3       4923.83       4809.55        56.00 o                         
  -1   2   3        142.81        154.68        14.84 o                         
   0   2   3       1334.92       1371.18        21.53 o                         
   1   2   3       8828.57       8282.57        60.36 o                         
   2   2   3      11479.59      11385.41        84.73 o                         
   3   2   3       9098.12       8686.08        71.84 o                         
   4   2   3         23.10         42.89        12.93 o                         
   5   2   3        465.22        542.95        18.91 o                         
   6   2   3        247.51        339.08        20.57 o                         
   7   2   3       2025.99       1951.07        43.00 o                         
   8   2   3         52.10         44.98        25.62 o                         
   9   2   3         93.55         54.84        30.98 o                         
  10   2   3          4.29         41.01        49.79 o                         
  11   2   3        267.94        166.93        55.51 o                         
 -11   3   3        539.35        630.42        58.66 o                         
 -10   3   3       1187.20       1119.14        57.31 o                         
  -9   3   3        491.20        542.94        42.87 o                         
  -8   3   3        740.13        717.77        26.51 o                         
  -7   3   3        353.82        469.60        21.57 o                         
  -6   3   3        656.84        687.60        23.11 o                         
  -5   3   3       1017.46       1234.21        39.87 o                         
  -4   3   3       1453.56       1641.56        54.93 o                         
  -3   3   3        942.02        826.38        29.84 o                         
  -2   3   3       9349.82       9065.87        84.37 o                         
  -1   3   3      26293.04      26210.67       205.10 o                         
   0   3   3      15592.37      14546.03       111.51 o                         
   1   3   3      15427.03      15634.93       111.60 o                         
   2   3   3       6070.66       5984.40        52.05 o                         
   3   3   3       1253.26       1276.23        23.32 o                         
   4   3   3       4245.12       4400.33        48.98 o                         
   5   3   3       2268.67       2180.38        35.60 o                         
   6   3   3         37.77         54.54        15.20 o                         
   7   3   3        944.42        956.52        32.03 o                         
   8   3   3       3169.84       3122.75        62.83 o                         
   9   3   3        279.28        325.16        43.91 o                         
  10   3   3        177.44        168.03        55.65 o                         
  11   3   3        114.33         73.47        53.45 o                         
 -11   4   3          5.81         -9.68        40.10 o                         
 -10   4   3        270.23        351.44        39.18 o                         
  -9   4   3        377.87        282.39        37.35 o                         
  -8   4   3       6229.02       5713.67       137.96 o                         
  -7   4   3       4432.65       4520.44       115.77 o                         
  -6   4   3          1.89         41.94        24.78 o                         
  -5   4   3       1108.07       1072.32        36.38 o                         
  -4   4   3      27348.25      27938.84       321.01 o                         
  -3   4   3       1446.55       1340.98        35.22 o                         
  -2   4   3       5448.62       5710.83        64.05 o                         
  -1   4   3       5430.23       5269.78        52.71 o                         
   0   4   3      30697.68      29896.86       222.28 o                         
   1   4   3       1847.24       1857.91        25.05 o                         
   2   4   3      13397.14      12508.71        97.56 o                         
   3   4   3        262.78        241.89        15.21 o                         
   4   4   3        615.12        609.45        20.43 o                         
   5   4   3        358.06        413.44        20.82 o                         
   6   4   3       1169.03       1279.77        31.62 o                         
   7   4   3        115.90        113.08        17.89 o                         
   8   4   3          0.12         56.75        23.40 o                         
   9   4   3       1579.30       1483.52        62.48 o                         
  10   4   3        190.73        184.77        51.77 o                         
  11   4   3        346.95        409.22        63.64 o                         
 -11   5   3        381.69        363.70        60.91 o                         
 -10   5   3        640.31        654.00        60.29 o                         
  -9   5   3        151.44        102.42        34.28 o                         
  -8   5   3        114.32        118.48        32.59 o                         
  -7   5   3       1076.77       1188.93        71.98 o                         
  -6   5   3        987.13       1098.27        46.59 o                         
  -5   5   3          8.95         48.78        22.35 o                         
  -4   5   3        249.38        289.06        24.76 o                         
  -3   5   3       1591.93       1539.84        28.29 o                         
  -2   5   3       4800.30       4379.50        54.29 o                         
  -1   5   3       3798.87       3623.46        42.60 o                         
   0   5   3       1727.65       1410.87        21.71 o                         
   1   5   3       1534.75       1848.91        43.30 o                         
   2   5   3       1100.51        746.14        19.13 o                         
   3   5   3        665.82        638.16        19.48 o                         
   4   5   3        849.70        959.46        24.36 o                         
   5   5   3         13.49         88.27        23.84 o                         
   6   5   3       2023.55       2041.75        44.31 o                         
   7   5   3        105.51         81.12        17.76 o                         
   8   5   3       1459.86       1412.77        64.00 o                         
   9   5   3        535.60        562.24        45.42 o                         
  10   5   3        511.19        428.96        62.40 o                         
  11   5   3         42.89          4.91        50.69 o                         
 -11   6   3        276.95        283.19        50.76 o                         
 -10   6   3         37.53         62.91        32.48 o                         
  -9   6   3       1851.32       1920.57        64.15 o                         
  -8   6   3        122.34        132.30        31.45 o                         
  -7   6   3        361.32        314.51        46.32 o                         
  -6   6   3        334.07        343.17        39.16 o                         
  -5   6   3        763.95        858.89        37.91 o                         
  -4   6   3       3187.40       3176.82        61.32 o                         
  -3   6   3       1117.85       1221.61        26.91 o                         
  -2   6   3        121.58         66.90        15.75 o                         
  -1   6   3        153.84        225.16        17.79 o                         
   0   6   3      16591.96      16124.81       127.21 o                         
   1   6   3       2556.52       2320.62        41.95 o                         
   2   6   3        462.71        522.79        18.24 o                         
   3   6   3         69.57        123.37        14.84 o                         
   4   6   3        122.93        210.70        17.59 o                         
   5   6   3        331.05        344.48        22.36 o                         
   6   6   3         48.37         42.52        23.85 o                         
   7   6   3          8.04         -7.31        15.87 o                         
   8   6   3       2243.37       2061.58        55.12 o                         
   9   6   3          6.31        -12.23        44.84 o                         
  10   6   3        212.13        179.76        50.10 o                         
  11   6   3        220.48        212.40        59.26 o                         
 -11   7   3          1.10        -10.45        45.62 o                         
 -10   7   3         43.45         40.62        44.47 o                         
  -9   7   3       1583.13       1491.17        59.35 o                         
  -8   7   3        868.35        852.79        53.51 o                         
  -7   7   3       1020.33       1081.42        48.87 o                         
  -6   7   3        219.88        296.11        44.08 o                         
  -5   7   3        102.15         27.43        24.00 o                         
  -4   7   3       1066.81       1244.74        40.62 o                         
  -3   7   3       3303.01       3779.45        48.59 o                         
  -2   7   3       3624.87       3822.98        46.28 o                         
  -1   7   3        480.51        449.07        26.65 o                         
   0   7   3      11391.50      11931.43       104.44 o                         
   1   7   3       1000.52        729.67        24.40 o                         
   2   7   3       1947.31       2072.54        32.91 o                         
   3   7   3       4173.87       3956.22        45.42 o                         
   4   7   3       2883.98       2819.03        48.38 o                         
   5   7   3       6358.60       5918.07        69.14 o                         
   6   7   3       6046.23       5810.90        76.76 o                         
   7   7   3        129.98        140.88        22.87 o                         
   8   7   3        797.67        849.46        45.23 o                         
   9   7   3         76.37         96.14        40.60 o                         
  10   7   3        245.08        307.43        53.44 o                         
  11   7   3         46.15        -40.94        44.14 o                         
 -11   8   3          3.11        -23.03        55.62 o                         
 -10   8   3         37.34         32.55        31.68 o                         
  -9   8   3        260.57        262.76        37.49 o                         
  -8   8   3        281.81        255.47        35.50 o                         
  -7   8   3       2412.84       2441.62        65.92 o                         
  -6   8   3         46.87         86.44        33.47 o                         
  -5   8   3         39.06         26.58        29.73 o                         
  -4   8   3         20.66         27.84        19.11 o                         
  -3   8   3       1705.51       1672.47        31.93 o                         
  -2   8   3      27157.99      28650.71       223.61 o                         
  -1   8   3       2778.79       2630.42        47.18 o                         
   0   8   3          1.26         11.77        14.58 o                         
   1   8   3       9310.94       8903.31        79.93 o                         
   2   8   3       5503.47       5653.81        64.73 o                         
   3   8   3       2077.23       2661.51        38.23 o                         
   4   8   3       7059.23       6974.71        76.34 o                         
   5   8   3        402.51        363.96        21.39 o                         
   6   8   3        518.11        561.17        24.70 o                         
   7   8   3        437.37        396.34        28.44 o                         
   8   8   3       2062.46       1956.98        63.25 o                         
   9   8   3        257.54        220.46        39.13 o                         
  10   8   3        490.11        445.52        66.04 o                         
 -11   9   3        455.07        410.64        46.55 o                         
 -10   9   3        160.93        158.57        41.03 o                         
  -9   9   3          4.54         24.79        30.94 o                         
  -8   9   3        110.51         85.36        31.39 o                         
  -7   9   3         20.74         26.28        28.03 o                         
  -6   9   3       1937.09       2071.49        68.83 o                         
  -5   9   3        951.29        955.97        43.96 o                         
  -4   9   3        717.95        833.24        27.02 o                         
  -3   9   3         52.83        117.20        18.61 o                         
  -2   9   3       2527.11       2875.17        47.01 o                         
  -1   9   3       3255.22       3253.66        46.40 o                         
   0   9   3         77.81         57.46        15.49 o                         
   1   9   3       2214.13       2155.08        33.60 o                         
   2   9   3      10946.86      11631.29       102.08 o                         
   3   9   3        283.40        212.12        17.38 o                         
   4   9   3        972.09        977.82        39.12 o                         
   5   9   3          0.85         11.18        17.68 o                         
   6   9   3         95.39        153.34        19.97 o                         
   7   9   3       1352.02       1274.73        47.08 o                         
   8   9   3        632.69        623.44        43.30 o                         
   9   9   3        332.40        320.10        63.53 o                         
  10   9   3         42.06         73.68        52.65 o                         
 -11  10   3         83.64        100.37        53.31 o                         
 -10  10   3        465.33        445.55        43.25 o                         
  -9  10   3          9.52         38.97        30.81 o                         
  -8  10   3        158.51        201.08        34.54 o                         
  -7  10   3       1449.50       1306.02        73.56 o                         
  -6  10   3       2371.02       2217.81        70.47 o                         
  -5  10   3       2365.42       2376.18       101.40 o                         
  -4  10   3        363.94        410.78        23.53 o                         
  -3  10   3       4812.11       4784.39        63.04 o                         
  -2  10   3        541.89        745.35        27.78 o                         
  -1  10   3       4557.03       4535.99        59.44 o                         
   0  10   3       2661.30       2617.83        41.50 o                         
   1  10   3        559.62        568.76        20.86 o                         
   2  10   3       6087.37       5975.96        64.89 o                         
   3  10   3        330.48        379.08        21.18 o                         
   4  10   3         46.44         31.99        16.78 o                         
   5  10   3        446.41        492.44        25.15 o                         
   6  10   3        798.95        823.58        32.77 o                         
   7  10   3        121.87        102.96        33.45 o                         
   8  10   3        172.19        197.27        34.65 o                         
   9  10   3        261.37        322.14        45.73 o                         
  10  10   3         96.02        293.60        96.37 o                         
 -10  11   3        695.22        895.68        52.99 o                         
  -9  11   3         21.46         64.34        31.27 o                         
  -8  11   3       6077.61       5981.10       141.86 o                         
  -7  11   3       2640.50       2739.02        87.48 o                         
  -6  11   3        593.89        605.68        47.09 o                         
  -5  11   3       7906.80       8043.06        96.98 o                         
  -4  11   3         14.06        -12.81        18.14 o                         
  -3  11   3        335.60        393.70        23.49 o                         
  -2  11   3          3.87         -9.69        21.69 o                         
  -1  11   3         20.18         40.62        20.17 o                         
   0  11   3        277.86        324.81        21.60 o                         
   1  11   3       2902.33       3175.76        47.07 o                         
   2  11   3       1630.85       1723.58        50.30 o                         
   3  11   3        101.52        107.18        21.38 o                         
   4  11   3        590.75        670.03        27.43 o                         
   5  11   3          4.30         18.79        20.60 o                         
   6  11   3        702.74        620.05        36.23 o                         
   7  11   3       3297.96       2914.06        81.81 o                         
   8  11   3         84.81         43.75        36.09 o                         
   9  11   3         88.05        134.78        45.83 o                         
  10  11   3        732.71        609.61        77.40 o                         
 -10  12   3       1491.40       1331.98        64.32 o                         
  -9  12   3         20.96         19.29        31.24 o                         
  -8  12   3        150.12        158.10        39.30 o                         
  -7  12   3       1299.43       1369.22        70.54 o                         
  -6  12   3       2925.77       2666.62       106.74 o                         
  -5  12   3       2915.60       2701.21        56.36 o                         
  -4  12   3        808.91        876.75        32.62 o                         
  -3  12   3        292.20        280.79        25.87 o                         
  -2  12   3          0.20         12.36        21.05 o                         
  -1  12   3        375.05        389.45        28.01 o                         
   0  12   3       1654.79       1736.70        57.31 o                         
   1  12   3       2082.32       2070.57        49.07 o                         
   2  12   3        660.99        572.18        26.25 o                         
   3  12   3        527.90        571.37        34.11 o                         
   4  12   3        136.22        138.90        22.27 o                         
   5  12   3        311.94        428.92        29.97 o                         
   6  12   3       1251.11       1354.24        49.02 o                         
   7  12   3       1049.46       1030.61        68.14 o                         
   8  12   3        315.54        278.69        42.26 o                         
   9  12   3        168.09        162.72        77.40 o                         
  10  12   3        158.66        301.35        94.05 o                         
 -10  13   3       1111.01       1044.06        56.95 o                         
  -9  13   3        513.99        557.71        47.25 o                         
  -8  13   3          0.24         50.94        33.78 o                         
  -7  13   3        920.34        806.71        56.67 o                         
  -6  13   3       3417.14       3469.31       107.47 o                         
  -5  13   3       3122.37       3254.99        75.71 o                         
  -4  13   3          5.32         13.54        23.38 o                         
  -3  13   3          4.52         11.54        22.17 o                         
  -2  13   3        102.69        100.48        23.61 o                         
  -1  13   3        100.31        162.01        25.46 o                         
   0  13   3        240.22        278.95        25.32 o                         
   1  13   3        341.73        358.33        35.44 o                         
   2  13   3        235.61        261.28        22.09 o                         
   3  13   3        349.68        326.05        25.23 o                         
   4  13   3        175.59        187.96        43.12 o                         
   5  13   3        797.28        869.02        37.68 o                         
   6  13   3        120.34        170.63        38.95 o                         
   7  13   3          8.11        -19.02        32.91 o                         
   8  13   3        160.77        206.41        56.60 o                         
   9  13   3         54.15         41.54        63.39 o                         
 -10  14   3         27.74         87.61        41.71 o                         
  -9  14   3        197.18        120.01        44.85 o                         
  -8  14   3         80.77         21.63        70.68 o                         
  -7  14   3        663.63        733.16        54.22 o                         
  -6  14   3         10.45        -18.17        37.85 o                         
  -5  14   3        213.20        204.45        24.09 o                         
  -4  14   3          0.63        -23.51        23.51 o                         
  -3  14   3          1.26         -7.01        27.35 o                         
  -2  14   3        372.27        317.56        27.34 o                         
  -1  14   3          8.40         13.85        29.12 o                         
   0  14   3        317.81        312.69        27.49 o                         
   1  14   3        372.54        440.78        26.99 o                         
   2  14   3       1242.90       1211.56        53.60 o                         
   3  14   3         35.78         17.83        19.30 o                         
   4  14   3        410.03        377.38        34.48 o                         
   5  14   3       4779.29       4831.27        96.09 o                         
   6  14   3       1520.62       1416.41        52.17 o                         
   7  14   3        550.11        538.30        65.50 o                         
   8  14   3        274.92        311.30        54.99 o                         
   9  14   3        102.91        105.47        64.10 o                         
  -9  15   3        246.05        253.53        51.69 o                         
  -8  15   3       1044.94        978.71        56.55 o                         
  -7  15   3        654.52        605.58        53.91 o                         
  -6  15   3        907.67        835.83        54.63 o                         
  -5  15   3       1015.32       1195.08        71.34 o                         
  -4  15   3          0.44         16.42        27.02 o                         
  -3  15   3        607.05        655.62        37.31 o                         
  -2  15   3        797.18        721.91        45.20 o                         
  -1  15   3        699.03        782.79        35.84 o                         
   0  15   3       1094.64       1065.43        50.64 o                         
   1  15   3        830.49        810.63        34.46 o                         
   2  15   3       2681.85       2573.64        79.02 o                         
   3  15   3        779.29        753.82        32.59 o                         
   4  15   3          3.29         30.25        27.18 o                         
   5  15   3        165.75        205.05        31.77 o                         
   6  15   3         89.44         93.02        56.60 o                         
   7  15   3         20.87         54.90        46.36 o                         
   8  15   3        105.88        131.33        49.56 o                         
   9  15   3         58.96         90.84        71.80 o                         
  -9  16   3          7.51         32.41        56.82 o                         
  -8  16   3          9.05        -49.21        49.21 o                         
  -7  16   3          0.93        -15.47        48.81 o                         
  -6  16   3         79.14        106.04        52.24 o                         
  -5  16   3         46.05         74.25        31.93 o                         
  -4  16   3          4.73         -4.99        27.77 o                         
  -3  16   3       1843.27       1688.03        65.53 o                         
  -2  16   3        460.36        507.26        34.78 o                         
  -1  16   3         12.61         31.02        27.45 o                         
   0  16   3        269.76        271.35        21.68 o                         
   1  16   3        185.79        211.93        24.77 o                         
   2  16   3        167.78        173.59        22.99 o                         
   3  16   3        287.75        220.40        22.98 o                         
   4  16   3       2189.37       2114.24        87.67 o                         
   5  16   3        603.01        529.70        53.75 o                         
   6  16   3        111.01         98.59        67.92 o                         
   7  16   3         59.54         11.25        66.89 o                         
   8  16   3        106.13         95.87        65.88 o                         
  -9  17   3         83.34         -8.46        76.12 o                         
  -8  17   3        310.01        256.16        64.99 o                         
  -7  17   3        108.71         55.70        55.16 o                         
  -6  17   3        473.49        479.18        59.31 o                         
  -5  17   3          5.26         96.11        39.57 o                         
  -4  17   3         99.52        133.29        50.58 o                         
  -3  17   3          0.19          1.25        36.79 o                         
  -2  17   3         59.18         49.04        35.55 o                         
  -1  17   3       4489.83       4316.34        89.24 o                         
   0  17   3        468.40        454.85        34.67 o                         
   1  17   3       1124.67       1187.69        43.27 o                         
   2  17   3       5868.37       5178.14        95.08 o                         
   3  17   3       1826.26       1843.10        58.21 o                         
   4  17   3       2658.68       2587.01       100.65 o                         
   5  17   3         21.71         43.50        39.91 o                         
   6  17   3        112.63        148.72        88.55 o                         
   7  17   3         81.61        155.58        86.89 o                         
   8  17   3        118.17        187.07        86.55 o                         
  -8  18   3        238.02        219.35        93.81 o                         
  -7  18   3         30.57         52.64        56.68 o                         
  -6  18   3        211.17        176.29        53.59 o                         
  -5  18   3        341.25        336.99        65.92 o                         
  -4  18   3         62.00         85.33        38.39 o                         
  -3  18   3       1624.45       1674.83        70.11 o                         
  -2  18   3       2443.95       2590.72        81.54 o                         
  -1  18   3         58.11        120.18        29.70 o                         
   0  18   3       2026.73       2042.74        72.71 o                         
   1  18   3        996.13       1094.32        50.84 o                         
   2  18   3         19.22         40.47        36.46 o                         
   3  18   3          3.03        -43.06        43.06 o                         
   4  18   3        708.53        635.40        61.32 o                         
   5  18   3         95.53        107.48        64.89 o                         
   6  18   3         21.53         -1.12        64.11 o                         
   7  18   3         54.41         36.66       118.59 o                         
   8  18   3        152.70        360.61        85.94 o                         
  -8  19   3       1042.77       1085.38       180.64 o                         
  -7  19   3         65.20        134.79        55.87 o                         
  -6  19   3         56.74         69.23        90.74 o                         
  -5  19   3        107.12         82.40        49.16 o                         
  -4  19   3         68.88        106.88        39.15 o                         
  -3  19   3         56.19         44.88        44.74 o                         
  -2  19   3        564.96        450.31        48.07 o                         
  -1  19   3       3613.31       3746.77        95.52 o                         
   0  19   3          4.98        -10.59        34.08 o                         
   1  19   3         12.17          3.43        48.97 o                         
   2  19   3        226.91        233.82        51.06 o                         
   3  19   3        629.94        709.44        69.48 o                         
   4  19   3        691.82        810.91        70.92 o                         
   5  19   3         11.26        -61.26        62.06 o                         
   6  19   3        640.13        647.28       148.32 o                         
   7  19   3          0.67        -87.55        87.55 o                         
  -7  20   3          0.01        -63.40       107.03 o                         
  -6  20   3         20.45         22.26       108.93 o                         
  -5  20   3          2.81        120.01        56.69 o                         
  -4  20   3        778.48        866.15        57.93 o                         
  -3  20   3        100.98        154.34        42.99 o                         
  -2  20   3         65.90         70.23        41.36 o                         
  -1  20   3        114.94         21.45        39.64 o                         
   0  20   3        610.51        533.25        49.99 o                         
   1  20   3         30.69         90.76        49.75 o                         
   2  20   3       1621.87       1336.06        77.91 o                         
   3  20   3        960.88        877.51        67.04 o                         
   4  20   3         46.15        -25.02        62.31 o                         
   5  20   3          6.60         37.98        87.40 o                         
   6  20   3        717.73        586.17        80.48 o                         
   7  20   3          0.24        -52.65        61.37 o                         
  -7  21   3         11.19        142.64        98.50 o                         
  -6  21   3        313.38        336.97        91.62 o                         
  -5  21   3        252.60        231.28        62.61 o                         
  -4  21   3        336.07        283.31        65.56 o                         
  -3  21   3        424.15        387.13        79.94 o                         
  -2  21   3        580.76        462.56        52.21 o                         
  -1  21   3        401.57        377.22        59.34 o                         
   0  21   3         57.32         -9.30        46.27 o                         
   1  21   3        127.08        141.18        52.06 o                         
   2  21   3          3.51         26.62        48.18 o                         
   3  21   3         13.40         72.14        49.31 o                         
   4  21   3         31.90        -27.69        75.61 o                         
   5  21   3         10.71         -1.59        75.41 o                         
   6  21   3          9.13        -28.06        69.97 o                         
  -6  22   3         32.57         -3.17        72.79 o                         
  -5  22   3        287.93        285.83        93.81 o                         
  -4  22   3         16.47         16.19        54.14 o                         
  -3  22   3          0.10        -43.14        43.14 o                         
  -2  22   3        694.01        692.34        79.80 o                         
  -1  22   3          5.07        -47.75        47.75 o                         
   0  22   3        148.08        260.91        74.57 o                         
   1  22   3        903.12        810.14        85.24 o                         
   2  22   3        566.47        744.58        89.18 o                         
   3  22   3        120.22        119.67        51.01 o                         
   4  22   3        153.14        138.85        67.31 o                         
   5  22   3        860.61        962.09        93.26 o                         
  -5  23   3         52.45        101.35        58.91 o                         
  -4  23   3        302.06        320.28       128.65 o                         
  -3  23   3          5.80        -27.72       100.47 o                         
  -2  23   3        788.93        855.10        84.73 o                         
  -1  23   3        518.54        539.20        75.95 o                         
   0  23   3        421.64        428.37        64.19 o                         
   1  23   3         21.90        -50.19        50.19 o                         
   2  23   3        523.31        518.61        70.64 o                         
   3  23   3        234.33        263.05        58.11 o                         
   4  23   3         26.34        117.51        66.02 o                         
   5  23   3         16.68        -77.23        77.23 o                         
  -4  24   3        364.41        438.27        96.96 o                         
  -3  24   3          9.55         -0.61        77.06 o                         
  -2  24   3        176.80        239.25        69.18 o                         
  -1  24   3        170.32        331.94        73.44 o                         
   0  24   3        241.62        282.40       105.08 o                         
   1  24   3        107.11        107.35        70.51 o                         
   2  24   3        224.12        244.54        60.01 o                         
   3  24   3        170.89        156.38        83.55 o                         
   4  24   3         17.53         94.44        74.23 o                         
  -3  25   3        565.30        619.72       161.59 o                         
  -2  25   3        918.26        996.38        93.37 o                         
  -1  25   3        402.16        367.64        85.86 o                         
   0  25   3         28.40        193.81        66.76 o                         
   1  25   3         83.02        -49.51        60.49 o                         
   2  25   3        569.87        566.66        81.37 o                         
 -12   0   4        900.31       1407.96       179.35 o                         
 -11   0   4          1.04         17.76        50.23 o                         
 -10   0   4        426.57        407.51        69.48 o                         
  -9   0   4        150.03        252.47        51.14 o                         
  -8   0   4        467.32        514.82        40.35 o                         
  -7   0   4       3556.45       3489.48        82.00 o                         
  -6   0   4       9528.82       9563.07       139.05 o                         
  -5   0   4          4.35        -21.23        21.37 o                         
  -4   0   4       8825.85       9317.34       137.00 o                         
  -3   0   4      22708.80      21977.97       252.99 o                         
  -2   0   4      36178.70      34627.57       419.29 o                         
  -1   0   4       5196.87       5073.96        77.06 o                         
   0   0   4      27043.30      27551.32       327.28 o                         
   1   0   4       2123.19       1829.47        30.46 o                         
   2   0   4         18.29         82.31        23.82 o                         
   3   0   4        940.84        917.56        34.17 o                         
   4   0   4       8600.05       8527.30       102.68 o                         
   5   0   4       3858.79       4424.69        71.42 o                         
   6   0   4        723.87        545.64        31.14 o                         
   7   0   4        560.43        511.97        32.81 o                         
   8   0   4        489.44        498.51        44.07 o                         
   9   0   4        248.20        181.15        58.99 o                         
  10   0   4         18.86         38.93        67.25 o                         
  11   0   4        107.81        218.45        81.66 o                         
 -12   1   4        444.99        629.67        79.45 o                         
 -11   1   4        706.97        825.21        61.36 o                         
 -10   1   4         20.17         56.98        38.01 o                         
  -9   1   4         83.36         60.02        25.35 o                         
  -8   1   4        276.36        282.20        24.07 o                         
  -7   1   4       3017.42       3006.06        52.58 o                         
  -6   1   4        931.94        993.52        29.68 o                         
  -5   1   4        117.39        143.41        17.63 o                         
  -4   1   4        669.39        625.06        22.31 o                         
  -3   1   4       1802.18       2170.80        40.21 o                         
  -2   1   4      95192.33      94818.98       792.01 o                         
  -1   1   4       7286.94       6749.17        66.75 o                         
   0   1   4       7159.25       7585.60        65.27 o                         
   1   1   4          0.57          4.09         8.44 o                         
   2   1   4        819.80        785.93        17.47 o                         
   3   1   4        390.30        420.27        15.54 o                         
   4   1   4        528.62        478.46        16.57 o                         
   5   1   4        217.94        163.87        14.83 o                         
   6   1   4          0.17         -1.07        14.49 o                         
   7   1   4         80.80         70.38        19.34 o                         
   8   1   4        752.38        707.20        31.33 o                         
   9   1   4        479.15        481.12        47.90 o                         
  10   1   4         17.82        -11.23        47.32 o                         
  11   1   4         87.95         99.48        76.63 o                         
 -12   2   4       1001.93       1215.45        97.49 o                         
 -11   2   4          0.33        -10.42        38.77 o                         
 -10   2   4         23.89         70.81        38.29 o                         
  -9   2   4        509.62        533.58        48.39 o                         
  -8   2   4        332.45        336.89        23.62 o                         
  -7   2   4        117.60        180.37        20.18 o                         
  -6   2   4        209.23        204.67        19.05 o                         
  -5   2   4        260.38        402.48        20.24 o                         
  -4   2   4       5155.91       5333.61        59.47 o                         
  -3   2   4       1446.58       1428.95        27.30 o                         
  -2   2   4       3365.21       3393.43        41.83 o                         
  -1   2   4      17733.39      16971.62       144.79 o                         
   0   2   4      10092.85       9409.81        77.18 o                         
   1   2   4       3944.62       3496.09        32.15 o                         
   2   2   4       4871.49       5405.24        46.07 o                         
   3   2   4       9493.32       9266.79        73.60 o                         
   4   2   4       5369.64       5198.36        51.72 o                         
   5   2   4        432.16        407.77        17.31 o                         
   6   2   4        245.59        277.44        19.17 o                         
   7   2   4        269.13        322.30        21.82 o                         
   8   2   4       1617.65       1569.54        45.82 o                         
   9   2   4       1509.39       1565.13        68.94 o                         
  10   2   4        126.98        160.93        53.78 o                         
  11   2   4        212.73        169.18        54.13 o                         
 -12   3   4         72.38        -15.23        77.24 o                         
 -11   3   4         45.21         94.07        36.94 o                         
 -10   3   4        489.46        526.68        54.44 o                         
  -9   3   4        724.28        694.29        54.69 o                         
  -8   3   4       2436.29       2418.17        43.60 o                         
  -7   3   4        797.09        809.91        25.63 o                         
  -6   3   4         79.36         71.55        19.04 o                         
  -5   3   4       1500.91       1382.39        49.96 o                         
  -4   3   4       4749.15       5417.23        60.45 o                         
  -3   3   4        836.09        613.09        19.45 o                         
  -2   3   4      15181.95      15932.69       133.48 o                         
  -1   3   4      18394.21      18504.05       155.35 o                         
   0   3   4       1121.90        858.11        19.43 o                         
   1   3   4       5852.49       5857.38       134.79 o                         
   2   3   4       7939.80       8170.80        65.07 o                         
   3   3   4        366.09        365.86        16.42 o                         
   4   3   4       1191.93       1125.31        23.35 o                         
   5   3   4       1102.50       1408.95        27.20 o                         
   6   3   4       2668.88       2630.93        41.30 o                         
   7   3   4        441.60        516.08        39.53 o                         
   8   3   4       1894.87       1847.23        54.30 o                         
   9   3   4        383.77        392.76        53.36 o                         
  10   3   4        360.82        425.44        55.36 o                         
  11   3   4         97.81        160.42        56.27 o                         
 -11   4   4          9.54         59.76        35.02 o                         
 -10   4   4        221.88        206.47        38.47 o                         
  -9   4   4          6.36         30.94        32.84 o                         
  -8   4   4        585.30        678.47        62.47 o                         
  -7   4   4        347.56        415.55        35.18 o                         
  -6   4   4         36.93         30.28        36.38 o                         
  -5   4   4        319.93        369.26        28.47 o                         
  -4   4   4       2149.52       2451.83        50.86 o                         
  -3   4   4        115.62        168.53        15.58 o                         
  -2   4   4       7973.29       7840.28        78.04 o                         
  -1   4   4       3812.50       3690.83        44.13 o                         
   0   4   4       1654.74       1723.78        25.84 o                         
   1   4   4       2210.08       2094.26        26.53 o                         
   2   4   4       2138.51       2295.01        28.48 o                         
   3   4   4          6.04         -5.72        11.86 o                         
   4   4   4          7.70         -2.66        12.71 o                         
   5   4   4        635.03        663.01        26.14 o                         
   6   4   4        615.93        624.71        23.35 o                         
   7   4   4        194.07        247.41        19.51 o                         
   8   4   4         26.12        129.47        24.80 o                         
   9   4   4        297.95        379.84        54.89 o                         
  10   4   4        541.03        582.01        60.52 o                         
  11   4   4          7.32         23.33        49.60 o                         
 -11   5   4         31.39         21.68        35.02 o                         
 -10   5   4       1021.68        951.59        51.99 o                         
  -9   5   4        382.46        401.68        40.74 o                         
  -8   5   4       2623.58       2490.75        73.23 o                         
  -7   5   4        368.09        397.79        37.42 o                         
  -6   5   4       1716.70       1978.13       105.75 o                         
  -5   5   4        110.67        120.58        28.05 o                         
  -4   5   4        242.24        277.59        27.03 o                         
  -3   5   4       1683.52       1571.18        31.64 o                         
  -2   5   4       2776.37       2547.30        42.38 o                         
  -1   5   4      24309.06      24627.66       197.63 o                         
   0   5   4      11346.86      12382.61       100.35 o                         
   1   5   4       1996.06       2010.54        32.46 o                         
   2   5   4       5262.23       5045.31        47.36 o                         
   3   5   4          4.40         29.50        13.45 o                         
   4   5   4        915.19        967.48        25.77 o                         
   5   5   4        153.41        129.60        17.50 o                         
   6   5   4         21.63         20.53        15.20 o                         
   7   5   4       1190.80       1144.40        36.06 o                         
   8   5   4       1091.77       1121.46        42.03 o                         
   9   5   4        423.47        373.30        54.43 o                         
  10   5   4        377.80        422.14        57.91 o                         
  11   5   4         15.00         -1.98        46.65 o                         
 -11   6   4        179.47        189.18        40.80 o                         
 -10   6   4         13.74        -12.04        28.85 o                         
  -9   6   4         30.42        -16.74        29.61 o                         
  -8   6   4         11.42         17.19        29.77 o                         
  -7   6   4        411.72        349.13        36.07 o                         
  -6   6   4         48.55         35.90        30.26 o                         
  -5   6   4        309.87        280.02        35.86 o                         
  -4   6   4       3797.15       3704.32        60.07 o                         
  -3   6   4        700.59        750.49        29.88 o                         
  -2   6   4       5468.54       5254.48        57.64 o                         
  -1   6   4      10693.65      10974.24       102.30 o                         
   0   6   4        121.55         84.83        12.43 o                         
   1   6   4       1001.73       1148.31        29.25 o                         
   2   6   4       4883.94       4219.91        44.25 o                         
   3   6   4        353.26        402.69        17.56 o                         
   4   6   4       5773.77       6194.68        68.67 o                         
   5   6   4       1499.12       1431.99        33.06 o                         
   6   6   4       1379.52       1462.11        35.54 o                         
   7   6   4        138.27        141.72        17.97 o                         
   8   6   4         19.98          2.83        33.41 o                         
   9   6   4         13.78          9.68        40.65 o                         
  10   6   4        654.76        667.87        65.87 o                         
  11   6   4        419.56        423.00        64.24 o                         
 -11   7   4        131.35        122.52        37.94 o                         
 -10   7   4        661.87        643.78        46.73 o                         
  -9   7   4        228.95        232.92        36.85 o                         
  -8   7   4        627.80        594.74        47.89 o                         
  -7   7   4          3.67         17.58        30.04 o                         
  -6   7   4       5222.00       5061.13       130.25 o                         
  -5   7   4        602.49        708.00        61.87 o                         
  -4   7   4       1642.67       2066.76        47.29 o                         
  -3   7   4        345.74        360.45        20.88 o                         
  -2   7   4       4295.27       4928.69        54.67 o                         
  -1   7   4       1086.13       1168.19        27.66 o                         
   0   7   4      13532.14      13345.56       115.00 o                         
   1   7   4       4440.27       4663.67        58.38 o                         
   2   7   4       1240.78       1190.15        30.05 o                         
   3   7   4        298.97        421.58        18.28 o                         
   4   7   4        854.44        850.52        25.31 o                         
   5   7   4        337.05        332.69        20.90 o                         
   6   7   4        747.70        887.12        29.19 o                         
   7   7   4        600.75        640.65        25.65 o                         
   8   7   4          3.59        -14.78        30.00 o                         
   9   7   4       1976.24       1954.41        88.14 o                         
  10   7   4         96.69         57.74        45.98 o                         
 -11   8   4        388.50        438.45        48.33 o                         
 -10   8   4        804.76        749.75        49.04 o                         
  -9   8   4        137.35        109.31        34.32 o                         
  -8   8   4          3.63        -10.77        29.91 o                         
  -7   8   4          1.21         31.03        32.76 o                         
  -6   8   4         32.98         61.85        33.64 o                         
  -5   8   4        359.85        429.02        35.68 o                         
  -4   8   4        132.96        127.28        20.66 o                         
  -3   8   4       2723.47       2749.85        43.28 o                         
  -2   8   4        727.14        895.98        26.36 o                         
  -1   8   4      10964.23      11214.87       103.89 o                         
   0   8   4       9954.24       9778.05        85.43 o                         
   1   8   4       2324.29       2624.55        46.01 o                         
   2   8   4         97.42        131.68        13.07 o                         
   3   8   4       5929.07       6128.48        64.61 o                         
   4   8   4       1281.59       1401.16        31.31 o                         
   5   8   4       1942.93       1741.17        36.99 o                         
   6   8   4          7.79         20.04        20.43 o                         
   7   8   4        459.51        429.70        33.76 o                         
   8   8   4        557.39        607.89        39.30 o                         
   9   8   4         71.34         33.80        43.14 o                         
  10   8   4          0.41        -10.81        62.84 o                         
 -11   9   4         33.81         41.56        34.09 o                         
 -10   9   4         75.93         69.77        33.60 o                         
  -9   9   4       1573.66       1700.40        65.04 o                         
  -8   9   4        264.49        185.65        38.65 o                         
  -7   9   4       3461.91       3526.95        85.63 o                         
  -6   9   4        218.60        245.31        36.30 o                         
  -5   9   4         25.75        -18.96        29.17 o                         
  -4   9   4         54.25         72.92        16.15 o                         
  -3   9   4       3356.97       3551.49        52.28 o                         
  -2   9   4         95.99         48.01        18.57 o                         
  -1   9   4        577.34        768.07        26.97 o                         
   0   9   4       8823.62       9051.26        81.78 o                         
   1   9   4       3170.54       3305.47        68.41 o                         
   2   9   4        748.66        631.64        28.65 o                         
   3   9   4        982.74       1110.72        29.23 o                         
   4   9   4        500.48        536.64        23.43 o                         
   5   9   4        826.28        841.98        28.49 o                         
   6   9   4          9.60         10.14        17.54 o                         
   7   9   4        474.52        465.62        37.36 o                         
   8   9   4        539.21        563.25        40.04 o                         
   9   9   4         73.03         26.13        40.57 o                         
  10   9   4          0.77        -56.64        56.71 o                         
 -11  10   4         17.13        119.68        36.37 o                         
 -10  10   4         86.67         91.43        34.19 o                         
  -9  10   4       1387.77       1419.05        59.96 o                         
  -8  10   4        897.91        915.09        49.45 o                         
  -7  10   4        163.18        151.14        60.39 o                         
  -6  10   4          0.68         11.42        34.07 o                         
  -5  10   4          0.07        -27.14        29.01 o                         
  -4  10   4        128.00        120.74        19.53 o                         
  -3  10   4        769.24        813.03        29.86 o                         
  -2  10   4        732.07        841.60        30.89 o                         
  -1  10   4         77.07         62.32        18.27 o                         
   0  10   4        486.73        488.80        17.79 o                         
   1  10   4       9189.66       9115.66        89.45 o                         
   2  10   4        178.17        186.27        21.65 o                         
   3  10   4       2041.66       1987.18        37.73 o                         
   4  10   4        209.30        244.13        20.31 o                         
   5  10   4          3.42          7.99        17.94 o                         
   6  10   4        358.82        312.42        23.40 o                         
   7  10   4         41.75         70.36        25.77 o                         
   8  10   4        186.46        198.64        39.96 o                         
   9  10   4         12.63        118.61        41.99 o                         
  10  10   4        268.61         97.39        62.94 o                         
 -10  11   4         45.43        -54.62        59.63 o                         
  -9  11   4        215.07        128.73        36.80 o                         
  -8  11   4       1353.75       1349.41        58.19 o                         
  -7  11   4        606.91        621.82        50.11 o                         
  -6  11   4        834.53        847.43        50.65 o                         
  -5  11   4        678.27        752.40        26.47 o                         
  -4  11   4         28.95          7.16        19.04 o                         
  -3  11   4        400.33        436.97        23.42 o                         
  -2  11   4        176.48        149.77        23.64 o                         
  -1  11   4        194.59        234.21        23.46 o                         
   0  11   4        747.49        770.94        41.10 o                         
   1  11   4       1056.49       1221.19        34.35 o                         
   2  11   4        424.98        370.32        28.65 o                         
   3  11   4        277.00        291.16        19.96 o                         
   4  11   4        525.50        544.30        26.55 o                         
   5  11   4        569.80        578.89        35.02 o                         
   6  11   4        991.67        999.64        41.22 o                         
   7  11   4       1913.00       1715.48        65.56 o                         
   8  11   4          5.13         -4.50        32.46 o                         
   9  11   4        661.36        751.01        78.61 o                         
  10  11   4        220.10        362.35        97.65 o                         
 -10  12   4        234.32        293.21        47.28 o                         
  -9  12   4         23.44         93.24        33.36 o                         
  -8  12   4         43.69         46.32        32.29 o                         
  -7  12   4        152.93        151.03        49.65 o                         
  -6  12   4       1727.00       1755.58        67.87 o                         
  -5  12   4        282.22        273.68        22.06 o                         
  -4  12   4         32.72         31.11        21.66 o                         
  -3  12   4       1039.39       1033.00        36.81 o                         
  -2  12   4         37.55         31.00        22.77 o                         
  -1  12   4        355.22        366.92        26.90 o                         
   0  12   4        632.19        768.12        31.88 o                         
   1  12   4       3910.44       3480.26        55.17 o                         
   2  12   4         12.81         12.25        14.02 o                         
   3  12   4        102.05        130.86        17.12 o                         
   4  12   4         27.37         34.23        20.14 o                         
   5  12   4          1.14         21.24        20.89 o                         
   6  12   4       1888.38       1935.25        62.13 o                         
   7  12   4          1.80        -19.51        59.56 o                         
   8  12   4        260.61        257.02        48.40 o                         
   9  12   4        525.77        573.84        76.63 o                         
  10  12   4         69.54         27.26        70.39 o                         
 -10  13   4         42.66         25.52        36.17 o                         
  -9  13   4        436.96        486.73        42.84 o                         
  -8  13   4        351.95        426.60        45.20 o                         
  -7  13   4        418.16        347.20        45.47 o                         
  -6  13   4       9203.49       9127.18       150.84 o                         
  -5  13   4       8934.65       8614.09       112.09 o                         
  -4  13   4         35.56         47.98        21.86 o                         
  -3  13   4         68.38         32.24        22.16 o                         
  -2  13   4        212.02        197.87        26.63 o                         
  -1  13   4       5753.99       5465.76        82.62 o                         
   0  13   4         13.47          1.55        19.90 o                         
   1  13   4        760.26        778.36        29.84 o                         
   2  13   4        323.83        354.78        24.38 o                         
   3  13   4       2546.07       2482.32        46.23 o                         
   4  13   4       1075.35       1038.14        47.00 o                         
   5  13   4        118.93        119.76        23.68 o                         
   6  13   4        589.08        716.25        39.12 o                         
   7  13   4       1126.76       1020.21        69.66 o                         
   8  13   4         22.81         45.57        63.16 o                         
   9  13   4        593.66        509.30        72.25 o                         
 -10  14   4        680.28        730.09        63.62 o                         
  -9  14   4        514.22        646.86        51.35 o                         
  -8  14   4         18.22        -12.84        33.62 o                         
  -7  14   4        331.62        329.13        49.27 o                         
  -6  14   4       1132.00       1269.54        82.99 o                         
  -5  14   4       1086.49       1113.27        38.61 o                         
  -4  14   4        595.30        546.99        50.33 o                         
  -3  14   4        249.28        205.25        29.47 o                         
  -2  14   4        149.41        141.93        25.02 o                         
  -1  14   4        220.74        216.83        26.58 o                         
   0  14   4        322.61        298.64        30.98 o                         
   1  14   4       1101.80       1039.12        35.10 o                         
   2  14   4         66.31         38.60        17.08 o                         
   3  14   4        285.88        313.26        19.35 o                         
   4  14   4        894.83        934.13        38.33 o                         
   5  14   4       2504.91       2428.66        66.50 o                         
   6  14   4        789.81        926.43        59.22 o                         
   7  14   4          2.67         18.24        46.15 o                         
   8  14   4        266.01        298.83        58.53 o                         
   9  14   4         61.00         84.92        57.45 o                         
  -9  15   4         45.34        110.53        39.19 o                         
  -8  15   4       1132.67       1188.21        69.89 o                         
  -7  15   4         81.03         86.19        46.85 o                         
  -6  15   4          6.86        -19.30        38.12 o                         
  -5  15   4        108.29        175.67        46.61 o                         
  -4  15   4       1307.89       1324.92        50.24 o                         
  -3  15   4       1033.08       1047.38        70.30 o                         
  -2  15   4         74.44         41.78        27.84 o                         
  -1  15   4       1145.38       1036.08        49.44 o                         
   0  15   4          3.30          0.80        35.58 o                         
   1  15   4        279.71        335.71        39.36 o                         
   2  15   4        191.07        213.60        22.45 o                         
   3  15   4        932.28        910.94        61.88 o                         
   4  15   4        605.99        651.34        70.53 o                         
   5  15   4        181.82        180.47        43.18 o                         
   6  15   4        162.64        187.16        60.61 o                         
   7  15   4        567.47        580.91        77.56 o                         
   8  15   4        471.85        551.84        82.18 o                         
   9  15   4        146.87        180.51        72.71 o                         
  -9  16   4         74.96         33.31        58.70 o                         
  -8  16   4        369.07        452.57        79.45 o                         
  -7  16   4        450.00        310.13        59.35 o                         
  -6  16   4       4983.00       4805.10       115.64 o                         
  -5  16   4        192.97        243.28        37.20 o                         
  -4  16   4        319.63        247.64        37.65 o                         
  -3  16   4        179.78        198.43        39.01 o                         
  -2  16   4        813.19        873.89        48.90 o                         
  -1  16   4       4608.04       4285.77       107.00 o                         
   0  16   4         90.07        107.18        27.27 o                         
   1  16   4         58.04         48.70        20.58 o                         
   2  16   4        216.79        177.57        24.75 o                         
   3  16   4          8.20         54.13        50.17 o                         
   4  16   4        420.98        358.80        51.33 o                         
   5  16   4        153.52        150.81        66.96 o                         
   6  16   4         12.23         -9.84        61.51 o                         
   7  16   4         41.93        -38.13        88.94 o                         
   8  16   4        104.80        167.46        62.49 o                         
  -9  17   4         41.46         72.65        58.21 o                         
  -8  17   4         66.32        117.06       112.77 o                         
  -7  17   4        383.86        472.76        65.08 o                         
  -6  17   4        240.09        248.82        66.92 o                         
  -5  17   4          2.09         24.32        34.56 o                         
  -4  17   4       1876.07       1764.65       103.73 o                         
  -3  17   4        147.28        221.13        41.28 o                         
  -2  17   4       4787.60       4673.33       108.56 o                         
  -1  17   4       1032.46        991.29        45.55 o                         
   0  17   4       2708.71       2961.59        84.72 o                         
   1  17   4          1.99         10.29        19.66 o                         
   2  17   4        607.09        588.95        38.52 o                         
   3  17   4        236.49        160.17        49.35 o                         
   4  17   4          3.24        -20.42        43.77 o                         
   5  17   4        180.22        197.88        59.23 o                         
   6  17   4        590.10        482.04        76.13 o                         
   7  17   4          3.21         98.43       170.66 o                         
   8  17   4          2.73         26.80        58.24 o                         
  -8  18   4          0.21        -55.34       103.20 o                         
  -7  18   4         26.50        -40.39        52.40 o                         
  -6  18   4        262.55        194.06        55.17 o                         
  -5  18   4        737.36        823.56        69.06 o                         
  -4  18   4       1358.22       1391.43       137.17 o                         
  -3  18   4       1516.40       1437.23        65.63 o                         
  -2  18   4       3437.08       3161.63        88.54 o                         
  -1  18   4        399.63        410.05        44.43 o                         
   0  18   4        440.86        551.37        51.76 o                         
   1  18   4          4.25         19.53        31.48 o                         
   2  18   4        780.03        834.91        80.28 o                         
   3  18   4         11.55        125.83        48.84 o                         
   4  18   4        633.12        670.02        84.58 o                         
   5  18   4          0.17         28.99        59.70 o                         
   6  18   4         17.37         36.93        62.67 o                         
   7  18   4         22.55        -24.91        59.51 o                         
   8  18   4          0.02        -58.81        61.99 o                         
  -8  19   4         10.92        114.51        58.90 o                         
  -7  19   4        218.82        111.23        70.23 o                         
  -6  19   4        232.87        207.45        63.44 o                         
  -5  19   4        326.40        396.03        62.68 o                         
  -4  19   4        157.10         89.04        60.75 o                         
  -3  19   4       2133.69       1983.65        76.95 o                         
  -2  19   4        348.89        326.97        46.54 o                         
  -1  19   4        232.28        274.91        40.94 o                         
   0  19   4         64.54         76.08        38.65 o                         
   1  19   4        166.94        168.71        57.12 o                         
   2  19   4       2262.50       2054.73        95.20 o                         
   3  19   4        125.27        116.20        52.91 o                         
   4  19   4          4.38        135.46        83.15 o                         
   5  19   4        105.34         69.21        71.26 o                         
   6  19   4        811.37        790.92        99.21 o                         
   7  19   4         43.40         25.70        66.75 o                         
  -7  20   4         20.86         21.57        57.79 o                         
  -6  20   4          6.94         -3.29        53.37 o                         
  -5  20   4        187.25        261.29        77.15 o                         
  -4  20   4         32.82         57.95        40.35 o                         
  -3  20   4          2.50        -33.28        37.55 o                         
  -2  20   4       1190.03       1215.95        65.67 o                         
  -1  20   4        145.86        189.76        42.59 o                         
   0  20   4        165.69        161.31        51.83 o                         
   1  20   4        884.96        971.14       113.08 o                         
   2  20   4       1974.32       2166.74       107.91 o                         
   3  20   4          0.74         59.23        55.54 o                         
   4  20   4        556.89        560.82        71.51 o                         
   5  20   4         41.94        -60.79        60.79 o                         
   6  20   4        134.87        260.81       171.13 o                         
   7  20   4         98.34        159.26        93.46 o                         
  -7  21   4         38.23        -73.46       137.02 o                         
  -6  21   4        820.73        790.77        99.07 o                         
  -5  21   4         11.05        -32.21        56.57 o                         
  -4  21   4         48.56          1.06        53.98 o                         
  -3  21   4        158.55        147.28        44.03 o                         
  -2  21   4          1.31         26.03        51.58 o                         
  -1  21   4        704.67        658.44        66.03 o                         
   0  21   4        156.05        131.60        61.42 o                         
   1  21   4        244.30        302.86        56.68 o                         
   2  21   4        715.67        781.44        70.88 o                         
   3  21   4         17.25        127.46        51.34 o                         
   4  21   4        200.20        160.37        77.63 o                         
   5  21   4          9.87         71.81        61.92 o                         
   6  21   4        654.63        775.74       100.63 o                         
  -6  22   4        414.51        601.34       113.54 o                         
  -5  22   4        714.84        845.71        84.01 o                         
  -4  22   4       1672.05       1892.27       106.39 o                         
  -3  22   4         63.68        -15.84        58.62 o                         
  -2  22   4         63.41         47.43        51.23 o                         
  -1  22   4         63.78         86.06        52.81 o                         
   0  22   4         89.57        100.65        52.65 o                         
   1  22   4          1.65         18.88        50.11 o                         
   2  22   4          0.90         94.85       100.76 o                         
   3  22   4        152.97        237.33        56.74 o                         
   4  22   4         19.92          3.01        60.11 o                         
   5  22   4        305.68        480.95        75.61 o                         
  -5  23   4         22.51         73.26       110.60 o                         
  -4  23   4        211.66        194.88       117.50 o                         
  -3  23   4        151.81        239.00        71.01 o                         
  -2  23   4          2.57        -33.97        60.55 o                         
  -1  23   4        178.37        222.31       106.86 o                         
   0  23   4          0.58         45.42        54.08 o                         
   1  23   4          1.98         42.87        65.73 o                         
   2  23   4         53.10        -51.14        52.63 o                         
   3  23   4        385.81        295.88        57.36 o                         
   4  23   4        204.99         68.39        64.20 o                         
  -4  24   4        156.17        209.12        87.86 o                         
  -3  24   4        646.54        816.38       113.83 o                         
  -2  24   4        255.45        146.80        67.21 o                         
  -1  24   4         65.48         47.77        67.71 o                         
   0  24   4        258.24        268.98       143.02 o                         
   1  24   4         18.82        109.19        56.91 o                         
   2  24   4          0.79         17.55        51.04 o                         
   3  24   4          9.55        -56.35        56.35 o                         
  -2  25   4          5.19        -55.37        55.37 o                         
  -1  25   4         87.35        126.10        65.15 o                         
   0  25   4         55.80         97.85        91.45 o                         
   1  25   4         83.57        -15.50        66.06 o                         
   2  25   4        214.16        138.65        85.09 o                         
 -12   1   5         74.66        -33.54       124.30 o                         
 -11   1   5        201.30        231.91        44.54 o                         
 -10   1   5        306.09        323.20        50.24 o                         
  -9   1   5        186.75        157.44        32.21 o                         
  -8   1   5        152.05        154.98        23.32 o                         
  -7   1   5        171.69        140.29        21.61 o                         
  -6   1   5        915.06        959.94        31.99 o                         
  -5   1   5       1100.36       1144.37        53.46 o                         
  -4   1   5         72.18         39.73        16.14 o                         
  -3   1   5       1339.02       1442.38        28.62 o                         
  -2   1   5      13612.25      13177.30       117.52 o                         
  -1   1   5       1981.86       1685.16        34.26 o                         
   0   1   5     174373.58     174020.38      1328.17 o                         
   1   1   5      40685.11      39334.18       324.77 o                         
   2   1   5        827.62        913.37        18.54 o                         
   3   1   5         49.61         82.63        12.22 o                         
   4   1   5        259.68        263.30        15.87 o                         
   5   1   5         23.73         21.00        18.42 o                         
   6   1   5        263.53        270.65        17.53 o                         
   7   1   5         59.87         58.91        17.40 o                         
   8   1   5       2610.21       2373.60        52.73 o                         
   9   1   5        254.94        242.27        44.07 o                         
  10   1   5          4.53         67.53        48.99 o                         
  11   1   5        103.06         71.42        52.79 o                         
 -12   2   5        205.70        209.96        67.41 o                         
 -11   2   5         38.08         48.29        40.67 o                         
 -10   2   5         12.36         32.97        36.49 o                         
  -9   2   5       2118.73       2179.52        69.70 o                         
  -8   2   5        987.38       1068.82        34.75 o                         
  -7   2   5        786.16        846.53        30.06 o                         
  -6   2   5        103.92        114.01        19.38 o                         
  -5   2   5      10347.01      10774.39       104.22 o                         
  -4   2   5       3725.81       3597.15        48.33 o                         
  -3   2   5       5279.64       4995.12        60.68 o                         
  -2   2   5      27073.24      26086.88       212.31 o                         
  -1   2   5       3612.24       3804.04        49.70 o                         
   0   2   5      13077.84      12943.13       103.44 o                         
   1   2   5        123.41         87.39        11.69 o                         
   2   2   5       1170.82       1336.41        22.51 o                         
   3   2   5        478.54        429.68        13.54 o                         
   4   2   5         49.01         56.83        10.11 o                         
   5   2   5        148.34        143.00        14.56 o                         
   6   2   5         27.48         12.54        15.06 o                         
   7   2   5         12.76          3.53        17.46 o                         
   8   2   5          5.25        -10.51        24.92 o                         
   9   2   5         34.70         48.35        44.15 o                         
  10   2   5          6.74         -0.42        47.05 o                         
  11   2   5          0.43         49.96        48.84 o                         
 -12   3   5         18.33         -0.89        70.31 o                         
 -11   3   5        155.49        209.75        44.04 o                         
 -10   3   5        722.60        769.66        65.58 o                         
  -9   3   5       2024.11       1899.59        72.83 o                         
  -8   3   5          3.80         30.73        33.96 o                         
  -7   3   5       8273.86       8293.00        99.02 o                         
  -6   3   5        100.89        100.29        16.26 o                         
  -5   3   5       1711.72       1912.30        34.83 o                         
  -4   3   5          5.42        -10.66        14.86 o                         
  -3   3   5       2371.49       2639.00        38.29 o                         
  -2   3   5      46738.18      45950.47       372.92 o                         
  -1   3   5       2636.59       2498.05        39.27 o                         
   0   3   5       5240.68       5478.89        61.48 o                         
   1   3   5      22212.70      21494.87       152.63 o                         
   2   3   5       1642.15       1644.66        24.23 o                         
   3   3   5       3169.76       2925.98        35.46 o                         
   4   3   5        156.78        298.58        14.68 o                         
   5   3   5         18.89         40.01        13.94 o                         
   6   3   5        678.08        747.71        26.57 o                         
   7   3   5       1215.53       1311.99        33.62 o                         
   8   3   5        793.24        693.47        33.57 o                         
   9   3   5         72.82         57.65        43.98 o                         
  10   3   5        804.57        758.99        66.53 o                         
  11   3   5         27.62         37.97        61.20 o                         
 -11   4   5         43.00         22.43        34.59 o                         
 -10   4   5        909.06        970.46        55.62 o                         
  -9   4   5       4151.04       3720.07       102.49 o                         
  -8   4   5         64.91         94.03        39.25 o                         
  -7   4   5        572.05        615.10        39.60 o                         
  -6   4   5        176.74        179.87        30.66 o                         
  -5   4   5        162.65        332.71        34.14 o                         
  -4   4   5       1215.39       1149.69        32.93 o                         
  -3   4   5      11412.58      11114.01       151.83 o                         
  -2   4   5       1652.59       1452.63        30.96 o                         
  -1   4   5      16537.82      15900.22       146.92 o                         
   0   4   5        430.53        345.96        17.27 o                         
   1   4   5       1644.04       1680.66        25.71 o                         
   2   4   5       5938.06       5903.88        51.75 o                         
   3   4   5        793.08        775.46        18.98 o                         
   4   4   5        403.13        399.16        16.15 o                         
   5   4   5       1077.30       1033.02        26.77 o                         
   6   4   5       1111.86       1139.80        28.52 o                         
   7   4   5       1717.46       1833.03        53.34 o                         
   8   4   5       2478.39       2421.28        57.64 o                         
   9   4   5         71.95         50.66        43.58 o                         
  10   4   5          0.21        -82.80        82.80 o                         
  11   4   5        367.88        369.70       112.00 o                         
 -11   5   5        227.28        186.67        46.15 o                         
 -10   5   5         27.31         25.82        35.10 o                         
  -9   5   5        182.73        211.96        37.40 o                         
  -8   5   5         21.00         20.20        31.79 o                         
  -7   5   5         13.03        -16.39        29.43 o                         
  -6   5   5        389.58        416.06        37.13 o                         
  -5   5   5        126.88        128.08        24.80 o                         
  -4   5   5          6.45          8.83        13.73 o                         
  -3   5   5      17449.39      17524.58       150.84 o                         
  -2   5   5       1787.69       1712.13        37.41 o                         
  -1   5   5       9797.72       9623.83        93.03 o                         
   0   5   5      34618.96      33459.62       262.16 o                         
   1   5   5       5075.29       4654.42        51.36 o                         
   2   5   5      33291.74      33144.03       232.80 o                         
   3   5   5        419.49        389.10        16.03 o                         
   4   5   5       4347.04       4594.52        53.06 o                         
   5   5   5       2967.32       2942.50        43.26 o                         
   6   5   5        155.03        152.85        16.80 o                         
   7   5   5       1310.05       1304.68        35.08 o                         
   8   5   5         55.39         54.78        30.14 o                         
   9   5   5       1258.88       1355.53        76.26 o                         
  10   5   5         97.33        161.49        48.40 o                         
  11   5   5         49.93         80.50        56.35 o                         
 -11   6   5          0.62        -17.70        34.80 o                         
 -10   6   5        557.76        516.04        43.21 o                         
  -9   6   5         16.85         86.14        34.67 o                         
  -8   6   5        663.52        644.07        46.27 o                         
  -7   6   5          2.85         -4.75        32.96 o                         
  -6   6   5       9180.58       9029.02       181.15 o                         
  -5   6   5       1207.53       1337.82        86.53 o                         
  -4   6   5        239.43        248.49        30.29 o                         
  -3   6   5       1790.10       1571.23        40.78 o                         
  -2   6   5        560.89        566.94        23.31 o                         
  -1   6   5         98.70         95.58        14.44 o                         
   0   6   5      21699.39      21890.25       238.32 o                         
   1   6   5       2125.85       2191.68        35.97 o                         
   2   6   5       2232.90       2166.34        34.87 o                         
   3   6   5       5421.77       5706.17        54.70 o                         
   4   6   5         28.56         33.92        14.80 o                         
   5   6   5        498.64        580.07        24.54 o                         
   6   6   5         90.73         99.79        17.79 o                         
   7   6   5          2.91         12.00        17.22 o                         
   8   6   5         47.50        109.79        28.33 o                         
   9   6   5        129.48        130.25        46.47 o                         
  10   6   5          0.09         -5.52        45.96 o                         
 -11   7   5         48.08         52.51        36.83 o                         
 -10   7   5        498.44        574.62        45.16 o                         
  -9   7   5       1461.20       1517.39        79.41 o                         
  -8   7   5         53.30        105.41        35.22 o                         
  -7   7   5       2821.63       2748.71        79.58 o                         
  -6   7   5        558.64        586.21        45.78 o                         
  -5   7   5       2102.59       2340.06        74.31 o                         
  -4   7   5        394.60        411.49        24.45 o                         
  -3   7   5       1392.14       1650.25        37.20 o                         
  -2   7   5       2948.21       3065.73        47.15 o                         
  -1   7   5        211.43        190.20        20.17 o                         
   0   7   5        139.98        151.16        13.49 o                         
   1   7   5       2300.37       2513.67        40.74 o                         
   2   7   5        250.29        200.52        16.29 o                         
   3   7   5        548.21        617.34        20.16 o                         
   4   7   5         15.96         22.12        15.32 o                         
   5   7   5       1027.09       1049.13        34.84 o                         
   6   7   5         83.09         61.44        25.65 o                         
   7   7   5       2130.29       2300.22        51.51 o                         
   8   7   5          5.59        -43.62        43.62 o                         
   9   7   5          0.43        -11.56        42.62 o                         
  10   7   5          0.05         -4.17        45.11 o                         
 -11   8   5          7.66         27.18        35.46 o                         
 -10   8   5         99.50         75.05        32.99 o                         
  -9   8   5        608.69        651.85        46.48 o                         
  -8   8   5         35.28         36.50        30.25 o                         
  -7   8   5        208.11        331.89        46.72 o                         
  -6   8   5        232.71        252.22        43.11 o                         
  -5   8   5        153.61        174.62        39.93 o                         
  -4   8   5        152.39        206.22        24.53 o                         
  -3   8   5       2728.85       2833.34        48.94 o                         
  -2   8   5       6900.11       7423.04        72.09 o                         
  -1   8   5       4199.20       4167.75        58.31 o                         
   0   8   5       5596.02       5663.66        56.80 o                         
   1   8   5          5.16         -0.43        16.55 o                         
   2   8   5       2031.48       1926.70        35.90 o                         
   3   8   5       1027.87       1052.55        25.57 o                         
   4   8   5        271.20        233.38        18.72 o                         
   5   8   5       1632.37       1509.39        34.39 o                         
   6   8   5        510.49        501.33        24.38 o                         
   7   8   5        324.27        276.68        29.68 o                         
   8   8   5        418.45        381.65        40.64 o                         
   9   8   5         39.80        110.12        82.27 o                         
  10   8   5        642.03        680.90        78.90 o                         
 -11   9   5         50.85         31.91        43.94 o                         
 -10   9   5        299.51        370.02        42.02 o                         
  -9   9   5         18.89         79.47        33.95 o                         
  -8   9   5       3659.94       3580.99        83.42 o                         
  -7   9   5         13.12         -5.77        30.23 o                         
  -6   9   5        102.44        102.89        35.18 o                         
  -5   9   5        159.29         94.72        31.77 o                         
  -4   9   5       9693.46       9864.25       104.66 o                         
  -3   9   5        807.11        950.69        29.70 o                         
  -2   9   5       1059.26       1151.88        43.96 o                         
  -1   9   5       8828.43       8824.75        90.85 o                         
   0   9   5        125.42         86.60        12.74 o                         
   1   9   5        486.91        561.07        26.59 o                         
   2   9   5       1464.91       1476.51        36.60 o                         
   3   9   5       6607.10       6731.46        73.20 o                         
   4   9   5       1504.73       1540.68        34.84 o                         
   5   9   5       1470.53       1550.57        37.28 o                         
   6   9   5       1195.71       1173.48        37.46 o                         
   7   9   5        349.65        401.11        32.83 o                         
   8   9   5        219.23        177.27        37.40 o                         
   9   9   5        241.55        244.61        69.12 o                         
  10   9   5         98.37        109.14        66.64 o                         
 -11  10   5        108.90        109.45        33.57 o                         
 -10  10   5         19.66         23.74        33.19 o                         
  -9  10   5         93.60         39.48        32.83 o                         
  -8  10   5        130.54         69.66        31.38 o                         
  -7  10   5        536.10        517.34        47.13 o                         
  -6  10   5        563.08        552.09        44.60 o                         
  -5  10   5       1003.98       1057.93        50.31 o                         
  -4  10   5       2863.51       2901.38        55.70 o                         
  -3  10   5        715.82        669.96        26.77 o                         
  -2  10   5       3473.85       3708.30        59.19 o                         
  -1  10   5          9.64         27.71        16.87 o                         
   0  10   5         39.31         19.78        21.94 o                         
   1  10   5        396.90        292.47        21.19 o                         
   2  10   5        391.04        406.85        28.15 o                         
   3  10   5          3.86          2.38        14.19 o                         
   4  10   5         46.79          0.89        16.51 o                         
   5  10   5       2259.36       2250.51        50.72 o                         
   6  10   5        435.64        394.02        27.19 o                         
   7  10   5       1877.48       1755.41        59.70 o                         
   8  10   5         85.08        171.02        36.76 o                         
   9  10   5         17.93         81.88        57.93 o                         
  10  10   5         89.18         13.99        67.98 o                         
 -10  11   5        402.69        462.57        43.97 o                         
  -9  11   5        252.65        222.31        37.71 o                         
  -8  11   5       1348.10       1096.56        58.77 o                         
  -7  11   5         36.81         66.58        38.06 o                         
  -6  11   5        755.83        780.03        50.02 o                         
  -5  11   5        296.23        330.75        20.35 o                         
  -4  11   5        101.72         59.81        20.00 o                         
  -3  11   5        436.98        413.25        25.39 o                         
  -2  11   5        110.09        133.38        22.90 o                         
  -1  11   5       2561.57       2675.08        57.60 o                         
   0  11   5          7.11         24.05        18.47 o                         
   1  11   5       1945.85       1886.21        43.74 o                         
   2  11   5        734.21        783.82        31.85 o                         
   3  11   5       4831.36       4610.10        76.22 o                         
   4  11   5        742.85        756.86        28.59 o                         
   5  11   5          0.68        -17.30        17.30 o                         
   6  11   5       2786.57       2621.57        65.66 o                         
   7  11   5        381.53        412.51        49.53 o                         
   8  11   5        127.62         40.28        48.87 o                         
   9  11   5        140.47        234.29        66.96 o                         
  10  11   5         34.81        279.01       107.62 o                         
 -10  12   5         94.99         84.40        38.90 o                         
  -9  12   5        268.31        420.72        58.07 o                         
  -8  12   5          0.21         -7.49        33.94 o                         
  -7  12   5        476.40        379.01        44.42 o                         
  -6  12   5        228.10        280.53        45.00 o                         
  -5  12   5        591.03        612.53        28.12 o                         
  -4  12   5        399.20        433.76        27.87 o                         
  -3  12   5       1536.79       1511.71        44.83 o                         
  -2  12   5       1221.19       1326.24        43.45 o                         
  -1  12   5       2522.28       2446.75        51.42 o                         
   0  12   5       1836.51       1784.93        49.33 o                         
   1  12   5       6309.56       5970.28        92.16 o                         
   2  12   5        169.29        221.09        35.16 o                         
   3  12   5       1804.91       1806.59        61.22 o                         
   4  12   5        107.88        164.28        29.03 o                         
   5  12   5       3019.01       2906.60        55.76 o                         
   6  12   5       4714.52       4363.96        84.85 o                         
   7  12   5       1107.79       1120.45        54.31 o                         
   8  12   5          4.70        -21.58        64.43 o                         
   9  12   5         63.33         75.10        61.55 o                         
 -10  13   5        913.30        968.48        66.68 o                         
  -9  13   5          2.52          8.64        31.63 o                         
  -8  13   5        323.80        253.02        48.16 o                         
  -7  13   5        347.74        386.67        59.56 o                         
  -6  13   5       2155.03       2125.23        73.38 o                         
  -5  13   5       4499.19       4568.55        72.70 o                         
  -4  13   5        412.24        433.69        28.28 o                         
  -3  13   5         28.35         17.97        25.03 o                         
  -2  13   5         19.53         24.77        22.60 o                         
  -1  13   5        618.38        607.47        32.09 o                         
   0  13   5        682.57        678.82        31.06 o                         
   1  13   5        109.25        178.52        25.62 o                         
   2  13   5        499.67        612.36        43.83 o                         
   3  13   5        245.17        329.89        48.18 o                         
   4  13   5        412.13        411.36        23.44 o                         
   5  13   5        806.30        822.86        38.45 o                         
   6  13   5        101.07        166.70        31.78 o                         
   7  13   5          4.37         61.75        41.47 o                         
   8  13   5        284.11        134.05        68.10 o                         
   9  13   5         10.70         75.93        59.68 o                         
 -10  14   5         30.76         40.57        36.78 o                         
  -9  14   5        244.27        311.01        44.39 o                         
  -8  14   5        281.36        260.22        45.55 o                         
  -7  14   5       1142.06       1259.28        64.38 o                         
  -6  14   5       2083.07       1994.26        72.62 o                         
  -5  14   5        101.43        103.40        29.07 o                         
  -4  14   5        345.59        365.91        33.19 o                         
  -3  14   5         17.61         -2.23        24.35 o                         
  -2  14   5        702.80        750.02        37.83 o                         
  -1  14   5       5005.97       4956.83        85.45 o                         
   0  14   5         18.80          8.11        36.20 o                         
   1  14   5       2793.07       2723.87        66.98 o                         
   2  14   5         27.91         38.79        36.44 o                         
   3  14   5        226.47        401.89        69.37 o                         
   4  14   5        688.63        682.79        54.78 o                         
   5  14   5       3840.00       4024.41        86.28 o                         
   6  14   5       2272.55       2212.53        83.77 o                         
   7  14   5         82.18         -8.98        53.22 o                         
   8  14   5        551.36        568.59        64.79 o                         
   9  14   5        824.78        938.68        86.66 o                         
  -9  15   5         20.00        -35.91        47.63 o                         
  -8  15   5          7.22         50.96        49.07 o                         
  -7  15   5        287.92        405.35        46.69 o                         
  -6  15   5          0.19        -35.29        35.29 o                         
  -5  15   5        229.53        314.51        36.43 o                         
  -4  15   5       1017.22       1092.47        48.54 o                         
  -3  15   5        393.44        489.34        42.83 o                         
  -2  15   5          9.17         14.77        27.05 o                         
  -1  15   5        411.01        429.45        32.58 o                         
   0  15   5        183.04        175.23        27.62 o                         
   1  15   5       1347.99       1258.59        34.75 o                         
   2  15   5        353.77        366.50        46.27 o                         
   3  15   5        709.65        732.07        60.87 o                         
   4  15   5       1071.26       1126.19        67.14 o                         
   5  15   5        583.87        578.45        55.66 o                         
   6  15   5         79.88        146.61        53.73 o                         
   7  15   5        141.00        182.15        53.65 o                         
   8  15   5         58.32        146.27        54.36 o                         
   9  15   5         95.75        139.30        62.89 o                         
  -9  16   5          8.22        -20.36        43.21 o                         
  -8  16   5       1048.13       1178.41        87.14 o                         
  -7  16   5         38.37         35.06        48.44 o                         
  -6  16   5          0.07         45.09        47.18 o                         
  -5  16   5        638.39        638.17        45.69 o                         
  -4  16   5        930.77        917.64        71.09 o                         
  -3  16   5       1048.03       1088.03        64.50 o                         
  -2  16   5       5270.92       5246.04       124.41 o                         
  -1  16   5       1151.04       1163.60        65.82 o                         
   0  16   5       2223.97       2271.71        57.89 o                         
   1  16   5         15.97         19.00        16.19 o                         
   2  16   5        875.13        837.16        48.13 o                         
   3  16   5       3465.91       3204.99       103.36 o                         
   4  16   5        504.63        537.16        55.90 o                         
   5  16   5        826.31        955.94        71.59 o                         
   6  16   5        167.74        302.17        55.56 o                         
   7  16   5          0.06         51.94        67.26 o                         
   8  16   5         28.02         32.09        74.03 o                         
  -9  17   5         29.00        102.97       115.10 o                         
  -8  17   5        624.20        648.88        73.35 o                         
  -7  17   5          0.77        -39.78        58.35 o                         
  -6  17   5        151.55        170.44        54.07 o                         
  -5  17   5          0.30          8.83        49.56 o                         
  -4  17   5        214.86        176.43        39.11 o                         
  -3  17   5        490.61        460.84        46.51 o                         
  -2  17   5          7.35        -25.68        25.68 o                         
  -1  17   5       1396.04       1208.59        48.92 o                         
   0  17   5        141.99        142.42        26.46 o                         
   1  17   5        190.82        164.39        22.93 o                         
   2  17   5        549.53        593.44        47.03 o                         
   3  17   5        868.01        966.94        69.59 o                         
   4  17   5        136.88        125.23        63.12 o                         
   5  17   5        131.28        209.97        50.94 o                         
   6  17   5        274.64        197.66        54.81 o                         
   7  17   5          0.04         46.49        56.14 o                         
   8  17   5         19.24         52.74        69.29 o                         
  -8  18   5        187.80        322.68        67.99 o                         
  -7  18   5        212.24        170.69        93.73 o                         
  -6  18   5        683.40        780.70        87.16 o                         
  -5  18   5        492.54        467.46        59.00 o                         
  -4  18   5        198.68        241.52        43.24 o                         
  -3  18   5       5625.35       5514.39       117.99 o                         
  -2  18   5        334.40        337.46        41.71 o                         
  -1  18   5       1753.91       1980.46       117.45 o                         
   0  18   5         11.90         17.78        38.78 o                         
   1  18   5        713.40        724.74       109.57 o                         
   2  18   5         37.60         41.83        30.43 o                         
   3  18   5         99.71        135.29        48.31 o                         
   4  18   5        344.52        335.75        52.01 o                         
   5  18   5        268.86        381.50        76.92 o                         
   6  18   5        173.13        137.55        50.02 o                         
   7  18   5         88.93        111.96        75.83 o                         
  -8  19   5         46.94        189.63       109.70 o                         
  -7  19   5         27.58        -47.54        67.55 o                         
  -6  19   5        511.05        500.41        62.83 o                         
  -5  19   5        330.92        245.15        55.15 o                         
  -4  19   5         22.46         89.56        39.22 o                         
  -3  19   5        370.73        307.25        45.26 o                         
  -2  19   5       1295.27       1156.21        62.61 o                         
  -1  19   5       2057.36       1828.77        69.90 o                         
   0  19   5       1388.20       1388.34        86.76 o                         
   1  19   5         19.70         28.02        51.90 o                         
   2  19   5         51.76         83.08        51.53 o                         
   3  19   5         39.88         12.94        49.93 o                         
   4  19   5        863.56        881.75       115.27 o                         
   5  19   5          3.30        -11.80        60.74 o                         
   6  19   5          8.88        140.68        99.70 o                         
   7  19   5         70.45        -87.16        87.16 o                         
  -7  20   5        685.13        667.73        80.11 o                         
  -6  20   5       1143.23       1192.65        90.36 o                         
  -5  20   5         84.63        106.73        90.54 o                         
  -4  20   5        676.45        800.75        58.55 o                         
  -3  20   5       3279.97       3181.62        95.49 o                         
  -2  20   5        508.08        579.32        53.70 o                         
  -1  20   5        486.54        493.70        62.07 o                         
   0  20   5       1055.21        973.27        70.50 o                         
   1  20   5          4.67         -4.88        57.51 o                         
   2  20   5          4.70         29.04        63.33 o                         
   3  20   5        155.85        108.74        55.63 o                         
   4  20   5       1119.11       1174.11        80.10 o                         
   5  20   5         11.22         93.94        90.27 o                         
   6  20   5        314.66        374.21        86.24 o                         
  -7  21   5         23.99         64.74        60.77 o                         
  -6  21   5        730.93        837.46       129.47 o                         
  -5  21   5         23.89        139.89        58.25 o                         
  -4  21   5        245.51        174.96        53.72 o                         
  -3  21   5        147.81        163.51        42.60 o                         
  -2  21   5        252.77        291.09        58.18 o                         
  -1  21   5         72.51         87.54        65.47 o                         
   0  21   5        626.42        731.23        66.83 o                         
   1  21   5        556.46        649.00        87.08 o                         
   2  21   5        870.28        968.35        82.81 o                         
   3  21   5        205.50        267.67        61.21 o                         
   4  21   5          1.32        -74.84        74.84 o                         
   5  21   5        217.98        210.36        74.19 o                         
   6  21   5        210.87        169.96        74.27 o                         
  -6  22   5         98.40        115.84        84.19 o                         
  -5  22   5          0.02         30.68        56.31 o                         
  -4  22   5         23.37        163.53        85.38 o                         
  -3  22   5        545.92        566.61        97.65 o                         
  -2  22   5        284.71        254.79        78.75 o                         
  -1  22   5         40.63         48.44        53.72 o                         
   0  22   5        228.90        208.84        59.10 o                         
   1  22   5         44.47        115.73        72.30 o                         
   2  22   5        409.59        509.70        62.87 o                         
   3  22   5          2.04         -2.88        55.20 o                         
   4  22   5        103.08        176.80       127.47 o                         
   5  22   5        831.49        635.50       139.74 o                         
  -5  23   5          2.26        152.57        88.00 o                         
  -4  23   5          1.28         74.56        97.11 o                         
  -3  23   5         36.91         36.21        67.97 o                         
  -2  23   5       1958.31       2020.06       113.47 o                         
  -1  23   5        165.15        178.19        58.64 o                         
   0  23   5         35.74         43.38        56.39 o                         
   1  23   5          8.33        -30.14        51.92 o                         
   2  23   5         24.19        -48.85        48.85 o                         
   3  23   5         25.64         88.06        50.88 o                         
   4  23   5        995.55        986.47        97.05 o                         
  -4  24   5        389.66        586.78       124.30 o                         
  -3  24   5         30.50         65.57        78.07 o                         
  -2  24   5        451.92        520.83        76.98 o                         
  -1  24   5        239.00        277.44        70.10 o                         
   0  24   5        119.49         37.96        84.77 o                         
   1  24   5         46.29         64.27        54.32 o                         
   2  24   5        180.77        116.01        65.29 o                         
   3  24   5          0.56        -45.83        90.99 o                         
  -2  25   5        447.93        572.88        97.70 o                         
  -1  25   5        386.12        465.01       100.92 o                         
   0  25   5        841.27       1213.98       100.82 o                         
   1  25   5       1106.62       1369.08       144.81 o                         
 -12   0   6        452.55        420.84       126.08 o                         
 -11   0   6       3977.95       3249.28       148.91 o                         
 -10   0   6        667.93        700.12        80.89 o                         
  -9   0   6       1791.17       1628.14       118.45 o                         
  -8   0   6          1.37          9.01        30.57 o                         
  -7   0   6         42.99        103.50        31.68 o                         
  -6   0   6        145.28        159.73        31.86 o                         
  -5   0   6         10.80         -0.43        31.21 o                         
  -4   0   6       1153.13       1410.69        42.72 o                         
  -3   0   6      10638.07      10360.73       134.25 o                         
  -2   0   6      25176.31      24508.71       497.74 o                         
  -1   0   6       6811.62       6516.23        88.90 o                         
   0   0   6      22557.06      21457.36       262.69 o                         
   1   0   6      37268.75      39965.71       402.30 o                         
   2   0   6      30409.82      29298.61       361.15 o                         
   3   0   6       2072.66       2376.62        53.43 o                         
   4   0   6          8.99         36.77        27.27 o                         
   5   0   6       8349.29       8319.68       185.28 o                         
   6   0   6      15034.10      14415.93       180.03 o                         
   7   0   6       5016.88       4933.48        88.54 o                         
   8   0   6       3053.06       2795.12       120.42 o                         
   9   0   6         18.76         -2.52        53.66 o                         
  10   0   6         71.50        144.20        89.67 o                         
  11   0   6       1530.42       1358.24       170.47 o                         
 -12   1   6         32.08         63.16        94.11 o                         
 -11   1   6         55.89         84.81        57.41 o                         
 -10   1   6         79.40        134.14        42.21 o                         
  -9   1   6        345.16        382.20        32.66 o                         
  -8   1   6         11.71         20.17        20.60 o                         
  -7   1   6        853.37        802.40        40.17 o                         
  -6   1   6        474.66        490.99        26.77 o                         
  -5   1   6         40.30          4.43        17.95 o                         
  -4   1   6         10.13         37.93        16.00 o                         
  -3   1   6      14334.06      13973.42       126.21 o                         
  -2   1   6      14703.37      13990.75       120.34 o                         
  -1   1   6      25680.56      25067.44       207.23 o                         
   0   1   6       3256.41       3428.26        41.02 o                         
   1   1   6      11664.48      11362.17        85.96 o                         
   2   1   6      17534.64      17940.25       135.84 o                         
   3   1   6       7490.22       7570.93        75.58 o                         
   4   1   6       6105.57       5808.29        75.29 o                         
   5   1   6        245.87        242.01        16.91 o                         
   6   1   6        593.40        579.57        25.36 o                         
   7   1   6       1125.60       1128.33        31.61 o                         
   8   1   6         46.41         26.07        37.75 o                         
   9   1   6        163.36        233.57        45.70 o                         
  10   1   6         62.42         71.47        51.42 o                         
  11   1   6          3.92        132.29        70.31 o                         
 -12   2   6        377.50        399.78       147.27 o                         
 -11   2   6         27.97        105.93        47.93 o                         
 -10   2   6         26.07         19.50        40.24 o                         
  -9   2   6        599.22        759.37        47.76 o                         
  -8   2   6        515.05        543.00        27.84 o                         
  -7   2   6         24.80         18.88        19.44 o                         
  -6   2   6         75.36         59.32        20.28 o                         
  -5   2   6       8468.73       8486.91        93.11 o                         
  -4   2   6       1735.81       1755.70        45.68 o                         
  -3   2   6         21.25         18.63        17.52 o                         
  -2   2   6      29903.45      28718.61       230.28 o                         
  -1   2   6       7088.16       6693.75        68.08 o                         
   0   2   6       1524.13       1432.87        29.18 o                         
   1   2   6       8363.70       7787.26        65.87 o                         
   2   2   6         71.22         38.49        11.04 o                         
   3   2   6       9259.09       9860.55        86.27 o                         
   4   2   6        342.53        402.22        17.71 o                         
   5   2   6        881.84        900.05        22.92 o                         
   6   2   6        372.64        368.97        17.75 o                         
   7   2   6       2085.14       2015.21        37.17 o                         
   8   2   6         86.95         25.62        38.04 o                         
   9   2   6        329.65        320.02        46.74 o                         
  10   2   6         24.77         12.38        57.92 o                         
  11   2   6         34.00         63.04        84.35 o                         
 -12   3   6         11.31        -44.39        97.66 o                         
 -11   3   6         18.83         38.56        55.62 o                         
 -10   3   6        294.20        301.39        46.57 o                         
  -9   3   6         14.68          8.31        32.05 o                         
  -8   3   6        530.46        491.91        42.22 o                         
  -7   3   6        153.56        237.69        23.74 o                         
  -6   3   6        230.60        242.49        19.55 o                         
  -5   3   6       1048.98       1140.38        30.81 o                         
  -4   3   6       4440.29       4581.40        57.32 o                         
  -3   3   6       9024.61       8978.60        86.91 o                         
  -2   3   6      15039.18      14368.86       145.44 o                         
  -1   3   6       5812.43       5694.03        63.86 o                         
   0   3   6      10337.37       9598.22        93.03 o                         
   1   3   6      11222.69      11630.26        88.98 o                         
   2   3   6       9443.56       9723.67        74.73 o                         
   3   3   6          4.58         14.65        10.59 o                         
   4   3   6       1440.06       1435.84        24.54 o                         
   5   3   6        116.40        166.17        15.30 o                         
   6   3   6        481.35        475.06        20.59 o                         
   7   3   6        814.44        807.69        26.29 o                         
   8   3   6       1291.63       1478.88        66.21 o                         
   9   3   6        141.51        157.06        46.68 o                         
  10   3   6        240.13        193.98        52.69 o                         
  11   3   6         53.66        170.70        73.25 o                         
 -11   4   6        104.92         72.56        39.29 o                         
 -10   4   6        292.93        317.46        43.24 o                         
  -9   4   6       1389.00       1363.67        72.10 o                         
  -8   4   6        832.80        806.16        57.16 o                         
  -7   4   6       1158.41       1126.30        48.14 o                         
  -6   4   6        636.03        538.66        39.18 o                         
  -5   4   6        319.30        248.40        18.43 o                         
  -4   4   6        782.15        877.08        24.83 o                         
  -3   4   6       8715.72       9033.19        86.63 o                         
  -2   4   6          4.87         23.45        18.39 o                         
  -1   4   6         35.97         36.36        18.95 o                         
   0   4   6       1880.36       1963.38        32.18 o                         
   1   4   6       2491.60       2241.46        29.19 o                         
   2   4   6        260.80        307.58        14.50 o                         
   3   4   6         90.09         50.51        12.30 o                         
   4   4   6         40.07         40.41        15.84 o                         
   5   4   6       1782.77       1851.78        33.26 o                         
   6   4   6        687.91        640.11        21.91 o                         
   7   4   6       1677.44       1592.89        35.85 o                         
   8   4   6        802.79        899.51        56.11 o                         
   9   4   6        366.72        428.51        56.41 o                         
  10   4   6         56.76        -13.06        45.65 o                         
 -11   5   6        671.17        595.19        55.68 o                         
 -10   5   6         88.05         82.20        35.97 o                         
  -9   5   6         29.71        -31.80        31.80 o                         
  -8   5   6       1012.77        984.22        51.92 o                         
  -7   5   6        483.43        491.43        44.16 o                         
  -6   5   6        779.60        720.20        43.59 o                         
  -5   5   6         21.26         -5.04        27.80 o                         
  -4   5   6          2.08         -5.91        14.92 o                         
  -3   5   6       2250.06       2173.07        37.83 o                         
  -2   5   6       3567.66       3588.18        47.70 o                         
  -1   5   6        118.67        165.42        21.00 o                         
   0   5   6        313.69        269.53        17.40 o                         
   1   5   6          2.11         -8.72        11.40 o                         
   2   5   6       4905.20       4742.99        47.33 o                         
   3   5   6        611.09        684.73        18.95 o                         
   4   5   6        500.07        601.17        20.50 o                         
   5   5   6        593.65        523.57        21.18 o                         
   6   5   6        285.12        298.33        18.44 o                         
   7   5   6         24.29         38.96        18.49 o                         
   8   5   6        118.30        158.39        37.28 o                         
   9   5   6        154.48        165.83        67.19 o                         
  10   5   6        365.53        444.92        58.94 o                         
 -11   6   6        337.88        283.09        49.11 o                         
 -10   6   6       1500.56       1251.78        82.56 o                         
  -9   6   6        687.00        722.46        50.52 o                         
  -8   6   6       2751.28       2432.04        76.01 o                         
  -7   6   6        883.00        812.99        50.39 o                         
  -6   6   6        211.76        164.20        35.02 o                         
  -5   6   6       8801.50       9443.00       165.78 o                         
  -4   6   6       2175.95       2234.00        39.53 o                         
  -3   6   6       1810.11       1871.25        36.79 o                         
  -2   6   6        159.63        137.21        18.82 o                         
  -1   6   6        461.64        526.79        30.78 o                         
   0   6   6        314.83        356.01        15.59 o                         
   1   6   6        179.19        165.73        19.14 o                         
   2   6   6        591.70        560.19        17.60 o                         
   3   6   6       3280.83       3283.78        41.10 o                         
   4   6   6         68.61         66.30        15.51 o                         
   5   6   6       1392.34       1370.11        31.30 o                         
   6   6   6       1130.20       1080.38        29.59 o                         
   7   6   6         36.15         41.26        20.66 o                         
   8   6   6         76.75         98.08        51.94 o                         
   9   6   6       1155.44       1038.62        70.57 o                         
  10   6   6         50.25         53.87        65.76 o                         
 -11   7   6          0.19          6.35        34.61 o                         
 -10   7   6        448.81        389.10        57.67 o                         
  -9   7   6        697.87        627.46        49.87 o                         
  -8   7   6       1136.07       1081.18        56.84 o                         
  -7   7   6        407.32        412.62        41.31 o                         
  -6   7   6         53.37         17.49        32.59 o                         
  -5   7   6        406.79        359.32        44.62 o                         
  -4   7   6         13.35         29.17        18.50 o                         
  -3   7   6       2192.84       2227.00        41.61 o                         
  -2   7   6       9610.00       9874.93       109.89 o                         
  -1   7   6        312.52        256.70        16.51 o                         
   0   7   6         17.89         27.80        13.63 o                         
   1   7   6       3062.89       2845.90        41.76 o                         
   2   7   6        460.37        550.45        23.04 o                         
   3   7   6       2647.16       2302.44        35.16 o                         
   4   7   6        985.18       1040.27        27.67 o                         
   5   7   6       1460.69       1445.56        33.11 o                         
   6   7   6        839.77        861.22        29.78 o                         
   7   7   6       1154.83       1132.45        40.86 o                         
   8   7   6        130.17         92.70        37.14 o                         
   9   7   6          6.76         75.67        48.01 o                         
  10   7   6        173.21        261.04        81.68 o                         
 -11   8   6        136.73        146.62        40.47 o                         
 -10   8   6          8.77        -30.97        30.97 o                         
  -9   8   6        645.22        686.25        47.76 o                         
  -8   8   6          0.32         -8.93        32.46 o                         
  -7   8   6          3.13         73.72        38.80 o                         
  -6   8   6         23.48         28.70        33.81 o                         
  -5   8   6       1323.77       1487.62        72.88 o                         
  -4   8   6        528.83        515.60        31.28 o                         
  -3   8   6        180.63        186.36        21.18 o                         
  -2   8   6        647.32        629.70        26.17 o                         
  -1   8   6       3610.72       3909.58        53.98 o                         
   0   8   6       3333.18       3680.04        48.94 o                         
   1   8   6        385.62        409.01        25.03 o                         
   2   8   6         38.47         33.09        17.39 o                         
   3   8   6        498.46        402.67        19.25 o                         
   4   8   6       2366.81       2299.91        39.00 o                         
   5   8   6       1686.84       1753.90        36.44 o                         
   6   8   6        286.00        253.34        27.34 o                         
   7   8   6        700.30        626.59        38.23 o                         
   8   8   6         58.88         18.33        35.83 o                         
   9   8   6        144.89         48.01        42.43 o                         
  10   8   6        182.88        280.59        67.08 o                         
 -11   9   6         69.45        120.98        53.96 o                         
 -10   9   6         50.57          2.02        32.20 o                         
  -9   9   6        726.36        669.61        53.63 o                         
  -8   9   6          4.32        -12.00        32.85 o                         
  -7   9   6       1040.12        955.79        53.28 o                         
  -6   9   6         22.00         47.37        41.08 o                         
  -5   9   6       3545.61       3389.29       100.52 o                         
  -4   9   6        984.54        929.62        35.44 o                         
  -3   9   6       1140.69        977.56        35.87 o                         
  -2   9   6       2291.00       2510.91        44.62 o                         
  -1   9   6        161.30        162.39        20.62 o                         
   0   9   6       1727.01       1650.35        31.78 o                         
   1   9   6          0.38        -13.58        16.70 o                         
   2   9   6         55.32         70.49        19.53 o                         
   3   9   6         39.80         14.07        13.77 o                         
   4   9   6        878.88        845.77        26.81 o                         
   5   9   6        316.19        394.10        22.53 o                         
   6   9   6        659.88        644.15        30.36 o                         
   7   9   6        937.51        956.46        43.68 o                         
   8   9   6       1003.26        939.86        57.05 o                         
   9   9   6        875.45        997.99        75.53 o                         
  10   9   6         11.97        -25.98        58.76 o                         
 -11  10   6         26.15         -1.60        55.56 o                         
 -10  10   6        598.54        610.98        55.21 o                         
  -9  10   6         50.50         70.11        34.05 o                         
  -8  10   6         13.35         26.86        35.53 o                         
  -7  10   6          0.66         11.23        32.75 o                         
  -6  10   6       1194.53       1404.43        62.73 o                         
  -5  10   6         14.16         16.23        32.38 o                         
  -4  10   6       1202.90       1164.38        37.42 o                         
  -3  10   6        476.66        569.78        31.64 o                         
  -2  10   6        487.42        480.50        30.75 o                         
  -1  10   6       2982.75       3228.54        53.97 o                         
   0  10   6         96.75        121.66        19.81 o                         
   1  10   6       8285.35       8004.51        96.04 o                         
   2  10   6       2192.76       2238.61        44.69 o                         
   3  10   6        824.21        768.34        32.41 o                         
   4  10   6       2914.61       3134.90        47.79 o                         
   5  10   6        980.26        887.82        30.51 o                         
   6  10   6       1165.38       1302.27        36.41 o                         
   7  10   6         22.16        -24.05        24.05 o                         
   8  10   6         21.34         41.44        36.89 o                         
   9  10   6         69.52         71.15        87.40 o                         
  10  10   6         10.55        -26.61        55.30 o                         
 -10  11   6        375.51        383.73        42.20 o                         
  -9  11   6          4.68          3.31        32.43 o                         
  -8  11   6        412.68        389.43        42.65 o                         
  -7  11   6       1033.46       1068.68        61.06 o                         
  -6  11   6        928.43        838.87        54.63 o                         
  -5  11   6          6.44         24.55        16.46 o                         
  -4  11   6       3115.10       2978.76        58.17 o                         
  -3  11   6          1.45          2.30        18.92 o                         
  -2  11   6       1767.14       1765.80        57.34 o                         
  -1  11   6        509.26        513.80        30.32 o                         
   0  11   6        453.40        453.81        24.23 o                         
   1  11   6        314.85        343.66        27.10 o                         
   2  11   6       1285.13       1217.31        44.70 o                         
   3  11   6         24.69         30.49        24.38 o                         
   4  11   6          0.72         -5.41        15.77 o                         
   5  11   6        992.16       1003.07        32.26 o                         
   6  11   6       2042.84       1993.23        58.98 o                         
   7  11   6         26.16         28.53        33.99 o                         
   8  11   6        343.63        246.88        64.21 o                         
   9  11   6          0.34         14.69       106.11 o                         
 -10  12   6         35.95         26.94        46.15 o                         
  -9  12   6         13.05         52.85        32.60 o                         
  -8  12   6       1165.11       1195.02        59.74 o                         
  -7  12   6         15.05          3.21        37.22 o                         
  -6  12   6       1439.75       1633.97        75.65 o                         
  -5  12   6        169.28        161.85        27.94 o                         
  -4  12   6       1387.29       1500.14        61.09 o                         
  -3  12   6       1294.82       1268.57        43.89 o                         
  -2  12   6        368.01        358.11        28.76 o                         
  -1  12   6         13.21         11.05        26.28 o                         
   0  12   6       2483.01       2505.79        69.03 o                         
   1  12   6       3222.82       3224.23        80.25 o                         
   2  12   6        183.29        204.49        29.92 o                         
   3  12   6         22.04          4.61        31.21 o                         
   4  12   6       2725.72       2788.58        48.65 o                         
   5  12   6       3298.73       3256.20        62.02 o                         
   6  12   6         77.27         63.34        37.58 o                         
   7  12   6        470.14        429.33        50.09 o                         
   8  12   6         92.90        115.89        60.95 o                         
   9  12   6        112.34        112.89       101.20 o                         
 -10  13   6         68.46         73.04        52.49 o                         
  -9  13   6          2.38         19.56        40.76 o                         
  -8  13   6         27.68          6.10        37.62 o                         
  -7  13   6        158.82        162.06        45.33 o                         
  -6  13   6        785.53        802.92        53.06 o                         
  -5  13   6        103.56        123.47        26.92 o                         
  -4  13   6       1894.54       1841.29        45.77 o                         
  -3  13   6         98.95        125.87        26.55 o                         
  -2  13   6         32.68         -2.94        26.65 o                         
  -1  13   6       6800.73       6604.62       100.18 o                         
   0  13   6        114.93         76.05        26.32 o                         
   1  13   6         41.20         18.04        29.32 o                         
   2  13   6          1.85          3.44        34.94 o                         
   3  13   6       1552.19       1495.29        59.76 o                         
   4  13   6        357.94        347.11        41.12 o                         
   5  13   6         20.01        -13.32        24.67 o                         
   6  13   6        170.99        153.76        37.88 o                         
   7  13   6         72.42         89.75        46.19 o                         
   8  13   6         10.65        -21.87        60.33 o                         
   9  13   6         77.15        -47.89        97.39 o                         
 -10  14   6         29.47         27.50        36.25 o                         
  -9  14   6        167.71        186.20        42.87 o                         
  -8  14   6        653.08        718.89        62.51 o                         
  -7  14   6        233.48        183.60        43.12 o                         
  -6  14   6         86.18        141.46        37.45 o                         
  -5  14   6         22.41         47.70        22.24 o                         
  -4  14   6       1920.60       1979.15        57.66 o                         
  -3  14   6       2584.39       2378.67        59.32 o                         
  -2  14   6        682.72        652.70        48.42 o                         
  -1  14   6       3074.98       3053.59        64.66 o                         
   0  14   6       1359.29       1382.71        51.69 o                         
   1  14   6       6728.15       6525.76       111.81 o                         
   2  14   6        180.01        156.75        33.09 o                         
   3  14   6       2207.30       2159.01        90.92 o                         
   4  14   6       4520.23       4431.61        97.26 o                         
   5  14   6         70.99         81.92        37.33 o                         
   6  14   6       2330.21       2279.43        77.78 o                         
   7  14   6        107.64        126.66        80.56 o                         
   8  14   6        152.18        167.19        61.03 o                         
   9  14   6        366.58        271.94       126.46 o                         
  -9  15   6          9.47         80.39        45.33 o                         
  -8  15   6        335.71        307.45        65.02 o                         
  -7  15   6       1188.73       1304.63        88.11 o                         
  -6  15   6        469.94        621.13        81.26 o                         
  -5  15   6          6.90         -0.33        28.19 o                         
  -4  15   6       1670.69       1574.61        54.20 o                         
  -3  15   6        214.42        170.69        36.12 o                         
  -2  15   6       2598.56       2622.92        66.27 o                         
  -1  15   6        997.27        963.42        51.04 o                         
   0  15   6        376.94        390.56        36.28 o                         
   1  15   6        175.08        204.59        27.75 o                         
   2  15   6       1871.86       1961.73        74.91 o                         
   3  15   6       3525.93       3279.60        84.49 o                         
   4  15   6        354.05        317.82        42.43 o                         
   5  15   6        550.27        704.10        52.40 o                         
   6  15   6        575.87        622.13        65.04 o                         
   7  15   6        151.17        105.35        64.76 o                         
   8  15   6         70.64        122.72        71.84 o                         
  -9  16   6        218.29        301.59        57.21 o                         
  -8  16   6         14.50         -2.67        82.13 o                         
  -7  16   6         67.64        119.43        49.90 o                         
  -6  16   6        254.80        389.34        91.32 o                         
  -5  16   6         19.15         26.57        32.83 o                         
  -4  16   6          7.39         32.91        34.21 o                         
  -3  16   6       1356.88       1173.60        58.70 o                         
  -2  16   6       2054.59       2015.18        60.46 o                         
  -1  16   6       2107.77       2132.10        58.76 o                         
   0  16   6       3243.19       3267.95        95.67 o                         
   1  16   6         45.07         46.73        22.03 o                         
   2  16   6        969.75        990.35        49.99 o                         
   3  16   6        752.57        692.51        71.06 o                         
   4  16   6        102.10        131.88        39.37 o                         
   5  16   6       1190.75       1388.04        85.50 o                         
   6  16   6          8.12        143.95        52.43 o                         
   7  16   6         73.49         86.96        71.49 o                         
   8  16   6         14.44         37.45        92.04 o                         
  -9  17   6          9.37         50.80        45.83 o                         
  -8  17   6        738.29       1023.40        86.36 o                         
  -7  17   6        143.93        231.67        55.63 o                         
  -6  17   6        457.08        527.83        62.63 o                         
  -5  17   6          2.97        -12.22        47.46 o                         
  -4  17   6          4.41         70.19        36.23 o                         
  -3  17   6         77.52         84.75        37.50 o                         
  -2  17   6        236.42        173.49        31.45 o                         
  -1  17   6        800.45        735.35        40.85 o                         
   0  17   6        113.65         97.14        33.10 o                         
   1  17   6       3295.48       3336.78       133.68 o                         
   2  17   6        492.52        593.19        42.23 o                         
   3  17   6        741.95        796.48        53.06 o                         
   4  17   6         20.16        -15.98        43.01 o                         
   5  17   6         45.47         46.59        38.38 o                         
   6  17   6         86.52         70.76        50.01 o                         
   7  17   6         20.07         13.13        86.94 o                         
   8  17   6         66.98         23.90       169.70 o                         
  -8  18   6        192.60        288.05       154.29 o                         
  -7  18   6        718.58        577.38        86.49 o                         
  -6  18   6        779.15        903.67        76.82 o                         
  -5  18   6       1850.16       1680.99        86.98 o                         
  -4  18   6       1070.99       1027.82        59.58 o                         
  -3  18   6         33.02         11.82        38.91 o                         
  -2  18   6       4207.90       4262.22       110.89 o                         
  -1  18   6         88.98        118.26        36.03 o                         
   0  18   6         13.21        -14.00        36.53 o                         
   1  18   6        568.12        566.12        62.51 o                         
   2  18   6       1999.63       1927.16       100.97 o                         
   3  18   6       1190.98       1014.11        57.60 o                         
   4  18   6        541.65        409.44        47.17 o                         
   5  18   6          3.71         59.17        48.86 o                         
   6  18   6         94.00        146.27        63.86 o                         
   7  18   6          0.10         -7.82        57.14 o                         
  -8  19   6        286.37        330.76        69.73 o                         
  -7  19   6        609.67        505.24        74.22 o                         
  -6  19   6         26.05         36.37        58.86 o                         
  -5  19   6       1064.03        922.41        71.21 o                         
  -4  19   6        267.23        330.44        45.59 o                         
  -3  19   6         76.45         24.37        40.19 o                         
  -2  19   6          4.73         84.66        37.29 o                         
  -1  19   6        691.62        829.44        57.83 o                         
   0  19   6       2028.74       2023.50       135.60 o                         
   1  19   6         40.41          9.13        53.01 o                         
   2  19   6        326.59        322.71        60.21 o                         
   3  19   6        175.40        207.71        54.56 o                         
   4  19   6          7.73        -61.01        61.01 o                         
   5  19   6          2.17         37.76       119.18 o                         
   6  19   6        546.56        562.24       121.97 o                         
   7  19   6          8.15        -64.61        68.16 o                         
  -7  20   6        120.25          6.83       133.28 o                         
  -6  20   6         96.15         -5.12        59.66 o                         
  -5  20   6        218.87        281.29        56.58 o                         
  -4  20   6          0.86         17.19        41.00 o                         
  -3  20   6        245.32        410.74        50.96 o                         
  -2  20   6          9.70        -12.03        66.04 o                         
  -1  20   6        725.06        654.84        68.73 o                         
   0  20   6        105.71         35.93        85.19 o                         
   1  20   6       1725.62       1508.84       127.11 o                         
   2  20   6        197.67        264.86        60.67 o                         
   3  20   6         46.54        -50.17        50.17 o                         
   4  20   6        237.96        283.93        58.67 o                         
   5  20   6        563.20        501.80       125.05 o                         
   6  20   6        253.32        148.88        70.49 o                         
  -7  21   6        817.60       1021.87       129.88 o                         
  -6  21   6         12.96          3.75        52.27 o                         
  -5  21   6        200.47        256.37        85.15 o                         
  -4  21   6         57.71         31.71        46.37 o                         
  -3  21   6        253.26        315.22        58.37 o                         
  -2  21   6        310.23        287.40        59.74 o                         
  -1  21   6         41.85         45.21        54.06 o                         
   0  21   6        400.58        414.31        73.58 o                         
   1  21   6         12.72        -56.44        56.44 o                         
   2  21   6       1382.70       1297.56        88.07 o                         
   3  21   6          7.00         -2.60        52.19 o                         
   4  21   6        548.28        536.03        91.50 o                         
   5  21   6         92.81        -43.79       105.85 o                         
  -6  22   6          5.74          7.51        65.96 o                         
  -5  22   6          0.14         80.13        98.83 o                         
  -4  22   6        185.11         80.13       103.85 o                         
  -3  22   6       1464.43       1479.46       148.14 o                         
  -2  22   6        346.04        503.58        67.25 o                         
  -1  22   6          0.64         65.32        52.33 o                         
   0  22   6        192.38        261.25        60.18 o                         
   1  22   6         67.86        112.10        62.54 o                         
   2  22   6        909.96        916.62        84.90 o                         
   3  22   6          1.54        -40.02        52.17 o                         
   4  22   6        630.79        519.88        86.89 o                         
   5  22   6         31.60         75.67        77.06 o                         
  -5  23   6         20.32          4.29        79.76 o                         
  -4  23   6         14.03         39.39        75.52 o                         
  -3  23   6         24.38       -116.65       116.65 o                         
  -2  23   6          0.53         52.39        60.11 o                         
  -1  23   6        940.40        868.85        76.01 o                         
   0  23   6        284.46        376.71        64.72 o                         
   1  23   6          0.03         36.60        55.06 o                         
   2  23   6        266.90        186.83        71.78 o                         
   3  23   6         33.88        160.82        59.92 o                         
   4  23   6         80.79        149.87        86.39 o                         
  -4  24   6        589.68        723.21       154.72 o                         
  -3  24   6        128.33        107.16        88.09 o                         
  -2  24   6         21.39         65.96        66.24 o                         
  -1  24   6        168.08        195.78        66.39 o                         
   0  24   6         82.40        101.11        57.35 o                         
   1  24   6       1044.85       1117.55       104.47 o                         
   2  24   6        314.05        363.10        65.06 o                         
   3  24   6         15.98        174.28        64.62 o                         
  -2  25   6         11.46         45.89        71.27 o                         
  -1  25   6          2.12        -71.92        71.92 o                         
   0  25   6         50.70         52.49        68.60 o                         
   1  25   6        632.85        675.99        77.69 o                         
 -12   1   7        232.33        265.69        74.33 o                         
 -11   1   7        204.27        240.54        47.10 o                         
 -10   1   7         20.71         64.22        39.47 o                         
  -9   1   7        684.11        642.25        45.58 o                         
  -8   1   7         10.73         14.68        21.62 o                         
  -7   1   7         93.35        113.70        31.29 o                         
  -6   1   7        102.53         85.45        22.23 o                         
  -5   1   7         64.89         82.53        20.48 o                         
  -4   1   7       4717.91       5272.59        60.43 o                         
  -3   1   7       9012.86       9225.05        90.75 o                         
  -2   1   7        973.98       1067.00        40.06 o                         
  -1   1   7       6028.44       6612.13        74.26 o                         
   0   1   7      30127.59      29897.81       245.52 o                         
   1   1   7      10003.33       9936.13        78.11 o                         
   2   1   7       8438.72       8807.11        74.81 o                         
   3   1   7        388.19        405.61        21.32 o                         
   4   1   7        141.96        129.70        22.62 o                         
   5   1   7         38.40         14.77        24.55 o                         
   6   1   7       1352.59       1375.53        57.54 o                         
   7   1   7        317.94        384.80        44.06 o                         
   8   1   7        690.42        690.72        53.80 o                         
   9   1   7         60.11        113.55        44.10 o                         
  10   1   7         41.41        -48.09        50.91 o                         
 -12   2   7         95.85        133.95        69.71 o                         
 -11   2   7         70.10        168.19        46.65 o                         
 -10   2   7          7.83         56.50        38.74 o                         
  -9   2   7          6.42         22.80        31.43 o                         
  -8   2   7         55.74         37.10        21.79 o                         
  -7   2   7       1567.21       1499.29        40.49 o                         
  -6   2   7       3331.85       3340.30        63.28 o                         
  -5   2   7        746.75        745.24        33.89 o                         
  -4   2   7         30.30         26.63        17.15 o                         
  -3   2   7        795.64        884.48        31.73 o                         
  -2   2   7      19189.31      18644.58       157.31 o                         
  -1   2   7      11206.91      11722.96       114.32 o                         
   0   2   7        977.89       1090.74        28.68 o                         
   1   2   7        191.13        221.91        13.64 o                         
   2   2   7         60.37         65.61        10.07 o                         
   3   2   7       3248.22       3386.21        41.42 o                         
   4   2   7       5429.03       5682.25        60.16 o                         
   5   2   7       4383.69       4353.73        56.07 o                         
   6   2   7       1737.24       1705.16        36.18 o                         
   7   2   7       3180.86       3053.28        68.28 o                         
   8   2   7          1.01         23.88        37.74 o                         
   9   2   7        879.95        851.73        59.48 o                         
  10   2   7         32.78         81.99        52.85 o                         
 -12   3   7        157.94        274.66        53.23 o                         
 -11   3   7        188.83        157.18        77.40 o                         
 -10   3   7          1.84         36.64        39.71 o                         
  -9   3   7        267.48        326.59        38.87 o                         
  -8   3   7       1020.69       1027.06        35.23 o                         
  -7   3   7        101.29        109.54        25.82 o                         
  -6   3   7         70.86         69.43        19.63 o                         
  -5   3   7       1398.65       1396.46        39.50 o                         
  -4   3   7      18005.98      18349.38       175.21 o                         
  -3   3   7         17.07         35.67        17.76 o                         
  -2   3   7        373.83        499.64        22.55 o                         
  -1   3   7       1162.30       1290.15        33.00 o                         
   0   3   7        163.24        118.58        16.55 o                         
   1   3   7          8.16         22.28        13.05 o                         
   2   3   7        535.68        585.49        16.52 o                         
   3   3   7       1676.35       1606.43        24.48 o                         
   4   3   7       9943.25      10170.05        99.75 o                         
   5   3   7          3.25         40.11        14.64 o                         
   6   3   7       1279.37       1209.74        33.11 o                         
   7   3   7        427.50        465.45        49.10 o                         
   8   3   7       1242.65       1306.99        63.56 o                         
   9   3   7        716.93        825.04        65.48 o                         
  10   3   7         24.13         43.59        54.61 o                         
 -11   4   7         21.90         26.48        43.31 o                         
 -10   4   7         32.11        -16.56        34.07 o                         
  -9   4   7         16.24        -15.14        32.53 o                         
  -8   4   7        146.21        140.61        34.07 o                         
  -7   4   7        464.51        464.00        49.05 o                         
  -6   4   7        587.07        564.62        26.17 o                         
  -5   4   7       1064.18       1018.27        35.91 o                         
  -4   4   7      16925.54      16842.61       147.92 o                         
  -3   4   7        110.85         89.16        18.29 o                         
  -2   4   7      25513.99      24872.95       215.10 o                         
  -1   4   7        532.13        468.69        25.16 o                         
   0   4   7       6415.27       6278.79        61.37 o                         
   1   4   7       7209.38       7309.98        62.93 o                         
   2   4   7       3956.97       3847.31        39.42 o                         
   3   4   7         68.13         95.16        12.45 o                         
   4   4   7          3.71          0.60        11.58 o                         
   5   4   7       1217.07       1191.44        26.43 o                         
   6   4   7        342.63        283.79        19.95 o                         
   7   4   7       1604.17       1755.35        67.90 o                         
   8   4   7        473.61        385.33        54.93 o                         
   9   4   7        247.44        225.45        51.97 o                         
  10   4   7         12.48         69.35        46.53 o                         
 -11   5   7        556.87        620.88        59.77 o                         
 -10   5   7        774.10        783.31        52.78 o                         
  -9   5   7       1170.31       1171.96        60.14 o                         
  -8   5   7       6829.03       6936.68       127.09 o                         
  -7   5   7        656.08        737.68        67.36 o                         
  -6   5   7        536.35        579.42        41.29 o                         
  -5   5   7       2043.69       1807.76        37.71 o                         
  -4   5   7        257.63        265.07        23.02 o                         
  -3   5   7       6091.35       5945.32        69.72 o                         
  -2   5   7         39.07         86.13        19.95 o                         
  -1   5   7          4.24          7.20        19.25 o                         
   0   5   7        455.67        479.95        20.42 o                         
   1   5   7       4975.99       4833.67        47.00 o                         
   2   5   7       3490.57       3556.82        40.34 o                         
   3   5   7      14130.25      14035.61       109.76 o                         
   4   5   7       2198.28       1989.04        32.83 o                         
   5   5   7        193.09        227.34        20.57 o                         
   6   5   7         97.12         89.47        13.94 o                         
   7   5   7       1163.03       1107.42        35.62 o                         
   8   5   7        972.62        986.86        57.52 o                         
   9   5   7         17.12          9.39        44.52 o                         
  10   5   7        449.74        542.25        60.79 o                         
 -11   6   7        556.97        629.27        82.02 o                         
 -10   6   7        486.63        607.81        50.54 o                         
  -9   6   7        210.01        147.29        37.17 o                         
  -8   6   7        124.55        109.07        35.59 o                         
  -7   6   7         37.93         62.89        39.85 o                         
  -6   6   7       3138.55       3065.35        80.64 o                         
  -5   6   7       3838.24       3850.96        70.57 o                         
  -4   6   7        374.43        484.53        25.46 o                         
  -3   6   7       6321.94       6624.80        75.85 o                         
  -2   6   7       2145.90       1961.34        37.70 o                         
  -1   6   7        739.96        778.77        26.19 o                         
   0   6   7         44.57         59.17        16.11 o                         
   1   6   7       3637.63       3857.23        42.36 o                         
   2   6   7       3871.82       3936.69        45.30 o                         
   3   6   7       2018.10       1937.24        31.46 o                         
   4   6   7       3710.06       3623.37        46.17 o                         
   5   6   7          0.50          0.55        14.58 o                         
   6   6   7       1089.13       1098.60        33.50 o                         
   7   6   7         44.90         58.84        22.09 o                         
   8   6   7          5.04          0.57        56.65 o                         
   9   6   7        183.63        125.74        48.64 o                         
  10   6   7        244.02        321.50        60.56 o                         
 -11   7   7        750.72        751.08        55.39 o                         
 -10   7   7         42.64         39.65        45.46 o                         
  -9   7   7        144.46        120.92        37.88 o                         
  -8   7   7       1702.26       1563.70        72.23 o                         
  -7   7   7        327.39        360.22        42.56 o                         
  -6   7   7          5.61          7.42        32.41 o                         
  -5   7   7       2354.36       2357.74        44.85 o                         
  -4   7   7        166.79        180.77        22.20 o                         
  -3   7   7          1.47          4.98        18.89 o                         
  -2   7   7        324.57        309.38        22.22 o                         
  -1   7   7        445.01        465.38        23.66 o                         
   0   7   7         98.08         65.86        13.40 o                         
   1   7   7       2074.77       2008.97        36.97 o                         
   2   7   7        132.88         95.95        14.27 o                         
   3   7   7         25.52         39.88        15.38 o                         
   4   7   7         34.53         70.92        15.93 o                         
   5   7   7        132.15        123.88        17.21 o                         
   6   7   7         16.91          0.54        17.03 o                         
   7   7   7       1496.95       1338.90        43.83 o                         
   8   7   7         36.95         95.08        60.10 o                         
   9   7   7         65.65         92.51        46.06 o                         
  10   7   7        436.92        357.63        70.53 o                         
 -11   8   7         38.34         75.14        37.96 o                         
 -10   8   7         43.54          2.96        31.72 o                         
  -9   8   7          6.59         60.04        36.67 o                         
  -8   8   7       2705.66       2530.88        85.67 o                         
  -7   8   7        368.00        375.40        44.28 o                         
  -6   8   7         25.90         37.81        39.83 o                         
  -5   8   7       2281.62       2374.55        50.84 o                         
  -4   8   7       1780.60       1878.85        48.29 o                         
  -3   8   7       5286.42       5577.29        78.07 o                         
  -2   8   7       3042.43       3047.96        47.95 o                         
  -1   8   7          5.63         -3.23        16.97 o                         
   0   8   7       9722.08       9780.05        92.68 o                         
   1   8   7       3393.77       3207.33        47.07 o                         
   2   8   7         11.21         -0.81        18.37 o                         
   3   8   7       2030.11       2122.00        36.94 o                         
   4   8   7        974.21       1002.16        28.14 o                         
   5   8   7       1553.14       1425.20        35.67 o                         
   6   8   7        307.74        266.01        20.50 o                         
   7   8   7        265.49        275.19        31.72 o                         
   8   8   7        193.06        181.51        42.60 o                         
   9   8   7        110.35        184.98        46.01 o                         
  10   8   7         73.42         76.80        58.68 o                         
 -11   9   7         73.69         33.93        35.48 o                         
 -10   9   7         14.82         11.10        33.02 o                         
  -9   9   7        277.87        413.48        43.32 o                         
  -8   9   7         32.58         74.31        39.18 o                         
  -7   9   7         87.21         76.04        54.01 o                         
  -6   9   7        587.95        578.42        55.49 o                         
  -5   9   7        536.72        521.60        51.95 o                         
  -4   9   7       1092.20       1180.82        53.04 o                         
  -3   9   7       1003.38       1000.97        37.35 o                         
  -2   9   7       1842.45       1672.30        43.65 o                         
  -1   9   7        598.77        611.46        25.93 o                         
   0   9   7       1636.15       1518.08        37.16 o                         
   1   9   7       2247.40       2418.60        46.98 o                         
   2   9   7        191.80        213.52        22.27 o                         
   3   9   7        411.41        332.71        20.96 o                         
   4   9   7       3556.52       3364.63        48.13 o                         
   5   9   7         11.00        -12.07        17.65 o                         
   6   9   7          0.56        -17.44        17.44 o                         
   7   9   7        182.67        233.01        30.66 o                         
   8   9   7        149.53        109.88        57.20 o                         
   9   9   7         11.63        -10.71        57.87 o                         
  10   9   7         41.70         52.75        62.29 o                         
 -11  10   7        480.16        437.06        47.45 o                         
 -10  10   7          0.91        -41.58        43.39 o                         
  -9  10   7        435.87        458.69        43.24 o                         
  -8  10   7          9.70        -33.89        33.89 o                         
  -7  10   7       3827.07       3750.15        98.90 o                         
  -6  10   7       1303.20       1444.50        71.72 o                         
  -5  10   7        593.62        562.40        31.73 o                         
  -4  10   7         21.42          7.64        28.34 o                         
  -3  10   7         65.90         38.15        22.14 o                         
  -2  10   7        149.11        197.77        29.97 o                         
  -1  10   7       1312.84       1494.51        54.46 o                         
   0  10   7       1168.15       1129.07        30.83 o                         
   1  10   7      12342.75      12113.23       125.70 o                         
   2  10   7       8912.75       8933.08       106.26 o                         
   3  10   7        236.41        215.50        24.11 o                         
   4  10   7       6961.48       6405.20        89.14 o                         
   5  10   7       1903.63       1870.94        58.95 o                         
   6  10   7        153.17        105.98        27.59 o                         
   7  10   7         45.13         53.25        26.97 o                         
   8  10   7        374.28        394.34        87.14 o                         
   9  10   7        143.26         70.68        95.60 o                         
 -10  11   7        847.99        958.53        56.35 o                         
  -9  11   7          2.29        -30.55        30.55 o                         
  -8  11   7        471.36        515.47        47.01 o                         
  -7  11   7          0.97        -34.37        38.13 o                         
  -6  11   7        531.92        496.12        44.52 o                         
  -5  11   7         53.80        107.05        19.25 o                         
  -4  11   7        928.06        821.79        49.86 o                         
  -3  11   7        761.81        701.59        31.19 o                         
  -2  11   7        887.91        764.20        36.44 o                         
  -1  11   7        160.74        140.26        32.05 o                         
   0  11   7       1450.42       1508.54        67.77 o                         
   1  11   7       1927.30       1829.99        57.33 o                         
   2  11   7       2921.43       2803.99        63.29 o                         
   3  11   7        743.46        795.09        37.43 o                         
   4  11   7        125.34        106.40        18.94 o                         
   5  11   7        742.41        714.56        32.31 o                         
   6  11   7        515.55        615.36        37.07 o                         
   7  11   7        336.00        268.51        53.48 o                         
   8  11   7         50.43         76.24        57.67 o                         
   9  11   7        117.87         39.87        88.68 o                         
 -10  12   7        127.53        225.22        69.75 o                         
  -9  12   7          0.28        -30.85        30.85 o                         
  -8  12   7         24.38         26.57        35.05 o                         
  -7  12   7         43.03        -14.69        37.11 o                         
  -6  12   7       3231.06       2864.09        84.87 o                         
  -5  12   7        722.58        763.65        31.27 o                         
  -4  12   7        199.59        149.04        24.14 o                         
  -3  12   7       1233.88       1135.70        48.56 o                         
  -2  12   7         55.37         79.47        26.64 o                         
  -1  12   7        620.83        720.37        36.30 o                         
   0  12   7       1155.11       1124.29        34.11 o                         
   1  12   7         99.18        128.72        27.39 o                         
   2  12   7        991.73       1038.20        48.12 o                         
   3  12   7       3502.77       3474.03        82.69 o                         
   4  12   7        616.15        699.68        47.11 o                         
   5  12   7          2.55        -22.56        22.56 o                         
   6  12   7       3559.07       3244.19        81.34 o                         
   7  12   7         62.33        -37.54        47.78 o                         
   8  12   7        415.19        340.05        65.86 o                         
   9  12   7         77.36        108.74        72.53 o                         
 -10  13   7         48.54         66.10        61.93 o                         
  -9  13   7         78.13         26.67        41.02 o                         
  -8  13   7         99.17        110.11        39.57 o                         
  -7  13   7        653.42        779.47        59.03 o                         
  -6  13   7         42.22         86.10        36.53 o                         
  -5  13   7        216.62        246.60        28.69 o                         
  -4  13   7         42.46         58.09        22.42 o                         
  -3  13   7        558.50        640.33        38.44 o                         
  -2  13   7       1954.80       2053.76        54.95 o                         
  -1  13   7        397.24        386.86        31.37 o                         
   0  13   7        225.55        196.70        31.34 o                         
   1  13   7         76.38         65.65        36.79 o                         
   2  13   7          7.53         -8.39        28.00 o                         
   3  13   7        641.02        697.68        55.20 o                         
   4  13   7         29.59        120.09        36.17 o                         
   5  13   7       1171.12       1258.01        75.97 o                         
   6  13   7        873.11        800.60        63.95 o                         
   7  13   7        131.80        120.01        52.56 o                         
   8  13   7        312.49        339.30        68.31 o                         
   9  13   7         19.73        -54.51        54.51 o                         
 -10  14   7        268.27        335.30        51.11 o                         
  -9  14   7        490.11        512.50        60.35 o                         
  -8  14   7         99.69        119.24        54.95 o                         
  -7  14   7        748.96        629.51        55.19 o                         
  -6  14   7        341.47        445.25        44.87 o                         
  -5  14   7        479.84        464.43        37.32 o                         
  -4  14   7       1261.17       1207.72        56.31 o                         
  -3  14   7       1261.45       1393.92        50.70 o                         
  -2  14   7        768.76        813.17        47.91 o                         
  -1  14   7       1386.72       1405.33        49.47 o                         
   0  14   7        160.29        146.35        23.05 o                         
   1  14   7         69.55        105.02        38.87 o                         
   2  14   7        438.23        448.08        39.72 o                         
   3  14   7         35.04         43.92        45.20 o                         
   4  14   7        423.40        468.71        45.60 o                         
   5  14   7         14.74         -8.05        35.05 o                         
   6  14   7        841.03        975.17        57.47 o                         
   7  14   7         28.15        -51.57        51.57 o                         
   8  14   7          1.17         13.66        55.87 o                         
  -9  15   7         32.20         29.43        64.84 o                         
  -8  15   7          1.81        -86.89        86.89 o                         
  -7  15   7          0.38        -38.84        54.89 o                         
  -6  15   7        329.55        262.23        52.18 o                         
  -5  15   7        138.11        193.30        27.35 o                         
  -4  15   7        609.81        521.66        42.29 o                         
  -3  15   7          3.03         38.81        39.97 o                         
  -2  15   7       1518.76       1510.99        68.25 o                         
  -1  15   7       1442.04       1448.01        51.48 o                         
   0  15   7         10.79        -16.02        27.24 o                         
   1  15   7        146.72        137.72        32.06 o                         
   2  15   7        325.62        311.63        35.68 o                         
   3  15   7         77.13         83.01        34.94 o                         
   4  15   7        573.47        534.29        48.04 o                         
   5  15   7        218.92        176.98        41.69 o                         
   6  15   7         49.82          0.45        51.27 o                         
   7  15   7         55.34        111.98        61.61 o                         
   8  15   7        366.99        369.49        85.14 o                         
  -9  16   7         31.62         11.01        73.20 o                         
  -8  16   7          5.06         69.11        56.28 o                         
  -7  16   7        177.28         47.44        49.99 o                         
  -6  16   7         31.23         58.58        48.38 o                         
  -5  16   7        305.05        427.77        47.62 o                         
  -4  16   7        562.29        687.20        49.51 o                         
  -3  16   7       2976.10       2927.35        87.63 o                         
  -2  16   7        897.62        917.09        54.00 o                         
  -1  16   7        143.99         72.15        40.32 o                         
   0  16   7        869.73        833.77        36.56 o                         
   1  16   7       6669.45       6563.25       141.74 o                         
   2  16   7       2709.86       2695.81        76.11 o                         
   3  16   7       2267.06       2252.11        87.34 o                         
   4  16   7       1422.45       1405.98        64.90 o                         
   5  16   7         12.04        -15.42        40.02 o                         
   6  16   7          8.66         24.52        86.69 o                         
   7  16   7         56.28        -10.60        57.83 o                         
   8  16   7         56.69        124.64        73.58 o                         
  -9  17   7         68.82        182.67        52.11 o                         
  -8  17   7         27.43        -46.13        46.80 o                         
  -7  17   7         25.99         -9.90        49.25 o                         
  -6  17   7       2679.13       2582.39       136.05 o                         
  -5  17   7          2.67         23.92        47.58 o                         
  -4  17   7        420.37        441.66        46.63 o                         
  -3  17   7        701.84        859.19        68.84 o                         
  -2  17   7       1292.35       1248.65        61.97 o                         
  -1  17   7        428.23        429.82        42.62 o                         
   0  17   7        235.69        228.62        42.95 o                         
   1  17   7        603.97        692.98        65.28 o                         
   2  17   7        472.02        464.65        40.43 o                         
   3  17   7        699.36        736.30        55.69 o                         
   4  17   7        383.82        390.15        46.06 o                         
   5  17   7          0.09        -21.91        37.59 o                         
   6  17   7        644.25        709.54        69.35 o                         
   7  17   7         91.46         97.67        59.35 o                         
  -8  18   7       1097.09       1331.71        95.40 o                         
  -7  18   7        406.70        483.54        62.63 o                         
  -6  18   7          0.95         12.98        48.04 o                         
  -5  18   7        342.52        486.11        61.98 o                         
  -4  18   7        237.96        323.76        46.04 o                         
  -3  18   7          5.05         39.45        47.78 o                         
  -2  18   7        915.37        885.32        55.87 o                         
  -1  18   7         53.62         14.59        30.04 o                         
   0  18   7        464.33        483.58        64.33 o                         
   1  18   7       1659.27       1602.61        87.04 o                         
   2  18   7         70.10        103.49        53.16 o                         
   3  18   7        185.99        263.28        56.85 o                         
   4  18   7        691.93        752.21        69.20 o                         
   5  18   7          5.99        -64.21        64.21 o                         
   6  18   7          1.59        -54.91        62.42 o                         
   7  18   7         73.14         58.97        76.19 o                         
  -8  19   7        184.64        166.52        78.68 o                         
  -7  19   7        107.82        146.39        74.88 o                         
  -6  19   7        519.22        570.83        75.55 o                         
  -5  19   7        277.01        368.25        60.80 o                         
  -4  19   7          3.79         14.73        38.00 o                         
  -3  19   7        921.21        905.88        57.49 o                         
  -2  19   7         63.04        197.55        45.06 o                         
  -1  19   7         49.72        -42.35        55.45 o                         
   0  19   7        145.87        203.00        56.14 o                         
   1  19   7         98.54        168.74        76.72 o                         
   2  19   7         29.91         78.74        54.25 o                         
   3  19   7       1356.79       1257.48        84.43 o                         
   4  19   7          5.48        -12.19        51.67 o                         
   5  19   7          6.24        117.81        69.01 o                         
   6  19   7         42.16         28.28       118.67 o                         
  -7  20   7        690.07        489.45       121.49 o                         
  -6  20   7         78.75         20.27        95.61 o                         
  -5  20   7          2.08        -24.65        52.32 o                         
  -4  20   7        129.48         83.51        61.79 o                         
  -3  20   7        178.32        133.55        40.94 o                         
  -2  20   7        162.03         77.78        53.62 o                         
  -1  20   7        239.34        245.03        61.88 o                         
   0  20   7        456.68        541.63        70.26 o                         
   1  20   7          9.17        -34.10        52.67 o                         
   2  20   7        121.43        143.89        94.11 o                         
   3  20   7        122.94        201.25        57.64 o                         
   4  20   7        764.08        634.69        68.83 o                         
   5  20   7        589.10        677.85       106.72 o                         
   6  20   7         32.20         18.92        73.94 o                         
  -6  21   7        629.69        746.41        79.08 o                         
  -5  21   7        663.85        811.61        71.85 o                         
  -4  21   7        102.49        107.19        70.39 o                         
  -3  21   7         16.11        110.71        59.96 o                         
  -2  21   7        698.39        728.74        71.01 o                         
  -1  21   7          0.54         -5.19        57.28 o                         
   0  21   7        562.88        696.21        75.56 o                         
   1  21   7        548.22        632.81        90.96 o                         
   2  21   7        442.63        439.24        68.39 o                         
   3  21   7        349.31        409.65        65.60 o                         
   4  21   7        110.87         30.77       108.25 o                         
   5  21   7          6.25         95.24       107.58 o                         
  -6  22   7        151.92        253.43       117.64 o                         
  -5  22   7         48.32          5.51        78.51 o                         
  -4  22   7        428.36        449.98        82.58 o                         
  -3  22   7        256.22        471.56        99.36 o                         
  -2  22   7        149.57        121.31        57.86 o                         
  -1  22   7        152.29        177.80        55.06 o                         
   0  22   7        399.03        552.89        79.18 o                         
   1  22   7         41.39        -12.40        84.70 o                         
   2  22   7          7.15        -69.14        69.40 o                         
   3  22   7         15.60        -37.41        52.91 o                         
   4  22   7         18.92        -96.38        96.38 o                         
  -5  23   7         97.49        104.77       134.95 o                         
  -4  23   7         30.61         90.66        78.93 o                         
  -3  23   7        248.96        146.20        88.84 o                         
  -2  23   7        733.57        640.07        81.76 o                         
  -1  23   7        502.13        351.76        71.01 o                         
   0  23   7         12.58         -3.52        58.78 o                         
   1  23   7        302.13        364.40        99.19 o                         
   2  23   7        302.15        143.54        67.19 o                         
   3  23   7         19.14         97.63        56.76 o                         
   4  23   7        228.36         31.70        76.77 o                         
  -3  24   7         42.01         55.19        77.23 o                         
  -2  24   7       1105.34       1262.65        97.40 o                         
  -1  24   7         26.11         73.62        58.71 o                         
   0  24   7         26.45         38.03        79.30 o                         
   1  24   7        298.19        203.56        58.66 o                         
   2  24   7        141.35        175.69        59.81 o                         
  -1  25   7         91.05         86.66        76.93 o                         
   0  25   7          2.18        -51.74        61.54 o                         
 -12   0   8        108.52        215.00       205.98 o                         
 -11   0   8       1994.62       1891.91       128.94 o                         
 -10   0   8        130.67        142.44        58.13 o                         
  -9   0   8        411.15        349.21        45.41 o                         
  -8   0   8         60.04         38.17        33.33 o                         
  -7   0   8        657.38        693.96        45.81 o                         
  -6   0   8        466.51        419.83        47.89 o                         
  -5   0   8        505.54        315.62        35.11 o                         
  -4   0   8        112.53        168.16        25.91 o                         
  -3   0   8        660.69        593.91        33.14 o                         
  -2   0   8       1246.30       1124.72        39.03 o                         
  -1   0   8       3874.16       3413.39        63.07 o                         
   0   0   8       4891.92       4646.21        71.37 o                         
   1   0   8       1112.14       1065.41        31.77 o                         
   2   0   8       4326.04       4287.10        62.02 o                         
   3   0   8        940.69       1248.51        49.17 o                         
   4   0   8       2523.69       2339.80        62.95 o                         
   5   0   8         37.17         11.85        42.32 o                         
   6   0   8       2985.12       2789.74       138.80 o                         
   7   0   8       1159.77        965.27        79.63 o                         
   8   0   8         23.86         14.64        54.32 o                         
   9   0   8        464.13        451.22        92.87 o                         
  10   0   8        138.08        173.29        79.76 o                         
 -12   1   8         11.46         93.32        89.75 o                         
 -11   1   8          9.23        -25.08        38.69 o                         
 -10   1   8          0.40        -17.90        45.11 o                         
  -9   1   8          4.30          7.30        30.56 o                         
  -8   1   8        176.93        178.96        24.20 o                         
  -7   1   8       1691.19       1720.98        46.43 o                         
  -6   1   8       1349.85       1425.48        41.77 o                         
  -5   1   8        543.07        569.32        27.45 o                         
  -4   1   8       3093.87       2801.19        45.13 o                         
  -3   1   8        648.33        779.76        26.37 o                         
  -2   1   8       8076.69       8085.36        83.09 o                         
  -1   1   8       7503.42       7108.72        72.66 o                         
   0   1   8      14316.48      14199.69       120.72 o                         
   1   1   8       2300.42       2105.55        29.50 o                         
   2   1   8         86.13         70.19         9.80 o                         
   3   1   8       5386.95       5327.27        61.51 o                         
   4   1   8        995.08        996.00        49.51 o                         
   5   1   8        849.04        752.06        44.99 o                         
   6   1   8        350.26        296.29        40.48 o                         
   7   1   8        839.52        964.58        56.13 o                         
   8   1   8          1.51        -29.05        40.22 o                         
   9   1   8        168.07        170.85        45.47 o                         
  10   1   8         43.35         11.02        50.75 o                         
 -12   2   8        149.85        255.90        52.86 o                         
 -11   2   8        253.81        194.56        46.83 o                         
 -10   2   8        706.44        720.63        60.28 o                         
  -9   2   8        537.52        586.59        45.36 o                         
  -8   2   8          8.57         17.12        21.73 o                         
  -7   2   8          0.23        -21.36        21.36 o                         
  -6   2   8          5.60         18.69        21.09 o                         
  -5   2   8       1337.01       1289.61        55.81 o                         
  -4   2   8       3857.00       3780.92        52.02 o                         
  -3   2   8          3.74         -9.32        17.35 o                         
  -2   2   8        561.48        555.27        25.20 o                         
  -1   2   8          6.10          9.51        18.00 o                         
   0   2   8         10.86         28.79        14.99 o                         
   1   2   8        496.89        585.57        20.34 o                         
   2   2   8       7281.04       7910.15        64.23 o                         
   3   2   8        482.98        735.69        19.79 o                         
   4   2   8          2.85          4.05        22.01 o                         
   5   2   8        151.16         55.33        24.88 o                         
   6   2   8       1339.70       1168.88        54.53 o                         
   7   2   8        495.10        480.53        44.29 o                         
   8   2   8         22.10         64.22        39.56 o                         
   9   2   8        146.71        136.69        45.69 o                         
  10   2   8        119.35        144.10        57.95 o                         
 -12   3   8        234.39        467.14        89.67 o                         
 -11   3   8       1624.46       1635.43        83.22 o                         
 -10   3   8          1.69         13.03        42.62 o                         
  -9   3   8        372.39        326.39        41.38 o                         
  -8   3   8        171.35        137.06        20.29 o                         
  -7   3   8         13.59         13.95        20.24 o                         
  -6   3   8       1088.47       1252.62        40.71 o                         
  -5   3   8         49.83         40.96        22.15 o                         
  -4   3   8       5717.29       5825.23        71.24 o                         
  -3   3   8        204.86        151.95        20.29 o                         
  -2   3   8         64.59         76.28        18.81 o                         
  -1   3   8      12318.48      11720.68       105.70 o                         
   0   3   8        350.23        322.09        18.40 o                         
   1   3   8       1872.15       1726.52        28.62 o                         
   2   3   8          0.10         -0.16        12.08 o                         
   3   3   8         25.52         10.03        13.73 o                         
   4   3   8       6461.24       6698.38        76.30 o                         
   5   3   8        439.80        441.01        18.56 o                         
   6   3   8         51.56         99.68        19.44 o                         
   7   3   8         22.60         17.77        35.11 o                         
   8   3   8       2447.51       2284.77        81.79 o                         
   9   3   8         26.42        -48.57        48.95 o                         
  10   3   8        601.10        629.31        70.21 o                         
 -11   4   8        131.33        238.60        47.74 o                         
 -10   4   8        501.68        461.98        46.65 o                         
  -9   4   8        949.97        854.38        60.49 o                         
  -8   4   8        164.10        138.57        46.18 o                         
  -7   4   8         44.97         44.39        31.70 o                         
  -6   4   8        854.32        875.63        33.02 o                         
  -5   4   8        207.89        203.98        21.19 o                         
  -4   4   8         56.89         62.47        19.00 o                         
  -3   4   8        153.87        233.67        20.62 o                         
  -2   4   8      12846.74      13173.49       119.78 o                         
  -1   4   8         82.16         89.36        19.48 o                         
   0   4   8       1377.60       1342.09        28.34 o                         
   1   4   8        636.55        596.35        21.25 o                         
   2   4   8       1487.30       1379.21        28.19 o                         
   3   4   8         33.28         52.16        12.41 o                         
   4   4   8         16.48          3.30        10.76 o                         
   5   4   8        337.24        401.69        23.88 o                         
   6   4   8         44.31        104.32        18.47 o                         
   7   4   8        510.90        524.97        42.14 o                         
   8   4   8        373.54        440.36        48.35 o                         
   9   4   8       1190.33       1087.07        72.82 o                         
  10   4   8          1.46         48.76        56.74 o                         
 -11   5   8        201.30        270.79        56.13 o                         
 -10   5   8        185.21        176.96        54.75 o                         
  -9   5   8       4253.81       4304.46       101.50 o                         
  -8   5   8       3738.86       3391.58        94.98 o                         
  -7   5   8       1225.86       1293.27        98.09 o                         
  -6   5   8       2022.12       1999.15        44.22 o                         
  -5   5   8       3609.58       3765.73        82.99 o                         
  -4   5   8       2136.65       2241.85        65.58 o                         
  -3   5   8       6558.00       6088.36        95.55 o                         
  -2   5   8         44.90         32.11        20.21 o                         
  -1   5   8       6433.23       6584.99        78.09 o                         
   0   5   8         28.22         67.93        16.27 o                         
   1   5   8       1508.38       1550.25        27.03 o                         
   2   5   8        694.80        720.65        20.44 o                         
   3   5   8       1329.10       1369.84        27.63 o                         
   4   5   8         92.17        101.08        13.90 o                         
   5   5   8        652.62        698.42        21.23 o                         
   6   5   8       2150.97       2122.16        47.78 o                         
   7   5   8        286.30        276.85        33.94 o                         
   8   5   8        790.76        722.18        52.89 o                         
   9   5   8        419.17        500.82        62.35 o                         
  10   5   8         41.14        122.22        48.15 o                         
 -11   6   8         12.15         42.79        41.62 o                         
 -10   6   8          7.46         18.91        41.61 o                         
  -9   6   8        951.04        833.65        55.54 o                         
  -8   6   8        504.51        635.67        50.24 o                         
  -7   6   8        274.56        262.58        40.62 o                         
  -6   6   8        116.39         99.25        35.46 o                         
  -5   6   8        123.73        133.66        19.91 o                         
  -4   6   8        644.73        646.67        28.21 o                         
  -3   6   8       2520.05       2470.30        49.52 o                         
  -2   6   8        645.16        564.19        27.67 o                         
  -1   6   8        101.48         68.30        17.59 o                         
   0   6   8        291.12        275.38        18.78 o                         
   1   6   8         20.35         15.41        12.64 o                         
   2   6   8       2198.66       1978.54        37.84 o                         
   3   6   8        868.24        840.80        25.68 o                         
   4   6   8       2613.72       2481.81        40.46 o                         
   5   6   8       1078.10       1034.98        26.63 o                         
   6   6   8        223.95        246.97        20.16 o                         
   7   6   8        588.89        499.32        34.99 o                         
   8   6   8        907.41        824.00        75.03 o                         
   9   6   8        451.34        346.46        53.96 o                         
  10   6   8         60.34        -36.58        50.66 o                         
 -11   7   8        410.95        499.00        57.72 o                         
 -10   7   8         36.37        -37.36        37.36 o                         
  -9   7   8          0.16        -33.66        34.79 o                         
  -8   7   8       1294.75       1424.52        68.97 o                         
  -7   7   8        374.55        349.24        44.23 o                         
  -6   7   8        333.57        297.93        40.53 o                         
  -5   7   8       3548.24       3489.48        60.88 o                         
  -4   7   8       1773.71       1746.29        45.29 o                         
  -3   7   8        684.23        688.64        30.10 o                         
  -2   7   8       5502.87       5476.44        65.45 o                         
  -1   7   8       7052.17       6901.55        69.52 o                         
   0   7   8        314.27        269.33        19.30 o                         
   1   7   8       1246.60       1447.41        34.01 o                         
   2   7   8         14.79         24.23        12.58 o                         
   3   7   8         15.91         16.93        17.43 o                         
   4   7   8       2775.89       2766.73        44.41 o                         
   5   7   8        386.54        327.71        21.64 o                         
   6   7   8         27.69         36.73        16.06 o                         
   7   7   8         14.96         13.26        25.82 o                         
   8   7   8        842.66        768.62        83.22 o                         
   9   7   8        293.17        224.33        50.98 o                         
  10   7   8        466.32        453.28        75.90 o                         
 -11   8   8         76.89         92.62        49.16 o                         
 -10   8   8         53.33         93.13        36.95 o                         
  -9   8   8          0.46        -54.02        54.02 o                         
  -8   8   8         29.31          6.52        38.48 o                         
  -7   8   8        426.71        424.59        46.77 o                         
  -6   8   8         53.89          6.26        35.91 o                         
  -5   8   8       1724.29       1651.10        64.74 o                         
  -4   8   8       4210.75       4369.74        77.66 o                         
  -3   8   8          4.46         49.37        23.23 o                         
  -2   8   8       7340.65       7985.49        85.99 o                         
  -1   8   8          3.77         -9.60        14.76 o                         
   0   8   8        404.88        465.03        25.12 o                         
   1   8   8       1428.16       1696.25        38.55 o                         
   2   8   8       3047.49       3085.76        53.21 o                         
   3   8   8        532.97        545.24        22.79 o                         
   4   8   8       3086.67       3038.62        45.51 o                         
   5   8   8         84.33         60.54        16.67 o                         
   6   8   8        497.74        478.16        30.16 o                         
   7   8   8       1817.66       1828.19        68.62 o                         
   8   8   8         79.43         17.67        40.85 o                         
   9   8   8         14.82        105.22        95.98 o                         
  10   8   8          5.84          0.67        57.76 o                         
 -11   9   8         54.67         42.63        42.62 o                         
 -10   9   8         15.86         14.56        32.43 o                         
  -9   9   8        740.22        623.99        52.28 o                         
  -8   9   8         79.35         69.72        40.99 o                         
  -7   9   8        140.77         90.10        40.21 o                         
  -6   9   8         18.25        -20.99        34.51 o                         
  -5   9   8        197.25        181.31        30.17 o                         
  -4   9   8          2.10          3.81        22.92 o                         
  -3   9   8       3472.06       3473.47        82.47 o                         
  -2   9   8         29.24         99.07        24.90 o                         
  -1   9   8        316.45        322.24        22.56 o                         
   0   9   8        303.41        246.63        18.78 o                         
   1   9   8        828.81        721.25        29.93 o                         
   2   9   8          0.65         10.69        21.02 o                         
   3   9   8         17.25         42.91        15.67 o                         
   4   9   8       2540.44       2655.13        47.74 o                         
   5   9   8        674.49        597.96        25.03 o                         
   6   9   8        137.18        105.92        27.62 o                         
   7   9   8       2054.38       2030.02       104.63 o                         
   8   9   8        328.40        298.66       100.98 o                         
   9   9   8          0.68         96.83        63.56 o                         
 -11  10   8        397.24        375.25        43.57 o                         
 -10  10   8         12.10         56.57        34.98 o                         
  -9  10   8        140.15        190.30        50.69 o                         
  -8  10   8         68.71        111.23        48.72 o                         
  -7  10   8       2031.33       2023.98       111.17 o                         
  -6  10   8       2682.21       2905.06        97.90 o                         
  -5  10   8          5.16          9.71        20.59 o                         
  -4  10   8        460.77        454.13        33.81 o                         
  -3  10   8       1704.95       1721.06        54.53 o                         
  -2  10   8       6405.50       6556.20        93.12 o                         
  -1  10   8       1183.83       1257.57        40.22 o                         
   0  10   8        634.67        645.24        49.47 o                         
   1  10   8       1217.35       1209.15        44.73 o                         
   2  10   8        216.51        305.96        28.38 o                         
   3  10   8        250.89        269.10        36.00 o                         
   4  10   8        647.28        627.33        25.66 o                         
   5  10   8        176.95        167.77        20.18 o                         
   6  10   8        131.60         48.67        29.20 o                         
   7  10   8        516.46        571.03        45.20 o                         
   8  10   8        212.08        184.77        60.16 o                         
   9  10   8          0.58         -9.38        56.81 o                         
 -10  11   8         25.77         21.74        45.73 o                         
  -9  11   8        323.80        345.28        51.06 o                         
  -8  11   8          1.23        -24.71        35.32 o                         
  -7  11   8        776.69        848.30        49.76 o                         
  -6  11   8       4564.65       4705.40       127.86 o                         
  -5  11   8       2616.22       2694.58        55.99 o                         
  -4  11   8        559.72        667.81        45.79 o                         
  -3  11   8        180.81        259.42        30.26 o                         
  -2  11   8       1881.53       1943.76        81.55 o                         
  -1  11   8        935.14        923.69        36.26 o                         
   0  11   8         27.17         49.22        38.85 o                         
   1  11   8        197.48        146.32        30.13 o                         
   2  11   8        956.69       1046.17        46.98 o                         
   3  11   8       1137.48       1097.03        45.06 o                         
   4  11   8          0.24         51.44        35.01 o                         
   5  11   8        255.82        218.34        24.34 o                         
   6  11   8         56.01         72.56        26.87 o                         
   7  11   8        117.39        156.77        52.41 o                         
   8  11   8        475.09        430.45        66.15 o                         
   9  11   8        178.96        120.34        61.48 o                         
 -10  12   8          6.60        -32.10        32.10 o                         
  -9  12   8        377.47        447.81        47.19 o                         
  -8  12   8       1116.19       1309.93        72.78 o                         
  -7  12   8        329.72        314.98        44.49 o                         
  -6  12   8         83.21        142.72        36.65 o                         
  -5  12   8       2819.63       2932.32        71.29 o                         
  -4  12   8        154.41         92.78        22.73 o                         
  -3  12   8       2815.70       2750.62        63.34 o                         
  -2  12   8        682.48        704.29        37.35 o                         
  -1  12   8        984.60        959.74        42.82 o                         
   0  12   8       2936.32       3017.18        88.38 o                         
   1  12   8         73.73        118.69        29.08 o                         
   2  12   8        655.53        649.81        42.27 o                         
   3  12   8          1.76        -16.86        32.43 o                         
   4  12   8        325.17        414.04        41.96 o                         
   5  12   8       3020.61       2935.05        69.51 o                         
   6  12   8        611.53        556.67        49.70 o                         
   7  12   8         20.98        -25.11        48.53 o                         
   8  12   8        727.50        858.66        89.40 o                         
   9  12   8          6.08         41.23        78.83 o                         
 -10  13   8        107.53        213.16        53.65 o                         
  -9  13   8        369.49        399.93        55.84 o                         
  -8  13   8        596.18        710.48        52.55 o                         
  -7  13   8        149.70        126.94        39.52 o                         
  -6  13   8       2118.79       1909.24        99.13 o                         
  -5  13   8        454.49        461.89        29.55 o                         
  -4  13   8       2303.00       2252.01        83.78 o                         
  -3  13   8          1.03        -34.73        34.73 o                         
  -2  13   8       1105.90       1185.00        48.92 o                         
  -1  13   8        448.36        334.88        29.91 o                         
   0  13   8         85.21         70.11        43.26 o                         
   1  13   8        917.58        866.67        47.62 o                         
   2  13   8         16.69         53.83        30.62 o                         
   3  13   8       1344.66       1153.19        64.73 o                         
   4  13   8        758.46        833.04        51.63 o                         
   5  13   8        189.04        155.75        40.14 o                         
   6  13   8          5.51         53.52        50.12 o                         
   7  13   8        958.90        963.09        88.12 o                         
   8  13   8        198.48         28.58        98.12 o                         
   9  13   8         47.48        211.65       103.72 o                         
 -10  14   8        278.04        314.18        70.86 o                         
  -9  14   8        487.19        530.12        60.10 o                         
  -8  14   8        903.58        924.64        99.44 o                         
  -7  14   8       1359.12       1245.45        66.77 o                         
  -6  14   8        840.43        759.87        50.33 o                         
  -5  14   8        278.13        314.04        38.61 o                         
  -4  14   8        267.52        316.06        35.39 o                         
  -3  14   8        688.37        612.31        38.92 o                         
  -2  14   8       3193.42       2901.29        72.16 o                         
  -1  14   8        179.49        151.55        38.18 o                         
   0  14   8        945.61       1085.82        68.71 o                         
   1  14   8       1489.84       1479.65        74.08 o                         
   2  14   8       1644.61       1730.00        82.06 o                         
   3  14   8        488.26        472.93        43.15 o                         
   4  14   8          0.07         -5.94        37.32 o                         
   5  14   8        695.11        702.36        53.28 o                         
   6  14   8         42.04         11.86        37.69 o                         
   7  14   8         22.47        -54.90        54.90 o                         
   8  14   8         91.98         20.17        69.46 o                         
  -9  15   8        164.39        150.48        48.05 o                         
  -8  15   8         62.14         46.02        74.84 o                         
  -7  15   8        941.27        877.81        73.75 o                         
  -6  15   8        915.98        924.95        69.54 o                         
  -5  15   8         38.62         14.87        33.59 o                         
  -4  15   8         83.01        134.11        32.43 o                         
  -3  15   8       2985.85       3052.65       102.47 o                         
  -2  15   8       1857.98       1813.90        60.90 o                         
  -1  15   8       3282.50       2998.34       115.07 o                         
   0  15   8         84.18         -7.47        47.45 o                         
   1  15   8       1115.02       1096.91        49.85 o                         
   2  15   8         63.99         92.66        30.38 o                         
   3  15   8        329.76        377.60        42.75 o                         
   4  15   8        278.31        311.75        43.59 o                         
   5  15   8       3216.17       3262.39       114.75 o                         
   6  15   8        703.31        880.68        80.04 o                         
   7  15   8         13.11        -14.93        61.75 o                         
   8  15   8        681.86        689.34        93.94 o                         
  -9  16   8        874.03        960.37        72.45 o                         
  -8  16   8         99.08        191.63        61.34 o                         
  -7  16   8        136.11        151.87        53.57 o                         
  -6  16   8        571.83        524.83        62.90 o                         
  -5  16   8         18.30        -35.76        36.21 o                         
  -4  16   8         73.70        139.89        56.61 o                         
  -3  16   8       2834.73       2630.54        81.04 o                         
  -2  16   8        433.78        462.98        44.34 o                         
  -1  16   8        140.03        184.51        28.38 o                         
   0  16   8        250.95        208.53        54.11 o                         
   1  16   8        587.30        596.72        67.82 o                         
   2  16   8       5406.49       5253.05       125.87 o                         
   3  16   8       1593.09       1718.87        69.64 o                         
   4  16   8       1307.41       1268.59        64.29 o                         
   5  16   8        211.20        146.41        41.97 o                         
   6  16   8         14.93         43.53        48.86 o                         
   7  16   8        114.63         98.28        87.20 o                         
   8  16   8        197.15        167.89        88.75 o                         
  -9  17   8         12.39        126.88        90.48 o                         
  -8  17   8       1392.64       1390.41        88.71 o                         
  -7  17   8        581.68        678.04        69.80 o                         
  -6  17   8         26.97         69.03        58.80 o                         
  -5  17   8         64.82         42.62        45.65 o                         
  -4  17   8         57.54        103.75        39.35 o                         
  -3  17   8        317.34        340.79        45.05 o                         
  -2  17   8       1154.53       1191.90        77.56 o                         
  -1  17   8        138.24        143.81        34.81 o                         
   0  17   8        283.59        236.11        53.92 o                         
   1  17   8        755.88        789.96        69.99 o                         
   2  17   8        850.77        807.73        56.85 o                         
   3  17   8         14.35          7.48        32.95 o                         
   4  17   8        268.00        245.65        66.57 o                         
   5  17   8        198.15        319.46        52.81 o                         
   6  17   8          5.44        -17.47        68.39 o                         
   7  17   8         12.39        -57.77        57.77 o                         
  -8  18   8          0.94         57.41        60.14 o                         
  -7  18   8         18.37         21.15        71.37 o                         
  -6  18   8        177.36        154.71       105.63 o                         
  -5  18   8        123.19         68.48        50.43 o                         
  -4  18   8        105.52         30.12        42.87 o                         
  -3  18   8        183.73        114.38        43.12 o                         
  -2  18   8        527.93        544.16        71.84 o                         
  -1  18   8          6.54        -53.06        53.06 o                         
   0  18   8         92.06        127.24        57.22 o                         
   1  18   8       1140.36       1137.51        78.70 o                         
   2  18   8          0.03        -46.30        46.30 o                         
   3  18   8         20.46        118.16        52.73 o                         
   4  18   8        278.50        173.72        71.35 o                         
   5  18   8          0.69         30.92        62.99 o                         
   6  18   8       1331.53       1232.80       120.41 o                         
   7  18   8        470.07        400.50       120.46 o                         
  -8  19   8        672.45        622.16        95.53 o                         
  -7  19   8         51.66         80.89        50.00 o                         
  -6  19   8        148.00        169.75        58.37 o                         
  -5  19   8          1.55        -60.92        60.92 o                         
  -4  19   8         88.40         56.24        63.93 o                         
  -3  19   8        838.20        782.50        55.65 o                         
  -2  19   8       1153.55       1089.99        80.58 o                         
  -1  19   8         76.00        135.10        57.26 o                         
   0  19   8       1706.46       1579.02        92.18 o                         
   1  19   8        292.46        342.00        62.26 o                         
   2  19   8         59.28         15.22        58.50 o                         
   3  19   8        122.77        110.79        54.63 o                         
   4  19   8        237.33        295.02        60.83 o                         
   5  19   8         17.87         86.44        64.51 o                         
   6  19   8          0.86        -70.42        70.42 o                         
  -7  20   8        362.16        341.90        66.64 o                         
  -6  20   8          7.46        -19.14        73.30 o                         
  -5  20   8        151.48        105.48        50.31 o                         
  -4  20   8         31.34        112.63        49.66 o                         
  -3  20   8         93.13        106.24        51.46 o                         
  -2  20   8        370.34        352.06        70.05 o                         
  -1  20   8        209.05        109.06        71.66 o                         
   0  20   8       1031.83        945.57        79.49 o                         
   1  20   8        173.39        165.48        60.83 o                         
   2  20   8        150.20        211.11        60.57 o                         
   3  20   8          0.13        -49.79        49.79 o                         
   4  20   8          7.63        136.57        91.64 o                         
   5  20   8         53.49         66.48        69.76 o                         
   6  20   8         17.49        -21.18        88.79 o                         
  -6  21   8       1158.40       1431.07        98.32 o                         
  -5  21   8        590.98        606.96        83.35 o                         
  -4  21   8        205.28        142.04        71.44 o                         
  -3  21   8        333.30        447.41        69.78 o                         
  -2  21   8        156.09        185.55        58.65 o                         
  -1  21   8         92.84         49.24        62.73 o                         
   0  21   8        597.25        489.83        69.43 o                         
   1  21   8         85.79        -49.44        79.70 o                         
   2  21   8        295.44        236.50        69.29 o                         
   3  21   8        266.44        270.85        89.76 o                         
   4  21   8        100.82         33.20        72.18 o                         
   5  21   8        101.64         12.39        68.18 o                         
  -6  22   8        213.61        158.04       143.83 o                         
  -5  22   8        110.86        174.06        81.96 o                         
  -4  22   8          0.93         -6.18        65.65 o                         
  -3  22   8          0.99         60.87        77.45 o                         
  -2  22   8         10.29        102.36        55.18 o                         
  -1  22   8        740.57        781.63        87.08 o                         
   0  22   8         36.87        -49.98        49.98 o                         
   1  22   8          0.96        -13.01        56.43 o                         
   2  22   8          0.64         -4.41        61.71 o                         
   3  22   8        366.55        454.64        69.00 o                         
   4  22   8        111.22        214.94        82.02 o                         
  -4  23   8        775.18        740.54       101.33 o                         
  -3  23   8          9.55         63.87        96.37 o                         
  -2  23   8       1323.66       1404.66       125.04 o                         
  -1  23   8          4.56         41.40        54.75 o                         
   0  23   8          1.01        -30.12        86.89 o                         
   1  23   8        565.52        565.77        74.85 o                         
   2  23   8         16.63         -2.14        62.36 o                         
   3  23   8        327.21        441.38        69.06 o                         
  -3  24   8        236.70        169.07        96.77 o                         
  -2  24   8         23.03         59.47       114.27 o                         
  -1  24   8          8.62        -19.25        86.09 o                         
   0  24   8         11.71         30.58        54.90 o                         
   1  24   8         34.25        129.88        66.33 o                         
   2  24   8        277.08        258.77       111.10 o                         
 -12   1   9        763.73       1029.75        90.37 o                         
 -11   1   9        301.66        288.05        51.59 o                         
 -10   1   9         29.27         63.94        45.80 o                         
  -9   1   9        134.49         68.25        34.06 o                         
  -8   1   9        162.26        189.99        31.46 o                         
  -7   1   9       2519.20       2641.71        58.05 o                         
  -6   1   9        429.49        435.36        28.86 o                         
  -5   1   9         10.30          9.63        20.47 o                         
  -4   1   9       4703.00       4534.11        57.25 o                         
  -3   1   9        329.16        470.92        27.73 o                         
  -2   1   9       1284.27       1303.03        30.74 o                         
  -1   1   9       8875.60       8623.20        83.60 o                         
   0   1   9      11804.90      12172.39       112.06 o                         
   1   1   9         66.08         83.04        13.65 o                         
   2   1   9        221.81        294.72        12.67 o                         
   3   1   9       2252.63       2179.92        42.91 o                         
   4   1   9       2523.46       2502.54        75.61 o                         
   5   1   9        102.62        109.28        32.64 o                         
   6   1   9        541.91        546.42        44.58 o                         
   7   1   9        223.66        222.20        40.83 o                         
   8   1   9         93.11        109.25        42.65 o                         
   9   1   9         61.03         -6.35        41.63 o                         
  10   1   9        306.18        307.66        66.76 o                         
 -12   2   9        371.28        464.10       178.45 o                         
 -11   2   9         13.65         30.79        41.38 o                         
 -10   2   9         21.42         19.79        62.02 o                         
  -9   2   9        113.51        118.89        35.57 o                         
  -8   2   9         52.72         82.43        22.72 o                         
  -7   2   9        140.55        185.09        25.77 o                         
  -6   2   9       1305.48       1315.37        40.99 o                         
  -5   2   9         39.35         61.90        20.54 o                         
  -4   2   9       1647.20       1500.03        48.33 o                         
  -3   2   9       3717.39       3955.74        80.69 o                         
  -2   2   9       6034.56       6582.40        74.84 o                         
  -1   2   9        340.76        348.07        21.92 o                         
   0   2   9      10387.62      10606.20        92.75 o                         
   1   2   9        115.85        134.36        14.48 o                         
   2   2   9         41.84         32.25        12.27 o                         
   3   2   9         75.60        136.22        13.69 o                         
   4   2   9       2054.08       2008.49        50.21 o                         
   5   2   9         32.77         27.39        30.61 o                         
   6   2   9        176.52        157.53        35.83 o                         
   7   2   9        284.03        363.36        44.19 o                         
   8   2   9        136.35         69.13        41.62 o                         
   9   2   9         55.43        -22.13        76.37 o                         
  10   2   9         18.76         14.76        72.53 o                         
 -11   3   9         89.49        155.65        47.04 o                         
 -10   3   9        649.74        558.97        56.66 o                         
  -9   3   9        917.12        874.18        53.62 o                         
  -8   3   9         21.41          1.95        25.15 o                         
  -7   3   9       1977.50       1997.48        87.00 o                         
  -6   3   9       1517.46       1527.09        49.39 o                         
  -5   3   9       3585.30       3866.55        80.67 o                         
  -4   3   9         86.50        117.16        20.72 o                         
  -3   3   9        573.99        617.71        25.74 o                         
  -2   3   9       2198.02       2221.68        43.61 o                         
  -1   3   9       3974.86       3876.35        50.62 o                         
   0   3   9        444.55        326.38        18.79 o                         
   1   3   9       3061.38       2878.94        36.41 o                         
   2   3   9       1863.27       2057.68        28.75 o                         
   3   3   9       1771.51       1970.04        33.80 o                         
   4   3   9       2043.46       2078.50        37.74 o                         
   5   3   9       4565.64       4497.13        81.51 o                         
   6   3   9        957.15       1012.37        54.07 o                         
   7   3   9        805.30        854.08        54.83 o                         
   8   3   9       2175.88       2267.94        82.86 o                         
   9   3   9        425.79        306.62        70.26 o                         
  10   3   9          3.73        -46.51        46.51 o                         
 -11   4   9          0.84         12.30        44.65 o                         
 -10   4   9       3303.21       3060.17        92.44 o                         
  -9   4   9       1914.91       2032.22        76.75 o                         
  -8   4   9        146.79        132.22        41.65 o                         
  -7   4   9        265.56        269.47        25.13 o                         
  -6   4   9        468.09        513.74        27.29 o                         
  -5   4   9         22.16         12.31        20.17 o                         
  -4   4   9        403.34        357.58        26.18 o                         
  -3   4   9       1603.11       1657.10        36.52 o                         
  -2   4   9        800.10        823.27        29.69 o                         
  -1   4   9       1986.02       2021.79        38.84 o                         
   0   4   9        829.97        996.74        33.23 o                         
   1   4   9        460.96        540.60        19.22 o                         
   2   4   9       8731.09       8243.23        72.53 o                         
   3   4   9        869.61        934.77        29.97 o                         
   4   4   9       3442.45       3407.08        50.86 o                         
   5   4   9          0.73         20.74        38.87 o                         
   6   4   9        491.71        550.96        25.04 o                         
   7   4   9        187.10        179.32        39.71 o                         
   8   4   9        128.01        186.88        41.72 o                         
   9   4   9       1204.47       1253.54        86.28 o                         
  10   4   9        122.78        128.69        51.06 o                         
 -11   5   9         23.37         -9.58        46.39 o                         
 -10   5   9        418.04        463.88        47.69 o                         
  -9   5   9       1878.49       1955.98        84.95 o                         
  -8   5   9        847.53        929.30        57.67 o                         
  -7   5   9        193.57        167.92        40.74 o                         
  -6   5   9        562.69        630.42        28.41 o                         
  -5   5   9        871.92        921.15        32.87 o                         
  -4   5   9       2538.93       2471.97        47.70 o                         
  -3   5   9       4962.58       4767.85        63.12 o                         
  -2   5   9          3.00         11.35        19.97 o                         
  -1   5   9        477.21        469.78        24.37 o                         
   0   5   9      12455.49      11823.55       104.17 o                         
   1   5   9       4061.17       4318.08        46.28 o                         
   2   5   9         16.76         31.31        13.64 o                         
   3   5   9        608.62        643.42        21.06 o                         
   4   5   9        973.16       1040.70        24.64 o                         
   5   5   9        913.99        985.29        32.66 o                         
   6   5   9        756.89        746.33        29.96 o                         
   7   5   9        380.05        341.66        43.78 o                         
   8   5   9        161.90        188.15        44.17 o                         
   9   5   9        887.68        951.34        98.54 o                         
  10   5   9         12.37         61.19        65.78 o                         
 -11   6   9         17.44         -7.84        48.48 o                         
 -10   6   9         22.77         -7.66        36.04 o                         
  -9   6   9        237.47        281.76        42.74 o                         
  -8   6   9        126.53        124.27        48.12 o                         
  -7   6   9        374.42        328.01        43.77 o                         
  -6   6   9       3204.52       3345.37        58.91 o                         
  -5   6   9       1594.57       1575.62        50.27 o                         
  -4   6   9          9.26         -6.45        26.45 o                         
  -3   6   9        270.05        252.58        23.38 o                         
  -2   6   9       3145.40       3017.16        49.08 o                         
  -1   6   9       2623.14       2667.67        42.32 o                         
   0   6   9        794.74        781.43        28.70 o                         
   1   6   9        509.57        543.12        18.74 o                         
   2   6   9        211.63        214.52        16.83 o                         
   3   6   9        150.70        240.00        33.78 o                         
   4   6   9        369.10        395.20        21.29 o                         
   5   6   9         42.62         49.41        13.95 o                         
   6   6   9         26.58         16.63        28.21 o                         
   7   6   9        285.90        287.20        42.43 o                         
   8   6   9        114.05        108.60        39.10 o                         
   9   6   9         67.67         52.48        66.14 o                         
  10   6   9         68.93        161.83        97.58 o                         
 -11   7   9         16.67         -9.43        87.65 o                         
 -10   7   9        393.66        400.13        46.55 o                         
  -9   7   9        146.23         82.26        40.43 o                         
  -8   7   9        327.78        325.14        45.90 o                         
  -7   7   9        871.17        861.29        55.11 o                         
  -6   7   9       2951.75       2828.24        53.77 o                         
  -5   7   9       1513.71       1345.59        43.38 o                         
  -4   7   9        215.35        246.60        27.05 o                         
  -3   7   9       3864.95       3835.35        72.17 o                         
  -2   7   9       1461.24       1421.48        35.27 o                         
  -1   7   9        376.31        417.32        21.75 o                         
   0   7   9       2888.56       2532.32        40.20 o                         
   1   7   9        100.51        171.97        14.47 o                         
   2   7   9         43.72         54.10        14.24 o                         
   3   7   9       1005.30        947.23        26.51 o                         
   4   7   9        461.18        518.25        21.62 o                         
   5   7   9       3853.58       3736.20        55.58 o                         
   6   7   9        193.29        192.09        27.09 o                         
   7   7   9         80.47        139.10        37.27 o                         
   8   7   9        304.80        462.01        58.10 o                         
   9   7   9         43.77         61.28        91.50 o                         
  10   7   9         42.56         83.97        59.50 o                         
 -11   8   9          2.21         27.58        38.62 o                         
 -10   8   9        350.35        368.71        45.39 o                         
  -9   8   9         35.66         72.80        42.86 o                         
  -8   8   9        543.31        538.54        51.81 o                         
  -7   8   9        282.51        207.77        41.53 o                         
  -6   8   9          1.01        -52.20        52.20 o                         
  -5   8   9        250.50        330.23        28.07 o                         
  -4   8   9         31.52         86.50        26.02 o                         
  -3   8   9       1629.60       1558.72        46.46 o                         
  -2   8   9        428.84        402.10        29.00 o                         
  -1   8   9        208.80        240.87        19.55 o                         
   0   8   9        314.04        271.50        25.26 o                         
   1   8   9       3576.67       3445.71        57.50 o                         
   2   8   9        306.67        276.10        24.03 o                         
   3   8   9        254.42        305.64        21.09 o                         
   4   8   9          5.11          4.61        19.43 o                         
   5   8   9        410.63        416.88        27.79 o                         
   6   8   9          2.52        -19.25        25.04 o                         
   7   8   9         10.49        112.47        53.21 o                         
   8   8   9        639.65        701.04        59.47 o                         
   9   8   9         28.71        109.59        64.33 o                         
 -11   9   9         65.41         46.15        38.05 o                         
 -10   9   9        149.66        118.61        39.90 o                         
  -9   9   9         13.21         19.65        40.60 o                         
  -8   9   9        411.86        376.25        49.69 o                         
  -7   9   9        146.90        157.77        58.98 o                         
  -6   9   9        271.81        197.62        41.23 o                         
  -5   9   9       1323.77       1449.05        61.04 o                         
  -4   9   9         29.02         47.82        24.61 o                         
  -3   9   9        894.83        819.23        37.07 o                         
  -2   9   9       2044.11       2173.50        52.12 o                         
  -1   9   9       1115.70       1049.59        36.80 o                         
   0   9   9        836.09        954.01        49.08 o                         
   1   9   9       3003.25       3010.51        58.92 o                         
   2   9   9         42.87         41.22        22.49 o                         
   3   9   9        683.74        712.87        28.22 o                         
   4   9   9        186.07        183.03        19.81 o                         
   5   9   9       2996.91       2768.87        56.42 o                         
   6   9   9        464.92        522.41        35.73 o                         
   7   9   9         69.37        114.57        35.80 o                         
   8   9   9         71.98        125.74        62.21 o                         
   9   9   9          1.80        138.91        60.48 o                         
 -11  10   9        578.85        515.69        53.34 o                         
 -10  10   9         72.26         32.85        46.99 o                         
  -9  10   9        166.02        271.31        57.42 o                         
  -8  10   9       1869.12       1782.63       123.59 o                         
  -7  10   9          0.40        -39.09        39.09 o                         
  -6  10   9       4801.73       4521.41       106.35 o                         
  -5  10   9        659.61        683.73        53.12 o                         
  -4  10   9       4102.83       4155.70        85.27 o                         
  -3  10   9       2057.24       2045.19        68.46 o                         
  -2  10   9        596.07        632.81        34.08 o                         
  -1  10   9       1448.67       1288.44        46.23 o                         
   0  10   9          5.34         11.15        38.46 o                         
   1  10   9         42.12         74.64        27.42 o                         
   2  10   9        906.24        881.00        37.14 o                         
   3  10   9        818.96        926.69        38.46 o                         
   4  10   9       1034.56        971.29        30.95 o                         
   5  10   9        624.72        635.25        29.55 o                         
   6  10   9         25.53         11.13        40.57 o                         
   7  10   9         97.24         73.28        43.63 o                         
   8  10   9        340.09        407.85        71.05 o                         
   9  10   9        433.02        413.50        73.41 o                         
 -10  11   9         45.85         -2.61        33.22 o                         
  -9  11   9        380.18        491.67        47.45 o                         
  -8  11   9        632.62        671.40        51.54 o                         
  -7  11   9          1.00        -38.42        38.42 o                         
  -6  11   9       5958.01       5733.00       174.73 o                         
  -5  11   9        192.39        221.89        29.05 o                         
  -4  11   9        294.52        270.03        32.27 o                         
  -3  11   9        302.14        280.89        31.95 o                         
  -2  11   9        819.36        797.91        37.55 o                         
  -1  11   9       2217.25       2012.57        57.32 o                         
   0  11   9       1218.39       1160.26       101.13 o                         
   1  11   9         68.45         59.41        28.22 o                         
   2  11   9       2324.09       2307.65        72.00 o                         
   3  11   9       1491.79       1627.09        53.52 o                         
   4  11   9        238.25        292.31        31.90 o                         
   5  11   9         40.09         17.79        24.19 o                         
   6  11   9        180.70        259.45        42.15 o                         
   7  11   9        128.60        159.69        60.05 o                         
   8  11   9          1.92        -16.83        55.30 o                         
   9  11   9         83.84         39.56        56.38 o                         
 -10  12   9         15.91         33.18        39.01 o                         
  -9  12   9         97.65         48.19        37.11 o                         
  -8  12   9        291.25        284.02        44.14 o                         
  -7  12   9        111.28         70.48        35.33 o                         
  -6  12   9       3936.30       3845.99        90.09 o                         
  -5  12   9       2126.76       2179.73        53.10 o                         
  -4  12   9          0.62         23.89        20.74 o                         
  -3  12   9       2010.67       1928.11        55.30 o                         
  -2  12   9        158.05        166.52        33.39 o                         
  -1  12   9        787.28        788.26        36.15 o                         
   0  12   9       2672.82       2594.78        84.32 o                         
   1  12   9       3971.27       4080.64       104.21 o                         
   2  12   9       1466.83       1575.54        89.87 o                         
   3  12   9        802.30        688.47        47.43 o                         
   4  12   9        579.32        606.83        48.37 o                         
   5  12   9        991.83        834.98        54.07 o                         
   6  12   9        866.70        853.84        54.70 o                         
   7  12   9        249.91        219.90        62.38 o                         
   8  12   9        203.92        199.51        92.52 o                         
   9  12   9         19.75        153.54       114.88 o                         
 -10  13   9         47.77          3.18        64.95 o                         
  -9  13   9        104.38        143.25        57.17 o                         
  -8  13   9        730.40        769.66        53.41 o                         
  -7  13   9        104.92        168.92        39.79 o                         
  -6  13   9        391.65        374.35        63.40 o                         
  -5  13   9         98.83         57.21        28.44 o                         
  -4  13   9        411.17        417.24        25.74 o                         
  -3  13   9        640.75        729.60        40.16 o                         
  -2  13   9         74.84         61.22        29.05 o                         
  -1  13   9        243.05        216.63        25.77 o                         
   0  13   9        705.97        748.78        92.38 o                         
   1  13   9        122.64        129.97        47.50 o                         
   2  13   9        367.94        401.62        40.16 o                         
   3  13   9         21.92         39.65        34.41 o                         
   4  13   9        887.82        962.47        55.40 o                         
   5  13   9       1307.00       1598.07        75.29 o                         
   6  13   9        603.53        744.15        55.73 o                         
   7  13   9         14.88         21.57        60.42 o                         
   8  13   9        136.38        194.67        74.06 o                         
 -10  14   9         40.05         48.38        38.47 o                         
  -9  14   9       1468.92       1423.90        80.81 o                         
  -8  14   9        747.23        666.80        66.68 o                         
  -7  14   9        127.48        166.71        53.38 o                         
  -6  14   9        606.50        737.44        52.67 o                         
  -5  14   9        977.26        929.31        46.95 o                         
  -4  14   9        639.38        660.17        42.51 o                         
  -3  14   9        939.93        998.10        51.18 o                         
  -2  14   9         10.22         32.03        34.27 o                         
  -1  14   9        791.34        775.26        51.51 o                         
   0  14   9          6.83         19.92        43.50 o                         
   1  14   9       1559.62       1444.25        75.38 o                         
   2  14   9          1.65          4.09        29.78 o                         
   3  14   9        102.63        132.88        37.14 o                         
   4  14   9        151.30        233.55        42.86 o                         
   5  14   9          2.44         14.75        38.02 o                         
   6  14   9         38.12         55.37        50.82 o                         
   7  14   9        668.96        812.79        95.96 o                         
   8  14   9        502.33        550.98       115.64 o                         
  -9  15   9        183.16        167.21        52.02 o                         
  -8  15   9        429.01        391.32        59.95 o                         
  -7  15   9        174.38         52.14        49.00 o                         
  -6  15   9        921.37        957.58        69.95 o                         
  -5  15   9       2253.72       2306.35        79.54 o                         
  -4  15   9        538.69        653.04        44.16 o                         
  -3  15   9          6.87          1.96        30.32 o                         
  -2  15   9         38.01         81.84        28.61 o                         
  -1  15   9        319.55        389.10        30.92 o                         
   0  15   9        367.15        358.04        55.16 o                         
   1  15   9        329.08        335.97        55.11 o                         
   2  15   9       3726.10       3590.22        87.19 o                         
   3  15   9       1392.64       1400.57        84.18 o                         
   4  15   9        797.28        734.12        53.56 o                         
   5  15   9        219.17        196.35        44.28 o                         
   6  15   9        608.05        479.89        69.75 o                         
   7  15   9         54.58         34.09       125.64 o                         
   8  15   9          6.76        115.48        75.98 o                         
  -9  16   9        285.96        247.58        54.44 o                         
  -8  16   9          0.52        -50.47        51.18 o                         
  -7  16   9        206.26        185.54        53.37 o                         
  -6  16   9        376.01        331.89        56.17 o                         
  -5  16   9         96.30        141.36        35.95 o                         
  -4  16   9        137.42        136.80        42.67 o                         
  -3  16   9        646.65        668.43        47.16 o                         
  -2  16   9       4373.66       4310.88       132.56 o                         
  -1  16   9        322.43        366.41        35.82 o                         
   0  16   9        125.92        131.88        52.65 o                         
   1  16   9         21.37        -18.82        48.09 o                         
   2  16   9       4060.50       3919.51       104.68 o                         
   3  16   9         47.97         53.79        41.69 o                         
   4  16   9         58.75         29.97        39.16 o                         
   5  16   9        158.46        124.03        49.01 o                         
   6  16   9          1.34        -44.04       108.26 o                         
   7  16   9          4.06         80.28        63.84 o                         
  -8  17   9        292.50        176.05        72.02 o                         
  -7  17   9          0.71         15.01        53.35 o                         
  -6  17   9         45.14        147.92        52.36 o                         
  -5  17   9        822.90        682.52        61.65 o                         
  -4  17   9         16.85         16.33        69.83 o                         
  -3  17   9        296.61        262.15        45.70 o                         
  -2  17   9       1956.93       2045.57        84.46 o                         
  -1  17   9       2175.47       2011.24        68.57 o                         
   0  17   9       3544.44       3656.03       117.78 o                         
   1  17   9        585.15        736.70        67.74 o                         
   2  17   9       1561.14       1571.40        85.40 o                         
   3  17   9        568.60        693.70        67.10 o                         
   4  17   9         33.47         47.65        41.60 o                         
   5  17   9       1308.51       1173.29        67.55 o                         
   6  17   9         40.91        157.22        86.30 o                         
   7  17   9         83.79        111.91       109.84 o                         
  -8  18   9         33.57         81.22        51.98 o                         
  -7  18   9          9.70         17.94        82.55 o                         
  -6  18   9          5.39         39.19        47.93 o                         
  -5  18   9         58.19         84.86        50.87 o                         
  -4  18   9        849.17        858.65        65.30 o                         
  -3  18   9       2067.31       1883.38        92.71 o                         
  -2  18   9         38.63         61.89        32.93 o                         
  -1  18   9          0.28        -53.05        53.05 o                         
   0  18   9         18.15         35.26        53.87 o                         
   1  18   9        153.34        220.05       108.33 o                         
   2  18   9        244.03        157.66        69.82 o                         
   3  18   9        148.69        241.57        56.77 o                         
   4  18   9        354.76        313.24        59.44 o                         
   5  18   9         88.16        209.29        80.29 o                         
   6  18   9         13.58         38.19        87.69 o                         
  -7  19   9        508.17        543.90        65.53 o                         
  -6  19   9        160.39        278.30        60.25 o                         
  -5  19   9         89.80        112.92        50.20 o                         
  -4  19   9         21.33          8.17        39.57 o                         
  -3  19   9       1010.64       1197.62        97.94 o                         
  -2  19   9        516.17        510.00        71.58 o                         
  -1  19   9          3.58        -54.40        54.40 o                         
   0  19   9        129.08        156.75        61.20 o                         
   1  19   9          8.27          8.90        50.61 o                         
   2  19   9          6.73        -22.72        56.33 o                         
   3  19   9         58.65         88.87        73.51 o                         
   4  19   9        114.87         99.52        55.10 o                         
   5  19   9        182.58        177.92        68.70 o                         
   6  19   9        666.06        846.14       171.35 o                         
  -7  20   9        316.27        331.73        87.40 o                         
  -6  20   9          7.10         77.06        51.85 o                         
  -5  20   9         10.46          9.15        48.98 o                         
  -4  20   9        752.03        824.49        91.80 o                         
  -3  20   9         15.80        103.43        70.23 o                         
  -2  20   9        556.06        609.24        72.36 o                         
  -1  20   9         94.72        188.82        61.76 o                         
   0  20   9          0.26        -55.01        55.01 o                         
   1  20   9        206.08        264.83        81.30 o                         
   2  20   9        755.22        870.57        79.62 o                         
   3  20   9         59.21         69.46        86.10 o                         
   4  20   9        599.61        592.91        86.28 o                         
   5  20   9         62.38        -64.41        64.41 o                         
  -6  21   9       1100.49       1439.99       130.20 o                         
  -5  21   9        609.36        541.38        83.19 o                         
  -4  21   9          7.27         54.65        87.91 o                         
  -3  21   9        697.88        557.11        66.86 o                         
  -2  21   9          0.03         48.85        59.70 o                         
  -1  21   9         45.63        166.44        64.90 o                         
   0  21   9        678.31        928.44        81.96 o                         
   1  21   9        113.88        113.78        77.58 o                         
   2  21   9        168.95        208.31        61.68 o                         
   3  21   9        286.94        377.66        66.38 o                         
   4  21   9         11.31        -60.19        60.19 o                         
   5  21   9         65.74        -70.14        70.14 o                         
  -5  22   9        618.99        835.74       121.06 o                         
  -4  22   9       1290.08       1086.13       101.23 o                         
  -3  22   9         20.47        -45.98        76.51 o                         
  -2  22   9        226.59        302.28        78.17 o                         
  -1  22   9         70.97        118.31        64.05 o                         
   0  22   9        304.87        379.26       118.90 o                         
   1  22   9          6.89        -34.27        57.49 o                         
   2  22   9         18.02         46.94        79.45 o                         
   3  22   9        105.05         92.67        58.35 o                         
   4  22   9         13.49         34.18        84.20 o                         
  -4  23   9        493.76        516.26        97.72 o                         
  -3  23   9        150.88        176.45        71.11 o                         
  -2  23   9        429.82        386.43        67.03 o                         
  -1  23   9         15.30        -62.61        62.61 o                         
   0  23   9        148.18        126.01        66.11 o                         
   1  23   9          2.56        105.37        92.40 o                         
   2  23   9          0.47         -9.42        57.12 o                         
   3  23   9         10.79        -65.89        65.89 o                         
  -3  24   9        549.39        561.12       149.16 o                         
  -2  24   9          5.80         35.00        56.79 o                         
  -1  24   9         24.63        109.30        58.30 o                         
   0  24   9        197.53        385.10        77.85 o                         
   1  24   9        431.63        764.66        78.36 o                         
 -11   0  10        133.99        160.05        98.55 o                         
 -10   0  10        301.32        256.36       105.65 o                         
  -9   0  10        588.28        552.13        53.71 o                         
  -8   0  10        339.05        342.73        56.65 o                         
  -7   0  10         39.68         86.22        40.83 o                         
  -6   0  10         87.90         65.57        30.27 o                         
  -5   0  10         56.62         87.86        30.56 o                         
  -4   0  10       1326.37       1386.08        72.21 o                         
  -3   0  10        323.77        423.62        40.59 o                         
  -2   0  10        366.93        378.40        38.91 o                         
  -1   0  10        680.63        701.75        47.12 o                         
   0   0  10        850.90        936.26        47.79 o                         
   1   0  10       1137.92       1242.88        52.01 o                         
   2   0  10       1508.75       1368.01        42.41 o                         
   3   0  10        676.71        598.77        69.14 o                         
   4   0  10        237.82        331.31        52.45 o                         
   5   0  10        739.17        725.66       124.96 o                         
   6   0  10        150.99         82.33        52.21 o                         
   7   0  10        351.42        372.44        64.63 o                         
   8   0  10         58.39         38.45        60.61 o                         
   9   0  10        182.92        209.28        74.98 o                         
  10   0  10          0.55        -98.52       168.69 o                         
 -11   1  10        832.41        814.59        72.89 o                         
 -10   1  10          8.84         66.74        41.40 o                         
  -9   1  10       1335.61       1273.10        58.54 o                         
  -8   1  10        138.77        169.71        27.20 o                         
  -7   1  10       1550.48       1629.67        48.80 o                         
  -6   1  10        305.95        385.26        27.85 o                         
  -5   1  10       2555.50       2633.11        88.48 o                         
  -4   1  10      12602.75      12597.85       137.29 o                         
  -3   1  10        388.10        339.70        22.84 o                         
  -2   1  10        671.29        627.08        24.50 o                         
  -1   1  10       1174.44       1246.41        33.82 o                         
   0   1  10       9274.11       8990.16        89.14 o                         
   1   1  10        852.93        790.10        21.36 o                         
   2   1  10        460.27        583.37        19.19 o                         
   3   1  10        122.71        138.76        24.41 o                         
   4   1  10       4232.25       4273.25        77.67 o                         
   5   1  10        651.25        645.38        47.93 o                         
   6   1  10        443.81        353.85        42.57 o                         
   7   1  10        131.55        201.47        40.09 o                         
   8   1  10         69.56         52.83        60.02 o                         
   9   1  10        237.88        255.56        47.01 o                         
  10   1  10          2.32         33.40        48.38 o                         
 -11   2  10        547.39        610.26        86.97 o                         
 -10   2  10        815.40        979.02       105.80 o                         
  -9   2  10        811.78        575.02        46.70 o                         
  -8   2  10        487.60        439.18        32.02 o                         
  -7   2  10       1627.18       1682.70        50.76 o                         
  -6   2  10        669.33        709.99        32.74 o                         
  -5   2  10       2733.29       2792.04        54.53 o                         
  -4   2  10       8205.88       8568.24       124.49 o                         
  -3   2  10          9.59         10.06        19.75 o                         
  -2   2  10        886.38        853.33        32.20 o                         
  -1   2  10       2062.03       2005.88        43.23 o                         
   0   2  10      16237.98      16854.97       138.81 o                         
   1   2  10       2850.03       2776.11        36.83 o                         
   2   2  10       2798.07       2552.98        32.55 o                         
   3   2  10        236.40        277.87        16.18 o                         
   4   2  10       1609.22       1482.85        49.58 o                         
   5   2  10        345.55        305.27        38.82 o                         
   6   2  10        239.87        212.49        41.07 o                         
   7   2  10        328.65        336.18        44.25 o                         
   8   2  10       1931.80       1804.03        76.36 o                         
   9   2  10         44.08        123.57        45.49 o                         
  10   2  10        369.52        366.47        61.78 o                         
 -11   3  10        141.82        164.60        58.44 o                         
 -10   3  10        106.06        102.99        70.23 o                         
  -9   3  10          1.69        -29.12        31.50 o                         
  -8   3  10        195.57        229.12        31.32 o                         
  -7   3  10         21.94         43.54        24.45 o                         
  -6   3  10        139.00        200.73        28.10 o                         
  -5   3  10         33.77         31.45        20.71 o                         
  -4   3  10       1210.63       1254.50        51.66 o                         
  -3   3  10         17.84         28.65        19.41 o                         
  -2   3  10       1334.72       1664.30        45.12 o                         
  -1   3  10       1139.36       1095.70        29.91 o                         
   0   3  10        138.81        151.92        17.70 o                         
   1   3  10        114.52        172.11        15.53 o                         
   2   3  10         56.50         23.72        12.60 o                         
   3   3  10         92.61         84.70        19.80 o                         
   4   3  10         83.64         74.43        14.24 o                         
   5   3  10        768.52        698.70        45.39 o                         
   6   3  10        476.01        570.02        70.54 o                         
   7   3  10        374.28        375.67        46.39 o                         
   8   3  10          9.04         36.17        54.59 o                         
   9   3  10        241.36        248.40        57.20 o                         
  10   3  10         12.81         69.25        76.38 o                         
 -11   4  10        720.06        814.42       110.44 o                         
 -10   4  10        169.44         51.98        41.00 o                         
  -9   4  10        354.55        396.86        49.10 o                         
  -8   4  10         82.03         68.54        25.04 o                         
  -7   4  10       1036.86       1079.46        41.61 o                         
  -6   4  10       1534.40       1535.65        43.85 o                         
  -5   4  10       1824.61       1751.88        49.98 o                         
  -4   4  10       6933.13       6252.78        83.78 o                         
  -3   4  10       2364.41       2496.14        44.26 o                         
  -2   4  10        529.97        540.49        26.95 o                         
  -1   4  10       1530.83       1427.30        33.74 o                         
   0   4  10       2868.55       3123.62        42.68 o                         
   1   4  10       2933.30       3131.72        39.52 o                         
   2   4  10       6209.77       6400.15        64.94 o                         
   3   4  10        316.96        372.67        15.72 o                         
   4   4  10       1272.83       1233.87        33.28 o                         
   5   4  10       1397.76       1438.88        34.72 o                         
   6   4  10       1226.43       1149.55        72.26 o                         
   7   4  10         24.08          7.09        54.79 o                         
   8   4  10        113.97         27.67        51.99 o                         
   9   4  10        111.43        110.45        48.44 o                         
  10   4  10          0.01         -2.51        46.78 o                         
 -11   5  10        775.78        909.77       100.42 o                         
 -10   5  10       1370.75       1326.88        73.40 o                         
  -9   5  10        633.89        700.97        61.20 o                         
  -8   5  10       1447.82       1525.55        70.96 o                         
  -7   5  10         50.22         25.10        27.30 o                         
  -6   5  10        133.37        156.69        22.29 o                         
  -5   5  10        109.63        104.95        24.04 o                         
  -4   5  10       3728.07       3803.79        64.12 o                         
  -3   5  10       5685.82       5362.86        78.38 o                         
  -2   5  10         24.07         19.87        20.28 o                         
  -1   5  10       6451.21       6432.13        75.02 o                         
   0   5  10       2325.71       2239.44        38.76 o                         
   1   5  10         51.94         46.73        14.93 o                         
   2   5  10       1324.88       1388.67        36.54 o                         
   3   5  10         17.66         17.96        14.56 o                         
   4   5  10        320.79        376.34        18.40 o                         
   5   5  10        416.73        375.04        23.70 o                         
   6   5  10        138.38        138.43        22.37 o                         
   7   5  10       1529.21       1298.94        64.64 o                         
   8   5  10         90.51        132.50        50.96 o                         
   9   5  10        609.94        722.82        65.07 o                         
  10   5  10        163.65        205.18        77.95 o                         
 -11   6  10          7.06         26.05        45.20 o                         
 -10   6  10         26.24         42.35        36.83 o                         
  -9   6  10         17.80         13.02        41.88 o                         
  -8   6  10          1.38         -7.12        50.08 o                         
  -7   6  10        866.36        858.60        54.86 o                         
  -6   6  10        103.45        121.14        29.28 o                         
  -5   6  10        249.68        319.15        30.78 o                         
  -4   6  10       3804.75       3728.74        75.80 o                         
  -3   6  10         14.71          6.58        23.25 o                         
  -2   6  10        716.32        638.79        30.98 o                         
  -1   6  10         60.52         85.27        18.82 o                         
   0   6  10        300.29        319.74        20.82 o                         
   1   6  10       2056.38       2140.86        43.58 o                         
   2   6  10        355.54        436.24        22.11 o                         
   3   6  10       1070.16        995.78        27.97 o                         
   4   6  10       4030.96       3865.67        51.59 o                         
   5   6  10         49.25         76.97        26.39 o                         
   6   6  10         87.93         40.27        35.38 o                         
   7   6  10        271.24        327.71        44.09 o                         
   8   6  10         41.11         43.19        38.37 o                         
   9   6  10         88.80         48.97        60.27 o                         
 -11   7  10        183.56         93.28        46.46 o                         
 -10   7  10         31.12        -22.40        43.18 o                         
  -9   7  10         91.53         82.69        44.06 o                         
  -8   7  10          1.17        -44.38        44.38 o                         
  -7   7  10        104.29         90.46        41.92 o                         
  -6   7  10        124.02        106.06        20.97 o                         
  -5   7  10       2080.85       2015.54        50.71 o                         
  -4   7  10        661.10        824.34        35.28 o                         
  -3   7  10         75.69         57.85        24.25 o                         
  -2   7  10       5664.96       6338.22       131.10 o                         
  -1   7  10       1152.27       1271.02        42.17 o                         
   0   7  10       5624.33       5644.45        72.84 o                         
   1   7  10         63.52         51.70        15.73 o                         
   2   7  10        313.32        340.44        19.67 o                         
   3   7  10       1342.27       1422.47        32.38 o                         
   4   7  10         59.47         46.61        15.47 o                         
   5   7  10        428.24        455.88        20.92 o                         
   6   7  10        820.09        814.82        46.36 o                         
   7   7  10        241.61        389.90        67.37 o                         
   8   7  10          5.45          7.93        43.61 o                         
   9   7  10         73.36          3.29        59.00 o                         
 -11   8  10          5.55         64.59        43.55 o                         
 -10   8  10        135.09        126.58        42.00 o                         
  -9   8  10        356.85        462.83        75.21 o                         
  -8   8  10        140.65        115.38        43.52 o                         
  -7   8  10         48.61         38.49        38.42 o                         
  -6   8  10       1240.73       1215.57        38.60 o                         
  -5   8  10       4076.64       3924.80        71.80 o                         
  -4   8  10       7072.47       6737.10       106.24 o                         
  -3   8  10       2831.73       3055.13        62.24 o                         
  -2   8  10        792.63        801.40        37.73 o                         
  -1   8  10        527.40        528.32        27.18 o                         
   0   8  10       1242.12       1242.74        33.62 o                         
   1   8  10         18.91         -2.38        20.55 o                         
   2   8  10        292.72        217.82        16.27 o                         
   3   8  10       3833.77       3660.65        52.45 o                         
   4   8  10       1291.55       1316.87        36.39 o                         
   5   8  10        802.58        778.60        27.76 o                         
   6   8  10        472.59        459.32        40.01 o                         
   7   8  10         60.04          2.58        37.19 o                         
   8   8  10          1.20         44.09        60.56 o                         
   9   8  10        258.77        320.37        84.07 o                         
 -11   9  10        424.15        429.73        49.63 o                         
 -10   9  10        275.17        386.59        49.64 o                         
  -9   9  10        568.69        515.10        66.43 o                         
  -8   9  10         25.59          5.75        45.95 o                         
  -7   9  10        381.68        380.86        48.05 o                         
  -6   9  10        469.22        449.21        26.64 o                         
  -5   9  10         14.19         49.55        24.53 o                         
  -4   9  10       1993.67       1974.63        56.42 o                         
  -3   9  10         89.36         87.28        34.48 o                         
  -2   9  10        119.39        101.39        20.95 o                         
  -1   9  10       5950.10       5965.34        87.51 o                         
   0   9  10       5049.43       5143.71        73.80 o                         
   1   9  10        306.78        307.35        32.26 o                         
   2   9  10        420.41        422.36        29.99 o                         
   3   9  10        114.68        107.65        18.02 o                         
   4   9  10       1277.05       1295.20        34.94 o                         
   5   9  10         41.78         73.22        26.05 o                         
   6   9  10        563.33        647.71        62.10 o                         
   7   9  10       1910.41       1898.71       157.57 o                         
   8   9  10          5.03        -21.79        57.95 o                         
   9   9  10        153.27        109.12       141.76 o                         
 -10  10  10       1255.20       1322.44        63.73 o                         
  -9  10  10        134.97        184.34        47.24 o                         
  -8  10  10        966.02        970.16        64.91 o                         
  -7  10  10        188.19        176.97        42.73 o                         
  -6  10  10       3576.30       3565.09        94.75 o                         
  -5  10  10        921.37        805.77        40.04 o                         
  -4  10  10        173.07        215.16        30.68 o                         
  -3  10  10        676.65        625.02        37.05 o                         
  -2  10  10         69.95         54.48        18.99 o                         
  -1  10  10       4258.37       4278.48        66.34 o                         
   0  10  10        171.83        156.19        42.14 o                         
   1  10  10         11.02         41.04        33.34 o                         
   2  10  10       1503.46       1481.38        51.57 o                         
   3  10  10       1449.88       1325.43        51.09 o                         
   4  10  10        321.50        343.59        22.20 o                         
   5  10  10         82.27         63.96        24.66 o                         
   6  10  10        175.64        167.27        43.69 o                         
   7  10  10        216.57        232.54        50.71 o                         
   8  10  10        706.23        602.74        76.15 o                         
   9  10  10        125.42         95.22        63.15 o                         
 -10  11  10         27.28         -8.76        32.94 o                         
  -9  11  10          4.67         20.82        35.64 o                         
  -8  11  10        357.14        337.59        88.63 o                         
  -7  11  10         21.89          9.49       100.39 o                         
  -6  11  10       1081.61       1092.47        56.16 o                         
  -5  11  10          8.27         16.42        26.85 o                         
  -4  11  10        398.06        444.71        35.90 o                         
  -3  11  10         10.58        -25.99        25.99 o                         
  -2  11  10       4160.76       4224.04        74.39 o                         
  -1  11  10        348.06        430.48        37.64 o                         
   0  11  10       3348.94       3040.34        89.31 o                         
   1  11  10        283.35        182.07        42.59 o                         
   2  11  10       1811.67       1749.68        58.26 o                         
   3  11  10       4936.19       4583.17        85.47 o                         
   4  11  10         38.25         24.83        29.62 o                         
   5  11  10        758.21        749.71        52.64 o                         
   6  11  10        418.05        409.17        53.83 o                         
   7  11  10        304.82        313.67       101.75 o                         
   8  11  10        253.34        361.15        70.17 o                         
   9  11  10         15.62        127.85       104.22 o                         
 -10  12  10        339.27        397.82        58.79 o                         
  -9  12  10         22.32         75.84        39.70 o                         
  -8  12  10        103.40        128.89        39.21 o                         
  -7  12  10        317.36        398.51        43.20 o                         
  -6  12  10       7203.77       7258.29       153.88 o                         
  -5  12  10       2636.62       2704.69        66.64 o                         
  -4  12  10       1785.86       1732.84        47.10 o                         
  -3  12  10        808.38        842.75        41.69 o                         
  -2  12  10         29.82          0.20        32.09 o                         
  -1  12  10        639.60        661.96        33.36 o                         
   0  12  10          8.71         11.86        41.61 o                         
   1  12  10        283.80        226.89        47.59 o                         
   2  12  10        367.55        389.46        40.34 o                         
   3  12  10          2.36         16.85        34.81 o                         
   4  12  10         63.73         38.04        37.41 o                         
   5  12  10        315.06        312.25        43.79 o                         
   6  12  10        610.18        622.82        63.88 o                         
   7  12  10         97.95        164.70        72.64 o                         
   8  12  10        155.73        117.39        63.77 o                         
 -10  13  10        459.38        502.61        60.25 o                         
  -9  13  10        346.07        431.74        53.89 o                         
  -8  13  10        117.23        126.74        44.33 o                         
  -7  13  10       1061.59        997.82        54.53 o                         
  -6  13  10        343.86        359.45        40.37 o                         
  -5  13  10       1596.93       1600.00        54.15 o                         
  -4  13  10       1526.15       1431.02        54.30 o                         
  -3  13  10       1906.25       1939.45        64.43 o                         
  -2  13  10       2505.02       2448.79        67.10 o                         
  -1  13  10       1104.20       1033.65        40.00 o                         
   0  13  10       2909.73       3035.90        98.37 o                         
   1  13  10       6212.41       5927.34       138.19 o                         
   2  13  10         24.94        -10.79        31.90 o                         
   3  13  10        783.18        689.97        52.81 o                         
   4  13  10        271.18        265.50        50.69 o                         
   5  13  10       6337.27       6117.99       124.73 o                         
   6  13  10        694.95        734.26        62.61 o                         
   7  13  10        385.45        238.09        76.56 o                         
   8  13  10        881.12        854.38        98.81 o                         
  -9  14  10          0.02        -38.44        51.56 o                         
  -8  14  10         41.70        169.46        74.12 o                         
  -7  14  10       1619.54       1503.56        89.02 o                         
  -6  14  10       1186.09       1105.46        88.65 o                         
  -5  14  10          0.14        -37.20        37.20 o                         
  -4  14  10       4189.65       4084.60        87.37 o                         
  -3  14  10       4216.62       3932.81        87.62 o                         
  -2  14  10          3.58         12.90        26.14 o                         
  -1  14  10         66.40         54.18        43.14 o                         
   0  14  10       3297.83       3177.64       104.18 o                         
   1  14  10       3338.66       3310.87       178.77 o                         
   2  14  10        189.86        209.78        37.80 o                         
   3  14  10        124.63        147.74        37.60 o                         
   4  14  10        530.21        581.78        50.55 o                         
   5  14  10        391.40        327.26        46.30 o                         
   6  14  10         96.32         88.84        44.47 o                         
   7  14  10        509.50        570.62        89.29 o                         
   8  14  10        252.68        271.54       143.17 o                         
  -9  15  10          2.40        -33.72        64.10 o                         
  -8  15  10         57.61        127.22        49.96 o                         
  -7  15  10        478.28        301.37        59.44 o                         
  -6  15  10       1149.80       1132.05        74.93 o                         
  -5  15  10          3.32         50.33        40.98 o                         
  -4  15  10        191.94        122.00        42.20 o                         
  -3  15  10       6238.28       6296.84       113.49 o                         
  -2  15  10        917.70       1027.97        48.14 o                         
  -1  15  10       2616.27       2483.65        62.31 o                         
   0  15  10        991.74       1028.16        83.09 o                         
   1  15  10        364.53        254.72        56.99 o                         
   2  15  10       3090.39       2919.05        84.15 o                         
   3  15  10         46.11          8.08        36.08 o                         
   4  15  10        265.36        239.94        55.59 o                         
   5  15  10         49.01         52.40        42.64 o                         
   6  15  10          9.81         23.44        85.60 o                         
   7  15  10        644.83        501.53        91.48 o                         
  -9  16  10        401.74        374.34        74.37 o                         
  -8  16  10         53.64        -43.59        43.59 o                         
  -7  16  10        635.94        647.80        67.28 o                         
  -6  16  10         19.32         52.95        48.13 o                         
  -5  16  10         53.68         41.84        46.12 o                         
  -4  16  10        188.41        186.73        43.63 o                         
  -3  16  10        158.30        172.92        43.84 o                         
  -2  16  10        284.53        252.84        39.19 o                         
  -1  16  10        512.71        541.16        43.54 o                         
   0  16  10        854.49       1104.57        75.76 o                         
   1  16  10         18.73         -5.59        59.33 o                         
   2  16  10       1182.45       1059.59        54.67 o                         
   3  16  10        537.70        654.81        65.45 o                         
   4  16  10        663.59        683.08        53.01 o                         
   5  16  10       1049.80       1009.81        63.67 o                         
   6  16  10        137.97        104.53        58.22 o                         
   7  16  10          2.58         35.41       135.16 o                         
  -8  17  10         15.96         67.22        53.02 o                         
  -7  17  10         41.85        -44.46        74.76 o                         
  -6  17  10        114.76        185.80        79.66 o                         
  -5  17  10        245.16        316.18        57.24 o                         
  -4  17  10        164.49        245.06        54.79 o                         
  -3  17  10         17.45          6.67        38.61 o                         
  -2  17  10        573.21        585.51        46.17 o                         
  -1  17  10       1819.20       1924.92        93.98 o                         
   0  17  10       1737.45       1696.67        89.14 o                         
   1  17  10        330.69        427.19        64.71 o                         
   2  17  10       1335.77       1364.23       109.09 o                         
   3  17  10         10.42         81.60        52.52 o                         
   4  17  10        841.00        870.08        74.09 o                         
   5  17  10          8.09        -48.19        48.19 o                         
   6  17  10         68.46         67.55        82.73 o                         
   7  17  10          3.24        -55.05       211.31 o                         
  -8  18  10        148.18        248.64       102.78 o                         
  -7  18  10        110.14         77.95        50.15 o                         
  -6  18  10          2.63        -10.83        44.63 o                         
  -5  18  10       1966.74       1944.35        92.89 o                         
  -4  18  10         59.39         63.63        43.56 o                         
  -3  18  10        424.64        292.53        44.68 o                         
  -2  18  10         93.03          1.95        64.97 o                         
  -1  18  10       1814.94       1582.75        90.24 o                         
   0  18  10        847.77        700.71        70.24 o                         
   1  18  10        805.46        723.30        72.21 o                         
   2  18  10        122.60        120.67        54.21 o                         
   3  18  10         11.32        -50.48        50.48 o                         
   4  18  10          2.21         35.84        54.53 o                         
   5  18  10        549.93        494.72       128.41 o                         
   6  18  10        673.60        780.68       118.73 o                         
  -7  19  10        165.78        247.25        59.80 o                         
  -6  19  10        129.22        202.41        55.75 o                         
  -5  19  10        514.03        450.62        65.21 o                         
  -4  19  10        473.14        477.32        76.19 o                         
  -3  19  10        412.50        436.60        94.85 o                         
  -2  19  10        157.29        198.39        61.99 o                         
  -1  19  10          0.03        -15.98        52.80 o                         
   0  19  10         49.97         49.31        58.74 o                         
   1  19  10        587.05        637.36        72.03 o                         
   2  19  10          5.92        -29.69        56.25 o                         
   3  19  10         49.24         85.12        55.20 o                         
   4  19  10          3.59         25.54        63.82 o                         
   5  19  10        280.72        345.35        93.45 o                         
   6  19  10         90.74        131.40       127.85 o                         
  -7  20  10         64.08          1.30        83.59 o                         
  -6  20  10        133.75        236.60        72.27 o                         
  -5  20  10          7.67        137.66        71.03 o                         
  -4  20  10          9.99         84.10        68.55 o                         
  -3  20  10         67.51         81.65        62.16 o                         
  -2  20  10        117.04         -0.70        57.35 o                         
  -1  20  10        433.12        401.19        69.17 o                         
   0  20  10        742.84        643.75        74.67 o                         
   1  20  10        198.52        217.35        61.44 o                         
   2  20  10        815.11        775.91        77.47 o                         
   3  20  10         87.19        123.51        57.99 o                         
   4  20  10         16.93        -22.82        59.39 o                         
   5  20  10        133.62        228.80       193.30 o                         
  -6  21  10         61.93          3.11        64.46 o                         
  -5  21  10         73.51        169.85        71.02 o                         
  -4  21  10        178.28        232.77        69.04 o                         
  -3  21  10         68.36        145.88        75.87 o                         
  -2  21  10       1042.27       1022.60        89.32 o                         
  -1  21  10          4.25        -30.03        71.75 o                         
   0  21  10        299.07        361.03        69.13 o                         
   1  21  10        488.59        455.92        81.46 o                         
   2  21  10        504.23        459.26        72.01 o                         
   3  21  10         75.59         53.72        55.59 o                         
   4  21  10        135.47        215.95        77.92 o                         
  -5  22  10        236.60        165.10        81.76 o                         
  -4  22  10        568.70        542.53       126.36 o                         
  -3  22  10        244.03        219.77        80.40 o                         
  -2  22  10        155.76        161.36        66.23 o                         
  -1  22  10         12.31        -28.41        56.03 o                         
   0  22  10          4.66         40.67        83.09 o                         
   1  22  10         21.52        129.64        61.62 o                         
   2  22  10         46.71        -36.18        65.99 o                         
   3  22  10        211.09        243.27        73.69 o                         
  -4  23  10        164.98        202.90       112.76 o                         
  -3  23  10        120.86        249.21        77.44 o                         
  -2  23  10        126.60        112.87        69.77 o                         
  -1  23  10        215.56        278.42       127.99 o                         
   0  23  10         51.55        -25.22        81.72 o                         
   1  23  10         45.18          0.73        61.87 o                         
   2  23  10        135.35        170.54        67.23 o                         
  -2  24  10         18.00        113.18       109.18 o                         
  -1  24  10        701.11        739.00        97.37 o                         
   0  24  10         58.41         82.43        73.97 o                         
 -11   1  11        209.85        167.20        48.73 o                         
 -10   1  11          8.66        -27.17        43.67 o                         
  -9   1  11          9.62        -21.37        32.49 o                         
  -8   1  11        275.68        310.02        30.80 o                         
  -7   1  11        100.58        113.78        29.10 o                         
  -6   1  11          2.25         -7.62        20.91 o                         
  -5   1  11        417.30        527.81        30.55 o                         
  -4   1  11         96.55        161.46        27.19 o                         
  -3   1  11         17.28         30.56        22.95 o                         
  -2   1  11       1348.54       1347.78        32.52 o                         
  -1   1  11        503.10        608.67        25.84 o                         
   0   1  11        753.05        754.90        25.69 o                         
   1   1  11        732.30        740.17        21.70 o                         
   2   1  11       2119.22       2072.18        32.31 o                         
   3   1  11        175.41        178.71        28.64 o                         
   4   1  11        145.56        122.37        34.32 o                         
   5   1  11         12.91        -14.60        35.74 o                         
   6   1  11        717.91        701.76        51.64 o                         
   7   1  11        250.54        298.58        45.10 o                         
   8   1  11        190.88        232.31        47.17 o                         
   9   1  11        159.77        147.58        47.54 o                         
  10   1  11          3.03         22.46        60.89 o                         
 -11   2  11         29.35         37.85        45.27 o                         
 -10   2  11         17.51         34.67        53.04 o                         
  -9   2  11          2.21         -0.46        33.26 o                         
  -8   2  11        265.30        301.22        33.64 o                         
  -7   2  11        872.89        944.14        39.64 o                         
  -6   2  11         88.44        123.91        23.99 o                         
  -5   2  11       1190.88       1174.47        40.33 o                         
  -4   2  11         53.09         29.35        24.75 o                         
  -3   2  11        447.28        420.30        26.22 o                         
  -2   2  11       4568.38       4543.85        58.43 o                         
  -1   2  11       7304.02       7577.76        85.65 o                         
   0   2  11       7133.99       7328.39        72.95 o                         
   1   2  11       1541.96       1496.99        28.91 o                         
   2   2  11      19458.01      19253.45       161.02 o                         
   3   2  11        582.22        568.55        25.71 o                         
   4   2  11        149.98        243.55        31.91 o                         
   5   2  11       1323.41       1195.36        55.77 o                         
   6   2  11       2160.63       2106.49        75.42 o                         
   7   2  11        173.18        240.57        45.01 o                         
   8   2  11        494.49        595.89        56.91 o                         
   9   2  11        212.55        290.81        55.15 o                         
 -11   3  11         68.96         13.86        41.89 o                         
 -10   3  11        591.99        508.30        56.50 o                         
  -9   3  11        217.69        175.44        40.32 o                         
  -8   3  11         18.18        -37.46        37.46 o                         
  -7   3  11        720.22        677.01        39.64 o                         
  -6   3  11        684.31        621.02        35.31 o                         
  -5   3  11       6830.46       6822.98       101.68 o                         
  -4   3  11       3083.12       3076.87        79.95 o                         
  -3   3  11       2391.27       2349.66        47.66 o                         
  -2   3  11       4552.22       4591.50        61.65 o                         
  -1   3  11       2694.46       2738.60        45.50 o                         
   0   3  11       3771.42       3387.02        45.40 o
[truncated: 350,895 more chars]
