# Supplementary material for: Development of a scalar-based geometric parameterization approach for the crystal structure landscape of dithienylethene-based crystalline solids
Source: IUCrJ. 2023 Sep 26;10(Pt 6):694–9. doi: 10.1107/S2052252523008060 (PMC10619447; doi:10.1107/S2052252523008060)
Supplement: Supplementary file 7 [file m-10-00694-dte-6sup7.hkl]

data_dte-6                                                                      
_shelx_title ' dte-6_a.res in Pna2(1)'                                          
_shelx_refln_list_code          4                                               
_shelx_F_calc_maximum      566.36                                               
_exptl_crystal_F_000      2896.00                                               
_reflns_d_resolution_high  0.7000                                               
                                                                                
loop_                                                                           
 _space_group_symop_operation_xyz                                               
 'x, y, z'                                                                      
 '-x, -y, z+1/2'                                                                
 'x+1/2, -y+1/2, z'                                                             
 '-x+1/2, y+1/2, z+1/2'                                                         
                                                                                
_cell_length_a    30.6739                                                       
_cell_length_b     9.6686                                                       
_cell_length_c    24.2850                                                       
_cell_angle_alpha  90.000                                                       
_cell_angle_beta   90.000                                                       
_cell_angle_gamma  90.000                                                       
                                                                                
_shelx_F_squared_multiplier     1.000                                           
                                                                                
loop_                                                                           
 _refln_index_h                                                                 
 _refln_index_k                                                                 
 _refln_index_l                                                                 
 _refln_F_squared_calc                                                          
 _refln_F_squared_meas                                                          
 _refln_F_squared_sigma                                                         
 _refln_observed_status                                                         
   0   0 -34         58.80        122.08        59.13 o                         
   2   0 -34          9.62         24.49        45.24 o                         
   4   0 -34         17.19         92.31        99.65 o                         
   6   0 -34        701.79        829.71        83.66 o                         
   8   0 -34        482.53        711.12        94.91 o                         
   1   1 -34         16.22         61.21        35.15 o                         
   2   1 -34        327.13        355.50        46.62 o                         
   3   1 -34        391.65        467.83        45.72 o                         
   4   1 -34        161.40        210.91        37.66 o                         
   5   1 -34        935.26        923.19        56.12 o                         
   6   1 -34        312.20        343.64        42.72 o                         
   7   1 -34         49.73         87.39        43.38 o                         
   8   1 -34        622.11        657.92        97.33 o                         
   0   2 -34        948.57       1027.32        90.48 o                         
   1   2 -34         37.62        131.33        38.29 o                         
   2   2 -34        176.90        144.58        39.49 o                         
   3   2 -34        149.60        146.09        39.83 o                         
   4   2 -34        193.05        228.94        41.44 o                         
   5   2 -34       1817.22       1796.80        82.11 o                         
   2   0 -33         25.22         55.96        40.47 o                         
   4   0 -33         64.22        169.16        63.52 o                         
   6   0 -33         97.03        233.85        55.33 o                         
   8   0 -33        214.05        300.39        75.04 o                         
  10   0 -33       4157.40       4580.80       160.53 o                         
  12   0 -33        785.36        705.52        77.78 o                         
   0   1 -33         91.59        121.45        50.13 o                         
   1   1 -33          7.46        -19.99        27.19 o                         
   2   1 -33        105.81        142.63        33.91 o                         
   3   1 -33        138.17        163.31        35.58 o                         
   4   1 -33        198.41        245.86        46.91 o                         
   5   1 -33        205.50        308.72        39.43 o                         
   6   1 -33         18.11        108.61        34.16 o                         
   7   1 -33         49.50         61.51        32.27 o                         
   8   1 -33        751.75        839.34        54.14 o                         
   9   1 -33        702.21        780.00        58.23 o                         
  10   1 -33        238.59        363.77        45.37 o                         
  11   1 -33       1106.98       1167.16        81.02 o                         
  12   1 -33         84.27        110.28        40.08 o                         
  13   1 -33        203.84        268.59        59.58 o                         
   1   2 -33         54.96         62.37        33.86 o                         
   2   2 -33         75.27        122.39        35.66 o                         
   3   2 -33        101.01        128.15        38.16 o                         
   4   2 -33        138.37        251.86        42.02 o                         
   5   2 -33        195.82        265.96        42.17 o                         
   6   2 -33        270.94        230.76        38.56 o                         
   7   2 -33        408.73        431.35        43.54 o                         
   8   2 -33        200.60        179.42        38.30 o                         
   9   2 -33        223.81        263.30        40.11 o                         
  10   2 -33        120.10         81.37        36.41 o                         
  11   2 -33        716.44        867.56        67.76 o                         
   0   3 -33        524.18        666.28       195.67 o                         
   1   3 -33         85.82        116.13        35.11 o                         
   2   3 -33         69.22         80.26        34.83 o                         
   3   3 -33        717.86        697.37        55.18 o                         
   4   3 -33        105.65        217.66        40.42 o                         
   5   3 -33       1841.46       1807.86        80.91 o                         
   6   3 -33       1818.78       1835.65        79.18 o                         
   7   3 -33        344.81        381.31        46.52 o                         
   8   3 -33        131.51        181.16        40.55 o                         
   9   3 -33        436.42        523.63        51.36 o                         
   1   4 -33        217.05        301.47        43.54 o                         
   2   4 -33         67.09        106.10        35.73 o                         
   3   4 -33          5.75         43.00        34.86 o                         
   4   4 -33        787.89        991.64        76.53 o                         
   0   0 -32        284.28        428.43        76.84 o                         
   2   0 -32        327.08        311.28        47.88 o                         
   4   0 -32        887.76       1029.50        73.01 o                         
   6   0 -32       1763.77       2035.87       105.68 o                         
   8   0 -32        143.00        139.78        53.62 o                         
  10   0 -32        224.25        310.02        62.15 o                         
  12   0 -32        217.38        247.51        59.05 o                         
  14   0 -32        504.59        704.58        79.71 o                         
  16   0 -32       3721.86       4133.40       211.35 o                         
   1   1 -32        332.43        315.49        40.56 o                         
   2   1 -32        165.60        144.52        32.60 o                         
   3   1 -32         15.05         95.26        30.98 o                         
   4   1 -32        742.36        922.28        52.78 o                         
   5   1 -32        267.53        250.53        36.59 o                         
   6   1 -32        384.42        387.37        39.87 o                         
   7   1 -32        117.44        165.20        34.34 o                         
   8   1 -32        687.77        700.37        63.67 o                         
   9   1 -32        105.77        218.70        35.97 o                         
  10   1 -32         85.14        174.66        35.85 o                         
  11   1 -32        231.73        195.88        40.37 o                         
  12   1 -32         24.59        -12.80        34.90 o                         
  13   1 -32        165.53        169.75        40.44 o                         
  14   1 -32        805.86        886.30        62.31 o                         
  15   1 -32        258.84        223.07        54.60 o                         
  16   1 -32        501.81        651.58        57.12 o                         
   0   2 -32       1333.74       1551.10        99.82 o                         
   1   2 -32        337.40        443.79        44.41 o                         
   2   2 -32        220.77        321.95        40.52 o                         
   3   2 -32       1048.21       1000.96        62.57 o                         
   4   2 -32        212.20        248.95        36.06 o                         
   5   2 -32        307.40        386.45        40.36 o                         
   6   2 -32        282.30        281.90        37.80 o                         
   7   2 -32        235.42        280.91        42.14 o                         
   8   2 -32        121.58        149.53        34.53 o                         
   9   2 -32         93.49         94.91        33.09 o                         
  10   2 -32       1568.68       1567.98        68.48 o                         
  11   2 -32        307.74        464.37        49.13 o                         
  12   2 -32        407.89        497.66        46.21 o                         
  13   2 -32       1281.98       1408.81        65.08 o                         
  14   2 -32        111.94         75.31        35.72 o                         
  15   2 -32        604.52        905.25        66.31 o                         
   1   3 -32        193.93        224.89        39.17 o                         
   2   3 -32        138.89        158.06        37.33 o                         
   3   3 -32        458.92        608.39        50.58 o                         
   4   3 -32        328.53        378.44        47.51 o                         
   5   3 -32         19.54         72.72        43.88 o                         
   6   3 -32        370.27        392.81        45.45 o                         
   7   3 -32        289.89        293.04        43.35 o                         
   8   3 -32        322.70        347.77        44.73 o                         
   9   3 -32        305.56        329.79        42.88 o                         
  10   3 -32          5.32         83.65        33.55 o                         
  11   3 -32        379.01        372.70        42.09 o                         
  12   3 -32        806.35        862.67        54.20 o                         
  13   3 -32        510.04        480.90        59.06 o                         
   0   4 -32       1741.09       1864.27       112.09 o                         
   1   4 -32         80.06        217.77        39.21 o                         
   2   4 -32         48.59         62.82        32.63 o                         
   3   4 -32        252.99        300.61        40.68 o                         
   4   4 -32        396.63        426.24        45.08 o                         
   5   4 -32         65.39        122.57        36.29 o                         
   6   4 -32        675.37        810.36        56.96 o                         
   7   4 -32        212.57        234.51        40.39 o                         
   8   4 -32        110.01         87.09        36.07 o                         
   9   4 -32         65.03        114.14        36.53 o                         
  10   4 -32       1093.34       1100.13        66.34 o                         
  11   4 -32        521.64        629.37        58.32 o                         
   1   5 -32        185.17        283.44        55.15 o                         
   2   5 -32         30.98         -8.95        40.76 o                         
   3   5 -32        102.51         32.70        44.20 o                         
   4   5 -32        709.45        744.42        70.37 o                         
   5   5 -32        620.50        618.86        67.03 o                         
   2   0 -31        983.95       1040.11        70.30 o                         
   4   0 -31       2071.17       2433.55        96.93 o                         
   6   0 -31         54.75        123.43        38.77 o                         
   8   0 -31        463.16        555.27        68.39 o                         
  10   0 -31       1213.82       1222.57        91.54 o                         
  12   0 -31        585.07        631.14        76.20 o                         
  14   0 -31        478.79        549.47        74.33 o                         
  16   0 -31        771.49        868.16       122.54 o                         
  18   0 -31       1487.30       1635.28       115.18 o                         
   0   1 -31        163.39        153.32        42.97 o                         
   1   1 -31        138.01        178.58        29.44 o                         
   2   1 -31        955.45        972.14        47.74 o                         
   3   1 -31        564.16        678.63        41.88 o                         
   4   1 -31        297.15        397.79        54.24 o                         
   5   1 -31        189.85        151.93        32.60 o                         
   6   1 -31       1018.44       1064.48        54.58 o                         
   7   1 -31          6.46          9.21        26.33 o                         
   8   1 -31        497.02        503.23        42.90 o                         
   9   1 -31        366.01        401.57        39.36 o                         
  10   1 -31          6.51          2.73        26.76 o                         
  11   1 -31         83.37        162.36        33.40 o                         
  12   1 -31        163.82        169.76        39.34 o                         
  13   1 -31        362.72        377.03        66.56 o                         
  14   1 -31        106.03         86.96        36.54 o                         
  15   1 -31         30.40         68.41        36.78 o                         
  16   1 -31         85.18        134.95        58.91 o                         
  17   1 -31        924.30       1002.28        65.18 o                         
  18   1 -31         82.50         90.15        40.11 o                         
  19   1 -31        359.91        346.08        48.56 o                         
   1   2 -31        965.31        956.02        57.91 o                         
   2   2 -31        213.64        255.58        35.29 o                         
   3   2 -31        673.19        703.12        53.99 o                         
   4   2 -31        247.46        283.43        43.45 o                         
   5   2 -31        850.76        946.51        52.52 o                         
   6   2 -31        654.14        632.24        45.82 o                         
   7   2 -31        163.84        199.35        35.45 o                         
   8   2 -31        289.99        224.21        35.46 o                         
   9   2 -31        178.87        216.86        34.97 o                         
  10   2 -31        239.61        250.25        36.22 o                         
  11   2 -31       1349.05       1375.67        63.33 o                         
  12   2 -31         38.40         36.31        30.43 o                         
  13   2 -31       1235.40       1211.31        61.09 o                         
  14   2 -31        335.54        310.19        52.13 o                         
  15   2 -31        245.52        241.99        37.93 o                         
  16   2 -31        113.21        126.04        39.11 o                         
  17   2 -31         23.22         73.66        38.56 o                         
  18   2 -31        446.47        429.18        50.18 o                         
   0   3 -31       2826.52       2901.64       193.65 o                         
   1   3 -31         14.50         43.34        31.25 o                         
   2   3 -31        558.48        620.93        49.57 o                         
   3   3 -31        622.26        648.77        54.83 o                         
   4   3 -31         59.42         89.84        33.92 o                         
   5   3 -31         16.03         47.82        32.32 o                         
   6   3 -31        120.76        114.66        38.78 o                         
   7   3 -31        158.28        197.26        34.70 o                         
   8   3 -31         20.98         41.68        31.47 o                         
   9   3 -31        123.00        129.81        33.30 o                         
  10   3 -31        309.20        307.85        47.78 o                         
  11   3 -31        194.29        198.21        36.26 o                         
  12   3 -31        750.96        840.03        56.54 o                         
  13   3 -31        211.52        235.26        39.34 o                         
  14   3 -31        480.89        522.91        55.84 o                         
  15   3 -31         81.14         73.99        36.40 o                         
  16   3 -31        137.34        174.67        39.66 o                         
  17   3 -31        441.80        473.72        50.24 o                         
   1   4 -31        270.36        400.05        42.44 o                         
   2   4 -31         82.21        190.92        37.65 o                         
   3   4 -31       1136.22       1169.53        63.24 o                         
   4   4 -31       2734.31       2925.09        85.94 o                         
   5   4 -31         17.63         58.44        32.78 o                         
   6   4 -31        533.04        667.87        52.29 o                         
   7   4 -31          4.80         19.11        31.78 o                         
   8   4 -31        474.47        458.57        47.33 o                         
   9   4 -31        353.76        339.33        43.38 o                         
  10   4 -31        426.75        496.30        48.43 o                         
  11   4 -31        130.21        127.92        35.76 o                         
  12   4 -31        297.85        337.49        44.02 o                         
  13   4 -31        406.04        418.70        73.04 o                         
  14   4 -31        353.31        402.15        46.27 o                         
  15   4 -31        833.69        798.79        61.91 o                         
   0   5 -31        396.03        429.69       148.84 o                         
   1   5 -31        502.95        604.16        64.06 o                         
   2   5 -31         98.76        164.75        51.66 o                         
   3   5 -31        726.25        859.32        98.00 o                         
   4   5 -31        274.50        262.32        58.97 o                         
   5   5 -31        360.27        379.30        65.27 o                         
   6   5 -31        492.89        418.81        57.49 o                         
   7   5 -31         34.81         -4.72        41.05 o                         
   8   5 -31        337.74        439.25        62.76 o                         
   9   5 -31        101.53         92.29        44.40 o                         
  10   5 -31        515.37        713.33        97.52 o                         
  11   5 -31        102.85        239.61        52.74 o                         
   1   6 -31         59.90        111.01        47.68 o                         
   2   6 -31         51.14        104.30        43.45 o                         
   3   6 -31        361.03        277.43        51.15 o                         
   4   6 -31        125.65         55.35        46.35 o                         
   0   0 -30       2608.98       2715.20       132.38 o                         
   2   0 -30        172.99        160.36        40.55 o                         
   4   0 -30       1430.99       1551.41        81.36 o                         
   6   0 -30         70.29         89.27        38.23 o                         
   8   0 -30        506.50        547.89        54.68 o                         
  10   0 -30        157.48        225.35        50.62 o                         
  12   0 -30        412.19        503.13        68.16 o                         
  14   0 -30        371.85        446.41        67.76 o                         
  16   0 -30        354.33        381.98        67.75 o                         
  18   0 -30       1062.69       1015.85       135.82 o                         
  20   0 -30        605.23        628.55        80.77 o                         
  22   0 -30         34.75        -11.13        52.97 o                         
   1   1 -30        322.93        289.52        31.24 o                         
   2   1 -30        615.21        676.86        40.64 o                         
   3   1 -30       1919.98       1997.62        63.62 o                         
   4   1 -30        369.24        364.13        33.59 o                         
   5   1 -30        350.49        379.49        34.53 o                         
   6   1 -30        284.84        301.87        34.86 o                         
   7   1 -30        361.98        415.38        43.93 o                         
   8   1 -30        514.30        520.93        41.18 o                         
   9   1 -30        101.70         80.24        30.04 o                         
  10   1 -30         94.36         74.51        29.47 o                         
  11   1 -30        149.25        126.00        32.86 o                         
  12   1 -30        253.84        319.76        37.19 o                         
  13   1 -30         65.83         23.12        29.56 o                         
  14   1 -30        347.18        402.12        46.94 o                         
  15   1 -30         21.38         22.57        43.38 o                         
  16   1 -30         54.01         76.29        36.20 o                         
  17   1 -30        208.77        249.84        42.28 o                         
  18   1 -30          2.17        -25.35        32.37 o                         
  19   1 -30        314.43        392.07        50.43 o                         
  20   1 -30          2.11          7.64        41.38 o                         
  21   1 -30        123.43        170.14        43.91 o                         
   0   2 -30         33.73         71.76        34.82 o                         
   1   2 -30        370.73        448.81        39.54 o                         
   2   2 -30         86.84        106.95        31.22 o                         
   3   2 -30        313.05        309.05        34.91 o                         
   4   2 -30        986.19       1022.38        52.33 o                         
   5   2 -30        977.09       1045.44        52.56 o                         
   6   2 -30        206.11        256.82        35.44 o                         
   7   2 -30        398.53        416.29        39.13 o                         
   8   2 -30        297.57        311.59        36.55 o                         
   9   2 -30        190.76        274.21        35.69 o                         
  10   2 -30        437.62        457.56        40.56 o                         
  11   2 -30        383.37        389.64        39.35 o                         
  12   2 -30        182.58        194.60        37.68 o                         
  13   2 -30        193.55        233.25        37.34 o                         
  14   2 -30        118.28        139.23        32.61 o                         
  15   2 -30       1647.00       1626.19        68.65 o                         
  16   2 -30         86.61        119.17        33.18 o                         
  17   2 -30       1371.56       1406.64       108.91 o                         
  18   2 -30       1061.62       1040.06        67.80 o                         
  19   2 -30        257.41        260.40        47.22 o                         
  20   2 -30         18.66        -20.44        45.53 o                         
  21   2 -30         76.02         31.38        43.61 o                         
   1   3 -30         85.17         85.22        32.42 o                         
   2   3 -30         62.64         98.95        32.19 o                         
   3   3 -30        970.38        992.41        56.88 o                         
   4   3 -30        309.07        266.06        38.42 o                         
   5   3 -30        920.08        955.03        51.58 o                         
   6   3 -30       1752.11       1762.12        66.78 o                         
   7   3 -30         20.48         54.99        27.52 o                         
   8   3 -30        154.57        160.35        33.17 o                         
   9   3 -30        318.15        410.62        40.46 o                         
  10   3 -30         46.02         55.23        32.08 o                         
  11   3 -30       1538.35       1380.06        61.77 o                         
  12   3 -30        192.84        158.64        40.46 o                         
  13   3 -30         88.06        117.29        32.73 o                         
  14   3 -30         43.16         56.73        31.30 o                         
  15   3 -30        240.34        264.24        60.08 o                         
  16   3 -30       2421.18       2694.21        88.68 o                         
  17   3 -30       1067.45       1112.27        75.76 o                         
  18   3 -30         67.47         76.09        37.24 o                         
  19   3 -30        202.58        244.28        42.80 o                         
   0   4 -30        206.71        236.89        58.20 o                         
   1   4 -30        477.01        634.39        53.43 o                         
   2   4 -30        463.59        471.37        44.88 o                         
   3   4 -30        266.90        271.86        38.10 o                         
   4   4 -30        784.39        808.55        52.78 o                         
   5   4 -30         16.59         45.71        30.12 o                         
   6   4 -30       1177.12       1165.02       100.88 o                         
   7   4 -30        470.42        415.91        43.24 o                         
   8   4 -30        348.12        439.66        53.62 o                         
   9   4 -30         10.56        -17.73        29.56 o                         
  10   4 -30         46.38         60.59        32.91 o                         
  11   4 -30          9.79         -3.55        33.16 o                         
  12   4 -30         80.83        215.95        39.24 o                         
  13   4 -30        251.12        322.85        42.13 o                         
  14   4 -30        110.85        185.43        46.87 o                         
  15   4 -30        175.63        190.56        39.40 o                         
  16   4 -30        138.92        157.04        39.93 o                         
  17   4 -30        137.42         74.12        44.70 o                         
   1   5 -30         46.37         65.97        40.76 o                         
   2   5 -30          4.69         16.34        40.54 o                         
   3   5 -30       1339.78       1491.90        87.78 o                         
   4   5 -30         28.18         19.06        38.39 o                         
   5   5 -30         65.18         58.33        40.70 o                         
   6   5 -30         13.49         70.54        42.00 o                         
   7   5 -30        989.78        959.27        80.14 o                         
   8   5 -30         49.73        129.62        43.85 o                         
   9   5 -30        261.26        242.32        76.76 o                         
  10   5 -30         39.08        107.31        44.85 o                         
  11   5 -30         73.04         67.19        40.84 o                         
  12   5 -30        618.65        659.10        64.41 o                         
  13   5 -30         11.25         -0.80        37.14 o                         
  14   5 -30        822.21        731.07        78.21 o                         
  15   5 -30         90.97        129.87        52.79 o                         
   0   6 -30        988.34       1060.71       112.86 o                         
   1   6 -30         39.37         20.39        41.07 o                         
   2   6 -30        231.98        187.83        46.49 o                         
   3   6 -30        162.30        199.08        70.00 o                         
   4   6 -30        106.66        138.72        45.96 o                         
   5   6 -30        221.77        231.75        51.90 o                         
   6   6 -30         49.71        106.61        45.73 o                         
   7   6 -30        192.92        254.33        52.28 o                         
   8   6 -30        214.52        244.69        51.02 o                         
   9   6 -30        174.41        134.47        54.07 o                         
  10   6 -30        296.41        297.51        54.07 o                         
  11   6 -30        132.03        144.80        47.86 o                         
   2   0 -29         71.16        107.06        38.61 o                         
   4   0 -29        725.76        698.42        79.48 o                         
   6   0 -29        517.71        530.75        52.11 o                         
   8   0 -29        596.13        610.57        54.23 o                         
  10   0 -29        311.91        310.98        44.02 o                         
  12   0 -29        668.64        658.00        70.79 o                         
  14   0 -29       1058.39       1205.59        92.85 o                         
  16   0 -29         86.32        171.05        60.59 o                         
  18   0 -29          6.17        -45.72        45.72 o                         
  20   0 -29        150.06        206.16        59.14 o                         
  22   0 -29       1182.02       1073.50        98.80 o                         
  24   0 -29        273.06        260.24        70.33 o                         
   0   1 -29        431.87        468.13        47.55 o                         
   1   1 -29        350.12        415.21        33.79 o                         
   2   1 -29         95.75        124.54        25.42 o                         
   3   1 -29        994.85       1030.50        45.95 o                         
   4   1 -29         50.02         61.85        24.12 o                         
   5   1 -29        234.36        323.48        31.22 o                         
   6   1 -29         76.51         61.98        24.18 o                         
   7   1 -29        112.19        148.75        33.97 o                         
   8   1 -29         92.48        175.72        45.74 o                         
   9   1 -29        900.55        933.08        49.20 o                         
  10   1 -29         97.54         92.95        31.25 o                         
  11   1 -29          3.76        -13.95        27.73 o                         
  12   1 -29        590.84        603.40        43.57 o                         
  13   1 -29        568.67        564.43        43.59 o                         
  14   1 -29       1271.55       1328.32        60.84 o                         
  15   1 -29         39.36        107.08        31.08 o                         
  16   1 -29         68.41         80.07        36.07 o                         
  17   1 -29        306.93        352.26        45.98 o                         
  18   1 -29         17.38         44.67        36.20 o                         
  19   1 -29         80.62         86.13        38.26 o                         
  20   1 -29          0.69         27.84        36.34 o                         
  21   1 -29        484.90        529.64        53.68 o                         
  22   1 -29         28.59        -19.09        37.07 o                         
  23   1 -29        553.26        557.10        61.58 o                         
   1   2 -29        527.65        592.37        38.03 o                         
   2   2 -29         52.08         52.64        23.45 o                         
   3   2 -29        827.66        823.31        45.74 o                         
   4   2 -29        298.35        272.52        39.30 o                         
   5   2 -29         33.24         70.38        26.60 o                         
   6   2 -29        207.11        188.88        30.88 o                         
   7   2 -29        536.97        508.26        40.02 o                         
   8   2 -29        416.18        474.09        40.40 o                         
   9   2 -29        263.26        324.69        34.02 o                         
  10   2 -29        867.76        868.54        49.98 o                         
  11   2 -29        140.76        182.29        33.10 o                         
  12   2 -29         15.32         23.35        27.97 o                         
  13   2 -29         41.16        -19.52        30.01 o                         
  14   2 -29        145.58        163.49        33.18 o                         
  15   2 -29       1288.36       1299.58        66.43 o                         
  16   2 -29        415.06        379.82        40.29 o                         
  17   2 -29        702.85        626.07        47.15 o                         
  18   2 -29        193.56        244.55        41.96 o                         
  19   2 -29        295.58        342.27        48.31 o                         
  20   2 -29        175.44        120.10        40.20 o                         
  21   2 -29        115.35        143.22        46.87 o                         
  22   2 -29        148.30        172.47        50.03 o                         
  23   2 -29        519.06        532.61        60.23 o                         
   0   3 -29       1740.85       1651.39        96.21 o                         
   1   3 -29         65.26         64.79        31.38 o                         
   2   3 -29        162.31        161.52        34.32 o                         
   3   3 -29       1086.38       1138.40        60.74 o                         
   4   3 -29        423.26        463.04        42.81 o                         
   5   3 -29        954.60       1063.06        52.22 o                         
   6   3 -29       1302.25       1239.37        55.32 o                         
   7   3 -29         50.65         87.76        28.15 o                         
   8   3 -29        493.37        524.95        41.57 o                         
   9   3 -29        688.61        787.64        56.08 o                         
  10   3 -29        128.78        117.32        29.50 o                         
  11   3 -29        118.20        127.62        31.25 o                         
  12   3 -29        331.38        311.06        36.67 o                         
  13   3 -29        480.36        520.28        45.93 o                         
  14   3 -29        316.07        415.08        40.74 o                         
  15   3 -29        464.25        523.89        48.30 o                         
  16   3 -29       1009.81       1072.01        61.99 o                         
  17   3 -29        402.00        436.01        45.15 o                         
  18   3 -29        240.28        290.48        43.40 o                         
  19   3 -29        134.28        144.66        41.26 o                         
  20   3 -29        980.57        986.03        62.50 o                         
  21   3 -29        462.61        516.49        52.81 o                         
  22   3 -29        932.62       1070.69        79.58 o                         
   1   4 -29       3889.80       3872.23        92.75 o                         
   2   4 -29       1435.60       1464.87        66.17 o                         
   3   4 -29        493.07        652.49        47.06 o                         
   4   4 -29         77.73        118.44        32.31 o                         
   5   4 -29         73.38         81.12        31.38 o                         
   6   4 -29       2374.55       2442.92        80.27 o                         
   7   4 -29        239.73        290.31        37.91 o                         
   8   4 -29        150.70        146.85        40.14 o                         
   9   4 -29         69.72         52.98        33.16 o                         
  10   4 -29         14.70         -9.89        28.61 o                         
  11   4 -29         38.52         85.21        36.40 o                         
  12   4 -29        429.16        472.50        45.55 o                         
  13   4 -29        143.80        166.33        35.35 o                         
  14   4 -29        568.78        694.51        51.92 o                         
  15   4 -29         74.20         58.26        33.87 o                         
  16   4 -29        512.25        493.79        48.69 o                         
  17   4 -29         12.56        -26.48        31.45 o                         
  18   4 -29        207.67        192.88        41.03 o                         
  19   4 -29         11.91         28.33        33.41 o                         
  20   4 -29         91.32         89.56        38.61 o                         
   0   5 -29        729.01        997.00       102.86 o                         
   1   5 -29       2379.58       2321.75        96.33 o                         
   2   5 -29        126.84        166.37        40.39 o                         
   3   5 -29        321.97        207.94        40.61 o                         
   4   5 -29         67.97         32.12        33.60 o                         
   5   5 -29        280.20        301.19        41.71 o                         
   6   5 -29        153.61        213.13        38.92 o                         
   7   5 -29        477.37        507.84        48.94 o                         
   8   5 -29        166.37        213.52        40.80 o                         
   9   5 -29         34.85         25.97        33.24 o                         
  10   5 -29         77.21         71.62        35.77 o                         
  11   5 -29          1.36         50.62        35.41 o                         
  12   5 -29        554.77        577.34        61.75 o                         
  13   5 -29         32.72         72.16        36.13 o                         
  14   5 -29        925.46       1075.01        67.73 o                         
  15   5 -29         46.40         63.93        38.48 o                         
  16   5 -29         48.93         55.59        38.40 o                         
  17   5 -29        968.56        922.44        65.88 o                         
  18   5 -29        780.52        605.75        92.68 o                         
   1   6 -29        253.38        326.46        51.88 o                         
   2   6 -29        891.67        981.60        74.14 o                         
   3   6 -29        107.07         68.30        41.44 o                         
   4   6 -29         34.00         86.74        47.73 o                         
   5   6 -29         57.24         32.90        40.38 o                         
   6   6 -29        113.78        145.12        44.09 o                         
   7   6 -29        241.00        244.92        57.45 o                         
   8   6 -29        224.92        257.43        54.55 o                         
   9   6 -29        135.42        182.85        61.79 o                         
  10   6 -29        162.02        109.67        57.45 o                         
  11   6 -29        514.60        518.84        61.65 o                         
  12   6 -29        751.78        739.47        82.07 o                         
  13   6 -29         39.75         49.01        43.34 o                         
  14   6 -29        314.56        248.46        52.67 o                         
   0   7 -29       1718.40       1557.11       292.49 o                         
   1   7 -29         27.12         15.89        41.67 o                         
   2   7 -29        345.22        553.35        63.93 o                         
   3   7 -29         85.95        156.60        47.80 o                         
   4   7 -29        132.00        131.39        47.68 o                         
   5   7 -29       1641.24       1826.20        96.89 o                         
   6   7 -29        514.61        625.21        66.07 o                         
   7   7 -29        127.76        132.30        60.83 o                         
   8   7 -29         12.25          8.66        43.66 o                         
   9   7 -29        135.65        120.92        48.37 o                         
   0   0 -28         20.22         79.42        46.07 o                         
   2   0 -28        251.17        278.25        41.47 o                         
   4   0 -28       3541.11       3462.75        99.18 o                         
   6   0 -28       6111.07       6338.78       137.57 o                         
   8   0 -28        131.30        150.12        38.42 o                         
  10   0 -28        359.45        418.83        48.82 o                         
  12   0 -28       1023.85        956.58        63.47 o                         
  14   0 -28        361.97        432.10        89.23 o                         
  16   0 -28        941.21       1043.30        85.62 o                         
  18   0 -28        416.49        544.04        75.41 o                         
  20   0 -28        170.65        119.22        50.85 o                         
  22   0 -28        228.56        259.48        92.57 o                         
  24   0 -28         91.37         88.09        60.76 o                         
   1   1 -28        191.55        163.93        26.34 o                         
   2   1 -28        105.97         84.19        25.86 o                         
   3   1 -28        124.13        124.33        25.88 o                         
   4   1 -28        593.30        613.15        37.84 o                         
   5   1 -28       3088.79       3029.49        66.60 o                         
   6   1 -28        474.73        510.83        34.74 o                         
   7   1 -28        524.96        494.65        34.85 o                         
   8   1 -28        279.61        315.00        30.25 o                         
   9   1 -28        839.76        844.18        45.78 o                         
  10   1 -28         78.90         56.04        26.31 o                         
  11   1 -28         27.25         -9.10        24.45 o                         
  12   1 -28         90.15        103.11        29.42 o                         
  13   1 -28         40.76         68.34        28.80 o                         
  14   1 -28        551.21        606.80        43.98 o                         
  15   1 -28       1924.71       2102.23       111.05 o                         
  16   1 -28        290.28        353.09        38.01 o                         
  17   1 -28       2010.11       2188.63        80.72 o                         
  18   1 -28       1319.87       1202.65        67.67 o                         
  19   1 -28         36.67        102.49        37.08 o                         
  20   1 -28          2.23        -10.42        33.15 o                         
  21   1 -28         23.64         41.92        36.31 o                         
  22   1 -28         63.21        119.18        38.54 o                         
  23   1 -28         82.71         57.37        41.10 o                         
  24   1 -28        117.05        156.46        42.67 o                         
  25   1 -28         23.29         -2.99        42.51 o                         
   0   2 -28        149.15         98.79        34.13 o                         
   1   2 -28         26.47         16.66        21.95 o                         
   2   2 -28         31.39         41.58        25.42 o                         
   3   2 -28       1712.60       1698.46        55.20 o                         
   4   2 -28        170.45        176.79        26.87 o                         
   5   2 -28         19.71         47.98        24.77 o                         
   6   2 -28       1169.58       1260.46        61.42 o                         
   7   2 -28       1201.47       1194.13        52.37 o                         
   8   2 -28        321.50        404.79        36.30 o                         
   9   2 -28       1360.73       1486.27        59.58 o                         
  10   2 -28        163.01        174.43        30.23 o                         
  11   2 -28       2998.45       3273.26        78.36 o                         
  12   2 -28        344.19        381.30        64.96 o                         
  13   2 -28         80.93         31.42        40.89 o                         
  14   2 -28         20.79         19.07        27.29 o                         
  15   2 -28        886.84        913.39        50.97 o                         
  16   2 -28        220.37        255.81        37.49 o                         
  17   2 -28        120.99        137.36        33.15 o                         
  18   2 -28        113.31        133.05        32.97 o                         
  19   2 -28        844.47        754.92        50.69 o                         
  20   2 -28         59.96         31.05        31.15 o                         
  21   2 -28        473.83        447.19        56.13 o                         
  22   2 -28          9.04          5.33        59.34 o                         
  23   2 -28         97.49         54.33        48.42 o                         
  24   2 -28         43.45         20.48        40.89 o                         
  25   2 -28        287.37        215.20        51.06 o                         
   1   3 -28        986.85       1079.37        69.30 o                         
   2   3 -28        504.54        520.47        38.93 o                         
   3   3 -28        611.40        674.59        41.87 o                         
   4   3 -28       2054.66       2164.32        68.44 o                         
   5   3 -28        270.58        335.74        34.51 o                         
   6   3 -28       1465.94       1505.72        59.40 o                         
   7   3 -28        447.53        490.11        53.15 o                         
   8   3 -28        616.27        673.32        43.07 o                         
   9   3 -28       1017.83        992.27        51.45 o                         
  10   3 -28        471.25        587.23        41.60 o                         
  11   3 -28        330.27        273.33        41.13 o                         
  12   3 -28        487.76        549.46        41.85 o                         
  13   3 -28         27.91         28.64        27.31 o                         
  14   3 -28        811.42        820.37        49.91 o                         
  15   3 -28       2356.69       2446.70        82.69 o                         
  16   3 -28         34.94         58.89        32.73 o                         
  17   3 -28        843.01        806.15        55.36 o                         
  18   3 -28         30.41         25.27        32.28 o                         
  19   3 -28          0.07        -30.14        30.14 o                         
  20   3 -28        430.62        523.69        46.45 o                         
  21   3 -28         58.27         13.57        30.59 o                         
  22   3 -28        549.78        561.80        46.99 o                         
  23   3 -28        509.18        507.06        46.05 o                         
  24   3 -28        433.28        415.50        46.64 o                         
   0   4 -28       6362.45       6610.92       170.31 o                         
   1   4 -28        279.44        323.43        36.18 o                         
   2   4 -28         35.14         61.73        28.89 o                         
   3   4 -28        128.44        189.29        32.83 o                         
   4   4 -28        296.45        386.50        38.12 o                         
   5   4 -28       1244.97       1447.94        64.11 o                         
   6   4 -28       1814.11       1803.81        71.08 o                         
   7   4 -28       1689.49       1782.04        89.20 o                         
   8   4 -28        416.88        466.12        42.16 o                         
   9   4 -28       1042.36       1031.73        62.34 o                         
  10   4 -28       1079.99       1231.55        64.07 o                         
  11   4 -28        465.50        441.91        43.31 o                         
  12   4 -28       1022.09       1112.44        60.03 o                         
  13   4 -28        125.84        128.53        35.15 o                         
  14   4 -28         24.29         -8.35        38.14 o                         
  15   4 -28        152.86        139.46        36.18 o                         
  16   4 -28       1873.25       1904.95        73.70 o                         
  17   4 -28        111.69         78.30        30.13 o                         
  18   4 -28         64.00         53.60        30.30 o                         
  19   4 -28         31.67         34.48        29.38 o                         
  20   4 -28          2.39         44.61        30.27 o                         
  21   4 -28          1.46        -15.84        29.86 o                         
  22   4 -28         86.54        109.69        35.75 o                         
   1   5 -28        335.70        334.24        37.67 o                         
   2   5 -28        581.54        677.13        46.72 o                         
   3   5 -28        452.78        360.62        40.36 o                         
   4   5 -28        244.53        203.32        35.13 o                         
   5   5 -28         81.38        138.71        34.75 o                         
   6   5 -28        901.94        882.42        58.03 o                         
   7   5 -28        110.92        124.88        35.30 o                         
   8   5 -28         33.12         72.43        34.14 o                         
   9   5 -28        365.37        301.43        41.56 o                         
  10   5 -28        196.60        212.94        49.05 o                         
  11   5 -28         61.41         80.64        36.00 o                         
  12   5 -28        329.91        443.97        72.16 o                         
  13   5 -28        156.10        138.90        37.66 o                         
  14   5 -28        853.57        882.89        59.57 o                         
  15   5 -28        141.01        252.44        49.36 o                         
  16   5 -28         31.02         15.87        31.38 o                         
  17   5 -28        176.93        230.75        39.90 o                         
  18   5 -28        239.97        225.25        39.60 o                         
  19   5 -28        118.15        171.49        38.23 o                         
  20   5 -28        287.40        204.27        40.53 o                         
   0   6 -28        121.97        132.50        60.95 o                         
   1   6 -28         49.62         31.66        38.77 o                         
   2   6 -28        835.32        971.81        98.00 o                         
   3   6 -28        633.50        687.38        63.12 o                         
   4   6 -28        129.67        160.11        42.53 o                         
   5   6 -28       2192.68       2272.73       135.66 o                         
   6   6 -28          6.44         44.67        39.74 o                         
   7   6 -28         86.48        102.74        53.59 o                         
   8   6 -28         30.23         57.44        40.25 o                         
   9   6 -28        100.71        123.35        44.22 o                         
  10   6 -28        273.02        365.53        63.98 o                         
  11   6 -28        711.26        650.27        56.78 o                         
  12   6 -28        150.01        232.04        43.86 o                         
  13   6 -28        691.90        770.73        59.76 o                         
  14   6 -28         88.38        139.76        40.67 o                         
  15   6 -28        294.14        274.24        46.48 o                         
  16   6 -28         28.84         83.28        36.77 o                         
  17   6 -28       1138.57       1303.06       112.85 o                         
   1   7 -28        209.18        254.12        77.22 o                         
   2   7 -28          6.22         55.50        39.25 o                         
   3   7 -28        148.43        176.84        62.76 o                         
   4   7 -28        522.75        547.01        74.87 o                         
   5   7 -28        722.92        765.28        68.97 o                         
   6   7 -28        639.25        724.00        65.52 o                         
   7   7 -28        338.95        273.55        53.10 o                         
   8   7 -28        207.81        237.49        48.05 o                         
   9   7 -28        577.72        643.11        78.51 o                         
  10   7 -28         82.01         76.48        39.82 o                         
  11   7 -28        150.49        115.56        42.33 o                         
  12   7 -28        577.51        647.64        60.17 o                         
  13   7 -28        444.50        468.39        62.87 o                         
   0   8 -28        730.87        824.11       137.13 o                         
   1   8 -28        143.68        141.49        45.70 o                         
   2   8 -28       1099.77       1145.75        79.50 o                         
   3   8 -28        367.81        412.89        58.43 o                         
   4   8 -28        845.79        846.33       111.52 o                         
   5   8 -28        587.65        714.02        75.79 o                         
   2   0 -27        167.41        296.86        39.74 o                         
   4   0 -27       1675.21       1625.35        76.06 o                         
   6   0 -27        492.89        527.77        47.97 o                         
   8   0 -27       1030.65        996.11        61.02 o                         
  10   0 -27       3982.85       4435.91       112.99 o                         
  12   0 -27       1647.57       1754.88        76.74 o                         
  14   0 -27       1258.53       1230.82        70.13 o                         
  16   0 -27       1725.53       1748.38       112.79 o                         
  18   0 -27       1042.86       1002.49        86.59 o                         
  20   0 -27        770.03        628.63        76.48 o                         
  22   0 -27        975.42        942.83        89.39 o                         
  24   0 -27        251.61        190.16        62.62 o                         
  26   0 -27        330.10        244.82        85.77 o                         
   0   1 -27        701.83        686.52        71.45 o                         
   1   1 -27        108.73        126.21        24.13 o                         
   2   1 -27        943.53        945.72        42.35 o                         
   3   1 -27        707.75        752.40        38.53 o                         
   4   1 -27        638.11        602.49        35.13 o                         
   5   1 -27        202.45        195.55        26.03 o                         
   6   1 -27         24.02         44.35        21.66 o                         
   7   1 -27        508.55        502.58        32.96 o                         
   8   1 -27        309.27        325.10        29.44 o                         
   9   1 -27       1548.50       1539.61        51.44 o                         
  10   1 -27        704.91        729.87        39.03 o                         
  11   1 -27       3120.14       3112.78        80.52 o                         
  12   1 -27        815.74        728.35        43.48 o                         
  13   1 -27        519.21        538.66        40.62 o                         
  14   1 -27         25.36         64.49        27.55 o                         
  15   1 -27        163.52        190.20        31.48 o                         
  16   1 -27        197.39        183.02        32.87 o                         
  17   1 -27        605.76        566.91        42.90 o                         
  18   1 -27        758.99        778.79        48.85 o                         
  19   1 -27       1014.57        957.67        60.48 o                         
  20   1 -27        131.51        142.20        38.66 o                         
  21   1 -27       1033.93       1107.63        60.98 o                         
  22   1 -27         94.47        113.69        34.84 o                         
  23   1 -27        217.39        214.81        42.07 o                         
  24   1 -27          7.67        -27.87        31.26 o                         
  25   1 -27         71.40         76.12        39.21 o                         
  26   1 -27        401.71        335.60        56.62 o                         
  27   1 -27         92.68         45.03        45.28 o                         
   1   2 -27        218.50        236.26        26.73 o                         
   2   2 -27         90.21         92.03        23.31 o                         
   3   2 -27        574.53        638.29        36.21 o                         
   4   2 -27         46.87         53.41        21.32 o                         
   5   2 -27       2422.58       2439.41        58.07 o                         
   6   2 -27         95.88        120.37        26.74 o                         
   7   2 -27        400.49        423.39        34.93 o                         
   8   2 -27         83.62         93.63        26.63 o                         
   9   2 -27       2259.84       2376.00        67.10 o                         
  10   2 -27        284.61        266.54        31.70 o                         
  11   2 -27         63.70         30.85        24.80 o                         
  12   2 -27       1015.88        998.03        50.21 o                         
  13   2 -27        112.24        101.20        29.47 o                         
  14   2 -27        394.47        439.94        38.57 o                         
  15   2 -27        273.72        271.71        34.70 o                         
  16   2 -27        977.77       1114.06        55.25 o                         
  17   2 -27        889.17        887.31        46.96 o                         
  18   2 -27          6.48         -5.75        23.73 o                         
  19   2 -27        288.74        319.18        34.59 o                         
  20   2 -27        111.55        115.99        34.29 o                         
  21   2 -27        103.70         91.72        30.81 o                         
  22   2 -27         40.45          7.26        28.65 o                         
  23   2 -27        437.89        460.23        48.12 o                         
  24   2 -27        275.48        307.55        59.33 o                         
  25   2 -27         13.80         33.89        36.39 o                         
  26   2 -27        500.42        630.45        58.16 o                         
   0   3 -27        242.08        293.79        70.48 o                         
   1   3 -27         20.93         31.92        21.93 o                         
   2   3 -27       1353.58       1475.12        56.39 o                         
   3   3 -27        160.61        128.01        26.30 o                         
   4   3 -27        332.67        326.20        32.16 o                         
   5   3 -27        277.85        291.40        32.14 o                         
   6   3 -27         30.57         22.41        26.59 o                         
   7   3 -27        330.02        421.62        35.13 o                         
   8   3 -27        881.07        838.06        45.44 o                         
   9   3 -27        530.33        620.88        40.96 o                         
  10   3 -27        287.01        291.27        34.17 o                         
  11   3 -27       2490.26       2456.87        71.34 o                         
  12   3 -27        266.60        337.33        35.62 o                         
  13   3 -27        237.18        240.56        31.92 o                         
  14   3 -27         17.07          3.74        23.82 o                         
  15   3 -27        357.15        399.88        34.89 o                         
  16   3 -27       1343.70       1419.38        59.56 o                         
  17   3 -27        405.78        449.75        39.70 o                         
  18   3 -27        139.77        171.35        32.01 o                         
  19   3 -27        710.35        779.00        47.82 o                         
  20   3 -27        806.41        856.89        65.39 o                         
  21   3 -27        328.09        369.55        40.02 o                         
  22   3 -27        341.28        359.90        38.76 o                         
  23   3 -27        547.34        475.76        44.56 o                         
  24   3 -27        189.06        155.74        35.98 o                         
  25   3 -27         52.64         23.24        32.14 o                         
   1   4 -27        548.28        614.85        59.83 o                         
   2   4 -27        519.95        539.16        52.95 o                         
   3   4 -27         85.51         97.36        28.39 o                         
   4   4 -27        113.50        142.13        28.58 o                         
   5   4 -27       1282.00       1183.34        52.51 o                         
   6   4 -27        300.08        287.42        32.40 o                         
   7   4 -27       1623.82       1822.44        68.70 o                         
   8   4 -27        841.04        953.27        52.27 o                         
   9   4 -27        519.35        487.78        41.39 o                         
  10   4 -27       1991.33       1996.38        72.96 o                         
  11   4 -27        221.11        160.99        29.85 o                         
  12   4 -27       1052.68       1032.16        51.23 o                         
  13   4 -27        184.92        266.49        34.49 o                         
  14   4 -27        401.88        454.87        38.75 o                         
  15   4 -27          5.75        -15.38        24.12 o                         
  16   4 -27        104.67         97.23        30.28 o                         
  17   4 -27         41.34         26.67        27.35 o                         
  18   4 -27        121.77        118.24        35.57 o                         
  19   4 -27        367.29        474.98        40.70 o                         
  20   4 -27        187.21        206.21        35.74 o                         
  21   4 -27        382.80        401.29        41.93 o                         
  22   4 -27        212.00        150.09        35.71 o                         
  23   4 -27        808.98        710.62        50.78 o                         
  24   4 -27        124.03         79.00        36.00 o                         
   0   5 -27        170.94        207.48        46.24 o                         
   1   5 -27        885.67        917.27        51.50 o                         
   2   5 -27       1687.59       1740.18        67.28 o                         
   3   5 -27        420.79        459.13        40.92 o                         
   4   5 -27        321.11        254.51        39.89 o                         
   5   5 -27        155.90        189.06        38.65 o                         
   6   5 -27        127.66        152.79        31.37 o                         
   7   5 -27        266.37        315.86        39.10 o                         
   8   5 -27         66.22         40.74        25.84 o                         
   9   5 -27        164.97        154.66        33.40 o                         
  10   5 -27         45.30         26.60        28.00 o                         
  11   5 -27       1796.20       1976.76        76.84 o                         
  12   5 -27         50.21         72.34        30.41 o                         
  13   5 -27        193.62        141.09        34.30 o                         
  14   5 -27         64.70         64.20        29.40 o                         
  15   5 -27        280.54        278.13        41.88 o                         
  16   5 -27       1507.44       1552.47        76.46 o                         
  17   5 -27        191.46        289.04        39.43 o                         
  18   5 -27         83.65        108.10        34.78 o                         
  19   5 -27        218.07        288.45        41.61 o                         
  20   5 -27        341.34        297.77        43.39 o                         
  21   5 -27        224.74        204.06        39.64 o                         
  22   5 -27        246.63        238.89        42.49 o                         
   1   6 -27        756.51        728.45        61.00 o                         
   2   6 -27        340.97        344.40        51.17 o                         
   3   6 -27        140.79         69.63        37.81 o                         
   4   6 -27        592.11        506.81        60.36 o                         
   5   6 -27         80.55         62.10        40.62 o                         
   6   6 -27         42.27         58.41        33.55 o                         
   7   6 -27         17.29          9.93        31.64 o                         
   8   6 -27        315.18        426.53        46.62 o                         
   9   6 -27        101.49        141.01        36.15 o                         
  10   6 -27        276.35        293.57        41.59 o                         
  11   6 -27         20.18         58.76        33.54 o                         
  12   6 -27       1936.90       1937.89        84.73 o                         
  13   6 -27        163.46        168.81        38.97 o                         
  14   6 -27         19.56         24.74        35.79 o                         
  15   6 -27       1533.97       1568.21        80.67 o                         
  16   6 -27         12.24         39.84        38.55 o                         
  17   6 -27        752.16        744.52        79.80 o                         
  18   6 -27        213.71        382.63        48.23 o                         
  19   6 -27          9.42        -33.45        33.45 o                         
   0   7 -27        440.97        669.29       220.75 o                         
   1   7 -27        251.36        272.76        71.98 o                         
   2   7 -27        268.92        228.66        42.60 o                         
   3   7 -27       1224.78       1138.58        67.85 o                         
   4   7 -27        385.72        429.66        48.63 o                         
   5   7 -27        361.05        331.84        49.10 o                         
   6   7 -27        168.23        218.45        41.05 o                         
   7   7 -27        156.41        155.06        41.93 o                         
   8   7 -27        673.64        627.58        53.99 o                         
   9   7 -27        515.27        668.96        56.70 o                         
  10   7 -27         38.28         70.39        36.60 o                         
  11   7 -27        192.01        325.56        46.39 o                         
  12   7 -27        841.31        872.84        63.05 o                         
  13   7 -27        211.49        242.29        45.02 o                         
  14   7 -27        578.48        657.45        76.45 o                         
  15   7 -27        615.88        704.92        59.99 o                         
  16   7 -27        736.42        746.04        62.13 o                         
   1   8 -27        127.08        170.34        42.35 o                         
   2   8 -27        794.88        839.00        63.36 o                         
   3   8 -27        190.14        157.30        40.56 o                         
   4   8 -27       1388.84       1395.35        76.35 o                         
   5   8 -27         75.78         17.28        33.34 o                         
   6   8 -27        130.90        138.42        42.58 o                         
   7   8 -27        198.08        274.88        49.44 o                         
   8   8 -27        505.87        523.98        55.38 o                         
   9   8 -27        446.92        525.35        67.25 o                         
  10   8 -27        521.46        580.62        67.76 o                         
   0   0 -26       8185.27       8444.15       226.71 o                         
   2   0 -26       1608.85       1589.98        90.35 o                         
   4   0 -26        488.92        515.12        56.00 o                         
   6   0 -26         94.36        144.60        32.76 o                         
   8   0 -26       2332.07       2363.67        79.89 o                         
  10   0 -26        842.50        843.37        55.86 o                         
  12   0 -26       2479.19       2454.65        88.63 o                         
  14   0 -26        555.73        508.76        48.37 o                         
  16   0 -26       1214.48       1243.49        87.86 o                         
  18   0 -26       2105.88       2235.77       121.02 o                         
  20   0 -26        250.47        243.03        55.59 o                         
  22   0 -26        995.64       1063.72        91.68 o                         
  24   0 -26       1546.89       1714.93       155.36 o                         
  26   0 -26          3.55        -44.85        57.87 o                         
  28   0 -26        796.79        889.33       116.19 o                         
   1   1 -26       2001.02       2025.81        53.74 o                         
   2   1 -26        559.45        558.74        33.50 o                         
   3   1 -26       1600.56       1672.04        57.93 o                         
   4   1 -26        255.14        242.35        26.45 o                         
   5   1 -26        104.59        141.67        23.78 o                         
   6   1 -26        663.13        759.12        38.00 o                         
   7   1 -26        278.58        277.73        29.88 o                         
   8   1 -26        105.11         84.94        22.35 o                         
   9   1 -26        808.33        829.89        39.61 o                         
  10   1 -26       1535.11       1536.05        50.02 o                         
  11   1 -26         45.09         58.72        21.61 o                         
  12   1 -26        334.36        331.11        33.13 o                         
  13   1 -26        631.42        706.22        43.71 o                         
  14   1 -26        229.22        244.19        30.22 o                         
  15   1 -26        257.06        261.09        29.52 o                         
  16   1 -26        118.59        122.29        26.44 o                         
  17   1 -26        421.42        470.63        35.83 o                         
  18   1 -26        115.86        105.92        26.31 o                         
  19   1 -26       1601.46       1773.85        60.63 o                         
  20   1 -26        384.14        406.02        46.74 o                         
  21   1 -26        185.95        195.32        35.80 o                         
  22   1 -26        249.81        230.55        51.85 o                         
  23   1 -26        227.88        296.31        46.12 o                         
  24   1 -26         77.86         18.17        40.14 o                         
  25   1 -26        162.64        121.06        44.10 o                         
  26   1 -26         88.80        131.65        56.74 o                         
  27   1 -26         22.09         14.66        45.10 o                         
  28   1 -26       2123.90       2136.32       105.16 o                         
   0   2 -26        171.80        134.55        32.87 o                         
   1   2 -26         78.79         73.61        20.95 o                         
   2   2 -26        115.74         82.51        21.71 o                         
   3   2 -26        194.99        208.74        24.55 o                         
   4   2 -26        303.73        335.33        28.26 o                         
   5   2 -26        855.48        953.30        40.74 o                         
   6   2 -26        149.39        144.00        23.54 o                         
   7   2 -26         74.45         77.85        22.93 o                         
   8   2 -26         74.20         30.61        22.92 o                         
   9   2 -26       1184.56       1188.34        50.90 o                         
  10   2 -26         20.66        -21.32        24.46 o                         
  11   2 -26         37.83         38.24        22.18 o                         
  12   2 -26        328.59        367.37        30.55 o                         
  13   2 -26        110.76        121.87        25.57 o                         
  14   2 -26         41.68         28.05        22.45 o                         
  15   2 -26        395.65        406.23        33.41 o                         
  16   2 -26        177.17        159.13        27.94 o                         
  17   2 -26        766.58        810.63        43.42 o                         
  18   2 -26        399.16        428.14        35.39 o                         
  19   2 -26       1941.45       2094.44        64.57 o                         
  20   2 -26         51.07         34.32        25.70 o                         
  21   2 -26        547.09        543.40        42.36 o                         
  22   2 -26        148.26        134.41        33.86 o                         
  23   2 -26        789.01        803.70        50.11 o                         
  24   2 -26        306.35        376.89        47.03 o                         
  25   2 -26        658.36        697.97        56.93 o                         
  26   2 -26        306.40        337.85        47.11 o                         
  27   2 -26        737.37        895.77        63.65 o                         
  28   2 -26        180.44        179.35        43.66 o                         
   1   3 -26       1174.89       1205.52        45.21 o                         
   2   3 -26        162.37        218.99        25.85 o                         
   3   3 -26        453.77        435.72        34.18 o                         
   4   3 -26       2486.49       2408.64        62.58 o                         
   5   3 -26         10.74         34.37        22.33 o                         
   6   3 -26       1273.06       1264.29        50.88 o                         
   7   3 -26        190.35        203.94        28.83 o                         
   8   3 -26        435.46        419.44        31.88 o                         
   9   3 -26        497.44        513.56        35.57 o                         
  10   3 -26        863.62        853.17        40.86 o                         
  11   3 -26         46.60         69.14        23.00 o                         
  12   3 -26        229.52        242.57        29.37 o                         
  13   3 -26        111.04        123.59        25.77 o                         
  14   3 -26         60.97         83.51        24.35 o                         
  15   3 -26        200.83        191.53        27.59 o                         
  16   3 -26        456.57        452.86        46.15 o                         
  17   3 -26        600.69        616.35        43.32 o                         
  18   3 -26        265.83        341.19        36.62 o                         
  19   3 -26       1112.81       1112.92        54.30 o                         
  20   3 -26        102.44         99.00        30.31 o                         
  21   3 -26        243.79        251.39        34.96 o                         
  22   3 -26        313.92        340.61        38.90 o                         
  23   3 -26        185.50        196.96        35.23 o                         
  24   3 -26        581.42        584.75        46.89 o                         
  25   3 -26        113.78        189.83        37.74 o                         
  26   3 -26        740.38        785.34        52.88 o                         
  27   3 -26         27.03         22.83        41.32 o                         
   0   4 -26       1102.99       1124.26        75.17 o                         
   1   4 -26         17.98         19.57        24.72 o                         
   2   4 -26        838.05        883.78        45.01 o                         
   3   4 -26        782.84        825.91        42.81 o                         
   4   4 -26        336.71        398.43        33.35 o                         
   5   4 -26       3370.84       3255.97       127.50 o                         
   6   4 -26        108.02         93.11        23.44 o                         
   7   4 -26       1095.54       1127.05        49.12 o                         
   8   4 -26        433.52        429.06        35.70 o                         
   9   4 -26        507.11        516.61        37.10 o                         
  10   4 -26        492.05        567.48        38.67 o                         
  11   4 -26          3.43          4.44        26.66 o                         
  12   4 -26          2.39         12.65        38.19 o                         
  13   4 -26        537.38        520.59        39.61 o                         
  14   4 -26        157.92        172.90        31.00 o                         
  15   4 -26        283.16        289.59        39.32 o                         
  16   4 -26         66.28         67.20        28.51 o                         
  17   4 -26        670.96        578.25        43.52 o                         
  18   4 -26        276.95        357.36        37.42 o                         
  19   4 -26        415.31        396.55        39.09 o                         
  20   4 -26          1.46        -20.03        30.24 o                         
  21   4 -26        123.16         95.16        33.10 o                         
  22   4 -26        512.83        558.31        45.40 o                         
  23   4 -26        410.64        387.27        57.70 o                         
  24   4 -26        586.67        655.59        50.17 o                         
  25   4 -26         67.25         49.75        33.10 o                         
  26   4 -26       1213.37       1228.73        64.64 o                         
   1   5 -26       1416.91       1457.25        60.68 o                         
   2   5 -26       1455.82       1457.19        55.83 o                         
   3   5 -26       1461.33       1483.53        56.69 o                         
   4   5 -26        243.65        260.11        44.92 o                         
   5   5 -26        863.82        842.90        44.29 o                         
   6   5 -26         15.89         17.24        23.40 o                         
   7   5 -26         94.82         89.86        25.86 o                         
   8   5 -26        472.63        450.86        36.44 o                         
   9   5 -26        766.39        819.13        45.61 o                         
  10   5 -26       1267.56       1298.40        54.72 o                         
  11   5 -26        274.81        284.75        32.35 o                         
  12   5 -26        510.73        569.26        40.26 o                         
  13   5 -26         49.37         67.46        27.75 o                         
  14   5 -26         39.06         80.57        29.55 o                         
  15   5 -26        191.24        238.55        36.26 o                         
  16   5 -26        259.11        261.58        36.96 o                         
  17   5 -26        637.53        702.09        49.28 o                         
  18   5 -26        835.74        881.51        54.20 o                         
  19   5 -26        662.64        655.35        51.39 o                         
  20   5 -26        121.93         71.96        33.85 o                         
  21   5 -26         54.38         43.66        33.56 o                         
  22   5 -26         15.15         27.36        34.30 o                         
  23   5 -26        108.51         79.53        35.90 o                         
  24   5 -26        260.72        214.45        44.18 o                         
   0   6 -26        275.75        212.45        47.34 o                         
   1   6 -26        665.23        670.83        47.77 o                         
   2   6 -26        336.39        321.50        40.45 o                         
   3   6 -26        154.58        223.03        37.93 o                         
   4   6 -26        743.65        635.70        50.84 o                         
   5   6 -26        551.89        644.61        51.76 o                         
   6   6 -26        237.70        268.82        40.75 o                         
   7   6 -26        202.75        167.68        44.19 o                         
   8   6 -26        404.10        540.44        65.08 o                         
   9   6 -26        391.28        528.26        48.88 o                         
  10   6 -26         36.14        -29.65        29.65 o                         
  11   6 -26        406.42        414.02        46.58 o                         
  12   6 -26        153.42        153.19        36.19 o                         
  13   6 -26         16.68          0.17        35.47 o                         
  14   6 -26         99.33        126.03        37.35 o                         
  15   6 -26         98.08         83.24        36.94 o                         
  16   6 -26        952.28        979.34        63.43 o                         
  17   6 -26        134.51        168.46        39.94 o                         
  18   6 -26        714.62        747.66        59.35 o                         
  19   6 -26        477.72        549.28        54.96 o                         
  20   6 -26        405.20        425.55        59.46 o                         
  21   6 -26        232.81        192.86        43.26 o                         
   1   7 -26        577.75        621.12        53.70 o                         
   2   7 -26        211.60        180.35        36.14 o                         
   3   7 -26        749.81        794.60        52.67 o                         
   4   7 -26         60.75         86.51        55.23 o                         
   5   7 -26       1104.13       1152.42        67.17 o                         
   6   7 -26        254.91        267.78        42.46 o                         
   7   7 -26        403.69        424.65        49.09 o                         
   8   7 -26         76.14         43.61        33.53 o                         
   9   7 -26        308.18        383.16        46.77 o                         
  10   7 -26        869.95        822.08        58.89 o                         
  11   7 -26         28.42        -12.58        32.48 o                         
  12   7 -26        356.91        414.65        48.00 o                         
  13   7 -26        153.93        195.30        40.67 o                         
  14   7 -26        150.85        202.30        43.36 o                         
  15   7 -26       1204.00       1237.94        85.04 o                         
  16   7 -26        642.18        656.98        63.74 o                         
  17   7 -26        448.89        442.18        65.62 o                         
  18   7 -26        139.19         88.92        40.62 o                         
   0   8 -26       1460.68       1818.87       109.93 o                         
   1   8 -26         86.32        157.55        35.55 o                         
   2   8 -26         14.46         56.95        32.52 o                         
   3   8 -26          5.37        -29.12        29.12 o                         
   4   8 -26         64.94         85.52        45.62 o                         
   5   8 -26        248.16        336.49        43.92 o                         
   6   8 -26        593.73        612.97        55.97 o                         
   7   8 -26        601.58        683.25        77.84 o                         
   8   8 -26        194.32        196.09        42.51 o                         
   9   8 -26        338.85        444.47        52.47 o                         
  10   8 -26        115.52        108.99        39.72 o                         
  11   8 -26       1285.67       1633.77        82.66 o                         
  12   8 -26         20.76         73.45        37.94 o                         
  13   8 -26         25.80         51.98        39.79 o                         
  14   8 -26        125.02        159.77        43.66 o                         
   1   9 -26        984.98       1043.65        63.84 o                         
   2   9 -26         12.02         23.88        32.91 o                         
   3   9 -26        591.11        736.21        80.52 o                         
   4   9 -26        256.93        312.26        44.23 o                         
   5   9 -26        564.49        664.33        55.48 o                         
   2   0 -25       6764.25       6711.62       133.54 o                         
   4   0 -25        206.38        215.77        34.24 o                         
   6   0 -25       1302.10       1357.27        64.82 o                         
   8   0 -25       3131.23       3025.96        90.76 o                         
  10   0 -25        521.45        524.94        46.09 o                         
  12   0 -25        280.60        292.62        40.59 o                         
  14   0 -25        253.64        235.67        32.15 o                         
  16   0 -25        792.54        692.80        53.64 o                         
  18   0 -25       1497.57       1534.88        98.59 o                         
  20   0 -25       1526.84       1613.56       103.50 o                         
  22   0 -25         99.17        127.85        52.02 o                         
  24   0 -25        446.64        349.03        65.96 o                         
  26   0 -25        450.23        493.95        72.81 o                         
  28   0 -25          8.06         15.63        63.47 o                         
  30   0 -25       1115.91       1286.17       133.40 o                         
   0   1 -25        594.37        561.53        46.11 o                         
   1   1 -25       1571.82       1516.76        54.65 o                         
   2   1 -25        770.69        844.73        37.44 o                         
   3   1 -25        597.58        618.41        35.96 o                         
   4   1 -25       2411.31       2432.18        54.87 o                         
   5   1 -25        398.79        462.36        30.30 o                         
   6   1 -25        373.04        383.65        30.50 o                         
   7   1 -25        121.63        138.05        23.16 o                         
   8   1 -25        365.05        389.02        29.29 o                         
   9   1 -25        191.61        226.47        30.97 o                         
  10   1 -25        700.77        710.53        32.94 o                         
  11   1 -25        792.28        756.54        34.13 o                         
  12   1 -25         44.35         55.17        18.91 o                         
  13   1 -25        193.71        220.82        27.73 o                         
  14   1 -25        456.87        517.26        34.34 o                         
  15   1 -25        835.45        853.22        41.07 o                         
  16   1 -25         79.29         76.19        23.36 o                         
  17   1 -25        181.49        251.88        29.62 o                         
  18   1 -25       1297.68       1297.62        51.66 o                         
  19   1 -25        808.20        830.87        43.08 o                         
  20   1 -25        552.23        563.73        42.55 o                         
  21   1 -25         43.96         40.44        28.29 o                         
  22   1 -25       1806.20       1982.24        83.38 o                         
  23   1 -25       1339.39       1319.75        69.76 o                         
  24   1 -25        197.62        237.77        43.86 o                         
  25   1 -25         15.29         -5.96        38.95 o                         
  26   1 -25         12.54        -10.77        36.99 o                         
  27   1 -25        227.83        159.27        43.51 o                         
  28   1 -25        654.22        722.84        65.78 o                         
  29   1 -25        173.24        205.03        59.44 o                         
  30   1 -25       1002.72        983.45        75.66 o                         
   1   2 -25       4285.92       4266.73        72.13 o                         
   2   2 -25        203.40        217.19        23.51 o                         
   3   2 -25       1099.69       1133.41        42.20 o                         
   4   2 -25        645.13        678.25        34.64 o                         
   5   2 -25        490.05        440.64        29.70 o                         
   6   2 -25        103.15        104.30        21.81 o                         
   7   2 -25        520.82        422.53        29.48 o                         
   8   2 -25        154.19        139.04        20.64 o                         
   9   2 -25       1092.95       1097.57        42.96 o                         
  10   2 -25         39.88         40.24        21.06 o                         
  11   2 -25        654.55        735.64        37.28 o                         
  12   2 -25        864.65        770.92        38.19 o                         
  13   2 -25         67.66         42.47        22.47 o                         
  14   2 -25        442.59        516.28        34.59 o                         
  15   2 -25        359.84        426.49        39.19 o                         
  16   2 -25         55.32         51.74        33.98 o                         
  17   2 -25         18.25         25.60        22.98 o                         
  18   2 -25       1473.32       1462.52        54.56 o                         
  19   2 -25         82.70         61.13        24.78 o                         
  20   2 -25         47.93         89.41        26.14 o                         
  21   2 -25       6970.59       7206.77       122.00 o                         
  22   2 -25        767.79        739.69        46.92 o                         
  23   2 -25        868.91        856.33        50.24 o                         
  24   2 -25        304.92        270.84        37.14 o                         
  25   2 -25        889.90        903.32        53.64 o                         
  26   2 -25        449.21        368.94        48.06 o                         
  27   2 -25        385.42        410.17        49.28 o                         
  28   2 -25        522.01        520.78        60.76 o                         
  29   2 -25        252.27        323.02        64.46 o                         
   0   3 -25       7105.06       6967.66       140.48 o                         
   1   3 -25        932.34        910.68        46.53 o                         
   2   3 -25        192.30        207.85        24.38 o                         
   3   3 -25        494.79        495.75        29.47 o                         
   4   3 -25        142.99        122.65        20.23 o                         
   5   3 -25         32.31         10.77        18.78 o                         
   6   3 -25        172.29        172.85        23.44 o                         
   7   3 -25        173.09        185.31        24.96 o                         
   8   3 -25        494.44        461.04        31.52 o                         
   9   3 -25         85.42         90.42        24.81 o                         
  10   3 -25       2588.43       2415.87        58.15 o                         
  11   3 -25        655.23        615.31        36.13 o                         
  12   3 -25         21.09         46.98        28.43 o                         
  13   3 -25        667.75        626.46        37.63 o                         
  14   3 -25        114.90        134.46        25.46 o                         
  15   3 -25        148.21        201.61        27.83 o                         
  16   3 -25        849.21        921.76        48.82 o                         
  17   3 -25        795.49        809.51        46.49 o                         
  18   3 -25        484.00        449.07        37.53 o                         
  19   3 -25         48.01         77.40        27.93 o                         
  20   3 -25       1330.23       1469.45        78.27 o                         
  21   3 -25        309.29        277.28        34.71 o                         
  22   3 -25       1471.79       1568.35        63.89 o                         
  23   3 -25         83.39         75.34        31.67 o                         
  24   3 -25         95.35         76.20        30.42 o                         
  25   3 -25        235.04        159.75        35.40 o                         
  26   3 -25        519.65        565.33        47.61 o                         
  27   3 -25        263.13        251.97        39.50 o                         
  28   3 -25        278.92        238.29        40.91 o                         
   1   4 -25        624.95        598.66        33.48 o                         
   2   4 -25       1022.21       1080.74        42.39 o                         
   3   4 -25        487.23        523.66        34.81 o                         
   4   4 -25        120.80        135.70        23.22 o                         
   5   4 -25        450.58        458.38        31.07 o                         
   6   4 -25        334.08        322.83        27.85 o                         
   7   4 -25        301.66        353.04        36.61 o                         
   8   4 -25       1423.62       1457.30        52.73 o                         
   9   4 -25        235.37        224.27        29.00 o                         
  10   4 -25        288.41        324.46        31.37 o                         
  11   4 -25        763.60        793.89        52.15 o                         
  12   4 -25       1243.63       1243.30        52.51 o                         
  13   4 -25        662.14        639.27        40.88 o                         
  14   4 -25        387.74        277.09        38.65 o                         
  15   4 -25       1418.97       1431.28        58.08 o                         
  16   4 -25       1087.83       1074.75        52.05 o                         
  17   4 -25        237.02        245.06        32.85 o                         
  18   4 -25        862.07        818.45        51.44 o                         
  19   4 -25         58.33         82.44        29.53 o                         
  20   4 -25        275.29        283.87        39.77 o                         
  21   4 -25          8.64         42.56        28.29 o                         
  22   4 -25         50.39         19.28        28.59 o                         
  23   4 -25        348.94        435.20        42.14 o                         
  24   4 -25        205.63        170.43        43.51 o                         
  25   4 -25         49.77         85.42        33.85 o                         
  26   4 -25         65.05         89.63        34.53 o                         
  27   4 -25        122.68         55.98        34.89 o                         
   0   5 -25        641.01        643.23        51.04 o                         
   1   5 -25       1560.71       1638.23        52.69 o                         
   2   5 -25         59.57         68.66        21.86 o                         
   3   5 -25         70.08         85.73        22.49 o                         
   4   5 -25         33.68         83.78        23.65 o                         
   5   5 -25        658.97        586.22        37.41 o                         
   6   5 -25        197.55        251.46        28.64 o                         
   7   5 -25        351.06        337.12        34.60 o                         
   8   5 -25        434.53        501.17        51.21 o                         
   9   5 -25        387.89        398.21        34.43 o                         
  10   5 -25        564.92        681.64        41.20 o                         
  11   5 -25        165.03        155.11        31.67 o                         
  12   5 -25        836.88        882.94        47.26 o                         
  13   5 -25         42.58         67.55        30.59 o                         
  14   5 -25        219.71        170.22        30.41 o                         
  15   5 -25         66.12         51.66        27.05 o                         
  16   5 -25        431.21        403.82        38.91 o                         
  17   5 -25        147.46        116.72        32.16 o                         
  18   5 -25        812.59        769.14        51.32 o                         
  19   5 -25       1036.01       1221.92        61.71 o                         
  20   5 -25        362.83        450.99        48.11 o                         
  21   5 -25         83.02        101.98        33.61 o                         
  22   5 -25         78.13        112.37        41.18 o                         
  23   5 -25        992.12        943.49        59.67 o                         
  24   5 -25         71.37         70.44        35.05 o                         
  25   5 -25        286.53        313.52        47.25 o                         
   1   6 -25        417.88        397.36        38.57 o                         
   2   6 -25         46.34         -1.36        26.46 o                         
   3   6 -25        246.15        260.02        35.22 o                         
   4   6 -25        867.61        900.15        61.08 o                         
   5   6 -25        140.52        147.17        30.63 o                         
   6   6 -25        115.64        115.76        30.99 o                         
   7   6 -25        445.56        473.67        46.05 o                         
   8   6 -25        210.36        275.42        57.31 o                         
   9   6 -25        564.95        475.17        46.63 o                         
  10   6 -25        791.39        802.70        55.86 o                         
  11   6 -25        271.79        285.10        40.26 o                         
  12   6 -25       1441.82       1389.41        69.91 o                         
  13   6 -25         59.33         68.51        34.61 o                         
  14   6 -25         78.03         47.17        39.77 o                         
  15   6 -25        113.22         95.70        35.65 o                         
  16   6 -25        203.57        211.83        41.39 o                         
  17   6 -25       1099.77       1163.84        68.50 o                         
  18   6 -25        340.47        327.86        45.84 o                         
  19   6 -25          0.84         45.28        34.58 o                         
  20   6 -25         60.95         88.46        38.19 o                         
  21   6 -25       1482.38       1620.94        82.68 o                         
  22   6 -25         49.02         80.57        39.77 o                         
  23   6 -25         53.75         62.58        52.27 o                         
   0   7 -25       1107.99       1196.94        85.71 o                         
   1   7 -25       1179.81       1237.33        77.28 o                         
   2   7 -25        447.32        479.51        43.12 o                         
   3   7 -25         84.92         92.67        31.32 o                         
   4   7 -25        238.95        259.21        36.18 o                         
   5   7 -25        466.10        440.13        41.81 o                         
   6   7 -25         50.38        134.57        32.80 o                         
   7   7 -25        114.65        138.25        32.17 o                         
   8   7 -25        146.40         99.56        34.72 o                         
   9   7 -25        108.26        125.60        37.22 o                         
  10   7 -25         33.29         37.99        32.29 o                         
  11   7 -25       1836.56       1923.53       100.71 o                         
  12   7 -25          8.31         20.51        32.31 o                         
  13   7 -25        103.05        190.14        40.36 o                         
  14   7 -25        367.64        398.76        47.29 o                         
  15   7 -25        150.60        137.08        52.18 o                         
  16   7 -25        609.84        780.65        84.75 o                         
  17   7 -25        707.08        774.92        65.24 o                         
  18   7 -25        327.84        359.45        76.42 o                         
  19   7 -25        856.88        849.67        62.12 o                         
  20   7 -25        793.55        817.77        63.67 o                         
   1   8 -25        343.07        399.76        43.42 o                         
   2   8 -25       1118.74       1410.83        73.54 o                         
   3   8 -25         27.62          5.18        30.59 o                         
   4   8 -25         55.07         47.69        32.34 o                         
   5   8 -25        335.49        373.00        47.36 o                         
   6   8 -25         97.91         87.21        33.18 o                         
   7   8 -25         28.08         -2.54        28.63 o                         
   8   8 -25        210.69        268.09        39.97 o                         
   9   8 -25         90.17        110.82        36.20 o                         
  10   8 -25       2142.62       2071.67        90.78 o                         
  11   8 -25        392.44        571.71        55.31 o                         
  12   8 -25       1336.89       1531.33        93.53 o                         
  13   8 -25        437.47        409.27        81.40 o                         
  14   8 -25         79.66        115.54        40.10 o                         
  15   8 -25        127.09        215.38        43.39 o                         
  16   8 -25        116.44         49.40        56.45 o                         
   0   9 -25        206.50        249.06        56.87 o                         
   1   9 -25        749.99        702.48        54.50 o                         
   2   9 -25        247.53        271.91        39.95 o                         
   3   9 -25       1064.48       1181.24        79.53 o                         
   4   9 -25        552.27        697.07        63.07 o                         
   5   9 -25        114.24        137.22        37.29 o                         
   6   9 -25        588.60        566.88        50.45 o                         
   7   9 -25        290.69        451.41        48.31 o                         
   8   9 -25        514.97        644.02        56.37 o                         
   9   9 -25        458.96        424.16        54.01 o                         
  10   9 -25         53.76        129.91        39.05 o                         
   0   0 -24       9365.76       9581.97       235.24 o                         
   2   0 -24       2689.31       2817.91        80.57 o                         
   4   0 -24       4606.71       4602.53       120.32 o                         
   6   0 -24         32.77         -2.58        25.12 o                         
   8   0 -24       2795.08       2993.31        84.57 o                         
  10   0 -24       2821.48       2917.80       122.17 o                         
  12   0 -24        234.18        246.52        30.22 o                         
  14   0 -24       1665.81       1686.58        72.17 o                         
  16   0 -24       2135.94       2200.36        80.62 o                         
  18   0 -24        266.17        277.23        40.04 o                         
  20   0 -24        580.24        569.56        69.34 o                         
  22   0 -24        310.65        405.42        62.84 o                         
  24   0 -24        470.40        518.96        69.91 o                         
  26   0 -24        577.29        634.90        81.30 o                         
  28   0 -24        546.08        494.71        90.85 o                         
  30   0 -24        168.67        272.29        83.34 o                         
   1   1 -24       3635.76       3430.98        66.81 o                         
   2   1 -24       3321.52       3092.85        59.99 o                         
   3   1 -24        292.63        294.01        26.10 o                         
   4   1 -24        931.04        992.30        38.93 o                         
   5   1 -24         24.39         38.95        18.89 o                         
   6   1 -24       3483.02       3465.45        71.49 o                         
   7   1 -24         99.43        100.96        19.90 o                         
   8   1 -24        452.39        406.76        28.96 o                         
   9   1 -24          5.81         -0.47        15.94 o                         
  10   1 -24         24.61         36.59        17.52 o                         
  11   1 -24         19.90         13.16        17.25 o                         
  12   1 -24        174.23        171.84        21.91 o                         
  13   1 -24        710.81        694.89        32.78 o                         
  14   1 -24       1697.10       1658.45        46.30 o                         
  15   1 -24       3150.83       3153.64        66.05 o                         
  16   1 -24       1419.67       1446.59        50.21 o                         
  17   1 -24       2560.60       2802.51        70.95 o                         
  18   1 -24       1318.27       1341.03        70.04 o                         
  19   1 -24        820.27        893.15        47.88 o                         
  20   1 -24       1863.32       1830.23        64.49 o                         
  21   1 -24       1510.71       1650.70        62.97 o                         
  22   1 -24        932.54        922.90        51.21 o                         
  23   1 -24        307.61        265.81        37.36 o                         
  24   1 -24        186.83        214.32        40.49 o                         
  25   1 -24         23.87         -7.78        37.84 o                         
  26   1 -24        311.07        375.19        91.37 o                         
  27   1 -24        128.48         58.14        39.16 o                         
  28   1 -24        675.58        640.75        61.52 o                         
  29   1 -24        500.20        444.38        55.75 o                         
  30   1 -24        882.75        886.47        71.64 o                         
  31   1 -24        387.96        421.01        90.76 o                         
   0   2 -24        425.49        445.64        41.05 o                         
   1   2 -24       4483.29       4322.93        71.19 o                         
   2   2 -24        355.22        353.61        26.27 o                         
   3   2 -24        271.98        298.41        22.79 o                         
   4   2 -24        508.37        521.51        27.59 o                         
   5   2 -24        529.35        507.40        27.45 o                         
   6   2 -24        149.20        135.10        19.15 o                         
   7   2 -24       1111.77       1098.83        38.40 o                         
   8   2 -24         27.65         24.04        17.68 o                         
   9   2 -24        782.92        822.11        34.02 o                         
  10   2 -24        108.30        103.82        19.84 o                         
  11   2 -24        268.87        214.49        30.70 o                         
  12   2 -24         56.07         33.26        20.15 o                         
  13   2 -24        525.46        507.49        32.91 o                         
  14   2 -24         93.75        135.50        23.82 o                         
  15   2 -24       2419.95       2514.39        62.73 o                         
  16   2 -24         85.07         86.78        22.95 o                         
  17   2 -24         42.91         59.06        22.62 o                         
  18   2 -24       2630.90       2671.73        65.75 o                         
  19   2 -24        470.47        542.13        36.92 o                         
  20   2 -24        214.00        327.15        32.00 o                         
  21   2 -24         65.20         66.98        26.72 o                         
  22   2 -24        147.43         95.57        29.83 o                         
  23   2 -24        246.22        207.67        38.96 o                         
  24   2 -24        314.92        272.69        40.07 o                         
  25   2 -24        821.99        892.37        57.13 o                         
  26   2 -24        223.77        247.40        58.09 o                         
  27   2 -24       1352.54       1390.99        82.52 o                         
  28   2 -24        852.78        988.07        73.14 o                         
  29   2 -24       2052.74       2091.79       142.32 o                         
  30   2 -24       1761.56       1776.77        96.32 o                         
   1   3 -24         39.67         37.43        15.71 o                         
   2   3 -24         48.31         35.91        16.74 o                         
   3   3 -24        283.13        328.61        24.15 o                         
   4   3 -24        424.73        460.86        27.06 o                         
   5   3 -24        425.21        393.63        25.40 o                         
   6   3 -24       1068.45       1120.90        41.98 o                         
   7   3 -24         55.89         85.44        21.30 o                         
   8   3 -24        509.36        504.24        31.66 o                         
   9   3 -24        300.60        319.51        27.17 o                         
  10   3 -24         18.16         21.57        20.04 o                         
  11   3 -24        615.18        596.21        35.63 o                         
  12   3 -24        138.77        141.77        28.99 o                         
  13   3 -24        679.91        635.49        36.26 o                         
  14   3 -24        525.03        573.99        35.77 o                         
  15   3 -24       1900.16       1864.74        57.65 o                         
  16   3 -24        765.26        836.99        44.72 o                         
  17   3 -24        292.95        312.51        32.57 o                         
  18   3 -24        630.67        556.36        39.71 o                         
  19   3 -24        690.88        712.97        44.65 o                         
  20   3 -24        819.69        820.19        46.95 o                         
  21   3 -24        880.07        917.35        49.98 o                         
  22   3 -24         40.71         62.30        27.68 o                         
  23   3 -24         40.76         38.38        29.47 o                         
  24   3 -24        213.33        207.24        35.40 o                         
  25   3 -24        218.02         87.02        33.61 o                         
  26   3 -24       1187.21       1156.95        58.90 o                         
  27   3 -24        206.64        301.18        39.69 o                         
  28   3 -24        958.78        996.96        58.13 o                         
  29   3 -24        365.96        335.55        42.81 o                         
  30   3 -24        419.37        435.78        47.89 o                         
   0   4 -24       2506.43       2748.82        84.90 o                         
   1   4 -24        920.28        919.27        34.17 o                         
   2   4 -24        596.39        557.79        29.58 o                         
   3   4 -24        646.30        651.72        31.72 o                         
   4   4 -24        774.81        818.53        37.41 o                         
   5   4 -24       3129.75       2939.17        60.22 o                         
   6   4 -24        590.83        529.36        31.96 o                         
   7   4 -24        540.76        525.92        33.80 o                         
   8   4 -24        250.78        247.40        27.65 o                         
   9   4 -24        286.23        235.11        27.83 o                         
  10   4 -24       3336.61       3422.90        72.51 o                         
  11   4 -24        827.71        764.42        41.42 o                         
  12   4 -24       3362.81       3199.79        91.33 o                         
  13   4 -24       1089.30       1006.81        46.94 o                         
  14   4 -24       2232.41       2129.16        64.82 o                         
  15   4 -24        514.76        466.20        37.55 o                         
  16   4 -24        327.13        334.32        34.15 o                         
  17   4 -24        291.23        354.91        35.87 o                         
  18   4 -24        718.81        716.59        44.60 o                         
  19   4 -24        120.98         70.20        33.16 o                         
  20   4 -24        979.94        848.82        48.94 o                         
  21   4 -24        126.99         36.78        33.55 o                         
  22   4 -24        302.33        311.61        37.61 o                         
  23   4 -24        316.76        337.92        38.01 o                         
  24   4 -24         10.26        -21.61        29.17 o                         
  25   4 -24         15.43        -14.50        36.02 o                         
  26   4 -24         63.08         43.13        32.06 o                         
  27   4 -24        653.77        724.60        51.28 o                         
  28   4 -24        598.79        538.33        58.12 o                         
   1   5 -24        221.57        245.45        27.78 o                         
   2   5 -24        608.70        582.44        33.56 o                         
   3   5 -24        184.63        184.08        24.39 o                         
   4   5 -24         86.81         78.03        21.12 o                         
   5   5 -24        250.95        212.05        24.97 o                         
   6   5 -24        613.57        564.07        33.29 o                         
   7   5 -24        505.99        489.02        32.30 o                         
   8   5 -24        386.33        417.12        31.74 o                         
   9   5 -24         21.50         10.83        22.20 o                         
  10   5 -24        236.75        313.77        30.51 o                         
  11   5 -24        100.61         97.14        25.59 o                         
  12   5 -24        964.92       1060.09        52.87 o                         
  13   5 -24        363.33        322.80        33.84 o                         
  14   5 -24        423.54        439.69        44.00 o                         
  15   5 -24         71.95         96.93        27.64 o                         
  16   5 -24        254.79        198.64        34.02 o                         
  17   5 -24        321.71        349.16        35.51 o                         
  18   5 -24        220.18        206.17        32.04 o                         
  19   5 -24        357.57        373.15        38.77 o                         
  20   5 -24        155.84        161.87        34.26 o                         
  21   5 -24        442.06        424.89        43.31 o                         
  22   5 -24        356.22        389.85        52.57 o                         
  23   5 -24        127.15        160.30        35.88 o                         
  24   5 -24        235.65        268.43        43.51 o                         
  25   5 -24        913.39        914.25        59.38 o                         
  26   5 -24        713.68        656.60        54.70 o                         
  27   5 -24        277.59        209.61        52.60 o                         
   0   6 -24       3059.41       3034.34       109.84 o                         
   1   6 -24        990.29       1028.09        68.06 o                         
   2   6 -24        787.96        814.52        50.61 o                         
   3   6 -24        936.61        944.11        50.33 o                         
   4   6 -24        231.73        239.26        34.65 o                         
   5   6 -24        321.07        343.14        35.25 o                         
   6   6 -24         10.54        -11.33        30.66 o                         
   7   6 -24        788.00        807.09        48.71 o                         
   8   6 -24        143.93        160.94        30.64 o                         
   9   6 -24         91.91        101.58        29.17 o                         
  10   6 -24         10.38         -4.68        26.96 o                         
  11   6 -24       2244.97       2226.77        78.85 o                         
  12   6 -24       1413.40       1271.72        59.70 o                         
  13   6 -24        159.92        147.22        33.32 o                         
  14   6 -24         90.27        113.35        31.73 o                         
  15   6 -24         30.70         52.07        29.05 o                         
  16   6 -24        863.16        863.27        52.52 o                         
  17   6 -24        891.93        952.60        63.07 o                         
  18   6 -24        692.59        659.94        49.51 o                         
  19   6 -24       2098.92       2340.31        80.11 o                         
  20   6 -24        133.92        132.58        34.58 o                         
  21   6 -24         41.93         18.26        31.80 o                         
  22   6 -24        137.05        119.98        41.38 o                         
  23   6 -24        234.34        135.97        38.03 o                         
  24   6 -24        134.20        150.77        39.42 o                         
  25   6 -24         19.74         13.25        38.89 o                         
   1   7 -24         81.23         98.01        30.58 o                         
   2   7 -24        679.65        687.65        47.54 o                         
   3   7 -24        469.40        407.87        38.60 o                         
   4   7 -24        110.37         55.97        28.72 o                         
   5   7 -24        435.15        421.43        40.08 o                         
   6   7 -24        385.31        355.79        39.09 o                         
   7   7 -24        353.84        356.33        39.81 o                         
   8   7 -24        296.33        290.97        38.58 o                         
   9   7 -24        289.40        353.33        39.02 o                         
  10   7 -24        955.17       1058.47        57.43 o                         
  11   7 -24        206.69        154.35        33.96 o                         
  12   7 -24         10.47          9.10        29.17 o                         
  13   7 -24        247.28        212.58        40.25 o                         
  14   7 -24        582.30        564.17        52.31 o                         
  15   7 -24        521.43        555.40        63.23 o                         
  16   7 -24        313.14        335.22        45.75 o                         
  17   7 -24       1736.19       1728.51        82.27 o                         
  18   7 -24        424.75        445.06        50.45 o                         
  19   7 -24        926.57        955.36        66.72 o                         
  20   7 -24        681.77        669.35        58.45 o                         
  21   7 -24        610.20        660.11        77.38 o                         
  22   7 -24        108.17         45.17        40.28 o                         
   0   8 -24       2376.00       2626.10       115.01 o                         
   1   8 -24        250.80        321.36        42.38 o                         
   2   8 -24       1020.03        998.08        57.67 o                         
   3   8 -24         53.73         48.38        30.43 o                         
   4   8 -24        335.04        384.79        41.98 o                         
   5   8 -24        615.72        609.66        48.61 o                         
   6   8 -24        391.33        487.25        58.92 o                         
   7   8 -24        731.69        881.37        55.13 o                         
   8   8 -24        205.31        191.06        36.37 o                         
   9   8 -24        272.70        300.49        40.67 o                         
  10   8 -24        231.15        298.02        40.94 o                         
  11   8 -24        154.67        217.96        37.65 o                         
  12   8 -24        430.22        478.16        46.66 o                         
  13   8 -24         61.09         81.10        34.55 o                         
  14   8 -24         87.71         62.32        51.39 o                         
  15   8 -24       1112.38       1249.09        73.64 o                         
  16   8 -24        384.32        436.57        50.23 o                         
  17   8 -24        668.43        618.17        58.47 o                         
  18   8 -24        567.13        696.91        61.09 o                         
   1   9 -24        193.99        180.66        37.40 o                         
   2   9 -24         25.34         18.36        36.90 o                         
   3   9 -24        746.48        688.99        53.05 o                         
   4   9 -24        664.32        656.21        52.47 o                         
   5   9 -24        231.77        276.39        42.12 o                         
   6   9 -24        725.18        874.71        58.54 o                         
   7   9 -24        547.80        552.83        49.44 o                         
   8   9 -24         36.19        -23.05        32.82 o                         
   9   9 -24        360.90        451.80        47.63 o                         
  10   9 -24        589.05        649.07        53.79 o                         
  11   9 -24         66.30         27.38        34.14 o                         
  12   9 -24       1063.21       1139.87        66.07 o                         
  13   9 -24         48.78         29.51        33.61 o                         
   2   0 -23        211.85        223.00        30.28 o                         
   4   0 -23       1315.95       1334.08        61.46 o                         
   6   0 -23       1084.29       1013.46        65.55 o                         
   8   0 -23       1037.67        960.38        42.50 o                         
  10   0 -23      13644.32      13237.62       185.51 o                         
  12   0 -23       3463.20       3497.00        92.40 o                         
  14   0 -23        786.03        821.12        64.69 o                         
  16   0 -23        549.96        572.89        46.56 o                         
  18   0 -23        731.41        828.82        55.73 o                         
  20   0 -23        276.58        245.12        39.72 o                         
  22   0 -23       1386.18       1343.68        97.55 o                         
  24   0 -23         49.59         47.78        66.79 o                         
  26   0 -23        484.46        667.68       105.94 o                         
  28   0 -23       1088.20       1316.60       127.45 o                         
  30   0 -23        906.81       1140.94       127.45 o                         
  32   0 -23       3168.95       3285.02       192.06 o                         
   0   1 -23       4230.36       4116.17        95.52 o                         
   1   1 -23       2070.72       2042.74        47.03 o                         
   2   1 -23        249.30        212.56        20.19 o                         
   3   1 -23        209.99        214.62        19.29 o                         
   4   1 -23         93.05         78.13        16.01 o                         
   5   1 -23        210.56        190.31        19.43 o                         
   6   1 -23        641.42        709.77        29.76 o                         
   7   1 -23        673.55        721.33        30.27 o                         
   8   1 -23       1441.21       1440.90        39.94 o                         
   9   1 -23       1283.51       1273.74        39.44 o                         
  10   1 -23        660.50        554.05        28.03 o                         
  11   1 -23       2716.38       2732.66        52.32 o                         
  12   1 -23        618.59        613.07        30.17 o                         
  13   1 -23        122.77         97.21        19.12 o                         
  14   1 -23       2226.25       2108.68        53.68 o                         
  15   1 -23       1026.51       1093.45        39.57 o                         
  16   1 -23        426.06        440.49        31.03 o                         
  17   1 -23        747.96        859.88        75.86 o                         
  18   1 -23         45.39          9.90        23.73 o                         
  19   1 -23         27.75         15.87        24.65 o                         
  20   1 -23        256.13        217.17        31.03 o                         
  21   1 -23       1606.44       1753.71        63.36 o                         
  22   1 -23         22.22         30.68        25.10 o                         
  23   1 -23        173.45        119.26        29.62 o                         
  24   1 -23        429.98        431.28        49.36 o                         
  25   1 -23        263.41        177.03        42.63 o                         
  26   1 -23        858.39        954.87        69.53 o                         
  27   1 -23        118.29        170.69        43.84 o                         
  28   1 -23         32.94          1.64        36.81 o                         
  29   1 -23          4.31        -37.04        37.04 o                         
  30   1 -23        623.35        655.69        64.19 o                         
  31   1 -23        235.20        237.65        70.97 o                         
  32   1 -23        203.52         98.03        51.67 o                         
   1   2 -23       1940.47       1878.98        65.81 o                         
   2   2 -23        277.93        289.16        21.87 o                         
   3   2 -23        452.40        479.57        25.34 o                         
   4   2 -23        150.70        141.27        19.02 o                         
   5   2 -23        328.69        320.55        22.37 o                         
   6   2 -23        161.07        205.68        20.74 o                         
   7   2 -23       1175.81       1232.89        37.63 o                         
   8   2 -23        319.42        260.26        22.73 o                         
   9   2 -23       4661.38       4457.92        67.95 o                         
  10   2 -23         26.08         -7.85        18.05 o                         
  11   2 -23        114.75        137.85        19.63 o                         
  12   2 -23        283.31        255.85        25.21 o                         
  13   2 -23       2273.24       2311.46        55.35 o                         
  14   2 -23         84.32         75.72        22.06 o                         
  15   2 -23         47.07         57.27        22.12 o                         
  16   2 -23       1024.79       1021.53        48.17 o                         
  17   2 -23         44.54         29.40        21.36 o                         
  18   2 -23        446.95        436.91        33.29 o                         
  19   2 -23        634.33        661.76        38.90 o                         
  20   2 -23        110.22        116.67        25.53 o                         
  21   2 -23        259.84        209.76        32.08 o                         
  22   2 -23        153.52        124.12        50.61 o                         
  23   2 -23        108.39        128.69        33.73 o                         
  24   2 -23        273.51        287.73        39.37 o                         
  25   2 -23        346.99        337.87        41.89 o                         
  26   2 -23        440.86        417.51        46.35 o                         
  27   2 -23       1916.39       1964.07        80.81 o                         
  28   2 -23        265.91        305.78        44.14 o                         
  29   2 -23       2021.77       2249.51       131.23 o                         
  30   2 -23        344.01        323.75        59.60 o                         
  31   2 -23        584.51        450.82        60.74 o                         
  32   2 -23        790.29        856.67        73.14 o                         
   0   3 -23       2546.88       2466.80        64.02 o                         
   1   3 -23        412.43        399.11        23.19 o                         
   2   3 -23       1287.27       1271.65        39.24 o                         
   3   3 -23        327.34        331.19        22.31 o                         
   4   3 -23       1228.90       1229.79        46.56 o                         
   5   3 -23        247.85        227.50        20.40 o                         
   6   3 -23         36.29         66.84        17.66 o                         
   7   3 -23        920.80       1005.72        42.73 o                         
   8   3 -23         61.49         95.84        20.64 o                         
   9   3 -23        166.54        134.83        21.86 o                         
  10   3 -23        234.79        237.54        24.96 o                         
  11   3 -23        171.25        156.31        23.23 o                         
  12   3 -23       4130.41       4061.19        73.46 o                         
  13   3 -23        280.18        207.70        25.52 o                         
  14   3 -23       1421.44       1407.80        49.88 o                         
  15   3 -23        118.21        132.58        24.20 o                         
  16   3 -23        105.91        131.67        27.82 o                         
  17   3 -23        676.18        694.45        41.32 o                         
  18   3 -23       1542.48       1570.76        58.43 o                         
  19   3 -23        851.84        865.12        47.29 o                         
  20   3 -23        336.61        341.45        34.95 o                         
  21   3 -23        154.06         74.37        27.53 o                         
  22   3 -23        310.47        289.19        48.27 o                         
  23   3 -23        109.38         58.90        28.33 o                         
  24   3 -23        385.10        348.73        38.64 o                         
  25   3 -23        116.12         95.10        30.57 o                         
  26   3 -23        296.39        219.87        35.55 o                         
  27   3 -23        355.30        333.14        61.91 o                         
  28   3 -23         78.08         58.90        37.38 o                         
  29   3 -23        392.16        336.61        42.18 o                         
  30   3 -23        153.54        117.32        36.23 o                         
  31   3 -23       1286.99       1223.06        65.63 o                         
   1   4 -23       4527.44       4460.29        63.95 o                         
   2   4 -23       1254.03       1214.12        37.28 o                         
   3   4 -23       2075.47       2023.50        46.53 o                         
   4   4 -23         62.62         47.38        20.78 o                         
   5   4 -23        113.09        125.02        20.24 o                         
   6   4 -23       1706.05       1570.16        45.37 o                         
   7   4 -23       1264.09       1130.51        49.30 o                         
   8   4 -23        935.50        811.66        36.79 o                         
   9   4 -23       1435.87       1346.87        47.23 o                         
  10   4 -23        405.75        446.52        33.73 o                         
  11   4 -23       3525.50       3340.30        72.05 o                         
  12   4 -23       1769.12       1927.79        67.38 o                         
  13   4 -23       1363.82       1292.58        51.86 o                         
  14   4 -23        688.21        718.23        51.15 o                         
  15   4 -23         15.18         37.25        24.47 o                         
  16   4 -23       2444.35       2460.97        65.11 o                         
  17   4 -23         21.23         34.72        24.66 o                         
  18   4 -23        506.77        528.05        39.49 o                         
  19   4 -23        146.46        107.05        28.95 o                         
  20   4 -23        862.46        863.45        47.58 o                         
  21   4 -23        194.15        112.20        32.29 o                         
  22   4 -23         30.39          7.25        28.23 o                         
  23   4 -23        433.88        431.17        41.18 o                         
  24   4 -23        723.00        709.84        48.37 o                         
  25   4 -23        298.85        306.27        38.48 o                         
  26   4 -23          6.56         48.11        30.12 o                         
  27   4 -23        276.17        295.32        41.08 o                         
  28   4 -23        575.50        554.35        48.54 o                         
  29   4 -23        270.67        298.74        41.74 o                         
  30   4 -23         58.29         22.35        33.25 o                         
   0   5 -23      11458.82      11173.26       189.11 o                         
   1   5 -23        420.69        513.84        31.89 o                         
   2   5 -23       6200.32       6049.69        89.79 o                         
   3   5 -23       2095.85       2097.49        52.68 o                         
   4   5 -23        679.85        616.56        33.94 o                         
   5   5 -23        719.59        718.91        44.88 o                         
   6   5 -23        406.48        390.96        28.94 o                         
   7   5 -23        364.54        348.66        27.84 o                         
   8   5 -23         42.05         19.86        19.42 o                         
   9   5 -23        314.87        297.43        37.14 o                         
  10   5 -23       2097.19       2113.99        55.85 o                         
  11   5 -23       2787.01       2696.11        88.91 o                         
  12   5 -23        591.02        546.80        38.24 o                         
  13   5 -23        969.81        846.25        44.35 o                         
  14   5 -23         40.80         31.53        23.62 o                         
  15   5 -23        344.20        257.59        34.92 o                         
  16   5 -23        187.46        234.40        31.38 o                         
  17   5 -23        977.86        896.61        55.02 o                         
  18   5 -23        207.55        207.15        31.74 o                         
  19   5 -23        273.41        251.55        34.29 o                         
  20   5 -23        920.66        936.25        51.59 o                         
  21   5 -23        106.53        102.25        31.14 o                         
  22   5 -23       1061.33       1064.93        56.41 o                         
  23   5 -23        143.73        133.19        36.44 o                         
  24   5 -23        112.96         50.35        33.66 o                         
  25   5 -23        599.10        530.23        47.67 o                         
  26   5 -23        579.64        622.18        57.10 o                         
  27   5 -23        412.95        375.13        46.49 o                         
  28   5 -23        694.97        619.20        53.86 o                         
   1   6 -23        125.59        128.89        28.90 o                         
   2   6 -23        247.76        314.19        32.68 o                         
   3   6 -23        349.92        338.49        36.01 o                         
   4   6 -23        161.34        188.89        29.52 o                         
   5   6 -23        114.88        107.66        25.07 o                         
   6   6 -23        322.35        246.00        28.88 o                         
   7   6 -23        481.28        423.83        33.26 o                         
   8   6 -23        297.09        321.06        30.15 o                         
   9   6 -23       1602.32       1526.78        56.08 o                         
  10   6 -23        509.86        502.13        35.28 o                         
  11   6 -23         15.84         53.50        24.04 o                         
  12   6 -23          9.99         11.19        22.31 o                         
  13   6 -23        722.50        780.80        44.37 o                         
  14   6 -23        280.75        327.00        33.46 o                         
  15   6 -23        942.57        938.40        53.45 o                         
  16   6 -23         88.99        105.60        31.00 o                         
  17   6 -23        287.01        300.97        38.57 o                         
  18   6 -23        233.48        203.82        35.18 o                         
  19   6 -23       1196.12       1383.54        67.06 o                         
  20   6 -23        509.52        504.83        44.55 o                         
  21   6 -23        783.23        706.97        51.96 o                         
  22   6 -23        144.96         95.15        34.04 o                         
  23   6 -23        513.87        611.44        50.26 o                         
  24   6 -23        119.73         77.73        37.64 o                         
  25   6 -23         21.01        -11.68        38.40 o                         
  26   6 -23         32.37         59.66        36.21 o                         
   0   7 -23         80.51        141.25        44.33 o                         
   1   7 -23       1005.48       1040.25        54.41 o                         
   2   7 -23         20.42         -1.28        23.25 o                         
   3   7 -23        800.23        747.69        47.76 o                         
   4   7 -23        275.88        230.49        37.39 o                         
   5   7 -23        218.92        225.96        34.69 o                         
   6   7 -23         46.19         49.10        28.00 o                         
   7   7 -23       1569.97       1559.11        88.18 o                         
   8   7 -23       1624.15       1690.62        68.44 o                         
   9   7 -23         78.09        137.03        31.57 o                         
  10   7 -23        668.04        652.87        46.12 o                         
  11   7 -23        155.01         77.78        32.11 o                         
  12   7 -23        571.89        637.71        47.90 o                         
  13   7 -23        660.37        632.01        47.34 o                         
  14   7 -23        778.80        813.07        62.57 o                         
  15   7 -23        383.44        443.37        43.86 o                         
  16   7 -23         10.05          0.15        29.84 o                         
  17   7 -23         65.16         42.23        34.45 o                         
  18   7 -23       1211.10       1138.06        67.49 o                         
  19   7 -23        571.07        603.12        60.98 o                         
  20   7 -23        711.70        724.74        59.24 o                         
  21   7 -23        234.31        242.15        44.11 o                         
  22   7 -23        123.35        153.75        43.59 o                         
  23   7 -23        365.17        361.68        52.66 o                         
  24   7 -23         22.06        -10.57        39.15 o                         
   1   8 -23        491.30        647.05        47.89 o                         
   2   8 -23       1521.97       1675.29        70.20 o                         
   3   8 -23        274.80        243.09        40.97 o                         
   4   8 -23       1829.65       1772.54        73.15 o                         
   5   8 -23        247.16        269.47        37.76 o                         
   6   8 -23        362.62        422.48        42.41 o                         
   7   8 -23        315.98        371.00        41.99 o                         
   8   8 -23       1174.61       1173.99        61.24 o                         
   9   8 -23        445.86        531.04        46.23 o                         
  10   8 -23        554.19        568.56        57.59 o                         
  11   8 -23         83.84         60.38        31.27 o                         
  12   8 -23         30.66          2.89        29.83 o                         
  13   8 -23        211.69        195.12        37.15 o                         
  14   8 -23        423.04        458.34        55.10 o                         
  15   8 -23         39.30         54.92        33.17 o                         
  16   8 -23         39.77         39.93        33.07 o                         
  17   8 -23         12.26         31.71        33.46 o                         
  18   8 -23        352.60        347.37        50.10 o                         
  19   8 -23        124.05         60.67        39.22 o                         
  20   8 -23        399.43        354.74        58.55 o                         
   0   9 -23        651.05        774.82        79.90 o                         
   1   9 -23        293.85        473.53        46.16 o                         
   2   9 -23        316.11        314.01        40.22 o                         
   3   9 -23        456.48        510.93        46.83 o                         
   4   9 -23        125.22        122.15        34.02 o                         
   5   9 -23        310.54        312.49        41.15 o                         
   6   9 -23       1251.12       1359.05        67.36 o                         
   7   9 -23        223.09        245.72        40.72 o                         
   8   9 -23        637.92        805.63        56.92 o                         
   9   9 -23        819.55        959.40        60.86 o                         
  10   9 -23        206.33        242.30        49.36 o                         
  11   9 -23        302.98        279.51        41.38 o                         
  12   9 -23         35.29         27.14        34.05 o                         
  13   9 -23        101.58         84.76        35.65 o                         
  14   9 -23        208.13        234.17        40.45 o                         
  15   9 -23         43.60         24.48        34.79 o                         
  16   9 -23        287.53        316.15        44.75 o                         
   1  10 -23        138.50         98.88        32.60 o                         
   2  10 -23        266.10        345.64        38.48 o                         
   3  10 -23         42.04         34.06        33.13 o                         
   4  10 -23          1.90         36.13        32.00 o                         
   5  10 -23          1.57        -10.85        30.95 o                         
   6  10 -23         27.22         25.89        48.33 o                         
   7  10 -23         89.92         88.62        44.87 o                         
   8  10 -23        662.64        640.16        59.88 o                         
   0   0 -22       3393.20       3508.08       120.41 o                         
   2   0 -22       2516.74       2284.58        68.04 o                         
   4   0 -22       5629.16       5657.14        94.64 o                         
   6   0 -22       2104.76       2178.30        58.32 o                         
   8   0 -22       6649.64       6571.22       108.31 o                         
  10   0 -22       1692.59       1649.47        61.62 o                         
  12   0 -22       1694.26       1597.84        65.87 o                         
  14   0 -22       3273.97       3015.24        85.97 o                         
  16   0 -22       4392.06       4156.80       102.89 o                         
  18   0 -22        960.35        890.30        74.83 o                         
  20   0 -22        818.83        681.77        52.46 o                         
  22   0 -22        551.60        551.06        55.27 o                         
  24   0 -22        432.19        475.57        62.83 o                         
  26   0 -22       1532.97       1772.28       114.43 o                         
  28   0 -22        643.54        828.44       106.35 o                         
  30   0 -22       1892.15       1933.61       332.63 o                         
  32   0 -22         38.33         70.93        73.80 o                         
   1   1 -22        123.85        116.80        18.88 o                         
   2   1 -22        590.54        582.55        30.85 o                         
   3   1 -22         34.00         38.07        17.66 o                         
   4   1 -22       1534.53       1533.86        37.41 o                         
   5   1 -22       5063.72       5022.35        68.46 o                         
   6   1 -22        436.46        434.10        23.86 o                         
   7   1 -22       1910.58       1909.93        37.65 o                         
   8   1 -22       2525.74       2516.52        47.63 o                         
   9   1 -22       2305.01       2352.42        46.53 o                         
  10   1 -22         55.33         77.71        20.86 o                         
  11   1 -22         50.95         67.98        17.27 o                         
  12   1 -22       1006.92       1054.73        36.69 o                         
  13   1 -22        696.75        732.02        38.87 o                         
  14   1 -22       1325.44       1282.53        42.88 o                         
  15   1 -22       1807.35       1851.53        55.13 o                         
  16   1 -22        312.41        372.52        28.26 o                         
  17   1 -22       4607.31       4570.20        77.40 o                         
  18   1 -22        679.43        774.99        54.45 o                         
  19   1 -22        300.81        340.73        32.94 o                         
  20   1 -22       2009.04       2072.35        65.72 o                         
  21   1 -22        903.10        988.18        49.44 o                         
  22   1 -22        607.88        677.91        47.85 o                         
  23   1 -22         83.53         72.41        28.96 o                         
  24   1 -22         37.34         19.28        27.25 o                         
  25   1 -22        101.02         74.53        47.87 o                         
  26   1 -22         90.36        111.61        33.26 o                         
  27   1 -22        111.19         55.03        44.97 o                         
  28   1 -22        115.08        120.91        41.33 o                         
  29   1 -22        475.67        451.71        67.25 o                         
  30   1 -22         42.80         23.85        39.98 o                         
  31   1 -22        185.58        145.07        58.41 o                         
  32   1 -22        111.26        117.64        51.07 o                         
  33   1 -22        183.77        167.28        55.20 o                         
   0   2 -22        347.10        408.98        31.20 o                         
   1   2 -22        184.31        215.50        18.15 o                         
   2   2 -22        354.98        328.39        19.88 o                         
   3   2 -22       3445.62       3217.16        49.74 o                         
   4   2 -22         10.13         -8.05        12.98 o                         
   5   2 -22        182.69        121.27        15.85 o                         
   6   2 -22       2484.06       2447.06        46.24 o                         
   7   2 -22       2312.34       2276.77        45.98 o                         
   8   2 -22        471.01        495.97        25.68 o                         
   9   2 -22         85.14         86.60        18.10 o                         
  10   2 -22       1462.05       1476.03        41.15 o                         
  11   2 -22       1346.36       1334.27        39.31 o                         
  12   2 -22         17.82          9.31        18.89 o                         
  13   2 -22       1546.01       1387.14        46.35 o                         
  14   2 -22         22.08         17.58        19.14 o                         
  15   2 -22         55.45         36.28        21.48 o                         
  16   2 -22        423.96        472.83        32.20 o                         
  17   2 -22        689.51        717.87        37.81 o                         
  18   2 -22        698.74        743.17        39.29 o                         
  19   2 -22        125.54        122.75        26.15 o                         
  20   2 -22         23.92        -12.26        22.73 o                         
  21   2 -22        540.82        550.28        43.26 o                         
  22   2 -22         73.59         18.21        29.46 o                         
  23   2 -22         73.84         69.65        30.37 o                         
  24   2 -22         26.46         12.20        28.69 o                         
  25   2 -22        125.99        107.78        34.02 o                         
  26   2 -22        307.91        255.94        43.89 o                         
  27   2 -22        683.29        674.73        64.07 o                         
  28   2 -22         98.30         26.08        34.46 o                         
  29   2 -22       1767.07       2002.28        86.01 o                         
  30   2 -22        517.16        539.00        60.71 o                         
  31   2 -22        640.32        575.52        61.12 o                         
  32   2 -22         53.23        123.76        51.51 o                         
  33   2 -22         41.77        -31.12        49.47 o                         
   1   3 -22       2267.52       2297.63        42.83 o                         
   2   3 -22        474.50        399.01        22.47 o                         
   3   3 -22         49.30         47.74        15.11 o                         
   4   3 -22       1287.00       1328.92        35.47 o                         
   5   3 -22        198.92        213.96        18.73 o                         
   6   3 -22        651.03        634.85        26.69 o                         
   7   3 -22        583.47        597.00        26.46 o                         
   8   3 -22         62.38         47.66        15.78 o                         
   9   3 -22        197.77        173.54        21.08 o                         
  10   3 -22       1268.41       1306.46        50.37 o                         
  11   3 -22        851.75        813.03        40.30 o                         
  12   3 -22       1029.10       1073.91        48.49 o                         
  13   3 -22        884.89        851.78        38.80 o                         
  14   3 -22       1610.14       1565.92        49.48 o                         
  15   3 -22        670.71        739.48        40.49 o                         
  16   3 -22        194.24        149.86        26.95 o                         
  17   3 -22        753.33        842.87        53.25 o                         
  18   3 -22        119.85         70.77        25.30 o                         
  19   3 -22       1954.42       1811.36        60.90 o                         
  20   3 -22        536.24        512.85        38.89 o                         
  21   3 -22        882.29        903.11        48.57 o                         
  22   3 -22          8.21        -24.24        24.24 o                         
  23   3 -22       1020.49        947.19        51.40 o                         
  24   3 -22        112.71         95.91        29.79 o                         
  25   3 -22         50.17         29.68        28.99 o                         
  26   3 -22        588.48        602.63        46.07 o                         
  27   3 -22         75.87         -9.60        28.11 o                         
  28   3 -22        724.84        800.87        52.25 o                         
  29   3 -22        600.30        653.20        54.26 o                         
  30   3 -22        303.62        359.92        48.49 o                         
  31   3 -22        109.48        108.08        39.42 o                         
  32   3 -22        416.96        327.25        48.73 o                         
   0   4 -22        848.60        868.62        44.68 o                         
   1   4 -22        846.36        895.50        31.45 o                         
   2   4 -22       1081.67       1089.66        34.56 o                         
   3   4 -22       1602.82       1599.03        38.74 o                         
   4   4 -22         62.53         73.26        18.18 o                         
   5   4 -22        883.39        997.84        36.18 o                         
   6   4 -22        442.20        442.15        26.49 o                         
   7   4 -22       1523.74       1383.35        76.45 o                         
   8   4 -22       3244.26       3109.81        66.53 o                         
   9   4 -22        930.73        873.20        37.97 o                         
  10   4 -22        254.75        261.22        25.42 o                         
  11   4 -22        624.15        604.18        33.12 o                         
  12   4 -22       2008.69       1926.21        65.56 o                         
  13   4 -22        247.47        223.04        26.06 o                         
  14   4 -22        508.61        521.87        35.35 o                         
  15   4 -22        674.17        619.01        38.25 o                         
  16   4 -22        593.91        662.01        40.21 o                         
  17   4 -22        175.66        169.79        28.07 o                         
  18   4 -22        849.35        857.81        45.82 o                         
  19   4 -22        101.57         69.56        26.37 o                         
  20   4 -22        321.69        271.59        34.60 o                         
  21   4 -22        714.34        674.77        44.14 o                         
  22   4 -22        326.45        305.80        42.83 o                         
  23   4 -22        412.63        383.52        39.09 o                         
  24   4 -22        316.13        327.59        37.80 o                         
  25   4 -22        777.50        717.65        48.35 o                         
  26   4 -22        757.54        702.33        49.57 o                         
  27   4 -22        395.75        475.52        43.61 o                         
  28   4 -22        525.63        450.39        44.35 o                         
  29   4 -22       1221.30       1337.92        65.69 o                         
  30   4 -22        400.92        339.19        42.49 o                         
  31   4 -22        276.47        161.80        39.19 o                         
   1   5 -22       2583.12       2780.72        57.37 o                         
   2   5 -22       2506.50       2356.58        52.93 o                         
   3   5 -22       2111.28       2052.98        49.74 o                         
   4   5 -22        302.45        293.43        25.52 o                         
   5   5 -22        127.28        140.88        31.72 o                         
   6   5 -22        735.50        705.94        34.78 o                         
   7   5 -22        367.88        348.48        27.41 o                         
   8   5 -22        103.30         79.76        21.24 o                         
   9   5 -22        297.11        279.24        26.77 o                         
  10   5 -22         48.04          8.31        19.45 o                         
  11   5 -22        171.27        158.52        24.20 o                         
  12   5 -22        212.72        243.45        25.77 o                         
  13   5 -22        628.24        604.48        44.88 o                         
  14   5 -22        565.30        533.32        34.63 o                         
  15   5 -22       1413.07       1427.13        51.90 o                         
  16   5 -22        588.79        555.34        35.74 o                         
  17   5 -22        453.31        420.32        36.72 o                         
  18   5 -22        216.18        220.72        31.61 o                         
  19   5 -22        147.38        118.47        29.08 o                         
  20   5 -22       1147.09       1243.36        57.40 o                         
  21   5 -22        295.47        261.83        33.47 o                         
  22   5 -22        171.94        173.47        33.15 o                         
  23   5 -22        549.77        545.95        43.29 o                         
  24   5 -22         41.00         29.16        28.74 o                         
  25   5 -22       1478.15       1513.62        69.42 o                         
  26   5 -22        375.16        330.54        55.10 o                         
  27   5 -22        201.92        212.13        38.48 o                         
  28   5 -22       1021.16       1027.21        62.44 o                         
  29   5 -22        595.35        647.29        52.20 o                         
   0   6 -22        495.68        555.04       110.33 o                         
   1   6 -22        490.18        556.05        35.34 o                         
   2   6 -22       1365.51       1265.83        49.83 o                         
   3   6 -22          1.87         -6.39        18.61 o                         
   4   6 -22        573.40        529.31        34.48 o                         
   5   6 -22        142.47        111.30        22.77 o                         
   6   6 -22          1.27          3.75        19.58 o                         
   7   6 -22        433.12        336.26        29.86 o                         
   8   6 -22        474.43        463.85        34.98 o                         
   9   6 -22        110.16        105.38        23.39 o                         
  10   6 -22        129.44        130.85        24.39 o                         
  11   6 -22       1631.50       1560.63        55.25 o                         
  12   6 -22        129.01        151.89        26.59 o                         
  13   6 -22         36.12         37.51        23.41 o                         
  14   6 -22        421.11        426.83        35.50 o                         
  15   6 -22        315.30        282.52        32.09 o                         
  16   6 -22       1058.74       1049.34        51.54 o                         
  17   6 -22       1891.74       1862.17        65.06 o                         
  18   6 -22        938.17       1003.83        57.52 o                         
  19   6 -22         20.07        -27.31        34.40 o                         
  20   6 -22        262.42        228.87        57.59 o                         
  21   6 -22       1712.45       1899.20       106.92 o                         
  22   6 -22         20.25          5.36        30.56 o                         
  23   6 -22        110.17        116.06        46.37 o                         
  24   6 -22       1076.94       1204.05        64.81 o                         
  25   6 -22        121.40        168.35        39.97 o                         
  26   6 -22        266.88        274.74        43.23 o                         
  27   6 -22        416.57        344.48        45.87 o                         
  28   6 -22        146.70         97.80        44.26 o                         
   1   7 -22       1326.90       1326.01        58.70 o                         
   2   7 -22        132.95        143.35        29.23 o                         
   3   7 -22       1211.83       1122.51        56.05 o                         
   4   7 -22        277.78        321.46        36.44 o                         
   5   7 -22          8.57         49.43        26.45 o                         
   6   7 -22        141.52        121.65        32.10 o                         
   7   7 -22        122.13        103.91        29.40 o                         
   8   7 -22       1394.14       1464.93        62.50 o                         
   9   7 -22       1487.65       1466.98        63.41 o                         
  10   7 -22        637.88        639.31        45.38 o                         
  11   7 -22         46.25         63.70        28.59 o                         
  12   7 -22         55.37         69.52        32.27 o                         
  13   7 -22        103.17         78.53        29.46 o                         
  14   7 -22        368.28        351.63        40.19 o                         
  15   7 -22        164.90        210.80        36.11 o                         
  16   7 -22        631.47        550.27        46.40 o                         
  17   7 -22        301.86        363.62        41.74 o                         
  18   7 -22        945.07        991.73        60.23 o                         
  19   7 -22        274.57        255.98        39.87 o                         
  20   7 -22        193.77        227.01        41.71 o                         
  21   7 -22        427.86        279.45        44.28 o                         
  22   7 -22        339.05        365.03        47.13 o                         
  23   7 -22        622.67        609.66        76.32 o                         
  24   7 -22         68.14         45.75        39.37 o                         
  25   7 -22         13.45         21.50        36.51 o                         
   0   8 -22       3418.21       3464.48       122.04 o                         
   1   8 -22        126.28        170.11        32.07 o                         
   2   8 -22         63.96         75.56        28.11 o                         
   3   8 -22        131.67        166.97        33.31 o                         
   4   8 -22        169.62        263.22        36.21 o                         
   5   8 -22        272.69        339.86        38.73 o                         
   6   8 -22        782.57        818.38        54.10 o                         
   7   8 -22       1183.22       1394.49        65.30 o                         
   8   8 -22        393.08        516.78        48.11 o                         
   9   8 -22        394.23        428.65        42.42 o                         
  10   8 -22       1245.09       1181.59        61.62 o                         
  11   8 -22        285.77        336.63        39.76 o                         
  12   8 -22        412.88        465.88        44.18 o                         
  13   8 -22        739.13        732.80        51.30 o                         
  14   8 -22        751.54        755.76        68.81 o                         
  15   8 -22        319.84        286.23        39.68 o                         
  16   8 -22         35.08         47.08        32.01 o                         
  17   8 -22         12.68         -2.56        44.13 o                         
  18   8 -22        285.63        304.97        44.13 o                         
  19   8 -22         60.92         21.06        39.14 o                         
  20   8 -22        151.66        205.56        43.38 o                         
  21   8 -22        212.63        236.80        42.30 o                         
  22   8 -22       1066.17       1161.95        72.76 o                         
   1   9 -22         82.11         92.32        28.52 o                         
   2   9 -22       1202.35       1292.37        56.23 o                         
   3   9 -22        473.70        491.73        40.64 o                         
   4   9 -22        398.47        391.40        37.25 o                         
   5   9 -22        606.75        635.17        45.77 o                         
   6   9 -22        240.61        267.43        36.30 o                         
   7   9 -22         19.36         12.79        33.39 o                         
   8   9 -22        795.77        765.43        82.54 o                         
   9   9 -22        294.33        286.63        38.45 o                         
  10   9 -22        190.19        186.58        38.32 o                         
  11   9 -22         45.65         40.42        32.14 o                         
  12   9 -22        141.75         93.41        34.44 o                         
  13   9 -22        246.72        228.01        39.29 o                         
  14   9 -22        257.99        268.43        41.43 o                         
  15   9 -22        292.38        364.55        44.31 o                         
  16   9 -22        502.10        520.14        49.26 o                         
  17   9 -22        187.80        231.88        41.68 o                         
  18   9 -22         44.01         15.98        34.22 o                         
   0  10 -22       1741.03       1795.17        97.50 o                         
   1  10 -22        110.23        117.82        31.59 o                         
   2  10 -22        272.04        311.52        37.55 o                         
   3  10 -22        611.36        533.03        43.69 o                         
   4  10 -22        794.67        663.80        46.19 o                         
   5  10 -22        140.32        149.21        33.08 o                         
   6  10 -22         71.00         43.32        29.76 o                         
   7  10 -22        107.52         64.41        31.63 o                         
   8  10 -22        884.90        992.59        54.18 o                         
   9  10 -22        429.15        451.69        44.09 o                         
  10  10 -22        725.77        761.85        59.06 o                         
  11  10 -22        197.53        233.85        39.99 o                         
   2   0 -21       2700.31       2665.36        66.90 o                         
   4   0 -21       7437.86       7205.83       110.70 o                         
   6   0 -21        965.74        902.20        74.17 o                         
   8   0 -21       4199.54       3858.48        75.91 o                         
  10   0 -21        872.32        848.87        48.18 o                         
  12   0 -21       2673.90       2620.11        75.79 o                         
  14   0 -21       5006.31       5094.57       137.49 o                         
  16   0 -21        387.37        336.08        40.53 o                         
  18   0 -21       1908.91       1933.44        75.70 o                         
  20   0 -21        741.77        793.05        58.04 o                         
  22   0 -21       1667.32       1699.89        74.77 o                         
  24   0 -21        425.87        478.77        67.91 o                         
  26   0 -21         23.98          3.69        80.49 o                         
  28   0 -21        366.42        424.37        85.14 o                         
  30   0 -21       1518.68       1506.12       134.98 o                         
  32   0 -21        553.85        403.10        95.32 o                         
  34   0 -21        848.03        809.39       117.12 o                         
   0   1 -21       3206.43       2993.00        63.43 o                         
   1   1 -21        525.53        569.02        28.18 o                         
   2   1 -21       3611.61       3451.26        48.63 o                         
   3   1 -21       1439.40       1282.62        27.40 o                         
   4   1 -21       1647.25       1648.16        30.72 o                         
   5   1 -21       1659.07       1596.84        33.65 o                         
   6   1 -21       1220.24       1167.67        30.33 o                         
   7   1 -21       1058.09        981.21        32.27 o                         
   8   1 -21        210.86        258.02        20.35 o                         
   9   1 -21       1592.20       1629.62        40.98 o                         
  10   1 -21        166.07        209.75        19.23 o                         
  11   1 -21        882.26        849.86        31.76 o                         
  12   1 -21        148.99        130.35        18.72 o                         
  13   1 -21       2087.63       2117.15        52.31 o                         
  14   1 -21       1240.12       1255.55        41.38 o                         
  15   1 -21        278.16        286.03        27.03 o                         
  16   1 -21        308.38        299.79        25.59 o                         
  17   1 -21        761.19        815.03        36.42 o                         
  18   1 -21        337.54        398.23        29.54 o                         
  19   1 -21       1252.93       1153.57        44.44 o                         
  20   1 -21         35.46         25.19        23.21 o                         
  21   1 -21         15.84          1.09        23.62 o                         
  22   1 -21        420.28        398.32        36.53 o                         
  23   1 -21        408.97        381.41        36.46 o                         
  24   1 -21        487.52        481.01        50.10 o                         
  25   1 -21        293.65        240.50        37.06 o                         
  26   1 -21         12.34        -17.31        27.14 o                         
  27   1 -21        208.28        163.46        40.95 o                         
  28   1 -21        134.50        124.79        41.70 o                         
  29   1 -21        749.94        721.91        62.18 o                         
  30   1 -21         82.82        144.38        48.30 o                         
  31   1 -21         45.17         18.03        47.41 o                         
  32   1 -21       1078.42        847.46        76.56 o                         
  33   1 -21        148.69        169.19        57.33 o                         
  34   1 -21        160.29        110.65        53.06 o                         
   1   2 -21        930.23        978.66        29.76 o                         
   2   2 -21        647.99        502.65        22.67 o                         
   3   2 -21        543.96        506.21        22.57 o                         
   4   2 -21        891.55        808.78        27.72 o                         
   5   2 -21       6343.65       6282.21        73.34 o                         
   6   2 -21        536.22        509.28        23.29 o                         
   7   2 -21       2023.81       1841.90        47.56 o                         
   8   2 -21       1098.69       1029.93        31.77 o                         
   9   2 -21       2832.07       2656.81        57.56 o                         
  10   2 -21        709.33        726.13        31.24 o                         
  11   2 -21         49.34         40.13        15.91 o                         
  12   2 -21        642.36        652.80        28.94 o                         
  13   2 -21        627.01        626.71        42.52 o                         
  14   2 -21        266.09        312.59        24.51 o                         
  15   2 -21       3426.90       3296.49        64.38 o                         
  16   2 -21         30.68         31.66        20.40 o                         
  17   2 -21       2819.35       2671.41        59.41 o                         
  18   2 -21         79.11         56.72        24.61 o                         
  19   2 -21         17.99         31.06        23.65 o                         
  20   2 -21          5.68        -11.53        24.12 o                         
  21   2 -21       1201.98       1203.56        57.58 o                         
  22   2 -21        316.13        288.97        35.95 o                         
  23   2 -21        931.97        941.37        53.36 o                         
  24   2 -21        230.76        281.43        37.41 o                         
  25   2 -21        325.21        338.90        42.63 o                         
  26   2 -21          1.90        -19.98        31.65 o                         
  27   2 -21        544.20        494.86        47.72 o                         
  28   2 -21         51.68         75.36        32.41 o                         
  29   2 -21        109.25        116.68        35.21 o                         
  30   2 -21         76.62         60.52        40.04 o                         
  31   2 -21        851.05        935.89        71.55 o                         
  32   2 -21        265.59        172.97        47.99 o                         
  33   2 -21        319.47        183.51        56.84 o                         
  34   2 -21         93.13        191.54        59.59 o                         
   0   3 -21       8056.79       8440.78       127.40 o                         
   1   3 -21        632.00        699.57        26.87 o                         
   2   3 -21        298.88        273.78        19.60 o                         
   3   3 -21       1385.60       1428.67        36.11 o                         
   4   3 -21        468.21        542.53        24.50 o                         
   5   3 -21        809.36        823.94        28.89 o                         
   6   3 -21        103.37        200.24        18.89 o                         
   7   3 -21        178.97        211.31        18.22 o                         
   8   3 -21         99.20         77.98        15.59 o                         
   9   3 -21         32.60         18.60        14.10 o                         
  10   3 -21       1748.08       1629.70        43.66 o                         
  11   3 -21       1150.06       1088.05        38.06 o                         
  12   3 -21        296.56        270.80        28.78 o                         
  13   3 -21        360.92        410.72        29.54 o                         
  14   3 -21        696.60        704.83        33.61 o                         
  15   3 -21        414.03        389.12        31.03 o                         
  16   3 -21        500.05        475.63        34.62 o                         
  17   3 -21         60.17         18.06        22.19 o                         
  18   3 -21        309.90        300.53        31.22 o                         
  19   3 -21        233.53        178.09        27.84 o                         
  20   3 -21        361.74        324.54        37.26 o                         
  21   3 -21        363.98        366.45        34.83 o                         
  22   3 -21       1216.64       1229.32        54.12 o                         
  23   3 -21        473.65        484.19        39.55 o                         
  24   3 -21        339.76        289.02        34.39 o                         
  25   3 -21        340.55        315.83        40.43 o                         
  26   3 -21        149.95        171.64        47.62 o                         
  27   3 -21        462.01        449.09        47.73 o                         
  28   3 -21        759.41        793.06        55.98 o                         
  29   3 -21       1150.24       1187.89        66.86 o                         
  30   3 -21        596.32        630.47        55.16 o                         
  31   3 -21        695.41        676.80        56.77 o                         
  32   3 -21        745.93        664.96        57.69 o                         
  33   3 -21        230.03        250.92        46.77 o                         
   1   4 -21        757.26        794.04        39.33 o                         
   2   4 -21       7538.33       7344.80        84.22 o                         
   3   4 -21        978.44       1011.70        32.47 o                         
   4   4 -21        212.20        270.36        20.04 o                         
   5   4 -21        691.33        688.21        30.28 o                         
   6   4 -21        483.19        458.67        27.65 o                         
   7   4 -21        855.90        788.41        43.14 o                         
   8   4 -21        712.81        741.70        38.16 o                         
   9   4 -21        392.44        369.00        26.84 o                         
  10   4 -21         25.77         16.32        18.24 o                         
  11   4 -21        309.56        319.22        26.11 o                         
  12   4 -21        125.45        129.06        22.78 o                         
  13   4 -21        290.68        239.02        25.69 o                         
  14   4 -21       1538.52       1441.20        48.72 o                         
  15   4 -21       1555.22       1555.60        51.78 o                         
  16   4 -21       1129.91       1108.62        55.01 o                         
  17   4 -21        242.20        195.53        26.33 o                         
  18   4 -21        478.50        433.37        33.60 o                         
  19   4 -21        381.65        328.96        32.85 o                         
  20   4 -21       1399.79       1406.86        73.79 o                         
  21   4 -21        173.21        192.06        30.42 o                         
  22   4 -21        114.28        101.63        28.45 o                         
  23   4 -21        675.78        661.83        44.40 o                         
  24   4 -21        334.92        329.19        50.99 o                         
  25   4 -21        527.32        535.25        43.16 o                         
  26   4 -21        117.10        172.40        34.08 o                         
  27   4 -21         40.17         34.71        38.11 o                         
  28   4 -21        705.54        750.43        52.35 o                         
  29   4 -21        954.23        962.74        56.62 o                         
  30   4 -21          4.30        -30.78        30.78 o                         
  31   4 -21         16.52         23.31        39.99 o                         
  32   4 -21        604.10        622.00        51.83 o                         
   0   5 -21        228.06        257.03        34.25 o                         
   1   5 -21       5161.50       5026.53        76.72 o                         
   2   5 -21       1431.36       1544.81        45.25 o                         
   3   5 -21       3489.55       3512.82        62.89 o                         
   4   5 -21        282.83        274.34        24.74 o                         
   5   5 -21         38.70         44.04        18.07 o                         
   6   5 -21        707.36        728.47        34.30 o                         
   7   5 -21       1011.52       1076.51        40.93 o                         
   8   5 -21       1063.22        972.58        39.31 o                         
   9   5 -21        195.51        180.94        29.08 o                         
  10   5 -21        264.97        203.56        25.96 o                         
  11   5 -21        845.02        850.88        38.53 o                         
  12   5 -21         52.57         78.85        21.63 o                         
  13   5 -21        286.43        241.62        26.78 o                         
  14   5 -21        907.15        818.66        39.89 o                         
  15   5 -21        645.83        695.81        37.95 o                         
  16   5 -21        346.46        321.21        29.23 o                         
  17   5 -21        415.29        439.18        33.49 o                         
  18   5 -21        693.69        787.33        41.79 o                         
  19   5 -21        117.19         96.12        25.34 o                         
  20   5 -21        292.76        271.70        31.02 o                         
  21   5 -21       1058.65       1044.72        51.89 o                         
  22   5 -21        396.18        279.35        35.23 o                         
  23   5 -21        547.54        492.06        41.77 o                         
  24   5 -21         91.74        121.18        32.06 o                         
  25   5 -21        319.45        304.45        38.11 o                         
  26   5 -21        222.98        232.33        35.60 o                         
  27   5 -21        608.07        653.80        50.15 o                         
  28   5 -21       1779.82       1859.86        80.11 o                         
  29   5 -21        761.30        736.57        55.04 o                         
  30   5 -21        283.70        217.33        41.94 o                         
  31   5 -21        145.62        137.65        39.76 o                         
   1   6 -21        367.38        337.84        27.01 o                         
   2   6 -21       1167.04       1047.21        40.50 o                         
   3   6 -21        511.92        452.66        34.50 o                         
   4   6 -21         86.05        102.46        22.37 o                         
   5   6 -21       1272.78       1264.24        47.91 o                         
   6   6 -21        112.14        131.63        23.56 o                         
   7   6 -21        737.08        760.10        38.55 o                         
   8   6 -21        264.60        322.48        37.31 o                         
   9   6 -21        786.12        795.15        46.08 o                         
  10   6 -21       3180.72       3271.67        70.19 o                         
  11   6 -21        553.92        496.58        35.18 o                         
  12   6 -21       1992.87       2102.12        59.38 o                         
  13   6 -21         71.07         35.52        23.41 o                         
  14   6 -21         55.39         58.21        24.66 o                         
  15   6 -21        741.09        792.39        43.53 o                         
  16   6 -21         64.22         92.29        26.94 o                         
  17   6 -21       1168.08       1119.97        54.33 o                         
  18   6 -21        193.77        252.46        34.24 o                         
  19   6 -21       1044.33       1048.90        51.42 o                         
  20   6 -21        247.33        232.99        43.30 o                         
  21   6 -21         31.84          1.41        26.78 o                         
  22   6 -21         90.80         54.26        29.06 o                         
  23   6 -21       1203.31       1225.29        62.56 o                         
  24   6 -21       1801.95       1821.21        75.78 o                         
  25   6 -21        460.77        448.02        45.02 o                         
  26   6 -21        117.34         65.15        35.12 o                         
  27   6 -21        450.11        538.90        49.82 o                         
  28   6 -21          3.96         -2.16        33.39 o                         
  29   6 -21        159.05        157.65        39.77 o                         
   0   7 -21       2192.11       2243.74        93.24 o                         
   1   7 -21        229.56        279.66        32.25 o                         
   2   7 -21        270.40        264.27        31.78 o                         
   3   7 -21       1155.37       1274.26        57.06 o                         
   4   7 -21         10.66        -12.08        23.93 o                         
   5   7 -21       2151.33       2064.93        66.87 o                         
   6   7 -21         49.61         11.14        24.72 o                         
   7   7 -21        324.08        324.88        38.64 o                         
   8   7 -21         15.56         26.00        24.63 o                         
   9   7 -21         17.08          8.17        23.75 o                         
  10   7 -21          0.70         24.76        25.28 o                         
  11   7 -21       1505.40       1530.94        64.24 o                         
  12   7 -21        247.91        251.59        34.81 o                         
  13   7 -21        255.68        272.87        34.69 o                         
  14   7 -21        170.63        227.27        37.15 o                         
  15   7 -21         34.29         27.22        29.40 o                         
  16   7 -21        954.04        989.57        55.92 o                         
  17   7 -21        673.61        683.71        50.03 o                         
  18   7 -21         55.73        101.99        32.62 o                         
  19   7 -21         79.65         79.31        31.70 o                         
  20   7 -21         85.85         83.22        32.65 o                         
  21   7 -21        148.87        172.33        35.83 o                         
  22   7 -21         45.54         40.53        32.61 o                         
  23   7 -21       1292.98       1373.78        70.26 o                         
  24   7 -21        862.35        850.72        62.59 o                         
  25   7 -21        766.13        791.93        62.90 o                         
  26   7 -21         51.51         48.66        37.02 o                         
   1   8 -21        150.38        204.55        30.86 o                         
   2   8 -21         22.85         22.39        22.94 o                         
   3   8 -21        332.01        390.87        33.65 o                         
   4   8 -21        385.63        387.06        33.86 o                         
   5   8 -21        147.69        107.03        26.91 o                         
   6   8 -21        243.13        262.73        30.88 o                         
   7   8 -21        597.56        646.15        44.50 o                         
   8   8 -21        145.46        158.31        33.81 o                         
   9   8 -21       1077.87       1004.63        51.74 o                         
  10   8 -21        305.67        346.89        36.33 o                         
  11   8 -21        689.44        822.91        52.13 o                         
  12   8 -21        779.23        788.62        51.82 o                         
  13   8 -21        618.06        664.35        48.81 o                         
  14   8 -21        481.24        492.71        52.26 o                         
  15   8 -21         15.59          5.41        26.54 o                         
  16   8 -21        105.21        111.76        33.71 o                         
  17   8 -21          1.55          1.21        29.74 o                         
  18   8 -21        342.21        322.57        42.54 o                         
  19   8 -21        891.39        977.08        60.55 o                         
  20   8 -21        408.75        412.99        46.41 o                         
  21   8 -21         93.02         48.00        33.68 o                         
  22   8 -21        307.34        285.11        56.22 o                         
  23   8 -21        114.06         55.35        35.34 o                         
   0   9 -21        510.91        464.22        52.47 o                         
   1   9 -21         76.82         71.54        27.44 o                         
   2   9 -21        507.72        543.67        40.48 o                         
   3   9 -21        721.96        832.79        46.43 o                         
   4   9 -21        740.23        824.72        46.06 o                         
   5   9 -21          1.65         28.30        26.01 o                         
   6   9 -21       1026.91        988.08        50.20 o                         
   7   9 -21         80.61         59.76        27.42 o                         
   8   9 -21       2530.23       2545.50        72.34 o                         
   9   9 -21        352.28        282.92        34.67 o                         
  10   9 -21       4310.46       4366.86        90.19 o                         
  11   9 -21       1593.02       1669.80        85.82 o                         
  12   9 -21        226.98        269.49        37.50 o                         
  13   9 -21         35.43         32.73        32.81 o                         
  14   9 -21        190.15        221.80        36.17 o                         
  15   9 -21        283.20        340.85        42.63 o                         
  16   9 -21        291.67        232.02        53.78 o                         
  17   9 -21        279.60        305.37        46.62 o                         
  18   9 -21       1015.12       1073.40        63.98 o                         
  19   9 -21        698.01        774.62        57.44 o                         
  20   9 -21       1107.29       1115.31        68.16 o                         
   1  10 -21        200.10        252.78        35.02 o                         
   2  10 -21        558.17        573.98        42.76 o                         
   3  10 -21        755.00        799.42        48.50 o                         
   4  10 -21       1294.27       1272.11        57.52 o                         
   5  10 -21        287.29        367.40        40.86 o                         
   6  10 -21          5.39         -7.33        27.66 o                         
   7  10 -21         53.96         37.89        29.13 o                         
   8  10 -21        466.03        541.03        43.08 o                         
   9  10 -21       1124.92       1246.82        59.55 o                         
  10  10 -21        459.78        597.85        48.20 o                         
  11  10 -21         10.05         31.60        32.41 o                         
  12  10 -21         66.53         54.05        33.31 o                         
  13  10 -21        985.23        959.57        96.93 o                         
  14  10 -21        227.11        187.72        37.24 o                         
   0   0 -20       4134.43       4835.74        99.66 o                         
   2   0 -20       4222.24       4487.50        66.05 o                         
   4   0 -20       3824.66       3511.56        67.45 o                         
   6   0 -20       2960.93       2580.07        58.03 o                         
   8   0 -20        637.88        600.86        42.00 o                         
  10   0 -20        196.68        175.34        28.05 o                         
  12   0 -20       3547.36       3305.39       125.52 o                         
  14   0 -20        661.32        708.80        45.74 o                         
  16   0 -20        861.26        811.78        49.66 o                         
  18   0 -20        129.37        163.87        33.79 o                         
  20   0 -20       2082.96       1934.82        75.80 o                         
  22   0 -20       1180.18       1048.74        61.59 o                         
  24   0 -20       1498.48       1686.90        75.58 o                         
  26   0 -20        643.24        879.13        83.29 o                         
  28   0 -20        779.46        963.99       107.12 o                         
  30   0 -20        375.78        248.59        72.86 o                         
  32   0 -20       4331.49       4056.43       418.09 o                         
  34   0 -20        236.66        144.78        72.25 o                         
   1   1 -20        351.08        344.53        15.39 o                         
   2   1 -20       3385.20       3312.26        42.28 o                         
   3   1 -20       3357.22       3180.49        41.78 o                         
   4   1 -20       1218.41       1211.70        27.72 o                         
   5   1 -20        482.10        471.39        19.21 o                         
   6   1 -20       4139.12       4163.03        54.39 o                         
   7   1 -20        196.02        173.72        15.69 o                         
   8   1 -20       2644.82       2528.48        51.29 o                         
   9   1 -20        786.06        822.97        30.25 o                         
  10   1 -20        734.62        718.54        28.37 o                         
  11   1 -20         18.16         13.65        14.55 o                         
  12   1 -20       1959.42       1957.33        45.19 o                         
  13   1 -20       2121.72       2145.91        47.79 o                         
  14   1 -20       1858.66       1755.77        45.41 o                         
  15   1 -20       2511.78       2630.12        53.77 o                         
  16   1 -20        277.88        220.98        23.10 o                         
  17   1 -20        396.10        397.37        28.48 o                         
  18   1 -20        167.17        148.34        22.44 o                         
  19   1 -20        766.53        802.45        36.57 o                         
  20   1 -20        218.96        228.87        24.84 o                         
  21   1 -20        446.16        479.21        47.35 o                         
  22   1 -20        359.89        415.74        35.72 o                         
  23   1 -20        958.99        926.26        48.17 o                         
  24   1 -20        590.28        572.62        43.98 o                         
  25   1 -20        239.31        269.72        47.44 o                         
  26   1 -20       1360.06       1427.30        64.55 o                         
  27   1 -20        354.74        320.29        38.65 o                         
  28   1 -20        463.71        471.60        44.62 o                         
  29   1 -20         97.48        134.73        37.02 o                         
  30   1 -20        288.46        225.58        51.88 o                         
  31   1 -20        461.35        639.97        98.48 o                         
  32   1 -20        220.76        227.23        51.09 o                         
  33   1 -20        371.48        277.91        68.07 o                         
  34   1 -20        224.66        224.41        57.43 o                         
  35   1 -20        101.85         95.65        49.22 o                         
   0   2 -20        839.28        770.08        37.56 o                         
   1   2 -20        784.20        817.59        26.49 o                         
   2   2 -20       2574.60       2595.18        41.59 o                         
   3   2 -20        915.76        849.93        23.15 o                         
   4   2 -20        182.19        196.04        16.64 o                         
   5   2 -20       8555.92       7964.63        85.13 o                         
   6   2 -20        669.93        597.23        24.32 o                         
   7   2 -20       2196.36       1946.65        40.47 o                         
   8   2 -20       2674.59       2579.71        43.33 o                         
   9   2 -20       3477.28       3133.11        48.89 o                         
  10   2 -20        208.76        264.21        18.99 o                         
  11   2 -20         52.65         30.07        15.50 o                         
  12   2 -20       1037.71       1042.09        41.46 o                         
  13   2 -20         55.97         39.95        14.37 o                         
  14   2 -20       1622.14       1571.80        51.59 o                         
  15   2 -20       1210.07       1081.50        34.64 o                         
  16   2 -20         78.83         40.79        22.59 o                         
  17   2 -20        158.12        119.05        24.40 o                         
  18   2 -20        608.31        566.60        41.47 o                         
  19   2 -20         31.05         -0.44        21.23 o                         
  20   2 -20         80.22         40.22        24.71 o                         
  21   2 -20       1074.81       1091.64        54.50 o                         
  22   2 -20         68.79         28.11        26.16 o                         
  23   2 -20       1133.87       1115.35        55.95 o                         
  24   2 -20        199.30        242.73        35.62 o                         
  25   2 -20        967.89        983.62        55.45 o                         
  26   2 -20        173.56        164.08        35.62 o                         
  27   2 -20       2231.98       2226.80        77.60 o                         
  28   2 -20        209.38        145.82        34.99 o                         
  29   2 -20        242.08        173.62        36.35 o                         
  30   2 -20        304.43        344.54        44.61 o                         
  31   2 -20        206.91        194.56        41.66 o                         
  32   2 -20         12.74        -34.71        35.16 o                         
  33   2 -20         13.16        -44.38        44.38 o                         
  34   2 -20         11.60         49.23        47.06 o                         
  35   2 -20        403.73        444.95        67.40 o                         
   1   3 -20        345.65        339.28        22.49 o                         
   2   3 -20       1816.88       1771.48        41.82 o                         
   3   3 -20       1973.74       1913.87        37.30 o                         
   4   3 -20       1216.51       1299.28        33.90 o                         
   5   3 -20       2618.67       2743.56        45.15 o                         
   6   3 -20       5818.60       5667.20        68.82 o                         
   7   3 -20       3786.83       3717.61        65.20 o                         
   8   3 -20       2760.17       2817.39        46.50 o                         
   9   3 -20       1212.07       1257.32        36.90 o                         
  10   3 -20       1243.63       1091.77        32.65 o                         
  11   3 -20         77.40         58.75        17.47 o                         
  12   3 -20        245.84        225.22        27.11 o                         
  13   3 -20         43.17         32.08        17.92 o                         
  14   3 -20        405.42        401.71        26.52 o                         
  15   3 -20        213.83        217.26        24.28 o                         
  16   3 -20        892.87        918.20        42.82 o                         
  17   3 -20        994.23        950.87        40.51 o                         
  18   3 -20        114.98        106.81        22.92 o                         
  19   3 -20         83.55         47.85        22.58 o                         
  20   3 -20       1229.95       1236.35        51.20 o                         
  21   3 -20        350.51        413.78        37.05 o                         
  22   3 -20        292.96        318.75        35.44 o                         
  23   3 -20         89.80         68.05        29.71 o                         
  24   3 -20       2297.93       2366.62        98.56 o                         
  25   3 -20       1324.59       1292.61        63.55 o                         
  26   3 -20        843.61        866.40        54.57 o                         
  27   3 -20       1131.02       1304.80        65.78 o                         
  28   3 -20        138.89        110.99        40.54 o                         
  29   3 -20       1389.16       1292.95        67.10 o                         
  30   3 -20        447.46        473.88        47.30 o                         
  31   3 -20        349.54        337.83        54.35 o                         
  32   3 -20         20.01         12.22        37.39 o                         
  33   3 -20        174.82        208.51        44.72 o                         
  34   3 -20        105.90         97.00        48.16 o                         
   0   4 -20       1001.96       1015.66        44.96 o                         
   1   4 -20        445.66        469.75        22.99 o                         
   2   4 -20       3313.72       3301.15        54.17 o                         
   3   4 -20       2435.11       2291.83        41.87 o                         
   4   4 -20       3572.19       3653.84        53.47 o                         
   5   4 -20        988.28        952.83        32.23 o                         
   6   4 -20       1520.02       1420.03        42.83 o                         
   7   4 -20       4343.58       4145.47        67.76 o                         
   8   4 -20       1991.45       1973.75        49.14 o                         
   9   4 -20        694.32        600.93        31.59 o                         
  10   4 -20         34.33         43.60        18.54 o                         
  11   4 -20        277.86        200.31        22.57 o                         
  12   4 -20        696.32        699.21        34.20 o                         
  13   4 -20         54.30         39.76        19.63 o                         
  14   4 -20        170.16        151.29        28.13 o                         
  15   4 -20          3.20        -16.97        16.97 o                         
  16   4 -20        174.76        156.42        24.31 o                         
  17   4 -20          6.60         -0.94        19.95 o                         
  18   4 -20        265.85        237.25        27.18 o                         
  19   4 -20       1276.89       1228.75        47.69 o                         
  20   4 -20        164.83        140.30        25.86 o                         
  21   4 -20         82.59         79.26        28.03 o                         
  22   4 -20        460.75        458.60        48.67 o                         
  23   4 -20       2508.96       2472.71        75.53 o                         
  24   4 -20       1052.32       1151.97        54.19 o                         
  25   4 -20        501.78        488.75        40.04 o                         
  26   4 -20       1733.77       1647.48        66.99 o                         
  27   4 -20        416.97        482.48        43.24 o                         
  28   4 -20       2027.35       2031.14        75.66 o                         
  29   4 -20        594.57        654.20        50.12 o                         
  30   4 -20        257.65        279.60        41.42 o                         
  31   4 -20         10.30         16.51        31.72 o                         
  32   4 -20        443.99        471.59        55.20 o                         
  33   4 -20         74.65         30.59        35.42 o                         
   1   5 -20       2089.96       1942.34        45.88 o                         
   2   5 -20        898.37        811.61        34.42 o                         
   3   5 -20       4254.97       4040.74        66.52 o                         
   4   5 -20       1021.12        990.85        37.09 o                         
   5   5 -20       1968.52       1918.51        47.12 o                         
   6   5 -20        101.97        119.61        24.25 o                         
   7   5 -20       1615.15       1603.14        45.40 o                         
   8   5 -20        697.76        670.04        33.25 o                         
   9   5 -20        266.34        259.83        24.57 o                         
  10   5 -20         33.71         44.16        19.76 o                         
  11   5 -20        225.82        270.98        25.63 o                         
  12   5 -20       2108.57       1996.09        52.04 o                         
  13   5 -20        402.54        433.12        30.30 o                         
  14   5 -20        223.83        191.63        29.39 o                         
  15   5 -20        131.91        110.66        23.32 o                         
  16   5 -20         49.40         26.22        20.94 o                         
  17   5 -20         72.51         69.90        24.46 o                         
  18   5 -20        104.23         69.94        23.99 o                         
  19   5 -20        122.00        165.71        27.98 o                         
  20   5 -20        445.32        456.50        39.18 o                         
  21   5 -20        440.86        520.59        37.06 o                         
  22   5 -20       1986.32       2003.50        64.22 o                         
  23   5 -20        497.13        495.64        43.26 o                         
  24   5 -20        371.44        315.92        35.10 o                         
  25   5 -20       1709.03       1680.27        66.88 o                         
  26   5 -20        759.17        733.62        48.83 o                         
  27   5 -20        770.37        782.20        51.60 o                         
  28   5 -20        201.47        138.31        35.14 o                         
  29   5 -20        127.60        117.46        36.21 o                         
  30   5 -20        435.25        475.75        49.97 o                         
  31   5 -20        362.85        301.40        45.07 o                         
  32   5 -20         66.25         49.65        36.50 o                         
   0   6 -20        312.68        304.18        34.89 o                         
   1   6 -20        269.37        328.17        33.70 o                         
   2   6 -20         23.22         27.16        22.12 o                         
   3   6 -20       1682.99       1625.82        59.17 o                         
   4   6 -20        704.07        718.52        35.24 o                         
   5   6 -20        796.30        848.39        38.08 o                         
   6   6 -20        480.38        485.17        30.02 o                         
   7   6 -20         12.19          9.69        17.86 o                         
   8   6 -20        568.19        526.06        33.37 o                         
   9   6 -20        560.07        639.69        36.35 o                         
  10   6 -20        226.09        195.07        25.60 o                         
  11   6 -20        150.07        142.25        43.79 o                         
  12   6 -20        668.26        674.19        47.68 o                         
  13   6 -20        243.23        234.04        28.32 o                         
  14   6 -20        152.57        150.18        26.24 o                         
  15   6 -20         28.54         30.46        22.38 o                         
  16   6 -20       2393.81       2435.79        65.71 o                         
  17   6 -20        424.15        382.35        34.71 o                         
  18   6 -20        506.32        549.60        42.78 o                         
  19   6 -20        706.55        645.49        41.71 o                         
  20   6 -20       2199.82       2191.92        66.95 o                         
  21   6 -20        840.68        863.80        48.57 o                         
  22   6 -20        324.63        361.89        41.51 o                         
  23   6 -20        976.59       1032.55        54.95 o                         
  24   6 -20       1926.77       1998.51        72.32 o                         
  25   6 -20       2385.50       2578.14        78.02 o                         
  26   6 -20         24.18         17.02        32.64 o                         
  27   6 -20         44.44         -0.24        31.44 o                         
  28   6 -20         86.51         85.67        35.44 o                         
  29   6 -20        417.10        490.42        49.92 o                         
  30   6 -20        883.02       1070.15        64.88 o                         
   1   7 -20         91.07         89.33        23.24 o                         
   2   7 -20         54.87         56.13        22.40 o                         
   3   7 -20          0.14         -0.67        20.38 o                         
   4   7 -20       1032.66        958.70        42.81 o                         
   5   7 -20       1201.11       1176.43        47.44 o                         
   6   7 -20       1175.85       1297.85        54.22 o                         
   7   7 -20       1227.58       1156.38        51.35 o                         
   8   7 -20        168.50        159.09        27.44 o                         
   9   7 -20        114.82        119.05        26.94 o                         
  10   7 -20        199.65        214.77        31.84 o                         
  11   7 -20        278.51        236.71        32.11 o                         
  12   7 -20        170.19        124.11        29.95 o                         
  13   7 -20        293.14        346.99        37.52 o                         
  14   7 -20         11.67         -5.06        24.19 o                         
  15   7 -20       1886.14       1985.64        73.65 o                         
  16   7 -20       1002.30       1056.48        57.11 o                         
  17   7 -20        414.24        435.98        51.36 o                         
  18   7 -20        226.52        183.98        34.67 o                         
  19   7 -20        239.22        204.21        35.37 o                         
  20   7 -20        405.06        392.99        43.88 o                         
  21   7 -20          7.31        -29.15        29.15 o                         
  22   7 -20        101.95        103.71        35.01 o                         
  23   7 -20         18.42         20.80        32.40 o                         
  24   7 -20        266.48        294.39        72.56 o                         
  25   7 -20        189.72        257.53        41.79 o                         
  26   7 -20       1077.62       1071.28        64.25 o                         
  27   7 -20       1677.13       1775.09       117.00 o                         
  28   7 -20        103.05         71.08        41.89 o                         
   0   8 -20         76.65         99.40        35.21 o                         
   1   8 -20         72.28         77.44        23.99 o                         
   2   8 -20        212.12        203.01        28.50 o                         
   3   8 -20        106.89        100.09        24.15 o                         
   4   8 -20         52.60         61.87        23.47 o                         
   5   8 -20        195.51        218.51        28.88 o                         
   6   8 -20       1060.92       1063.55        47.37 o                         
   7   8 -20       2132.84       2321.96        65.78 o                         
   8   8 -20        790.66        701.47        41.18 o                         
   9   8 -20        399.19        426.46        35.02 o                         
  10   8 -20        175.10        181.87        29.39 o                         
  11   8 -20        537.35        529.29        42.49 o                         
  12   8 -20        115.12         78.93        27.95 o                         
  13   8 -20        724.14        811.27        48.08 o                         
  14   8 -20       2458.16       2550.03        77.07 o                         
  15   8 -20        515.60        526.26        56.34 o                         
  16   8 -20       1199.05       1341.48        73.29 o                         
  17   8 -20         24.02         49.17        31.22 o                         
  18   8 -20        278.14        323.63        40.71 o                         
  19   8 -20        537.92        572.51        75.96 o                         
  20   8 -20        169.52        157.62        36.35 o                         
  21   8 -20        400.49        460.42        54.35 o                         
  22   8 -20         17.06         36.42        32.98 o                         
  23   8 -20        339.31        339.73        45.03 o                         
  24   8 -20        753.00        812.64        68.57 o                         
  25   8 -20         33.40          6.86        32.80 o                         
   1   9 -20         86.94         80.35        27.04 o                         
   2   9 -20         39.56         46.59        31.15 o                         
   3   9 -20        798.11        818.15        44.81 o                         
   4   9 -20         56.24         94.09        27.35 o                         
   5   9 -20        157.79        179.80        30.28 o                         
   6   9 -20        215.34        245.05        38.56 o                         
   7   9 -20         99.14        101.45        28.14 o                         
   8   9 -20       1980.69       2143.71        67.96 o                         
   9   9 -20       1126.97       1259.69        55.30 o                         
  10   9 -20        596.87        675.70        43.62 o                         
  11   9 -20       1322.95       1371.23        59.95 o                         
  12   9 -20       1873.36       1961.19        72.84 o                         
  13   9 -20         10.43          4.79        37.56 o                         
  14   9 -20        955.13       1102.23        58.87 o                         
  15   9 -20        784.96        918.19        54.01 o                         
  16   9 -20         63.17         62.48        31.19 o                         
  17   9 -20        432.29        552.59        47.55 o                         
  18   9 -20          4.05        -29.01        29.01 o                         
  19   9 -20        397.00        322.71        43.67 o                         
  20   9 -20        455.97        471.59        52.35 o                         
  21   9 -20        320.06        296.03        43.73 o                         
   0  10 -20        163.05        108.02        40.55 o                         
   1  10 -20        195.33        225.14        33.31 o                         
   2  10 -20        184.30        180.76        32.01 o                         
   3  10 -20        778.64        874.50        48.06 o                         
   4  10 -20        808.12        939.23        50.22 o                         
   5  10 -20        151.04        174.82        31.75 o                         
   6  10 -20         21.81        -19.35        25.09 o                         
   7  10 -20         54.32         22.99        26.90 o                         
   8  10 -20        185.28        221.89        33.65 o                         
   9  10 -20        121.23        141.66        31.97 o                         
  10  10 -20         20.43         19.44        29.25 o                         
  11  10 -20       2962.41       2970.31       127.93 o                         
  12  10 -20        590.00        557.32        53.18 o                         
  13  10 -20        327.55        383.40        42.40 o                         
  14  10 -20         95.55        113.39        33.36 o                         
  15  10 -20        560.30        619.02        50.98 o                         
  16  10 -20         63.23        105.72        40.20 o                         
   1  11 -20        471.64        453.55        48.90 o                         
   2  11 -20         42.32         23.39        33.00 o                         
   3  11 -20        184.90        181.53        39.67 o                         
   4  11 -20          2.11         38.31        34.25 o                         
   5  11 -20       2222.39       2496.37        91.60 o                         
   6  11 -20        125.21        110.32        38.85 o                         
   7  11 -20        287.58        253.95        42.94 o                         
   8  11 -20          8.94        -36.69        36.69 o                         
   2   0 -19       1359.43       1449.09        32.85 o                         
   4   0 -19        664.90        780.19        33.87 o                         
   6   0 -19       8052.32       7966.94       117.56 o                         
   8   0 -19       3936.29       3830.79        85.13 o                         
  10   0 -19       1792.42       1759.48        60.02 o                         
  12   0 -19       1742.23       1747.01        62.10 o                         
  14   0 -19       1283.15       1153.96        54.04 o                         
  16   0 -19        414.00        431.56        38.14 o                         
  18   0 -19        162.46        187.34        32.54 o                         
  20   0 -19       5393.14       4996.53       115.04 o                         
  22   0 -19       6619.86       6583.45       138.40 o                         
  24   0 -19        556.06        541.52        48.21 o                         
  26   0 -19       5945.03       5762.30       210.50 o                         
  28   0 -19       1498.80       1415.18       175.60 o                         
  30   0 -19        259.87        254.57       145.49 o                         
  32   0 -19        208.77        140.36        83.62 o                         
  34   0 -19       1221.82       1103.19       121.34 o                         
  36   0 -19        679.95        691.47       109.80 o                         
   0   1 -19       1592.56       1735.76        45.01 o                         
   1   1 -19        740.99        737.35        22.26 o                         
   2   1 -19       1922.05       1747.81        28.65 o                         
   3   1 -19        182.47        182.86        12.63 o                         
   4   1 -19       4421.05       4389.60        50.31 o                         
   5   1 -19       8378.26       8171.66       106.54 o                         
   6   1 -19         63.53         74.63        12.97 o                         
   7   1 -19        802.17        807.55        25.69 o                         
   8   1 -19       2265.73       2223.89        38.01 o                         
   9   1 -19       2347.86       2415.54        39.84 o                         
  10   1 -19       6693.83       6387.05        73.35 o                         
  11   1 -19       4833.12       4626.33        76.10 o                         
  12   1 -19        325.48        320.56        20.81 o                         
  13   1 -19       1288.19       1165.57        33.31 o                         
  14   1 -19        437.66        415.20        23.09 o                         
  15   1 -19        250.51        187.18        20.91 o                         
  16   1 -19       1110.56       1292.63        41.87 o                         
  17   1 -19        294.73        228.20        22.83 o                         
  18   1 -19        408.23        381.32        26.53 o                         
  19   1 -19        652.17        693.63        46.97 o                         
  20   1 -19       1232.56       1338.96        46.99 o                         
  21   1 -19         46.37         24.09        19.17 o                         
  22   1 -19       2504.41       2384.34        62.72 o                         
  23   1 -19       1262.09       1216.17        53.36 o                         
  24   1 -19         14.45         16.50        28.89 o                         
  25   1 -19        430.47        423.13        39.43 o                         
  26   1 -19        830.70        819.83        51.56 o                         
  27   1 -19        478.30        444.24        42.32 o                         
  28   1 -19         58.14         37.95        30.29 o                         
  29   1 -19        289.07        273.38        37.84 o                         
  30   1 -19        963.49        971.32        64.02 o                         
  31   1 -19        228.82        236.76        74.62 o                         
  32   1 -19        682.44        685.66        69.24 o                         
  33   1 -19        169.47        175.14        52.78 o                         
  34   1 -19        210.77        146.69        53.95 o                         
  35   1 -19          4.84        -23.28        43.92 o                         
  36   1 -19         27.01         12.53        47.01 o                         
   1   2 -19         16.26          0.21        11.34 o                         
   2   2 -19        691.05        711.90        23.96 o                         
   3   2 -19        117.69        138.19        14.05 o                         
   4   2 -19       4166.38       4131.70        53.76 o                         
   5   2 -19         67.67         68.79        13.18 o                         
   6   2 -19        479.50        498.91        21.71 o                         
   7   2 -19       3778.88       3586.24        59.51 o                         
   8   2 -19       2147.41       2169.62        45.09 o                         
   9   2 -19       8117.98       7811.27       108.94 o                         
  10   2 -19        340.33        360.72        20.23 o                         
  11   2 -19       1242.88       1194.14        32.65 o                         
  12   2 -19        278.90        260.93        18.96 o                         
  13   2 -19       1254.32       1302.93        34.17 o                         
  14   2 -19        710.97        712.42        27.70 o                         
  15   2 -19        371.96        406.41        27.14 o                         
  16   2 -19          2.64        -14.55        14.55 o                         
  17   2 -19        193.07        164.72        20.23 o                         
  18   2 -19        884.61        865.76        40.93 o                         
  19   2 -19         49.11         44.09        20.56 o                         
  20   2 -19        538.91        541.64        37.38 o                         
  21   2 -19       1126.05       1194.21        55.35 o                         
  22   2 -19        615.73        539.79        50.91 o                         
  23   2 -19       1042.38       1173.74        61.04 o                         
  24   2 -19        417.25        395.22        39.85 o                         
  25   2 -19       1546.51       1604.34        67.86 o                         
  26   2 -19         12.24         52.22        29.88 o                         
  27   2 -19        510.07        559.69        46.02 o                         
  28   2 -19         89.79         68.53        30.85 o                         
  29   2 -19         14.61          2.80        30.70 o                         
  30   2 -19         38.35          3.46        29.85 o                         
  31   2 -19         67.89         41.04        34.95 o                         
  32   2 -19        139.68         36.48        36.76 o                         
  33   2 -19        370.92        401.08        53.27 o                         
  34   2 -19        327.99        275.01        60.84 o                         
  35   2 -19       1489.73       1467.10        98.11 o                         
  36   2 -19        130.47        111.28        50.85 o                         
   0   3 -19       1431.65       1404.26        44.92 o                         
   1   3 -19        202.15        233.57        17.08 o                         
   2   3 -19        995.25        926.63        28.29 o                         
   3   3 -19        456.56        480.81        21.83 o                         
   4   3 -19       2335.02       2210.98        38.82 o                         
   5   3 -19        302.52        283.66        18.10 o                         
   6   3 -19       2843.56       2890.85        45.16 o                         
   7   3 -19        764.48        765.47        27.08 o                         
   8   3 -19       6952.50       6856.24        77.89 o                         
   9   3 -19       1436.82       1505.92        38.02 o                         
  10   3 -19         94.20         73.91        15.01 o                         
  11   3 -19       2486.47       2336.67        42.86 o                         
  12   3 -19        870.73        768.37        32.20 o                         
  13   3 -19        279.75        269.12        23.05 o                         
  14   3 -19       2831.45       2607.98        54.94 o                         
  15   3 -19        709.78        696.35        33.72 o                         
  16   3 -19        395.00        400.53        29.23 o                         
  17   3 -19         80.94         43.99        19.82 o                         
  18   3 -19       1214.67       1171.82        44.42 o                         
  19   3 -19        114.33         91.83        22.57 o                         
  20   3 -19       2178.23       2117.70        56.74 o                         
  21   3 -19        513.06        473.91        36.62 o                         
  22   3 -19        692.42        756.41        42.33 o                         
  23   3 -19       2282.43       2295.99        84.18 o                         
  24   3 -19       3568.77       3734.37       105.70 o                         
  25   3 -19         16.62         26.05        30.48 o                         
  26   3 -19       2481.95       2549.39        93.80 o                         
  27   3 -19         46.45         72.38        37.71 o                         
  28   3 -19         24.10        -16.63        36.41 o                         
  29   3 -19        504.74        528.27        48.69 o                         
  30   3 -19        839.01       1016.97        95.51 o                         
  31   3 -19        412.87        413.50        47.59 o                         
  32   3 -19        279.46        251.37        42.30 o                         
  33   3 -19        397.51        508.87        51.80 o                         
  34   3 -19        750.83        687.95        62.64 o                         
  35   3 -19         29.82        -38.75        38.75 o                         
   1   4 -19        993.78        976.52        30.17 o                         
   2   4 -19        317.26        337.58        20.31 o                         
   3   4 -19       1147.35       1139.75        31.86 o                         
   4   4 -19        415.07        378.65        22.01 o                         
   5   4 -19          7.64         25.10        13.88 o                         
   6   4 -19        802.86        791.35        29.08 o                         
   7   4 -19       1971.06       1850.38        44.39 o                         
   8   4 -19       1217.73       1165.07        39.88 o                         
   9   4 -19        635.26        555.29        29.55 o                         
  10   4 -19         12.26          1.39        16.93 o                         
  11   4 -19        441.83        440.59        28.67 o                         
  12   4 -19       1216.79       1222.79        42.38 o                         
  13   4 -19         15.97         -0.02        17.86 o                         
  14   4 -19       1110.59       1064.01        41.53 o                         
  15   4 -19        140.07        143.04        23.06 o                         
  16   4 -19         10.00         -9.98        20.23 o                         
  17   4 -19       3054.21       2827.67        77.59 o                         
  18   4 -19        407.51        316.34        28.22 o                         
  19   4 -19       2145.39       2124.02        57.49 o                         
  20   4 -19         87.55         65.81        22.78 o                         
  21   4 -19       1434.51       1506.86        65.25 o                         
  22   4 -19       1183.58       1181.30        48.28 o                         
  23   4 -19       1520.51       1519.82        55.44 o                         
  24   4 -19        371.79        365.95        34.19 o                         
  25   4 -19       1396.26       1348.66        54.95 o                         
  26   4 -19       1620.46       1767.01        64.63 o                         
  27   4 -19       1048.29        956.97        52.63 o                         
  28   4 -19        257.86        327.57        42.10 o                         
  29   4 -19        493.81        517.01        44.57 o                         
  30   4 -19        259.17        181.58        35.82 o                         
  31   4 -19         93.46         45.90        31.07 o                         
  32   4 -19        132.31        168.97        38.32 o                         
  33   4 -19        627.28        625.22        51.05 o                         
  34   4 -19        455.92        423.91        46.25 o                         
   0   5 -19        769.35        678.42        44.13 o                         
   1   5 -19        785.26        769.73        32.81 o                         
   2   5 -19        222.49        198.66        20.62 o                         
   3   5 -19       1458.66       1343.28        40.52 o                         
   4   5 -19       2822.46       2713.92        52.10 o                         
   5   5 -19       7690.50       7434.90        96.40 o                         
   6   5 -19       4696.77       4669.50        71.84 o                         
   7   5 -19       1438.65       1384.77        42.83 o                         
   8   5 -19        121.22        126.85        20.18 o                         
   9   5 -19        548.37        524.80        29.75 o                         
  10   5 -19        523.87        505.86        29.25 o                         
  11   5 -19       1230.53       1245.64        43.58 o                         
  12   5 -19       1453.63       1487.30        47.46 o                         
  13   5 -19        841.60        760.42        43.09 o                         
  14   5 -19       1405.89       1403.43        47.67 o                         
  15   5 -19        628.72        590.73        34.23 o                         
  16   5 -19         61.89         83.54        21.11 o                         
  17   5 -19        713.00        680.62        37.61 o                         
  18   5 -19        159.20        148.29        25.06 o                         
  19   5 -19         53.18         52.91        21.64 o                         
  20   5 -19        997.93        948.12        50.09 o                         
  21   5 -19         57.83         62.15        23.38 o                         
  22   5 -19        468.94        481.03        35.40 o                         
  23   5 -19       1311.64       1333.47        70.89 o                         
  24   5 -19        236.74        261.99        31.92 o                         
  25   5 -19        560.63        619.10        41.70 o                         
  26   5 -19        866.33        968.21        50.29 o                         
  27   5 -19        561.37        523.50        40.88 o                         
  28   5 -19        462.37        458.40        41.79 o                         
  29   5 -19        431.68        474.79        43.30 o                         
  30   5 -19        188.27        116.17        34.65 o                         
  31   5 -19        761.73        720.98        52.39 o                         
  32   5 -19        469.19        540.47        53.15 o                         
  33   5 -19         48.99         41.34        35.94 o                         
   1   6 -19        429.73        465.25        25.09 o                         
   2   6 -19        103.24        144.12        18.35 o                         
   3   6 -19        748.56        764.62        43.96 o                         
   4   6 -19        974.07        921.04        34.87 o                         
   5   6 -19       2274.57       2172.30        46.40 o                         
   6   6 -19        132.10        133.25        19.47 o                         
   7   6 -19       1020.98       1056.26        43.68 o                         
   8   6 -19        535.79        586.44        31.02 o                         
   9   6 -19        100.27         86.09        20.34 o                         
  10   6 -19       1270.95       1295.74        45.02 o                         
  11   6 -19        565.77        575.24        44.72 o                         
  12   6 -19        695.38        618.71        36.31 o                         
  13   6 -19        285.13        336.00        30.02 o                         
  14   6 -19        241.01        302.77        30.60 o                         
  15   6 -19        817.34        868.26        43.98 o                         
  16   6 -19        225.29        256.77        30.05 o                         
  17   6 -19        121.19        111.89        26.72 o                         
  18   6 -19         67.17         85.15        26.07 o                         
  19   6 -19        693.32        670.87        41.91 o                         
  20   6 -19        183.03        200.51        30.79 o                         
  21   6 -19        589.68        680.84        42.84 o                         
  22   6 -19        132.00        160.08        31.26 o                         
  23   6 -19        419.34        446.54        38.77 o                         
  24   6 -19       2190.26       2231.32        73.14 o                         
  25   6 -19       2508.12       2737.75       104.77 o                         
  26   6 -19         73.63         27.74        29.63 o                         
  27   6 -19        290.34        337.96        40.30 o                         
  28   6 -19        824.59        868.11        53.28 o                         
  29   6 -19        768.71        811.78        59.36 o                         
  30   6 -19       1307.00       1360.33        77.36 o                         
  31   6 -19        172.03        103.92        42.84 o                         
   0   7 -19       2129.54       1954.48        76.63 o                         
   1   7 -19         70.45         86.82        22.29 o                         
   2   7 -19       1394.25       1373.08        48.96 o                         
   3   7 -19       1046.64       1142.19        45.45 o                         
   4   7 -19        368.12        409.51        30.77 o                         
   5   7 -19       1435.14       1422.97        49.80 o                         
   6   7 -19        625.59        635.03        36.07 o                         
   7   7 -19        562.51        534.68        34.27 o                         
   8   7 -19        662.43        728.57        38.17 o                         
   9   7 -19        396.57        486.63        33.50 o                         
  10   7 -19        171.05        165.30        25.04 o                         
  11   7 -19        199.40        165.23        27.25 o                         
  12   7 -19       1173.05       1133.82        58.91 o                         
  13   7 -19        662.72        764.57        52.59 o                         
  14   7 -19        631.55        559.79        39.88 o                         
  15   7 -19        135.08        127.42        31.60 o                         
  16   7 -19         29.87         27.77        27.91 o                         
  17   7 -19        462.64        364.38        38.44 o                         
  18   7 -19        134.32        137.81        32.66 o                         
  19   7 -19        182.30        225.20        37.30 o                         
  20   7 -19        107.21         76.81        33.42 o                         
  21   7 -19        104.20         60.12        31.78 o                         
  22   7 -19        270.64        302.56        41.02 o                         
  23   7 -19        399.44        359.60        42.09 o                         
  24   7 -19       1194.84       1264.72        65.48 o                         
  25   7 -19       1296.24       1396.76        80.80 o                         
  26   7 -19        418.67        574.76        51.17 o                         
  27   7 -19        100.09        136.30        38.43 o                         
  28   7 -19         91.06        103.08        38.54 o                         
  29   7 -19        269.89        260.39        49.36 o                         
   1   8 -19       1688.23       1820.27        58.56 o                         
   2   8 -19        533.67        571.32        35.90 o                         
   3   8 -19       1323.28       1191.93        49.23 o                         
   4   8 -19        992.05        925.75        43.85 o                         
   5   8 -19         30.01         41.04        24.02 o                         
   6   8 -19        350.90        391.09        33.01 o                         
   7   8 -19        478.21        467.52        34.80 o                         
   8   8 -19       1920.93       1859.32        63.21 o                         
   9   8 -19        496.98        475.77        35.19 o                         
  10   8 -19       1478.16       1478.77        54.75 o                         
  11   8 -19         75.30         93.80        25.21 o                         
  12   8 -19       1140.93       1193.71        52.31 o                         
  13   8 -19        294.91        341.37        37.12 o                         
  14   8 -19        426.54        434.09        38.79 o                         
  15   8 -19        660.97        603.44        42.49 o                         
  16   8 -19        984.52        978.02        53.37 o                         
  17   8 -19        229.38        194.22        33.54 o                         
  18   8 -19        199.57        171.10        32.27 o                         
  19   8 -19        281.78        297.58        40.70 o                         
  20   8 -19          6.82        -33.90        33.90 o                         
  21   8 -19         48.82         10.15        31.74 o                         
  22   8 -19       1047.73       1055.98        70.30 o                         
  23   8 -19        334.42        305.28        43.55 o                         
  24   8 -19         40.35          7.74        33.66 o                         
  25   8 -19        632.76        744.86        57.40 o                         
  26   8 -19        733.28        776.35        58.85 o                         
   0   9 -19         15.62         15.42        31.44 o                         
   1   9 -19        255.91        183.49        28.05 o                         
   2   9 -19       2353.28       2369.20        76.96 o                         
   3   9 -19       1323.80       1346.56        53.81 o                         
   4   9 -19        990.70       1083.49        49.61 o                         
   5   9 -19        844.29        912.31        50.97 o                         
   6   9 -19        790.62        854.63        45.05 o                         
   7   9 -19        498.60        529.07        38.66 o                         
   8   9 -19         82.65        147.02        29.56 o                         
   9   9 -19       1168.26       1137.08        61.79 o                         
  10   9 -19        105.41         94.08        26.94 o                         
  11   9 -19       1364.02       1363.98        64.00 o                         
  12   9 -19        311.95        339.38        37.47 o                         
  13   9 -19        284.69        278.71        35.58 o                         
  14   9 -19       1237.10       1312.16        61.08 o                         
  15   9 -19        276.33        280.59        35.97 o                         
  16   9 -19        377.85        412.85        41.17 o                         
  17   9 -19        644.02        649.91        49.19 o                         
  18   9 -19        181.99        157.59        45.08 o                         
  19   9 -19        120.93        150.16        35.19 o                         
  20   9 -19       1218.90       1180.94        61.21 o                         
  21   9 -19         79.00         30.23        33.11 o                         
  22   9 -19         63.77         73.55        36.35 o                         
   1  10 -19         54.52         99.40        29.95 o                         
   2  10 -19        798.88        883.05        57.20 o                         
   3  10 -19       2761.28       2855.95        73.21 o                         
   4  10 -19        414.39        490.76        39.29 o                         
   5  10 -19        162.25        159.57        30.04 o                         
   6  10 -19        205.86        209.99        32.64 o                         
   7  10 -19        191.05        190.52        31.06 o                         
   8  10 -19        597.96        624.01        43.41 o                         
   9  10 -19        168.82        225.19        33.94 o                         
  10  10 -19        573.64        698.25        45.37 o                         
  11  10 -19        175.61        129.90        33.10 o                         
  12  10 -19        178.91        176.77        35.46 o                         
  13  10 -19         16.41         33.26        30.64 o                         
  14  10 -19        181.04        179.75        36.04 o                         
  15  10 -19       1202.25       1288.48        72.14 o                         
  16  10 -19         36.06         -5.25        33.91 o                         
  17  10 -19        547.39        534.13        84.76 o                         
  18  10 -19       1073.35       1104.76        75.04 o                         
   0  11 -19        266.93        239.81        62.04 o                         
   1  11 -19         89.01        109.26        37.03 o                         
   2  11 -19         40.20         21.18        33.96 o                         
   3  11 -19        653.34        683.46        54.45 o                         
   4  11 -19        429.35        461.53        48.88 o                         
   5  11 -19        344.50        304.95        52.51 o                         
   6  11 -19          8.38         41.70        35.14 o                         
   7  11 -19        225.27        207.76        42.60 o                         
   8  11 -19        158.17        129.65        42.13 o                         
   9  11 -19        586.74        592.09        53.13 o                         
  10  11 -19         12.78         -8.07        38.72 o                         
  11  11 -19         89.46        118.45        43.97 o                         
   0   0 -18       4846.04       4794.72       100.41 o                         
   2   0 -18       1237.08       1145.17        25.90 o                         
   4   0 -18       3560.76       3208.78        60.80 o                         
   6   0 -18       3935.80       3919.63        83.18 o                         
   8   0 -18       4669.46       4655.29        93.32 o                         
  10   0 -18       5152.79       5249.72       102.96 o                         
  12   0 -18       4734.62       4691.46        86.55 o                         
  14   0 -18      11671.29      10520.83       271.43 o                         
  16   0 -18       1951.96       2032.30        66.72 o                         
  18   0 -18         65.72        110.65        39.59 o                         
  20   0 -18      10244.44      10148.21       176.90 o                         
  22   0 -18       1038.60       1100.43        71.93 o                         
  24   0 -18       2748.84       2621.24        85.27 o                         
  26   0 -18         30.95         80.65        31.15 o                         
  28   0 -18        305.53        368.27        54.75 o                         
  30   0 -18        590.60        631.32       110.37 o                         
  32   0 -18        384.04        519.26       122.08 o                         
  34   0 -18       2114.73       2054.55       401.36 o                         
  36   0 -18        696.87        892.38       117.32 o                         
   1   1 -18       1681.35       1640.62        26.76 o                         
   2   1 -18        395.87        384.59        15.67 o                         
   3   1 -18         20.41         27.68         9.18 o                         
   4   1 -18       1144.25       1032.14        26.14 o                         
   5   1 -18         24.01         29.11        11.03 o                         
   6   1 -18       4619.31       4573.29        55.55 o                         
   7   1 -18        173.56        233.14        16.00 o                         
   8   1 -18       1667.68       1772.97        40.28 o                         
   9   1 -18        555.72        501.89        20.86 o                         
  10   1 -18        296.63        348.08        19.71 o                         
  11   1 -18        368.81        410.59        21.48 o                         
  12   1 -18       1582.53       1565.31        36.23 o                         
  13   1 -18       1252.17       1184.57        40.67 o                         
  14   1 -18       1659.65       1620.29        38.98 o                         
  15   1 -18       7186.19       7009.91        85.17 o                         
  16   1 -18       1296.33       1165.54        43.56 o                         
  17   1 -18       1282.86       1274.28        36.66 o                         
  18   1 -18        648.30        593.07        32.67 o                         
  19   1 -18       1518.80       1421.52        49.27 o                         
  20   1 -18        113.30        112.88        19.06 o                         
  21   1 -18       1528.14       1404.04        79.70 o                         
  22   1 -18         65.65         64.15        21.44 o                         
  23   1 -18        396.60        371.51        29.16 o                         
  24   1 -18        211.38        204.77        32.62 o                         
  25   1 -18         90.87         85.78        27.67 o                         
  26   1 -18          4.72        -26.18        26.18 o                         
  27   1 -18        178.32        175.95        48.61 o                         
  28   1 -18        618.80        608.11        49.45 o                         
  29   1 -18        160.88         98.98        31.81 o                         
  30   1 -18        852.55        790.99        56.96 o                         
  31   1 -18         23.04         19.20        32.33 o                         
  32   1 -18        193.41        212.86        46.26 o                         
  33   1 -18        636.37        630.67        79.23 o                         
  34   1 -18       1044.52       1220.76       150.62 o                         
  35   1 -18        648.28        601.41        71.34 o                         
  36   1 -18        133.23         51.20        48.40 o                         
  37   1 -18       1006.02        958.03        85.82 o                         
   0   2 -18         10.71         36.95        15.93 o                         
   1   2 -18        123.38        126.57         9.21 o                         
   2   2 -18        849.40        867.58        25.70 o                         
   3   2 -18       1217.05       1196.71        32.17 o                         
   4   2 -18        380.06        395.57        18.84 o                         
   5   2 -18        200.04        224.86        19.90 o                         
   6   2 -18       2015.74       1960.06        35.39 o                         
   7   2 -18       1494.94       1489.05        31.76 o                         
   8   2 -18        820.41        847.07        26.12 o                         
   9   2 -18       2436.30       2293.06        38.99 o                         
  10   2 -18       1757.59       1696.23        35.29 o                         
  11   2 -18       3736.48       3597.06        51.58 o                         
  12   2 -18        110.30         76.47        14.55 o                         
  13   2 -18       4030.55       3883.84        54.98 o                         
  14   2 -18       1432.10       1430.77        37.21 o                         
  15   2 -18        191.80        216.83        20.69 o                         
  16   2 -18       1164.55        991.88        33.02 o                         
  17   2 -18        150.48        122.78        19.80 o                         
  18   2 -18        373.44        380.82        23.79 o                         
  19   2 -18        809.30        716.14        38.33 o                         
  20   2 -18        167.42        194.53        26.34 o                         
  21   2 -18       1346.51       1344.32        51.80 o                         
  22   2 -18        230.92        191.07        27.23 o                         
  23   2 -18        257.91        238.50        29.76 o                         
  24   2 -18        896.50        795.03        43.43 o                         
  25   2 -18        258.25        315.41        35.17 o                         
  26   2 -18         88.82        104.42        29.43 o                         
  27   2 -18       2596.54       2448.66        85.16 o                         
  28   2 -18        320.90        305.07        39.39 o                         
  29   2 -18        680.60        685.73        51.36 o                         
  30   2 -18          5.71         -8.77        30.85 o                         
  31   2 -18        221.00        223.39        39.09 o                         
  32   2 -18        269.04        219.22        42.96 o                         
  33   2 -18         47.39         81.47        50.48 o                         
  34   2 -18        245.66        217.24        45.65 o                         
  35   2 -18       1884.92       1963.54        96.42 o                         
  36   2 -18        235.77        255.92        56.55 o                         
   1   3 -18        522.79        497.50        21.16 o                         
   2   3 -18          5.67         15.24        11.42 o                         
   3   3 -18        376.34        528.09        21.44 o                         
   4   3 -18       1300.27       1426.75        31.12 o                         
   5   3 -18       2435.51       2485.94        51.81 o                         
   6   3 -18       1488.06       1481.87        32.29 o                         
   7   3 -18        701.78        731.62        25.23 o                         
   8   3 -18       4751.43       4650.00        59.84 o                         
   9   3 -18       1245.19       1270.41        31.86 o                         
  10   3 -18       1028.51        936.04        28.91 o                         
  11   3 -18        163.22        159.52        16.43 o                         
  12   3 -18       1397.24       1440.01        34.98 o                         
  13   3 -18       1135.14       1043.63        36.45 o                         
  14   3 -18       6962.14       6834.29        93.23 o                         
  15   3 -18       4433.25       4375.42        86.28 o                         
  16   3 -18        302.74        308.91        25.27 o                         
  17   3 -18        486.30        439.03        29.02 o                         
  18   3 -18        297.95        321.08        26.54 o                         
  19   3 -18        254.08        232.93        29.97 o                         
  20   3 -18         69.97         51.67        22.54 o                         
  21   3 -18        105.26         99.20        25.46 o                         
  22   3 -18       2582.54       2502.25        65.76 o                         
  23   3 -18       1113.64       1190.43        52.40 o                         
  24   3 -18       1727.53       1715.71        61.81 o                         
  25   3 -18       2119.19       2217.44        68.62 o                         
  26   3 -18         35.59         -7.04        25.07 o                         
  27   3 -18        269.38        221.02        33.32 o                         
  28   3 -18        169.00        159.61        35.31 o                         
  29   3 -18        432.74        413.61        44.47 o                         
  30   3 -18       1068.30       1109.84        63.55 o                         
  31   3 -18        515.60        622.07        51.76 o                         
  32   3 -18        198.45         91.51        56.84 o                         
  33   3 -18        721.80        597.67        53.98 o                         
  34   3 -18        327.86        393.54        72.69 o                         
  35   3 -18         55.76         74.15        42.86 o                         
  36   3 -18        634.05        606.89        61.91 o                         
   0   4 -18       1179.18       1225.43        51.38 o                         
   1   4 -18        702.87        761.22        26.33 o                         
   2   4 -18         59.34        102.86        14.40 o                         
   3   4 -18         85.49         65.69        18.18 o                         
   4   4 -18        582.00        545.99        24.07 o                         
   5   4 -18        164.55        166.19        17.17 o                         
   6   4 -18       4479.16       4395.75        60.78 o                         
   7   4 -18       1400.45       1372.19        34.39 o                         
   8   4 -18        737.87        659.09        30.32 o                         
   9   4 -18       3286.64       3157.94        57.05 o                         
  10   4 -18       1157.30       1071.18        38.31 o                         
  11   4 -18       1422.76       1407.23        43.40 o                         
  12   4 -18       1218.24       1212.28        41.78 o                         
  13   4 -18        192.50        156.63        21.97 o                         
  14   4 -18        564.26        574.53        31.38 o                         
  15   4 -18        936.11        870.90        37.83 o                         
  16   4 -18        411.64        447.54        30.30 o                         
  17   4 -18       2596.27       2362.72        55.73 o                         
  18   4 -18        599.63        555.39        33.42 o                         
  19   4 -18        336.96        286.21        28.43 o                         
  20   4 -18        705.19        813.09        40.21 o                         
  21   4 -18        592.56        575.16        36.37 o                         
  22   4 -18         87.11         98.19        24.41 o                         
  23   4 -18       3808.69       3667.89        75.16 o                         
  24   4 -18        728.22        720.36        47.37 o                         
  25   4 -18        447.79        505.33        38.02 o                         
  26   4 -18         68.57        114.97        28.27 o                         
  27   4 -18         67.23         97.49        27.79 o                         
  28   4 -18        207.26        133.40        29.92 o                         
  29   4 -18        371.11        395.13        43.61 o                         
  30   4 -18        690.22        771.19        55.41 o                         
  31   4 -18        929.28        969.93        62.74 o                         
  32   4 -18        863.56        862.81        67.29 o                         
  33   4 -18        186.44        162.81        48.77 o                         
  34   4 -18        437.06        369.30        48.68 o                         
  35   4 -18         55.41         23.47        39.32 o                         
   1   5 -18        602.31        638.94        28.98 o                         
   2   5 -18        731.39        615.74        28.44 o                         
   3   5 -18       1082.45       1044.67        35.76 o                         
   4   5 -18        642.22        632.82        34.51 o                         
   5   5 -18       1681.39       1626.23        41.41 o                         
   6   5 -18       7522.20       7143.14        92.31 o                         
   7   5 -18        915.84        862.45        34.37 o                         
   8   5 -18       2019.92       2010.50        47.11 o                         
   9   5 -18         55.96         39.34        18.49 o                         
  10   5 -18         25.78         20.93        17.69 o                         
  11   5 -18        265.90        269.80        27.65 o                         
  12   5 -18       1454.67       1522.06        48.98 o                         
  13   5 -18         26.18         10.00        17.76 o                         
  14   5 -18       1588.14       1440.09        46.69 o                         
  15   5 -18        735.44        831.83        38.23 o                         
  16   5 -18        213.26        262.80        32.39 o                         
  17   5 -18       1507.67       1626.39        52.62 o                         
  18   5 -18         23.01         39.63        21.24 o                         
  19   5 -18         98.33        140.91        24.64 o                         
  20   5 -18         18.59         51.75        20.98 o                         
  21   5 -18         67.77         68.09        23.77 o                         
  22   5 -18        430.50        433.42        37.48 o                         
  23   5 -18        165.16        135.64        27.08 o                         
  24   5 -18         73.09         81.58        26.46 o                         
  25   5 -18        335.88        374.19        41.44 o                         
  26   5 -18       1002.50        974.82        48.97 o                         
  27   5 -18        432.55        429.76        38.34 o                         
  28   5 -18        938.93        765.21        46.90 o                         
  29   5 -18         93.37        141.26        35.55 o                         
  30   5 -18         45.14         31.67        29.66 o                         
  31   5 -18         33.03         12.12        31.46 o                         
  32   5 -18        197.76        184.79        38.77 o                         
  33   5 -18        540.25        549.86        50.42 o                         
   0   6 -18        432.89        385.79        31.89 o                         
   1   6 -18        110.96         69.01        16.01 o                         
   2   6 -18        329.52        287.20        21.07 o                         
   3   6 -18       2875.72       2874.45        49.33 o                         
   4   6 -18        341.88        318.12        21.74 o                         
   5   6 -18       9015.44       8792.42       104.01 o                         
   6   6 -18        294.52        259.20        23.75 o                         
   7   6 -18        277.58        295.84        22.18 o                         
   8   6 -18        731.52        674.38        29.18 o                         
   9   6 -18        460.09        478.81        28.45 o                         
  10   6 -18        464.32        545.15        28.51 o                         
  11   6 -18       1557.96       1509.98        44.86 o                         
  12   6 -18        548.76        529.69        30.05 o                         
  13   6 -18       1714.94       1586.42        62.73 o                         
  14   6 -18        352.55        352.42        28.97 o                         
  15   6 -18       1977.80       1887.69        75.03 o                         
  16   6 -18       1952.37       1832.92        63.75 o                         
  17   6 -18       1139.64       1082.57        48.90 o                         
  18   6 -18        547.11        501.13        37.63 o                         
  19   6 -18        245.95        253.28        30.77 o                         
  20   6 -18        570.36        518.53        38.69 o                         
  21   6 -18        200.88        207.70        30.73 o                         
  22   6 -18       1005.32       1031.31        52.06 o                         
  23   6 -18       1612.67       1641.10        68.87 o                         
  24   6 -18        251.92        255.60        33.10 o                         
  25   6 -18        213.14        219.73        34.54 o                         
  26   6 -18         13.00         -6.51        26.19 o                         
  27   6 -18        929.38        824.57        50.61 o                         
  28   6 -18        370.69        439.59        42.29 o                         
  29   6 -18        110.64         96.85        32.89 o                         
  30   6 -18        222.89        190.99        39.42 o                         
  31   6 -18        138.54        102.21        35.32 o                         
  32   6 -18        107.12        100.18        37.01 o                         
   1   7 -18        314.86        304.74        27.62 o                         
   2   7 -18       1182.38       1184.64        44.78 o                         
   3   7 -18       2298.18       2396.67        56.80 o                         
   4   7 -18       1258.54       1295.22        47.55 o                         
   5   7 -18         11.87          5.12        18.70 o                         
   6   7 -18        376.57        408.98        29.54 o                         
   7   7 -18        637.16        726.33        36.30 o                         
   8   7 -18        292.68        319.68        42.56 o                         
   9   7 -18        295.23        281.71        28.92 o                         
  10   7 -18         58.07         69.34        22.30 o                         
  11   7 -18         90.47        112.11        22.75 o                         
  12   7 -18        562.14        628.32        36.91 o                         
  13   7 -18        755.57        690.59        37.97 o                         
  14   7 -18       2038.77       2188.18        74.13 o                         
  15   7 -18        266.12        271.36        36.94 o                         
  16   7 -18        183.71        227.25        31.98 o                         
  17   7 -18        494.25        548.55        39.87 o                         
  18   7 -18        946.19        964.87        72.80 o                         
  19   7 -18        597.38        678.77        48.83 o                         
  20   7 -18        162.87        120.88        31.32 o                         
  21   7 -18        209.95        194.62        35.52 o                         
  22   7 -18        129.58        149.00        33.64 o                         
  23   7 -18        739.44        867.58        55.02 o                         
  24   7 -18        200.36        181.39        37.09 o                         
  25   7 -18       1774.12       1772.57        76.05 o                         
  26   7 -18        239.34        269.45        41.09 o                         
  27   7 -18        250.55        290.35        42.44 o                         
  28   7 -18         47.32         85.59        36.38 o                         
  29   7 -18        127.04        106.90        38.41 o                         
  30   7 -18         87.92         24.83        47.41 o                         
   0   8 -18        649.41        609.69        50.81 o                         
   1   8 -18         87.17         82.23        22.13 o                         
   2   8 -18       1439.17       1445.93        52.08 o                         
   3   8 -18       2225.46       2212.36        58.25 o                         
   4   8 -18       1442.43       1482.91        52.22 o                         
   5   8 -18        266.65        350.01        30.79 o                         
   6   8 -18       1688.34       1630.85        55.00 o                         
   7   8 -18         80.52         75.69        22.74 o                         
   8   8 -18        775.53        894.39        60.68 o                         
   9   8 -18        229.16        268.55        28.67 o                         
  10   8 -18       1129.87       1095.69        47.09 o                         
  11   8 -18        107.52        134.10        25.77 o                         
  12   8 -18       1036.83       1030.76        47.14 o                         
  13   8 -18         68.85         53.88        23.60 o                         
  14   8 -18       1185.39       1266.61        56.42 o                         
  15   8 -18       1217.78       1294.62        58.04 o                         
  16   8 -18        385.09        354.99        36.28 o                         
  17   8 -18         95.43         84.75        29.50 o                         
  18   8 -18        863.13        853.94        51.54 o                         
  19   8 -18        443.91        467.85        41.95 o                         
  20   8 -18         10.98         10.71        27.07 o                         
  21   8 -18         19.06          6.74        38.64 o                         
  22   8 -18        198.01        230.73        37.68 o                         
  23   8 -18       1151.92       1146.55        63.98 o                         
  24   8 -18       1848.12       1945.05        81.02 o                         
  25   8 -18        474.17        475.43        50.61 o                         
  26   8 -18       2168.46       2289.99        89.40 o                         
  27   8 -18        142.29        224.47        42.27 o                         
   1   9 -18        586.33        600.42        38.28 o                         
   2   9 -18       1470.93       1395.24        72.71 o                         
   3   9 -18       2060.69       2157.11        62.56 o                         
   4   9 -18        391.69        423.03        35.17 o                         
   5   9 -18        309.60        361.50        32.80 o                         
   6   9 -18       1224.69       1244.30        52.90 o                         
   7   9 -18        312.60        319.95        41.04 o                         
   8   9 -18         40.68         63.45        25.07 o                         
   9   9 -18        278.07        321.66        32.33 o                         
  10   9 -18        317.74        439.61        36.15 o                         
  11   9 -18        177.89        232.13        30.30 o                         
  12   9 -18        491.83        649.26        50.92 o                         
  13   9 -18        600.57        641.96        44.76 o                         
  14   9 -18        175.06        206.93        33.47 o                         
  15   9 -18       1690.40       1785.77        69.47 o                         
  16   9 -18        117.65        160.60        32.90 o                         
  17   9 -18        143.03        180.57        33.77 o                         
  18   9 -18         24.87          9.39        28.36 o                         
  19   9 -18        232.64        244.92        37.28 o                         
  20   9 -18        173.20        154.48        37.10 o                         
  21   9 -18         49.06         36.78        31.36 o                         
  22   9 -18         76.34         80.83        34.06 o                         
  23   9 -18        302.20        293.47        40.46 o                         
  24   9 -18         90.18         50.57        35.62 o                         
   0  10 -18       1241.00       1281.76        77.66 o                         
   1  10 -18        538.41        566.27        50.73 o                         
   2  10 -18        139.64        129.14        28.50 o                         
   3  10 -18        254.49        262.30        36.50 o                         
   4  10 -18       1297.31       1463.48        80.72 o                         
   5  10 -18       3097.52       3177.59        74.69 o                         
   6  10 -18        309.43        294.14        33.50 o                         
   7  10 -18        346.60        334.99        35.22 o                         
   8  10 -18        221.45        218.70        33.50 o                         
   9  10 -18        877.38        819.15        46.35 o                         
  10  10 -18        566.13        566.67        42.17 o                         
  11  10 -18        481.86        479.55        39.35 o                         
  12  10 -18        825.81        851.33        51.70 o                         
  13  10 -18        226.72        217.86        35.98 o                         
  14  10 -18        797.10        751.53        56.76 o                         
  15  10 -18          4.12         46.00        37.64 o                         
  16  10 -18         24.48         37.71        38.39 o                         
  17  10 -18       2116.44       1917.52        85.97 o                         
  18  10 -18        845.28        908.45        62.91 o                         
  19  10 -18        111.84         86.25        47.12 o                         
   1  11 -18         91.81         97.46        34.89 o                         
   2  11 -18        330.51        344.07        49.18 o                         
   3  11 -18       1164.84       1180.16        65.39 o                         
   4  11 -18         64.43         -7.86        31.23 o                         
   5  11 -18        103.11         33.08        42.44 o                         
   6  11 -18        383.29        353.84        64.22 o                         
   7  11 -18       1015.98       1029.29        63.45 o                         
   8  11 -18         54.10          6.65        32.30 o                         
   9  11 -18          0.16         -6.03        32.51 o                         
  10  11 -18         10.58         23.93        33.82 o                         
  11  11 -18        185.36        106.19        41.19 o                         
  12  11 -18         35.91         41.84        38.94 o                         
  13  11 -18        321.24        369.26        75.39 o                         
   2   0 -17        712.14        726.77        21.08 o                         
   4   0 -17       1373.50       1287.01        29.18 o                         
   6   0 -17       2804.53       2489.68        63.52 o                         
   8   0 -17       4087.75       3946.97       108.94 o                         
  10   0 -17       8663.75       8301.27       116.37 o                         
  12   0 -17      13010.03      12332.90       163.59 o                         
  14   0 -17      17022.25      16326.52       215.79 o                         
  16   0 -17       1040.22       1052.37        52.48 o                         
  18   0 -17       1566.63       1367.44        60.93 o                         
  20   0 -17       2564.70       2343.45       184.18 o                         
  22   0 -17       6800.99       6747.66       138.92 o                         
  24   0 -17       5052.47       4801.01       136.57 o                         
  26   0 -17       1214.86       1193.36        66.52 o                         
  28   0 -17        232.64        147.21        42.56 o                         
  30   0 -17        235.85        312.24        76.18 o                         
  32   0 -17        618.51        627.72        94.82 o                         
  34   0 -17       2033.06       2220.49       190.65 o                         
  36   0 -17       2212.53       2106.55       166.13 o                         
  38   0 -17         13.35         -2.82        64.92 o                         
   0   1 -17       1149.65       1061.85        23.34 o                         
   1   1 -17         17.01         15.67         7.53 o                         
   2   1 -17        174.40        150.33        11.09 o                         
   3   1 -17        804.56        822.52        22.57 o                         
   4   1 -17        310.34        352.96        16.70 o                         
   5   1 -17        338.60        410.86        17.81 o                         
   6   1 -17       2099.47       1940.01        32.89 o                         
   7   1 -17        189.06        184.12        14.27 o                         
   8   1 -17       1339.78       1356.93        28.76 o                         
   9   1 -17       2088.22       1975.30        40.98 o                         
  10   1 -17        578.05        585.52        25.73 o                         
  11   1 -17       3187.05       3208.96        48.58 o                         
  12   1 -17       1683.86       1604.15        35.09 o                         
  13   1 -17       2914.41       2736.36        46.44 o                         
  14   1 -17       3309.30       3198.18        50.96 o                         
  15   1 -17        395.02        334.34        21.68 o                         
  16   1 -17        876.92        935.02        33.46 o                         
  17   1 -17       1501.65       1512.92        55.99 o                         
  18   1 -17        687.41        743.77        30.46 o                         
  19   1 -17       1435.31       1301.61        38.62 o                         
  20   1 -17        197.62        166.54        20.05 o                         
  21   1 -17         95.20        108.76        19.31 o                         
  22   1 -17        900.81        767.83        33.80 o                         
  23   1 -17        204.43        197.37        23.07 o                         
  24   1 -17        782.90        743.76        35.55 o                         
  25   1 -17        158.70        145.04        23.57 o                         
  26   1 -17         44.13         33.18        25.37 o                         
  27   1 -17       1314.63       1352.64        62.55 o                         
  28   1 -17        669.61        586.07        43.96 o                         
  29   1 -17        644.45        599.37        49.64 o                         
  30   1 -17        118.05         65.56        43.95 o                         
  31   1 -17        164.90        182.22        37.25 o                         
  32   1 -17          3.94        -10.45        31.90 o                         
  33   1 -17        205.99        127.92        38.84 o                         
  34   1 -17       1765.06       2032.57       140.00 o                         
  35   1 -17       2502.66       2731.59       175.93 o                         
  36   1 -17       1085.84       1030.42       102.83 o                         
  37   1 -17        522.12        522.84        67.82 o                         
  38   1 -17        136.11        129.21        55.65 o                         
   1   2 -17       2912.49       2828.56        37.02 o                         
   2   2 -17        647.41        641.78        22.88 o                         
   3   2 -17       1186.08       1090.76        25.84 o                         
   4   2 -17        521.73        557.83        20.80 o                         
   5   2 -17       3860.32       3734.85        48.39 o                         
   6   2 -17        632.93        617.29        22.04 o                         
   7   2 -17       1486.89       1298.27        28.92 o                         
   8   2 -17        892.17        872.55        25.94 o                         
   9   2 -17       1435.54       1323.21        30.36 o                         
  10   2 -17       1593.59       1624.11        33.26 o                         
  11   2 -17       2065.80       1955.70        36.49 o                         
  12   2 -17        624.73        660.10        24.81 o                         
  13   2 -17       2680.37       2711.73        46.69 o                         
  14   2 -17        346.02        388.34        21.74 o                         
  15   2 -17       6608.90       6530.13        81.67 o                         
  16   2 -17        211.09        148.68        17.74 o                         
  17   2 -17       1837.43       1769.70        58.80 o                         
  18   2 -17        311.84        285.85        21.58 o                         
  19   2 -17       1254.64       1138.39        38.05 o                         
  20   2 -17         87.80         71.27        19.00 o                         
  21   2 -17       2013.98       2166.43        58.33 o                         
  22   2 -17         12.14         23.47        21.98 o                         
  23   2 -17        822.50        895.09        44.28 o                         
  24   2 -17        771.23        789.94        43.63 o                         
  25   2 -17       1660.51       1654.79        60.65 o                         
  26   2 -17        377.50        395.47        50.57 o                         
  27   2 -17        176.55        195.17        31.26 o                         
  28   2 -17        259.53        265.91        34.23 o                         
  29   2 -17        917.44       1053.24        59.65 o                         
  30   2 -17        352.47        356.03        43.23 o                         
  31   2 -17         27.35         -1.26        32.73 o                         
  32   2 -17        261.89        289.23        45.87 o                         
  33   2 -17        266.94        164.09        41.55 o                         
  34   2 -17        218.74        246.68        44.04 o                         
  35   2 -17        342.39        327.53        50.06 o                         
  36   2 -17          4.91        -25.88        46.40 o                         
  37   2 -17        186.29        180.48        65.62 o                         
   0   3 -17       2025.96       2261.59        51.89 o                         
   1   3 -17        114.69        118.41        12.66 o                         
   2   3 -17        245.20        217.08        15.41 o                         
   3   3 -17       2504.56       2487.18        38.77 o                         
   4   3 -17        854.77        796.88        24.94 o                         
   5   3 -17       2266.01       2210.73        37.35 o                         
   6   3 -17       1106.66       1083.92        29.07 o                         
   7   3 -17       1712.65       1689.08        33.19 o                         
   8   3 -17        709.35        612.62        23.33 o                         
   9   3 -17       1713.76       1837.44        39.78 o                         
  10   3 -17       2496.86       2615.51        44.80 o                         
  11   3 -17       4533.14       4365.42        58.25 o                         
  12   3 -17       7347.23       7184.50        84.24 o                         
  13   3 -17       3131.04       2922.43        48.36 o                         
  14   3 -17        910.78        887.77        40.11 o                         
  15   3 -17        255.74        172.83        24.02 o                         
  16   3 -17       5594.93       5484.80       112.04 o                         
  17   3 -17       1056.08       1011.55        54.34 o                         
  18   3 -17        164.79        112.19        22.81 o                         
  19   3 -17       1840.71       1802.62        86.60 o                         
  20   3 -17        225.88        223.77        27.90 o                         
  21   3 -17       1296.90       1294.40        50.89 o                         
  22   3 -17        296.48        306.65        31.08 o                         
  23   3 -17        473.83        476.85        36.49 o                         
  24   3 -17        340.54        342.78        34.27 o                         
  25   3 -17        470.06        510.66        38.44 o                         
  26   3 -17         82.34         53.17        25.77 o                         
  27   3 -17        276.67        342.41        35.52 o                         
  28   3 -17        169.44        172.34        32.22 o                         
  29   3 -17       1331.30       1306.08        60.34 o                         
  30   3 -17       2352.41       2329.84       115.93 o                         
  31   3 -17        261.07        151.54        36.27 o                         
  32   3 -17        414.52        374.95        45.94 o                         
  33   3 -17         82.89        100.86        42.13 o                         
  34   3 -17        192.08        138.27        43.97 o                         
  35   3 -17       1163.02       1147.30        76.06 o                         
  36   3 -17         11.68         16.99        41.26 o                         
   1   4 -17       1394.21       1493.59        33.30 o                         
   2   4 -17        915.15        960.38        29.27 o                         
   3   4 -17        893.50        877.05        27.90 o                         
   4   4 -17       3082.63       2896.73        47.85 o                         
   5   4 -17         52.58         54.82        13.89 o                         
   6   4 -17         83.68         89.59        14.08 o                         
   7   4 -17        998.53        982.15        29.40 o                         
   8   4 -17       3838.08       3638.87        59.84 o                         
   9   4 -17        821.69        721.75        30.83 o                         
  10   4 -17        330.09        363.55        24.93 o                         
  11   4 -17        475.03        426.84        26.05 o                         
  12   4 -17       2764.66       2790.10        54.74 o                         
  13   4 -17         39.38         18.42        18.01 o                         
  14   4 -17       2457.18       2422.08        62.97 o                         
  15   4 -17        515.25        478.57        29.50 o                         
  16   4 -17        101.71        100.09        20.72 o                         
  17   4 -17        532.47        442.27        32.94 o                         
  18   4 -17       1316.60       1276.66        46.08 o                         
  19   4 -17        139.82        145.20        22.95 o                         
  20   4 -17       1315.47       1262.92        46.81 o                         
  21   4 -17       1344.41       1260.64        48.00 o                         
  22   4 -17       1020.33        999.48        44.15 o                         
  23   4 -17       1406.06       1514.30        54.45 o                         
  24   4 -17       1805.94       1896.90        60.10 o                         
  25   4 -17        894.20        909.16        50.98 o                         
  26   4 -17       2235.88       2282.47        72.93 o                         
  27   4 -17        279.45        293.62        36.82 o                         
  28   4 -17         47.16         30.83        29.61 o                         
  29   4 -17         40.45         71.09        30.20 o                         
  30   4 -17        480.60        691.40        49.24 o                         
  31   4 -17        121.20        133.76        33.76 o                         
  32   4 -17        348.87        351.36        43.24 o                         
  33   4 -17        493.76        532.56        51.42 o                         
  34   4 -17        656.38        640.07        55.43 o                         
  35   4 -17        132.10        147.84        45.66 o                         
  36   4 -17        298.89        235.89        50.58 o                         
   0   5 -17       8934.20       8949.94       134.94 o                         
   1   5 -17        771.95        777.41        28.11 o                         
   2   5 -17       2940.64       2812.18        45.91 o                         
   3   5 -17        235.93        229.21        18.24 o                         
   4   5 -17        212.78        277.56        19.72 o                         
   5   5 -17        324.99        363.98        22.16 o                         
   6   5 -17       1194.15       1272.17        35.86 o                         
   7   5 -17       3537.57       3378.56        55.48 o                         
   8   5 -17       1129.68       1071.92        35.54 o                         
   9   5 -17        179.81        157.37        21.28 o                         
  10   5 -17        127.66        108.59        19.32 o                         
  11   5 -17       1968.51       2079.66        48.16 o                         
  12   5 -17       1979.69       1975.88        47.62 o                         
  13   5 -17         80.69         88.69        19.50 o                         
  14   5 -17        104.89         73.60        19.78 o                         
  15   5 -17        825.41        749.57        35.56 o                         
  16   5 -17         66.30         60.61        20.71 o                         
  17   5 -17        536.30        506.57        37.29 o                         
  18   5 -17        517.59        473.74        31.85 o                         
  19   5 -17        361.03        362.13        29.95 o                         
  20   5 -17        563.16        566.44        34.92 o                         
  21   5 -17        939.68        901.73        42.02 o                         
  22   5 -17       3118.96       2975.79        67.08 o                         
  23   5 -17         72.46         76.41        26.12 o                         
  24   5 -17        548.73        507.21        37.03 o                         
  25   5 -17        626.71        542.50        40.83 o                         
  26   5 -17        280.65        243.52        30.86 o                         
  27   5 -17         69.54         49.18        26.72 o                         
  28   5 -17        408.19        395.04        36.46 o                         
  29   5 -17        348.61        374.84        38.15 o                         
  30   5 -17         22.96         64.87        29.53 o                         
  31   5 -17       1561.75       1687.95        66.75 o                         
  32   5 -17        956.34        974.13        53.66 o                         
  33   5 -17        531.75        584.73        47.21 o                         
  34   5 -17         68.54         68.96        35.53 o                         
   1   6 -17        888.52        828.73        29.62 o                         
   2   6 -17        427.31        401.72        22.41 o                         
   3   6 -17       3507.80       3509.70        53.97 o                         
   4   6 -17         52.91        126.18        17.11 o                         
   5   6 -17        314.50        331.40        21.77 o                         
   6   6 -17       4399.28       4139.46        65.51 o                         
   7   6 -17        208.28        267.71        20.23 o                         
   8   6 -17       2280.15       2068.90        42.28 o                         
   9   6 -17       1602.63       1584.68        39.44 o                         
  10   6 -17        656.62        657.41        29.35 o                         
  11   6 -17        333.91        326.65        23.50 o                         
  12   6 -17         19.20         13.45        17.13 o                         
  13   6 -17        620.18        565.86        35.94 o                         
  14   6 -17        357.20        323.35        25.07 o                         
  15   6 -17        993.15        904.40        52.50 o                         
  16   6 -17        811.27        732.71        35.19 o                         
  17   6 -17         22.61         22.27        19.59 o                         
  18   6 -17        490.94        475.47        33.96 o                         
  19   6 -17        189.69        140.84        26.85 o                         
  20   6 -17        141.50        125.86        26.32 o                         
  21   6 -17         77.30         74.18        25.26 o                         
  22   6 -17         53.85         43.52        45.06 o                         
  23   6 -17         36.32         11.23        24.52 o                         
  24   6 -17        170.39        135.12        29.72 o                         
  25   6 -17       1886.39       1956.45        69.38 o                         
  26   6 -17        176.31        161.75        31.45 o                         
  27   6 -17        213.40        139.00        32.01 o                         
  28   6 -17        157.48        157.72        33.89 o                         
  29   6 -17         31.39         39.81        31.50 o                         
  30   6 -17        178.73        139.75        34.97 o                         
  31   6 -17        765.72        793.65        54.95 o                         
  32   6 -17        624.46        548.65        48.55 o                         
  33   6 -17         61.09         92.38        35.93 o                         
   0   7 -17         82.81         96.33        29.08 o                         
   1   7 -17        509.33        472.65        31.86 o                         
   2   7 -17        553.08        435.88        29.83 o                         
   3   7 -17        840.62        857.17        39.28 o                         
   4   7 -17         77.19         87.09        20.96 o                         
   5   7 -17        747.66        806.85        44.81 o                         
   6   7 -17       2941.50       2885.18        73.64 o                         
   7   7 -17        720.15        729.08        36.40 o                         
   8   7 -17         35.64          9.53        18.24 o                         
   9   7 -17       1095.34       1089.96        43.47 o                         
  10   7 -17         97.95         52.86        24.18 o                         
  11   7 -17         65.11         80.15        20.65 o                         
  12   7 -17       1180.62       1272.17        47.53 o                         
  13   7 -17        627.38        625.17        36.17 o                         
  14   7 -17         71.51         43.02        21.17 o                         
  15   7 -17         75.24         49.17        22.72 o                         
  16   7 -17       1390.97       1367.44        51.33 o                         
  17   7 -17         41.76         52.92        22.85 o                         
  18   7 -17        106.94        111.87        24.40 o                         
  19   7 -17        850.92        824.87        46.30 o                         
  20   7 -17         22.49         12.93        24.06 o                         
  21   7 -17        287.61        282.21        32.66 o                         
  22   7 -17        208.78        196.81        32.35 o                         
  23   7 -17        292.58        274.99        34.62 o                         
  24   7 -17         44.06         35.43        27.66 o                         
  25   7 -17        336.66        355.38        38.25 o                         
  26   7 -17        145.60        147.82        33.69 o                         
  27   7 -17        997.12       1093.02        57.23 o                         
  28   7 -17        126.61        107.15        34.70 o                         
  29   7 -17        195.22        158.54        36.50 o                         
  30   7 -17        851.31        734.56        55.05 o                         
  31   7 -17        586.01        569.64        54.18 o                         
   1   8 -17        360.45        345.20        28.54 o                         
   2   8 -17       1137.98       1119.61        45.34 o                         
   3   8 -17       1355.47       1378.22        49.60 o                         
   4   8 -17        312.94        330.09        30.07 o                         
   5   8 -17        228.50        192.74        25.86 o                         
   6   8 -17        108.35        107.62        23.33 o                         
   7   8 -17        176.49        164.56        26.30 o                         
   8   8 -17        153.21        152.38        25.16 o                         
   9   8 -17        511.05        610.42        36.68 o                         
  10   8 -17       1609.60       1697.62        56.85 o                         
  11   8 -17        201.48        221.34        27.52 o                         
  12   8 -17        294.79        270.43        28.48 o                         
  13   8 -17        453.78        433.94        33.53 o                         
  14   8 -17        700.21        764.17        43.83 o                         
  15   8 -17        739.91        793.94        45.58 o                         
  16   8 -17        357.12        384.81        37.08 o                         
  17   8 -17        586.64        653.62        44.92 o                         
  18   8 -17        765.53        719.17        45.57 o                         
  19   8 -17         17.51         40.94        27.02 o                         
  20   8 -17        128.47         80.86        30.57 o                         
  21   8 -17         76.83         69.64        29.32 o                         
  22   8 -17        868.88        919.12        55.36 o                         
  23   8 -17        110.99        143.65        32.36 o                         
  24   8 -17         55.11         99.49        40.39 o                         
  25   8 -17       1095.51       1142.93        64.69 o                         
  26   8 -17        498.39        462.76        56.09 o                         
  27   8 -17         90.65         78.11        36.69 o                         
  28   8 -17        104.66         75.68        41.32 o                         
   0   9 -17        999.94       1000.67        65.15 o                         
   1   9 -17        163.11        152.83        28.60 o                         
   2   9 -17       3869.33       3831.23        76.87 o                         
   3   9 -17         37.01         52.06        23.69 o                         
   4   9 -17        391.92        461.46        33.63 o                         
   5   9 -17         76.04         94.33        24.84 o                         
   6   9 -17       2644.38       2732.02        67.73 o                         
   7   9 -17        539.23        610.50        38.38 o                         
   8   9 -17        810.60        815.12        43.35 o                         
   9   9 -17        995.90        889.27        44.63 o                         
  10   9 -17        337.64        291.73        31.30 o                         
  11   9 -17         20.18         12.08        22.87 o                         
  12   9 -17        432.10        509.09        38.25 o                         
  13   9 -17        796.84        735.62        43.66 o                         
  14   9 -17        649.42        653.33        44.67 o                         
  15   9 -17        424.54        472.84        51.62 o                         
  16   9 -17        518.76        575.78        47.37 o                         
  17   9 -17        549.52        624.83        46.17 o                         
  18   9 -17        264.06        236.91        35.61 o                         
  19   9 -17        124.57         65.93        33.52 o                         
  20   9 -17       1416.86       1396.53        64.20 o                         
  21   9 -17          2.47        -25.81        27.79 o                         
  22   9 -17         74.67        125.44        34.63 o                         
  23   9 -17         39.61         -8.83        30.02 o                         
  24   9 -17        523.25        536.97        47.85 o                         
  25   9 -17        269.03        236.44        38.47 o                         
   1  10 -17        145.14        151.75        28.24 o                         
   2  10 -17        307.27        356.39        33.11 o                         
   3  10 -17       1744.12       1948.37        64.14 o                         
   4  10 -17        241.86        224.60        30.54 o                         
   5  10 -17        554.53        586.52        40.46 o                         
   6  10 -17          1.73        -15.07        23.18 o                         
   7  10 -17        477.69        412.27        36.15 o                         
   8  10 -17         20.68         51.25        25.28 o                         
   9  10 -17        898.96        884.89        47.13 o                         
  10  10 -17         28.46         28.99        26.05 o                         
  11  10 -17        546.29        513.37        40.22 o                         
  12  10 -17         68.02        130.08        30.18 o                         
  13  10 -17        486.40        429.43        51.11 o                         
  14  10 -17        401.65        458.60        48.02 o                         
  15  10 -17        103.21         92.12        36.30 o                         
  16  10 -17         42.01         19.44        35.30 o                         
  17  10 -17         26.63        -12.08        32.04 o                         
  18  10 -17        239.01        232.84        63.57 o                         
  19  10 -17        266.38        201.37        42.59 o                         
  20  10 -17        325.61        329.26        46.86 o                         
  21  10 -17         48.52         27.12        40.08 o                         
   0  11 -17         29.66         51.66        50.13 o                         
   1  11 -17         11.64         43.37        32.21 o                         
   2  11 -17        808.76        729.03        54.48 o                         
   3  11 -17        672.11        684.44        52.53 o                         
   4  11 -17        249.81        252.89        40.18 o                         
   5  11 -17       1084.26       1107.77        63.73 o                         
   6  11 -17        105.83        103.04        35.07 o                         
   7  11 -17         12.93          2.66        32.89 o                         
   8  11 -17         22.83          8.70        33.13 o                         
   9  11 -17         37.18         11.85        33.02 o                         
  10  11 -17        109.20         57.28        35.26 o                         
  11  11 -17        107.83        148.78        43.17 o                         
  12  11 -17         27.34        -32.05        41.61 o                         
  13  11 -17         49.72         57.19        38.55 o                         
  14  11 -17        446.25        557.27        59.00 o                         
  15  11 -17        491.27        446.58        55.31 o                         
   1  12 -17        271.22        353.76        45.93 o                         
   2  12 -17        201.08        210.62        42.65 o                         
   3  12 -17        602.80        699.92        57.46 o                         
   0   0 -16       7511.68       8307.90       140.97 o                         
   2   0 -16        128.13        134.72        11.23 o                         
   4   0 -16        976.08        975.38        21.66 o                         
   6   0 -16       1020.49        889.18        38.93 o                         
   8   0 -16       2365.14       2355.61        59.84 o                         
  10   0 -16       1970.08       1781.99        50.13 o                         
  12   0 -16      10157.00       9758.57       136.07 o                         
  14   0 -16       3503.67       3432.15        67.97 o                         
  16   0 -16       1529.91       1666.44        50.25 o                         
  18   0 -16      14376.11      12935.95       188.31 o                         
  20   0 -16       2501.92       2597.63        68.81 o                         
  22   0 -16        863.77        850.72        45.72 o                         
  24   0 -16       6250.87       5607.26       213.03 o                         
  26   0 -16       2002.39       1662.83       123.78 o                         
  28   0 -16        363.73        264.27        47.89 o                         
  30   0 -16        174.62        181.26        58.19 o                         
  32   0 -16         46.81         25.47        59.34 o                         
  34   0 -16       2127.06       2228.79       157.43 o                         
  36   0 -16         25.60        -54.18        54.18 o                         
  38   0 -16        570.43        433.79       292.66 o                         
   1   1 -16        823.60        821.01        18.88 o                         
   2   1 -16        252.22        221.31        11.87 o                         
   3   1 -16       2754.28       2675.56        45.60 o                         
   4   1 -16       5577.63       5584.39        60.37 o                         
   5   1 -16       1849.30       1709.96        29.70 o                         
   6   1 -16       1975.65       1860.77        31.13 o                         
   7   1 -16        222.45        266.33        15.40 o                         
   8   1 -16        105.47         91.18        12.77 o                         
   9   1 -16       1632.72       1515.99        31.99 o                         
  10   1 -16       2986.04       3003.25        45.34 o                         
  11   1 -16        146.45         94.52        14.09 o                         
  12   1 -16       6307.43       6012.33        73.01 o                         
  13   1 -16       1279.56       1362.13        31.66 o                         
  14   1 -16       2150.50       2054.45        34.61 o                         
  15   1 -16          0.80        -10.44        10.89 o                         
  16   1 -16        922.07        918.27        27.37 o                         
  17   1 -16       1126.84       1120.66        29.56 o                         
  18   1 -16       2787.74       2782.32        45.46 o                         
  19   1 -16        923.78        856.38        32.10 o                         
  20   1 -16       1340.72       1221.20        33.85 o                         
  21   1 -16        400.23        326.83        21.36 o                         
  22   1 -16         24.38         10.45        14.15 o                         
  23   1 -16        493.98        444.95        28.39 o                         
  24   1 -16        998.85       1071.27        54.83 o                         
  25   1 -16       2771.94       2788.56        60.84 o                         
  26   1 -16        384.36        360.34        29.15 o                         
  27   1 -16         78.41         84.25        30.59 o                         
  28   1 -16        493.87        576.73        40.82 o                         
  29   1 -16       1014.00       1001.97        54.13 o                         
  30   1 -16        445.42        439.41        43.54 o                         
  31   1 -16        175.33        181.88        45.28 o                         
  32   1 -16        619.88        634.54        61.78 o                         
  33   1 -16        214.47        150.87        55.56 o                         
  34   1 -16        502.66        474.61        52.43 o                         
  35   1 -16        347.25        334.92        85.10 o                         
  36   1 -16        586.34        454.38        67.44 o                         
  37   1 -16         20.98         19.07        58.22 o                         
  38   1 -16        355.20        340.08        63.17 o                         
   0   2 -16       2349.05       2496.79        50.97 o                         
   1   2 -16       1459.55       1466.00        25.44 o                         
   2   2 -16       2557.18       2652.63        38.31 o                         
   3   2 -16       1222.40       1407.91        27.47 o                         
   4   2 -16         66.80         56.46        11.30 o                         
   5   2 -16       6689.20       6381.77        68.35 o                         
   6   2 -16        609.29        615.32        21.38 o                         
   7   2 -16       1401.77       1445.98        28.81 o                         
   8   2 -16       1030.99       1003.59        26.50 o                         
   9   2 -16       1008.20       1127.92        27.43 o                         
  10   2 -16       2079.17       2118.20        39.45 o                         
  11   2 -16       7208.06       6874.77        76.22 o                         
  12   2 -16        718.75        731.33        26.26 o                         
  13   2 -16         78.10         63.39        16.80 o                         
  14   2 -16        579.22        586.96        27.13 o                         
  15   2 -16        508.22        530.07        32.26 o                         
  16   2 -16        793.96        678.87        27.53 o                         
  17   2 -16       1660.33       1614.68        48.74 o                         
  18   2 -16        333.30        275.70        22.38 o                         
  19   2 -16        931.94        920.64        36.82 o                         
  20   2 -16       1507.02       1377.27        41.77 o                         
  21   2 -16       1332.75       1244.28        40.19 o                         
  22   2 -16       1183.30       1196.58        48.84 o                         
  23   2 -16       1530.74       1418.61        53.80 o                         
  24   2 -16        181.47        155.67        26.43 o                         
  25   2 -16       1040.66       1099.53        50.11 o                         
  26   2 -16         79.05         75.54        24.74 o                         
  27   2 -16       2965.85       2879.51        74.16 o                         
  28   2 -16        234.33        218.98        31.27 o                         
  29   2 -16        457.04        413.75        38.43 o                         
  30   2 -16        329.23        275.81        35.41 o                         
  31   2 -16        125.85        189.99        36.42 o                         
  32   2 -16         47.47         29.13        32.16 o                         
  33   2 -16         40.49        128.50        38.16 o                         
  34   2 -16        291.88        183.02        41.16 o                         
  35   2 -16        232.90        271.78        47.43 o                         
  36   2 -16        525.59        424.05        53.27 o                         
  37   2 -16        144.11         63.94        39.79 o                         
  38   2 -16        227.54        234.60        57.18 o                         
   1   3 -16        791.93        884.77        24.85 o                         
   2   3 -16        150.52        137.65        13.53 o                         
   3   3 -16       3676.79       3786.02        48.53 o                         
   4   3 -16       5671.18       5429.45        61.82 o                         
   5   3 -16       1637.04       1706.31        31.90 o                         
   6   3 -16         95.40         76.71        12.29 o                         
   7   3 -16        383.04        433.67        19.33 o                         
   8   3 -16       1221.08       1215.94        28.80 o                         
   9   3 -16       3815.35       3775.16        50.86 o                         
  10   3 -16        566.34        493.99        21.31 o                         
  11   3 -16       1089.45       1243.76        29.70 o                         
  12   3 -16       1540.48       1628.81        35.16 o                         
  13   3 -16        106.68        100.25        14.85 o                         
  14   3 -16          3.54        -10.85        12.44 o                         
  15   3 -16       4357.76       4115.99        59.53 o                         
  16   3 -16        304.88        341.76        29.56 o                         
  17   3 -16        264.20        277.20        26.94 o                         
  18   3 -16          7.86         -4.75        19.08 o                         
  19   3 -16       3163.37       2921.82        72.24 o                         
  20   3 -16        250.11        254.46        28.42 o                         
  21   3 -16         38.59         28.86        22.09 o                         
  22   3 -16       1416.20       1337.55        54.99 o                         
  23   3 -16       1041.08       1054.09        48.62 o                         
  24   3 -16       1474.68       1356.79        54.57 o                         
  25   3 -16       2316.41       2493.79        68.55 o                         
  26   3 -16       2652.68       2864.05        75.93 o                         
  27   3 -16        506.50        530.19        41.32 o                         
  28   3 -16        915.20        949.27        66.16 o                         
  29   3 -16        976.58        967.54        52.14 o                         
  30   3 -16        943.59        959.09        53.34 o                         
  31   3 -16        348.81        288.31        37.55 o                         
  32   3 -16       1621.56       1443.38        65.03 o                         
  33   3 -16        912.11        965.07        61.67 o                         
  34   3 -16         80.27         48.90        36.42 o                         
  35   3 -16         50.16        -18.42        35.30 o                         
  36   3 -16        117.27        139.02        45.40 o                         
  37   3 -16        345.81        317.35        51.97 o                         
   0   4 -16       2794.51       2554.81        64.09 o                         
   1   4 -16       1051.31       1082.11        32.10 o                         
   2   4 -16       2341.48       2107.24        40.91 o                         
   3   4 -16        900.97        978.44        33.81 o                         
   4   4 -16        278.90        298.88        20.38 o                         
   5   4 -16       1356.86       1306.83        34.83 o                         
   6   4 -16       2458.83       2400.71        48.59 o                         
   7   4 -16        195.60        155.15        18.18 o                         
   8   4 -16       4149.71       4065.05        69.53 o                         
   9   4 -16       1963.86       1861.65        42.70 o                         
  10   4 -16       1366.17       1333.52        39.88 o                         
  11   4 -16        401.44        383.72        24.65 o                         
  12   4 -16       1793.42       1727.29        44.26 o                         
  13   4 -16       2924.19       2635.61        53.19 o                         
  14   4 -16        426.83        398.36        29.55 o                         
  15   4 -16       3061.95       2803.51        56.79 o                         
  16   4 -16        453.37        458.51        31.18 o                         
  17   4 -16         59.22         57.24        19.42 o                         
  18   4 -16       2337.93       2218.97        52.85 o                         
  19   4 -16        371.35        351.89        27.95 o                         
  20   4 -16        494.58        587.25        35.55 o                         
  21   4 -16       2110.43       2127.91        55.60 o                         
  22   4 -16        493.13        531.53        35.17 o                         
  23   4 -16         46.35         93.98        22.95 o                         
  24   4 -16       5646.57       5645.30       134.36 o                         
  25   4 -16        833.55        839.56        47.23 o                         
  26   4 -16        176.77        173.24        30.36 o                         
  27   4 -16       1028.75       1014.60        52.84 o                         
  28   4 -16       1044.21       1017.37        53.35 o                         
  29   4 -16        368.93        360.37        38.28 o                         
  30   4 -16        559.96        636.94        57.41 o                         
  31   4 -16        370.94        398.96        42.04 o                         
  32   4 -16       1240.85       1158.29        60.74 o                         
  33   4 -16        252.70        246.43        39.48 o                         
  34   4 -16       1528.38       1579.76        76.64 o                         
  35   4 -16         77.00         41.28        49.44 o                         
  36   4 -16          6.44        -37.37        52.90 o                         
   1   5 -16       2066.18       2160.95        39.11 o                         
   2   5 -16        279.43        366.12        20.41 o                         
   3   5 -16       2490.95       2237.84        40.66 o                         
   4   5 -16       4552.10       4572.07        59.93 o                         
   5   5 -16        681.36        691.60        27.49 o                         
   6   5 -16        651.78        683.54        26.40 o                         
   7   5 -16       1185.87       1086.91        32.20 o                         
   8   5 -16        922.93        901.31        30.57 o                         
   9   5 -16        826.60        805.97        29.46 o                         
  10   5 -16       1412.53       1429.16        39.81 o                         
  11   5 -16       6356.56       5843.91        78.66 o                         
  12   5 -16        323.67        266.19        29.11 o                         
  13   5 -16        178.29        181.22        30.64 o                         
  14   5 -16       1327.04       1293.65        43.83 o                         
  15   5 -16        345.38        323.30        26.33 o                         
  16   5 -16       1467.22       1378.88        45.66 o                         
  17   5 -16        110.05        121.64        22.91 o                         
  18   5 -16        696.89        696.73        38.87 o                         
  19   5 -16       1748.95       1754.68        51.50 o                         
  20   5 -16        736.31        811.97        39.25 o                         
  21   5 -16       1022.02       1108.84        46.00 o                         
  22   5 -16         62.04         86.72        22.94 o                         
  23   5 -16        457.78        458.65        34.16 o                         
  24   5 -16         87.17         44.90        24.09 o                         
  25   5 -16       1349.47       1380.37        54.21 o                         
  26   5 -16         31.24         77.56        25.86 o                         
  27   5 -16        844.92        943.34        48.23 o                         
  28   5 -16       1150.55       1273.20        55.48 o                         
  29   5 -16        399.57        395.72        37.51 o                         
  30   5 -16        328.24        400.71        44.94 o                         
  31   5 -16        136.31        146.16        31.35 o                         
  32   5 -16         31.40         44.68        29.63 o                         
  33   5 -16       1947.09       1701.71        67.37 o                         
  34   5 -16        543.63        499.45        62.21 o                         
  35   5 -16        188.30        133.85        34.63 o                         
   0   6 -16      21379.18      21268.78       265.00 o                         
   1   6 -16        167.96        173.28        17.46 o                         
   2   6 -16       5485.08       5132.16        66.04 o                         
   3   6 -16        959.03        957.62        30.91 o                         
   4   6 -16       1150.96       1121.77        32.75 o                         
   5   6 -16        907.66        934.56        30.49 o                         
   6   6 -16        727.88        755.82        28.45 o                         
   7   6 -16        864.62        795.59        29.32 o                         
   8   6 -16       2329.14       2178.22        45.49 o                         
   9   6 -16       1476.49       1450.23        45.25 o                         
  10   6 -16       1014.88       1070.91        37.64 o                         
  11   6 -16        137.15        144.13        18.54 o                         
  12   6 -16        290.99        290.30        22.01 o                         
  13   6 -16        180.76        172.79        19.73 o                         
  14   6 -16          3.35        -10.67        15.32 o                         
  15   6 -16        542.97        521.35        29.31 o                         
  16   6 -16       1934.96       1949.72        65.42 o                         
  17   6 -16        113.06         59.49        19.80 o                         
  18   6 -16       1184.81       1088.00        42.74 o                         
  19   6 -16        180.99        220.83        25.92 o                         
  20   6 -16        481.20        527.24        34.31 o                         
  21   6 -16         75.45         87.56        23.62 o                         
  22   6 -16       1283.13       1104.74        58.94 o                         
  23   6 -16        415.18        420.11        35.65 o                         
  24   6 -16        179.37        181.87        30.43 o                         
  25   6 -16         69.95         51.62        27.16 o                         
  26   6 -16        647.63        756.12        47.44 o                         
  27   6 -16        842.27        797.38        48.58 o                         
  28   6 -16         68.25         73.16        28.54 o                         
  29   6 -16        158.60        165.13        46.50 o                         
  30   6 -16         60.81         24.83        31.16 o                         
  31   6 -16        268.82        281.73        43.64 o                         
  32   6 -16          5.84         15.48        31.78 o                         
  33   6 -16        488.37        536.78        47.82 o                         
   1   7 -16        121.04         77.54        19.80 o                         
   2   7 -16        229.01        199.55        23.20 o                         
   3   7 -16        550.80        623.07        33.40 o                         
   4   7 -16         42.37         23.86        17.83 o                         
   5   7 -16       1490.43       1525.90        49.41 o                         
   6   7 -16        143.45        155.44        22.47 o                         
   7   7 -16        328.51        275.82        26.03 o                         
   8   7 -16        403.20        344.12        28.44 o                         
   9   7 -16       1035.43        853.29        38.34 o                         
  10   7 -16        234.69        247.36        25.42 o                         
  11   7 -16        177.44        156.92        21.79 o                         
  12   7 -16        243.82        247.02        23.75 o                         
  13   7 -16       1845.34       1744.85        76.33 o                         
  14   7 -16        236.63        271.33        24.70 o                         
  15   7 -16       1028.17       1028.92        39.85 o                         
  16   7 -16        270.27        195.76        25.51 o                         
  17   7 -16       1789.96       1747.60        54.87 o                         
  18   7 -16         50.33         44.68        21.87 o                         
  19   7 -16        205.00        151.79        26.31 o                         
  20   7 -16         53.55         24.64        23.43 o                         
  21   7 -16       1140.91       1099.28        48.67 o                         
  22   7 -16        343.38        352.88        33.16 o                         
  23   7 -16        261.73        260.27        34.30 o                         
  24   7 -16        471.62        557.24        42.21 o                         
  25   7 -16        307.24        275.23        35.15 o                         
  26   7 -16        147.82        133.89        31.64 o                         
  27   7 -16        365.87        334.16        39.22 o                         
  28   7 -16        200.40        162.66        34.24 o                         
  29   7 -16         26.91         25.49        32.06 o                         
  30   7 -16        521.86        524.54        45.72 o                         
  31   7 -16         43.95         18.89        33.01 o                         
   0   8 -16       1937.90       1827.47        75.99 o                         
   1   8 -16        311.89        346.02        28.85 o                         
   2   8 -16        980.03        930.78        41.58 o                         
   3   8 -16        724.56        665.45        35.78 o                         
   4   8 -16        329.12        295.89        27.96 o                         
   5   8 -16       1779.44       1640.15        52.39 o                         
   6   8 -16        160.77        171.31        24.81 o                         
   7   8 -16        692.67        721.07        37.56 o                         
   8   8 -16       1861.49       1975.23        55.81 o                         
   9   8 -16        504.04        583.90        52.78 o                         
  10   8 -16        638.62        655.14        37.66 o                         
  11   8 -16       1262.83       1296.71        49.36 o                         
  12   8 -16         50.41         -8.20        20.67 o                         
  13   8 -16        563.89        587.88        36.88 o                         
  14   8 -16        441.57        492.21        34.82 o                         
  15   8 -16       4844.46       4963.51        95.29 o                         
  16   8 -16        821.80        835.15        48.24 o                         
  17   8 -16         24.40         12.92        23.72 o                         
  18   8 -16        157.62        114.12        32.90 o                         
  19   8 -16        222.24        338.49        46.39 o                         
  20   8 -16        691.58        659.94        53.58 o                         
  21   8 -16         31.32         43.83        27.37 o                         
  22   8 -16         97.51        128.49        31.71 o                         
  23   8 -16        238.48        214.22        34.51 o                         
  24   8 -16       1601.09       1747.59        71.12 o                         
  25   8 -16        970.80       1063.01        62.20 o                         
  26   8 -16        362.21        366.97        45.98 o                         
  27   8 -16         36.65         48.28        35.32 o                         
  28   8 -16         65.98         59.33        36.66 o                         
  29   8 -16        184.50        242.12        43.40 o                         
   1   9 -16        244.39        239.38        26.77 o                         
   2   9 -16       1185.42       1368.07        51.22 o                         
   3   9 -16          6.48         37.06        21.49 o                         
   4   9 -16       1142.55       1143.35        47.53 o                         
   5   9 -16        270.16        319.44        30.59 o                         
   6   9 -16        436.54        527.32        35.87 o                         
   7   9 -16       1628.10       1714.18        80.70 o                         
   8   9 -16       4167.05       4183.34        85.44 o                         
   9   9 -16       1308.91       1361.32        52.39 o                         
  10   9 -16        647.57        699.27        39.96 o                         
  11   9 -16         19.15         32.47        23.34 o                         
  12   9 -16        453.62        450.25        45.67 o                         
  13   9 -16        898.64        942.51        59.57 o                         
  14   9 -16       1932.68       1920.01        67.83 o                         
  15   9 -16        243.82        314.29        35.43 o                         
  16   9 -16        588.08        598.91        42.65 o                         
  17   9 -16        366.95        442.70        39.51 o                         
  18   9 -16       1034.87        925.25        53.00 o                         
  19   9 -16         70.52         58.25        29.34 o                         
  20   9 -16        198.56        184.66        33.53 o                         
  21   9 -16        125.02         58.48        31.38 o                         
  22   9 -16        317.35        379.26        40.97 o                         
  23   9 -16        156.09        144.93        34.38 o                         
  24   9 -16         96.12         66.27        33.04 o                         
  25   9 -16        203.89        175.75        37.01 o                         
  26   9 -16          8.27         -0.59        30.48 o                         
   0  10 -16        364.24        355.32        56.97 o                         
   1  10 -16         81.64         95.42        26.21 o                         
   2  10 -16        479.54        539.19        38.13 o                         
   3  10 -16       1428.98       1555.96        57.50 o                         
   4  10 -16        123.89        176.51        28.47 o                         
   5  10 -16        684.80        809.13        44.16 o                         
   6  10 -16        586.10        622.99        39.69 o                         
   7  10 -16        550.08        526.03        38.51 o                         
   8  10 -16        648.63        641.42        41.78 o                         
   9  10 -16        430.01        473.44        37.17 o                         
  10  10 -16       1369.28       1413.89        58.60 o                         
  11  10 -16         56.42        109.55        30.34 o                         
  12  10 -16        243.20        246.50        38.10 o                         
  13  10 -16       1849.03       1883.02        79.53 o                         
  14  10 -16         20.33         57.44        34.33 o                         
  15  10 -16        215.03        222.78        39.81 o                         
  16  10 -16        859.09        953.57        61.32 o                         
  17  10 -16        246.13        212.53        43.63 o                         
  18  10 -16        412.41        418.42        46.64 o                         
  19  10 -16        148.11        183.40        44.62 o                         
  20  10 -16          8.57          0.60        33.66 o                         
  21  10 -16        318.64        314.47        46.68 o                         
  22  10 -16          0.89         34.57        40.55 o                         
   1  11 -16          9.58         -8.07        29.17 o                         
   2  11 -16        407.56        482.76        46.07 o                         
   3  11 -16        566.88        635.21        50.11 o                         
   4  11 -16        904.12        936.97        57.81 o                         
   5  11 -16        655.99        685.49        52.51 o                         
   6  11 -16          2.01         -0.68        30.14 o                         
   7  11 -16         27.00        -28.00        29.33 o                         
   8  11 -16        790.85        723.51        54.60 o                         
   9  11 -16        692.18        692.81        53.98 o                         
  10  11 -16        128.55        104.23        37.22 o                         
  11  11 -16       1798.18       1988.00        84.09 o                         
  12  11 -16        267.28        250.94        48.26 o                         
  13  11 -16        233.25        196.27        63.66 o                         
  14  11 -16       1284.03       1547.33       107.76 o                         
  15  11 -16        235.66        191.39        44.96 o                         
  16  11 -16        333.08        334.92        52.41 o                         
  17  11 -16        613.20        739.32        66.09 o                         
   0  12 -16        913.79        993.59        89.28 o                         
   1  12 -16         54.77         85.07        37.37 o                         
   2  12 -16        236.47        210.96        42.37 o                         
   3  12 -16        102.56        113.44        38.15 o                         
   4  12 -16        541.72        590.78        53.56 o                         
   5  12 -16         34.68         29.76        35.22 o                         
   6  12 -16        897.98       1114.11        77.78 o                         
   7  12 -16        305.44        357.75        46.56 o                         
   2   0 -15       1023.62       1088.04        22.46 o                         
   4   0 -15       8735.15       8208.87        96.86 o                         
   6   0 -15       1037.42        884.50        29.42 o                         
   8   0 -15       5668.95       5497.53        82.00 o                         
  10   0 -15        567.39        512.41        25.71 o                         
  12   0 -15         87.98        242.50        20.84 o                         
  14   0 -15       3332.92       3351.70        66.32 o                         
  16   0 -15       1570.10       1397.89        59.18 o                         
  18   0 -15      19251.89      17986.96       230.91 o                         
  20   0 -15       7863.94       7885.75       129.07 o                         
  22   0 -15       1037.38       1104.82        51.01 o                         
  24   0 -15         88.64        111.95        26.74 o                         
  26   0 -15       2638.67       2839.06        84.29 o                         
  28   0 -15       2362.03       2157.94       160.07 o                         
  30   0 -15       1504.72       1683.27        74.41 o                         
  32   0 -15        352.26        361.40        57.49 o                         
  34   0 -15       1318.71       1306.15       152.18 o                         
  36   0 -15          8.71         21.41        61.23 o                         
  38   0 -15        336.59        438.16        95.24 o                         
   0   1 -15       4733.41       4050.74        50.62 o                         
   1   1 -15       2229.22       2180.03        28.15 o                         
   2   1 -15       2025.47       2104.15        32.38 o                         
   3   1 -15       2411.64       2138.12        32.05 o                         
   4   1 -15       1480.62       1572.81        27.20 o                         
   5   1 -15       2285.71       2410.06        34.58 o                         
   6   1 -15        359.65        390.74        19.69 o                         
   7   1 -15       1810.14       1992.53        34.25 o                         
   8   1 -15       1211.03       1094.68        31.42 o                         
   9   1 -15        127.93        131.16        13.38 o                         
  10   1 -15       2026.75       1947.19        35.43 o                         
  11   1 -15        316.83        337.58        18.29 o                         
  12   1 -15       1338.80       1285.89        38.45 o                         
  13   1 -15         14.56         19.02        10.12 o                         
  14   1 -15       1982.18       1883.67        33.61 o                         
  15   1 -15          5.22         22.08        11.33 o                         
  16   1 -15       2506.30       2369.58        39.84 o                         
  17   1 -15         68.42         60.01        16.74 o                         
  18   1 -15       2598.39       2368.41        41.60 o                         
  19   1 -15       2785.23       2664.29        45.24 o                         
  20   1 -15        945.49        964.31        33.07 o                         
  21   1 -15         76.48         49.80        16.28 o                         
  22   1 -15         60.07         55.53        18.05 o                         
  23   1 -15        826.05        794.62        32.60 o                         
  24   1 -15         15.72         -0.93        16.31 o                         
  25   1 -15        458.58        467.91        28.17 o                         
  26   1 -15          4.59         36.86        17.45 o                         
  27   1 -15       2408.95       2245.93        66.63 o                         
  28   1 -15        151.49        150.98        24.62 o                         
  29   1 -15       1220.14       1186.19        58.51 o                         
  30   1 -15        281.78        251.61        34.57 o                         
  31   1 -15        315.29        339.54        39.68 o                         
  32   1 -15        107.74         86.50        31.88 o                         
  33   1 -15       1150.05       1050.27        59.60 o                         
  34   1 -15         94.79        106.46        37.85 o                         
  35   1 -15        365.58        309.69        48.43 o                         
  36   1 -15        710.63        636.77        89.79 o                         
  37   1 -15        122.67        120.56        49.62 o                         
  38   1 -15        260.45        225.72        76.28 o                         
  39   1 -15        620.12        694.22        77.69 o                         
   1   2 -15       8482.46       8210.41        74.68 o                         
   2   2 -15       1184.43       1319.30        25.80 o                         
   3   2 -15      16679.34      17227.32       146.89 o                         
   4   2 -15       2369.83       2622.43        37.12 o                         
   5   2 -15      12994.23      12834.99       115.58 o                         
   6   2 -15       2172.50       2362.47        45.39 o                         
   7   2 -15       1583.00       1578.56        29.42 o                         
   8   2 -15        950.17       1086.82        25.60 o                         
   9   2 -15       1654.09       1607.34        35.76 o                         
  10   2 -15         90.36         73.05        12.16 o                         
  11   2 -15        474.40        493.02        22.26 o                         
  12   2 -15        376.28        408.74        20.44 o                         
  13   2 -15       1511.60       1511.16        34.11 o                         
  14   2 -15       1214.38       1293.98        32.31 o                         
  15   2 -15        273.91        244.54        18.02 o                         
  16   2 -15        193.35        235.83        16.72 o                         
  17   2 -15        848.45        849.66        26.03 o                         
  18   2 -15       1210.25       1062.17        30.72 o                         
  19   2 -15       5303.61       5086.21        74.61 o                         
  20   2 -15       2006.19       2092.56        47.80 o                         
  21   2 -15       6702.31       6647.20       144.17 o                         
  22   2 -15         25.34         35.53        19.43 o                         
  23   2 -15        587.46        535.82        27.90 o                         
  24   2 -15        140.14        138.43        21.54 o                         
  25   2 -15       1780.92       1768.28        71.13 o                         
  26   2 -15        167.07        186.33        28.09 o                         
  27   2 -15        561.96        588.29        39.49 o                         
  28   2 -15        355.21        380.29        35.79 o                         
  29   2 -15         99.34         80.90        37.10 o                         
  30   2 -15         33.10          3.37        26.74 o                         
  31   2 -15        647.53        649.15        49.19 o                         
  32   2 -15        238.20        194.68        36.04 o                         
  33   2 -15        576.37        447.68        46.50 o                         
  34   2 -15         92.03         55.16        34.08 o                         
  35   2 -15         93.85         99.22        36.95 o                         
  36   2 -15        130.01        157.24        49.50 o                         
  37   2 -15         41.41         10.81        37.51 o                         
  38   2 -15        225.08        159.58        46.85 o                         
   0   3 -15      15388.72      15834.94       172.85 o                         
   1   3 -15       8018.62       8089.76        74.13 o                         
   2   3 -15       3199.21       3086.35        41.64 o                         
   3   3 -15       3071.47       3040.74        41.53 o                         
   4   3 -15        270.61        227.91        14.69 o                         
   5   3 -15        107.06        103.63        11.94 o                         
   6   3 -15       2509.95       2603.44        38.68 o                         
   7   3 -15        817.38        787.16        23.50 o                         
   8   3 -15        473.69        522.06        20.27 o                         
   9   3 -15         23.81         45.02        11.02 o                         
  10   3 -15       1820.39       1872.58        33.46 o                         
  11   3 -15        153.14        132.57        18.22 o                         
  12   3 -15        362.19        478.16        20.69 o                         
  13   3 -15       2307.35       2241.15        39.74 o                         
  14   3 -15         26.44         52.63        12.47 o                         
  15   3 -15        835.62        959.36        30.05 o                         
  16   3 -15        257.60        224.47        18.08 o                         
  17   3 -15       2898.79       2738.73        58.79 o                         
  18   3 -15       1066.58       1165.05        44.04 o                         
  19   3 -15       1399.33       1252.71        47.41 o                         
  20   3 -15        330.86        299.90        33.10 o                         
  21   3 -15        401.65        408.86        33.60 o                         
  22   3 -15       3245.41       3093.30        68.95 o                         
  23   3 -15       1233.77       1311.73        52.65 o                         
  24   3 -15       2087.60       2119.73        62.17 o                         
  25   3 -15        781.75        727.22        43.29 o                         
  26   3 -15        146.27        185.37        30.58 o                         
  27   3 -15         53.03         55.27        26.93 o                         
  28   3 -15       1655.41       1610.10        82.75 o                         
  29   3 -15       1478.06       1327.57        59.22 o                         
  30   3 -15        549.78        630.01        60.21 o                         
  31   3 -15        154.92        162.09        34.07 o                         
  32   3 -15        765.05        852.37        66.94 o                         
  33   3 -15         71.17         58.22        33.37 o                         
  34   3 -15        246.64        299.04        42.90 o                         
  35   3 -15        966.35        912.53        83.27 o                         
  36   3 -15        285.79        279.43        45.25 o                         
  37   3 -15        986.34       1010.38        73.08 o                         
  38   3 -15         32.50         54.57        42.41 o                         
   1   4 -15        111.23        132.84        13.79 o                         
   2   4 -15       1776.89       1713.20        40.48 o                         
   3   4 -15        987.87       1012.73        27.79 o                         
   4   4 -15       1918.48       1687.93        33.01 o                         
   5   4 -15        271.00        242.46        17.70 o                         
   6   4 -15       2126.59       2071.94        39.13 o                         
   7   4 -15        336.95        376.29        20.90 o                         
   8   4 -15        225.52        232.86        18.67 o                         
   9   4 -15        427.17        414.21        24.01 o                         
  10   4 -15        131.58        133.78        18.17 o                         
  11   4 -15       1252.67       1438.42        40.27 o                         
  12   4 -15       1533.07       1635.62        40.86 o                         
  13   4 -15       3894.24       3447.98        59.90 o                         
  14   4 -15        238.15        243.11        22.85 o                         
  15   4 -15        443.55        379.61        26.13 o                         
  16   4 -15       3354.02       3126.13        64.71 o                         
  17   4 -15        812.61        791.65        37.14 o                         
  18   4 -15       2932.83       2918.17        59.62 o                         
  19   4 -15       1042.41       1144.70        44.25 o                         
  20   4 -15         71.58         80.65        21.06 o                         
  21   4 -15          5.54         22.24        21.44 o                         
  22   4 -15         35.01         15.78        21.85 o                         
  23   4 -15        229.26        205.69        28.88 o                         
  24   4 -15       2809.93       2805.29        70.09 o                         
  25   4 -15        188.84        226.40        32.09 o                         
  26   4 -15       1547.39       1679.12        63.67 o                         
  27   4 -15        696.02        717.93        45.58 o                         
  28   4 -15       2245.23       2150.50        71.81 o                         
  29   4 -15        505.59        485.25        41.21 o                         
  30   4 -15        724.32        731.39        48.75 o                         
  31   4 -15        816.85        886.49        53.53 o                         
  32   4 -15       1501.12       1494.38        67.67 o                         
  33   4 -15        145.86        160.36        36.43 o                         
  34   4 -15        361.29        350.86        45.84 o                         
  35   4 -15        290.59        236.60        43.66 o                         
  36   4 -15        906.80        904.32        63.97 o                         
  37   4 -15        184.10        173.57        43.06 o                         
   0   5 -15       1266.91       1246.34        43.91 o                         
   1   5 -15       7415.65       6760.52        75.52 o                         
   2   5 -15       3146.22       2956.70        50.53 o                         
   3   5 -15       4388.20       4188.78        55.19 o                         
   4   5 -15        344.70        337.31        19.31 o                         
   5   5 -15       3691.00       3516.66        50.90 o                         
   6   5 -15       1626.57       1534.42        34.31 o                         
   7   5 -15        706.99        688.47        37.09 o                         
   8   5 -15       1604.24       1644.50        36.33 o                         
   9   5 -15        170.65        170.25        17.05 o                         
  10   5 -15        138.46        116.52        21.04 o                         
  11   5 -15       1405.57       1432.37        36.26 o                         
  12   5 -15        610.50        575.80        26.20 o                         
  13   5 -15        989.14        842.20        32.98 o                         
  14   5 -15        288.61        312.66        24.41 o                         
  15   5 -15       4416.04       4287.62        67.62 o                         
  16   5 -15       2499.53       2497.33        54.49 o                         
  17   5 -15        595.99        522.61        31.29 o                         
  18   5 -15        616.70        609.16        33.10 o                         
  19   5 -15        761.45        679.50        35.27 o                         
  20   5 -15        586.30        579.59        41.24 o                         
  21   5 -15       1328.39       1233.14        46.78 o                         
  22   5 -15        493.36        462.08        33.12 o                         
  23   5 -15         15.86          8.24        21.37 o                         
  24   5 -15        760.21        667.16        56.88 o                         
  25   5 -15       1941.10       1885.77        62.27 o                         
  26   5 -15        159.82        174.85        28.23 o                         
  27   5 -15        520.47        513.04        38.42 o                         
  28   5 -15        763.16        755.65        44.24 o                         
  29   5 -15        115.12        148.59        30.36 o                         
  30   5 -15        972.96        958.58        50.89 o                         
  31   5 -15         22.40         35.73        30.97 o                         
  32   5 -15         39.76         54.27        28.72 o                         
  33   5 -15        215.97        323.38        38.94 o                         
  34   5 -15        354.22        409.04        42.92 o                         
  35   5 -15        655.95        741.47        55.48 o                         
  36   5 -15        514.62        506.87        50.01 o                         
   1   6 -15        836.09        728.39        26.39 o                         
   2   6 -15       4410.91       4349.56        65.77 o                         
   3   6 -15       3924.62       3653.07        52.37 o                         
   4   6 -15        539.94        649.02        25.57 o                         
   5   6 -15        261.75        316.10        20.07 o                         
   6   6 -15       2582.12       2367.96        42.23 o                         
   7   6 -15       1186.50       1048.30        31.94 o                         
   8   6 -15       2306.06       2464.08        45.38 o                         
   9   6 -15        698.76        728.48        28.20 o                         
  10   6 -15        317.11        275.32        20.24 o                         
  11   6 -15        104.21        105.53        16.99 o                         
  12   6 -15       1054.85        953.66        33.20 o                         
  13   6 -15       1330.34       1179.01        37.16 o                         
  14   6 -15         13.27        -14.99        14.99 o                         
  15   6 -15        118.07        142.18        19.73 o                         
  16   6 -15        183.86        175.73        20.10 o                         
  17   6 -15        383.15        459.17        33.62 o                         
  18   6 -15       1517.05       1490.32        46.58 o                         
  19   6 -15         85.52         88.86        21.86 o                         
  20   6 -15        212.47        187.50        25.13 o                         
  21   6 -15       1292.45       1259.50        46.06 o                         
  22   6 -15        101.68         73.02        23.02 o                         
  23   6 -15        207.54        262.91        29.58 o                         
  24   6 -15       1391.09       1435.43        54.06 o                         
  25   6 -15        568.34        561.00        38.95 o                         
  26   6 -15        141.71        133.95        30.81 o                         
  27   6 -15        701.23        702.13        46.58 o                         
  28   6 -15        134.54        121.32        31.09 o                         
  29   6 -15        258.25        218.43        35.08 o                         
  30   6 -15        772.21        699.34        48.62 o                         
  31   6 -15        394.61        367.28        41.58 o                         
  32   6 -15       1095.32       1137.35        60.75 o                         
  33   6 -15        339.61        271.57        39.81 o                         
  34   6 -15        225.28        149.24        39.11 o                         
   0   7 -15       6180.98       6039.54       124.08 o                         
   1   7 -15       2796.25       2771.71        56.20 o                         
   2   7 -15       2430.99       2386.28        52.39 o                         
   3   7 -15       1533.56       1554.83        46.73 o                         
   4   7 -15         57.58         98.40        19.95 o                         
   5   7 -15         25.87         62.25        19.63 o                         
   6   7 -15        884.29        976.42        39.63 o                         
   7   7 -15       3372.85       3363.43        63.65 o                         
   8   7 -15        786.46        720.54        55.44 o                         
   9   7 -15        281.11        282.54        24.04 o                         
  10   7 -15          3.75         -8.17        15.57 o                         
  11   7 -15       2445.78       2440.66        56.73 o                         
  12   7 -15        160.98        133.71        20.05 o                         
  13   7 -15       3015.59       2823.80        55.20 o                         
  14   7 -15       2036.09       1871.89        66.55 o                         
  15   7 -15       1775.92       1775.84        55.80 o                         
  16   7 -15        452.33        427.92        30.74 o                         
  17   7 -15        620.61        606.21        35.94 o                         
  18   7 -15       1362.06       1359.37        50.68 o                         
  19   7 -15        828.44        758.54        39.95 o                         
  20   7 -15        473.28        422.45        32.28 o                         
  21   7 -15        917.14        903.16        44.40 o                         
  22   7 -15        101.70        141.42        26.76 o                         
  23   7 -15       1214.55       1290.43        53.46 o                         
  24   7 -15       1239.90       1284.69        53.85 o                         
  25   7 -15        155.52        150.59        30.52 o                         
  26   7 -15        374.40        310.02        36.36 o                         
  27   7 -15        109.91         66.63        29.11 o                         
  28   7 -15        207.69        183.46        34.05 o                         
  29   7 -15        324.24        286.87        38.72 o                         
  30   7 -15        664.50        692.11        50.35 o                         
  31   7 -15        222.63        258.88        38.98 o                         
  32   7 -15          9.06        -29.04        31.01 o                         
   1   8 -15         22.04         14.13        22.90 o                         
   2   8 -15        188.63        162.98        23.82 o                         
   3   8 -15         71.99        100.99        22.82 o                         
   4   8 -15       1647.84       1605.77        50.21 o                         
   5   8 -15       2372.56       2410.18        56.86 o                         
   6   8 -15         75.00         93.42        21.91 o                         
   7   8 -15        169.82        191.67        24.75 o                         
   8   8 -15        404.13        406.00        29.66 o                         
   9   8 -15        878.99        968.20        50.73 o                         
  10   8 -15       2061.78       2072.35        55.78 o                         
  11   8 -15        104.65        133.17        23.53 o                         
  12   8 -15        928.28        898.46        42.28 o                         
  13   8 -15        656.20        572.49        35.30 o                         
  14   8 -15       1020.43        986.60        44.06 o                         
  15   8 -15       1060.21       1009.94        51.20 o                         
  16   8 -15       2420.74       2297.30        67.91 o                         
  17   8 -15       1368.25       1421.45        58.49 o                         
  18   8 -15        214.82        258.76        32.02 o                         
  19   8 -15       1438.30       1485.32        60.32 o                         
  20   8 -15        437.41        477.22        38.91 o                         
  21   8 -15        468.27        435.40        40.01 o                         
  22   8 -15        366.80        362.86        37.66 o                         
  23   8 -15         61.93         31.44        36.36 o                         
  24   8 -15         72.46         79.08        32.17 o                         
  25   8 -15         97.74        105.55        30.98 o                         
  26   8 -15        301.22        284.69        37.32 o                         
  27   8 -15        648.21        697.65        62.87 o                         
  28   8 -15         63.46         94.19        37.78 o                         
  29   8 -15        591.65        522.89        50.94 o                         
  30   8 -15         86.08        119.58        39.85 o                         
   0   9 -15        230.52        228.55        39.87 o                         
   1   9 -15         11.11          9.34        20.02 o                         
   2   9 -15        549.60        486.62        33.44 o                         
   3   9 -15        156.26        126.31        24.49 o                         
   4   9 -15       3738.47       3821.93        74.15 o                         
   5   9 -15        783.57        860.05        55.67 o                         
   6   9 -15        810.95        798.09        40.77 o                         
   7   9 -15        180.82        238.97        26.84 o                         
   8   9 -15        932.69        948.28        44.35 o                         
   9   9 -15         72.04         79.63        28.92 o                         
  10   9 -15        596.83        577.24        37.53 o                         
  11   9 -15         24.13         45.56        22.96 o                         
  12   9 -15       2075.24       2226.32        65.82 o                         
  13   9 -15        214.01        251.54        28.82 o                         
  14   9 -15       2354.95       2323.15        68.01 o                         
  15   9 -15        217.20        170.92        29.97 o                         
  16   9 -15       2383.73       2488.04        75.12 o                         
  17   9 -15        260.99        286.54        46.75 o                         
  18   9 -15       1386.31       1345.72        74.78 o                         
  19   9 -15        686.22        655.44        46.41 o                         
  20   9 -15         78.95         47.26        30.47 o                         
  21   9 -15        216.06        213.98        34.67 o                         
  22   9 -15        141.16        130.86        49.96 o                         
  23   9 -15        187.00        236.27        35.47 o                         
  24   9 -15        481.55        488.69        43.90 o                         
  25   9 -15        339.54        305.45        40.00 o                         
  26   9 -15        101.88        126.58        37.03 o                         
  27   9 -15         36.30         60.05        34.18 o                         
   1  10 -15         98.00         78.03        25.01 o                         
   2  10 -15        632.27        711.37        40.85 o                         
   3  10 -15       1402.68       1486.33        55.70 o                         
   4  10 -15        436.07        507.55        36.68 o                         
   5  10 -15        467.62        495.03        35.79 o                         
   6  10 -15         52.97         89.28        25.04 o                         
   7  10 -15        809.03        857.46        44.95 o                         
   8  10 -15        500.49        577.31        39.68 o                         
   9  10 -15         72.70         76.17        27.63 o                         
  10  10 -15        184.10        173.32        32.50 o                         
  11  10 -15        279.10        281.34        36.16 o                         
  12  10 -15        489.81        574.01        44.65 o                         
  13  10 -15       1133.73       1217.35        58.80 o                         
  14  10 -15          5.50         36.41        30.67 o                         
  15  10 -15       4674.96       4791.88       111.08 o                         
  16  10 -15        324.76        455.67        47.98 o                         
  17  10 -15        166.92        202.81        37.66 o                         
  18  10 -15       1008.10       1056.66        66.06 o                         
  19  10 -15        792.42        823.81        58.38 o                         
  20  10 -15        187.04         90.53        37.55 o                         
  21  10 -15         35.01         45.65        34.87 o                         
  22  10 -15        230.83        273.04        69.37 o                         
  23  10 -15        116.02        146.12        39.70 o                         
   0  11 -15         77.95         90.83        67.92 o                         
   1  11 -15         21.82         40.20        29.91 o                         
   2  11 -15         46.63         27.19        39.89 o                         
   3  11 -15        898.23        931.07        57.73 o                         
   4  11 -15        612.50        652.62        51.20 o                         
   5  11 -15        106.29        144.91        37.12 o                         
   6  11 -15         50.59         19.54        30.22 o                         
   7  11 -15        158.79        131.46        35.65 o                         
   8  11 -15        290.45        295.79        59.86 o                         
   9  11 -15        920.75        981.41        60.27 o                         
  10  11 -15        466.77        559.41        51.55 o                         
  11  11 -15         59.54         83.41        34.06 o                         
  12  11 -15        771.83        770.67        57.36 o                         
  13  11 -15       2765.17       2936.48       108.88 o                         
  14  11 -15        818.33        858.57        65.81 o                         
  15  11 -15        637.29        817.76        65.06 o                         
  16  11 -15        357.66        358.34        53.77 o                         
  17  11 -15        135.48        168.89        44.98 o                         
  18  11 -15        313.79        265.91        51.00 o                         
   1  12 -15        307.02        314.23        43.53 o                         
   2  12 -15        165.26        104.77        35.27 o                         
   3  12 -15        115.69        104.03        34.17 o                         
   4  12 -15         36.95         22.30        32.75 o                         
   5  12 -15        129.39        124.68        38.10 o                         
   6  12 -15        109.76         80.20        37.18 o                         
   7  12 -15        229.04        243.66        43.76 o                         
   8  12 -15        328.33        306.52        51.68 o                         
   9  12 -15         46.47         62.18        35.45 o                         
  10  12 -15        802.36        847.36        59.95 o                         
   0   0 -14        173.59        229.15        18.34 o                         
   2   0 -14       2885.90       2871.43        49.27 o                         
   4   0 -14        812.25        751.61        23.33 o                         
   6   0 -14       7099.85       6806.14        82.28 o                         
   8   0 -14        768.72        810.51        27.90 o                         
  10   0 -14         87.07        120.02        16.36 o                         
  12   0 -14        946.34       1118.24        36.77 o                         
  14   0 -14       5966.65       5799.48        93.98 o                         
  16   0 -14      11086.79      10880.31       151.41 o                         
  18   0 -14       2168.38       2116.46        79.64 o                         
  20   0 -14       6277.13       5968.10       105.96 o                         
  22   0 -14         10.41         31.95        22.83 o                         
  24   0 -14         78.00         86.27        25.63 o                         
  26   0 -14        749.85        728.00        49.91 o                         
  28   0 -14       1535.91       1470.88        72.99 o                         
  30   0 -14        302.56        287.02        40.41 o                         
  32   0 -14       3134.62       3221.37       100.26 o                         
  34   0 -14        857.65        840.64        77.66 o                         
  36   0 -14        826.74        822.08       105.17 o                         
  38   0 -14       1807.17       1669.25       150.87 o                         
  40   0 -14        289.87        232.82        79.53 o                         
   1   1 -14       3906.24       3770.65        40.72 o                         
   2   1 -14       1639.09       1596.86        26.01 o                         
   3   1 -14        129.28        171.32        12.04 o                         
   4   1 -14          5.03         -0.18         8.00 o                         
   5   1 -14        373.04        499.51        17.52 o                         
   6   1 -14        615.27        519.63        19.39 o                         
   7   1 -14        285.27        329.18        16.41 o                         
   8   1 -14       2321.16       2531.40        38.75 o                         
   9   1 -14          2.30        -11.73        14.78 o                         
  10   1 -14          9.20         -2.71         9.84 o                         
  11   1 -14          3.85          6.25         8.28 o                         
  12   1 -14        555.10        504.61        18.08 o                         
  13   1 -14        440.54        401.17        17.51 o                         
  14   1 -14       2278.14       2309.40        41.03 o                         
  15   1 -14        307.86        312.24        17.48 o                         
  16   1 -14       1380.92       1393.91        31.40 o                         
  17   1 -14       1667.95       1497.20        33.33 o                         
  18   1 -14        994.16        867.39        30.96 o                         
  19   1 -14        664.12        652.62        26.24 o                         
  20   1 -14        157.05        156.99        17.48 o                         
  21   1 -14       2433.26       2249.92        45.64 o                         
  22   1 -14         31.46         29.47        15.92 o                         
  23   1 -14        469.13        459.88        30.02 o                         
  24   1 -14       1087.46       1087.93        38.28 o                         
  25   1 -14        592.97        493.18        30.66 o                         
  26   1 -14        155.37        172.19        21.91 o                         
  27   1 -14        363.75        260.45        25.12 o                         
  28   1 -14        693.45        588.29        34.34 o                         
  29   1 -14         93.66         57.53        21.54 o                         
  30   1 -14        533.90        598.23        40.07 o                         
  31   1 -14       1869.65       1847.54        63.01 o                         
  32   1 -14         40.65        122.79        29.20 o                         
  33   1 -14       1103.63        958.22        70.55 o                         
  34   1 -14         52.36         63.72        34.13 o                         
  35   1 -14        140.87        137.57        35.33 o                         
  36   1 -14       1051.03        909.64        75.02 o                         
  37   1 -14        567.20        513.70        57.86 o                         
  38   1 -14        221.19        315.83        60.68 o                         
  39   1 -14        134.40        154.73        51.00 o                         
   0   2 -14      18612.08      19340.18       204.19 o                         
   1   2 -14      12577.06      12963.65       106.79 o                         
   2   2 -14       2048.05       2059.94        31.58 o                         
   3   2 -14       8679.81       8612.91        81.92 o                         
   4   2 -14       2638.73       2559.74        44.82 o                         
   5   2 -14         14.66         24.82         9.30 o                         
   6   2 -14       1450.56       1454.93        26.85 o                         
   7   2 -14       3549.08       3607.71        45.65 o                         
   8   2 -14       2101.18       2237.78        34.88 o                         
   9   2 -14        474.71        424.27        20.29 o                         
  10   2 -14          0.68          3.19        12.62 o                         
  11   2 -14       1930.73       2152.57        37.64 o                         
  12   2 -14        324.04        316.86        18.75 o                         
  13   2 -14       1072.67       1034.03        29.60 o                         
  14   2 -14        276.89        288.74        27.33 o                         
  15   2 -14       1106.73       1077.94        27.17 o                         
  16   2 -14       1427.33       1346.46        39.82 o                         
  17   2 -14       1268.75       1292.73        31.79 o                         
  18   2 -14       2861.81       2628.09        45.35 o                         
  19   2 -14       4488.23       4189.71        60.13 o                         
  20   2 -14       4043.82       3936.66        58.96 o                         
  21   2 -14       1256.10       1115.08        34.19 o                         
  22   2 -14       3337.31       3140.15        54.16 o                         
  23   2 -14         13.24          6.77        15.17 o                         
  24   2 -14        164.43        188.22        20.35 o                         
  25   2 -14        616.30        615.37        34.19 o                         
  26   2 -14        893.28        832.23        40.81 o                         
  27   2 -14        577.50        545.84        34.82 o                         
  28   2 -14        315.10        286.93        28.61 o                         
  29   2 -14        529.73        533.38        43.60 o                         
  30   2 -14         18.79         68.43        29.47 o                         
  31   2 -14        640.92        644.53        49.41 o                         
  32   2 -14         74.84         92.76        31.83 o                         
  33   2 -14        317.22        293.47        41.27 o                         
  34   2 -14         29.83         52.49        36.65 o                         
  35   2 -14       1409.29       1733.57        79.56 o                         
  36   2 -14        113.53         84.11        37.08 o                         
  37   2 -14        620.87        593.46        53.28 o                         
  38   2 -14         82.52         59.50        39.33 o                         
  39   2 -14        466.07        544.16        61.06 o                         
   1   3 -14        137.93        133.75        10.36 o                         
   2   3 -14       7382.40       7430.60        68.23 o                         
   3   3 -14        688.56        719.27        21.21 o                         
   4   3 -14       3633.62       3607.83        45.40 o                         
   5   3 -14       1275.13       1304.40        26.54 o                         
   6   3 -14        943.85        977.11        24.41 o                         
   7   3 -14       1029.14       1094.67        25.62 o                         
   8   3 -14        384.60        452.93        18.42 o                         
   9   3 -14        701.37        716.30        22.04 o                         
  10   3 -14       1105.28       1106.41        35.26 o                         
  11   3 -14        409.35        411.29        18.29 o                         
  12   3 -14       1264.54       1393.59        30.71 o                         
  13   3 -14        709.90        729.07        23.39 o                         
  14   3 -14        985.16        995.53        39.51 o                         
  15   3 -14       1648.52       1506.87        38.23 o                         
  16   3 -14       2211.59       2052.22        40.42 o                         
  17   3 -14       1062.89       1094.45        41.49 o                         
  18   3 -14       3706.88       3639.41        75.69 o                         
  19   3 -14        319.70        342.96        27.87 o                         
  20   3 -14        744.09        824.54        39.75 o                         
  21   3 -14       3283.68       3244.75        60.27 o                         
  22   3 -14         32.24         33.08        17.08 o                         
  23   3 -14         24.87         -2.64        17.15 o                         
  24   3 -14       1656.72       1475.53        61.67 o                         
  25   3 -14       1562.73       1473.95        67.54 o                         
  26   3 -14        326.53        349.13        34.69 o                         
  27   3 -14        608.76        584.53        48.43 o                         
  28   3 -14       1499.01       1397.62        59.08 o                         
  29   3 -14        171.66        197.49        31.88 o                         
  30   3 -14        675.97        643.48        45.15 o                         
  31   3 -14        520.88        527.29        43.00 o                         
  32   3 -14        196.65        194.23        35.90 o                         
  33   3 -14        462.97        429.56        45.58 o                         
  34   3 -14        516.64        432.25        48.23 o                         
  35   3 -14          8.64        -17.99        32.05 o                         
  36   3 -14        210.61        174.09        40.99 o                         
  37   3 -14        570.86        513.81        53.12 o                         
  38   3 -14        190.24        288.89        47.19 o                         
   0   4 -14       2771.13       2503.15        54.23 o                         
   1   4 -14         53.45         44.46        11.71 o                         
   2   4 -14        664.89        734.98        23.24 o                         
   3   4 -14       1250.35       1271.40        28.26 o                         
   4   4 -14       2994.10       3024.72        43.57 o                         
   5   4 -14       1430.94       1439.40        30.47 o                         
   6   4 -14        470.13        417.03        19.93 o                         
   7   4 -14        742.37        799.51        25.72 o                         
   8   4 -14       3094.74       3153.41        56.19 o                         
   9   4 -14       1096.71       1105.31        32.24 o                         
  10   4 -14        125.74        163.74        17.26 o                         
  11   4 -14        328.42        280.21        19.91 o                         
  12   4 -14        461.20        430.99        23.81 o                         
  13   4 -14       3255.26       3265.13        54.10 o                         
  14   4 -14       1754.32       1760.34        43.44 o                         
  15   4 -14        164.03        133.72        20.54 o                         
  16   4 -14       2213.83       2167.41        49.51 o                         
  17   4 -14       3657.37       3398.49        62.19 o                         
  18   4 -14       1616.93       1778.12        49.23 o                         
  19   4 -14        823.62        791.81        36.17 o                         
  20   4 -14       1067.67       1157.21        57.67 o                         
  21   4 -14       1164.62        972.21        44.30 o                         
  22   4 -14       2099.45       2008.24        60.67 o                         
  23   4 -14        758.72        665.59        39.87 o                         
  24   4 -14       1028.00       1037.77        48.78 o                         
  25   4 -14        104.68        115.34        35.99 o                         
  26   4 -14        844.65        896.22        47.36 o                         
  27   4 -14        563.10        681.97        46.64 o                         
  28   4 -14       2060.65       1867.76        67.89 o                         
  29   4 -14        775.93        823.04        49.99 o                         
  30   4 -14        534.11        636.86        56.65 o                         
  31   4 -14        399.64        398.77        52.13 o                         
  32   4 -14        720.18        737.06        65.42 o                         
  33   4 -14        749.94        731.61        53.30 o                         
  34   4 -14       1172.64       1299.21        70.38 o                         
  35   4 -14        338.79        375.43        48.61 o                         
  36   4 -14       1179.86       1397.04        95.46 o                         
  37   4 -14         72.27         33.86        37.89 o                         
  38   4 -14       1449.27       1481.28        82.40 o                         
   1   5 -14       2808.83       2671.05        41.42 o                         
   2   5 -14       3893.78       3691.84        53.76 o                         
   3   5 -14       1747.81       1634.16        33.23 o                         
   4   5 -14       5619.09       5324.28        63.76 o                         
   5   5 -14        705.17        733.83        25.38 o                         
   6   5 -14        315.24        279.54        19.31 o                         
   7   5 -14        195.61        164.94        15.97 o                         
   8   5 -14        472.06        437.20        21.76 o                         
   9   5 -14        399.88        349.05        20.28 o                         
  10   5 -14        196.09        183.87        17.27 o                         
  11   5 -14        506.37        513.67        27.30 o                         
  12   5 -14       3462.45       3134.56        50.00 o                         
  13   5 -14        955.63       1033.69        33.02 o                         
  14   5 -14        721.37        663.19        27.61 o                         
  15   5 -14       3812.26       3487.91        64.24 o                         
  16   5 -14        943.67        930.54        35.78 o                         
  17   5 -14        969.87        969.88        37.01 o                         
  18   5 -14       3656.54       3467.83        61.82 o                         
  19   5 -14       1301.64       1300.11        56.72 o                         
  20   5 -14         44.99         31.15        19.67 o                         
  21   5 -14       2111.07       2193.23        55.88 o                         
  22   5 -14       2186.60       2003.46        55.91 o                         
  23   5 -14        923.64        957.17        43.47 o                         
  24   5 -14        136.32         95.03        24.58 o                         
  25   5 -14        974.93       1027.09        46.92 o                         
  26   5 -14        237.59        283.33        31.00 o                         
  27   5 -14        142.98        126.84        26.71 o                         
  28   5 -14       1433.92       1417.72        65.09 o                         
  29   5 -14        680.30        618.71        41.83 o                         
  30   5 -14         66.36         42.50        26.23 o                         
  31   5 -14        615.43        596.73        43.09 o                         
  32   5 -14       1589.98       1719.47        66.83 o                         
  33   5 -14        388.77        400.49        39.02 o                         
  34   5 -14        412.46        465.83        41.77 o                         
  35   5 -14        196.41        157.38        36.83 o                         
  36   5 -14        114.94         73.86        37.27 o                         
   0   6 -14       6664.34       6288.47       102.88 o                         
   1   6 -14       9830.47       9290.81        95.81 o                         
   2   6 -14       4774.81       4569.67        58.67 o                         
   3   6 -14       2250.94       2181.63        38.69 o                         
   4   6 -14        363.41        401.62        26.66 o                         
   5   6 -14        104.37         95.60        16.93 o                         
   6   6 -14       2489.27       2490.90        42.53 o                         
   7   6 -14        465.69        431.58        21.73 o                         
   8   6 -14        607.37        659.79        25.72 o                         
   9   6 -14        865.35        942.10        30.90 o                         
  10   6 -14       8764.16       8298.16       106.47 o                         
  11   6 -14       1665.47       1795.78        39.08 o                         
  12   6 -14        649.81        583.30        29.66 o                         
  13   6 -14       2595.88       2503.23        46.13 o                         
  14   6 -14        630.12        629.46        28.81 o                         
  15   6 -14         78.46         75.15        17.28 o                         
  16   6 -14        166.47        171.09        20.03 o                         
  17   6 -14        439.67        450.32        28.52 o                         
  18   6 -14        649.43        678.95        33.97 o                         
  19   6 -14       1560.38       1617.34        53.39 o                         
  20   6 -14        327.91        376.71        28.73 o                         
  21   6 -14       2034.31       1932.94        52.47 o                         
  22   6 -14         49.54         16.37        19.75 o                         
  23   6 -14        397.07        454.41        36.32 o                         
  24   6 -14       1459.19       1476.17        59.72 o                         
  25   6 -14         91.19         58.13        24.29 o                         
  26   6 -14       1297.24       1242.39        66.39 o                         
  27   6 -14         62.10         39.20        25.06 o                         
  28   6 -14        234.06        231.64        33.81 o                         
  29   6 -14       1710.64       1707.05        67.80 o                         
  30   6 -14        432.73        433.17        41.29 o                         
  31   6 -14        287.16        290.94        38.57 o                         
  32   6 -14         82.34         50.68        38.20 o                         
  33   6 -14          3.57         -7.97        30.79 o                         
  34   6 -14        225.61        214.32        39.05 o                         
  35   6 -14       1662.50       1826.25        78.31 o                         
   1   7 -14         27.39         20.55        16.89 o                         
   2   7 -14       2336.27       2263.18        58.31 o                         
   3   7 -14        967.72        942.28        37.73 o                         
   4   7 -14        911.92        944.78        38.06 o                         
   5   7 -14         14.05         16.63        17.66 o                         
   6   7 -14       1068.80       1020.18        39.54 o                         
   7   7 -14       2769.20       2699.40        56.31 o                         
   8   7 -14       4133.01       3992.49        68.81 o                         
   9   7 -14        256.38        212.27        19.86 o                         
  10   7 -14         31.43         27.09        16.17 o                         
  11   7 -14        739.63        656.34        30.11 o                         
  12   7 -14        885.14        828.92        36.24 o                         
  13   7 -14       1808.46       1801.41        46.03 o                         
  14   7 -14       2553.53       2583.35        69.17 o                         
  15   7 -14        762.17        666.99        37.54 o                         
  16   7 -14        348.14        346.44        26.08 o                         
  17   7 -14       2255.16       2215.47        57.05 o                         
  18   7 -14        254.01        270.33        27.98 o                         
  19   7 -14       2992.49       2953.33        65.58 o                         
  20   7 -14       2578.38       2523.65        63.20 o                         
  21   7 -14        257.33        183.30        27.17 o                         
  22   7 -14         30.39         26.99        22.70 o                         
  23   7 -14       1009.87       1050.22        48.14 o                         
  24   7 -14       1186.49       1205.19        51.26 o                         
  25   7 -14       1099.11       1164.60        52.27 o                         
  26   7 -14         42.81          7.85        26.51 o                         
  27   7 -14        587.66        625.42        51.69 o                         
  28   7 -14        114.14        114.43        30.38 o                         
  29   7 -14        919.68        939.74        55.02 o                         
  30   7 -14        738.51        911.77        54.26 o                         
  31   7 -14        315.65        339.15        41.62 o                         
  32   7 -14         42.20         10.72        32.02 o                         
  33   7 -14       1182.29       1324.15        66.25 o                         
   0   8 -14        615.06        667.20        58.90 o                         
   1   8 -14        929.91        826.09        36.94 o                         
   2   8 -14        800.37        815.91        37.97 o                         
   3   8 -14        544.60        525.86        34.36 o                         
   4   8 -14        805.86        703.86        35.23 o                         
   5   8 -14          7.53         -7.22        17.86 o                         
   6   8 -14        680.40        682.36        35.52 o                         
   7   8 -14       1654.60       1698.45        53.09 o                         
   8   8 -14       1191.21       1304.36        55.77 o                         
   9   8 -14        288.16        261.48        26.03 o                         
  10   8 -14       3738.47       3785.99        70.91 o                         
  11   8 -14        291.71        248.98        25.84 o                         
  12   8 -14       1961.69       1931.34        54.55 o                         
  13   8 -14         52.66         68.84        21.52 o                         
  14   8 -14         55.06         21.50        23.21 o                         
  15   8 -14       1032.68       1131.53        46.60 o                         
  16   8 -14        926.15        889.79        68.08 o                         
  17   8 -14         69.50         80.16        25.44 o                         
  18   8 -14        709.38        649.50        41.22 o                         
  19   8 -14        317.96        297.88        33.29 o                         
  20   8 -14        172.89        189.61        30.03 o                         
  21   8 -14          2.84        -22.66        22.66 o                         
  22   8 -14        130.88        122.75        29.89 o                         
  23   8 -14        374.72        424.70        39.67 o                         
  24   8 -14         91.32         98.94        30.42 o                         
  25   8 -14       1774.17       2014.06        81.59 o                         
  26   8 -14        502.67        507.15        44.78 o                         
  27   8 -14         15.87         15.02        29.05 o                         
  28   8 -14        467.55        405.81        44.73 o                         
  29   8 -14        120.40        114.44        38.15 o                         
  30   8 -14       1441.37       1492.82        74.05 o                         
  31   8 -14       1719.42       1983.86        85.47 o                         
   1   9 -14        627.12        631.67        36.45 o                         
   2   9 -14        380.09        407.43        31.39 o                         
   3   9 -14        592.31        584.01        34.78 o                         
   4   9 -14       2605.72       2619.32        60.74 o                         
   5   9 -14        148.28         89.44        27.89 o                         
   6   9 -14       1050.95       1170.51        46.75 o                         
   7   9 -14        204.96        185.22        25.68 o                         
   8   9 -14        187.64        217.95        26.96 o                         
   9   9 -14         36.27         39.98        21.59 o                         
  10   9 -14       1045.38       1054.31        45.68 o                         
  11   9 -14         95.71        107.07        23.57 o                         
  12   9 -14       3731.08       3742.67        74.60 o                         
  13   9 -14         31.08         47.71        22.81 o                         
  14   9 -14        759.02        761.85        40.34 o                         
  15   9 -14         37.46         58.22        23.11 o                         
  16   9 -14        997.55        959.89        49.15 o                         
  17   9 -14        938.81        914.19        50.02 o                         
  18   9 -14        380.11        414.86        37.61 o                         
  19   9 -14        769.84        770.24        48.15 o                         
  20   9 -14         16.62         40.70        25.95 o                         
  21   9 -14        195.12        200.21        32.82 o                         
  22   9 -14        129.10         54.33        29.91 o                         
  23   9 -14        131.84         97.43        30.96 o                         
  24   9 -14        890.16        925.20        54.84 o                         
  25   9 -14          9.86        -27.13        29.36 o                         
  26   9 -14        272.59        244.10        39.13 o                         
  27   9 -14        433.00        513.42        51.27 o                         
  28   9 -14        360.16        362.73        47.48 o                         
   0  10 -14       1133.51       1181.72        68.97 o                         
   1  10 -14       1522.06       1576.33        59.05 o                         
   2  10 -14        499.65        487.26        35.18 o                         
   3  10 -14         35.04         26.63        22.30 o                         
   4  10 -14         16.41         -8.20        27.02 o                         
   5  10 -14       1791.97       1822.87        61.41 o                         
   6  10 -14        101.49         96.76        26.57 o                         
   7  10 -14        446.04        471.18        38.38 o                         
   8  10 -14        701.17        721.78        45.58 o                         
   9  10 -14        159.37        111.62        29.19 o                         
  10  10 -14        309.78        341.58        35.83 o                         
  11  10 -14       3151.04       3222.09        88.26 o                         
  12  10 -14        826.31       1063.32        55.01 o                         
  13  10 -14        515.31        571.02        44.32 o                         
  14  10 -14        835.97        901.43        51.74 o                         
  15  10 -14        222.57        244.20        39.12 o                         
  16  10 -14        173.14        269.21        39.28 o                         
  17  10 -14         97.22        103.45        36.12 o                         
  18  10 -14        506.75        532.54        67.31 o                         
  19  10 -14        625.78        742.23        57.33 o                         
  20  10 -14        218.04        138.27        39.31 o                         
  21  10 -14        539.80        435.25        48.11 o                         
  22  10 -14        145.11        186.77        40.25 o                         
  23  10 -14        447.71        503.07        51.80 o                         
  24  10 -14        293.64        322.66        46.58 o                         
   1  11 -14        825.50        880.06        54.61 o                         
   2  11 -14        422.94        450.12        47.12 o                         
   3  11 -14       1778.61       1809.30        75.51 o                         
   4  11 -14         59.23         -4.86        30.54 o                         
   5  11 -14        866.44        947.53        57.44 o                         
   6  11 -14          9.31        -28.65        28.65 o                         
   7  11 -14        919.89        918.62        69.80 o                         
   8  11 -14        291.38        338.02        42.17 o                         
   9  11 -14       1970.79       1945.16        78.95 o                         
  10  11 -14        972.83        939.20        59.24 o                         
  11  11 -14        161.23        150.33        36.78 o                         
  12  11 -14        665.62        716.75        59.48 o                         
  13  11 -14       2576.43       2617.69        90.34 o                         
  14  11 -14        773.14        877.83        64.48 o                         
  15  11 -14       2232.53       2393.58       102.11 o                         
  16  11 -14        345.77        369.52        52.16 o                         
  17  11 -14        480.56        530.49        71.52 o                         
  18  11 -14        975.82       1122.01        75.07 o                         
  19  11 -14        607.19        653.56        61.31 o                         
   0  12 -14         37.96        -43.29        43.29 o                         
   1  12 -14         76.41         53.48        33.64 o                         
   2  12 -14         34.22        -18.22        31.36 o                         
   3  12 -14        124.16        157.68        37.92 o                         
   4  12 -14       1127.96       1162.22        78.77 o                         
   5  12 -14        513.46        584.60        52.01 o                         
   6  12 -14         11.72        -30.11        30.11 o                         
   7  12 -14         32.54         19.27        33.09 o                         
   8  12 -14        808.54        736.92        56.82 o                         
   9  12 -14        143.96        201.32        51.01 o                         
  10  12 -14        338.45        416.19        48.46 o                         
  11  12 -14        207.74        205.70        41.23 o                         
  12  12 -14       1265.20       1393.98        82.23 o                         
   2   0 -13       1256.01       1245.69        23.00 o                         
   4   0 -13         45.29         80.31         8.69 o
[truncated: 1,382,916 more chars]
