# Supplementary material for: Development of a scalar-based geometric parameterization approach for the crystal structure landscape of dithienylethene-based crystalline solids
Source: IUCrJ. 2023 Sep 26;10(Pt 6):694–9. doi: 10.1107/S2052252523008060 (PMC10619447; doi:10.1107/S2052252523008060)
Supplement: Supplementary file 8 [file m-10-00694-dte-7sup8.hkl]

data_dte-7                                                                      
_shelx_title ' dte-7_a.res in Fddd'                                             
_shelx_refln_list_code          4                                               
_shelx_F_calc_maximum     1230.87                                               
_exptl_crystal_F_000      4792.00                                               
_reflns_d_resolution_high  0.7495                                               
                                                                                
loop_                                                                           
 _space_group_symop_operation_xyz                                               
 'x, y, z'                                                                      
 '-x+3/4, -y+3/4, z'                                                            
 '-x+3/4, y, -z+3/4'                                                            
 'x, -y+3/4, -z+3/4'                                                            
 'x, y+1/2, z+1/2'                                                              
 '-x+3/4, -y+5/4, z+1/2'                                                        
 '-x+3/4, y+1/2, -z+5/4'                                                        
 'x, -y+5/4, -z+5/4'                                                            
 'x+1/2, y, z+1/2'                                                              
 '-x+5/4, -y+3/4, z+1/2'                                                        
 '-x+5/4, y, -z+5/4'                                                            
 'x+1/2, -y+3/4, -z+5/4'                                                        
 'x+1/2, y+1/2, z'                                                              
 '-x+5/4, -y+5/4, z'                                                            
 '-x+5/4, y+1/2, -z+3/4'                                                        
 'x+1/2, -y+5/4, -z+3/4'                                                        
 '-x, -y, -z'                                                                   
 'x-3/4, y-3/4, -z'                                                             
 'x-3/4, -y, z-3/4'                                                             
 '-x, y-3/4, z-3/4'                                                             
 '-x, -y+1/2, -z+1/2'                                                           
 'x-3/4, y-1/4, -z+1/2'                                                         
 'x-3/4, -y+1/2, z-1/4'                                                         
 '-x, y-1/4, z-1/4'                                                             
 '-x+1/2, -y, -z+1/2'                                                           
 'x-1/4, y-3/4, -z+1/2'                                                         
 'x-1/4, -y, z-1/4'                                                             
 '-x+1/2, y-3/4, z-1/4'                                                         
 '-x+1/2, -y+1/2, -z'                                                           
 'x-1/4, y-1/4, -z'                                                             
 'x-1/4, -y+1/2, z-3/4'                                                         
 '-x+1/2, y-1/4, z-3/4'                                                         
                                                                                
_cell_length_a     9.8404                                                       
_cell_length_b    21.4458                                                       
_cell_length_c    67.5367                                                       
_cell_angle_alpha  90.000                                                       
_cell_angle_beta   90.000                                                       
_cell_angle_gamma  90.000                                                       
                                                                                
_shelx_F_squared_multiplier     1.000                                           
                                                                                
loop_                                                                           
 _refln_index_h                                                                 
 _refln_index_k                                                                 
 _refln_index_l                                                                 
 _refln_F_squared_calc                                                          
 _refln_F_squared_meas                                                          
 _refln_F_squared_sigma                                                         
 _refln_observed_status                                                         
   4   0   0      64637.00      61223.85      1306.31 o                         
   8   0   0      12672.58      13388.17      1179.70 o                         
  12   0   0        882.08        361.64       380.20 o                         
   2   2   0     399673.19     402291.34      5672.65 o                         
   6   2   0      67805.05      69970.48      1525.77 o                         
  10   2   0         10.84       -198.91       198.91 o                         
   0   4   0    1515051.38    1549687.88     30783.86 o                         
   4   4   0        586.29        236.99        80.93 o                         
   8   4   0       5857.78       5893.16       415.97 o                         
  12   4   0       4291.59       3479.38       439.57 o                         
   2   6   0      18535.00      16141.81       292.81 o                         
   6   6   0      50034.97      51081.48      1023.62 o                         
  10   6   0       8185.72       6763.43       399.12 o                         
   0   8   0      36689.84      35095.45       883.72 o                         
   4   8   0        794.71        375.01        73.95 o                         
   8   8   0      28356.29      27612.36       748.93 o                         
  12   8   0       7902.95       7757.87       777.65 o                         
   2  10   0        568.35        549.86        75.29 o                         
   6  10   0      59838.15      55708.09      1108.57 o                         
  10  10   0        959.64       1466.89       409.20 o                         
   0  12   0     165097.48     165137.33      3882.38 o                         
   4  12   0         70.04        217.25        77.66 o                         
   8  12   0      34792.54      36608.82      1119.62 o                         
   2  14   0      27858.41      30122.36       707.04 o                         
   6  14   0      66895.19      63787.00      1706.27 o                         
  10  14   0         54.87       -205.14       371.98 o                         
   0  16   0      86083.18      84925.38      2586.50 o                         
   4  16   0      11792.39      11481.11       387.77 o                         
   8  16   0       2345.98       2955.37       486.20 o                         
   2  18   0      13260.50      12816.02       484.75 o                         
   6  18   0       4831.36       5286.87       548.18 o                         
  10  18   0          2.68        304.50       486.97 o                         
   0  20   0      70194.43      70660.59      2722.82 o                         
   4  20   0       9793.56       9119.53       630.34 o                         
   8  20   0          0.78        -40.62       380.37 o                         
   2  22   0       1557.36       1570.76       291.16 o                         
   6  22   0       1705.56       1063.44       425.04 o                         
   0  24   0      24340.31      22853.89       985.14 o                         
   4  24   0         31.56        343.00       344.94 o                         
   2  26   0       2264.69       2450.61       720.49 o                         
   1   1   1     181453.88     179655.95      1977.31 o                         
   3   1   1      39378.53      40897.61       470.62 o                         
   5   1   1       4544.26       4826.67       192.13 o                         
   7   1   1       2907.30       3249.89       170.02 o                         
   9   1   1       5043.15       4420.37       233.48 o                         
  11   1   1       4301.27       4900.51       270.98 o                         
  13   1   1         11.16       -106.18       235.83 o                         
   1   3   1       9745.58       8678.07       108.48 o                         
   3   3   1       1043.27       1034.33        56.28 o                         
   5   3   1       4347.49       4890.87       150.10 o                         
   7   3   1        979.48       1376.31       128.49 o                         
   9   3   1       1232.18        862.13       157.11 o                         
  11   3   1       1715.00       2367.06       227.13 o                         
  13   3   1        972.72        497.65       240.90 o                         
   1   5   1         65.60        106.22        32.93 o                         
   3   5   1      23651.84      24716.05       284.19 o                         
   5   5   1       1515.75       1568.34        86.40 o                         
   7   5   1       3374.90       3611.68       177.08 o                         
   9   5   1        154.06       -127.05       127.05 o                         
  11   5   1       1157.98        846.17       263.20 o                         
   1   7   1      54215.14      55587.99       600.58 o                         
   3   7   1       9020.10       8872.98       150.35 o                         
   5   7   1       1021.07       1104.39        74.94 o                         
   7   7   1        433.56        679.68        95.71 o                         
   9   7   1       1632.04       1654.93       161.28 o                         
  11   7   1       1891.31       2171.25       272.92 o                         
   1   9   1      16652.95      16819.82       209.51 o                         
   3   9   1       2399.14       1692.12        68.90 o                         
   5   9   1       6341.08       7343.69       158.60 o                         
   7   9   1       3104.82       3392.72       139.30 o                         
   9   9   1        332.13        339.40       153.22 o                         
  11   9   1        163.49        300.54       208.95 o                         
   1  11   1      26757.16      25663.87       348.49 o                         
   3  11   1      31330.46      30760.86       407.32 o                         
   5  11   1        340.28        295.69        62.10 o                         
   7  11   1        503.29        522.33        88.17 o                         
   9  11   1        869.53       1263.86       203.51 o                         
  11  11   1       3988.86       4732.36       454.33 o                         
   1  13   1         36.11        145.17        60.26 o                         
   3  13   1       5780.08       6692.23       148.59 o                         
   5  13   1       1028.87       1355.88        82.22 o                         
   7  13   1       4047.21       3766.39       239.73 o                         
   9  13   1       1411.02       1396.99       214.67 o                         
  11  13   1         19.84         54.58       298.48 o                         
   1  15   1      65072.23      65471.54      1168.84 o                         
   3  15   1      11940.43      12134.58       234.89 o                         
   5  15   1         30.01        -94.62        94.62 o                         
   7  15   1       2060.64       2621.83       222.46 o                         
   9  15   1       1175.78       1441.18       316.40 o                         
  11  15   1       1707.61       1833.02       534.82 o                         
   1  17   1       4510.55       4289.10       189.90 o                         
   3  17   1       4248.33       4654.46       194.42 o                         
   5  17   1       1284.46       1586.20       172.18 o                         
   7  17   1       3490.54       3380.40       418.16 o                         
   9  17   1       4015.73       3790.53       404.53 o                         
   1  19   1      41201.30      42544.43       776.23 o                         
   3  19   1         10.64         39.80       100.33 o                         
   5  19   1          1.31        -23.51       141.93 o                         
   7  19   1       4591.31       4532.43       408.67 o                         
   9  19   1        461.02        619.25       316.67 o                         
   1  21   1         26.66        164.96       123.70 o                         
   3  21   1       3856.06       4075.38       291.44 o                         
   5  21   1        920.36       1197.38       253.17 o                         
   7  21   1       2320.06       2521.07       352.28 o                         
   1  23   1       1266.30       1508.27       158.51 o                         
   3  23   1        686.45        815.89       239.44 o                         
   5  23   1          4.36       -244.56       244.56 o                         
   7  23   1       3629.47       3980.17       413.62 o                         
   1  25   1        900.34       1105.52       205.37 o                         
   3  25   1        983.24       1272.49       257.55 o                         
   5  25   1        992.19        993.55       478.69 o                         
   1  27   1       1614.31       1839.45       386.17 o                         
   3  27   1        523.09        529.93       249.68 o                         
   2   0   2     721923.25     721675.19     11763.03 o                         
   6   0   2       2003.33       1476.33       173.91 o                         
  10   0   2       1194.26       2114.80       286.84 o                         
   0   2   2      73221.62      82122.08      1892.45 o                         
   2   2   2      38981.68      37474.89       408.37 o                         
   4   2   2      39940.86      40138.03       459.10 o                         
   6   2   2         60.22         56.11        90.13 o                         
   8   2   2       9191.91       8551.78       282.88 o                         
  10   2   2         65.32        243.78       160.11 o                         
  12   2   2         35.73        420.20       193.95 o                         
   2   4   2      14095.77      15932.30       188.35 o                         
   4   4   2       4444.34       4315.56       113.02 o                         
   6   4   2       1524.69       2667.38       124.23 o                         
   8   4   2        501.91        414.46       125.25 o                         
  10   4   2        126.38        632.03       164.59 o                         
  12   4   2       1673.23       1704.15       312.77 o                         
   0   6   2      11446.11      11628.67       206.36 o                         
   2   6   2          7.49        -34.50        34.50 o                         
   4   6   2      56828.88      59524.25       731.03 o                         
   6   6   2       3098.02       3359.04       179.07 o                         
   8   6   2       1948.71       1524.97       145.77 o                         
  10   6   2       1958.83       2192.07       190.91 o                         
  12   6   2       1117.32       1312.08       254.88 o                         
   2   8   2       4465.42       4197.96        94.04 o                         
   4   8   2        373.43        363.29        51.65 o                         
   6   8   2       4358.42       4573.00       147.51 o                         
   8   8   2        612.25        450.38       117.77 o                         
  10   8   2         20.31       -104.30       225.43 o                         
  12   8   2       1966.19       2071.86       370.77 o                         
   0  10   2      21908.96      20934.91       382.92 o                         
   2  10   2        203.67        -19.69        46.41 o                         
   4  10   2        214.83        157.40        47.64 o                         
   6  10   2       5790.17       5253.13       157.82 o                         
   8  10   2       4490.62       3920.91       181.39 o                         
  10  10   2       1320.23       1580.05       226.74 o                         
  12  10   2         86.88       -109.96       286.46 o                         
   2  12   2      49302.52      49913.97       628.04 o                         
   4  12   2      23868.34      22139.54       329.94 o                         
   6  12   2       1496.81       1556.79        85.55 o                         
   8  12   2       2657.04       3402.41       346.69 o                         
  10  12   2        222.72         31.61       239.11 o                         
   0  14   2      22247.45      23500.14       597.73 o                         
   2  14   2      21058.66      21268.66       326.84 o                         
   4  14   2      20542.63      19456.78       322.56 o                         
   6  14   2      13885.24      11662.72       494.43 o                         
   8  14   2       2171.02       2093.61       274.33 o                         
  10  14   2       1716.76       2005.51       336.47 o                         
   2  16   2       9372.90       9082.07       230.72 o                         
   4  16   2      27124.85      26206.74       489.65 o                         
   6  16   2          5.50       -108.16       142.81 o                         
   8  16   2        153.21        167.15       245.43 o                         
  10  16   2        833.86       1106.30       388.55 o                         
   0  18   2      15225.67      16550.38       593.26 o                         
   2  18   2      15228.31      14693.17       386.08 o                         
   4  18   2       5840.83       5786.83       240.72 o                         
   6  18   2        753.89        972.64       204.38 o                         
   8  18   2          5.45       -258.27       258.27 o                         
  10  18   2       1080.02       1198.10       669.67 o                         
   2  20   2        883.99        994.47       126.64 o                         
   4  20   2      13151.52      12807.83       486.27 o                         
   6  20   2        384.25        336.58       244.67 o                         
   8  20   2        499.69        122.15       547.23 o                         
   0  22   2       2240.16       2063.66       232.71 o                         
   2  22   2      13332.34      13596.69       412.47 o                         
   4  22   2       1934.81       1626.98       266.61 o                         
   6  22   2        519.94        456.69       271.93 o                         
   8  22   2        117.58         -9.91       290.94 o                         
   2  24   2        668.18        902.22       194.73 o                         
   4  24   2       6602.05       6809.28       615.52 o                         
   6  24   2          3.62       -150.97       284.51 o                         
   0  26   2       5762.10       5431.38       775.91 o                         
   2  26   2       2582.48       2201.34       301.72 o                         
   4  26   2       1721.04       1653.27       305.40 o                         
   2  28   2         62.53        248.08       585.89 o                         
   1   1   3      14612.61      14536.62       189.91 o                         
   3   1   3        711.22       2184.95        75.29 o                         
   5   1   3     103879.61     105652.07      1392.47 o                         
   7   1   3        849.30       1588.09       139.32 o                         
   9   1   3       4788.22       6935.43       292.42 o                         
  11   1   3       6154.82       4452.01       264.74 o                         
  13   1   3       1240.66       1469.84       282.33 o                         
   1   3   3      15466.22      15871.86       205.99 o                         
   3   3   3      52045.95      48904.07       536.93 o                         
   5   3   3      76251.23      78449.80      1001.97 o                         
   7   3   3        455.77        400.99       110.83 o                         
   9   3   3         86.40        255.71       139.17 o                         
  11   3   3      10023.04       9881.62       387.74 o                         
  13   3   3        120.18        699.42       327.33 o                         
   1   5   3       2175.63       2201.27        54.51 o                         
   3   5   3       8348.08      10856.79       154.20 o                         
   5   5   3      27570.79      28744.18       412.83 o                         
   7   5   3       3525.04       3841.91       202.18 o                         
   9   5   3        273.80        318.17       133.43 o                         
  11   5   3        135.82       -114.19       183.54 o                         
   1   7   3      35238.91      33779.66       378.07 o                         
   3   7   3       8618.97       8314.20       141.29 o                         
   5   7   3      31152.76      34156.90       475.07 o                         
   7   7   3       3490.95       3496.43       155.55 o                         
   9   7   3          2.67       -111.71       160.18 o                         
  11   7   3       6141.80       5615.06       475.65 o                         
   1   9   3        211.18        472.79        48.17 o                         
   3   9   3      41820.21      46194.64       577.28 o                         
   5   9   3      25092.89      25523.98       372.41 o                         
   7   9   3       1418.84       1674.86       107.27 o                         
   9   9   3        909.98        631.39       170.97 o                         
  11   9   3       1178.59       1284.48       274.56 o                         
   1  11   3      26828.92      26546.67       374.50 o                         
   3  11   3       7348.98       7108.99       137.76 o                         
   5  11   3      14683.58      15231.95       250.31 o                         
   7  11   3         74.83        -17.41        72.94 o                         
   9  11   3         85.88        796.99       195.16 o                         
  11  11   3       4198.01       3532.32       432.30 o                         
   1  13   3       4554.67       4517.19       137.29 o                         
   3  13   3        112.82        164.85        59.09 o                         
   5  13   3      34370.27      31977.13       479.58 o                         
   7  13   3        245.54        465.12       154.38 o                         
   9  13   3         11.92        333.91       205.59 o                         
  11  13   3       3920.61       3219.30       411.14 o                         
   1  15   3       7307.03       7467.39       240.67 o                         
   3  15   3        154.10        169.69        66.64 o                         
   5  15   3      10584.81       8333.62       282.85 o                         
   7  15   3        106.06        321.13       164.72 o                         
   9  15   3        560.23       1796.43       311.55 o                         
  11  15   3        927.66       1351.86       367.96 o                         
   1  17   3       5723.67       5612.75       223.53 o                         
   3  17   3       1959.74       2356.28       158.40 o                         
   5  17   3       2132.57       1749.96       186.51 o                         
   7  17   3        360.32        799.29       211.43 o                         
   9  17   3         75.31       -127.60       268.38 o                         
   1  19   3         35.73        152.93       109.19 o                         
   3  19   3       5020.00       5356.24       212.14 o                         
   5  19   3         85.47        260.82       174.69 o                         
   7  19   3        383.03         71.99       265.13 o                         
   9  19   3        773.11       1008.02       329.01 o                         
   1  21   3       1753.14       1616.33       148.45 o                         
   3  21   3       2959.45       3157.76       225.79 o                         
   5  21   3       1001.04       1134.75       289.75 o                         
   7  21   3       1263.95        961.13       313.04 o                         
   1  23   3       2070.67       1614.68       158.72 o                         
   3  23   3         18.04         -3.16       180.83 o                         
   5  23   3       1592.93       1240.94       295.56 o                         
   7  23   3        357.10        531.90       300.42 o                         
   1  25   3       4232.56       3847.72       288.33 o                         
   3  25   3         64.53       -189.30       206.71 o                         
   5  25   3        137.69         39.98       404.86 o                         
   1  27   3         26.86        506.72       427.54 o                         
   3  27   3         94.06        194.65       236.76 o                         
   4   0   4      37119.24      42427.71       709.57 o                         
   8   0   4        516.01        133.52       173.39 o                         
  12   0   4        576.42        822.93       287.61 o                         
   2   2   4     590181.62     588222.69      6080.90 o                         
   4   2   4      25711.20      28162.77       328.53 o                         
   6   2   4        438.08        383.74        95.79 o                         
   8   2   4       1335.74       1469.16       147.78 o                         
  10   2   4       8802.61       6532.34       284.73 o                         
  12   2   4          3.45        -39.19       187.24 o                         
   0   4   4     532194.69     531286.25      7480.93 o                         
   2   4   4      95543.02      94632.09       991.93 o                         
   4   4   4      78707.30      85553.74      1071.75 o                         
   6   4   4       8101.80       8893.01       282.23 o                         
   8   4   4       1083.02        742.42       136.27 o                         
  10   4   4        650.62       1028.29       170.10 o                         
  12   4   4       1460.04       2636.84       294.37 o                         
   2   6   4       2940.61       3055.67        68.30 o                         
   4   6   4      81841.02      85468.03      1026.42 o                         
   6   6   4        168.38         34.14        78.99 o                         
   8   6   4        227.54        239.55       117.99 o                         
  10   6   4       3601.17       2885.07       206.57 o                         
  12   6   4        260.66         18.39       217.60 o                         
   0   8   4       4081.14       5400.18       138.73 o                         
   2   8   4      68480.01      71090.61       740.56 o                         
   4   8   4      33769.81      35162.16       454.91 o                         
   6   8   4          4.63        126.30        77.95 o                         
   8   8   4       3230.59       2979.71       171.40 o                         
  10   8   4         38.19        -74.72       222.41 o                         
  12   8   4       1509.04       1245.88       297.01 o                         
   2  10   4        989.95       1699.15        71.20 o                         
   4  10   4       6889.22       5531.71       120.80 o                         
   6  10   4       3851.95       3471.12       138.87 o                         
   8  10   4        429.63        477.41       125.78 o                         
  10  10   4        904.74        360.31       189.51 o                         
  12  10   4        104.61         -8.20       290.37 o                         
   0  12   4       8925.85       8052.45       252.05 o                         
   2  12   4        363.13        362.39        58.12 o                         
   4  12   4      53887.25      56052.02       734.18 o                         
   6  12   4       6986.44       5834.75       312.63 o                         
   8  12   4      16659.57      15025.30       458.64 o                         
  10  12   4       3458.50       2880.09       419.81 o                         
   2  14   4        453.93        522.42        71.47 o                         
   4  14   4       5854.65       5266.37       134.83 o                         
   6  14   4        664.12        633.52       179.17 o                         
   8  14   4       2137.63       1879.92       244.12 o                         
  10  14   4        543.35        262.74       282.00 o                         
   0  16   4       4185.68       4514.56       306.27 o                         
   2  16   4        643.12        712.46        95.08 o                         
   4  16   4      49447.88      46662.61       832.30 o                         
   6  16   4        189.30        481.29       147.79 o                         
   8  16   4       3504.75       3463.18       375.41 o                         
  10  16   4       5578.04       4912.17       481.47 o                         
   2  18   4        689.55        763.55       119.51 o                         
   4  18   4       1547.47       1981.45       171.65 o                         
   6  18   4        369.52        163.40       226.94 o                         
   8  18   4       2032.35       2031.64       327.44 o                         
  10  18   4        106.85        408.96       339.06 o                         
   0  20   4       3198.32       3613.16       276.55 o                         
   2  20   4       3324.51       3970.40       201.85 o                         
   4  20   4      10526.12      11180.92       388.25 o                         
   6  20   4       1110.37        838.39       278.84 o                         
   8  20   4         59.40       -278.84       278.84 o                         
   2  22   4         37.46        190.70       126.21 o                         
   4  22   4      10988.65      11299.38       542.90 o                         
   6  22   4          8.04        163.26       243.52 o                         
   8  22   4         54.57       -192.24       294.92 o                         
   0  24   4        890.96        371.71       193.37 o                         
   2  24   4      10070.15       9409.33       425.38 o                         
   4  24   4       3872.19       2991.06       391.20 o                         
   6  24   4       1011.99        749.61       514.25 o                         
   2  26   4       1686.84       1509.73       272.23 o                         
   4  26   4       2924.50       3543.55       369.59 o                         
   2  28   4       3710.25       4192.20       910.51 o                         
   1   1   5       3884.95       3391.84        55.67 o                         
   3   1   5      94260.98      97026.21      1027.55 o                         
   5   1   5       5100.07       7686.89       185.30 o                         
   7   1   5        664.48        673.09       129.44 o                         
   9   1   5       5182.49       4553.12       233.30 o                         
  11   1   5        772.52       1177.88       205.74 o                         
  13   1   5        340.78        276.17       249.99 o                         
   1   3   5       5877.60       4784.57        81.98 o                         
   3   3   5      20925.48      21086.66       256.53 o                         
   5   3   5       5964.82       6589.89       171.24 o                         
   7   3   5       1817.67       1839.98       141.87 o                         
   9   3   5       4295.68       3382.89       205.72 o                         
  11   3   5       2049.33       3780.57       252.64 o                         
  13   3   5        208.83         69.59       226.89 o                         
   1   5   5      10121.41      11234.64       150.72 o                         
   3   5   5      30583.35      29939.00       346.44 o                         
   5   5   5       1156.28       2358.06       108.89 o                         
   7   5   5        105.77        -93.71        93.71 o                         
   9   5   5       1967.83       1717.27       173.85 o                         
  11   5   5        950.65        427.67       199.49 o                         
   1   7   5      27164.01      28365.34       324.22 o                         
   3   7   5        298.54        106.93        42.97 o                         
   5   7   5       8622.79       9286.08       195.06 o                         
   7   7   5       1724.18       1763.64       120.93 o                         
   9   7   5       2133.11       1453.65       158.25 o                         
  11   7   5       2274.43       2552.82       358.80 o                         
   1   9   5      12962.50      14253.87       190.41 o                         
   3   9   5      83295.25      84195.16      1007.75 o                         
   5   9   5        435.37        562.10        59.88 o                         
   7   9   5        251.76        241.01       116.19 o                         
   9   9   5       7457.18       5380.78       262.18 o                         
  11   9   5         93.56        240.75       299.60 o                         
   1  11   5      18020.70      19265.83       291.31 o                         
   3  11   5       6042.82       4672.71       111.36 o                         
   5  11   5        704.58       1013.57        91.86 o                         
   7  11   5        339.96        460.82       103.69 o                         
   9  11   5       6604.07       5088.59       300.50 o                         
  11  11   5        149.94        658.10       321.68 o                         
   1  13   5      23305.80      23446.37       368.81 o                         
   3  13   5      44912.90      44820.50       603.18 o                         
   5  13   5         32.42        127.01        72.84 o                         
   7  13   5          0.17        -26.62        98.78 o                         
   9  13   5       1584.30        756.73       232.43 o                         
  11  13   5       3221.25       3836.49       426.40 o                         
   1  15   5       8354.41       9433.66       219.67 o                         
   3  15   5      15446.67      16440.11       291.79 o                         
   5  15   5         85.52        194.81        95.98 o                         
   7  15   5       2427.83       2366.45       210.85 o                         
   9  15   5       7279.95       7425.28       493.58 o                         
  11  15   5        231.56        227.61       315.70 o                         
   1  17   5      13645.09      14438.91       341.77 o                         
   3  17   5      16991.55      15785.24       357.39 o                         
   5  17   5         23.35        -97.77        97.77 o                         
   7  17   5       1473.29       1363.74       228.96 o                         
   9  17   5        144.79       -157.34       274.32 o                         
   1  19   5        588.56        442.14       122.69 o                         
   3  19   5       3062.54       3274.38       177.32 o                         
   5  19   5       2390.51       2430.36       254.95 o                         
   7  19   5         66.26       -322.27       322.27 o                         
   9  19   5       3662.52       4024.09       420.20 o                         
   1  21   5       1246.13       1027.99       140.80 o                         
   3  21   5        336.55        458.55       153.39 o                         
   5  21   5       2295.87       2612.79       331.83 o                         
   7  21   5       1676.91       2340.05       365.25 o                         
   1  23   5        282.09        401.38       162.86 o                         
   3  23   5       2207.20       2175.88       245.20 o                         
   5  23   5        246.95        674.96       324.07 o                         
   7  23   5         16.21        183.31       313.12 o                         
   1  25   5        204.77         79.70       175.25 o                         
   3  25   5       2150.93       1334.05       361.12 o                         
   5  25   5        344.28        300.63       274.15 o                         
   1  27   5       1170.86       1575.16       414.29 o                         
   3  27   5         16.78        124.86       260.56 o                         
   2   0   6       3940.16       3956.68       179.97 o                         
   6   0   6      18631.50      18888.59       525.93 o                         
  10   0   6       1108.58        293.65       324.55 o                         
   0   2   6     359437.94     370017.59      5220.61 o                         
   2   2   6      17113.47      17521.33       208.51 o                         
   4   2   6      52936.24      56469.38       625.93 o                         
   6   2   6       1890.70       2283.59       128.46 o                         
   8   2   6       5228.40       5229.17       295.11 o                         
  10   2   6       2392.02       2240.98       202.96 o                         
  12   2   6        958.40        629.77       208.03 o                         
   2   4   6      12466.26      12717.77       179.25 o                         
   4   4   6        408.45        260.45        58.57 o                         
   6   4   6      21721.20      21066.10       373.89 o                         
   8   4   6       2229.63       2096.99       159.71 o                         
  10   4   6        851.93          5.71       144.23 o                         
  12   4   6         16.80        366.41       247.86 o                         
   0   6   6      62737.29      60746.41       887.29 o                         
   2   6   6      38649.73      41503.98       502.82 o                         
   4   6   6       7116.69       7361.16       190.70 o                         
   6   6   6       2726.84       2917.54       123.83 o                         
   8   6   6       3637.13       4380.38       203.72 o                         
  10   6   6         71.61        367.07       170.11 o                         
  12   6   6        759.44        286.51       255.99 o                         
   2   8   6       3494.33       3545.19        87.14 o                         
   4   8   6      15523.09      16744.54       253.98 o                         
   6   8   6       8302.68       7860.35       187.30 o                         
   8   8   6         63.26         74.07        99.16 o                         
  10   8   6         55.88       -172.54       172.54 o                         
  12   8   6        208.94        335.42       252.76 o                         
   0  10   6     295274.28     285309.72      4040.13 o                         
   2  10   6       2183.61       2262.39        78.31 o                         
   4  10   6        567.40        841.29        92.77 o                         
   6  10   6        502.85        478.83        62.47 o                         
   8  10   6       5189.24       5139.19       243.14 o                         
  10  10   6        558.30        755.50       219.07 o                         
  12  10   6        596.14        600.51       320.18 o                         
   2  12   6        573.02        848.44        70.95 o                         
   4  12   6       7431.00       7557.53       195.00 o                         
   6  12   6      25126.45      23402.86       448.45 o                         
   8  12   6        184.07        458.62       171.32 o                         
  10  12   6        133.22        758.89       251.81 o                         
   0  14   6     159103.08     160370.98      3291.62 o                         
   2  14   6        303.23        291.80        67.67 o                         
   4  14   6        268.36         83.89        62.67 o                         
   6  14   6        732.29        478.06       106.67 o                         
   8  14   6          6.95        381.06       201.70 o                         
  10  14   6        130.98        701.82       320.58 o                         
   2  16   6       6789.98       6559.04       201.01 o                         
   4  16   6        797.24        925.41       130.26 o                         
   6  16   6      11388.11      11509.81       380.67 o                         
   8  16   6        446.68        264.00       215.77 o                         
  10  16   6        724.13       1312.04       355.40 o                         
   0  18   6      23684.84      23031.75       630.58 o                         
   2  18   6        235.26        106.32        97.16 o                         
   4  18   6         21.79         26.87       148.97 o                         
   6  18   6        153.85        437.69       188.06 o                         
   8  18   6         11.92        116.43       267.80 o                         
  10  18   6        320.94        832.07       350.15 o                         
   2  20   6         70.32        156.42       151.97 o                         
   4  20   6       1908.17       1841.31       369.40 o                         
   6  20   6       1934.62       2376.52       311.76 o                         
   8  20   6         10.28       -250.12       250.12 o                         
   0  22   6       4161.76       3699.39       287.20 o                         
   2  22   6       5036.22       5310.10       250.20 o                         
   4  22   6         33.59        190.60       179.06 o                         
   6  22   6        823.97        799.21       273.71 o                         
   8  22   6       1115.85        836.93       334.36 o                         
   2  24   6       1951.38       2336.40       306.48 o                         
   4  24   6        531.50        302.76       237.70 o                         
   6  24   6        446.02        411.08       335.98 o                         
   0  26   6        442.89        855.09       475.05 o                         
   2  26   6        100.63         58.57       221.67 o                         
   4  26   6        197.43        231.49       246.84 o                         
   2  28   6       2617.16       3237.42       601.73 o                         
   1   1   7      29905.48      29168.37       325.43 o                         
   3   1   7      18621.97      19987.37       246.09 o                         
   5   1   7       5703.36       6868.90       187.65 o                         
   7   1   7       2635.67       2993.73       164.64 o                         
   9   1   7       1822.40       2524.81       192.84 o                         
  11   1   7        173.45       -162.97       162.97 o                         
  13   1   7        655.60        468.80       253.26 o                         
   1   3   7     402142.16     401679.78      4268.66 o                         
   3   3   7      89197.96      90529.14       960.86 o                         
   5   3   7          7.93         -5.87        66.56 o                         
   7   3   7       7787.22       8589.53       259.82 o                         
   9   3   7        276.29        607.32       147.32 o                         
  11   3   7       2403.26       2451.33       255.86 o                         
  13   3   7        299.44         51.97       387.64 o                         
   1   5   7      42965.59      43969.86       474.44 o                         
   3   5   7      10920.98      10789.14       154.74 o                         
   5   5   7      11279.65      11503.93       210.11 o                         
   7   5   7        975.85        789.10       119.54 o                         
   9   5   7        271.62        486.63       141.09 o                         
  11   5   7       3058.92       2148.19       235.08 o                         
   1   7   7      42038.01      44723.05       490.00 o                         
   3   7   7     132420.86     137743.72      1866.39 o                         
   5   7   7       1944.29       2039.57        88.87 o                         
   7   7   7        489.06        706.47        99.71 o                         
   9   7   7        397.37        613.19       145.14 o                         
  11   7   7        486.96        856.82       270.02 o                         
   1   9   7     185885.08     190051.34      2047.33 o                         
   3   9   7       3801.50       3226.04       108.11 o                         
   5   9   7      16282.64      17383.24       272.24 o                         
   7   9   7       2127.92       2297.27       128.07 o                         
   9   9   7       4095.16       4635.03       247.47 o                         
  11   9   7        228.78        167.53       287.28 o                         
   1  11   7       6261.64       6621.11       135.68 o                         
   3  11   7        419.43        489.20        55.06 o                         
   5  11   7       3302.90       3689.67       145.80 o                         
   7  11   7       1672.18       1645.49       151.18 o                         
   9  11   7        987.82       1220.38       197.84 o                         
  11  11   7          2.76          6.70       244.66 o                         
   1  13   7      86923.79      86181.91      1146.94 o                         
   3  13   7       3555.19       4270.82       119.98 o                         
   5  13   7         67.88         89.71        76.93 o                         
   7  13   7        626.54        779.29       130.94 o                         
   9  13   7       1516.55       2596.39       290.80 o                         
  11  13   7       2584.43       3656.63       440.60 o                         
   1  15   7        706.17        777.38        87.76 o                         
   3  15   7         40.30        175.37        64.11 o                         
   5  15   7       7469.49       6673.87       270.07 o                         
   7  15   7        816.97       1129.67       215.20 o                         
   9  15   7       5734.27       5918.81       463.75 o                         
  11  15   7        151.88       -317.69       317.69 o                         
   1  17   7      55204.48      55315.31       946.79 o                         
   3  17   7       1945.20       1981.96       134.23 o                         
   5  17   7        972.60       1009.84       129.92 o                         
   7  17   7       1986.03       2677.62       316.55 o                         
   9  17   7       4366.69       5245.50       448.67 o                         
   1  19   7        218.72        184.05       106.46 o                         
   3  19   7         16.88         76.00       116.66 o                         
   5  19   7        185.75        592.38       190.19 o                         
   7  19   7       7997.41       8927.92       537.76 o                         
   9  19   7       2598.94       2482.30       376.95 o                         
   1  21   7       1420.33       1719.49       152.35 o                         
   3  21   7       1182.43       1274.00       172.97 o                         
   5  21   7       1039.82        922.42       218.18 o                         
   7  21   7       1644.19       1383.18       311.66 o                         
   1  23   7       7490.57       7433.63       324.90 o                         
   3  23   7        104.72        663.42       220.32 o                         
   5  23   7        624.20        899.98       331.59 o                         
   7  23   7       5856.92       6440.97       512.26 o                         
   1  25   7       1387.85       2130.60       257.40 o                         
   3  25   7         64.80        338.67       223.05 o                         
   5  25   7        242.40        463.35       268.69 o                         
   1  27   7        730.82       1367.24       374.97 o                         
   3  27   7        293.87        -17.97       226.22 o                         
   0   0   8      44419.04      56230.57      1310.37 o                         
   4   0   8       5409.24       6116.37       184.70 o                         
   8   0   8      44075.35      41744.80      1030.78 o                         
  12   0   8       1626.86        864.26       283.93 o                         
   2   2   8     331298.88     328867.84      3269.00 o                         
   4   2   8      41310.77      43119.59       490.10 o                         
   6   2   8      30914.69      27874.91       464.11 o                         
   8   2   8          6.42        222.48       118.49 o                         
  10   2   8      13663.42      16256.13       422.12 o                         
  12   2   8        371.58        135.88       215.57 o                         
   0   4   8      94085.96      93129.39      1329.60 o                         
   2   4   8     693226.81     703431.31      7477.85 o                         
   4   4   8       7966.81       7406.66       155.28 o                         
   6   4   8         57.18        -23.34        79.30 o                         
   8   4   8      29019.25      29005.41       550.00 o                         
  10   4   8       1171.97        752.23       162.33 o                         
  12   4   8         93.95        276.44       216.18 o                         
   2   6   8      29762.87      27523.78       344.70 o                         
   4   6   8       6826.46       7718.20       148.14 o                         
   6   6   8      21855.02      20718.61       472.07 o                         
   8   6   8        168.05        240.72       118.70 o                         
  10   6   8       2903.80       4109.46       263.42 o                         
  12   6   8         10.91       -297.39       325.85 o                         
   0   8   8      23403.07      25849.69       415.33 o                         
   2   8   8      45647.18      48714.21       597.52 o                         
   4   8   8      14506.25      14041.52       262.07 o                         
   6   8   8       1769.61       2242.37       104.06 o                         
   8   8   8       4949.33       4322.35       211.72 o                         
  10   8   8        530.80        753.92       193.04 o                         
  12   8   8       1162.88       1378.97       302.71 o                         
   2  10   8      38736.66      36127.72       481.82 o                         
   4  10   8      12686.99      14261.48       269.87 o                         
   6  10   8       3408.23       3339.43       146.48 o                         
   8  10   8        530.50        434.78       147.42 o                         
  10  10   8        448.51        751.72       237.57 o                         
  12  10   8        356.96        103.56       692.53 o                         
   0  12   8      11538.06      12849.65       299.01 o                         
   2  12   8       3460.50       3361.33       105.72 o                         
   4  12   8       3181.31       3779.95       140.45 o                         
   6  12   8        275.01        130.77        83.63 o                         
   8  12   8       1641.13       1637.58       181.55 o                         
  10  12   8       1702.76       1639.13       278.89 o                         
   2  14   8      30904.34      29222.69       442.32 o                         
   4  14   8       4133.58       3792.60       146.95 o                         
   6  14   8        170.27        442.25       111.21 o                         
   8  14   8       3617.99       3315.90       297.96 o                         
  10  14   8         40.73        623.78       318.90 o                         
   0  16   8      18657.26      19388.17       536.11 o                         
   2  16   8         29.85        159.17        71.35 o                         
   4  16   8       4603.39       4238.05       210.20 o                         
   6  16   8       4435.71       4146.52       288.65 o                         
   8  16   8        569.57        743.61       226.04 o                         
  10  16   8       4457.11       4136.88       439.12 o                         
   2  18   8      15236.71      14941.64       334.32 o                         
   4  18   8       2178.70       2110.73       168.35 o                         
   6  18   8        910.26       1118.32       217.51 o                         
   8  18   8       1009.22        296.15       266.44 o                         
  10  18   8        182.80         73.79       555.39 o                         
   0  20   8        118.28        200.51       156.86 o                         
   2  20   8       2567.78       2781.89       166.46 o                         
   4  20   8        785.05        621.91       189.53 o                         
   6  20   8       1297.31       1030.52       239.44 o                         
   8  20   8         81.81        161.35       289.33 o                         
   2  22   8       4206.08       3961.88       246.80 o                         
   4  22   8          9.38       -156.75       174.48 o                         
   6  22   8        169.86        157.90       269.02 o                         
   8  22   8        210.33         92.53       313.12 o                         
   0  24   8      17096.78      18331.39       906.05 o                         
   2  24   8       6185.77       6901.62       370.76 o                         
   4  24   8        159.77          1.75       225.51 o                         
   6  24   8        502.91        948.13       345.68 o                         
   2  26   8         44.16       -193.89       193.89 o                         
   4  26   8       2987.41       2520.98       358.84 o                         
   2  28   8       1489.78       1535.35       649.23 o                         
   1   1   9       3041.14       2621.30        61.92 o                         
   3   1   9       4835.00       6243.76       118.43 o                         
   5   1   9      33721.58      34058.04       501.42 o                         
   7   1   9        790.33        831.57       120.65 o                         
   9   1   9       6655.68       7468.82       287.65 o                         
  11   1   9       2605.36       2573.71       249.82 o                         
  13   1   9        336.17        705.13       307.94 o                         
   1   3   9     359656.25     362414.56      3844.93 o                         
   3   3   9        110.57         52.82        44.45 o                         
   5   3   9      42414.40      43926.65       594.75 o                         
   7   3   9         36.13         27.27       103.46 o                         
   9   3   9       5419.94       6907.00       275.24 o                         
  11   3   9       5270.82       3872.18       253.18 o                         
   1   5   9     149239.45     146798.50      1576.30 o                         
   3   5   9     128609.88     129236.73      1315.22 o                         
   5   5   9      26864.26      28317.41       405.72 o                         
   7   5   9          9.58        -81.62       112.30 o                         
   9   5   9       4048.91       4821.69       230.13 o                         
  11   5   9        341.36        127.68       175.51 o                         
   1   7   9      52922.70      54489.69       610.25 o                         
   3   7   9      90543.55      92193.54      1270.90 o                         
   5   7   9      30338.13      29722.52       421.04 o                         
   7   7   9        633.95        425.15        90.32 o                         
   9   7   9        416.61        429.28       133.03 o                         
  11   7   9       4943.73       4500.94       320.43 o                         
   1   9   9     133391.05     136792.98      1436.31 o                         
   3   9   9         95.84         -8.73        51.37 o                         
   5   9   9      11478.47      11706.63       244.46 o                         
   7   9   9      11376.69       9727.49       360.13 o                         
   9   9   9       7502.50       7896.01       316.31 o                         
  11   9   9         18.42         81.56       239.29 o                         
   1  11   9      32291.41      33154.14       417.84 o                         
   3  11   9      23912.30      24023.51       393.78 o                         
   5  11   9      49769.80      49222.16       744.50 o                         
   7  11   9       2416.92       2363.02       178.95 o                         
   9  11   9        129.56        187.31       186.82 o                         
  11  11   9       1389.92       1614.60       293.29 o                         
   1  13   9      22046.39      20763.03       343.47 o                         
   3  13   9       8438.23       8557.39       207.21 o                         
   5  13   9       5093.29       5054.30       204.77 o                         
   7  13   9       1488.74       1386.02       142.06 o                         
   9  13   9       3052.88       3780.21       326.33 o                         
  11  13   9       1192.00        858.34       333.88 o                         
   1  15   9      14657.13      15196.87       276.30 o                         
   3  15   9         37.54         44.95        59.98 o                         
   5  15   9       6732.31       7316.94       296.33 o                         
   7  15   9       2559.06       2774.80       269.49 o                         
   9  15   9        891.36       1567.81       262.10 o                         
  11  15   9        756.66        360.23       334.36 o                         
   1  17   9      39221.89      37794.98       642.95 o                         
   3  17   9        434.43        362.63        99.47 o                         
   5  17   9       1220.48       1365.96       144.75 o                         
   7  17   9        293.07        162.78       193.82 o                         
   9  17   9       7389.55       8859.98       568.41 o                         
   1  19   9       5641.73       5886.86       223.34 o                         
   3  19   9        998.13        887.11       134.39 o                         
   5  19   9       8251.76       8155.66       545.76 o                         
   7  19   9       5656.47       4660.08       412.98 o                         
   9  19   9        160.11        135.28       284.24 o                         
   1  21   9      24665.71      24592.12       491.45 o                         
   3  21   9        468.49        333.68       146.17 o                         
   5  21   9       1039.73        601.30       213.84 o                         
   7  21   9         17.31         51.23       271.83 o                         
   1  23   9        686.73        498.88       169.95 o                         
   3  23   9        397.41        350.03       214.15 o                         
   5  23   9        783.95        696.96       271.60 o                         
   7  23   9       4903.81       5057.16       454.80 o                         
   1  25   9       8422.91       8453.73       403.49 o                         
   3  25   9         18.32        -39.79       205.99 o                         
   5  25   9       1579.53       1586.27       369.46 o                         
   1  27   9        470.62        954.05       601.73 o                         
   3  27   9         57.86        238.36       242.43 o                         
   2   0  10     113494.16     115575.45      1652.19 o                         
   6   0  10      22330.80      26921.11       886.80 o                         
  10   0  10       1258.88        395.89       228.46 o                         
   0   2  10      63965.73      61904.60       951.57 o                         
   2   2  10      14197.38      13485.35       166.92 o                         
   4   2  10      44220.68      47105.20       569.30 o                         
   6   2  10       4358.33       4872.57       169.88 o                         
   8   2  10        806.87       1227.04       142.23 o                         
  10   2  10        108.81        148.74       168.33 o                         
  12   2  10        184.29        320.13       198.01 o                         
   2   4  10        162.91        255.74        42.28 o                         
   4   4  10      12946.97      12469.23       202.43 o                         
   6   4  10      18774.73      19764.89       356.43 o                         
   8   4  10       1982.38       2477.06       217.71 o                         
  10   4  10        481.75        181.66       148.04 o                         
  12   4  10        174.61       -177.98       201.85 o                         
   0   6  10      51285.23      45273.84       675.78 o                         
   2   6  10       1598.73       1874.12        63.17 o                         
   4   6  10        118.77        146.39        52.92 o                         
   6   6  10       3981.68       3717.26       134.58 o                         
   8   6  10         18.78        -33.32       113.89 o                         
  10   6  10         19.34        141.78       159.70 o                         
  12   6  10        214.40       -232.44       232.44 o                         
   2   8  10       9437.79       9978.37       151.53 o                         
   4   8  10      19079.40      17666.59       309.25 o                         
   6   8  10       5756.72       6027.45       183.53 o                         
   8   8  10         33.66        188.89        99.84 o                         
  10   8  10        733.96        298.09       162.88 o                         
  12   8  10       2011.20       1646.58       306.35 o                         
   0  10  10      10802.52       8777.58       205.53 o                         
   2  10  10      44372.02      44719.42       584.85 o                         
   4  10  10      17430.89      19388.22       336.21 o                         
   6  10  10      11312.78      10781.73       268.74 o                         
   8  10  10        246.71        209.33       131.62 o                         
  10  10  10       1445.08       2198.22       286.34 o                         
  12  10  10        364.22        190.97       314.72 o                         
   2  12  10       3199.28       2858.76        97.64 o                         
   4  12  10      15436.54      15209.90       287.06 o                         
   6  12  10        151.97        102.71       108.91 o                         
   8  12  10          2.17         72.54       118.14 o                         
  10  12  10        827.95        254.65       226.20 o                         
   0  14  10      10889.36      10398.12       404.02 o                         
   2  14  10       9370.57       8934.81       218.37 o                         
   4  14  10      10064.30      10054.78       251.79 o                         
   6  14  10       7249.49       6906.38       250.28 o                         
   8  14  10         82.13        475.66       224.79 o                         
  10  14  10       1477.83       2571.36       378.88 o                         
   2  16  10       6374.09       6210.69       172.75 o                         
   4  16  10      20094.74      20369.14       442.85 o                         
   6  16  10         81.49        139.55       127.79 o                         
   8  16  10         82.03        269.03       215.07 o                         
  10  16  10        712.47        492.62       310.41 o                         
   0  18  10       1700.69       1493.05       187.42 o                         
   2  18  10       6022.01       6453.18       222.41 o                         
   4  18  10       9731.39       9368.74       473.88 o                         
   6  18  10       4388.38       4741.29       326.56 o                         
   8  18  10          1.85       -242.14       242.14 o                         
  10  18  10        910.53        834.61       393.12 o                         
   2  20  10       1710.51       1659.56       142.52 o                         
   4  20  10       9957.46      10444.77       496.04 o                         
   6  20  10       1977.44       1960.98       264.45 o                         
   8  20  10        911.28        502.40       301.35 o                         
   0  22  10      19613.77      18871.81       594.01 o                         
   2  22  10       8002.47       8212.31       394.96 o                         
   4  22  10        920.09        808.13       215.17 o                         
   6  22  10        883.38       1279.94       317.40 o                         
   8  22  10        872.46        783.93       341.33 o                         
   2  24  10         19.69         37.09       177.83 o                         
   4  24  10       9306.82       9090.63       512.48 o                         
   6  24  10        326.85        195.61       263.34 o                         
   0  26  10       1940.78       2785.29       696.74 o                         
   2  26  10       7129.03       7627.12       458.62 o                         
   4  26  10        136.91        -42.36       241.70 o                         
   2  28  10        792.86       1006.65       514.63 o                         
   1   1  11      25106.24      25076.42       280.01 o                         
   3   1  11       4723.65       3928.40        97.04 o                         
   5   1  11       3501.93       5549.64       160.98 o                         
   7   1  11         18.94         17.64       101.46 o                         
   9   1  11      19858.99      17751.44       417.46 o                         
  11   1  11       4650.55       5309.58       291.02 o                         
  13   1  11         48.66       -162.64       239.59 o                         
   1   3  11      71892.52      74001.55       807.92 o                         
   3   3  11     364791.34     365521.00      3764.00 o                         
   5   3  11        273.75       1196.46        89.47 o                         
   7   3  11          6.06        -96.80        96.80 o                         
   9   3  11      10120.33       8445.53       300.60 o                         
  11   3  11       3414.28       3474.94       264.30 o                         
   1   5  11     192066.55     193601.02      2148.84 o                         
   3   5  11      54821.39      51416.32       612.04 o                         
   5   5  11      77972.80      83800.30      1116.34 o                         
   7   5  11       6391.40       7007.15       212.07 o                         
   9   5  11      15631.26      14628.10       392.60 o                         
  11   5  11       6933.02       9023.17       379.36 o                         
   1   7  11        181.12        176.74        44.52 o                         
   3   7  11     222082.36     225145.94      3740.32 o                         
   5   7  11        222.62         34.88        88.15 o                         
   7   7  11       6520.81       7385.60       209.74 o                         
   9   7  11       5999.32       4846.11       247.57 o                         
  11   7  11        718.44       2122.54       291.73 o                         
   1   9  11       9853.48      11181.51       165.77 o                         
   3   9  11      56512.48      53482.80       817.58 o                         
   5   9  11       8713.31       8125.82       202.40 o                         
   7   9  11        770.91        531.94        89.71 o                         
   9   9  11        580.88        617.88       152.89 o                         
  11   9  11       2911.67       2859.33       325.57 o                         
   1  11  11        335.88        235.98        51.01 o                         
   3  11  11     104449.35     107295.83      1485.20 o                         
   5  11  11       4741.98       5239.22       172.24 o                         
   7  11  11       1692.14       1497.62       176.00 o                         
   9  11  11       1041.48        510.05       230.61 o                         
  11  11  11        435.71       1702.33       300.72 o                         
   1  13  11      14546.00      16530.38       281.65 o                         
   3  13  11       2812.82       2998.20       132.65 o                         
   5  13  11        635.25        792.81        99.27 o                         
   7  13  11        775.62        809.90       125.36 o                         
   9  13  11       2706.34       2083.84       281.12 o                         
  11  13  11         22.92       -137.06       359.55 o                         
   1  15  11      16917.50      17146.78       300.11 o                         
   3  15  11       4298.27       4620.87       133.02 o                         
   5  15  11         27.37        139.40       113.77 o                         
   7  15  11         31.91        272.77       184.62 o                         
   9  15  11        195.73       -203.70       203.70 o                         
  11  15  11       1336.30       1446.72       440.49 o                         
   1  17  11        184.83        380.66       105.36 o                         
   3  17  11      10052.21       9948.83       381.98 o                         
   5  17  11       2911.91       2882.35       254.88 o                         
   7  17  11       1273.20       1378.42       246.82 o                         
   9  17  11       8277.91       7677.48       543.68 o                         
   1  19  11       1331.78       1452.29       133.90 o                         
   3  19  11        136.60         31.10       141.33 o                         
   5  19  11        222.44        219.16       190.23 o                         
   7  19  11       1734.54       2123.26       276.04 o                         
   9  19  11        437.39        163.06       302.65 o                         
   1  21  11       6027.34       6400.93       244.21 o                         
   3  21  11         56.56        117.76       149.30 o                         
   5  21  11       3374.72       3659.37       409.12 o                         
   7  21  11        850.21        721.44       284.36 o                         
   1  23  11         78.43        -92.84       145.33 o                         
   3  23  11         20.87        349.81       191.35 o                         
   5  23  11       2766.49       3079.93       393.12 o                         
   7  23  11       3638.91       4394.63       450.90 o                         
   1  25  11        302.20        722.29       227.35 o                         
   3  25  11         81.19        177.17       309.42 o                         
   5  25  11        967.76       1230.35       302.05 o                         
   1  27  11        101.79         88.95       242.98 o                         
   3  27  11       3111.81       3194.39       369.39 o                         
   0   0  12     330866.19     350839.09      7005.99 o                         
   4   0  12       1428.06       1777.34       112.34 o                         
   8   0  12        685.20        525.28       182.25 o                         
  12   0  12          0.37       -258.76       258.76 o                         
   2   2  12     213773.52     215389.59      2153.58 o                         
   4   2  12       6704.27       8003.74       154.07 o                         
   6   2  12      55453.38      59693.19       882.09 o                         
   8   2  12        676.65        955.16       135.02 o                         
  10   2  12       4530.08       3185.20       221.09 o                         
  12   2  12        168.99       -174.12       211.49 o                         
   0   4  12    1071035.12    1066930.50     15050.19 o                         
   2   4  12      34203.59      33664.05       364.81 o                         
   4   4  12       8046.77       8399.25       160.93 o                         
   6   4  12      30466.96      30867.79       503.13 o                         
   8   4  12       5199.83       5231.12       223.31 o                         
  10   4  12        272.83        446.30       153.59 o                         
  12   4  12         85.23        -49.16       208.02 o                         
   2   6  12      84987.73      85127.45      1023.49 o                         
   4   6  12        638.65        961.65        58.34 o                         
   6   6  12      49054.14      47389.60       678.51 o                         
   8   6  12        831.51       1047.15       137.53 o                         
  10   6  12       2846.84       1713.21       202.82 o                         
  12   6  12       2142.91       1509.38       295.07 o                         
   0   8  12      47068.80      41437.62       635.08 o                         
   2   8  12       1471.03       1611.34        66.97 o                         
   4   8  12      22051.17      24855.03       404.62 o                         
   6   8  12       3376.64       3045.23       111.35 o                         
   8   8  12       3862.98       4572.06       199.58 o                         
  10   8  12       4609.92       4611.84       269.44 o                         
  12   8  12       2569.49       1622.21       298.41 o                         
   2  10  12       4893.03       5863.57       187.69 o                         
   4  10  12       5449.02       5343.05       151.94 o                         
   6  10  12      24764.89      23554.39       445.21 o                         
   8  10  12        206.43         94.47       130.11 o                         
  10  10  12         20.81       -323.07       349.31 o                         
  12  10  12       3559.10       3926.91       481.43 o                         
   0  12  12       3580.02       6417.81       264.86 o                         
   2  12  12       1654.27       2361.26        94.61 o                         
   4  12  12       6990.32       8339.27       243.32 o                         
   6  12  12       1013.65       1259.00       159.33 o                         
   8  12  12        835.44       1390.46       187.66 o                         
  10  12  12        604.04        507.30       244.99 o                         
   2  14  12        434.66        386.68        67.40 o                         
   4  14  12          1.63          0.60        76.30 o                         
   6  14  12      11268.26      12519.63       337.00 o                         
   8  14  12         25.64         83.26       201.12 o                         
  10  14  12        470.95        305.60       245.18 o                         
   0  16  12      23743.22      22665.50       600.95 o                         
   2  16  12       3849.38       3923.84       187.69 o                         
   4  16  12       2383.61       2857.50       165.09 o                         
   6  16  12         32.57        239.83       129.98 o                         
   8  16  12        201.25        346.45       231.52 o                         
  10  16  12          0.33       -284.51       284.51 o                         
   2  18  12       2961.77       3025.06       160.45 o                         
   4  18  12       1246.49       1571.22       181.17 o                         
   6  18  12      10432.28      10847.33       505.33 o                         
   8  18  12          9.86       -248.17       248.17 o                         
  10  18  12       2179.24       1492.29       364.37 o                         
   0  20  12      11549.00      12325.75       777.10 o                         
   2  20  12        136.52        176.82       111.34 o                         
   4  20  12         10.87        110.43       145.95 o                         
   6  20  12       3530.29       4416.01       341.57 o                         
   8  20  12        569.49        380.82       291.10 o                         
   2  22  12       1624.42       2088.20       232.43 o                         
   4  22  12       4962.49       5081.73       338.18 o                         
   6  22  12       1482.35       1458.30       358.84 o                         
   8  22  12          6.22         23.04       284.86 o                         
   0  24  12        978.03        926.09       346.56 o                         
   2  24  12        137.22       -188.66       338.26 o                         
   4  24  12        146.76       -214.18       214.18 o                         
   6  24  12       5209.28       4873.74       444.35 o                         
   2  26  12        774.34       1320.26       261.53 o                         
   4  26  12       2577.09       1832.55       380.00 o                         
   0  28  12        717.92       1361.80       522.55 o                         
   2  28  12        402.66        762.79       807.58 o                         
   1   1  13       1098.39       1136.12        47.51 o                         
   3   1  13      75314.33      78112.41       867.69 o                         
   5   1  13       6606.46       6938.42       191.02 o                         
   7   1  13        563.41        532.66       112.34 o                         
   9   1  13        808.19        388.52       143.33 o                         
  11   1  13         38.43       -184.22       184.22 o                         
   1   3  13      66550.34      69907.05       715.35 o                         
   3   3  13        220.40        265.18        46.43 o                         
   5   3  13       7565.86       8083.72       192.91 o                         
   7   3  13        656.97       1031.67       124.73 o                         
   9   3  13         61.67         99.00       134.14 o                         
  11   3  13        221.75        285.60       182.82 o                         
   1   5  13      60746.25      59892.40       640.88 o                         
   3   5  13         49.10         24.80        39.21 o                         
   5   5  13      15099.68      16846.02       285.50 o                         
   7   5  13         73.86         82.69        87.08 o                         
   9   5  13       3658.17       2532.85       184.38 o                         
  11   5  13        793.76        392.88       202.77 o                         
   1   7  13       4740.07       3667.87        92.87 o                         
   3   7  13       4560.17       4567.31       133.39 o                         
   5   7  13       1211.79       1119.77        71.78 o                         
   7   7  13         32.01         20.69        76.29 o                         
   9   7  13        447.25        915.02       169.91 o                         
  11   7  13         15.54         62.86       231.27 o                         
   1   9  13       1214.03       1335.19        62.83 o                         
   3   9  13      38033.26      39598.59       587.91 o                         
   5   9  13       4433.48       5016.20       175.81 o                         
   7   9  13       5950.74       6040.52       327.03 o                         
   9   9  13         46.15        328.04       173.36 o                         
  11   9  13        728.08        236.14       254.23 o                         
   1  11  13      45214.40      42168.07       560.72 o                         
   3  11  13       4349.99       4338.64       146.20 o                         
   5  11  13        507.47        564.58        87.76 o                         
   7  11  13          4.40       -103.16       103.16 o                         
   9  11  13       3253.65       5118.77       461.21 o                         
  11  11  13          1.54        -40.04       237.98 o                         
   1  13  13       6623.54       7452.94       170.63 o                         
   3  13  13        206.79        266.75        77.06 o                         
   5  13  13       7106.92       7720.89       215.61 o                         
   7  13  13       5320.17       5885.44       264.45 o                         
   9  13  13       1357.78        718.11       233.77 o                         
  11  13  13        487.89        136.39       300.69 o                         
   1  15  13      23637.19      22774.33       369.77 o                         
   3  15  13       6778.67       7743.60       171.17 o                         
   5  15  13       1712.20       1619.77       145.48 o                         
   7  15  13       1464.34       1755.04       239.14 o                         
   9  15  13       1526.10       2333.12       296.85 o                         
  11  15  13         52.49       -324.55       324.55 o                         
   1  17  13        891.23       1079.90       116.86 o                         
   3  17  13       6134.11       5643.91       194.00 o                         
   5  17  13       7424.15       7562.90       339.17 o                         
   7  17  13       3254.84       3310.64       393.05 o                         
   9  17  13       5384.02       4478.44       444.31 o                         
   1  19  13      19324.02      19587.75       433.82 o                         
   3  19  13        792.79        917.15       147.84 o                         
   5  19  13        667.69        848.08       208.80 o                         
   7  19  13       1647.90       1602.10       262.61 o                         
   9  19  13        352.16        255.05       307.98 o                         
   1  21  13        492.79        870.68       132.05 o                         
   3  21  13        347.67        437.25       156.76 o                         
   5  21  13       2410.62       2378.18       288.30 o                         
   7  21  13       2721.43       2949.73       373.46 o                         
   1  23  13      10138.35      10250.22       391.11 o                         
   3  23  13       1077.70       1240.00       250.92 o                         
   5  23  13       1684.67       1945.49       321.63 o                         
   7  23  13       1038.19        811.81       455.89 o                         
   1  25  13       1069.69       1134.66       310.84 o                         
   3  25  13        566.36        688.89       215.94 o                         
   5  25  13       2074.47       1756.66       329.12 o                         
   1  27  13       2834.07       3483.62       399.14 o                         
   3  27  13        388.36        465.15       300.83 o                         
   2   0  14      23293.96      23709.68       380.87 o                         
   6   0  14        402.29        437.34       143.75 o                         
  10   0  14        492.70        779.75       330.30 o                         
   0   2  14     149307.92     153081.95      2318.75 o                         
   2   2  14      69696.00      70450.69       727.96 o                         
   4   2  14      42752.32      44283.89       564.58 o                         
   6   2  14        514.40        684.62       101.73 o                         
   8   2  14       4936.17       4443.15       211.53 o                         
  10   2  14          2.36         29.40       149.35 o                         
  12   2  14        312.37        105.07       195.18 o                         
   2   4  14     182417.69     182135.86      1954.38 o                         
   4   4  14       7321.27       7909.92       155.73 o                         
   6   4  14      31316.54      29683.45       463.27 o                         
   8   4  14        139.14        149.55       139.82 o                         
  10   4  14       1407.90       2342.74       229.68 o                         
  12   4  14         17.99        -17.66       223.48 o                         
   0   6  14        630.44        857.42        69.76 o                         
   2   6  14       6143.28       6407.00       140.88 o                         
   4   6  14      21248.68      23114.66       331.28 o                         
   6   6  14         15.75         12.36        72.78 o                         
   8   6  14      32352.12      29846.40       640.40 o                         
  10   6  14        404.35        412.23       178.21 o                         
  12   6  14       1929.92       2553.82       327.68 o                         
   2   8  14      60902.71      56648.91       688.28 o                         
   4   8  14        140.76         74.54        74.31 o                         
   6   8  14      18325.80      18069.60       317.70 o                         
   8   8  14       4664.83       4384.79       229.21 o                         
  10   8  14        135.46        155.03       189.81 o                         
  12   8  14         65.52        298.52       257.10 o                         
   0  10  14     127336.95     132690.25      2212.88 o                         
   2  10  14       4120.19       4588.61       182.63 o                         
   4  10  14       6350.58       6857.81       225.98 o                         
   6  10  14        664.43        558.33        96.26 o                         
   8  10  14       9917.23       9250.84       425.27 o                         
  10  10  14          8.11        -94.86       224.84 o                         
  12  10  14       2354.54       2577.93       333.80 o                         
   2  12  14        828.48        521.56        59.58 o                         
   4  12  14        833.97        691.55        93.03 o                         
   6  12  14       3542.15       3665.20       188.18 o                         
   8  12  14         52.10        255.35       149.90 o                         
  10  12  14        267.89        -14.78       251.88 o                         
   0  14  14       9778.55      11289.57       317.76 o                         
   2  14  14       1742.05       1716.04        91.30 o                         
   4  14  14       5061.06       5038.19       168.46 o                         
   6  14  14       2268.23       2080.30       159.85 o                         
   8  14  14       1192.36        872.29       223.29 o                         
  10  14  14         85.51         90.70       231.26 o                         
   2  16  14      10563.90       9850.10       215.12 o                         
   4  16  14       2680.24       2899.27       166.75 o                         
   6  16  14       1759.93       1594.21       175.91 o                         
   8  16  14        410.10        150.79       212.81 o                         
  10  16  14        289.67       1396.26       349.37 o                         
   0  18  14       6317.40       5730.00       299.93 o                         
   2  18  14       5082.22       5174.90       203.18 o                         
   4  18  14       7333.66       7216.52       336.57 o                         
   6  18  14        288.54        645.87       229.27 o                         
   8  18  14       1974.58       2100.67       291.29 o                         
   2  20  14      12060.11      11842.80       441.43 o                         
   4  20  14       3918.23       4054.12       267.94 o                         
   6  20  14        666.19        883.69       280.58 o                         
   8  20  14        932.86        478.89       450.26 o                         
   0  22  14       3995.90       4250.99       304.56 o                         
   2  22  14       1398.00       1423.53       207.94 o                         
   4  22  14       2791.80       2623.59       268.48 o                         
   6  22  14        272.46        -76.81       290.01 o                         
   8  22  14         12.95         36.96       294.45 o                         
   2  24  14       1529.63       1918.20       240.41 o                         
   4  24  14        247.02        327.14       206.73 o                         
   6  24  14        121.28        160.54       276.55 o                         
   0  26  14       2011.92       2341.28       767.99 o                         
   2  26  14        918.06        738.38       275.96 o                         
   4  26  14        489.11        560.38       319.72 o                         
   1   1  15      78243.30      81095.39       827.82 o                         
   3   1  15       5640.35       6532.20       124.02 o                         
   5   1  15      49060.31      51569.70       760.75 o                         
   7   1  15       3980.32       4369.94       193.42 o                         
   9   1  15       2998.49       3436.99       211.72 o                         
  11   1  15        774.81        570.19       177.68 o                         
   1   3  15       6725.97       7789.71       112.16 o                         
   3   3  15        280.55        282.28        45.89 o                         
   5   3  15       5446.29       6555.93       167.84 o                         
   7   3  15       6842.36       6986.21       238.58 o                         
   9   3  15       2488.93       3444.19       209.52 o                         
  11   3  15       1875.04       1638.30       230.31 o                         
   1   5  15     217146.66     214964.55      2219.27 o                         
   3   5  15      81415.56      79970.66      1001.31 o                         
   5   5  15      42064.59      42541.32       607.34 o                         
   7   5  15       1684.57       1392.41       128.56 o                         
   9   5  15       2656.97       3218.48       199.82 o                         
  11   5  15       1409.15        471.00       191.01 o                         
   1   7  15     116173.82     118905.38      1249.73 o                         
   3   7  15      48048.98      47690.72       790.50 o                         
   5   7  15       7078.49       6094.04       141.41 o                         
   7   7  15       2816.18       2472.32       128.65 o                         
   9   7  15       2086.22       3230.34       222.26 o                         
  11   7  15        388.19        269.34       237.49 o                         
   1   9  15      97332.63     102007.53      1215.89 o                         
   3   9  15       1945.65       1638.50       122.60 o                         
   5   9  15      33223.11      33733.64       571.36 o                         
   7   9  15       5630.07       5418.26       273.56 o                         
   9   9  15       2113.82       1778.22       191.10 o                         
  11   9  15        540.94        567.13       244.64 o                         
   1  11  15      72710.30      71675.68       913.07 o                         
   3  11  15        787.91        771.75        82.29 o                         
   5  11  15       8497.65       9003.88       330.96 o                         
   7  11  15      12409.57      12419.92       345.37 o                         
   9  11  15       1990.73       2451.91       294.26 o                         
  11  11  15        107.78        277.99       251.20 o                         
   1  13  15         25.04        150.62        63.03 o                         
   3  13  15        183.03        114.07        66.28 o                         
   5  13  15       6765.06       6742.00       233.32 o                         
   7  13  15       5547.41       6235.66       300.73 o                         
   9  13  15       1505.42        789.05       249.81 o                         
  11  13  15        655.13        629.61       315.91 o                         
   1  15  15      37450.95      37265.17       550.80 o                         
   3  15  15       3781.08       3684.50       158.25 o                         
   5  15  15        406.36        229.36       107.63 o                         
   7  15  15       4015.05       4391.55       291.87 o                         
   9  15  15       2819.89       3858.53       345.49 o                         
   1  17  15      10324.16      10472.05       270.17 o                         
   3  17  15        121.18        231.02        85.90 o                         
   5  17  15       4629.52       5363.44       298.81 o                         
   7  17  15        209.61        102.28       204.60 o                         
   9  17  15       1107.30        955.94       315.40 o                         
   1  19  15      20833.79      19672.85       437.04 o                         
   3  19  15       8903.07       9226.36       369.87 o                         
   5  19  15       2773.29       2497.03       258.11 o                         
   7  19  15       1168.15       1079.70       252.41 o                         
   9  19  15        659.44        705.32       327.36 o                         
   1  21  15        477.09        433.05       120.76 o                         
   3  21  15         39.62       -141.13       141.13 o                         
   5  21  15       2201.00       1779.05       244.39 o                         
   7  21  15         28.06         54.14       249.43 o                         
   1  23  15       8878.36       8471.92       359.20 o                         
   3  23  15       1303.87       1887.41       277.75 o                         
   5  23  15        307.80        441.57       242.09 o                         
   7  23  15        263.69        349.50       372.97 o                         
   1  25  15         16.61        109.45       212.32 o                         
   3  25  15       1148.08       1278.16       236.96 o                         
   5  25  15        479.70        713.59       286.33 o                         
   1  27  15       6107.85       5906.56       606.47 o                         
   3  27  15         93.59        442.86       317.37 o                         
   0   0  16     243153.06     266928.09      5319.74 o                         
   4   0  16      73238.34      72232.52      1359.51 o                         
   8   0  16      27887.09      26981.09       741.11 o                         
  12   0  16          5.06       -222.79       275.68 o                         
   2   2  16       1024.11        613.86        46.74 o                         
   4   2  16        247.92        308.69        58.21 o                         
   6   2  16       3083.21       3211.04       144.45 o                         
   8   2  16        481.72        363.09       128.07 o                         
  10   2  16       7398.00       6426.72       284.65 o                         
  12   2  16        155.67         37.10       185.72 o                         
   0   4  16     145000.50     141449.52      2016.08 o                         
   2   4  16      41656.71      38890.67       433.98 o                         
   4   4  16      15948.80      16574.65       281.70 o                         
   6   4  16         43.85        202.23        74.14 o                         
   8   4  16      24771.38      25084.61       498.94 o                         
  10   4  16        107.64         65.44       180.50 o                         
  12   4  16         25.42       -272.64       272.64 o                         
   2   6  16      51876.96      55193.04       682.38 o                         
   4   6  16      26739.04      23743.87       341.64 o                         
   6   6  16      11346.68       9724.09       219.08 o                         
   8   6  16       2337.26       2352.90       166.37 o                         
  10   6  16       2638.33       1833.84       206.47 o                         
  12   6  16       1840.24       1629.79       313.17 o                         
   0   8  16     459767.03     460202.12      6919.76 o                         
   2   8  16       1589.66       1282.86        75.24 o                         
   4   8  16        302.11        128.73        59.85 o                         
   6   8  16      20697.81      20608.97       425.74 o                         
   8   8  16         46.45        361.65       139.51 o                         
  10   8  16       1503.82       2041.58       239.73 o                         
  12   8  16          7.22        -29.66       280.48 o                         
   2  10  16       2762.79       2091.84        71.42 o                         
   4  10  16       2032.73       1985.61       110.25 o                         
   6  10  16        695.52        556.36       100.54 o                         
   8  10  16        698.40        493.68       144.18 o                         
  10  10  16        142.01        296.39       242.73 o                         
  12  10  16       1936.68       2069.55       326.37 o                         
   0  12  16     140448.75     146550.89      2452.00 o                         
   2  12  16         24.24          8.61        52.74 o                         
   4  12  16        124.70        163.71        74.55 o                         
   6  12  16        378.70        600.19       141.40 o                         
   8  12  16          4.57          8.53       148.43 o                         
  10  12  16       4179.99       4503.44       379.33 o                         
   2  14  16        275.00        477.85        66.78 o                         
   4  14  16        363.25        573.81        78.66 o                         
   6  14  16         28.09        -14.36       152.16 o                         
   8  14  16       1067.11        887.66       299.37 o                         
  10  14  16       1488.44       2115.68       449.09 o                         
   0  16  16      16144.73      16412.95       576.60 o                         
   2  16  16       3563.23       3577.15       130.89 o                         
   4  16  16      10532.85      10442.26       291.48 o                         
   6  16  16       1369.67       1584.48       189.88 o                         
   8  16  16       2200.31       2717.38       303.10 o                         
  10  16  16       1096.79        659.50       399.98 o                         
   2  18  16       1452.91       1393.38       126.29 o                         
   4  18  16       4498.50       4861.45       269.08 o                         
   6  18  16       1769.84       2120.07       255.21 o                         
   8  18  16        139.09         41.68       353.70 o                         
   0  20  16      31767.42      31480.80       818.76 o                         
   2  20  16       4942.93       4999.02       271.85 o                         
   4  20  16      11214.31      10693.62       435.71 o                         
   6  20  16       3740.59       4079.49       420.62 o                         
   8  20  16       2776.67       2920.15       397.71 o                         
   2  22  16       2158.96       2161.46       235.78 o                         
   4  22  16       4846.04       5412.87       385.53 o                         
   6  22  16          3.07       -192.65       246.35 o                         
   8  22  16         39.79        109.78       318.94 o                         
   0  24  16       2203.46       2794.37       430.97 o                         
   2  24  16       1435.31       1864.92       239.68 o                         
   4  24  16        782.36        756.47       228.04 o                         
   6  24  16       2412.49       2289.53       350.04 o                         
   2  26  16       3385.31       2779.87       475.77 o                         
   4  26  16        378.46        -62.21       282.93 o                         
   0  28  16       1012.25       1456.81       570.06 o                         
   1   1  17       3330.86       4065.93        82.21 o                         
   3   1  17      26096.38      24613.15       310.46 o                         
   5   1  17        200.62        713.02        88.32 o                         
   7   1  17        607.88        886.43       125.86 o                         
   9   1  17       1339.76        944.52       152.29 o                         
  11   1  17        431.81        802.09       183.42 o                         
   1   3  17     103416.88     104559.12      1135.56 o                         
   3   3  17      37024.02      34296.49       384.71 o                         
   5   3  17       2070.87       1478.09       103.82 o                         
   7   3  17          3.57        -27.39       103.05 o                         
   9   3  17        455.38        112.95       140.45 o                         
  11   3  17       1933.26       3284.62       344.73 o                         
   1   5  17      10009.43       9462.10       136.95 o                         
   3   5  17     114097.53     112346.86      1381.16 o                         
   5   5  17        100.56         64.18        80.70 o                         
   7   5  17         41.77         89.01        82.68 o                         
   9   5  17       6659.07       4942.76       271.57 o                         
  11   5  17       1250.04       2181.56       235.47 o                         
   1   7  17      20226.43      19340.87       247.96 o                         
   3   7  17     124905.51     120638.80      1892.89 o                         
   5   7  17       1324.87       1083.60        85.51 o                         
   7   7  17        247.43        243.41       105.36 o                         
   9   7  17       3223.72       2497.84       211.97 o                         
  11   7  17       3935.57       5515.99       369.57 o                         
   1   9  17       2765.89       2732.93        91.97 o                         
   3   9  17      29010.91      30514.65       608.31 o                         
   5   9  17       5658.99       4778.46       190.77 o                         
   7   9  17        197.95        250.66       122.67 o                         
   9   9  17       5188.34       5037.00       344.86 o                         
  11   9  17        915.75       1156.97       285.67 o                         
   1  11  17      12596.58      12948.01       216.21 o                         
   3  11  17      15882.78      14661.67       362.73 o                         
   5  11  17         24.56        169.27        74.06 o                         
   7  11  17       2196.26       2103.88       177.44 o                         
   9  11  17       1676.07       1219.41       202.10 o                         
  11  11  17       1197.34       1250.56       295.56 o                         
   1  13  17       3615.91       4339.58       206.38 o                         
   3  13  17       9887.40       9101.88       219.50 o                         
   5  13  17        344.69        296.46       116.71 o                         
   7  13  17          2.12        -43.44       181.15 o                         
   9  13  17       2386.82       2137.31       290.75 o                         
  11  13  17        306.32        358.94       412.23 o                         
   1  15  17       1288.52       1534.60       105.66 o                         
   3  15  17      21140.53      20645.13       390.23 o                         
   5  15  17        197.55        242.47       137.67 o                         
   7  15  17       4519.91       3999.73       256.55 o                         
   9  15  17        327.82        261.42       239.82 o                         
   1  17  17        827.03        752.27        99.14 o                         
   3  17  17       6947.75       6640.63       237.76 o                         
   5  17  17        583.56        813.86       161.91 o                         
   7  17  17       1121.43       1204.10       332.73 o                         
   9  17  17       2086.91       1260.73       336.31 o                         
   1  19  17       5602.73       6199.80       264.88 o                         
   3  19  17       7494.74       7063.10       312.53 o                         
   5  19  17        173.08        535.71       211.88 o                         
   7  19  17       1155.06       1995.68       284.49 o                         
   9  19  17        295.73        396.56       303.51 o                         
   1  21  17       2204.75       2695.23       174.03 o                         
   3  21  17       6204.02       5018.94       281.52 o                         
   5  21  17        663.18        750.93       212.55 o                         
   7  21  17         59.89        692.99       296.32 o                         
   1  23  17       1935.86       2360.10       222.26 o                         
   3  23  17        111.78        197.20       201.06 o                         
   5  23  17       1443.22       1427.87       258.30 o                         
   7  23  17        700.70        820.93       310.85 o                         
   1  25  17        541.17        550.80       326.84 o                         
   3  25  17         27.17       -115.81       239.96 o                         
   5  25  17        515.75        512.13       345.12 o                         
   1  27  17       1074.62        652.00       352.57 o                         
   3  27  17        470.73        718.51       403.79 o                         
   2   0  18      37110.81      36980.84       612.62 o                         
   6   0  18       1357.30       1844.78       205.70 o                         
  10   0  18       2106.76       3139.79       510.68 o                         
   0   2  18       1770.52       1630.06       142.98 o                         
   2   2  18         53.19         59.49        41.59 o                         
   4   2  18       5434.25       5508.51       128.98 o                         
   6   2  18       2189.02       2915.57       140.87 o                         
   8   2  18       6725.35       7233.74       264.16 o                         
  10   2  18          8.39        -61.83       151.81 o                         
  12   2  18        317.42       -107.86       191.01 o                         
   2   4  18       8799.62       9056.86       134.35 o                         
   4   4  18      22117.96      23012.66       352.26 o                         
   6   4  18       5727.02       6019.11       174.05 o                         
   8   4  18        251.12        575.25       132.94 o                         
  10   4  18         65.12        270.40       168.49 o                         
  12   4  18        259.21       -271.25       271.25 o                         
   0   6  18     299974.53     300803.16      4247.91 o                         
   2   6  18      76178.06      84134.96      1055.07 o                         
   4   6  18      35675.52      35398.26       502.88 o                         
   6   6  18       2663.64       2385.38       110.46 o                         
   8   6  18        388.42        622.14       181.36 o                         
  10   6  18         77.55        197.28       165.55 o                         
  12   6  18        564.94        115.37       391.57 o                         
   2   8  18         65.24        -23.14        83.07 o                         
   4   8  18      26614.30      24359.88       421.18 o                         
   6   8  18      49582.64      49315.99       804.24 o                         
   8   8  18         56.20        -27.71       133.88 o                         
  10   8  18        381.27        324.25       189.78 o                         
  12   8  18       1474.66       1223.19       305.22 o                         
   0  10  18      38142.00      36993.62       739.58 o                         
   2  10  18      14145.32      12764.02       253.02 o                         
   4  10  18         22.63        129.40       132.19 o                         
   6  10  18       1411.30       1075.19       105.99 o                         
   8  10  18         65.65        158.51       139.85 o                         
  10  10  18       3276.54       3475.16       334.32 o                         
  12  10  18        774.26        224.40       275.94 o                         
   2  12  18       6034.35       6240.42       140.58 o                         
   4  12  18      11933.42      11680.91       341.21 o                         
   6  12  18       7556.55       7453.79       251.87 o                         
   8  12  18        210.26        287.65       167.01 o                         
  10  12  18         49.38       -149.99       227.50 o                         
   0  14  18        943.75        681.61       112.96 o                         
   2  14  18       5591.96       4800.12       132.78 o                         
   4  14  18        910.62        901.44       151.42 o                         
   6  14  18       7188.62       7516.46       320.80 o                         
   8  14  18        335.82        437.56       215.66 o                         
  10  14  18       5660.59       6311.39       435.29 o                         
   2  16  18       3620.44       3603.12       130.91 o                         
   4  16  18       2763.19       3211.88       232.56 o                         
   6  16  18      11776.83      10810.69       413.05 o                         
   8  16  18        594.64        524.99       239.17 o                         
  10  16  18          0.40       -149.90       286.75 o                         
   0  18  18      19702.18      18902.22       636.28 o                         
   2  18  18         43.57         11.27       150.81 o                         
   4  18  18       1482.29       1366.34       217.67 o                         
   6  18  18       7682.02       8079.89       524.84 o                         
   8  18  18        614.76        435.93       258.85 o                         
   2  20  18       5400.77       5962.87       294.22 o                         
   4  20  18       3377.50       3616.64       250.02 o                         
   6  20  18       6988.32       6094.04       438.25 o                         
   8  20  18       1912.76       2077.06       373.93 o                         
   0  22  18      10298.80      10704.83       473.11 o                         
   2  22  18        727.12        763.41       176.76 o                         
   4  22  18         77.25         84.91       198.46 o                         
   6  22  18       3195.33       3298.05       329.59 o                         
   2  24  18         14.57        -37.10       156.03 o                         
   4  24  18       4808.53       5289.88       365.99 o                         
   6  24  18        814.44        552.14       303.38 o                         
   0  26  18       1613.26       1662.67       378.73 o                         
   2  26  18       3422.05       3479.33       617.56 o                         
   4  26  18       4154.24       4933.16       722.24 o                         
   1   1  19      67916.87      69936.57       748.40 o                         
   3   1  19      64767.02      68165.61       747.64 o                         
   5   1  19         83.46         48.44        67.73 o                         
   7   1  19      18072.42      19490.82       402.50 o                         
   9   1  19       1551.37       2119.99       177.99 o                         
  11   1  19       2023.61       1768.68       207.09 o                         
   1   3  19     111707.63     109880.90      1118.72 o                         
   3   3  19      27946.80      28300.96       360.97 o                         
   5   3  19      19054.29      20020.28       328.07 o                         
   7   3  19      14241.10      15654.18       349.91 o                         
   9   3  19        806.79       1855.05       173.42 o                         
  11   3  19        526.66        267.89       175.19 o                         
   1   5  19      35167.54      30393.54       339.06 o                         
   3   5  19      26729.43      26971.03       370.52 o                         
   5   5  19      48806.25      49173.03       690.78 o                         
   7   5  19        749.66        626.58        98.34 o                         
   9   5  19       5849.66       6604.03       265.83 o                         
  11   5  19       4314.36       3061.29       282.11 o                         
   1   7  19      27516.26      29221.33       379.03 o                         
   3   7  19      15156.33      14159.42       383.59 o                         
   5   7  19     152002.77     148100.42      1919.75 o                         
   7   7  19      13345.19      13215.77       269.45 o                         
   9   7  19        161.50        344.34       159.07 o                         
  11   7  19        644.21        450.75       218.64 o                         
   1   9  19      56869.09      53904.41       666.47 o                         
   3   9  19      27663.28      27876.34       569.52 o                         
   5   9  19      33173.18      33231.49       564.87 o                         
   7   9  19       9722.86       9797.38       415.32 o                         
   9   9  19       3369.13       4811.66       296.83 o                         
  11   9  19       1033.18        468.42       273.76 o                         
   1  11  19        164.51        279.77        61.63 o                         
   3  11  19       9927.90       9454.07       287.12 o                         
   5  11  19      66933.78      68675.09      1271.72 o                         
   7  11  19       9578.65       9495.74       305.58 o                         
   9  11  19         66.32        392.25       183.11 o                         
  11  11  19        814.66        378.59       308.64 o                         
   1  13  19      50491.57      48879.66       685.04 o                         
   3  13  19        976.62        875.87       132.33 o                         
   5  13  19       3043.06       2986.37       214.25 o                         
   7  13  19        941.40        727.63       165.39 o                         
   9  13  19       1670.51       1990.22       296.50 o                         
  11  13  19         55.41       -124.97       254.29 o                         
   1  15  19       8305.69       8892.41       202.63 o                         
   3  15  19      12544.14      12226.31       266.00 o                         
   5  15  19      23200.09      23201.31       561.27 o                         
   7  15  19       5478.78       6021.70       312.72 o                         
   9  15  19         50.64        143.38       230.89 o                         
   1  17  19      20255.09      19898.09       398.26 o                         
   3  17  19       4105.67       3707.26       187.48 o                         
   5  17  19         40.33        249.42       204.19 o                         
   7  17  19       4685.00       3925.79       370.41 o                         
   9  17  19        534.67       1556.47       284.94 o                         
   1  19  19        105.90        145.51       105.44 o                         
   3  19  19        355.24        460.21       157.46 o                         
   5  19  19        926.00       1275.86       182.81 o                         
   7  19  19      12363.14      11859.30       541.78 o                         
   9  19  19        247.22        480.15       317.51 o                         
   1  21  19      21326.89      22430.99       549.70 o                         
   3  21  19        960.00       1322.08       195.07 o                         
   5  21  19        931.01       1207.32       256.91 o                         
   7  21  19       1472.43       1600.65       402.05 o                         
   1  23  19        339.82        386.57       165.24 o                         
   3  23  19         92.50        684.15       218.85 o                         
   5  23  19        285.24        125.68       210.92 o                         
   7  23  19       8948.50       8636.36       682.93 o                         
   1  25  19       1180.09       1021.12       253.57 o                         
   3  25  19        513.55        662.32       510.68 o                         
   5  25  19        372.73        477.68       313.12 o                         
   1  27  19         74.64        233.37       333.15 o                         
   3  27  19        354.40        403.44       374.97 o                         
   0   0  20      51123.32      54317.58      1140.11 o                         
   4   0  20        158.57        214.41        90.98 o                         
   8   0  20      98868.11      95802.67      2103.68 o                         
  12   0  20         98.89        263.93       302.08 o                         
   2   2  20       6166.30       5659.83       126.49 o                         
   4   2  20      17107.15      17852.65       293.02 o                         
   6   2  20      18518.54      17717.79       341.37 o                         
   8   2  20       1139.42       1276.94       156.13 o                         
  10   2  20      13755.72      16285.19       429.71 o                         
  12   2  20         17.47       -197.37       197.37 o                         
   0   4  20       6261.89       7094.95       173.48 o                         
   2   4  20       9226.57       9801.77       141.57 o                         
   4   4  20      16617.45      15642.56       262.05 o                         
   6   4  20       8367.23       9250.92       212.24 o                         
   8   4  20      62703.41      60184.52       992.08 o                         
  10   4  20        372.67        416.04       173.43 o                         
  12   4  20         59.40        495.28       234.12 o                         
   2   6  20      87258.84      79549.53      1003.75 o                         
   4   6  20         28.59        144.92        46.90 o                         
   6   6  20       1142.89        888.22        80.91 o                         
   8   6  20       1559.04       1544.09       158.60 o                         
  10   6  20       4487.26       5889.85       371.29 o                         
  12   6  20          8.50        -16.47       254.08 o                         
   0   8  20       7515.78       9890.43       317.96 o                         
   2   8  20      10399.73      10475.12       205.63 o                         
   4   8  20      34753.46      35805.74       708.50 o                         
   6   8  20          0.87       -131.67       131.67 o                         
   8   8  20      32873.89      30094.44       630.11 o                         
  10   8  20         17.20        -77.68       236.05 o                         
  12   8  20       2450.84       3330.53       372.39 o                         
   2  10  20       5952.72       5086.42       148.89 o                         
   4  10  20       8368.32       7788.17       412.86 o                         
   6  10  20        164.38        162.67       123.78 o                         
   8  10  20         60.20         92.91       166.45 o                         
  10  10  20       1433.49        710.79       237.16 o                         
   0  12  20         44.99        -49.68        76.59 o                         
   2  12  20        421.22        822.44        58.19 o                         
   4  12  20      12937.29      12297.44       355.76 o                         
   6  12  20        152.34        108.58       140.94 o                         
   8  12  20        813.64        831.32       178.50 o                         
  10  12  20        124.56        -16.63       222.37 o                         
   2  14  20      13223.95      13183.19       237.12 o                         
   4  14  20      11069.91      11360.60       349.20 o                         
   6  14  20       1171.17       1553.09       225.43 o                         
   8  14  20        100.34        196.53       210.93 o                         
  10  14  20        841.30        276.11       369.85 o                         
   0  16  20      48012.50      45282.23      1629.64 o                         
   2  16  20      13915.46      14791.40       268.59 o                         
   4  16  20         15.75         34.30       133.14 o                         
   6  16  20       1767.13       1913.40       205.60 o                         
   8  16  20       6535.27       5761.49       391.91 o                         
  10  16  20          0.82       -304.85       304.85 o                         
   2  18  20      17189.43      17751.52       373.94 o                         
   4  18  20        136.78        382.31       178.22 o                         
   6  18  20          6.30        360.36       222.34 o                         
   8  18  20        137.49        411.89       241.73 o                         
   0  20  20       4274.81       4624.48       291.36 o                         
   2  20  20        357.50        287.37       149.10 o                         
   4  20  20        382.81        563.36       168.18 o                         
   6  20  20       1430.10       1895.44       297.09 o                         
   8  20  20       5644.22       4618.12       452.13 o                         
   2  22  20       2472.62       2336.33       393.13 o                         
   4  22  20         37.62         39.67       186.17 o                         
   6  22  20        295.32        -13.94       319.68 o                         
   0  24  20       1605.54       1802.97       396.43 o                         
   2  24  20        423.19        301.41       172.32 o                         
   4  24  20       2136.24       2344.24       307.67 o                         
   6  24  20       1403.19       1567.10       338.84 o                         
   2  26  20        553.67        357.90       295.51 o                         
   4  26  20       2446.99       2751.71       423.32 o                         
   1   1  21      42680.41      41918.86       466.22 o                         
   3   1  21       6351.94       7836.37       154.92 o                         
   5   1  21       6300.28       7452.20       182.21 o                         
   7   1  21         53.04        119.25       107.84 o                         
   9   1  21        485.61        252.80       140.04 o                         
  11   1  21         13.56          4.81       175.29 o                         
   1   3  21        632.05        702.37        51.04 o                         
   3   3  21        408.48        450.88        61.71 o                         
   5   3  21      10162.86       9889.72       207.27 o                         
   7   3  21       1139.40        934.48       124.33 o                         
   9   3  21        232.47        272.09       138.34 o                         
  11   3  21        609.19        482.17       189.78 o                         
   1   5  21      73794.81      72374.30       778.66 o                         
   3   5  21      21218.63      21539.04       416.12 o                         
   5   5  21       9078.40      10043.41       204.02 o                         
   7   5  21        972.34        740.31       102.13 o                         
   9   5  21       2496.63       3699.46       227.24 o                         
  11   5  21         27.80        102.01       212.58 o                         
   1   7  21      36998.27      40097.67       526.36 o                         
   3   7  21        233.18        310.24        86.03 o                         
   5   7  21      15406.62      16140.80       401.68 o                         
   7   7  21      11726.34      10973.71       282.38 o                         
   9   7  21        294.07        289.55       190.51 o                         
  11   7  21        990.06        556.75       223.27 o                         
   1   9  21      26079.84      24364.42       331.29 o                         
   3   9  21        345.62       1227.20       130.61 o                         
   5   9  21       7299.98       8689.89       364.94 o                         
   7   9  21          7.43        -18.18       119.21 o                         
   9   9  21       1566.00       2575.10       254.85 o                         
  11   9  21         46.14        401.30       260.63 o                         
   1  11  21       3877.30       4071.88       115.05 o                         
   3  11  21       4138.61       4284.24       218.22 o                         
   5  11  21       8004.30       8024.11       309.51 o                         
   7  11  21       2728.64       2741.83       299.04 o                         
   9  11  21       3532.23       3073.60       269.01 o                         
  11  11  21        391.48        -63.66       243.05 o                         
   1  13  21      54896.84      54648.65       758.67 o                         
   3  13  21        353.29        454.71       127.02 o                         
   5  13  21        394.25        105.06       240.46 o                         
   7  13  21       6325.71       6327.63       316.08 o                         
   9  13  21       4186.29       3535.27       337.60 o                         
  11  13  21         51.88        132.34       264.10 o                         
   1  15  21       5616.92       5502.54       159.19 o                         
   3  15  21       1004.38       1188.69       149.35 o                         
   5  15  21       4581.04       5728.33       287.24 o                         
   7  15  21      10204.92      10083.64       492.41 o                         
   9  15  21       2430.21       2148.73       303.04 o                         
   1  17  21       8849.37       9000.56       305.24 o                         
   3  17  21       2285.87       2410.47       197.63 o                         
   5  17  21        272.89        453.97       194.25 o                         
   7  17  21       6330.30       6962.72       434.84 o                         
   9  17  21       4178.17       4819.92       395.87 o                         
   1  19  21       1210.19       1074.58       129.04 o                         
   3  19  21        208.29        -23.28       138.75 o                         
   5  19  21       8150.32       7979.07       487.10 o                         
   7  19  21      13441.57      13402.14       703.92 o                         
   9  19  21        111.90       -102.64       321.76 o                         
   1  21  21      21685.45      21686.31       610.77 o                         
   3  21  21       1665.81       1767.48       209.81 o                         
   5  21  21        711.64       1176.68       232.41 o                         
   7  21  21       3146.73       2879.84       377.52 o                         
   1  23  21        737.46        574.23       199.87 o                         
   3  23  21         84.40        144.16       204.78 o                         
   5  23  21       4695.80       4272.37       345.68 o                         
   7  23  21       4809.41       3833.60       443.64 o                         
   1  25  21       5410.70       4963.30       394.80 o                         
   3  25  21       1139.07       1527.36       288.90 o                         
   5  25  21         95.55        382.92       267.03 o                         
   1  27  21       1402.66       1159.56       368.65 o                         
   3  27  21         43.33        158.35       459.21 o                         
   2   0  22      11582.24       9041.01       212.88 o                         
   6   0  22      43405.07      43547.47      1189.75 o                         
  10   0  22       6524.40       5637.54       393.41 o                         
   0   2  22     115349.92     106902.38      1649.26 o                         
   2   2  22       2025.39       2651.52        81.28 o                         
   4   2  22         20.76         83.03        59.96 o                         
   6   2  22      11071.06      11377.90       279.03 o                         
   8   2  22      41687.23      42542.58       742.82 o                         
  10   2  22        313.89        681.78       166.80 o                         
  12   2  22         14.96        249.11       230.51 o                         
   2   4  22      11113.96      12150.68       171.60 o                         
   4   4  22      19639.55      20509.11       337.91 o                         
   6   4  22      25014.30      23916.84       392.69 o                         
   8   4  22        325.08        337.98       126.43 o                         
  10   4  22       4713.67       3838.00       258.75 o                         
  12   4  22         60.19         90.65       225.14 o                         
   0   6  22     243346.83     239921.52      4299.15 o                         
   2   6  22      57745.00      58116.92       877.32 o                         
   4   6  22      29670.30      31012.01       450.53 o                         
   6   6  22       2173.12       2427.29       123.29 o                         
   8   6  22      12142.32      12026.93       415.21 o                         
  10   6  22        305.04        316.56       198.44 o                         
  12   6  22         42.98         13.70       257.35 o                         
   2   8  22       9453.41       9809.17       201.20 o                         
   4   8  22      32775.71      32645.16       724.19 o                         
   6   8  22      11410.33      11123.90       275.39 o                         
   8   8  22       1755.68       1870.23       277.88 o                         
  10   8  22       1632.59       1242.43       232.30 o                         
  12   8  22       1655.58       1541.67       317.55 o                         
   0  10  22      46678.97      42587.57       770.24 o                         
   2  10  22       3896.67       4047.26       135.22 o                         
   4  10  22      20995.25      20780.21       555.90 o                         
   6  10  22      13545.03      13077.72       292.08 o                         
   8  10  22        274.17        269.98       176.42 o                         
  10  10  22       2389.87       3766.02       464.23 o                         
   2  12  22       2607.42       2802.93       181.78 o                         
   4  12  22       9731.02      10089.37       331.17 o                         
   6  12  22       3792.30       3664.83       258.48 o                         
   8  12  22        275.52        124.69       189.14 o                         
  10  12  22        169.33       -186.90       279.97 o                         
   0  14  22      18642.39      19561.27       468.77 o                         
   2  14  22       4729.02       4219.87       128.81 o                         
   4  14  22      12752.83      12220.72       401.46 o                         
   6  14  22       3441.24       3482.50       239.61 o                         
   8  14  22        943.22       1026.44       205.93 o                         
  10  14  22       3545.74       4124.35       387.77 o                         
   2  16  22       4434.47       4325.43       168.20 o                         
   4  16  22       1955.53       2016.61       192.61 o                         
   6  16  22       1953.09       2023.89       218.61 o                         
   8  16  22        256.08         93.22       250.37 o                         
  10  16  22         93.37        227.14       331.49 o                         
   0  18  22      32873.28      31782.34       810.63 o                         
   2  18  22       4234.87       4173.65       199.86 o                         
   4  18  22      10801.70      11619.07       430.80 o                         
   6  18  22       4308.33       4310.31       358.51 o                         
   8  18  22         47.09        195.37       250.49 o                         
   2  20  22       4363.17       4670.05       269.91 o                         
   4  20  22       4898.05       5016.77       298.05 o                         
   6  20  22        270.23        286.30       243.67 o                         
   8  20  22       1117.08       1390.74       531.75 o                         
   0  22  22      10569.46      10406.36       633.46 o                         
   2  22  22       3041.45       3270.46       250.30 o                         
   4  22  22       3537.34       2928.40       293.37 o                         
   6  22  22        480.95        641.74       317.45 o                         
   2  24  22       2429.02       2511.95       276.28 o                         
   4  24  22         84.36        187.86       214.63 o                         
   6  24  22        963.67       1112.43       322.28 o                         
   0  26  22        542.98        238.32       546.30 o                         
   2  26  22        462.83        515.67       456.97 o                         
   4  26  22        127.01       -197.08       334.25 o                         
   1   1  23       1200.21       1232.04        64.55 o                         
   3   1  23      69241.25      67865.81       906.95 o                         
   5   1  23      27486.58      27200.59       426.75 o                         
   7   1  23       8879.58       8695.48       271.44 o                         
   9   1  23      12461.08      12667.19       362.02 o                         
  11   1  23       2703.22       2896.66       255.89 o                         
   1   3  23         29.23         10.73        43.97 o                         
   3   3  23     153196.98     160253.91      1964.60 o                         
   5   3  23        105.19        -69.67        69.67 o                         
   7   3  23      14109.79      13711.84       356.86 o                         
   9   3  23       8658.45       7943.92       295.09 o                         
  11   3  23       1481.22       2009.28       230.49 o                         
   1   5  23      27506.91      28714.63       361.85 o                         
   3   5  23      46973.52      44701.87       645.57 o                         
   5   5  23       5351.72       5716.81       151.69 o                         
   7   5  23       6856.94       6526.53       213.00 o                         
   9   5  23      10498.96       9127.10       329.10 o                         
  11   5  23       2786.65       3650.55       307.51 o                         
   1   7  23       5911.61       7689.41       145.96 o                         
   3   7  23     280650.00     294086.84      4467.10 o                         
   5   7  23        413.59        900.01       132.49 o                         
   7   7  23      11227.90      10031.17       297.63 o                         
   9   7  23       2907.98       1772.18       195.27 o                         
  11   7  23        277.99        561.07       217.00 o                         
   1   9  23      15148.46      18860.32       281.86 o                         
   3   9  23      77536.96      75872.48      1393.85 o                         
   5   9  23       3693.02       4141.74       253.89 o                         
   7   9  23        870.62       1071.26       156.68 o                         
   9   9  23       1923.24       1555.02       220.72 o                         
  11   9  23        858.94       1223.56       284.21 o                         
   1  11  23       8493.12       9607.12       190.09 o                         
   3  11  23      36465.05      39589.82       776.41 o                         
   5  11  23      17490.40      18322.98       472.80 o                         
   7  11  23       2520.64       2333.98       215.09 o                         
   9  11  23       3095.09       2572.13       249.62 o                         
  11  11  23          3.67       -272.54       299.61 o                         
   1  13  23        231.95        117.81        79.35 o                         
   3  13  23      91969.55      92127.21      1635.28 o                         
   5  13  23       1187.65        934.01       161.48 o                         
   7  13  23      13818.44      12711.65       516.60 o                         
   9  13  23       1441.92       1773.83       300.83 o                         
  11  13  23         92.34        221.93       265.27 o                         
   1  15  23       2106.96       1727.18       135.73 o                         
   3  15  23         75.52        133.40       127.60 o                         
   5  15  23        305.61        379.78       167.60 o                         
   7  15  23        182.32         93.97       171.73 o                         
   9  15  23       5705.38       5488.09       410.01 o                         
   1  17  23       6288.21       6684.63       221.93 o                         
   3  17  23       6929.04       6965.99       302.18 o                         
   5  17  23       1107.96       1330.06       192.17 o                         
   7  17  23       9403.40       9355.64       473.05 o                         
   9  17  23        140.14        370.76       295.19 o                         
   1  19  23       3356.94       3452.40       179.58 o                         
   3  19  23       5538.13       5461.70       292.48 o                         
   5  19  23        608.32        578.33       175.01 o                         
   7  19  23       5146.37       5497.73       378.14 o                         
   9  19  23       1145.43        468.60       308.66 o                         
   1  21  23       2916.19       3134.41       265.47 o                         
   3  21  23       5623.16       5289.46       329.29 o                         
   5  21  23        794.31        596.23       231.84 o                         
   7  21  23       1082.09       1140.56       273.19 o                         
   1  23  23        608.27        475.90       194.90 o                         
   3  23  23       7535.56       8238.68       383.45 o                         
   5  23  23        723.69        548.48       261.10 o                         
   7  23  23       3053.67       3278.35       427.20 o                         
   1  25  23       1075.42       1472.82       335.98 o                         
   3  25  23        672.33        737.60       277.28 o                         
   5  25  23         39.43         70.16       268.38 o                         
   1  27  23         25.10         47.60       447.86 o                         
   0   0  24        586.24        264.73       102.47 o                         
   4   0  24       5529.95       4266.03       174.84 o                         
   8   0  24       6001.20       6930.23       374.72 o                         
  12   0  24        116.33         92.41       304.49 o                         
   2   2  24      15708.71      17527.37       239.14 o                         
   4   2  24       1034.41        850.25        76.78 o                         
   6   2  24         23.91         53.65       105.28 o                         
   8   2  24         89.57        156.63       123.88 o                         
  10   2  24       3731.95       2937.42       215.35 o                         
  12   2  24         94.15       -122.82       228.77 o                         
   0   4  24     176152.91     168685.36      2578.59 o                         
   2   4  24      29653.56      31832.72       415.93 o                         
   4   4  24      14916.55      16726.01       279.58 o                         
   6   4  24      17420.67      16701.77       303.73 o                         
   8   4  24       5564.18       6141.60       274.34 o                         
  10   4  24       1268.34       1427.32       201.52 o                         
  12   4  24          0.98         33.02       257.30 o                         
   2   6  24      44146.20      46077.35       675.91 o                         
   4   6  24      24034.46      22328.48       342.84 o                         
   6   6  24       2664.68       2724.01       115.48 o                         
   8   6  24       2616.76       2654.66       169.00 o                         
  10   6  24       1353.63        836.39       211.15 o                         
  12   6  24        556.00        625.29       260.86 o                         
   0   8  24      28063.71      28001.47       591.22 o                         
   2   8  24       3465.02       4600.46       151.20 o                         
   4   8  24      53257.82      54729.72      1022.24 o                         
   6   8  24      31275.45      29085.38       524.40 o                         
   8   8  24        673.44        816.03       205.39 o                         
  10   8  24        114.51        -25.47       189.35 o                         
  12   8  24        788.96        223.24       278.49 o                         
   2  10  24      16487.35      14581.82       288.51 o                         
   4  10  24       2153.18       1038.80       140.45 o                         
   6  10  24         91.29        153.83        79.73 o                         
   8  10  24       1218.23       1267.26       210.49 o                         
  10  10  24         49.70        294.13       210.56 o                         
   0  12  24      20497.37      21972.78       496.02 o                         
   2  12  24      13193.77      11498.46       251.95 o                         
   4  12  24      17693.12      17870.39       490.52 o                         
   6  12  24       5795.89       6344.57       303.31 o                         
   8  12  24        375.15        310.19       172.90 o                         
  10  12  24        249.25        437.59       269.04 o                         
   2  14  24         24.81        -34.15        55.78 o                         
   4  14  24         58.15       -127.39       127.39 o                         
   6  14  24       5267.92       4245.70       281.19 o                         
   8  14  24       1589.11        931.37       196.81 o                         
  10  14  24        101.80        396.00       265.95 o                         
   0  16  24      15882.43      15946.80       486.29 o                         
   2  16  24       5313.03       5379.13       264.84 o                         
   4  16  24       3850.21       3802.70       242.46 o                         
   6  16  24       1715.14       1661.01       212.45 o                         
   8  16  24         14.53        -76.61       221.49 o                         
  10  16  24       1351.34       1619.34       320.65 o                         
   2  18  24       1797.04       2170.07       175.73 o                         
   4  18  24       5656.77       6419.90       309.29 o                         
   6  18  24        455.93        452.62       193.84 o                         
   8  18  24       1267.83       1124.14       283.55 o                         
   0  20  24      19165.95      19117.20       586.94 o                         
   2  20  24      10315.59      11028.38       409.56 o                         
   4  20  24       3845.43       3586.65       261.84 o                         
   6  20  24       1089.79       1418.59       322.27 o                         
   8  20  24         49.88       -209.55       296.28 o                         
   2  22  24       7236.42       7301.90       346.57 o                         
   4  22  24       7109.42       7059.27       398.63 o                         
   6  22  24         50.32        156.82       237.25 o                         
   0  24  24        178.36         84.45       285.36 o                         
   2  24  24       1025.43       1111.15       246.28 o                         
   4  24  24       3594.21       3796.51       342.16 o                         
   6  24  24       1675.07       1009.34       334.87 o                         
   2  26  24       1070.08        614.41       299.85 o                         
   4  26  24       3226.94       3845.23      1060.94 o                         
   1   1  25      50628.87      52363.49       579.63 o                         
   3   1  25     114320.96     118424.87      1468.14 o                         
   5   1  25      19376.55      18910.77       326.22 o                         
   7   1  25         32.18          6.55       114.59 o                         
   9   1  25       1080.59       2129.16       188.84 o                         
  11   1  25       2982.15       2723.78       277.04 o                         
   1   3  25       4577.13       3894.37       102.69 o                         
   3   3  25        682.78        945.59        72.78 o                         
   5   3  25      26249.55      25515.34       403.23 o                         
   7   3  25        488.32        615.35       126.96 o                         
   9   3  25       1382.19       2152.33       181.27 o                         
  11   3  25       2244.70       2142.11       260.52 o                         
   1   5  25      59088.55      61993.50       756.40 o                         
   3   5  25       2680.79       3538.42       100.65 o                         
   5   5  25       3193.81       3831.73       130.19 o                         
   7   5  25        199.69        132.60        86.98 o                         
   9   5  25       1162.57       1914.82       264.19 o                         
  11   5  25       1841.89       1335.92       377.68 o                         
   1   7  25      23264.64      21306.34       309.77 o                         
   3   7  25       1918.79       1936.56        96.66 o                         
   5   7  25      16359.84      15462.93       265.68 o                         
   7   7  25         18.89        223.27       121.20 o                         
   9   7  25       1123.81       1977.40       230.77 o                         
  11   7  25        808.68        847.05       295.07 o                         
   1   9  25        702.01        934.24        69.65 o                         
   3   9  25       2344.86       1348.86       141.60 o                         
   5   9  25      38137.80      34718.56       725.16 o                         
   7   9  25       2740.37       2717.90       183.69 o                         
   9   9  25         33.90        172.04       280.90 o                         
  11   9  25       1530.49        874.30       271.18 o                         
   1  11  25      21187.81      19691.28       299.83 o                         
   3  11  25       1986.02       1700.76       160.25 o                         
   5  11  25      17921.81      18179.97       470.09 o                         
   7  11  25       1815.69       1347.11       206.31 o                         
   9  11  25       1275.71       1499.84       232.43 o                         
  11  11  25        626.17        732.95       292.51 o                         
   1  13  25      21119.73      20292.75       357.74 o                         
   3  13  25      13267.60      12392.26       357.97 o                         
   5  13  25       7769.55       7836.13       444.72 o                         
   7  13  25       2947.06       3174.16       286.80 o                         
   9  13  25       1595.43       2278.35       354.51 o                         
  11  13  25        437.32        594.76       295.86 o                         
   1  15  25      10268.17      10016.82       215.63 o                         
   3  15  25       9231.64       8863.55       330.48 o                         
   5  15  25        277.81        186.77       161.63 o                         
   7  15  25        237.60        353.10       189.55 o                         
   9  15  25        824.25       1723.32       310.41 o                         
   1  17  25        490.02        415.53       106.04 o                         
   3  17  25       1648.62       1959.47       192.63 o                         
   5  17  25       3233.83       3434.33       244.90 o                         
   7  17  25       4150.51       4467.34       395.30 o                         
   9  17  25        248.89        471.26       268.73 o                         
   1  19  25       9341.58       9410.45       311.42 o                         
   3  19  25        747.89        683.78       170.62 o                         
   5  19  25         90.79         -1.17       163.68 o                         
   7  19  25       1549.76       1949.83       319.20 o                         
   9  19  25        855.63       1036.53       348.62 o                         
   1  21  25        647.70        276.07       182.70 o                         
   3  21  25        301.45        397.72       171.40 o                         
   5  21  25       4309.38       4661.48       353.50 o                         
   7  21  25       1780.51       1324.92       285.70 o                         
   1  23  25       6034.08       6046.82       365.06 o                         
   3  23  25       1360.29       1993.22       230.15 o                         
   5  23  25        746.35        751.61       250.13 o                         
   1  25  25        147.52        335.19       258.27 o                         
   3  25  25          7.02        102.77       354.26 o                         
   5  25  25       1119.26       1439.34       318.53 o                         
   1  27  25        473.41        485.70       415.51 o                         
   2   0  26      17885.15      22665.08       452.12 o                         
   6   0  26      11617.31      11318.85       409.53 o                         
  10   0  26       3608.10       5253.32       598.82 o                         
   0   2  26      23576.61      22889.11       386.14 o                         
   2   2  26        316.10        353.60        53.96 o                         
   4   2  26      74871.51      74988.25      1009.73 o                         
   6   2  26       5890.27       6858.19       236.33 o                         
   8   2  26      21525.12      20155.28       435.42 o                         
  10   2  26       1761.62       2300.23       203.55 o                         
  12   2  26         39.36        625.76       258.03 o                         
   2   4  26       5439.75       3850.99       106.46 o                         
   4   4  26      30452.05      32133.96       473.38 o                         
   6   4  26       1138.90       1292.08       117.18 o                         
   8   4  26        855.40        835.30       139.52 o                         
  10   4  26       2177.31       3487.33       254.74 o                         
  12   4  26        425.05       -118.30       257.37 o                         
   0   6  26     122349.75     129815.30      2165.42 o                         
   2   6  26      15716.11      16985.92       258.65 o                         
   4   6  26       8774.06      10187.74       190.87 o                         
   6   6  26      11745.69      11926.92       241.27 o                         
   8   6  26      20893.67      20843.71       486.74 o                         
  10   6  26       1809.85       2305.13       255.40 o                         
  12   6  26        350.72        710.23       335.47 o                         
   2   8  26      13742.65      11776.32       247.19 o                         
   4   8  26      12424.73      12944.73       354.37 o                         
   6   8  26       6724.53       7215.92       425.17 o                         
   8   8  26         40.29       -160.73       160.73 o                         
  10   8  26       1288.26       2131.33       272.64 o                         
  12   8  26         25.84        -24.96       267.08 o                         
   0  10  26       4371.54       5458.04       182.77 o                         
   2  10  26          2.74        -50.47        83.04 o                         
   4  10  26       1673.68       1346.60       169.41 o                         
   6  10  26        566.30        840.99       167.83 o                         
   8  10  26      14477.15      14728.44       485.91 o                         
  10  10  26         57.21         36.23       244.31 o                         
   2  12  26      12335.31      11675.23       259.39 o                         
   4  12  26       2227.69       2380.43       188.45 o                         
   6  12  26       4977.03       4602.94       269.16 o                         
   8  12  26        632.60        879.39       201.25 o                         
  10  12  26        265.12        183.67       253.05 o                         
   0  14  26       1313.42       1669.95       142.97 o                         
   2  14  26      12724.43      12542.92       278.96 o                         
   4  14  26      10931.79      10147.91       361.29 o                         
   6  14  26         62.82         19.26       158.55 o                         
   8  14  26       2570.74       2976.48       349.36 o                         
  10  14  26        625.80        581.04       278.84 o                         
   2  16  26       3114.65       2997.89       178.54 o                         
   4  16  26       3108.57       3348.50       233.52 o                         
   6  16  26      10017.79      10320.34       450.79 o                         
   8  16  26        467.55        308.40       235.27 o                         
  10  16  26        192.65       -245.29       245.29 o                         
   0  18  26       3733.48       4136.78       337.55 o                         
   2  18  26       5135.86       5104.67       269.28 o                         
   4  18  26        112.95       -109.89       146.42 o                         
   6  18  26        609.15        818.86       201.32 o                         
   8  18  26        324.39        496.93       292.34 o                         
   2  20  26       2727.45       3005.71       233.48 o                         
   4  20  26       3012.95       3711.56       267.73 o                         
   6  20  26       3178.88       2329.69       288.62 o                         
   8  20  26         73.48       -273.31       297.12 o                         
   0  22  26       2451.39       2551.14       443.38 o                         
   2  22  26         11.02         -3.15       165.16 o                         
   4  22  26       5166.96       5325.29       360.74 o                         
   6  22  26       4800.51       4713.85       417.12 o                         
   2  24  26        354.44        230.00       355.45 o                         
   4  24  26       2630.67       2764.44       311.70 o                         
   6  24  26        285.31          2.01       287.58 o                         
   0  26  26         57.45        324.09       327.04 o                         
   2  26  26        249.95        604.20       301.42 o                         
   1   1  27       7719.38       7805.78       136.52 o                         
   3   1  27       1092.32       2247.67        96.03 o                         
   5   1  27       1759.78       2504.27       130.21 o                         
   7   1  27      10471.76      10262.34       316.93 o                         
   9   1  27        504.42        841.90       162.34 o                         
  11   1  27         59.55        450.42       193.13 o                         
   1   3  27      39132.18      39940.26       490.53 o                         
   3   3  27      53101.24      61167.04       830.29 o                         
   5   3  27        124.79        146.87        77.88 o                         
   7   3  27       9909.75       9796.62       292.86 o                         
   9   3  27        661.61        840.57       155.87 o                         
  11   3  27        900.11       1590.90       252.58 o                         
   1   5  27      63226.67      70390.52       857.04 o                         
   3   5  27      18223.05      16937.19       273.68 o                         
   5   5  27      25598.71      26162.97       410.38 o                         
   7   5  27      14642.26      14505.14       340.22 o                         
   9   5  27         90.54        186.02       168.31 o                         
  11   5  27        140.86       -108.22       203.29 o                         
   1   7  27        238.25         38.66        51.42 o                         
   3   7  27       4396.37       5352.85       161.34 o                         
   5   7  27       6580.87       6222.09       234.29 o                         
   7   7  27       6046.45       5622.68       273.69 o                         
   9   7  27         28.95        144.26       182.11 o                         
  11   7  27       1918.81       3183.01       302.74 o                         
   1   9  27       2769.14       3201.36       138.31 o                         
   3   9  27      13425.48      14185.41       314.96 o                         
   5   9  27      10920.75      12586.53       380.62 o                         
   7   9  27      42549.60      41316.64       913.32 o                         
   9   9  27       4581.66       4370.31       302.01 o                         
  11   9  27        256.97        477.10       266.77 o                         
   1  11  27      16118.00      15455.46       251.76 o                         
   3  11  27        457.69        143.55       120.03 o                         
   5  11  27       1634.75       1694.32       184.65 o                         
   7  11  27       1577.89       2009.98       217.35 o                         
   9  11  27        854.48        885.49       211.30 o                         
  11  11  27       4323.74       4209.52       531.80 o                         
   1  13  27       1948.99       1711.00        95.06 o                         
   3  13  27       7896.12       7996.19       308.78 o                         
   5  13  27         20.54       -130.26       157.65 o                         
   7  13  27      23316.90      22747.98       992.37 o                         
   9  13  27      11211.78      11103.04       541.24 o                         
  11  13  27        336.13        619.95       285.19 o                         
   1  15  27      16867.33      16180.81       291.20 o                         
   3  15  27       4152.93       4092.17       236.17 o                         
   5  15  27         20.68          5.79       151.05 o                         
   7  15  27       3054.73       3001.28       257.08 o                         
   9  15  27       1130.10       1526.39       350.58 o                         
   1  17  27       4338.69       4218.73       181.88 o                         
   3  17  27       3314.57       2823.00       224.95 o                         
   5  17  27       5070.30       6066.58       316.95 o                         
   7  17  27       5395.90       5151.56       550.04 o                         
   9  17  27       4545.60       3630.09       369.99 o                         
   1  19  27       8891.95       8646.55       297.88 o                         
   3  19  27       2107.39       2266.55       216.70 o                         
   5  19  27       3779.33       3905.12       485.09 o                         
   7  19  27        612.71        797.89       258.76 o                         
   1  21  27       1376.12       1337.04       185.83 o                         
   3  21  27         84.53        237.03       174.49 o                         
   5  21  27       5330.72       5426.59       487.24 o                         
   7  21  27        768.86        970.08       269.49 o                         
   1  23  27       6974.85       7156.69       443.07 o                         
   3  23  27        240.73        146.97       181.43 o                         
   5  23  27       1102.91       1327.69       266.73 o                         
   1  25  27        473.51        343.40       238.24 o                         
   3  25  27        363.93        488.21       264.48 o                         
   5  25  27        496.92        671.40       304.58 o                         
   1  27  27       1541.80       2123.16       382.39 o                         
   0   0  28     364946.84     356079.84      7117.00 o                         
   4   0  28      31991.93      29489.33       998.80 o                         
   8   0  28      28796.75      28226.46       784.68 o                         
  12   0  28        941.01        506.72       609.64 o                         
   2   2  28      91228.19      95004.85      1247.12 o                         
   4   2  28        522.46        729.98        79.84 o                         
   6   2  28      58425.81      55858.09       905.75 o                         
   8   2  28        177.52        306.38       127.47 o                         
  10   2  28       2382.14       1490.95       200.89 o                         
  12   2  28         95.36        107.08       243.06 o                         
   0   4  28     601942.12     615840.38     10949.52 o                         
   2   4  28          0.13          6.67        54.12 o                         
   4   4  28       3057.86       4198.90       127.91 o                         
   6   4  28       2848.08       3231.05       147.71 o                         
   8   4  28       2638.19       3283.86       189.50 o                         
  10   4  28         17.91         16.71       185.64 o                         
  12   4  28         32.49       -144.17       212.20 o                         
   2   6  28         85.79        193.88        44.57 o                         
   4   6  28        149.64         24.37        46.56 o                         
   6   6  28      35998.61      35980.61       544.99 o                         
   8   6  28       1320.59       1673.97       167.26 o                         
  10   6  28        202.17        177.59       204.66 o                         
  12   6  28         92.69       -257.36       257.36 o                         
   0   8  28     140946.52     138155.28      2309.62 o                         
   2   8  28         18.40        -26.08        67.47 o                         
   4   8  28         76.32        196.15        59.98 o                         
   6   8  28         94.89        381.75       143.04 o                         
   8   8  28        259.10        521.94       184.44 o                         
  10   8  28         60.62         -1.46       207.35 o                         
   2  10  28         75.26         82.65        71.07 o                         
   4  10  28        241.26        306.33       130.31 o                         
   6  10  28      68700.52      69092.73      1307.53 o                         
   8  10  28        984.51        953.10       225.97 o                         
  10  10  28        113.26        380.15       212.26 o                         
   0  12  28     124430.96     122222.75      2269.25 o                         
   2  12  28       1404.97       1326.31       111.11 o                         
   4  12  28       8431.61       8426.07       384.53 o                         
   6  12  28        914.36        641.64       177.37 o                         
   8  12  28       2351.56       2190.41       262.02 o                         
  10  12  28         78.27       -145.67       377.19 o                         
   2  14  28       5692.84       5221.99       180.45 o                         
   4  14  28       8643.94       7986.51       330.10 o                         
   6  14  28      28338.85      27319.01       659.14 o                         
   8  14  28         69.87         -3.45       183.86 o                         
  10  14  28         11.31         95.26       252.61 o                         
   0  16  28      48163.17      44623.19      1052.98 o                         
   2  16  28        585.74        580.57       117.88 o                         
   4  16  28        789.89        687.87       170.86 o                         
   6  16  28       2674.16       2509.09       267.90 o                         
   8  16  28        120.00         47.99       324.57 o                         
  10  16  28        237.15        340.18       271.46 o                         
   2  18  28         26.44       -135.35       135.35 o                         
   4  18  28        635.35        585.03       175.96 o                         
   6  18  28       7788.15       6706.25       356.29 o                         
   8  18  28       1009.16        791.85       308.40 o                         
   0  20  28       9265.79       9236.38       495.41 o                         
   2  20  28         12.45       -147.21       147.21 o                         
   4  20  28       2985.77       3577.08       328.11 o                         
   6  20  28        343.72        451.09       334.93 o                         
   8  20  28        227.66        186.71       267.51 o                         
   2  22  28         13.11        -21.02       212.45 o                         
   4  22  28        256.15        331.33       201.43 o                         
   6  22  28       7474.51       7014.31       493.42 o                         
   0  24  28       7647.39       8052.83       677.35 o                         
   2  24  28         53.30         23.72       243.07 o                         
   4  24  28        236.18        271.49       223.37 o                         
   2  26  28        164.06        -62.72       586.12 o                         
   1   1  29       5799.92       5830.74       131.80 o                         
   3   1  29       9992.62       8879.75       176.75 o                         
   5   1  29       3001.95       2495.55       140.70 o                         
   7   1  29       1208.40       1205.86       154.84 o                         
   9   1  29       4177.57       3171.88       240.04 o                         
  11   1  29        652.96       1281.12       210.26 o                         
   1   3  29      11653.62      10847.67       187.04 o                         
   3   3  29      43800.85      39054.86       557.22 o                         
   5   3  29       7192.14       6575.32       202.63 o                         
   7   3  29        938.51        951.59       132.80 o                         
   9   3  29        755.47        507.55       145.96 o                         
  11   3  29       2033.61       2785.42       285.97 o                         
   1   5  29       5528.27       6400.12       145.80 o                         
   3   5  29      20515.52      21520.50       335.97 o                         
   5   5  29       4496.50       5511.35       150.83 o                         
   7   5  29       1166.87       1284.70       132.89 o                         
   9   5  29       5155.94       5269.88       276.37 o                         
  11   5  29        174.93        663.57       224.69 o                         
   1   7  29       2971.45       1749.49        82.64 o                         
   3   7  29      13033.90      12332.01       261.67 o                         
   5   7  29       1351.49       1498.54       112.82 o                         
   7   7  29       3342.36       3047.97       162.77 o                         
   9   7  29        111.42        260.33       193.26 o                         
  11   7  29        733.70       1412.51       247.58 o                         
   1   9  29       2217.52       1908.48        83.16 o                         
   3   9  29      21717.36      24083.03       427.67 o                         
   5   9  29       7320.50       7712.57       340.33 o                         
   7   9  29        344.05        773.38       182.36 o                         
   9   9  29       6860.20       6447.20       352.95 o                         
  11   9  29         11.12         72.22       249.37 o                         
   1  11  29       9964.44       8854.44       177.38 o                         
   3  11  29      45280.50      45606.67       732.01 o                         
   5  11  29        698.98        903.77       183.04 o                         
   7  11  29        958.56        614.02       188.73 o                         
   9  11  29         25.55        140.21       192.03 o                         
  11  11  29       3395.47       4146.13       397.72 o                         
   1  13  29       7909.31       7129.51       196.66 o                         
   3  13  29       3410.70       4239.96       241.95 o                         
   5  13  29       2518.84       2682.83       217.10 o                         
   7  13  29        513.50        443.80       182.36 o                         
   9  13  29      12092.82      11957.12       558.86 o                         
   1  15  29      26266.42      24703.47       401.19 o                         
   3  15  29       7197.67       7101.19       396.22 o                         
   5  15  29        663.60        591.64       185.30 o                         
   7  15  29       5855.74       6081.01       343.67 o                         
   9  15  29          5.37        -27.65       250.32 o                         
   1  17  29       1622.17       1658.42       130.79 o                         
   3  17  29        643.13        509.06       249.04 o                         
   5  17  29        873.36        568.72       183.84 o                         
   7  17  29        283.02         93.86       251.41 o                         
   9  17  29       4425.27       4246.38       391.76 o                         
   1  19  29       6739.00       7089.67       300.62 o                         
   3  19  29       8305.29       8422.88       361.12 o                         
   5  19  29        130.98        355.68       177.91 o                         
   7  19  29       1824.22       1629.35       343.62 o                         
   1  21  29        328.83         73.50       169.73 o                         
   3  21  29       1386.21        919.24       195.45 o                         
   5  21  29        755.35        880.40       237.56 o                         
   7  21  29        435.68        334.01       390.97 o                         
   1  23  29       5853.15       5980.47       413.31 o                         
   3  23  29       3393.30       3540.45       312.87 o                         
   5  23  29         22.91       -211.30       211.30 o                         
   1  25  29        119.25        -60.71       233.06 o                         
   3  25  29        165.79        347.00       285.70 o                         
   1  27  29        387.07        759.17       391.41 o                         
   2   0  30     229231.89     240908.27      4344.45 o                         
   6   0  30      14301.02      14854.86       475.38 o                         
  10   0  30        101.33        327.62       218.80 o                         
   0   2  30       1693.21        991.78        97.58 o                         
   2   2  30        408.37        311.07        58.02 o                         
   4   2  30        938.54       1172.94        88.22 o                         
   6   2  30        128.80        106.70       100.80 o                         
   8   2  30       5794.09       6012.35       251.29 o                         
  10   2  30       1866.01       1444.44       203.36 o                         
  12   2  30        471.65        391.60       261.42 o                         
   2   4  30     146750.80     150065.59      1937.01 o                         
   4   4  30       7596.49       6737.27       187.79 o                         
   6   4  30       4940.16       4431.58       168.76 o                         
   8   4  30       1499.29       1519.67       152.27 o                         
  10   4  30        237.10        258.74       197.65 o                         
  12   4  30        557.87        325.35       244.19 o                         
   0   6  30       3674.88       3784.50       158.98 o                         
   2   6  30      25894.79      25745.81       384.88 o                         
   4   6  30      30084.86      31470.88       466.20 o                         
   6   6  30        694.08        690.33        82.75 o                         
   8   6  30        305.64        512.20       160.05 o                         
  10   6  30       2362.81       2359.21       269.13 o                         
  12   6  30          6.37         18.99       272.68 o                         
   2   8  30      12570.28      12268.00       262.08 o                         
   4   8  30      24189.96      23676.62       429.36 o                         
   6   8  30       4475.32       4206.33       435.96 o                         
   8   8  30        623.59        611.61       209.52 o                         
  10   8  30        712.72        316.95       208.24 o                         
   0  10  30        209.73        412.06        93.52 o                         
   2  10  30      27192.50      26218.58       463.37 o                         
   4  10  30     119799.38     122834.39      2138.50 o                         
   6  10  30      13470.62      11738.26       405.60 o                         
   8  10  30       3269.03       3427.16       287.49 o                         
  10  10  30       2385.16       2744.77       282.14 o                         
   2  12  30       5532.63       5811.60       211.26 o                         
   4  12  30      18094.15      16814.67       444.25 o                         
   6  12  30       6381.37       5712.95       302.25 o                         
   8  12  30        544.54        532.91       203.87 o                         
  10  12  30        348.52        173.92       255.00 o                         
   0  14  30       8161.74       7673.35       269.84 o                         
   2  14  30        756.92        541.73        95.47 o                         
   4  14  30      10508.01       9763.81       367.77 o                         
   6  14  30       2846.11       3478.99       326.67 o                         
   8  14  30        570.48        445.62       216.31 o                         
  10  14  30       2713.38       2963.15       357.05 o                         
   2  16  30      12397.35      13314.29       339.65 o                         
   4  16  30      17791.75      18116.10       492.04 o                         
   6  16  30       8298.12       9163.02       478.95 o                         
   8  16  30          0.02       -122.49       221.21 o                         
   0  18  30       8934.64       7832.78       348.60 o                         
   2  18  30      10334.76      10578.17       384.46 o                         
   4  18  30       2465.25       2712.77       347.74 o                         
   6  18  30       6089.83       6414.27       351.91 o                         
   8  18  30       1027.89       1460.95       338.28 o                         
   2  20  30       6386.89       6149.07       316.70 o                         
   4  20  30       4414.72       5010.88       310.89 o                         
   6  20  30       2936.14       3143.07       377.68 o                         
   8  20  30        471.59        -49.61       249.35 o                         
   0  22  30       6253.50       6222.10      1021.35 o                         
   2  22  30        123.36        498.33       205.79 o                         
   4  22  30       2491.19       2648.92       312.77 o                         
   6  22  30       5236.60       4826.15       387.41 o                         
   2  24  30       2314.52       2562.53       316.27 o                         
   4  24  30       2064.99       2181.31       422.83 o                         
   0  26  30        221.25        202.69       362.74 o                         
   2  26  30       1050.32       1451.15       398.02 o                         
   1   1  31      55648.73      55335.23       691.66 o                         
   3   1  31      26166.05      25113.63       369.93 o                         
   5   1  31       7854.74       7208.49       244.17 o                         
   7   1  31       7064.14       6181.36       241.74 o                         
   9   1  31        566.56       1510.62       174.36 o                         
  11   1  31       4440.39       4328.38       365.50 o                         
   1   3  31      44915.37      47047.71       622.99 o                         
   3   3  31       6231.32       5296.34       145.08 o                         
   5   3  31      27339.59      27814.74       438.92 o                         
   7   3  31        357.96        304.07       122.25 o                         
   9   3  31        346.43        832.37       151.64 o                         
  11   3  31       5486.81       5273.17       350.40 o                         
   1   5  31      21054.90      16587.35       346.38 o                         
   3   5  31        350.90        736.72        73.90 o                         
   5   5  31       3315.70       3366.67       125.74 o                         
   7   5  31      16869.27      16463.78       371.10 o                         
   9   5  31       5630.09       6683.36       389.49 o                         
  11   5  31       3374.22       2885.08       334.48 o                         
   1   7  31      11027.10      11113.32       199.25 o                         
   3   7  31       9142.68      11211.90       252.58 o                         
   5   7  31      56091.03      56086.82       784.01 o                         
   7   7  31          8.24         44.46        91.22 o                         
   9   7  31         70.28        735.64       210.85 o                         
  11   7  31       5867.55       5723.25       373.37 o                         
   1   9  31       3692.82       3051.67       105.14 o                         
   3   9  31       1148.39       1030.35        91.84 o                         
   5   9  31      25990.92      25731.75       649.34 o                         
   7   9  31      28867.01      27852.37       804.05 o                         
   9   9  31       4465.94       6067.58       351.14 o                         
  11   9  31       4633.85       3644.24       371.21 o                         
   1  11  31      20455.92      20132.58       312.89 o                         
   3  11  31       1150.89       1071.00       105.12 o                         
   5  11  31     108899.80     103550.18      1854.88 o                         
   7  11  31       6936.61       5926.35       321.70 o                         
   9  11  31       1596.79       2787.57       375.23 o                         
  11  11  31       6414.66       5709.17       439.01 o                         
   1  13  31      23820.52      24780.77       394.31 o                         
   3  13  31      15117.65      14912.89       409.29 o                         
   5  13  31       6655.30       6774.57       316.93 o                         
   7  13  31       6096.32       5240.55       427.14 o                         
   9  13  31       3948.23       5077.13       377.99 o                         
   1  15  31       2693.83       2582.66       152.57 o                         
   3  15  31       1285.14       1256.39       174.77 o                         
   5  15  31        125.93         44.45       181.76 o                         
   7  15  31        616.63        572.69       215.79 o                         
   9  15  31       1004.55       1749.11       337.88 o                         
   1  17  31       8564.64       8466.40       343.64 o                         
   3  17  31       6550.23       6190.68       358.69 o                         
   5  17  31       1450.17       1342.42       225.43 o                         
   7  17  31        152.87       -192.38       192.38 o                         
   9  17  31        136.72        260.92       260.65 o                         
   1  19  31       1538.23       1569.76       180.48 o                         
   3  19  31        138.68         81.41       158.39 o                         
   5  19  31       1554.21       1396.81       323.39 o                         
   7  19  31        287.55        -81.94       255.22 o                         
   1  21  31       9222.87       9438.25       464.19 o                         
   3  21  31       2702.01       2328.92       235.02 o                         
   5  21  31        223.70        281.22       227.34 o                         
   7  21  31        140.92       -246.21       246.21 o                         
   1  23  31       1195.69       1193.61       270.77 o                         
   3  23  31         94.69        136.51       233.76 o                         
   5  23  31         48.80        -40.49       223.19 o                         
   1  25  31       3103.71       2696.53       331.83 o                         
   3  25  31       1502.13       2032.47       379.71 o                         
   0   0  32        355.83        669.88       144.42 o                         
   4   0  32       6095.77       6778.31       289.84 o                         
   8   0  32      19201.63      18873.94       604.95 o                         
  12   0  32         77.18        -86.64       546.30 o                         
   2   2  32     118041.57     117775.48      1624.40 o                         
   4   2  32         86.94          7.43        64.89 o                         
   6   2  32      12477.90      11302.57       295.11 o                         
   8   2  32        437.38        545.14       136.70 o                         
  10   2  32        768.02       1447.07       209.17 o                         
  12   2  32        134.69        135.64       256.03 o                         
   0   4  32      24587.92      26392.88       566.93 o                         
   2   4  32       1580.97       2411.16       110.89 o                         
   4   4  32      10622.50      10144.37       206.67 o                         
   6   4  32       2175.99       2135.02       165.91 o                         
   8   4  32       7219.39       6422.18       271.69 o                         
  10   4  32        301.54        657.68       212.28 o                         
  12   4  32        368.25        861.74       283.93 o                         
   2   6  32      28581.92      29667.61       468.44 o                         
   4   6  32       5880.58       7008.71       189.44 o                         
   6   6  32       5548.56       4985.94       152.19 o                         
   8   6  32         15.19        101.73       140.58 o                         
  10   6  32         43.78        303.61       293.89 o                         
   0   8  32        850.11        512.05        97.20 o                         
   2   8  32       7050.80       7606.52       209.45 o                         
   4   8  32      45420.58      44876.50       733.66 o                         
   6   8  32       9629.22       8038.18       551.30 o                         
   8   8  32         57.88        141.53       173.47 o                         
  10   8  32        227.76        379.61       217.00 o                         
   2  10  32      19839.72      21211.58       397.33 o                         
   4  10  32      26655.30      27418.00       607.46 o                         
   6  10  32      11903.95      11170.43       401.83 o                         
   8  10  32          8.11          1.65       175.22 o                         
  10  10  32        285.41        571.63       225.20 o                         
   0  12  32       1993.33       2487.65       158.59 o                         
   2  12  32      19105.36      19077.79       374.28 o                         
   4  12  32      47455.43      47227.84       941.20 o                         
   6  12  32        504.26        579.15       186.45 o                         
   8  12  32       1144.90        771.81       236.62 o                         
  10  12  32        465.41        617.99       275.00 o                         
   2  14  32      15414.12      15150.76       328.96 o                         
   4  14  32        326.28        323.99       154.97 o                         
   6  14  32      12348.85      12658.99       462.17 o                         
   8  14  32        610.96        539.68       232.63 o                         
  10  14  32       1572.33       1155.69       301.34 o                         
   0  16  32       1190.37       1133.05       166.44 o                         
   2  16  32       3309.79       3175.64       180.95 o                         
   4  16  32       8505.58       8927.47       364.74 o                         
   6  16  32       2420.06       2995.92       261.66 o                         
   8  16  32        830.65        232.64       317.35 o                         
   2  18  32      11284.79      12192.54       412.51 o                         
   4  18  32      14088.75      13318.57       541.74 o                         
   6  18  32       2587.47       2822.49       267.33 o                         
   8  18  32        638.39        295.97       259.23 o                         
   0  20  32        221.47        570.06       261.26 o                         
   2  20  32       1914.62       1749.73       244.32 o                         
   4  20  32        690.42        716.95       193.69 o                         
   6  20  32       4430.32       5055.75       398.78 o                         
   8  20  32        274.23        370.93       267.54 o                         
   2  22  32       7289.65       7199.96       401.23 o                         
   4  22  32       6404.49       6942.54       371.49 o                         
   6  22  32         56.23        119.94       250.53 o                         
   0  24  32        385.70        277.11       736.32 o                         
   2  24  32       1815.19       1812.47       290.75 o                         
   4  24  32        381.23        294.88       276.26 o                         
   2  26  32        675.38        778.20       342.43 o                         
   1   1  33        142.23        258.69        70.66 o                         
   3   1  33      19493.61      19465.03       338.96 o                         
   5   1  33         56.06        134.89        92.14 o                         
   7   1  33        130.69        212.75       118.19 o                         
   9   1  33         63.05        386.11       148.72 o                         
  11   1  33        410.73       1497.98       279.26 o                         
   1   3  33       1296.86       1604.34        88.69 o                         
   3   3  33      11503.34      10351.07       207.31 o                         
   5   3  33       3571.95       4261.64       158.24 o                         
   7   3  33       6478.13       7233.62       291.72 o                         
   9   3  33       6480.05       5499.73       288.03 o                         
  11   3  33        442.09        266.05       214.86 o                         
   1   5  33      11904.11      13842.95       270.36 o                         
   3   5  33        767.90        532.48        63.11 o                         
   5   5  33        139.05        339.77        70.64 o                         
   7   5  33        940.78       1056.01       136.91 o                         
   9   5  33         55.86        421.48       200.00 o                         
  11   5  33       1986.30       2261.36       281.69 o                         
   1   7  33       4828.18       4478.57       130.88 o                         
   3   7  33       7374.65       7189.41       206.63 o                         
   5   7  33      10950.81      10451.15       283.39 o                         
   7   7  33       3900.68       4013.59       210.65 o                         
   9   7  33       5170.54       4853.66       312.90 o                         
  11   7  33         12.24        191.06       225.38 o                         
   1   9  33       8352.54       8128.64       191.37 o                         
   3   9  33        471.60        822.50        87.26 o                         
   5   9  33       1367.90       1331.65       246.90 o                         
   7   9  33        519.65        638.35       185.80 o                         
   9   9  33        547.72       1208.30       275.46 o                         
  11   9  33        810.15       1203.76       300.62 o                         
   1  11  33       7757.19       7311.11       172.67 o                         
   3  11  33       3835.08       4148.80       219.20 o                         
   5  11  33       4294.56       4198.67       256.73 o                         
   7  11  33      17670.70      16543.96       639.41 o                         
   9  11  33       3041.11       2713.87       273.35 o                         
  11  11  33         23.86        -21.21       330.41 o                         
   1  13  33       9634.21       9113.56       202.59 o                         
   3  13  33       8973.39       7639.08       205.47 o                         
   5  13  33       2160.87       1897.10       228.51 o                         
   7  13  33         11.30         52.30       192.49 o                         
   9  13  33       1104.64       1155.02       237.59 o                         
   1  15  33        479.04        248.94       114.88 o                         
   3  15  33       2542.29       2179.06       201.86 o                         
   5  15  33       9564.30       9259.10       412.97 o                         
   7  15  33       2703.98       3058.82       270.80 o                         
   9  15  33       2162.34       2025.83       314.15 o                         
   1  17  33      20114.60      19541.37       443.20 o                         
   3  17  33         35.00        -47.51       147.03 o                         
   5  17  33         74.28        143.56       187.51 o                         
   7  17  33       1179.93       1180.84       223.43 o                         
   9  17  33         15.13         12.79       284.75 o                         
   1  19  33       2794.67       2315.33       201.31 o                         
   3  19  33        417.80        238.88       165.64 o                         
   5  19  33       5908.93       7110.55       367.48 o                         
   7  19  33        192.90        503.34       254.60 o                         
   1  21  33       5813.11       6077.23       357.93 o                         
   3  21  33       1844.71       2089.82       227.11 o                         
   5  21  33        328.97        796.10       268.76 o                         
   7  21  33         69.42        -67.59       276.37 o                         
   1  23  33        745.65       1007.59       267.62 o                         
   3  23  33         58.48        215.15       212.21 o                         
   5  23  33        407.98        409.92       241.25 o                         
   1  25  33       5001.23       4567.95       397.58 o                         
   3  25  33        555.00        710.43       346.66 o                         
   2   0  34      21467.68      22307.22       569.23 o                         
   6   0  34     117695.11     115708.43      2470.89 o                         
  10   0  34        418.22        -39.16       223.86 o                         
   0   2  34     275821.34     275413.22      4959.19 o                         
   2   2  34      15496.27      15650.21       290.46 o                         
   4   2  34       4522.66       5113.96       167.23 o                         
   6   2  34       1628.96       1307.76       148.22 o                         
   8   2  34      12777.18      13439.62       382.96 o                         
  10   2  34         62.13       -158.87       158.87 o                         
  12   2  34       1425.89        814.24       372.55 o                         
   2   4  34      16803.61      17957.08       319.79 o                         
   4   4  34        161.05        248.00        67.01 o                         
   6   4  34      66468.72      66409.37       993.29 o                         
   8   4  34       2782.70       3025.08       193.34 o                         
  10   4  34         66.46         30.63       244.16 o                         
  12   4  34        174.86         64.50       247.02 o                         
   0   6  34     165384.62     162462.56      2971.14 o                         
   2   6  34         16.79        -49.71        62.31 o                         
   4   6  34        831.26        781.39        84.29 o                         
   6   6  34       7153.86       6173.50       234.13 o                         
   8   6  34        151.35        120.29       190.98 o                         
  10   6  34        333.96         56.25       286.80 o                         
   2   8  34       1510.79       1486.39        69.94 o                         
   4   8  34      11597.08      10684.46       258.06 o                         
   6   8  34      22314.39      22253.56       634.74 o                         
   8   8  34       4574.93       4346.85       295.67 o                         
  10   8  34         15.29        243.39       244.62 o                         
   0  10  34      91156.76      87447.55      1658.67 o                         
   2  10  34       5324.10       5048.17       177.53 o                         
   4  10  34       3476.95       3300.42       220.54 o                         
   6  10  34       5259.07       5084.72       310.70 o                         
   8  10  34        656.68        466.71       196.74 o                         
  10  10  34        258.10        422.27       219.33 o                         
   2  12  34       2158.44       2526.26       140.99 o                         
   4  12  34       4301.50       4648.17       254.31 o                         
   6  12  34      26331.58      25687.20       631.61 o                         
   8  12  34        562.72        594.82       204.62 o                         
  10  12  34          1.79        378.16       271.49 o                         
   0  14  34      45269.77      43676.55       906.36 o                         
   2  14  34       3687.24       3676.95       212.05 o                         
   4  14  34       2415.66       2893.14       249.04 o                         
   6  14  34      23298.54      23335.78       610.64 o                         
   8  14  34        456.90        233.34       215.86 o                         
  10  14  34        696.17        507.02       264.45 o                         
   2  16  34        422.14        378.02       117.47 o                         
   4  16  34       1595.87       1470.83       197.71 o                         
   6  16  34       7167.51       6203.32       337.26 o                         
   8  16  34        862.15        565.69       324.55 o                         
   0  18  34       9236.17      10117.27       512.56 o                         
   2  18  34       8468.39       8005.66       343.35 o                         
   4  18  34       2222.69       2749.49       252.00 o                         
   6  18  34       2864.25       2464.99       260.28 o                         
   8  18  34         79.67        -28.08       373.34 o                         
   2  20  34        201.41        169.03       161.79 o                         
   4  20  34       1447.99       1505.88       226.40 o                         
   6  20  34       5228.03       5430.06       397.49 o                         
   0  22  34       2514.17       2655.27       418.88 o                         
   2  22  34        508.90        161.75       245.78 o                         
   4  22  34         99.48        190.37       191.28 o                         
   6  22  34        853.82        872.39       280.88 o                         
   2  24  34         32.30       -124.65       244.56 o                         
   4  24  34        418.75        316.74       270.06 o                         
   0  26  34       2197.51       2785.58       497.42 o                         
   2  26  34         39.84        117.21       312.23 o                         
   1   1  35        741.90        528.62        83.87 o                         
   3   1  35       4424.39       3701.70       144.79 o                         
   5   1  35       4954.86       5602.89       202.80 o                         
   7   1  35       2096.25       2336.64       171.41 o                         
   9   1  35       4847.18       3589.04       223.77 o                         
  11   1  35        971.17       1320.49       283.46 o                         
   1   3  35         64.44        138.86        70.78 o                         
   3   3  35       5773.39       6286.09       164.42 o                         
   5   3  35       2292.15       2964.20       140.94 o                         
   7   3  35         41.28       -108.46       108.46 o                         
   9   3  35         68.07        370.05       166.17 o                         
  11   3  35        335.83        985.03       244.71 o                         
   1   5  35        157.75        803.51        75.54 o                         
   3   5  35       2278.18       2029.11       150.05 o                         
   5   5  35      12448.83      12541.37       250.11 o                         
   7   5  35      13612.64      14057.75       385.96 o                         
   9   5  35       3185.33       3028.81       270.43 o                         
  11   5  35        399.52        602.44       236.50 o                         
   1   7  35       6985.39       8320.20       176.53 o                         
   3   7  35         20.49        -29.72        80.37 o                         
   5   7  35        340.71        397.53        56.42 o                         
   7   7  35        955.44       1246.44       200.14 o                         
   9   7  35        400.28        693.76       208.15 o                         
  11   7  35        910.66       1157.41       251.65 o                         
   1   9  35      33439.70      29429.54       428.47 o                         
   3   9  35       3458.72       3234.38       147.20 o                         
   5   9  35        135.97        279.00       145.24 o                         
   7   9  35       3378.19       3380.69       255.88 o                         
   9   9  35       1282.32        524.93       212.09 o                         
  11   9  35        488.04        847.13       302.66 o                         
   1  11  35         24.60          9.19        60.17 o                         
   3  11  35       9705.42       8312.30       226.58 o                         
   5  11  35        185.46        571.52       160.60 o                         
   7  11  35       1461.06       1784.46       241.86 o                         
   9  11  35       8254.61       7993.14       464.27 o                         
   1  13  35      20129.11      17928.81       330.80 o                         
   3  13  35       8662.47       8660.56       455.04 o                         
   5  13  35       8216.58       8821.56       367.08 o                         
   7  13  35          9.63       -152.00       169.15 o                         
   9  13  35        756.58       1579.82       245.58 o                         
   1  15  35       1879.18       1781.24       154.20 o                         
   3  15  35        294.85        214.87       151.54 o                         
   5  15  35         94.03       -147.61       156.11 o                         
   7  15  35      10532.98      10255.91       438.49 o                         
   9  15  35       6711.37       6108.58       470.13 o                         
   1  17  35        649.39        740.80       169.20 o                         
   3  17  35       6223.45       6343.94       312.98 o                         
   5  17  35       2634.17       2449.96       252.95 o                         
   7  17  35        853.66       1017.66       241.32 o                         
   9  17  35       3130.28       3741.11       381.80 o                         
   1  19  35        201.60        356.86       184.12 o                         
   3  19  35         61.49        134.16       163.81 o                         
   5  19  35       6146.36       6557.57       666.90 o                         
   7  19  35       6820.60       7938.14       474.18 o                         
   1  21  35        817.43        955.15       223.14 o                         
   3  21  35        178.13        115.75       170.30 o                         
   5  21  35         10.74        -39.45       250.24 o                         
   7  21  35        263.71          6.72       259.02 o                         
   1  23  35         39.23        163.58       221.26 o                         
   3  23  35        875.79        864.84       237.10 o                         
   5  23  35       3211.86       3442.74       417.11 o                         
   1  25  35        289.13        338.74       283.41 o                         
   3  25  35          4.64       -366.32       630.26 o                         
   0   0  36      19601.24      17147.91       666.15 o                         
   4   0  36      20181.77      23668.79       618.94 o                         
   8   0  36      10008.23       9392.96       537.20 o                         
  12   0  36         32.98        674.38      1068.86 o                         
   2   2  36      35638.89      31612.45       501.16 o                         
   4   2  36       5969.33       6358.64       186.98 o                         
   6   2  36        100.76        128.12       103.54 o                         
   8   2  36       1014.08        807.26       146.98 o                         
  10   2  36         64.46        370.05       232.51 o                         
  12   2  36        113.20        563.30       419.77 o                         
   0   4  36       8949.28       9432.93       278.98 o                         
   2   4  36       4361.91       4435.82       140.10 o                         
   4   4  36       8404.99       9227.57       276.06 o                         
   6   4  36       8292.48       8099.55       238.30 o                         
   8   4  36       7676.31       6647.96       263.66 o                         
  10   4  36        412.86        190.54       210.09 o                         
   2   6  36      30129.40      26535.13       408.51 o                         
   4   6  36       5260.23       4805.37       137.42 o                         
   6   6  36       1610.61       1855.97       135.27 o                         
   8   6  36        461.68        518.52       197.10 o                         
  10   6  36        623.44       2190.68       308.86 o                         
   0   8  36       4819.84       5416.68       218.15 o                         
   2   8  36       2219.95       2840.84       114.19 o                         
   4   8  36       1678.05       2019.98       125.28 o                         
   6   8  36         17.93        -71.12        99.68 o                         
   8   8  36       5149.36       5094.17       380.05 o                         
  10   8  36         13.80        -51.41       209.75 o                         
   2  10  36       4762.56       4731.16       225.94 o                         
   4  10  36       3971.97       3692.39       227.70 o                         
   6  10  36        388.55        253.48       158.21 o                         
   8  10  36        377.04        395.37       193.19 o                         
  10  10  36        148.93       1058.40       237.22 o                         
   0  12  36       7446.22       8341.03       280.71 o                         
   2  12  36        244.43        204.51        93.45 o                         
   4  12  36       6892.61       6537.96       302.01 o                         
   6  12  36       1125.30       1245.64       199.68 o                         
   8  12  36       3225.76       3374.11       285.36 o                         
  10  12  36        114.57         11.01       353.60 o                         
   2  14  36       6636.80       7133.72       342.90 o                         
   4  14  36      12070.92      12539.58       528.76 o                         
   6  14  36       6373.58       6176.73       332.65 o                         
   8  14  36       1719.77       1805.37       280.12 o                         
  10  14  36        979.06       1122.68       386.53 o                         
   0  16  36       4622.75       4198.48       261.03 o                         
   2  16  36       8319.31       8113.76       297.74 o                         
   4  16  36       1452.49       1342.22       200.54 o                         
   6  16  36       1114.49        911.05       204.82 o                         
   8  16  36       1320.14       1546.75       290.65 o                         
   2  18  36        814.19        782.23       177.83 o                         
   4  18  36        559.19        530.86       225.43 o                         
   6  18  36        183.74        167.35       201.48 o                         
   8  18  36       2585.00       2222.46       377.76 o                         
   0  20  36       2913.95       2877.08      1124.28 o                         
   2  20  36       2909.80       2870.07       248.75 o                         
   4  20  36       3202.70       3189.32       274.79 o                         
   6  20  36         84.22        -99.13       221.91 o                         
   2  22  36        147.37         27.92       194.45 o                         
   4  22  36       2001.06       2040.03       254.58 o                         
   6  22  36        648.18        518.26       273.05 o                         
   0  24  36       1022.27        695.59       562.14 o                         
   2  24  36       1582.47       1450.38       302.32 o                         
   4  24  36       3658.53       3567.33       390.52 o                         
   1   1  37      68062.69      71437.25      1024.44 o                         
   3   1  37       3473.98       2363.02       126.70 o                         
   5   1  37      22358.44      23417.34       447.22 o                         
   7   1  37        514.00        589.29       147.92 o                         
   9   1  37       1532.97       2712.77       208.23 o                         
  11   1  37       3509.41       2775.66       375.81 o                         
   1   3  37       8538.54       6856.34       284.83 o                         
   3   3  37       2432.55       2644.59       123.76 o                         
   5   3  37      14919.44      15585.49       314.20 o                         
   7   3  37       2968.90       2702.71       172.94 o                         
   9   3  37       4130.65       5344.47       290.13 o                         
  11   3  37       2217.99       2431.67       278.30 o                         
   1   5  37      20962.79      20445.40       354.53 o                         
   3   5  37       1982.73       1787.75        94.00 o                         
   5   5  37      29084.90      28056.64       447.40 o                         
   7   5  37        916.52       1182.60       121.66 o                         
   9   5  37        300.43        371.86       197.10 o                         
  11   5  37       2238.95       2077.56       279.48 o                         
   1   7  37       1558.01       1450.68        97.43 o                         
   3   7  37       6481.48       5713.59       146.21 o                         
   5   7  37      18380.57      18099.06       309.59 o                         
   7   7  37        663.32        553.44       186.48 o                         
   9   7  37       2300.16       2331.65       264.37 o                         
  11   7  37        894.07       1423.95       279.26 o                         
   1   9  37      85447.50      83556.13      1189.66 o                         
   3   9  37         32.59         26.49        81.96 o                         
   5   9  37       4966.46       4703.72       204.19 o                         
   7   9  37       4039.96       4013.41       307.75 o                         
   9   9  37       1294.26       1722.14       256.66 o                         
  11   9  37       1434.38        962.81       265.85 o                         
   1  11  37       2430.65       2488.45       117.03 o                         
   3  11  37       9957.52       9336.73       332.17 o                         
   5  11  37        504.09        721.45       169.94 o                         
   7  11  37       1907.79       1483.47       221.87 o                         
   9  11  37         66.25        658.28       216.19 o                         
   1  13  37      17863.82      17614.11       328.81 o                         
   3  13  37      12313.18      11764.29       316.51 o                         
   5  13  37      14675.35      14313.09       538.21 o                         
   7  13  37        795.64        982.05       326.89 o                         
   9  13  37       2677.70       3214.19       326.36 o                         
   1  15  37       3896.77       3797.40       201.96 o                         
   3  15  37       4748.67       4350.68       283.26 o                         
   5  15  37       4811.07       5319.01       304.09 o                         
   7  15  37        631.43        315.88       191.36 o                         
   9  15  37         97.53        592.96       272.83 o                         
   1  17  37       6375.90       5871.38       252.03 o                         
   3  17  37         81.81        129.06       188.84 o                         
   5  17  37       3255.30       3698.32       341.10 o                         
   7  17  37        167.86         99.60       207.88 o                         
   9  17  37       2650.21       4180.63       414.85 o                         
   1  19  37       2687.50       2190.34       382.13 o                         
   3  19  37          5.42        -78.25       161.70 o                         
   5  19  37        524.90        593.77       203.98 o                         
   7  19  37       2717.70       2689.42       394.04 o                         
   1  21  37       2486.70       2764.98       276.56 o                         
   3  21  37         41.95        -77.45       201.92 o                         
   5  21  37        173.47        318.01       239.40 o                         
   7  21  37        553.24        886.64       291.14 o                         
   1  23  37        350.42        180.70       237.33 o                         
   3  23  37        710.03       1098.85       251.44 o                         
   5  23  37         69.50        -10.83       276.02 o                         
   1  25  37        622.88        736.11       283.41 o                         
   3  25  37        231.53        239.38       304.86 o                         
   2   0  38       8708.16       9369.27       329.81 o                         
   6   0  38       7284.86       6819.80       348.80 o                         
  10   0  38       1100.27        616.78       448.06 o                         
   0   2  38     108526.20     107594.25      2256.41 o                         
   2   2  38       9130.26       9143.68       211.87 o                         
   4   2  38      78026.48      82780.66      1191.46 o                         
   6   2  38       7447.55       7730.95       315.98 o                         
   8   2  38         14.28        125.85       126.27 o                         
  10   2  38        290.41        594.44       213.85 o                         
   2   4  38        939.22       1542.85       102.42 o                         
   4   4  38      14248.88      14362.95       300.99 o                         
   6   4  38       5689.87       5139.53       208.22 o                         
   8   4  38        710.22        691.15       154.59 o                         
  10   4  38       1410.77        725.08       234.01 o                         
   0   6  38      34679.96      35503.68       747.91 o                         
   2   6  38        249.56         88.56        70.20 o                         
   4   6  38      13446.04      14098.61       259.02 o                         
   6   6  38      40471.66      39351.98       747.96 o                         
   8   6  38        658.48       1130.71       253.31 o                         
  10   6  38       1357.74       1978.30       260.76 o                         
   2   8  38      17824.89      17371.90       321.07 o                         
   4   8  38      21341.97      21524.62       417.11 o                         
   6   8  38       2839.53       2306.50       217.93 o                         
   8   8  38        693.89        388.89       191.75 o                         
  10   8  38         10.43         17.91       209.38 o                         
   0  10  38       6810.96       6266.78       240.69 o                         
   2  10  38      17185.62      17242.41       356.68 o                         
   4  10  38       1970.90       1638.35       186.12 o                         
   6  10  38        835.06        307.32       162.75 o                         
   8  10  38         56.82        329.24       209.26 o                         
  10  10  38        522.89       1120.50       252.72 o                         
   2  12  38      30829.19      30649.43       550.79 o                         
   4  12  38      12368.46      11512.05       593.67 o                         
   6  12  38       3252.02       3010.37       249.09 o                         
   8  12  38        294.41        245.79       218.86 o                         
  10  12  38         34.12        402.41       263.14 o                         
   0  14  38       8483.58       8258.98       667.16 o                         
   2  14  38      26479.87      25295.76       527.55 o                         
   4  14  38       6866.44       6632.57       320.41 o                         
   6  14  38       1366.49       1379.26       212.41 o                         
   8  14  38       3101.53       3270.55       297.54 o                         
  10  14  38         61.77        207.01       310.30 o                         
   2  16  38       5787.09       6331.13       326.93 o                         
   4  16  38       2691.14       2730.08       244.77 o                         
   6  16  38       3161.73       3083.11       272.81 o                         
   8  16  38        397.11        189.00       244.08 o                         
   0  18  38      18281.29      16168.14       645.42 o                         
   2  18  38      10869.88      10306.99       389.65 o                         
   4  18  38         79.24        -72.92       172.11 o                         
   6  18  38         46.52        143.82       197.31 o                         
   8  18  38       3307.05       4158.01       553.50 o                         
   2  20  38        614.06        790.98       220.03 o                         
   4  20  38      10895.14      12210.57       473.01 o                         
   6  20  38        653.29       1229.56       279.22 o                         
   0  22  38       1804.48       1322.22       403.09 o                         
   2  22  38       4250.77       4398.15       339.23 o                         
   4  22  38        351.02        213.09       221.84 o                         
   6  22  38       2231.59       2110.71       326.61 o                         
   2  24  38       1188.91       1547.26       304.03 o                         
   4  24  38       7505.07       7594.83       523.57 o                         
   1   1  39      17288.33      17968.93       351.02 o                         
   3   1  39      45364.34      45627.27       698.73 o                         
   5   1  39        257.34        493.20       111.66 o                         
   7   1  39        183.52        170.76       144.27 o                         
   9   1  39        582.24        424.02       152.48 o                         
  11   1  39       1106.25       1339.40       339.23 o                         
   1   3  39      15078.04      16492.85       343.16 o                         
   3   3  39      20947.09      20007.92       357.34 o                         
   5   3  39       2021.05       1787.82       121.64 o                         
   7   3  39       1464.47       1364.25       151.55 o                         
   9   3  39       1088.43        976.54       211.27 o                         
  11   3  39       2577.97       3592.37       333.20 o                         
   1   5  39       7098.57       8109.91       222.35 o                         
   3   5  39      38961.88      35735.59       533.37 o                         
   5   5  39        421.83        374.10        95.80 o                         
   7   5  39        343.39        320.91       205.99 o                         
   9   5  39        730.35        540.68       210.75 o                         
  11   5  39       1326.85       1832.49       279.12 o                         
   1   7  39       9231.11       9056.98       213.51 o                         
   3   7  39      46273.99      45584.70       653.01 o                         
   5   7  39      13188.17      10733.20       386.54 o                         
   7   7  39       3282.57       3813.77       290.01 o                         
   9   7  39       1444.22        868.22       248.50 o                         
  11   7  39       2943.29       3110.28       325.84 o                         
   1   9  39       5899.67       6418.42       215.44 o                         
   3   9  39      24336.07      24745.95       461.62 o                         
   5   9  39      37309.35      37626.31       716.39 o                         
   7   9  39        143.58        419.83       183.61 o                         
   9   9  39       1289.40       1727.81       285.77 o                         
  11   9  39        667.64        706.13       247.82 o                         
   1  11  39       7782.72       7925.46       201.43 o                         
   3  11  39      37945.03      38294.87       658.84 o                         
   5  11  39       5145.09       5727.07       302.77 o                         
   7  11  39        640.20       1012.43       314.98 o                         
   9  11  39         72.70        511.96       324.55 o                         
   1  13  39        290.21        350.10       124.19 o                         
   3  13  39      14350.48      15487.80       376.06 o                         
   5  13  39       1027.33       1301.88       199.23 o                         
   7  13  39       1645.38       1549.96       230.54 o                         
   9  13  39       5778.14       5281.91       395.10 o                         
   1  15  39       2565.97       2105.13       166.03 o                         
   3  15  39      42617.70      41290.75       873.02 o                         
   5  15  39        454.72        191.28       190.02 o                         
   7  15  39       8745.13       8070.97       400.87 o                         
   9  15  39        387.23         42.05       339.41 o                         
   1  17  39        577.72        364.76       126.09 o                         
   3  17  39       2220.70       2392.85       233.26 o                         
   5  17  39        313.56        428.58       188.43 o                         
   7  17  39          3.17        -77.23       200.94 o                         
   1  19  39        954.31       1107.28       269.31 o                         
   3  19  39       3178.23       3412.57       267.68 o                         
   5  19  39        390.30        654.13       223.04 o                         
   7  19  39       4099.00       3723.84       373.88 o                         
   1  21  39        764.02        831.33       252.43 o                         
   3  21  39       1760.44       1305.12       257.25 o                         
   5  21  39        926.24        989.28       233.53 o                         
   1  23  39        871.11       1289.38       349.69 o                         
   3  23  39        184.31         41.40       217.75 o                         
   5  23  39         23.10       -278.43       333.31 o                         
   1  25  39       1142.36       1010.71       290.75 o                         
   0   0  40     262685.12     253153.47      7254.52 o                         
   4   0  40      17267.08      19748.45       552.37 o                         
   8   0  40       6062.44       6568.41       633.40 o                         
   2   2  40       5149.04       4771.50       163.71 o                         
   4   2  40       4981.34       4944.90       176.50 o                         
   6   2  40      27511.93      28052.14       533.48 o                         
   8   2  40         78.08        389.40       157.37 o                         
  10   2  40       1826.44       1180.49       247.97 o                         
   0   4  40     118546.13     110457.68      2068.96 o                         
   2   4  40       3994.15       3287.77       136.28 o                         
   4   4  40       3923.99       4607.51       164.38 o                         
   6   4  40       3067.18       2878.97       169.10 o                         
   8   4  40       9763.79       9696.34       482.61 o                         
  10   4  40          7.37        115.65       220.71 o                         
   2   6  40      11604.55      11751.55       246.24 o                         
   4   6  40      10508.04       9345.86       206.55 o                         
   6   6  40      13635.40      14664.01       385.93 o                         
   8   6  40         27.89        262.49       211.65 o                         
  10   6  40        201.52        151.35       258.48 o                         
   0   8  40     177512.55     174134.97      3201.81 o                         
   2   8  40      10263.21       9859.30       230.32 o                         
   4   8  40       2311.44       2469.18       143.06 o                         
   6   8  40       4893.09       5452.41       333.61 o                         
   8   8  40       5225.33       5682.18       364.28 o                         
  10   8  40        698.55        546.77       254.94 o                         
   2  10  40        307.04        204.88        97.45 o                         
   4  10  40      10547.52      10287.94       410.78 o                         
   6  10  40       6035.04       5787.25       309.10 o                         
   8  10  40         92.20       -121.41       275.40 o                         
  10  10  40         33.76        -30.77       207.91 o                         
   0  12  40      38038.87      36437.26       777.73 o                         
   2  12  40       4840.68       5293.78       207.76 o                         
   4  12  40       3403.63       3922.22       289.62 o                         
   6  12  40       1420.23       1651.18       244.31 o                         
   8  12  40        850.65       1151.21       228.49 o                         
  10  12  40       1072.44        751.36       334.61 o                         
   2  14  40       2672.74       2732.98       177.27 o                         
   4  14  40        432.87        115.53       165.95 o                         
   6  14  40      10299.31      10127.13       424.08 o                         
   8  14  40        559.04        290.04       216.51 o                         
   0  16  40      31066.16      27860.47       900.34 o                         
   2  16  40        461.72        620.32       170.75 o                         
   4  16  40       2798.98       2785.21       252.68 o                         
   6  16  40       2558.29       2536.97       260.90 o                         
   8  16  40       2953.71       2994.80       402.81 o                         
   2  18  40         19.58        -21.96       158.33 o                         
   4  18  40       3640.69       4082.87       291.11 o                         
   6  18  40       4626.24       5271.68       402.47 o                         
   8  18  40       3428.28       3424.67       370.65 o                         
   0  20  40       7890.94       8245.31       688.00 o                         
   2  20  40       1235.90       1313.94       296.22 o                         
   4  20  40         56.31         37.18       234.87 o                         
   6  20  40       3377.06       3895.83       622.36 o                         
   2  22  40         81.36       -198.16       198.16 o                         
   4  22  40        761.76        520.44       245.23 o                         
   6  22  40        540.09        746.47       299.50 o                         
   0  24  40       1269.38       1259.20       408.57 o                         
   2  24  40        109.76        121.17       244.41 o                         
   4  24  40        228.24       -204.06       399.98 o                         
   1   1  41      16116.51      15891.81       329.30 o                         
   3   1  41      12842.47      14299.65       313.77 o                         
   5   1  41       3528.09       3595.50       213.22 o                         
   7   1  41        520.37        514.47       124.44 o                         
   9   1  41       1427.76       1243.10       193.44 o                         
  11   1  41        231.03         92.68       299.49 o                         
   1   3  41      25624.38      23875.07       410.70 o                         
   3   3  41       6158.96       6177.54       190.65 o                         
   5   3  41       3076.23       3359.11       157.53 o                         
   7   3  41        898.03       1165.84       140.47 o                         
   9   3  41       1113.08        818.80       209.05 o                         
  11   3  41        650.25       1424.53       319.65 o                         
   1   5  41      30647.93      30335.85       493.34 o                         
   3   5  41       3441.51       4198.40       151.58 o                         
   5   5  41       5199.36       5357.08       179.13 o                         
   7   5  41       1986.09       1873.23       167.58 o                         
   9   5  41        867.91        528.31       227.98 o                         
  11   5  41        160.36        272.44       298.61 o                         
   1   7  41      46299.07      42507.81       654.53 o                         
   3   7  41       1268.82       1224.95        81.30 o                         
   5   7  41        432.26        608.43       106.35 o                         
   7   7  41        110.22        214.83       165.55 o                         
   9   7  41        127.79        411.01       303.98 o                         
  11   7  41        205.84       1197.77       265.92 o                         
   1   9  41        719.28        491.86        87.67 o                         
   3   9  41       3790.22       3637.64       167.58 o                         
   5   9  41       3796.40       4768.48       215.90 o                         
   7   9  41         54.78          3.83       175.22 o                         
   9   9  41       2524.06       2532.20       339.73 o                         
   1  11  41      19184.95      17138.24       324.30 o                         
   3  11  41      13023.29      12007.62       332.91 o                         
   5  11  41       2524.49       2831.13       236.23 o                         
   7  11  41       4621.92       4727.87       306.05 o                         
   9  11  41        158.23        680.58       253.34 o                         
   1  13  41        677.54        506.53        91.62 o                         
   3  13  41        144.27        258.62       160.07 o                         
   5  13  41       3072.06       3935.80       310.41 o                         
   7  13  41       6763.04       6394.61       356.80 o                         
   9  13  41       4110.06       4113.21       366.98 o                         
   1  15  41       9934.39      11176.49       334.17 o                         
   3  15  41      25569.16      23971.55       632.27 o                         
   5  15  41       2016.43       2117.24       242.51 o                         
   7  15  41       2297.38       2325.66       264.38 o                         
   9  15  41        756.22        968.14       327.70 o                         
   1  17  41        754.34        850.71       141.59 o                         
   3  17  41        328.87        313.67       169.94 o                         
   5  17  41         36.65       -142.38       175.68 o                         
   7  17  41       6755.80       7068.62       389.14 o                         
   1  19  41       4838.03       5463.08       342.24 o                         
   3  19  41       2051.74       2049.09       231.92 o                         
   5  19  41        121.73        111.45       205.46 o                         
   7  19  41        571.78        793.69       368.76 o                         
   1  21  41        556.41        876.28       257.26 o                         
   3  21  41        235.68        290.56       307.75 o                         
   5  21  41        676.32       1049.85       236.59 o                         
   1  23  41       1739.10       2416.99       335.43 o                         
   3  23  41          6.23        -44.99       218.76 o                         
   5  23  41        424.69        158.04       293.93 o                         
   1  25  41         24.38        212.48       274.64 o                         
   2   0  42     126335.41     130558.95      2731.39 o                         
   6   0  42       4998.47       5253.84       315.86 o                         
  10   0  42          0.79       -349.38       349.38 o                         
   0   2  42      32276.09      33551.26       807.40 o                         
   2   2  42       6658.65       6556.09       195.88 o                         
   4   2  42         78.81         73.55        94.43 o                         
   6   2  42       1125.94       1068.53       131.08 o                         
   8   2  42      19021.27      18350.02       468.07 o                         
  10   2  42          0.31         19.85       188.49 o                         
   2   4  42      51491.31      49982.00       753.52 o                         
   4   4  42      10185.52       9619.80       235.76 o                         
   6   4  42        493.13        530.05       115.26 o                         
   8   4  42        129.59        120.15       201.83 o                         
  10   4  42         10.61         33.60       213.03 o                         
   0   6  42      74654.31      78445.13      1514.69 o                         
   2   6  42       2640.20       3132.72       161.63 o                         
   4   6  42       3310.95       3446.93       131.03 o                         
   6   6  42        518.86        613.76       105.13 o                         
   8   6  42      12745.36      12012.33       502.79 o                         
  10   6  42       2259.35       1566.81       258.00 o                         
   2   8  42       4174.25       4781.30       154.58 o                         
   4   8  42       1049.42        924.83       111.52 o                         
   6   8  42      11216.28      10492.02       402.61 o                         
   8   8  42       3518.03       3307.11       277.36 o                         
  10   8  42        521.85        398.22       255.42 o                         
   0  10  42         40.76         32.58        99.75 o                         
   2  10  42      12484.86      11268.07       286.36 o                         
   4  10  42      46264.05      44681.26       823.80 o                         
   6  10  42          0.23       -123.07       156.92 o                         
   8  10  42       2466.27       3040.77       269.97 o                         
  10  10  42        246.53        137.61       235.99 o                         
   2  12  42       2771.01       2626.87       174.10 o                         
   4  12  42       9470.32       8704.69       361.45 o                         
   6  12  42       1438.69       1743.58       234.87 o                         
   8  12  42         56.51        191.43       202.66 o                         
  10  12  42        867.36        195.03       267.54 o                         
   0  14  42       1695.39       2897.10       395.40 o                         
   2  14  42      34753.12      33013.27       651.82 o                         
   4  14  42      46445.73      46384.99       962.36 o                         
   6  14  42        829.85        876.36       208.45 o                         
   8  14  42       6917.52       7178.67       397.61 o                         
   2  16  42       6763.79       6862.81       323.52 o                         
   4  16  42       8370.58       8050.87       395.03 o                         
   6  16  42       4263.74       4667.62       323.69 o                         
   8  16  42         45.23        152.43       230.88 o                         
   0  18  42        909.35        967.30       261.26 o                         
   2  18  42        917.47       1252.29       196.22 o                         
   4  18  42       2682.37       3063.54       303.25 o                         
   6  18  42         25.80       -191.32       191.32 o                         
   8  18  42      14509.91      13581.83       639.10 o                         
   2  20  42        276.13        -42.39       204.38 o                         
   4  20  42        554.34        797.79       210.37 o                         
   6  20  42        739.00        616.02       360.88 o                         
   0  22  42         75.80       -136.54       296.56 o                         
   2  22  42        846.91       1044.72       282.70 o                         
   4  22  42         85.95        199.87       234.24 o                         
   2  24  42         32.33        100.09       246.34 o                         
   1   1  43      32042.20      29891.90       527.39 o                         
   3   1  43       7186.26       7451.13       231.92 o                         
   5   1  43       7141.91       7553.99       250.81 o                         
   7   1  43       1830.46       1783.49       160.90 o                         
   9   1  43        198.28        488.79       152.03 o                         
  11   1  43        576.84        183.28       305.21 o                         
   1   3  43       2244.11       2195.17       134.33 o                         
   3   3  43        116.93         -5.21        75.77 o                         
   5   3  43      16969.72      16168.35       358.98 o                         
   7   3  43       2313.30       1796.51       158.90 o                         
   9   3  43        154.87        800.00       273.84 o                         
  11   3  43       2566.83       2750.23       441.12 o                         
   1   5  43      24754.15      22766.46       399.81 o                         
   3   5  43      22747.81      21550.46       386.56 o                         
   5   5  43      37231.65      37283.05       653.62 o                         
   7   5  43         24.95         28.89       136.23 o                         
   9   5  43        170.18        218.64       238.80 o                         
  11   5  43       1551.14        822.27       408.66 o                         
   1   7  43        606.67        543.15        90.22 o                         
   3   7  43      16559.81      15632.66       300.99 o                         
   5   7  43      27555.76      26317.56       551.97 o                         
   7   7  43       2176.49       2319.13       237.44 o                         
   9   7  43       1732.85       2638.43       281.03 o                         
  11   7  43       3829.41       3597.78       371.25 o                         
   1   9  43       8094.77       8404.26       238.39 o                         
   3   9  43       3067.81       2634.24       153.82 o                         
   5   9  43      18556.66      18582.00       444.59 o                         
   7   9  43        253.80        468.82       187.30 o                         
   9   9  43       1642.27       2380.91       279.31 o                         
   1  11  43      17071.97      16851.42       325.43 o                         
   3  11  43        420.39        433.94       119.52 o                         
   5  11  43       5955.64       6274.67       323.62 o                         
   7  11  43         15.07         23.79       169.96 o                         
   9  11  43        802.05       1467.71       262.08 o                         
   1  13  43       3633.90       2715.70       142.81 o                         
   3  13  43        416.19        367.77       158.89 o                         
   5  13  43      13120.14      13315.48       596.03 o                         
   7  13  43       1300.18        977.75       227.78 o                         
   9  13  43         67.88        350.74       224.48 o                         
   1  15  43      29663.95      27895.07       583.07 o                         
   3  15  43        585.73        443.25       170.52 o                         
   5  15  43       8031.36       8782.64       395.38 o                         
   7  15  43        390.94        465.93       214.16 o                         
   9  15  43        236.94        666.34       316.89 o                         
   1  17  43        459.67        533.01       190.64 o                         
   3  17  43       4268.71       5236.52       311.08 o                         
   5  17  43       5859.43       6132.61       389.49 o                         
   7  17  43       3220.53       3349.51       323.46 o                         
   1  19  43       6739.62       7071.38       586.63 o                         
   3  19  43        427.05        247.05       188.88 o                         
   5  19  43         75.16        -66.88       228.44 o                         
   7  19  43        729.43         39.01       246.62 o                         
   1  21  43        685.21        963.03       266.46 o                         
   3  21  43        101.75         70.34       227.14 o                         
   5  21  43        944.99       1085.26       241.08 o                         
   1  23  43        789.39        673.83       282.39 o                         
   3  23  43          6.53        -68.59       241.12 o                         
   1  25  43        113.09        138.32       314.20 o                         
   0   0  44      47163.71      45255.74      1483.57 o                         
   4   0  44      13037.13      14108.64       585.11 o                         
   8   0  44        372.60        480.00       274.27 o                         
   2   2  44       2544.26       3320.94       162.68 o                         
   4   2  44       1937.05       2260.87       150.21 o                         
   6   2  44       5308.47       5391.72       225.92 o                         
   8   2  44        587.98        785.12       146.84 o                         
  10   2  44         51.84        333.98       229.39 o                         
   0   4  44      33717.92      33014.46       811.05 o                         
   2   4  44       2982.62       3741.23       152.85 o                         
   4   4  44       4518.85       4503.76       175.32 o                         
   6   4  44       2576.21       2967.56       173.57 o                         
   8   4  44          1.99       -108.75       169.26 o                         
  10   4  44         65.51        -61.84       341.88 o                         
   2   6  44       3323.42       3356.78       157.99 o                         
   4   6  44       2596.74       2701.19       127.42 o                         
   6   6  44         56.77         34.57       131.48 o                         
   8   6  44        368.94        498.42       202.18 o                         
  10   6  44        971.95       1026.99       302.22 o                         
   0   8  44      11797.76      10852.43       330.24 o                         
   2   8  44       7249.14       7493.69       280.18 o                         
   4   8  44       3921.71       3946.57       264.83 o                         
   6   8  44        163.51        519.25       182.42 o                         
   8   8  44       1078.65       1558.05       236.22 o                         
  10   8  44       1250.30       1160.16       252.24 o                         
   2  10  44       5239.74       4425.09       132.35 o                         
   4  10  44       7834.17       7480.74       273.42 o                         
   6  10  44        823.45        947.53       196.77 o                         
   8  10  44       1100.83        441.34       205.47 o                         
  10  10  44         85.99        232.39       229.38 o                         
   0  12  44         88.68        112.30       141.71 o                         
   2  12  44       3387.09       3500.26       201.40 o                         
   4  12  44       7052.20       8487.36       364.43 o                         
   6  12  44       2489.98       2181.44       239.73 o                         
   8  12  44        308.68         78.52       194.77 o                         
  10  12  44       1532.24       1545.69       304.48 o                         
   2  14  44       6770.01       6816.48       270.30 o                         
   4  14  44      16018.29      15119.72       586.59 o                         
   6  14  44        456.37        345.38       188.66 o                         
   8  14  44          1.10       -128.80       224.57 o                         
   0  16  44      14578.81      13681.89       948.51 o                         
   2  16  44       4846.05       5165.96       338.17 o                         
   4  16  44       7974.05       7638.81       367.71 o                         
   6  16  44       2057.24       2043.39       256.37 o                         
   8  16  44          3.90         69.61       213.77 o                         
   2  18  44        588.81        784.49       218.18 o                         
   4  18  44        321.38        265.19       329.89 o                         
   6  18  44        272.69        286.70       210.89 o                         
   0  20  44         15.87          9.09       554.22 o                         
   2  20  44       1052.88        870.24       235.71 o                         
   4  20  44        192.65        264.72       198.48 o                         
   6  20  44       1800.28       2482.24       432.72 o                         
   2  22  44        120.07         30.38       233.57 o                         
   4  22  44       3584.47       3750.25       371.86 o                         
   0  24  44       2730.05       3614.67       548.31 o                         
   2  24  44       2383.92       2517.90       475.40 o                         
   1   1  45       9154.40       9692.79       254.49 o                         
   3   1  45      43528.68      41847.75       707.06 o                         
   5   1  45       2648.31       2969.62       174.33 o                         
   7   1  45        957.60        856.93       139.96 o                         
   9   1  45          4.30       -129.57       205.56 o                         
  11   1  45        293.55       1257.07       334.61 o                         
   1   3  45      10057.45       9473.52       256.03 o                         
   3   3  45      29143.72      28325.59       483.84 o                         
   5   3  45         91.74        165.60       103.98 o                         
   7   3  45       1139.99        956.40       136.28 o                         
   9   3  45        464.33        208.60       213.47 o                         
  11   3  45        701.64       1184.60       329.49 o                         
   1   5  45        595.83        606.48        92.70 o                         
   3   5  45      33071.29      33543.47       549.83 o                         
   5   5  45       9546.60       7576.32       305.09 o                         
   7   5  45        712.26        602.78       166.05 o                         
   9   5  45        285.06        306.99       202.99 o                         
  11   5  45       2180.26       3039.95       311.30 o                         
   1   7  45       1001.71        794.87        98.14 o                         
   3   7  45       3337.37       3222.95       148.38 o                         
   5   7  45      13831.56      12896.34       361.97 o                         
   7   7  45       3008.34       3798.21       280.81 o                         
   9   7  45       2927.21       2692.57       280.10 o                         
   1   9  45      23478.56      22523.07       403.44 o                         
   3   9  45       6413.39       7103.62       247.33 o                         
   5   9  45       3241.95       3885.03       262.28 o                         
   7   9  45        912.24        999.93       212.27 o                         
   9   9  45        106.81         73.01       208.91 o                         
   1  11  45       8270.32       8144.28       241.73 o                         
   3  11  45       1350.08       1818.84       160.73 o                         
   5  11  45        855.38       1053.43       190.02 o                         
   7  11  45        268.75        508.29       208.91 o                         
   9  11  45        639.84        565.77       235.95 o                         
   1  13  45       4524.46       4241.83       212.60 o                         
   3  13  45        207.30         69.39       149.70 o                         
   5  13  45        878.06       1018.21       202.65 o                         
   7  13  45        565.93        905.65       229.87 o                         
   9  13  45        897.46        720.90       243.16 o                         
   1  15  45      17205.46      16254.99       405.87 o                         
   3  15  45       9904.31      11063.53       420.88 o                         
   5  15  45         42.07        360.48       194.55 o                         
   7  15  45        166.90        160.21       215.99 o                         
   9  15  45         42.85        109.64       301.26 o                         
   1  17  45        940.14        569.35       199.91 o                         
   3  17  45      12693.28      11942.46       440.85 o                         
   5  17  45       1012.77        872.15       212.50 o                         
   7  17  45        259.64        533.09       235.14 o                         
   1  19  45          9.20         90.66       209.46 o                         
   3  19  45         24.27       -136.45       200.47 o                         
   5  19  45        167.90        398.48       216.78 o                         
   7  19  45          2.69       -112.64       254.14 o                         
   1  21  45       1168.76        914.88       274.34 o                         
   3  21  45        400.49        303.62       230.79 o                         
   5  21  45       1467.38       1860.54       299.53 o                         
   1  23  45        965.41       1104.08       341.81 o                         
   3  23  45        354.62        368.18       271.73 o                         
   2   0  46        521.68        739.17       155.62 o                         
   6   0  46       2466.40       3257.24       266.90 o                         
  10   0  46       4809.92       7511.42       957.22 o                         
   0   2  46     125042.64     121599.59      2561.25 o                         
   2   2  46       1098.15       1052.56       122.72 o                         
   4   2  46      30518.61      30606.17       556.43 o                         
   6   2  46       3843.29       3144.20       181.77 o                         
   8   2  46       2035.95       2343.63       191.87 o                         
  10   2  46        273.52        489.54       252.70 o                         
   2   4  46       2303.55       2227.71       159.67 o                         
   4   4  46      15190.66      13103.09       289.95 o                         
   6   4  46       6651.42       7061.30       252.16 o                         
   8   4  46       2918.77       3392.55       270.60 o                         
  10   4  46       2293.94       3272.46       304.01 o                         
   0   6  46     152442.41     146236.14      3053.63 o                         
   2   6  46         11.18        148.59        79.22 o                         
   4   6  46      11183.73       9769.49       374.81 o                         
   6   6  46      13346.83      12501.60       433.50 o                         
   8   6  46        530.11        590.83       196.60 o                         
  10   6  46         70.94        603.54       266.47 o                         
   2   8  46         22.32          1.64        75.97 o                         
   4   8  46        739.79        653.74       131.38 o                         
   6   8  46       5678.65       5663.77       311.17 o                         
   8   8  46       2208.68       3143.21       284.17 o                         
  10   8  46        417.86        570.02       226.21 o                         
   0  10  46     104760.17     103335.09      1976.93 o                         
   2  10  46         18.61        -43.12        64.20 o                         
   4  10  46       5588.01       4963.66       229.44 o                         
   6  10  46        544.84        624.68       187.18 o                         
   8  10  46          2.50        -59.23       199.42 o                         
  10  10  46         51.36        267.20       223.17 o                         
   2  12  46       3503.00       3779.40       209.92 o                         
   4  12  46         13.60        -41.10       156.61 o                         
   6  12  46       7303.23       8121.03       385.01 o                         
   8  12  46         83.22       -193.53       193.53 o                         
   0  14  46      34416.02      30134.57       956.33 o                         
   2  14  46       1710.47       1920.15       176.24 o                         
   4  14  46       2595.92       2496.37       241.35 o                         
   6  14  46        263.72        358.16       243.13 o                         
   8  14  46        517.81        695.28       233.14 o                         
   2  16  46      20744.92      19579.03       533.34 o                         
   4  16  46        148.71        155.33       177.69 o                         
   6  16  46       6350.64       6064.25       355.59 o                         
   8  16  46          9.54         64.22       216.90 o                         
   0  18  46       4055.31       3710.55       379.52 o                         
   2  18  46        143.66        207.44       198.18 o                         
   4  18  46        319.34        255.30       202.04 o                         
   6  18  46       1357.93       1772.95       306.95 o                         
   2  20  46         31.64        226.20       207.70 o                         
   4  20  46       4246.76       4824.25       371.12 o                         
   6  20  46       2702.84       2452.58       302.97 o                         
   0  22  46       3470.17       3087.54       918.43 o                         
   2  22  46       1237.25        835.52       361.12 o                         
   4  22  46        142.28         65.50       230.31 o                         
   2  24  46        766.52        629.46       393.12 o                         
   1   1  47      28230.61      26693.77       491.67 o                         
   3   1  47        788.91       1277.91       138.26 o                         
   5   1  47      12520.30      14049.35       342.12 o                         
   7   1  47        211.32        338.73       126.83 o                         
   9   1  47       2318.73       3000.18       299.81 o                         
  11   1  47        677.91        489.94       310.73 o                         
   1   3  47      39212.39      38128.75       651.72 o                         
   3   3  47       6399.94       6509.10       224.96 o                         
   5   3  47       8772.31       8837.48       276.35 o                         
   7   3  47        589.47        479.98       130.11 o                         
   9   3  47       2607.96       3675.95       321.37 o                         
  11   3  47        306.89        912.04       323.89 o                         
   1   5  47      19411.62      18422.53       380.25 o                         
   3   5  47      20998.49      20084.53       375.51 o                         
   5   5  47       4485.28       4885.63       222.94 o                         
   7   5  47        826.93        545.57       176.86 o                         
   9   5  47         81.48        135.80       207.61 o                         
   1   7  47      13568.65      14168.23       296.66 o                         
   3   7  47      11418.51      10019.39       240.42 o                         
   5   7  47       2889.56       3669.52       215.54 o                         
   7   7  47        583.73        559.05       190.74 o                         
   9   7  47         25.43         29.48       206.96 o                         
   1   9  47      36235.84      34037.70       560.33 o                         
   3   9  47        495.29        617.34       130.66 o                         
   5   9  47       5489.22       6119.38       318.42 o                         
   7   9  47       2086.71       1815.05       235.83 o                         
   9   9  47        446.58        466.70       221.97 o                         
   1  11  47       6094.09       6078.35       235.80 o                         
   3  11  47       5427.58       5057.43       234.81 o                         
   5  11  47       1911.94       2587.22       296.25 o                         
   7  11  47       1293.66       1283.26       259.56 o                         
   9  11  47        757.71        640.49       224.48 o                         
   1  13  47      24671.28      24488.54       528.89 o                         
   3  13  47        938.89       1166.04       197.03 o                         
   5  13  47       1279.46       1575.81       217.10 o                         
   7  13  47        103.01       -184.39       194.70 o                         
   9  13  47        255.95        660.99       241.73 o                         
   1  15  47       5227.73       4881.09       305.45 o                         
   3  15  47       1237.00       1228.30       200.31 o                         
   5  15  47       3710.11       4654.21       315.59 o                         
   7  15  47       1733.19       1936.55       267.28 o                         
   1  17  47      29082.19      28207.76       751.22 o                         
   3  17  47       3668.50       4053.29       288.51 o                         
   5  17  47        272.14         55.83       193.68 o                         
   7  17  47        614.68        607.66       232.62 o                         
   1  19  47       3688.59       4262.68       322.26 o                         
   3  19  47         30.19        -98.51       207.09 o                         
   5  19  47       1508.92        883.19       238.87 o                         
   7  19  47        717.66       1861.79       326.38 o                         
   1  21  47       3753.78       3745.69       475.61 o                         
   3  21  47        183.10        205.41       232.92 o                         
   5  21  47       1165.34       1289.93       357.14 o                         
   1  23  47         17.42       -234.72       234.72 o                         
   3  23  47       1913.93       1820.76       326.59 o                         
   0   0  48      14014.06      13605.13       632.55 o                         
   4   0  48      10586.26      10357.24       409.44 o                         
   8   0  48       7837.50       6943.55       410.34 o                         
   2   2  48      72665.02      69579.14      1093.33 o                         
   4   2  48         29.28         40.76       102.73 o                         
   6   2  48       5670.89       5793.12       238.31 o                         
   8   2  48        222.39         62.47       150.28 o                         
  10   2  48         22.62        522.91       293.39 o                         
   0   4  48      13863.24      13297.64       436.41 o                         
   2   4  48       8135.40       8439.80       252.96 o                         
   4   4  48       4199.19       4085.18       173.78 o                         
   6   4  48        451.11        543.27       120.21 o                         
   8   4  48      18310.71      18372.08       559.26 o                         
  10   4  48        100.89        689.06       235.07 o                         
   2   6  48      21842.14      21609.83       395.94 o                         
   4   6  48       2214.87       2543.66       150.33 o                         
   6   6  48      15731.20      15081.79       407.11 o                         
   8   6  48         73.21        -77.24       179.87 o                         
  10   6  48        207.09        560.26       230.87 o                         
   0   8  48      13118.98      12888.35       437.80 o                         
   2   8  48        816.86        571.86        91.66 o                         
   4   8  48      10964.82      11336.56       411.87 o                         
   6   8  48        548.91        550.79       186.32 o                         
   8   8  48       7066.80       8169.05       400.64 o                         
  10   8  48        217.73        584.18       243.41 o                         
   2  10  48      12282.39      13553.85       363.38 o                         
   4  10  48        513.03        664.43       138.72 o                         
   6  10  48        935.60       1260.33       215.33 o                         
   8  10  48        190.97        200.92       202.45 o                         
  10  10  48        577.16        972.99       254.61 o                         
   0  12  48       1107.30       1313.82       198.98 o                         
   2  12  48        191.84        161.67       132.79 o                         
   4  12  48       3596.92       3367.97       254.91 o                         
   6  12  48       1156.15       1151.21       225.75 o                         
   8  12  48       4799.34       4968.70       348.64 o                         
   2  14  48       4135.81       4371.28       233.58 o                         
   4  14  48       3188.59       3612.73       275.39 o                         
   6  14  48        460.39        666.85       204.09 o                         
   8  14  48         72.43        201.81       220.92 o                         
   0  16  48      14700.00      14220.87       682.38 o                         
   2  16  48          8.98       -148.65       148.65 o                         
   4  16  48       5186.64       4898.67       319.81 o                         
   6  16  48        513.85        691.49       212.65 o                         
   8  16  48       3458.41       3928.37       340.12 o                         
   2  18  48       3162.44       2757.23       288.80 o                         
   4  18  48        160.52        169.97       198.71 o                         
   6  18  48       2100.47       2683.48       295.91 o                         
   0  20  48        572.29       1122.76       593.81 o                         
   2  20  48         58.96        227.88       219.48 o                         
   4  20  48       2393.35       2147.05       297.97 o                         
   6  20  48        212.61        176.88       254.16 o                         
   2  22  48        131.30        259.13       263.57 o                         
   4  22  48        474.36        221.67       260.82 o                         
   0  24  48       1738.44       3129.51       542.97 o                         
   1   1  49      27910.61      26983.35       501.42 o                         
   3   1  49       2402.05       2844.06       196.76 o                         
   5   1  49       9357.19       8976.73       285.66 o                         
   7   1  49        260.61        374.50       126.70 o                         
   9   1  49       1225.70       1285.68       243.81 o                         
  11   1  49        309.78        499.03       748.38 o                         
   1   3  49      10244.02      10638.12       272.98 o                         
   3   3  49       5850.06       5344.87       273.82 o                         
   5   3  49      14221.03      13034.16       333.89 o                         
   7   3  49        262.04        272.99       146.64 o                         
   9   3  49        283.01        375.96       195.23 o                         
   1   5  49      14838.04      14138.15       324.63 o                         
   3   5  49        212.86        304.13        89.53 o                         
   5   5  49       9089.02       8746.73       317.61 o                         
   7   5  49         41.65        330.91       170.32 o                         
   9   5  49        684.80        333.18       206.73 o                         
   1   7  49      16984.30      15551.69       318.70 o                         
   3   7  49        114.67         78.43        87.27 o                         
   5   7  49       5047.87       5238.81       249.82 o                         
   7   7  49        114.93        149.18       175.59 o                         
   9   7  49        107.42        -67.67       202.61 o                         
   1   9  49       6633.00       6373.64       221.49 o                         
   3   9  49      22502.34      21430.49       517.60 o                         
   5   9  49       2674.47       3120.53       254.73 o                         
   7   9  49          2.42       -113.72       183.96 o                         
   9   9  49       1665.08       1797.89       341.00 o                         
   1  11  49      15399.91      12730.73       355.17 o                         
   3  11  49       1565.70       1610.71       161.39 o                         
   5  11  49       4129.48       4544.41       309.29 o                         
   7  11  49       2953.10       3105.00       277.95 o                         
   9  11  49         48.05       -209.68       209.68 o                         
   1  13  49      12723.91      11439.38       348.15 o                         
   3  13  49      12544.02      13502.24       524.54 o                         
   5  13  49        687.98        501.64       225.43 o                         
   7  13  49       1320.93       1336.95       247.43 o                         
   9  13  49        491.58        636.36       262.76 o                         
   1  15  49        732.46        696.21       137.57 o                         
   3  15  49        279.41        362.09       179.67 o                         
   5  15  49       3540.71       3595.35       291.45 o                         
   7  15  49       5212.84       5328.34       381.23 o                         
   1  17  49      15551.40      17231.80       563.17 o                         
   3  17  49       1876.97       1673.86       225.95 o                         
   5  17  49        129.18        266.47       212.43 o                         
   7  17  49       4612.65       4548.66       351.24 o                         
   1  19  49        359.18        471.10       215.04 o                         
   3  19  49        520.18        743.98       238.93 o                         
   5  19  49       3146.66       3710.56       317.08 o                         
   1  21  49       1046.70       1089.81       300.32 o                         
   3  21  49         42.31       -166.61       226.33 o                         
   5  21  49       1046.40       1577.62       303.86 o                         
   1  23  49        235.17        143.52       262.45 o                         
   3  23  49       1318.31       1526.48       370.26 o                         
   2   0  50         82.58        244.96       151.97 o                         
   6   0  50       9932.88       8711.97       418.88 o                         
  10   0  50      18868.13      16031.98      1041.14 o                         
   0   2  50      42007.88      39054.60       951.86 o                         
   2   2  50        207.50        355.75       109.89 o                         
   4   2  50      14781.97      14912.27       454.11 o                         
   6   2  50       2271.29       2543.94       175.95 o                         
   8   2  50       5133.47       5325.41       286.14 o                         
  10   2  50        166.64        205.79       297.11 o                         
   2   4  50       1401.38       1409.77       129.56 o                         
   4   4  50        141.51        215.51       102.23 o                         
   6   4  50       9063.62       8309.18       325.77 o                         
   8   4  50       1359.67       1389.14       223.42 o                         
  10   4  50      10055.59       9665.78       463.09 o                         
   0   6  50        121.96        -78.35       140.85 o                         
   2   6  50       6936.83       6925.47       212.21 o                         
   4   6  50      10503.35       9781.34       411.01 o                         
   6   6  50       9484.32       8212.85       317.64 o                         
   8   6  50       1521.41       1117.90       275.00 o                         
  10   6  50       1273.55       1597.28       275.00 o                         
   2   8  50        100.41         53.08        97.78 o                         
   4   8  50       8224.47       8225.65       329.10 o                         
   6   8  50       3277.84       3508.08       274.34 o                         
   8   8  50        118.10        338.93       199.03 o                         
  10   8  50       1400.00       1278.73       260.14 o                         
   0  10  50       1042.32       1044.48       178.73 o                         
   2  10  50       5814.57       6414.68       265.61 o                         
   4  10  50      20857.56      21063.39       501.29 o                         
   6  10  50       6275.34       6117.45       479.19 o                         
   8  10  50        713.00        968.03       235.55 o                         
   2  12  50         82.12        129.37       127.11 o                         
   4  12  50       5299.17       4587.68       294.82 o                         
   6  12  50       3493.31       3909.80       345.82 o                         
   8  12  50        594.28        918.58       250.69 o                         
   0  14  50      17501.39      16643.28      1119.14 o                         
   2  14  50       5245.05       6279.65       369.42 o                         
   4  14  50       4479.24       4499.05       331.65 o                         
   6  14  50         10.93         19.28       180.62 o                         
   8  14  50          4.61       -140.35       213.45 o                         
   2  16  50         44.85        127.90       160.60 o                         
   4  16  50       4556.21       5358.15       540.56 o                         
   6  16  50       1593.38       1739.43       263.74 o                         
   8  16  50         10.16        448.61       239.70 o                         
   0  18  50      12634.97      13360.45      1512.24 o                         
   2  18  50       5347.77       5122.35       356.77 o                         
   4  18  50       5399.79       4873.69       328.16 o                         
   6  18  50        487.59        601.55       234.80 o                         
   2  20  50       1845.51       2066.49       295.32 o                         
   4  20  50       3332.16       3865.11       358.70 o                         
   0  22  50        406.10        702.44       744.24 o                         
   2  22  50       1598.06       1983.07       344.84 o                         
   4  22  50       1152.68       1509.44       305.02 o                         
   1   1  51      11025.37      11290.59       286.16 o                         
   3   1  51      25572.62      24374.95       478.27 o                         
   5   1  51        105.32        130.71       113.72 o                         
   7   1  51       1675.44       1699.10       169.55 o                         
   9   1  51       5015.39       4965.81       368.37 o                         
   1   3  51       4358.09       4205.72       193.07 o                         
   3   3  51      36653.37      36771.18       649.35 o                         
   5   3  51         13.89        188.05       109.91 o                         
   7   3  51       1674.40       1911.36       195.30 o                         
   9   3  51       9926.14       8684.63       473.16 o                         
   1   5  51       2094.23       2198.21       150.01 o                         
   3   5  51      39925.80      39229.63       685.34 o                         
   5   5  51      11585.23      11483.18       364.80 o                         
   7   5  51         67.87        -91.35       170.32 o                         
   9   5  51       1463.11       1412.02       248.89 o                         
   1   7  51        972.31       1165.32       127.80 o                         
   3   7  51      30683.21      28289.56       620.85 o                         
   5   7  51       2622.85       2889.92       203.26 o                         
   7   7  51       3400.97       2892.13       259.58 o                         
   9   7  51       2371.00       2232.42       274.38 o                         
   1   9  51      13884.70      13268.14       320.05 o                         
   3   9  51      29331.79      27395.09       576.91 o                         
   5   9  51        913.76        761.54       188.00 o                         
   7   9  51         70.43        331.19       196.13 o                         
   9   9  51       2201.85       1793.28       271.35 o                         
   1  11  51       2631.19       2557.78       190.77 o                         
   3  11  51      42267.03      41224.00       793.11 o                         
   5  11  51        180.12        157.86       184.94 o                         
   7  11  51          8.74       -183.16       183.16 o                         
   9  11  51       2394.07       2213.28       292.66 o                         
   1  13  51       1042.10        819.18       146.15 o                         
   3  13  51      19655.21      18912.89       533.08 o                         
   5  13  51       2604.71       2829.22       431.20 o                         
   7  13  51          3.94       -190.35       190.35 o                         
   9  13  51        644.19        139.23       295.56 o                         
   1  15  51       1465.18       1495.38       194.52 o                         
   3  15  51      11774.14      12384.12       543.34 o                         
   5  15  51        513.78        379.71       203.06 o                         
   7  15  51        198.52        196.65       232.32 o                         
   1  17  51       1358.08       1628.91       270.15 o                         
   3  17  51       9058.66       8727.10       405.25 o                         
   5  17  51         51.25          9.24       201.55 o                         
   7  17  51       1615.71       1690.78       291.95 o                         
   1  19  51          8.75        -14.07       238.24 o                         
   3  19  51       2143.37       1965.37       325.17 o                         
   5  19  51        668.11        810.35       238.67 o                         
   1  21  51        299.54       -163.98       260.49 o                         
   3  21  51         19.33       -177.96       227.65 o                         
   1  23  51        262.78        371.31       335.98 o                         
   0   0  52     137917.34     133843.12      3997.32 o                         
   4   0  52       4655.38       5116.01       534.82 o                         
   8   0  52        240.81        454.39       218.54 o                         
   2   2  52        172.86        207.52       106.13 o                         
   4   2  52      11879.58      11707.13       315.27 o                         
   6   2  52       5289.70       5465.93       238.37 o                         
   8   2  52         23.00        373.68       210.09 o                         
  10   2  52        311.62       1197.36       383.45 o                         
   0   4  52      61095.29      56425.54      1300.07 o                         
   2   4  52       1280.53       1247.29       127.89 o                         
   4   4  52       1772.86       1616.91       147.65 o                         
   6   4  52       6697.04       5661.57       269.39 o                         
   8   4  52        193.49        328.52       194.13 o                         
  10   4  52        193.36        670.58       271.67 o                         
   2   6  52        250.18        170.33       121.77 o                         
   4   6  52       1775.96       1213.55       187.03 o                         
   6   6  52      10697.88      11450.56       407.18 o                         
   8   6  52        156.13        258.49       198.46 o                         
  10   6  52        180.09        311.72       240.61 o                         
   0   8  52      34592.73      33032.95       850.82 o                         
   2   8  52       6645.06       5961.81       231.18 o                         
   4   8  52       3235.10       3680.71       218.64 o                         
   6   8  52        130.60         71.06       175.99 o                         
   8   8  52        933.76        881.47       217.11 o                         
  10   8  52        669.53        700.69       277.27 o                         
   2  10  52        144.40        175.14       142.28 o                         
   4  10  52       9414.42       9304.21       395.62 o                         
   6  10  52       5999.62       5628.56       334.98 o                         
   8  10  52         19.59        298.78       217.17 o                         
   0  12  52      29763.98      24403.29      1563.99 o                         
   2  12  52       2547.14       2444.05       190.24 o                         
   4  12  52        328.77        326.10       183.89 o                         
   6  12  52       4397.46       4582.32       319.30 o                         
   8  12  52        772.76        968.67       243.30 o                         
   2  14  52       1864.95       1754.56       206.70 o                         
   4  14  52       5761.40       6181.92       341.37 o                         
   6  14  52       2518.44       2830.84       287.66 o                         
   8  14  52          7.65       -282.21       293.89 o                         
   0  16  52       9247.69       9192.89       540.54 o                         
   2  16  52       6515.85       7357.45       407.98 o                         
   4  16  52        248.41        316.51       208.91 o                         
   6  16  52        986.49       1329.05       248.90 o                         
   2  18  52       4105.85       3645.28       322.61 o                         
   4  18  52       1192.83       1210.46       290.84 o                         
   6  18  52       2068.28       2314.49       290.36 o                         
   0  20  52       1932.11       2957.48       641.31 o                         
   2  20  52        540.32        434.23       310.84 o                         
   4  20  52         32.71        100.66       247.34 o                         
   2  22  52        222.47        247.26       278.24 o                         
   1   1  53      20722.38      19546.64       407.60 o                         
   3   1  53        412.38        284.31       114.39 o                         
   5   1  53       1768.19       1949.03       163.63 o                         
   7   1  53        504.18        349.82       133.62 o                         
   9   1  53       3401.42       6060.30       407.98 o                         
   1   3  53      71250.52      67727.88      1082.39 o                         
   3   3  53       9093.92       9067.79       280.59 o                         
   5   3  53       1049.79       1693.22       150.86 o                         
   7   3  53       5257.46       5168.79       274.36 o                         
   9   3  53        521.71       1922.75       246.02 o                         
   1   5  53         85.11        -36.83       100.95 o                         
   3   5  53      12548.15      12507.60       323.34 o                         
   5   5  53       9380.79       8551.70       374.99 o                         
   7   5  53        355.86        324.99       187.79 o                         
   9   5  53       1875.17       2479.34       320.03 o                         
   1   7  53      81645.32      78896.58      1241.85 o                         
   3   7  53        967.02        891.94       118.30 o                         
   5   7  53       6679.69       7094.12       362.84 o                         
   7   7  53          7.54        110.87       172.25 o                         
   9   7  53        456.29        944.78       243.46 o                         
   1   9  53       2707.93       2768.53       187.28 o                         
   3   9  53      18079.82      17822.78       438.72 o                         
   5   9  53       2973.20       3404.16       265.91 o                         
   7   9  53       1191.10       1371.90       228.04 o                         
   9   9  53        390.30        545.96       229.25 o                         
   1  11  53      47123.16      44824.59       838.68 o                         
   3  11  53        428.92        639.00       140.67 o                         
   5  11  53       5968.38       5639.45       328.35 o                         
   7  11  53        356.25        720.69       219.53 o                         
   9  11  53       1445.51       1914.80       286.97 o                         
   1  13  53      15238.77      13291.71       404.04 o                         
   3  13  53       5485.50       6385.51       347.00 o                         
   5  13  53       3584.60       4663.84       319.90 o                         
   7  13  53       1513.21       1990.72       262.64 o                         
   1  15  53       5648.79       6115.11       313.13 o                         
   3  15  53        164.41        480.14       189.16 o                         
   5  15  53        908.61       1202.50       229.75 o                         
   7  15  53        504.55        327.24       226.67 o                         
   1  17  53       7524.98       7925.38       412.29 o                         
   3  17  53        927.42        772.80       236.32 o                         
   5  17  53       1598.44       1961.64       266.46 o                         
   7  17  53       5326.47       5752.50       394.28 o                         
   1  19  53      10955.09      11768.99       615.10 o                         
   3  19  53          5.05         -8.03       250.99 o                         
   5  19  53       1975.96       2990.37       339.29 o                         
   1  21  53         48.06        -76.57       291.80 o                         
   3  21  53        695.33        468.82       260.33 o                         
   1  23  53       3206.26       3443.99       395.28 o                         
   2   0  54      68069.88      63982.80      1458.30 o                         
   6   0  54       2766.71       2475.94       260.56 o                         
  10   0  54       6702.63       6810.08       743.02 o                         
   0   2  54      19292.19      19111.54       573.57 o                         
   2   2  54      27210.77      27050.51       519.34 o                         
   4   2  54        956.65        724.49       131.72 o                         
   6   2  54        524.20        304.16       120.46 o                         
   8   2  54      12295.80      10309.73       434.02 o                         
  10   2  54        480.56        719.01       313.12 o                         
   2   4  54      11437.99      11649.26       315.75 o                         
   4   4  54       9637.48       9391.54       310.76 o                         
   6   4  54        467.11        428.89       207.87 o                         
   8   4  54       1223.74        786.78       279.72 o                         
  10   4  54       2680.29       4082.72       410.67 o                         
   0   6  54      25634.34      24198.76       674.92 o                         
   2   6  54       2063.26       2062.72       184.44 o                         
   4   6  54       8361.80       9075.47       456.34 o                         
   6   6  54        601.47        313.56       182.52 o                         
   8   6  54       1333.74       1633.06       250.13 o                         
  10   6  54       1202.99       1527.54       301.29 o                         
   2   8  54       8825.79       8289.14       319.91 o                         
   4   8  54        456.71        262.91       142.30 o                         
   6   8  54         97.49        321.61       185.52 o                         
   8   8  54        180.44        558.09       207.36 o                         
   0  10  54       4421.12       4473.46       468.54 o                         
   2  10  54         91.01         45.82       131.65 o                         
   4  10  54        984.36       1382.00       210.53 o                         
   6  10  54         41.23         73.15       191.53 o                         
   8  10  54       1756.03       1969.83       273.10 o                         
   2  12  54      17889.01      18146.13       451.18 o                         
   4  12  54        970.89        608.70       200.34 o                         
   6  12  54       2514.17       2885.74       281.22 o                         
   8  12  54          8.71       -143.32       214.69 o                         
   0  14  54       7174.78       6222.14       705.18 o                         
   2  14  54       3790.98       4248.20       271.05 o                         
   4  14  54        640.03        969.11       219.89 o                         
   6  14  54        565.14        653.17       222.18 o                         
   8  14  54       1340.24       1558.76       278.77 o                         
   2  16  54       4625.41       4997.42       399.98 o                         
   4  16  54         81.39        136.91       196.27 o                         
   6  16  54        749.39        919.23       241.15 o                         
   0  18  54      13546.48      14168.84      2446.49 o                         
   2  18  54       1047.60        699.16       224.28 o                         
   4  18  54        174.92        335.26       229.39 o                         
   6  18  54         79.29        209.68       225.67 o                         
   2  20  54       4089.66       3812.91       395.36 o                         
   4  20  54        161.44          9.85       244.46 o                         
   0  22  54       2772.70       4223.29       613.09 o                         
   2  22  54       1181.27       1386.58       354.26 o                         
   1   1  55      38097.60      36219.55       647.07 o                         
   3   1  55         35.15        131.27       114.09 o                         
   5   1  55         35.32        164.96       115.11 o                         
   7   1  55       1668.31       2222.91       207.80 o                         
   9   1  55         71.37        939.42       452.54 o                         
   1   3  55       1532.51       1451.43       140.25 o                         
   3   3  55        266.32        378.39       117.09 o                         
   5   3  55        162.24         20.59       108.93 o                         
   7   3  55         78.99        116.08       149.00 o                         
   9   3  55        332.33        801.30       246.46 o                         
   1   5  55       8845.27       9496.88       291.65 o                         
   3   5  55       4453.30       4598.00       210.55 o                         
   5   5  55        913.61       1092.62       162.69 o                         
   7   5  55       2690.77       2471.02       310.52 o                         
   9   5  55        239.84        429.81       220.56 o                         
   1   7  55      11734.98      11060.17       306.81 o                         
   3   7  55         47.89         47.37       114.46 o                         
   5   7  55       1528.60       1879.69       194.59 o                         
   7   7  55         21.95       -151.18       181.65 o                         
   9   7  55       2131.97       2238.90       281.86 o                         
   1   9  55        935.43       1226.92       132.85 o                         
   3   9  55       1926.75       1514.69       168.98 o                         
   5   9  55       6183.34       6109.52       332.12 o                         
   7   9  55       2131.96       2349.46       252.82 o                         
   9   9  55        112.72        424.40       273.82 o                         
   1  11  55      15589.77      14681.97       398.34 o                         
   3  11  55        291.89        444.41       147.26 o                         
   5  11  55         92.63        -14.58       175.99 o                         
   7  11  55        119.47         28.10       188.73 o                         
   9  11  55       2271.24       3493.28       328.57 o                         
   1  13  55       2183.37       1915.89       178.64 o                         
   3  13  55        363.53        461.69       177.53 o                         
   5  13  55       4288.91       4291.52       304.99 o                         
   7  13  55       3144.74       3697.68       348.14 o                         
   1  15  55      22126.98      20906.95       625.20 o                         
   3  15  55        390.41        464.51       252.58 o                         
   5  15  55        133.94        300.10       262.02 o                         
   7  15  55         44.36       -203.92       206.70 o                         
   1  17  55        187.27        424.76       291.64 o                         
   3  17  55        737.76        533.74       238.08 o                         
   5  17  55       1961.50       2005.98       282.68 o                         
   1  19  55      19900.35      20182.93       761.47 o                         
   3  19  55        267.56        257.21       237.81 o                         
   5  19  55        725.04       1003.17       281.94 o                         
   1  21  55        131.91         -6.99       275.52 o                         
   3  21  55        133.70        -75.47       278.84 o                         
   0   0  56     147194.98     141671.30      4232.46 o                         
   4   0  56       4956.70       4118.31       299.33 o                         
   8   0  56       7805.80       9735.21       605.35 o                         
   2   2  56       3196.15       3700.67       192.84 o                         
   4   2  56        508.64        627.56       130.86 o                         
   6   2  56       8558.81       9141.90       338.83 o                         
   8   2  56        298.50        635.59       205.46 o                         
  10   2  56       2982.17       2487.80       394.89 o                         
   0   4  56      17460.46      17877.69       655.96 o                         
   2   4  56       1233.90       1547.66       148.03 o                         
   4   4  56       7369.99       7163.17       277.95 o                         
   6   4  56        280.46        472.01       164.78 o                         
   8   4  56       4137.33       4766.79       362.34 o                         
  10   4  56         83.04        152.81       289.16 o                         
   2   6  56       4420.33       4100.70       198.77 o                         
   4   6  56       3416.31       3441.34       274.58 o                         
   6   6  56       9287.82       9656.78       411.08 o                         
   8   6  56        346.91        335.74       199.52 o                         
   0   8  56      15617.46      15548.62       518.04 o                         
   2   8  56       1529.21       1365.09       163.53 o                         
   4   8  56       6428.72       7004.94       294.86 o                         
   6   8  56        862.70        677.58       203.52 o                         
   8   8  56        918.97       1564.49       258.30 o                         
   2  10  56        814.97        884.72       155.02 o                         
   4  10  56        150.86        364.88       192.38 o                         
   6  10  56       5580.59       5614.82       349.46 o                         
   8  10  56        526.60        371.16       219.26 o                         
   0  12  56      36455.95      35174.71      1094.01 o                         
   2  12  56       4471.26       4633.44       245.00 o                         
   4  12  56       1265.73       1719.44       223.50 o                         
   6  12  56          2.33       -190.06       190.06 o                         
   8  12  56       1318.44       1724.12       275.18 o                         
   2  14  56        203.49       -155.29       155.29 o                         
   4  14  56        343.28        303.88       198.22 o                         
   6  14  56       2267.82       2634.31       292.14 o                         
   8  14  56          2.70        254.05       247.70 o                         
   0  16  56        490.29       1981.79       356.94 o                         
   2  16  56         18.49         24.12       202.44 o                         
   4  16  56        662.66        781.00       218.03 o                         
   6  16  56         39.55        -71.08       318.67 o                         
   2  18  56       2263.14       1378.36       257.47 o                         
   4  18  56         22.36        148.40       229.46 o                         
   6  18  56         64.48        117.01       230.84 o                         
   0  20  56       4970.67       4894.21       619.57 o                         
   2  20  56         17.83          1.11       247.49 o                         
   4  20  56       2378.04       2610.73       406.75 o                         
   1   1  57        800.59       1081.02       137.21 o                         
   3   1  57      41622.73      39580.15       708.62 o                         
   5   1  57        200.15        307.84       129.00 o                         
   7   1  57        200.65        309.10       156.86 o                         
   9   1  57       5383.26       5368.53       742.95 o                         
   1   3  57      28871.48      28830.17       551.66 o                         
   3   3  57      20708.03      19653.93       423.80 o                         
   5   3  57        699.43        805.42       130.31 o                         
   7   3  57       3212.44       3372.09       283.11 o                         
   9   3  57       1137.25       1093.50       267.02 o                         
   1   5  57      11155.99      11009.83       318.70 o                         
   3   5  57      16170.66      15275.23       368.95 o                         
   5   5  57       3256.06       3682.85       234.48 o                         
   7   5  57        534.09        602.33       206.31 o                         
   9   5  57       5245.97       5455.26       364.72 o                         
   1   7  57       6980.46       6903.90       256.12 o                         
   3   7  57       9102.64       9058.93       330.20 o                         
   5   7  57        315.62        523.59       165.17 o                         
   7   7  57       1236.32       1313.41       226.37 o                         
   9   7  57        995.05        316.44       224.78 o                         
   1   9  57        150.13        235.59       106.06 o                         
   3   9  57      10904.01      11086.00       400.99 o                         
   5   9  57        100.67        189.76       176.54 o                         
   7   9  57       2091.08       1907.51       248.81 o                         
   9   9  57      11273.05      11445.16       530.01 o                         
   1  11  57       1658.15       1266.04       181.80 o                         
   3  11  57       2305.91       2427.26       242.12 o                         
   5  11  57        403.50        418.72       226.75 o                         
   7  11  57       1507.89        775.92       324.57 o                         
   1  13  57       4294.51       4985.81       283.90 o                         
   3  13  57      12442.35      13515.35       675.11 o                         
   5  13  57        963.73        735.51       216.27 o                         
   7  13  57         19.61        -99.52       193.19 o                         
   1  15  57       1988.48       2179.33       268.31 o                         
   3  15  57       7070.65       8676.08       401.86 o                         
   5  15  57        149.38         44.92       205.43 o                         
   7  15  57        346.39        310.05       230.45 o                         
   1  17  57      11478.46      11349.98       499.91 o                         
   3  17  57        261.82        100.34       236.99 o                         
   5  17  57       1996.05       1785.54       270.30 o                         
   1  19  57       5019.74       4204.92       404.62 o                         
   3  19  57       6069.18       6511.45       420.88 o                         
   5  19  57       1124.81       1056.92       294.13 o                         
   1  21  57       1669.33       2074.39       351.37 o                         
   3  21  57        336.19        600.77       286.83 o                         
   2   0  58      19890.70      19919.14       655.84 o                         
   6   0  58        530.74        -71.37       177.57 o                         
  10   0  58        786.42       1894.83       498.17 o                         
   0   2  58      21101.90      20742.69       623.17 o                         
   2   2  58       4411.66       4481.88       214.22 o                         
   4   2  58      18346.23      16131.97       387.82 o                         
   6   2  58        174.34         47.83       144.05 o                         
   8   2  58       3479.05       3222.13       319.67 o                         
  10   2  58         13.43       -368.99       368.99 o                         
   2   4  58       7039.14       7602.13       308.00 o                         
   4   4  58        857.30        771.45       127.34 o                         
   6   4  58        722.98        571.98       163.62 o                         
   8   4  58       1308.33       1261.78       232.30 o                         
   0   6  58       1356.23       1608.63       270.10 o                         
   2   6  58       7273.57       6840.81       254.27 o                         
   4   6  58      30170.73      28552.66       614.49 o                         
   6   6  58       2383.26       2353.94       241.33 o                         
   8   6  58       1864.89       1482.58       250.80 o                         
   2   8  58       1968.17       2491.10       174.66 o                         
   4   8  58       2269.24       2319.05       226.59 o                         
   6   8  58        352.48        294.50       191.21 o                         
   8   8  58        176.59        324.46       323.39 o                         
   0  10  58       6443.11       6018.65       351.98 o                         
   2  10  58        906.36        703.58       153.08 o                         
   4  10  58        573.00        570.04       188.93 o                         
   6  10  58        735.23        793.29       216.40 o                         
   8  10  58       4167.99       4339.01       334.55 o                         
   2  12  58       3732.40       3891.21       233.88 o                         
   4  12  58       2328.00       2513.91       256.54 o                         
   6  12  58         39.43        285.73       263.30 o                         
   8  12  58        196.11        243.01       219.66 o                         
   0  14  58        213.44        500.33       356.08 o                         
   2  14  58         37.65       -113.53       188.84 o                         
   4  14  58       2493.95       2504.18       266.67 o                         
   6  14  58       4422.79       3759.90       316.03 o                         
   2  16  58        532.63        600.48       225.29 o                         
   4  16  58       1465.06       1406.27       241.73 o                         
   6  16  58        310.53        448.23       237.30 o                         
   0  18  58       3410.27       2916.98       489.24 o                         
   2  18  58        893.96       1732.43       316.06 o                         
   4  18  58       3846.61       3836.52       356.35 o                         
   2  20  58       5319.96       5020.19       452.91 o                         
   4  20  58       2685.80       3314.03       352.92 o                         
   1   1  59       5379.42       5607.71       238.92 o                         
   3   1  59      10176.72      10128.03       320.80 o                         
   5   1  59      19215.58      19509.66       443.55 o                         
   7   1  59         20.68         86.75       154.57 o                         
   9   1  59       2083.31       2507.03       371.85 o                         
   1   3  59      10310.10      10817.08       319.22 o                         
   3   3  59      11868.94      11941.73       339.66 o                         
   5   3  59      12832.60      11971.73       458.40 o                         
   7   3  59         23.02        128.75       182.75 o                         
   9   3  59        893.30       1200.38       265.40 o                         
   1   5  59       4207.45       4211.74       209.28 o                         
   3   5  59         26.61         66.55       110.23 o                         
   5   5  59       7608.82       8743.53       347.34 o                         
   7   5  59        381.48        327.61       194.11 o                         
   9   5  59        147.02        435.41       285.62 o                         
   1   7  59      10077.49      10752.33       320.87 o                         
   3   7  59        607.00        785.60       158.60 o                         
   5   7  59      16906.10      16856.67       533.18 o                         
   7   7  59        117.95        337.18       196.45 o                         
   9   7  59         16.03         35.38       215.85 o                         
   1   9  59       5594.46       4873.92       311.97 o                         
   3   9  59       5847.51       5910.42       285.60 o                         
   5   9  59      10775.28      11185.64       551.18 o                         
   7   9  59        105.96        113.55       203.54 o                         
   9   9  59         62.30        606.00       334.56 o                         
   1  11  59       3141.21       2668.68       204.04 o                         
   3  11  59       1401.96       1162.01       274.73 o                         
   5  11  59       4875.34       6247.03       359.86 o                         
   7  11  59         69.35        114.37       213.69 o                         
   1  13  59       9307.53       9188.94       378.19 o                         
   3  13  59        499.25        188.78       182.92 o                         
   5  13  59       4337.08       4362.94       381.23 o                         
   7  13  59        656.69        567.85       228.84 o                         
   1  15  59        547.62        450.79       281.12 o                         
   3  15  59        619.34       1035.48       242.35 o                         
   5  15  59       4822.80       5028.28       350.94 o                         
   7  15  59         40.78         51.82       225.52 o                         
   1  17  59       1537.07       1846.26       287.55 o                         
   3  17  59        339.21        177.51       209.33 o                         
   5  17  59          6.08       -221.55       221.55 o                         
   1  19  59          6.35       -194.76       285.70 o                         
   3  19  59       2060.49       1781.79       322.28 o                         
   1  21  59       1127.38        610.75       381.37 o                         
   0   0  60       1711.11       1550.35       395.87 o                         
   4   0  60         29.83        117.32       173.30 o                         
   8   0  60      10496.36       9998.28       759.50 o                         
   2   2  60      31701.66      30932.41       593.38 o                         
   4   2  60       1430.07       1392.55       154.42 o                         
   6   2  60       5763.51       5756.56       298.86 o                         
   8   2  60        125.74        295.41       232.17 o                         
   0   4  60        422.27        543.96       180.15 o                         
   2   4  60        122.77        -43.66       117.80 o                         
   4   4  60       3503.65       3939.94       206.88 o                         
   6   4  60       1403.21       1334.45       185.26 o                         
   8   4  60       2118.45       1914.58       260.32 o                         
   2   6  60      26362.23      25757.21       564.30 o                         
   4   6  60       2707.25       2654.38       212.76 o                         
   6   6  60        361.53        329.84       262.02 o                         
   8   6  60        218.85        387.69       211.13 o                         
   0   8  60       1179.22        983.87       195.57 o                         
   2   8  60       3686.36       4006.81       233.76 o                         
   4   8  60       8729.91       8880.58       342.81 o                         
   6   8  60        350.88        550.43       212.89 o                         
   8   8  60       3550.59       3874.00       325.80 o                         
   2  10  60      10521.32      10573.74       572.44 o                         
   4  10  60        500.41        232.70       182.85 o                         
   6  10  60       1697.52       1711.67       261.06 o                         
   8  10  60          5.78         35.40       209.40 o                         
   0  12  60       2682.40       2551.98       335.55 o                         
   2  12  60       1776.69       1944.91       204.05 o                         
   4  12  60       4368.31       4428.61       312.30 o                         
   6  12  60       5180.84       5589.05       404.83 o                         
   8  12  60       2544.33       3331.32       317.28 o                         
   2  14  60       1441.36       1908.36       255.99 o                         
   4  14  60       6229.72       8011.74       404.50 o                         
   6  14  60       2811.63       3143.71       307.51 o                         
   0  16  60       6544.53       5174.16       606.47 o                         
   2  16  60       1570.09       2585.69       292.89 o                         
   4  16  60       1304.43       1075.80       264.99 o                         
   6  16  60        163.74        165.79       227.24 o                         
   2  18  60        130.32        607.51       249.61 o                         
   4  18  60       1598.57       1509.61       288.52 o                         
   0  20  60      11706.41      11183.21       989.68 o                         
   2  20  60        747.83       1193.32       321.25 o                         
   1   1  61      17203.26      16958.80       395.16 o                         
   3   1  61      11783.04      11054.87       348.63 o                         
   5   1  61         21.13        155.33       130.76 o                         
   7   1  61        698.19        393.61       186.54 o                         
   9   1  61        195.77        228.84       347.18 o                         
   1   3  61       7602.82       8029.75       287.59 o                         
   3   3  61        180.36        507.69       128.23 o                         
   5   3  61       1491.98       1972.75       198.63 o                         
   7   3  61       1301.42       1337.92       221.81 o                         
   9   3  61        483.31        569.04       257.82 o                         
   1   5  61      24338.46      23271.71       484.27 o                         
   3   5  61        277.04        446.02       128.16 o                         
   5   5  61       1133.67       1148.04       177.02 o                         
   7   5  61        370.52        649.08       212.81 o                         
   9   5  61       1918.39       2515.27       333.42 o                         
   1   7  61       2541.58       2435.96       176.19 o                         
   3   7  61       7823.12       8563.21       336.63 o                         
   5   7  61        910.72       1340.71       219.81 o                         
   7   7  61       7357.05       7182.26       389.44 o                         
   9   7  61        115.95        331.79       232.58 o                         
   1   9  61       3226.72       3092.42       218.33 o                         
   3   9  61      10785.12      10064.30       358.34 o                         
   5   9  61        551.67        573.97       206.09 o                         
   7   9  61        173.38        303.00       210.39 o                         
   1  11  61        178.69        176.37       140.52 o                         
   3  11  61       3727.26       4216.98       341.83 o                         
   5  11  61       1848.93       2336.69       260.81 o                         
   7  11  61       1779.07       2090.69       277.69 o                         
   1  13  61       8594.81       8561.66       376.16 o                         
   3  13  61       4325.85       4603.97       306.76 o                         
   5  13  61       2790.39       3501.21       299.64 o                         
   7  13  61       1598.05       1727.78       292.71 o                         
   1  15  61        300.51        612.96       223.12 o                         
   3  15  61         62.76         86.22       206.54 o                         
   5  15  61        134.51        -41.21       205.45 o                         
   1  17  61      16672.67      15318.49       718.50 o                         
   3  17  61         27.09         68.87       226.89 o                         
   5  17  61        670.93        561.46       255.16 o                         
   1  19  61         15.18        -95.81       436.54 o                         
   3  19  61       1042.12       1324.52       274.92 o                         
   2   0  62      21001.14      20432.23       638.12 o                         
   6   0  62      31859.08      28516.25      1174.79 o                         
   0   2  62     174203.20     168954.73      3558.79 o                         
   2   2  62       6560.60       6650.27       264.73 o                         
   4   2  62       3166.05       2818.19       195.58 o                         
   6   2  62        681.82        477.35       166.09 o                         
   8   2  62       9208.06       9493.56       492.26 o                         
   2   4  62       1674.06       1488.43       157.07 o                         
   4   4  62        164.86        233.90       154.90 o                         
   6   4  62      12610.81      12167.68       813.16 o                         
   8   4  62        459.76        353.84       260.47 o                         
   0   6  62      57476.05      53035.87      1278.50 o                         
   2   6  62       2273.10       2219.55       173.51 o                         
   4   6  62        278.73        450.03       162.31 o                         
   6   6  62         42.89        155.04       188.89 o                         
   8   6  62       4035.91       5410.22       358.28 o                         
   2   8  62       2558.49       2513.80       201.80 o                         
   4   8  62       1247.96       1346.96       214.41 o                         
   6   8  62      11972.62      12021.19       482.99 o                         
   8   8  62        136.85        252.11       221.28 o                         
   0  10  62      45417.61      41427.11      1247.65 o                         
   2  10  62        119.89         75.95       136.92 o                         
   4  10  62       2153.08       2354.97       263.20 o                         
   6  10  62        646.15        681.88       222.36 o                         
   8  10  62       5446.77       6449.30       406.55 o                         
   2  12  62        136.81        165.14       272.81 o                         
   4  12  62         19.67        112.98       188.96 o                         
   6  12  62       4337.58       4935.24       349.38 o                         
   0  14  62      34280.15      38201.42      1212.02 o                         
   2  14  62        991.64       1642.60       325.78 o                         
   4  14  62         76.64        268.72       202.34 o                         
   6  14  62        461.76        480.07       274.57 o                         
   2  16  62        742.67        894.24       270.12 o                         
   4  16  62       3194.43       2890.06       429.90 o                         
   6  16  62       1379.64       1568.59       378.87 o                         
   0  18  62      29217.70      29014.17      1813.10 o                         
   2  18  62        335.77       1235.04       333.69 o                         
   4  18  62         54.47        573.55       256.69 o                         
   2  20  62         26.20         41.07       429.69 o                         
   1   1  63       5942.49       6548.19       268.14 o                         
   3   1  63       8331.72       8739.47       404.57 o                         
   5   1  63        142.38         50.27       133.78 o                         
   7   1  63         55.68       -102.14       170.26 o                         
   9   1  63       1096.60       1406.04       346.06 o                         
   1   3  63      11589.45      10802.05       337.37 o                         
   3   3  63       6777.65       7166.40       281.49 o                         
   5   3  63        440.38        355.21       159.16 o                         
   7   3  63         68.92        111.55       201.72 o                         
   9   3  63       1055.36       1115.52       319.75 o                         
   1   5  63       4930.05       4929.02       235.33 o                         
   3   5  63      10673.72      10105.28       366.86 o                         
   5   5  63       1407.56       1477.63       190.79 o                         
   7   5  63       1158.06        906.72       259.04 o                         
   9   5  63       1029.45        960.87       298.20 o                         
   1   7  63        166.82        144.46       120.83 o                         
   3   7  63       6834.94       6728.66       305.08 o                         
   5   7  63       1902.45       1842.78       326.05 o                         
   7   7  63       1208.26       1279.70       230.47 o                         
   1   9  63       9015.06       7871.52       318.59 o                         
   3   9  63      12142.12      12633.78       408.27 o                         
   5   9  63        786.79        634.26       208.27 o                         
   7   9  63        380.54        305.39       222.88 o                         
   1  11  63        460.77        484.26       153.14 o                         
   3  11  63       8186.96       8089.59       381.66 o                         
   5  11  63          2.68         39.94       212.45 o                         
   7  11  63       1569.78       1690.98       278.48 o                         
   1  13  63       1114.76       1569.95       211.84 o                         
   3  13  63       2619.77       2805.59       273.29 o                         
   5  13  63        668.17        636.52       341.56 o                         
   7  13  63       2596.03       2916.18       311.45 o                         
   1  15  63        123.34        326.11       219.03 o                         
   3  15  63        812.27       1182.18       258.11 o                         
   5  15  63        418.96        590.61       306.17 o                         
   1  17  63        859.25       1357.89       322.27 o                         
   3  17  63       1018.87       1237.84       264.83 o                         
   5  17  63        507.59        532.82       319.31 o                         
   1  19  63        172.10        126.02       272.34 o                         
   3  19  63         36.87        261.37       303.25 o                         
   0   0  64      11041.04      11854.75       733.34 o                         
   4   0  64      10588.93      11191.25       507.00 o                         
   8   0  64       4008.60       3876.89       613.09 o                         
   2   2  64         94.77         70.28       125.06 o                         
   4   2  64          0.58        -76.13       121.40 o                         
   6   2  64         89.92        118.16       153.01 o                         
   8   2  64         75.15        196.04       235.41 o                         
   0   4  64      26680.43      26990.08       767.56 o                         
   2   4  64        699.12        734.91       150.37 o                         
   4   4  64       9967.06       9724.88       366.83 o                         
   6   4  64        153.70        169.57       185.93 o                         
   8   4  64       1853.24       1934.47       297.01 o                         
   2   6  64       1447.85       1765.56       162.47 o                         
   4   6  64        533.02        570.47       163.81 o                         
   6   6  64         14.74         30.80       188.07 o                         
   8   6  64        630.77       1031.00       459.12 o                         
   0   8  64       8004.03       7555.62       442.94 o                         
   2   8  64        135.13         11.09       172.60 o                         
   4   8  64       3371.15       3326.17       276.58 o                         
   6   8  64        754.26       1016.20       223.82 o                         
   8   8  64       1889.85       1835.33       274.02 o                         
   2  10  64      11225.64      10910.55       383.19 o                         
   4  10  64       3389.32       3212.09       277.88 o                         
   6  10  64       1366.12       1148.67       239.85 o                         
   8  10  64          0.86       -130.12       225.40 o                         
   0  12  64        242.93        381.24       244.32 o                         
   2  12  64       3310.69       3073.43       266.07 o                         
   4  12  64         60.96         53.59       192.35 o                         
   6  12  64        308.97        423.35       260.84 o                         
   2  14  64       2951.75       2935.54       305.90 o                         
   4  14  64       3943.82       3643.33       302.99 o                         
   6  14  64        810.13        640.24       296.25 o                         
   0  16  64       1512.58       2081.94       474.98 o                         
   2  16  64       2688.56       3022.78       429.30 o                         
   4  16  64        789.94        830.63       262.80 o                         
   2  18  64       1046.59        932.80       290.90 o                         
   4  18  64       1656.20       1657.92       295.62 o                         
   0  20  64        172.44        288.50       408.57 o                         
   1   1  65      12281.94      12642.87       367.36 o                         
   3   1  65       1314.60       1385.95       164.14 o                         
   5   1  65      14286.59      14559.10       563.30 o                         
   7   1  65        687.64       1174.15       238.41 o                         
   9   1  65        440.89        716.71       308.97 o                         
   1   3  65      18420.85      18165.17       424.33 o                         
   3   3  65       1701.72       1389.41       163.77 o                         
   5   3  65       5589.29       5990.02       340.52 o                         
   7   3  65         85.83       -125.68       223.07 o                         
   1   5  65         90.48        138.55       128.41 o                         
   3   5  65         91.40        199.09       152.39 o                         
   5   5  65       8709.21       9957.83       385.55 o                         
   7   5  65        754.60        571.83       214.83 o                         
   1   7  65      16899.39      15175.44       573.89 o                         
   3   7  65       2593.09       2403.23       214.04 o                         
   5   7  65       1257.57       1168.74       221.11 o                         
   7   7  65       1941.75       1995.64       279.72 o                         
   1   9  65       9613.15      10084.83       434.95 o                         
   3   9  65         12.38        130.28       151.90 o                         
   5   9  65      10951.55      10148.88       682.23 o                         
   7   9  65        419.13        558.49       224.16 o                         
   1  11  65       2094.16       1864.47       269.10 o                         
   3  11  65       3322.18       3943.96       295.92 o                         
   5  11  65       3733.14       3947.96       314.21 o                         
   7  11  65        168.14         68.53       216.92 o                         
   1  13  65       1667.28       1883.62       331.02 o                         
   3  13  65       2534.10       2954.22       286.72 o                         
   5  13  65       2568.78       2816.63       301.85 o                         
   1  15  65        299.50        738.46       287.19 o                         
   3  15  65        877.66        773.83       256.08 o                         
   5  15  65        537.67        798.20       260.26 o                         
   1  17  65         29.49        166.45       292.50 o                         
   3  17  65        124.51        273.95       240.15 o                         
   1  19  65        363.07        338.45       276.18 o                         
   2   0  66      11348.33      11642.15       770.24 o                         
   6   0  66          1.77        101.46       241.57 o                         
   0   2  66       1176.99       1428.91       227.12 o                         
   2   2  66        891.04       1048.45       159.51 o                         
   4   2  66      15509.96      15466.72       472.52 o                         
   6   2  66        276.60        275.19       171.52 o                         
   8   2  66       1064.42        647.16       297.90 o                         
   2   4  66       4510.95       5057.51       283.54 o                         
   4   4  66       6318.95       5953.57       297.74 o                         
   6   4  66         26.03       -110.03       172.10 o                         
   8   4  66       2088.43       2898.07       325.94 o                         
   0   6  66       4418.46       4222.87       318.19 o                         
   2   6  66      16945.57      17000.84       456.04 o                         
   4   6  66       2923.25       2707.13       221.34 o                         
   6   6  66         86.23        391.40       203.61 o                         
   8   6  66       2590.81       3337.78       396.57 o                         
   2   8  66       4981.48       4768.05       265.33 o                         
   4   8  66       6103.16       6259.60       366.48 o                         
   6   8  66        217.20        208.92       208.56 o                         
   8   8  66         14.96        294.24       221.34 o                         
   0  10  66        908.34        927.42       265.40 o                         
   2  10  66       2830.21       3023.82       222.53 o                         
   4  10  66       6080.85       6018.85       354.96 o                         
   6  10  66        382.10        425.31       220.87 o                         
   2  12  66       2063.29       1484.12       250.07 o                         
   4  12  66        430.84        999.18       304.51 o                         
   6  12  66         42.72         35.82       208.97 o                         
   0  14  66       2185.80       2590.01       423.38 o                         
   2  14  66         39.83        231.29       214.83 o                         
   4  14  66        203.78        -16.16       226.95 o                         
   6  14  66          0.89        -44.87       227.79 o                         
   2  16  66       1554.50       1921.66       289.55 o                         
   4  16  66        385.36        991.66       278.34 o                         
   0  18  66       3127.47       3427.12       581.92 o                         
   2  18  66         82.22       -246.02       246.02 o                         
   1   1  67       5978.48       6394.49       273.17 o                         
   3   1  67       3943.59       4300.36       234.59 o                         
   5   1  67         24.97        195.77       157.30 o                         
   7   1  67        309.60       -127.93       242.40 o                         
   1   3  67       9186.88       8793.58       318.43 o                         
   3   3  67      13939.08      13541.55       627.28 o                         
   5   3  67       1673.42       1676.21       228.24 o                         
   7   3  67         13.25        521.25       237.65 o                         
   1   5  67       2682.82       2589.43       189.58 o                         
   3   5  67       9091.20       9245.49       363.41 o                         
   5   5  67        457.17        277.21       190.40 o                         
   7   5  67       3340.03       3652.29       311.08 o                         
   1   7  67       1534.37       1501.60       164.33 o                         
   3   7  67       7045.88       7209.90       385.55 o                         
   5   7  67       1897.46       1686.33       240.69 o                         
   7   7  67        555.74       1292.39       241.55 o                         
   1   9  67       2091.47       2221.69       211.34 o                         
   3   9  67      13120.50      13286.59       501.36 o                         
   5   9  67        536.74        616.28       217.00 o                         
   7   9  67       1667.29       1262.10       269.10 o                         
   1  11  67       1931.46       1933.68       224.71 o                         
   3  11  67       2850.00       3035.21       402.47 o                         
   5  11  67        253.48        218.47       207.94 o                         
   7  11  67        194.25        507.93       241.37 o                         
   1  13  67        355.22        580.48       219.49 o                         
   3  13  67         60.01        553.63       228.69 o                         
   5  13  67        142.97         87.09       215.77 o                         
   1  15  67       1964.10       2643.92       303.67 o                         
   3  15  67       1100.67        929.98       273.52 o                         
   5  15  67        991.80       1189.40       286.37 o                         
   1  17  67        260.65        691.32       291.93 o                         
   3  17  67        815.99       1073.08       278.02 o                         
   1  19  67        278.40        427.54       657.15 o                         
   0   0  68         73.25       -156.59       247.30 o                         
   4   0  68        742.01        390.53       206.36 o                         
   8   0  68       7482.49       7037.87       791.75 o                         
   2   2  68       1974.24       2163.18       185.15 o                         
   4   2  68        170.89        293.76       161.19 o                         
   6   2  68       9444.57      10342.16       403.71 o                         
   8   2  68        757.23       1139.98       331.39 o                         
   0   4  68      67367.27      65140.62      1541.64 o                         
   2   4  68        644.26        900.39       151.34 o                         
   4   4  68         60.40        193.81       152.85 o                         
   6   4  68          9.62        153.48       191.08 o                         
   8   4  68       9577.52      11277.74       827.68 o                         
   2   6  68        161.26        159.70       157.75 o                         
   4   6  68       1221.55       1181.18       187.37 o                         
   6   6  68       8562.19      10530.09       469.70 o                         
   8   6  68        367.93        833.07       267.09 o                         
   0   8  68      59588.49      53361.07      2923.02 o                         
   2   8  68       2394.13       2250.32       271.62 o                         
   4   8  68       1847.46       2496.67       258.98 o                         
   6   8  68         55.44         -7.57       220.71 o                         
   2  10  68         27.15       -165.31       165.31 o                         
   4  10  68       1235.21       1613.55       245.95 o                         
   6  10  68       1948.76       1754.02       279.09 o                         
   0  12  68      26460.54      28642.68      1005.73 o                         
   2  12  68         52.00        141.54       207.70 o                         
   4  12  68       1703.73       1506.07       251.97 o                         
   6  12  68       1466.73       1771.89       286.60 o                         
   2  14  68       1207.12       1032.75       247.00 o                         
   4  14  68        444.01        961.10       268.91 o                         
   0  16  68      12872.09      12435.37       933.69 o                         
   2  16  68         47.52         -0.88       224.45 o                         
   4  16  68       1406.65       1177.80       282.85 o                         
   2  18  68         48.77       -277.61       277.61 o                         
   1   1  69         30.60        -13.29       136.13 o                         
   3   1  69       4727.33       4677.95       247.83 o                         
   5   1  69        214.18        -16.35       161.58 o                         
   7   1  69          1.07        254.39       228.66 o                         
   1   3  69        433.80        564.83       151.46 o                         
   3   3  69       7186.41       7972.90       366.96 o                         
   5   3  69       1427.78       1438.84       232.35 o                         
   7   3  69       1128.29       1485.41       279.47 o                         
   1   5  69      26460.73      26028.38       548.11 o                         
   3   5  69       1457.70       1871.32       207.57 o                         
   5   5  69         95.39        432.14       197.60 o                         
   7   5  69          8.91         -4.25       227.79 o                         
   1   7  69       3178.65       3473.50       379.89 o                         
   3   7  69       3433.62       3552.71       259.84 o                         
   5   7  69       3698.08       4355.83       318.89 o                         
   7   7  69       5426.30       5451.52       473.93 o                         
   1   9  69       7620.26       7487.72       424.50 o                         
   3   9  69        546.67        492.30       196.21 o                         
   5   9  69       2104.08       1970.90       266.07 o                         
   7   9  69        287.90        540.22       233.89 o                         
   1  11  69      11167.12      10973.29       443.92 o                         
   3  11  69       3182.05       2240.81       258.14 o                         
   5  11  69         57.33        315.48       217.80 o                         
   1  13  69       1126.32        933.90       280.31 o                         
   3  13  69        485.08        519.47       309.09 o                         
   5  13  69        584.36        549.10       223.51 o                         
   1  15  69       8614.70       7712.55       459.36 o                         
   3  15  69       1589.55       1128.88       266.15 o                         
   1  17  69       1510.29       1465.22       328.35 o                         
   3  17  69        300.69        119.44       246.92 o                         
   2   0  70      23272.89      23191.88       726.87 o                         
   6   0  70       5511.78       4767.51       462.98 o                         
   0   2  70      19983.54      18648.38       643.50 o                         
   2   2  70        560.98        559.37       151.06 o                         
   4   2  70       3208.97       3474.09       248.37 o                         
   6   2  70         56.73        161.68       189.18 o                         
   8   2  70       1521.51       1396.02       448.71 o                         
   2   4  70      35647.27      35580.77       700.45 o                         
   4   4  70        515.10        806.77       175.62 o                         
   6   4  70       5088.30       5496.89       346.91 o                         
   8   4  70         31.82        296.17       241.04 o                         
   0   6  70        132.54       -126.97       189.66 o                         
   2   6  70       2990.76       2922.01       231.08 o                         
   4   6  70       2781.75       2987.18       236.61 o                         
   6   6  70         41.65        -88.70       187.94 o                         
   2   8  70      10051.65      10674.95       389.86 o                         
   4   8  70       1154.89       1001.50       231.33 o                         
   6   8  70       4284.64       4209.54       333.17 o                         
   0  10  70       9550.00       9719.80       592.59 o                         
   2  10  70       2674.52       2283.34       249.23 o                         
   4  10  70       4875.98       5400.12       350.47 o                         
   6  10  70         32.75         -6.11       212.89 o                         
   2  12  70       1247.35       1300.59       250.20 o                         
   4  12  70        458.39        783.64       267.92 o                         
   6  12  70       1664.60       1946.19       283.84 o                         
   0  14  70       1335.59       1921.34       468.68 o                         
   2  14  70         53.65        134.57       218.85 o                         
   4  14  70       2339.59       3152.07       339.91 o                         
   2  16  70       1971.52       2188.94       332.07 o                         
   0  18  70        717.22        981.76       728.41 o                         
   1   1  71       6668.58       7083.48       298.48 o                         
   3   1  71       4718.55       4715.75       249.11 o                         
   5   1  71       6904.56       7207.31       352.45 o                         
   7   1  71         41.17        148.25       232.52 o                         
   1   3  71       4931.70       5265.15       260.26 o                         
   3   3  71       2775.25       2912.34       255.89 o                         
   5   3  71      10243.18      10930.91       419.30 o                         
   7   3  71         24.78        247.52       237.51 o                         
   1   5  71      22592.12      21971.92       501.41 o                         
   3   5  71       5821.50       6495.07       319.47 o                         
   5   5  71      13756.25      14488.45       546.01 o                         
   7   5  71       1335.48       2290.40       308.05 o                         
   1   7  71      15720.93      14884.84       451.85 o                         
   3   7  71       2419.59       2275.98       223.94 o                         
   5   7  71       5728.31       6452.46       375.58 o                         
   7   7  71         93.68        230.80       225.75 o                         
   1   9  71       3596.26       3629.56       276.94 o                         
   3   9  71        895.34       1444.44       233.74 o                         
   5   9  71       7623.19       8783.14       443.69 o                         
   1  11  71       6802.13       6969.44       366.80 o                         
   3  11  71        541.10       1145.55       232.49 o                         
   5  11  71       3955.98       4255.75       339.68 o                         
   1  13  71        599.05        575.75       263.43 o                         
   3  13  71        244.65        172.00       253.58 o                         
   5  13  71       1941.13       2272.58       408.41 o                         
   1  15  71       1846.12       2410.88       350.53 o                         
   3  15  71         27.87       -278.76       278.76 o                         
   1  17  71        362.55        783.90       298.77 o                         
   0   0  72      16614.77      16003.00       822.92 o                         
   4   0  72       2434.47       2622.02       292.08 o                         
   2   2  72       1022.03        630.79       152.77 o                         
   4   2  72          0.87        -34.74       154.11 o                         
   6   2  72         63.27         33.30       221.85 o                         
   0   4  72       5080.19       4994.74       359.39 o                         
   2   4  72       4403.14       5173.35       284.41 o                         
   4   4  72       4684.84       4527.00       278.89 o                         
   6   4  72       1265.97       1441.40       273.76 o                         
   2   6  72       2372.69       2427.96       228.46 o                         
   4   6  72         31.88         68.75       178.48 o                         
   6   6  72        562.00        659.21       300.09 o                         
   0   8  72         98.91        526.72       308.80 o                         
   2   8  72       1892.17       1931.54       212.84 o                         
   4   8  72       1514.55       1629.30       248.67 o                         
   6   8  72       1460.95       2029.65       274.70 o                         
   2  10  72       2431.97       1893.44       285.90 o                         
   4  10  72       8408.81       9145.45       444.80 o                         
   6  10  72       1261.33       1193.59       299.50 o                         
   0  12  72         63.06        337.86       261.90 o                         
   2  12  72       1296.62        899.57       271.68 o                         
   4  12  72        635.44        253.17       239.80 o                         
   2  14  72        828.90        845.39       244.34 o                         
   4  14  72       3538.70       3944.41       378.59 o                         
   0  16  72         46.61        353.36       408.57 o                         
   2  16  72       1472.13       1334.13       321.47 o                         
   1   1  73       2976.70       3134.42       223.44 o                         
   3   1  73         39.93       -130.63       130.63 o                         
   5   1  73        201.85        258.30       187.11 o                         
   7   1  73       1040.92       1630.67       388.55 o                         
   1   3  73       1725.82       2002.67       192.71 o                         
   3   3  73        461.57        716.86       173.21 o                         
   5   3  73        224.33        341.18       177.70 o                         
   7   3  73       7533.45       7543.39       475.88 o                         
   1   5  73         10.85        123.45       138.82 o                         
   3   5  73      14728.18      15981.71       487.50 o                         
   5   5  73         42.88         31.95       195.59 o                         
   7   5  73        226.32        214.61       271.65 o                         
   1   7  73        920.38        995.26       192.88 o                         
   3   7  73       7569.51       7058.51       342.74 o                         
   5   7  73        335.40        352.71       230.80 o                         
   1   9  73        396.78        538.49       219.53 o                         
   3   9  73       2683.92       2659.33       275.36 o                         
   5   9  73         30.09       -204.19       204.19 o                         
   1  11  73         31.46        170.63       186.96 o                         
   3  11  73       6547.03       6411.76       419.96 o                         
   5  11  73        229.99        534.69       242.62 o                         
   1  13  73        150.50        380.04       227.42 o                         
   3  13  73        249.82        133.12       237.08 o                         
   1  15  73        105.42        380.21       290.57 o                         
   3  15  73        234.25        510.95       251.55 o                         
   2   0  74        354.57        544.32       215.01 o                         
   6   0  74       6793.40       6472.19       866.54 o                         
   0   2  74      38491.23      39039.42      1096.62 o                         
   2   2  74         28.27        145.57       142.47 o                         
   4   2  74       1448.01       1360.67       226.19 o                         
   6   2  74       2180.32       2442.80       306.50 o                         
   2   4  74       3962.30       4222.00       267.21 o                         
   4   4  74       2613.25       3318.00       255.09 o                         
   6   4  74      16928.93      14477.59       762.27 o                         
   0   6  74      35861.07      33078.11       936.55 o                         
   2   6  74        177.80        114.01       161.98 o                         
   4   6  74        426.13        458.82       202.72 o                         
   6   6  74       1663.75       1594.91       264.79 o                         
   2   8  74        174.42        207.99       170.26 o                         
   4   8  74       1952.42       1715.41       247.33 o                         
   6   8  74      11466.61      13324.00       550.23 o                         
   0  10  74       2398.32       2267.87       542.01 o                         
   2  10  74       1817.07       2202.57       285.64 o                         
   4  10  74        127.92        368.41       227.79 o                         
   2  12  74       1180.35       1559.49       266.37 o                         
   4  12  74         62.18        181.46       230.46 o                         
   0  14  74       2573.37       2391.91       481.08 o                         
   2  14  74          5.14       -217.35       217.35 o                         
   1   1  75       3448.88       3318.96       223.59 o                         
   3   1  75       3089.49       3156.38       227.61 o                         
   5   1  75         45.86         -9.62       275.00 o                         
   7   1  75        546.31        475.08       330.36 o                         
   1   3  75        112.18        339.84       155.41 o                         
   3   3  75       2685.27       3159.38       248.62 o                         
   5   3  75       4113.84       4776.53       313.58 o                         
   7   3  75         67.01       -104.90       286.02 o                         
   1   5  75       2589.92       2333.63       224.39 o                         
   3   5  75        331.08        339.46       194.46 o                         
   5   5  75       1371.50       1393.44       278.55 o                         
   1   7  75       3542.83       3363.28       248.52 o                         
   3   7  75       4824.79       6138.63       361.50 o                         
   5   7  75       3954.34       4022.19       321.51 o                         
   1   9  75       1810.53       2059.66       242.65 o                         
   3   9  75         26.97        240.54       213.82 o                         
   5   9  75        878.56        992.07       246.34 o                         
   1  11  75        711.47        528.12       221.21 o                         
   3  11  75        184.30        623.40       254.35 o                         
   5  11  75       2609.44       2379.16       294.42 o                         
   1  13  75       4849.00       4118.97       421.02 o                         
   3  13  75       1263.23       1501.15       291.87 o                         
   1  15  75        198.96       -146.29       261.42 o                         
   0   0  76       1514.74       1781.34       386.17 o                         
   4   0  76       8029.46       8002.66       562.58 o                         
   2   2  76      10047.32       9919.10       361.74 o                         
   4   2  76       4190.04       4243.99       277.56 o                         
   6   2  76       3030.41       3293.33       333.59 o                         
   0   4  76       9583.80       9543.08       496.41 o                         
   2   4  76       3534.30       3401.73       256.24 o                         
   4   4  76       8867.35       8952.17       385.58 o                         
   6   4  76       2056.17       2146.64       289.78 o                         
   2   6  76      23578.63      23346.87       589.28 o                         
   4   6  76         11.59         89.78       192.76 o                         
   6   6  76       5482.43       6297.72       394.27 o                         
   0   8  76        395.87        446.24       268.84 o                         
   2   8  76         92.46        -88.94       165.68 o                         
   4   8  76        331.86        342.21       216.27 o                         
   6   8  76         22.71         86.71       217.46 o                         
   2  10  76       4042.62       4719.78       363.18 o                         
   4  10  76         40.51       -206.56       206.56 o                         
   0  12  76       2149.75       2111.07       427.22 o                         
   2  12  76       2146.23       2111.50       304.22 o                         
   4  12  76       2925.33       3410.77       377.17 o                         
   2  14  76       5185.68       5532.78       406.28 o                         
   1   1  77       3950.01       3847.28       245.21 o                         
   3   1  77       2626.66       2678.68       241.49 o                         
   5   1  77       4427.36       4945.53       337.86 o                         
   1   3  77        239.78        226.78       154.38 o                         
   3   3  77       2197.24       2486.24       239.87 o                         
   5   3  77       1511.17       2471.32       309.22 o                         
   1   5  77       1426.64       1251.32       201.36 o                         
   3   5  77       7210.02       7601.05       357.82 o                         
   5   5  77       1458.53       1309.34       261.45 o                         
   1   7  77       4871.00       4839.19       314.19 o                         
   3   7  77         86.17        417.14       199.09 o                         
   5   7  77         78.87        254.98       216.32 o                         
   1   9  77      10407.28      10515.07       452.46 o                         
   3   9  77        308.81        209.04       217.37 o                         
   5   9  77         18.51        -30.72       215.68 o                         
   1  11  77        125.51        464.35       228.33 o                         
   3  11  77         66.16        320.53       232.47 o                         
   1  13  77      18309.63      18348.96       694.93 o                         
   3  13  77       3312.86       3917.67       372.28 o                         
   2   0  78        132.53       -102.12       219.48 o                         
   6   0  78        128.39        303.13       538.39 o                         
   0   2  78      20417.58      21880.91       732.95 o                         
   2   2  78          9.32         20.08       162.57 o                         
   4   2  78       6820.25       7383.73       356.06 o                         
   6   2  78        439.64        514.00       312.68 o                         
   2   4  78        396.32        480.50       173.07 o                         
   4   4  78        679.10        814.60       196.19 o                         
   6   4  78        708.90       1786.96       439.97 o                         
   0   6  78      12480.18      13625.63       723.37 o                         
   2   6  78       7370.47       7727.17       412.46 o                         
   4   6  78       6621.04       7224.87       477.21 o                         
   2   8  78        342.10        319.86       199.62 o                         
   4   8  78       5180.90       5275.40       359.91 o                         
   0  10  78       4746.41       3815.57       418.70 o                         
   2  10  78        206.66        344.96       236.20 o                         
   4  10  78        314.40        411.41       266.13 o                         
   2  12  78       2469.85       2422.80       308.01 o                         
   0  14  78       2505.85       2476.44       525.90 o                         
   1   1  79       3550.12       3528.69       245.07 o                         
   3   1  79      12538.96      13567.91       475.92 o                         
   5   1  79       5237.92       6155.07       373.36 o                         
   1   3  79        216.08        339.15       171.50 o                         
   3   3  79       1955.07       2570.47       242.05 o                         
   5   3  79       1714.16       1653.44       385.71 o                         
   1   5  79        493.08        611.74       193.09 o                         
   3   5  79      10596.05      11647.08       445.89 o                         
   5   5  79        473.49        509.07       224.11 o                         
   1   7  79        324.20        458.58       201.65 o                         
   3   7  79       4465.56       4642.62       399.37 o                         
   5   7  79       2313.52       2402.91       290.85 o                         
   1   9  79        166.52        345.40       194.47 o                         
   3   9  79       7801.86       7790.31       466.95 o                         
   1  11  79         19.52         78.91       258.14 o                         
   3  11  79        704.12        697.54       262.43 o                         
   1  13  79        958.65       1030.09       301.24 o                         
   0   0  80      28906.38      28732.15      1248.43 o                         
   4   0  80       5430.09       5566.83       493.62 o                         
   2   2  80        954.84        731.39       189.27 o                         
   4   2  80         32.56         99.87       197.25 o                         
   0   4  80      11008.91      12529.41       664.43 o                         
   2   4  80       3396.65       3675.75       267.19 o                         
   4   4  80        165.20       -200.65       200.65 o                         
   2   6  80       2153.74       3148.51       307.99 o                         
   4   6  80       3363.23       3094.55       298.32 o                         
   0   8  80      19496.46      18623.04       838.59 o                         
   2   8  80        976.90       1093.44       289.86 o                         
   4   8  80        170.57        255.08       256.37 o                         
   2  10  80       4604.87       5159.10       390.54 o                         
   0  12  80      13422.88      13662.52       996.34 o                         
   2  12  80        484.68        288.51       236.29 o                         
   1   1  81      11634.87      10706.27       393.36 o                         
   3   1  81       4997.64       5445.25       347.14 o                         
   5   1  81        409.93        410.85       215.56 o                         
   1   3  81       2768.63       2798.83       248.60 o                         
   3   3  81         26.52        101.75       219.40 o                         
   5   3  81       3598.74       3210.26       345.94 o                         
   1   5  81        825.93        885.95       274.33 o                         
   3   5  81       6710.99       6808.28       348.34 o                         
   5   5  81        321.99        830.64       320.73 o                         
   1   7  81       5012.62       5210.57       345.73 o                         
   3   7  81        427.04        624.75       219.07 o                         
   1   9  81         13.91        -23.61       198.91 o                         
   3   9  81       7350.43       7076.34       588.71 o                         
   1  11  81       4027.57       3969.28       349.13 o                         
   2   0  82      19111.00      18576.37       701.53 o                         
   0   2  82       2364.39       2257.15       310.41 o                         
   2   2  82        445.37        198.48       177.93 o                         
   4   2  82       2009.54       2293.45       263.39 o                         
   2   4  82       9787.64       9991.01       414.61 o                         
   4   4  82        271.79        301.21       210.32 o                         
   0   6  82       2138.45       1812.57       350.38 o                         
   2   6  82         23.11        -30.82       240.16 o                         
   4   6  82        440.58        824.30       234.34 o                         
   2   8  82       2602.22       1921.81       279.26 o                         
   4   8  82         39.82         80.01       264.48 o                         
   0  10  82         68.56        406.70       300.46 o                         
   2  10  82        902.15       1219.97       272.81 o                         
   1   1  83       4459.64       4510.28       277.30 o                         
   3   1  83        153.91        161.72       201.50 o                         
   5   1  83       2039.61       2187.37       316.34 o                         
   1   3  83       8922.78       9123.46       398.19 o                         
   3   3  83        208.58        313.63       190.12 o                         
   1   5  83        276.50        388.66       196.94 o                         
   3   5  83       2689.19       2905.19       292.71 o                         
   1   7  83       1299.07       1409.21       239.82 o                         
   3   7  83        983.65       1102.01       267.87 o                         
   1   9  83        239.65        194.46       225.26 o                         
   3   9  83        154.61        221.69       585.89 o                         
   0   0  84      27213.02      28775.18      1836.85 o                         
   4   0  84      13061.16      13068.42       979.33 o                         
   2   2  84        148.28        113.30       178.51 o                         
   4   2  84       1525.96       1714.10       256.14 o                         
   0   4  84      10382.13      11596.97       697.76 o                         
   2   4  84        243.09        571.08       200.41 o                         
   4   4  84       7261.47       7666.91       465.91 o                         
   2   6  84        521.38        791.62       227.81 o                         
   0   8  84        123.63         85.93       292.85 o                         
   2   8  84       1483.60        922.83       341.59 o                         
   1   1  85        731.31        700.89       201.70 o                         
   3   1  85      15544.54      17008.18       596.75 o                         
   1   3  85       1424.98       1463.59       219.79 o                         
   3   3  85       4364.08       4578.60       317.77 o                         
   1   5  85         74.08        -89.70       190.02 o                         
   3   5  85       8450.03      10076.76       476.79 o                         
   1   7  85        141.03        357.41       210.98 o                         
   1   9  85         17.68        100.30       242.07 o                         
   2   0  86       5838.01       7346.73       571.68 o                         
   0   2  86       8866.00       9222.25       627.04 o                         
   2   2  86         59.81        347.82       194.17 o                         
   2   4  86       2370.38       2513.59       259.18 o                         
   0   6  86        566.63        648.00       309.58 o                         
   2   6  86       1695.98       2153.12       379.91 o                         
   1   1  87       4271.45       4304.17       296.65 o                         
   3   1  87        724.44        899.45       237.36 o                         
   1   3  87       1809.78       1287.72       236.73 o                         
   3   3  87       1046.75       1289.27       249.05 o                         
   1   5  87        417.31        518.40       214.01 o                         
   1   7  87        180.18        -99.32       199.26 o                         
   0   0  88       2142.43       3034.85       942.18 o                         
   2   2  88       5559.22       5503.98       354.99 o                         
   0   4  88        113.15        237.11       283.75 o                         
   2   4  88        132.66        234.56       211.71 o                         
   1   1  89        585.60        940.16       230.12 o                         
   1   3  89        155.15        337.67       212.12 o                         
                                                                                
