# Supplementary material for: Development of a scalar-based geometric parameterization approach for the crystal structure landscape of dithienylethene-based crystalline solids
Source: IUCrJ. 2023 Sep 26;10(Pt 6):694–9. doi: 10.1107/S2052252523008060 (PMC10619447; doi:10.1107/S2052252523008060)
Supplement: Supplementary file 9 [file m-10-00694-dte-8sup9.hkl]

data_dte-8                                                                      
_shelx_title ' dte-8_a.res in Fddd'                                             
_shelx_refln_list_code          4                                               
_shelx_F_calc_maximum     1036.06                                               
_exptl_crystal_F_000      4800.00                                               
_reflns_d_resolution_high  0.8502                                               
                                                                                
loop_                                                                           
 _space_group_symop_operation_xyz                                               
 'x, y, z'                                                                      
 '-x+3/4, -y+3/4, z'                                                            
 '-x+3/4, y, -z+3/4'                                                            
 'x, -y+3/4, -z+3/4'                                                            
 'x, y+1/2, z+1/2'                                                              
 '-x+3/4, -y+5/4, z+1/2'                                                        
 '-x+3/4, y+1/2, -z+5/4'                                                        
 'x, -y+5/4, -z+5/4'                                                            
 'x+1/2, y, z+1/2'                                                              
 '-x+5/4, -y+3/4, z+1/2'                                                        
 '-x+5/4, y, -z+5/4'                                                            
 'x+1/2, -y+3/4, -z+5/4'                                                        
 'x+1/2, y+1/2, z'                                                              
 '-x+5/4, -y+5/4, z'                                                            
 '-x+5/4, y+1/2, -z+3/4'                                                        
 'x+1/2, -y+5/4, -z+3/4'                                                        
 '-x, -y, -z'                                                                   
 'x-3/4, y-3/4, -z'                                                             
 'x-3/4, -y, z-3/4'                                                             
 '-x, y-3/4, z-3/4'                                                             
 '-x, -y+1/2, -z+1/2'                                                           
 'x-3/4, y-1/4, -z+1/2'                                                         
 'x-3/4, -y+1/2, z-1/4'                                                         
 '-x, y-1/4, z-1/4'                                                             
 '-x+1/2, -y, -z+1/2'                                                           
 'x-1/4, y-3/4, -z+1/2'                                                         
 'x-1/4, -y, z-1/4'                                                             
 '-x+1/2, y-3/4, z-1/4'                                                         
 '-x+1/2, -y+1/2, -z'                                                           
 'x-1/4, y-1/4, -z'                                                             
 'x-1/4, -y+1/2, z-3/4'                                                         
 '-x+1/2, y-1/4, z-3/4'                                                         
                                                                                
_cell_length_a     9.8621                                                       
_cell_length_b    21.6164                                                       
_cell_length_c    67.0694                                                       
_cell_angle_alpha  90.000                                                       
_cell_angle_beta   90.000                                                       
_cell_angle_gamma  90.000                                                       
                                                                                
_shelx_F_squared_multiplier     1.000                                           
                                                                                
loop_                                                                           
 _refln_index_h                                                                 
 _refln_index_k                                                                 
 _refln_index_l                                                                 
 _refln_F_squared_calc                                                          
 _refln_F_squared_meas                                                          
 _refln_F_squared_sigma                                                         
 _refln_observed_status                                                         
   4   0   0      36122.34      33473.06      1746.47 o                         
   8   0   0       3257.02       2314.83       335.45 o                         
   2   2   0     330013.38     321990.34      8245.12 o                         
   6   2   0      72354.02      69726.31      2178.47 o                         
  10   2   0        401.40        805.04       193.00 o                         
   4   4   0       3386.71       2104.43       123.42 o                         
   8   4   0        950.50        445.46       137.77 o                         
   2   6   0       8113.39      10283.51       299.10 o                         
   6   6   0      62188.93      62012.40      1853.46 o                         
  10   6   0       4029.86       4042.39       236.42 o                         
   4   8   0       1141.28        342.90        91.53 o                         
   8   8   0      16786.51      16860.64       478.80 o                         
   2  10   0       1257.53       1205.32        79.91 o                         
   6  10   0      61635.21      59279.27      1709.10 o                         
  10  10   0         58.30       -156.66       156.66 o                         
   4  12   0       1955.38       2101.50       113.12 o                         
   8  12   0      17888.34      17582.15       497.08 o                         
   2  14   0      27352.20      28863.71      1061.58 o                         
   6  14   0      70926.02      68473.27      2683.54 o                         
   4  16   0       7254.36       7866.94       391.03 o                         
   8  16   0        823.85        933.36       171.05 o                         
   2  18   0      15528.80      13916.90      1060.14 o                         
   6  18   0       8303.25       8584.12       324.87 o                         
   4  20   0       5637.27       5337.53       215.80 o                         
   1   1   1     191038.06     177705.94      5238.06 o                         
   3   1   1      44840.84      42352.85      1061.68 o                         
   5   1   1        174.75        480.10       103.76 o                         
   7   1   1       5254.63       5411.47       169.36 o                         
   9   1   1       8035.10       9642.72       255.75 o                         
  11   1   1       1743.01       1962.65       149.22 o                         
   1   3   1      18139.49      17746.70       331.14 o                         
   3   3   1       7698.81       7925.96       163.78 o                         
   5   3   1        128.94        -17.33        73.10 o                         
   7   3   1       2417.84       3001.60       111.71 o                         
   9   3   1       3818.60       4543.87       146.65 o                         
  11   3   1        130.95        202.91       127.14 o                         
   1   5   1         29.37        137.71        38.59 o                         
   3   5   1      24736.65      24678.90       458.53 o                         
   5   5   1          1.94         97.16        72.18 o                         
   7   5   1       5931.80       6171.10       156.07 o                         
   9   5   1        490.75        553.94       105.37 o                         
  11   5   1        645.75        773.59       126.33 o                         
   1   7   1      46860.98      46815.41      1167.94 o                         
   3   7   1      11519.13      12227.07       238.68 o                         
   5   7   1        185.19        241.36        72.77 o                         
   7   7   1         71.34        135.18        90.51 o                         
   9   7   1       1266.96       1071.97       109.53 o                         
  11   7   1       1103.92       1364.33       133.90 o                         
   1   9   1       8058.44       8446.19       288.84 o                         
   3   9   1       4913.39       4743.13       112.12 o                         
   5   9   1       5329.64       6455.77       149.19 o                         
   7   9   1       2741.43       2679.58       114.00 o                         
   9   9   1        786.27        924.94       109.46 o                         
   1  11   1      23148.39      23073.43      1379.60 o                         
   3  11   1      26908.67      24885.43       468.37 o                         
   5  11   1       1273.50       1398.83        81.73 o                         
   7  11   1       1376.29       1404.73       103.67 o                         
   9  11   1         65.18       -103.40       103.40 o                         
   3  13   1      10040.53      11096.10       228.78 o                         
   5  13   1       3083.45       3162.60       103.78 o                         
   7  13   1       6137.04       5774.26       168.39 o                         
   9  13   1       1945.12       2727.54       131.79 o                         
   3  15   1      15858.19      15872.02       461.37 o                         
   5  15   1       1277.39        970.09       112.10 o                         
   7  15   1         58.90         81.11       119.79 o                         
   9  15   1         38.06       -135.01       135.01 o                         
   3  17   1       3180.16       3600.48       134.68 o                         
   5  17   1       1816.93       1863.69        95.08 o                         
   7  17   1       3563.26       3511.94       162.69 o                         
   3  19   1         59.54         50.26        66.37 o                         
   5  19   1          5.96        -78.32        78.32 o                         
   7  19   1       2920.58       2893.03       120.87 o                         
   3  21   1       4275.32       4168.43       155.13 o                         
   5  21   1       1103.24       1077.69        93.36 o                         
   3  23   1       1219.39        807.36       117.34 o                         
   2   0   2     728553.00     680632.81     20991.04 o                         
   6   0   2       2010.09       1689.38       196.37 o                         
  10   0   2        496.48        699.35       246.60 o                         
   2   2   2      37208.52      35263.01       655.25 o                         
   4   2   2      25317.47      23292.78       452.21 o                         
   6   2   2         47.24        124.95       102.78 o                         
   8   2   2      15218.60      16297.63       368.85 o                         
  10   2   2         98.65         39.08       132.28 o                         
   2   4   2      28665.84      30569.51       560.65 o                         
   4   4   2       2587.39       2777.59        90.52 o                         
   6   4   2       5412.03       5799.29       167.64 o                         
   8   4   2        779.59        841.01       101.00 o                         
  10   4   2        927.35       1117.23       119.73 o                         
   0   6   2      10260.94      10735.77      1128.50 o                         
   2   6   2         24.40        122.54        50.50 o                         
   4   6   2      70772.22      70614.34      1288.61 o                         
   6   6   2       1689.34       1689.03       103.22 o                         
   8   6   2       1059.51        954.06       100.25 o                         
  10   6   2       1060.24       1189.42       119.13 o                         
   2   8   2       1702.60       1381.99        57.66 o                         
   4   8   2          1.85        -62.96        62.96 o                         
   6   8   2       1107.14       1270.24       104.63 o                         
   8   8   2        161.23        139.06        95.14 o                         
  10   8   2          2.92        -26.61       111.66 o                         
   2  10   2         19.66        177.26        49.97 o                         
   4  10   2       2153.70       1778.14        78.87 o                         
   6  10   2       3103.08       3381.76       123.17 o                         
   8  10   2       4992.41       5501.18       157.52 o                         
  10  10   2        432.66        444.14       114.68 o                         
   2  12   2      54887.82      53645.49      1206.71 o                         
   4  12   2      17572.91      15894.52       315.61 o                         
   6  12   2         18.51        -72.79        92.16 o                         
   8  12   2        845.09       1196.72       102.29 o                         
  10  12   2        685.89        678.75       118.75 o                         
   2  14   2      17435.95      17266.83       455.74 o                         
   4  14   2      30168.44      28340.72       543.26 o                         
   6  14   2       9294.71       9799.16       291.34 o                         
   8  14   2       4426.43       4573.78       164.01 o                         
   2  16   2      11894.30      10644.91       473.60 o                         
   4  16   2      19838.21      19089.29       594.58 o                         
   6  16   2         15.70         70.16       124.26 o                         
   8  16   2        368.86        219.57       121.41 o                         
   2  18   2      14507.94      14653.02       785.85 o                         
   4  18   2       8953.47       9122.13       218.32 o                         
   6  18   2        624.66        541.57        95.46 o                         
   8  18   2        584.87        563.65       102.20 o                         
   4  20   2       9711.20      10009.49       241.77 o                         
   6  20   2         30.31        -86.41        98.68 o                         
   4  22   2       1957.59       1779.79        97.02 o                         
   1   1   3      13377.46      12517.07       362.97 o                         
   3   1   3       1254.45       2338.69       111.12 o                         
   5   1   3     121842.17     117098.17      2693.78 o                         
   7   1   3         59.37         98.27       106.65 o                         
   9   1   3       1939.96       2260.84       138.11 o                         
  11   1   3       6234.26       7591.88       227.07 o                         
   1   3   3      11659.75      11617.15       220.42 o                         
   3   3   3      26364.42      23165.66       432.69 o                         
   5   3   3     107745.81     104959.70      1941.71 o                         
   7   3   3       2562.45       2951.59       111.40 o                         
   9   3   3       1756.70       2250.22       121.41 o                         
  11   3   3       7188.48       9177.99       234.61 o                         
   1   5   3       2966.33       3943.21        93.82 o                         
   3   5   3       8616.23      10264.79       199.93 o                         
   5   5   3      30911.35      30722.23       572.40 o                         
   7   5   3        871.70        821.29        92.61 o                         
   9   5   3          2.27        -88.97       103.47 o                         
  11   5   3          0.80       -108.40       120.89 o                         
   1   7   3      28361.82      26110.65       655.65 o                         
   3   7   3       4833.17       5062.83       116.17 o                         
   5   7   3      34771.77      35814.59       664.07 o                         
   7   7   3       4698.40       4201.11       134.58 o                         
   9   7   3        218.46         31.83       102.29 o                         
  11   7   3       3697.82       4508.67       170.73 o                         
   1   9   3        728.29        598.24        57.63 o                         
   3   9   3      36598.71      41508.96       760.26 o                         
   5   9   3      20544.71      20409.73       389.22 o                         
   7   9   3       2556.02       2659.91       114.73 o                         
   9   9   3        804.15        883.50       108.68 o                         
   1  11   3      29756.38      29185.30      1232.94 o                         
   3  11   3       9505.87      11474.38       275.30 o                         
   5  11   3      17994.60      18249.49       357.32 o                         
   7  11   3        136.21        163.13        96.63 o                         
   9  11   3        205.27         81.15       103.22 o                         
   1  13   3       4716.71       5699.64       320.79 o                         
   3  13   3         28.49        -56.66        56.66 o                         
   5  13   3      45454.19      43057.34       794.22 o                         
   7  13   3       1058.38       1266.82       107.12 o                         
   9  13   3         96.92        124.91       111.23 o                         
   1  15   3      10572.88       9811.48      1107.00 o                         
   3  15   3        487.00        559.78        82.34 o                         
   5  15   3      17201.33      15050.75       417.44 o                         
   7  15   3        733.32        841.82       134.75 o                         
   9  15   3        149.79         13.38       133.42 o                         
   3  17   3       4478.94       5208.28       174.16 o                         
   5  17   3       3112.78       3263.76       117.83 o                         
   7  17   3        343.71        466.61       121.83 o                         
   3  19   3       3756.41       4059.31       122.79 o                         
   5  19   3        163.09        157.67        80.25 o                         
   7  19   3        339.22        345.95        95.57 o                         
   3  21   3       2998.77       2855.19       121.40 o                         
   5  21   3       1816.99       1892.34       104.61 o                         
   3  23   3        138.84        -20.35       123.57 o                         
   4   0   4      70716.61      69068.04      2684.13 o                         
   8   0   4       1794.82       1596.01       208.30 o                         
   2   2   4     653088.81     624587.62     11682.74 o                         
   4   2   4      28492.64      30084.45       597.42 o                         
   6   2   4         76.57         -8.60       107.45 o                         
   8   2   4        877.45        968.72       113.03 o                         
  10   2   4      10818.23      11645.50       299.29 o                         
   0   4   4     460300.00     454911.59     16486.02 o                         
   2   4   4      71549.38      68728.39      1249.01 o                         
   4   4   4     102780.55     107000.81      1947.23 o                         
   6   4   4      11030.59      11535.15       288.01 o                         
   8   4   4       3052.25       2927.96       119.90 o                         
  10   4   4        628.37        636.97       116.32 o                         
   2   6   4       8658.62      11004.92       281.48 o                         
   4   6   4      83619.16      87270.95      1590.10 o                         
   6   6   4        632.78        776.02       108.31 o                         
   8   6   4          0.15        -93.55        93.55 o                         
  10   6   4       4608.38       5080.29       161.00 o                         
   0   8   4       1124.06       1869.06       135.46 o                         
   2   8   4      52314.84      54897.42      1031.61 o                         
   4   8   4      37338.99      38615.71       711.16 o                         
   6   8   4        160.42        354.65       123.25 o                         
   8   8   4       3155.65       3129.92       120.98 o                         
  10   8   4          0.19        -51.22       111.11 o                         
   2  10   4       1480.71       2864.20        82.93 o                         
   4  10   4       4192.70       3677.55       103.23 o                         
   6  10   4       1201.52        976.70       104.79 o                         
   8  10   4        546.34        696.52        99.05 o                         
  10  10   4       1778.86       1708.93       123.24 o                         
   2  12   4        275.68        272.10        58.15 o                         
   4  12   4      66165.67      66594.09      1255.11 o                         
   6  12   4       4530.29       4132.09       149.75 o                         
   8  12   4      18796.10      19140.59       378.25 o                         
  10  12   4       1567.95       1901.18       128.14 o                         
   2  14   4       1444.86       1879.59        83.20 o                         
   4  14   4       2486.07       2326.04        86.56 o                         
   6  14   4         12.33       -109.11       109.11 o                         
   8  14   4       1304.85       1150.22       116.60 o                         
   2  16   4        458.10        264.85       102.05 o                         
   4  16   4      49670.17      47873.44      1435.18 o                         
   6  16   4         30.65        -70.61       131.79 o                         
   8  16   4       4983.46       4916.76       184.65 o                         
   2  18   4       2524.45       3048.04       166.79 o                         
   4  18   4       1282.48       1940.20        86.97 o                         
   6  18   4          5.45         31.58        92.60 o                         
   8  18   4       1454.97       1039.70       106.23 o                         
   2  20   4       3282.00       3983.84       313.72 o                         
   4  20   4      14902.84      14042.82       323.94 o                         
   6  20   4       1036.77       1206.08       109.99 o                         
   4  22   4      10079.30      10044.76       246.38 o                         
   1   1   5       7171.83       6531.18       198.77 o                         
   3   1   5     100776.93      94561.08      2285.71 o                         
   5   1   5      11546.22      13495.20       348.09 o                         
   7   1   5         32.02       -128.83       128.83 o                         
   9   1   5       7461.61       8913.20       233.63 o                         
  11   1   5        249.01        416.47       139.71 o                         
   1   3   5        454.86        511.84        40.25 o                         
   3   3   5      38422.24      35272.86       659.23 o                         
   5   3   5      22072.90      21206.81       404.29 o                         
   7   3   5       2749.62       2391.63       105.52 o                         
   9   3   5       5803.93       6062.64       170.57 o                         
  11   3   5        164.36        386.72       128.19 o                         
   1   5   5       9636.02      11356.84       224.27 o                         
   3   5   5      25916.09      25757.43       477.88 o                         
   5   5   5       3922.49       5148.90       129.82 o                         
   7   5   5        246.57        398.21        89.31 o                         
   9   5   5       2429.27       2862.39       126.56 o                         
  11   5   5       1047.25       1005.60       128.09 o                         
   1   7   5      23292.67      23788.86       525.97 o                         
   3   7   5        341.44        206.65        58.16 o                         
   5   7   5       5981.17       7036.70       158.64 o                         
   7   7   5       1240.82       1138.01        98.36 o                         
   9   7   5       2415.95       2686.94       123.93 o                         
  11   7   5       1464.85       1760.19       143.95 o                         
   1   9   5      11022.43      12401.16       364.79 o                         
   3   9   5      86493.88      87001.95      1581.85 o                         
   5   9   5       1820.22       2104.59        87.79 o                         
   7   9   5         13.05        -58.21        90.46 o                         
   9   9   5       7314.01       7116.14       184.22 o                         
   1  11   5      16121.30      16678.59       553.30 o                         
   3  11   5       7498.77       7004.48       149.49 o                         
   5  11   5       1990.01       2450.43        95.17 o                         
   7  11   5        168.07        330.91        96.19 o                         
   9  11   5       6755.73       7246.74       185.87 o                         
   1  13   5      20407.53      18679.07       690.14 o                         
   3  13   5      55747.42      55000.82      1054.67 o                         
   5  13   5         31.71         11.51        71.57 o                         
   7  13   5        848.22        746.81       102.08 o                         
   9  13   5       3317.99       3128.33       140.06 o                         
   1  15   5       6750.62       7051.04       392.12 o                         
   3  15   5      16693.43      16163.88       464.24 o                         
   5  15   5       1007.38       1079.13       107.43 o                         
   7  15   5       3349.53       3595.57       170.16 o                         
   9  15   5       7746.16       8889.61       268.34 o                         
   1  17   5      13040.60      12272.68      1300.46 o                         
   3  17   5      23873.11      22078.21       603.80 o                         
   5  17   5        126.26        156.01        89.30 o                         
   7  17   5        689.32        619.07       119.44 o                         
   3  19   5       4754.69       5141.95       158.40 o                         
   5  19   5       1715.81       1568.84        95.10 o                         
   7  19   5        114.72         94.46        95.88 o                         
   3  21   5       1392.76       1515.38        91.83 o                         
   5  21   5       2458.13       2255.74       110.27 o                         
   3  23   5       4407.91       4204.08       244.82 o                         
   2   0   6       7787.98       7520.96       309.24 o                         
   6   0   6      16752.30      14985.90       757.27 o                         
  10   0   6       3411.38       3955.83       280.51 o                         
   0   2   6     320414.25     331236.72      8489.79 o                         
   2   2   6      14201.90      15128.96       310.84 o                         
   4   2   6      42952.58      42640.75       824.04 o                         
   6   2   6       3095.33       3289.93       153.44 o                         
   8   2   6         27.15       -106.51       106.51 o                         
  10   2   6       3721.98       4716.53       178.80 o                         
   2   4   6      19505.40      19540.60       370.30 o                         
   4   4   6        441.95        303.02        68.22 o                         
   6   4   6      24856.34      23298.03       560.61 o                         
   8   4   6       2480.23       2711.27       117.66 o                         
  10   4   6       1159.15       1450.79       122.54 o                         
   0   6   6      65737.23      65215.96      2526.29 o                         
   2   6   6      46159.02      48345.26       895.42 o                         
   4   6   6      14972.07      13988.59       272.68 o                         
   6   6   6       1393.93       1421.23       104.60 o                         
   8   6   6        879.65        686.79       100.38 o                         
  10   6   6        107.17        284.24       113.95 o                         
   2   8   6       8913.43       9627.88       192.61 o                         
   4   8   6      15626.45      16097.33       310.36 o                         
   6   8   6      12201.68      11555.22       312.26 o                         
   8   8   6        174.50        -14.64        95.20 o                         
  10   8   6          2.72        -67.46       111.98 o                         
   0  10   6     256855.83     250398.72     11485.54 o                         
   2  10   6       3054.13       3563.77        90.64 o                         
   4  10   6       2958.13       3227.24        96.96 o                         
   6  10   6        378.29        367.21       115.83 o                         
   8  10   6       2808.75       2552.24       115.96 o                         
  10  10   6        350.42        472.61       113.89 o                         
   2  12   6        345.37        785.43        57.46 o                         
   4  12   6       9941.80       9909.98       204.52 o                         
   6  12   6      32083.52      29724.34       688.04 o                         
   8  12   6         25.52        261.47        96.32 o                         
  10  12   6         93.82        335.38       116.71 o                         
   0  14   6     158383.11     154738.30      9160.21 o                         
   2  14   6        750.82        690.00        66.22 o                         
   4  14   6          9.52         25.57        65.35 o                         
   6  14   6        982.55        706.42       114.91 o                         
   8  14   6        142.94        174.26       110.78 o                         
   2  16   6       7633.66       7549.79       323.74 o                         
   4  16   6        893.71        900.63        97.73 o                         
   6  16   6      14610.46      14177.38       466.70 o                         
   8  16   6        374.97        446.85       122.21 o                         
   2  18   6        188.52         39.18        81.12 o                         
   4  18   6         55.59        -71.20        71.20 o                         
   6  18   6        184.74        294.64        96.84 o                         
   8  18   6          6.36        -86.08        97.58 o                         
   2  20   6        480.69        579.29       118.62 o                         
   4  20   6       2962.39       2826.29       105.03 o                         
   6  20   6       4299.86       4132.49       152.89 o                         
   2  22   6       7173.07       7452.61       634.54 o                         
   4  22   6         50.51        102.54        83.69 o                         
   2  24   6       1608.70       1483.17       376.17 o                         
   1   1   7      22619.22      21920.86       568.95 o                         
   3   1   7      13954.25      13722.16       356.71 o                         
   5   1   7      18347.74      17349.21       451.37 o                         
   7   1   7       5445.40       4959.13       165.06 o                         
   9   1   7       1274.64        976.27       128.05 o                         
  11   1   7       1482.98       1919.72       156.30 o                         
   1   3   7     390690.06     388451.56      7038.46 o                         
   3   3   7      54485.89      54514.11       996.38 o                         
   5   3   7       3651.88       3124.21       102.17 o                         
   7   3   7       9632.47      10130.16       220.64 o                         
   9   3   7         74.87        139.26       107.44 o                         
  11   3   7       1967.12       2468.41       144.81 o                         
   1   5   7      40806.29      42970.29       807.98 o                         
   3   5   7       6980.42       7695.58       159.76 o                         
   5   5   7      13524.20      13460.23       267.85 o                         
   7   5   7         25.71         42.38        87.82 o                         
   9   5   7        320.02        604.80       107.74 o                         
  11   5   7       2753.94       3629.01       152.38 o                         
   1   7   7      35466.31      38327.11       790.59 o                         
   3   7   7     120399.74     124653.48      2264.70 o                         
   5   7   7       5056.51       4406.08       118.15 o                         
   7   7   7         13.39         25.58        89.29 o                         
   9   7   7         52.95       -102.48       102.48 o                         
  11   7   7        298.81        211.76       132.07 o                         
   1   9   7     205802.62     213604.77      5477.38 o                         
   3   9   7       3687.41       3719.86        94.43 o                         
   5   9   7      20373.51      20885.62       397.94 o                         
   7   9   7        510.58        589.41        98.53 o                         
   9   9   7        804.52        764.66       107.49 o                         
   1  11   7       2979.26       4363.85       152.36 o                         
   3  11   7        746.15        751.91        61.69 o                         
   5  11   7       5894.81       6081.39       143.92 o                         
   7  11   7       1160.91       1222.84       102.32 o                         
   9  11   7        757.08       1213.71       110.28 o                         
   1  13   7      85744.06      85506.01      2650.42 o                         
   3  13   7       3498.15       3906.57       104.13 o                         
   5  13   7       1382.89       1177.30        80.88 o                         
   7  13   7         24.42        -47.55        97.58 o                         
   9  13   7         29.83        219.47       112.41 o                         
   1  15   7       2112.12       2701.13       121.27 o                         
   3  15   7        270.23        221.88        83.34 o                         
   5  15   7       9455.56       8915.43       270.06 o                         
   7  15   7       1342.82       1594.60       133.63 o                         
   9  15   7       5310.69       6331.64       224.65 o                         
   1  17   7      55432.47      54307.15      3232.25 o                         
   3  17   7       2978.96       3202.37       126.62 o                         
   5  17   7        400.57        696.76        90.45 o                         
   7  17   7        609.00        710.83       117.53 o                         
   1  19   7       1022.51       1035.75       212.79 o                         
   3  19   7        167.42         89.78        98.35 o                         
   5  19   7        471.47        685.43        87.56 o                         
   7  19   7       5598.17       5150.60       159.61 o                         
   3  21   7       1402.14       1550.64        98.94 o                         
   5  21   7         85.72         61.03        86.45 o                         
   3  23   7         23.63         98.62       106.74 o                         
   0   0   8      71315.38      78153.95      4609.79 o                         
   4   0   8      34713.36      31269.71      1093.83 o                         
   8   0   8      39810.53      42292.06      1393.43 o                         
   2   2   8     376928.22     363080.75      6910.50 o                         
   4   2   8      30974.58      31423.30       635.60 o                         
   6   2   8      14275.78      12233.78       391.41 o                         
   8   2   8          0.91       -105.99       105.99 o                         
  10   2   8       5569.50       6202.55       202.19 o                         
   0   4   8     106664.02     113819.52      3012.09 o                         
   2   4   8     741936.62     738030.81     13368.79 o                         
   4   4   8      25038.26      23595.82       450.81 o                         
   6   4   8        885.81        794.60       105.67 o                         
   8   4   8      29568.63      30876.22       593.58 o                         
  10   4   8       1095.62       1188.31       120.59 o                         
   2   6   8      50565.72      46063.13       840.60 o                         
   4   6   8       2146.88       2719.42        94.90 o                         
   6   6   8      11577.86      11530.30       311.42 o                         
   8   6   8        693.40        746.81        99.10 o                         
  10   6   8        145.18         39.91       113.09 o                         
   0   8   8      32271.63      36201.93      1319.49 o                         
   2   8   8      62125.96      62762.02      1142.02 o                         
   4   8   8      15067.24      13807.16       275.17 o                         
   6   8   8       2712.56       3228.24       142.07 o                         
   8   8   8       5612.54       5914.00       159.83 o                         
  10   8   8        568.36        671.05       115.36 o                         
   2  10   8      45396.12      42963.84       854.31 o                         
   4  10   8      10580.92      12859.91       261.00 o                         
   6  10   8       1358.14       1512.80       112.79 o                         
   8  10   8        531.65        508.50       101.76 o                         
  10  10   8          0.72       -118.83       120.35 o                         
   0  12   8      17331.50      17588.28       750.28 o                         
   2  12   8       6149.92       6631.79       160.66 o                         
   4  12   8       6599.53       6957.49       152.04 o                         
   6  12   8         13.77        -94.49        94.49 o                         
   8  12   8       4095.35       4423.94       143.53 o                         
  10  12   8       1279.35       1285.39       123.26 o                         
   2  14   8      34468.09      32610.71       820.79 o                         
   4  14   8       3467.70       3246.93       101.76 o                         
   6  14   8        144.83         41.39       142.05 o                         
   8  14   8       3390.36       3193.14       144.39 o                         
   2  16   8         66.40        114.04       196.02 o                         
   4  16   8       6522.55       5807.83       174.69 o                         
   6  16   8       4735.28       4923.42       224.34 o                         
   8  16   8       1502.50       2108.97       138.40 o                         
   2  18   8      24800.64      22412.15       682.54 o                         
   4  18   8        857.83        926.84        79.31 o                         
   6  18   8         48.79         11.58        96.27 o                         
   8  18   8        644.74        496.43       102.32 o                         
   2  20   8       1671.73       1935.21       117.03 o                         
   4  20   8       1646.97       1889.03        91.74 o                         
   6  20   8       1547.66       1037.58       104.76 o                         
   2  22   8       5539.83       5700.80       291.20 o                         
   4  22   8         68.18         13.14        82.05 o                         
   2  24   8       7895.87       7823.17       935.04 o                         
   1   1   9       7406.78       8062.43       214.03 o                         
   3   1   9       8690.94      10816.29       286.06 o                         
   5   1   9      38423.68      34429.99       829.10 o                         
   7   1   9       2107.31       2158.94       120.81 o                         
   9   1   9       2539.66       2476.06       146.39 o                         
  11   1   9        977.14       1349.65       152.99 o                         
   1   3   9     418062.69     414857.94      7638.52 o                         
   3   3   9        912.05       1263.65        70.68 o                         
   5   3   9      54275.89      54491.43      1016.09 o                         
   7   3   9        607.97        489.71        90.32 o                         
   9   3   9       2357.42       2347.47       125.24 o                         
  11   3   9       4960.86       6607.24       197.32 o                         
   1   5   9     160945.80     157878.97      2954.27 o                         
   3   5   9     134790.78     136721.30      2522.68 o                         
   5   5   9      27117.13      26345.55       494.50 o                         
   7   5   9        656.97        807.27        91.81 o                         
   9   5   9        545.02        543.54       107.01 o                         
  11   5   9        375.49        646.44       129.58 o                         
   1   7   9      44828.90      45715.73       942.09 o                         
   3   7   9      79364.30      80720.65      1469.34 o                         
   5   7   9      27304.28      26707.36       501.44 o                         
   7   7   9       1479.33       1257.90        98.18 o                         
   9   7   9       1769.82       2042.63       117.93 o                         
  11   7   9       3897.16       4657.11       182.56 o                         
   1   9   9     141960.64     143174.52      3284.02 o                         
   3   9   9         37.65         44.96        55.55 o                         
   5   9   9      15333.80      15097.69       301.93 o                         
   7   9   9       6334.79       6022.29       159.82 o                         
   9   9   9       3547.50       3693.69       135.68 o                         
   1  11   9      34589.77      35749.05      1066.50 o                         
   3  11   9      19165.25      19474.03       384.20 o                         
   5  11   9      59471.18      58783.25      1093.86 o                         
   7  11   9       3436.16       3195.23       123.13 o                         
   9  11   9        380.26        310.73       105.21 o                         
   1  13   9      18535.64      16792.56       510.88 o                         
   3  13   9       5906.70       7540.87       170.56 o                         
   5  13   9       7139.67       6625.81       161.00 o                         
   7  13   9        128.26        114.89        97.29 o                         
   9  13   9        993.21        913.08       117.37 o                         
   1  15   9      19342.03      19396.94       613.92 o                         
   3  15   9        229.62        115.14        78.42 o                         
   5  15   9      13917.06      13422.70       339.65 o                         
   7  15   9       3909.73       3799.69       164.77 o                         
   9  15   9         52.25        179.36       138.87 o                         
   1  17   9      40108.06      37657.66      1592.00 o                         
   3  17   9        343.83        229.41        80.03 o                         
   5  17   9       5121.26       4733.08       151.16 o                         
   7  17   9         48.94       -106.23       106.23 o                         
   1  19   9       4266.16       4252.54       243.92 o                         
   3  19   9       1136.62       1059.88        87.93 o                         
   5  19   9      10236.23       9430.09       218.17 o                         
   7  19   9       5222.02       5066.54       162.48 o                         
   1  21   9      26890.21      25421.29      1330.01 o                         
   3  21   9        505.64        663.06        94.81 o                         
   5  21   9         98.20        -82.29        90.15 o                         
   1  23   9        566.96        752.33       311.68 o                         
   3  23   9        353.25        498.65       113.34 o                         
   2   0  10     107934.96     103019.25      3506.14 o                         
   6   0  10      34828.45      36423.59      1913.04 o                         
  10   0  10       3213.41       3540.60       250.95 o                         
   0   2  10      61940.01      62241.85      1925.72 o                         
   2   2  10      17588.15      16186.96       328.29 o                         
   4   2  10      46353.74      45753.46       932.85 o                         
   6   2  10       4013.35       4365.91       179.81 o                         
   8   2  10         37.17          3.60       107.22 o                         
  10   2  10          0.96         -8.07       126.49 o                         
   2   4  10        230.49        579.73        58.94 o                         
   4   4  10      10380.47      10815.27       216.90 o                         
   6   4  10      23311.36      23940.40       624.36 o                         
   8   4  10       1718.30       1902.24       111.66 o                         
  10   4  10       1229.07       1487.93       123.58 o                         
   0   6  10      60418.57      54037.32      1602.68 o                         
   2   6  10       5204.60       6254.09       131.10 o                         
   4   6  10       1581.77       1465.20        75.89 o                         
   6   6  10       2507.49       2562.06       137.57 o                         
   8   6  10        348.12        447.77       112.10 o                         
  10   6  10        195.94        292.95       114.12 o                         
   2   8  10       5712.59       7910.63       158.69 o                         
   4   8  10      15086.16      13494.40       265.97 o                         
   6   8  10       9073.40       9126.59       255.92 o                         
   8   8  10        115.80        -16.67        97.21 o                         
  10   8  10       1339.94       1707.31       122.59 o                         
   0  10  10       5595.70       5479.53       369.76 o                         
   2  10  10      37709.70      36465.57       701.61 o                         
   4  10  10      23438.29      24250.18       454.37 o                         
   6  10  10       8512.33       8070.86       224.46 o                         
   8  10  10         39.73         90.82        95.55 o                         
  10  10  10       1219.69       1399.06       120.73 o                         
   2  12  10       5302.86       5501.20       129.74 o                         
   4  12  10      11571.49      12136.97       239.53 o                         
   6  12  10       1660.57       1866.93       112.64 o                         
   8  12  10          9.24        -38.14       103.06 o                         
  10  12  10       2174.04       2325.47       134.02 o                         
   0  14  10       7366.88       7466.75       342.88 o                         
   2  14  10      11342.33      10117.61       256.47 o                         
   4  14  10      12109.03      12876.13       274.58 o                         
   6  14  10       4128.49       3673.44       177.58 o                         
   8  14  10       1055.36        795.77       116.90 o                         
   2  16  10       7777.07       8111.96       346.25 o                         
   4  16  10      20220.16      19389.84       504.22 o                         
   6  16  10        996.51       1067.67       142.59 o                         
   8  16  10         53.10         68.49       121.85 o                         
   0  18  10       5565.75       5646.18       304.66 o                         
   2  18  10       5565.70       6610.21       247.89 o                         
   4  18  10      13305.96      12708.46       289.32 o                         
   6  18  10       2807.07       2925.28       127.73 o                         
   8  18  10         98.78         72.14        99.40 o                         
   2  20  10       2056.83       2165.87       118.85 o                         
   4  20  10       9194.86       9676.70       235.29 o                         
   6  20  10       2300.68       2298.35       117.82 o                         
   2  22  10       8167.69       8315.89       341.28 o                         
   4  22  10       1602.97       1828.22       103.50 o                         
   2  24  10        120.46        185.13       131.63 o                         
   1   1  11      35297.95      33997.48       938.46 o                         
   3   1  11       1929.80       1398.94        95.31 o                         
   5   1  11      12324.89      13800.73       331.03 o                         
   7   1  11        327.33        331.35       112.64 o                         
   9   1  11      15423.17      15980.04       385.31 o                         
  11   1  11       1345.12       2233.93       160.47 o                         
   1   3  11      56184.87      57906.30      1070.02 o                         
   3   3  11     416906.84     400698.25      7260.69 o                         
   5   3  11       3485.08       4820.14       125.82 o                         
   7   3  11          1.70         -1.37        89.90 o                         
   9   3  11      13158.80      13420.52       296.69 o                         
  11   3  11       2040.78       2778.82       149.50 o                         
   1   5  11     179949.02     182645.66      3312.08 o                         
   3   5  11      47840.38      43015.38       788.58 o                         
   5   5  11      73235.96      76725.91      1401.30 o                         
   7   5  11       9263.50       9332.42       208.19 o                         
   9   5  11      17029.12      19941.42       394.31 o                         
  11   5  11       2299.48       2916.32       158.06 o                         
   1   7  11       1123.17       1662.34        60.99 o                         
   3   7  11     226225.36     233319.28      4231.17 o                         
   5   7  11        299.63        546.39        75.97 o                         
   7   7  11       5322.40       5604.42       151.95 o                         
   9   7  11       8305.53       8346.31       202.97 o                         
  11   7  11         15.28        167.01       140.55 o                         
   1   9  11       5836.93       7877.05       258.30 o                         
   3   9  11      65261.89      62741.50      1162.79 o                         
   5   9  11       5162.08       5184.40       133.27 o                         
   7   9  11         19.52        -76.87        89.55 o                         
   9   9  11       1041.07       1068.83       109.79 o                         
   1  11  11        477.60        513.25        60.43 o                         
   3  11  11     113463.37     120068.47      2216.38 o                         
   5  11  11       5981.25       6466.16       153.54 o                         
   7  11  11       1699.37       1642.72       105.57 o                         
   9  11  11       1450.20       1718.17       114.66 o                         
   1  13  11      14525.10      15167.27       485.77 o                         
   3  13  11       4377.66       4686.44       120.32 o                         
   5  13  11       1881.06       2159.15        92.39 o                         
   7  13  11       1190.17        765.75       102.93 o                         
   9  13  11       2291.79       3112.84       141.06 o                         
   1  15  11      16854.93      15493.24       496.96 o                         
   3  15  11       4939.59       5262.08       163.17 o                         
   5  15  11        141.70        206.75        93.80 o                         
   7  15  11        773.59        768.36       124.33 o                         
   9  15  11        481.38        593.55       150.58 o                         
   1  17  11         62.06         76.48       106.54 o                         
   3  17  11      14354.39      13039.88       357.55 o                         
   5  17  11       3262.70       3133.22       132.35 o                         
   7  17  11       2069.21       2061.99       119.85 o                         
   1  19  11       1956.80       2465.40       119.21 o                         
   3  19  11        386.20        340.29        84.72 o                         
   5  19  11        487.99        500.31        88.21 o                         
   7  19  11        354.67        321.31       105.07 o                         
   1  21  11       6695.47       6524.95       296.45 o                         
   3  21  11        549.54        844.37       115.14 o                         
   5  21  11       2797.40       2628.29       117.11 o                         
   1  23  11        217.44        146.76       173.11 o                         
   3  23  11        115.33        227.61       100.38 o                         
   0   0  12     363441.00     363773.47     21505.10 o                         
   4   0  12      21574.12      21501.42       812.17 o                         
   8   0  12         44.26         -5.47       181.06 o                         
   2   2  12     176921.17     174244.97      3438.07 o                         
   4   2  12       4300.81       5037.81       132.94 o                         
   6   2  12      72901.73      76321.49      2378.17 o                         
   8   2  12        756.28        700.17       109.24 o                         
  10   2  12       3582.47       4068.22       162.97 o                         
   0   4  12    1073421.25    1029852.81     26379.96 o                         
   2   4  12      26951.57      26250.69       493.91 o                         
   4   4  12      22362.64      21955.03       415.17 o                         
   6   4  12      24787.40      24911.57       768.98 o                         
   8   4  12       1327.91       1272.99       105.87 o                         
  10   4  12          4.31         65.86       118.53 o                         
   2   6  12      52953.08      53831.69       997.85 o                         
   4   6  12       3889.91       4949.64       124.28 o                         
   6   6  12      55236.72      53246.64      1481.58 o                         
   8   6  12       1648.56       1752.05       107.89 o                         
  10   6  12       4099.91       4617.08       155.18 o                         
   0   8  12      64644.46      58435.62      1732.73 o                         
   2   8  12       7572.82       8980.20       181.61 o                         
   4   8  12      21502.43      22025.48       415.47 o                         
   6   8  12        667.97        746.90       123.18 o                         
   8   8  12        672.01        591.26        98.55 o                         
  10   8  12       2716.04       3088.90       137.22 o                         
   2  10  12       7374.19       9809.78       250.87 o                         
   4  10  12       6535.71       6315.71       144.42 o                         
   6  10  12      23315.62      23723.12       618.67 o                         
   8  10  12        158.86         71.90        95.50 o                         
  10  10  12        497.54        782.68       116.45 o                         
   0  12  12        130.14       1150.16       112.18 o                         
   2  12  12       4795.41       6023.37       143.06 o                         
   4  12  12      11343.41      12308.78       246.84 o                         
   6  12  12       1103.01       1051.23       119.56 o                         
   8  12  12          9.48       -102.29       102.29 o                         
  10  12  12        669.42        969.78       122.43 o                         
   2  14  12        278.41        207.94        61.80 o                         
   4  14  12          1.49        -24.22        66.88 o                         
   6  14  12      13816.57      14826.37       484.54 o                         
   8  14  12          4.76        -41.49       112.08 o                         
   0  16  12      33442.16      31745.62      2329.30 o                         
   2  16  12       2601.80       3047.73       184.47 o                         
   4  16  12       5026.64       5764.71       209.64 o                         
   6  16  12          7.58        -17.39       123.32 o                         
   8  16  12         91.26        219.79       120.70 o                         
   2  18  12       2484.60       3199.52       198.69 o                         
   4  18  12        938.69       1022.20        85.15 o                         
   6  18  12      14323.70      14564.99       371.65 o                         
   8  18  12         12.21        -75.71        97.10 o                         
   0  20  12       9466.69       9654.52       439.45 o                         
   2  20  12        328.00        480.69        93.58 o                         
   4  20  12        221.96        232.82        79.20 o                         
   6  20  12       2615.74       2846.74       131.44 o                         
   2  22  12       1403.76       1554.55       106.32 o                         
   4  22  12       5992.38       5625.50       174.83 o                         
   2  24  12        425.11        374.86       120.95 o                         
   1   1  13       4691.45       5248.00       207.25 o                         
   3   1  13      79748.38      77140.24      1692.28 o                         
   5   1  13       9402.01       8001.65       207.60 o                         
   7   1  13        788.13        950.54       118.97 o                         
   9   1  13       1324.63       1533.86       140.27 o                         
  11   1  13         18.63         25.09       144.97 o                         
   1   3  13      85255.63      84301.56      1609.64 o                         
   3   3  13        184.75        304.19        66.39 o                         
   5   3  13      13070.56      13204.45       263.99 o                         
   7   3  13       1260.09       1094.39        98.01 o                         
   9   3  13        506.83        731.24       113.26 o                         
  11   3  13          6.33        132.20       127.10 o                         
   1   5  13      83526.50      87498.43      1614.49 o                         
   3   5  13       1501.21       1696.48        73.94 o                         
   5   5  13      19862.72      20701.35       395.98 o                         
   7   5  13        590.11        425.50        90.86 o                         
   9   5  13       5550.66       6217.05       170.19 o                         
  11   5  13        462.66        768.31       148.42 o                         
   1   7  13       1930.24       1463.01        63.89 o                         
   3   7  13       3723.77       4423.72       107.92 o                         
   5   7  13       4028.74       3629.51       109.34 o                         
   7   7  13        340.54        225.65        89.85 o                         
   9   7  13        545.16        843.66       108.70 o                         
   1   9  13       3901.63       5696.50       126.68 o                         
   3   9  13      38850.68      41439.56       772.00 o                         
   5   9  13       9295.91       9768.81       209.29 o                         
   7   9  13       6264.29       6340.62       165.79 o                         
   9   9  13        270.27        502.76       106.15 o                         
   1  11  13      42530.84      42496.57       981.36 o                         
   3  11  13       4666.46       5144.59       119.98 o                         
   5  11  13       1183.77       1180.71        80.86 o                         
   7  11  13        171.53        222.31        93.80 o                         
   9  11  13       1552.90       1513.77       113.52 o                         
   1  13  13       6600.33       9103.12       385.69 o                         
   3  13  13        951.41       1232.23        65.36 o                         
   5  13  13       6114.28       6656.76       161.88 o                         
   7  13  13       5340.10       6037.63       170.51 o                         
   9  13  13       1438.66       1643.28       123.83 o                         
   1  15  13      22685.17      21823.45       690.21 o                         
   3  15  13       7551.30       9459.14       242.23 o                         
   5  15  13       4618.08       4472.29       169.38 o                         
   7  15  13        800.60        831.86       127.58 o                         
   9  15  13        231.30        252.11       129.89 o                         
   1  17  13        228.72        377.34       109.47 o                         
   3  17  13       4856.89       4161.78       150.01 o                         
   5  17  13       9926.43       9931.39       258.75 o                         
   7  17  13       4280.88       4084.43       146.70 o                         
   1  19  13      15781.17      14989.02       463.81 o                         
   3  19  13        889.81        967.64        88.04 o                         
   5  19  13       2084.95       1945.27        99.12 o                         
   7  19  13        246.97        193.22       116.16 o                         
   1  21  13        426.11        411.97        83.83 o                         
   3  21  13        617.29        721.07       101.56 o                         
   5  21  13       4116.85       4051.47       140.72 o                         
   1  23  13      12812.85      12227.74       552.08 o                         
   3  23  13       1963.16       2084.56       121.97 o                         
   2   0  14      19647.53      19891.29       798.50 o                         
   6   0  14       2638.58       2364.47       720.09 o                         
  10   0  14        819.28        854.17       197.62 o                         
   0   2  14     145577.75     142915.11      4065.12 o                         
   2   2  14      77700.68      74076.05      1495.74 o                         
   4   2  14      51775.66      49951.44       998.64 o                         
   6   2  14        340.27        587.17       209.73 o                         
   8   2  14       4693.23       4576.65       152.15 o                         
  10   2  14         74.19        202.62       125.62 o                         
   2   4  14     180883.02     178997.62      3248.25 o                         
   4   4  14       6605.06       6914.17       153.24 o                         
   6   4  14      19499.72      19087.32       797.82 o                         
   8   4  14       1035.64       1149.10       103.87 o                         
  10   4  14         12.47        -32.79       116.16 o                         
   0   6  14        290.91        371.42        56.48 o                         
   2   6  14       6088.57       6175.19       138.26 o                         
   4   6  14      39394.73      39420.08       727.13 o                         
   6   6  14        153.19         58.76       135.16 o                         
   8   6  14      30180.40      32013.77       605.22 o                         
  10   6  14        306.14        687.87       116.89 o                         
   2   8  14      62075.70      59392.66      1082.47 o                         
   4   8  14        978.44        988.85        71.55 o                         
   6   8  14      11289.64      12254.25       388.37 o                         
   8   8  14       5917.56       5777.51       158.47 o                         
  10   8  14        712.17        912.07       118.08 o                         
   0  10  14     122462.77     127078.30      4124.99 o                         
   2  10  14       5547.56       6640.30       142.20 o                         
   4  10  14      10362.63      11200.68       225.41 o                         
   6  10  14        110.77         52.74       141.55 o                         
   8  10  14      11010.36      12042.18       257.79 o                         
  10  10  14         87.90        260.83       113.53 o                         
   2  12  14       1763.26       1351.79        63.08 o                         
   4  12  14        776.00        710.23        70.33 o                         
   6  12  14        918.64       1000.36       117.29 o                         
   8  12  14         24.63         40.99       101.19 o                         
  10  12  14       1008.52       1283.16       124.02 o                         
   0  14  14       8881.98      10053.16       448.12 o                         
   2  14  14        727.14        938.28        64.07 o                         
   4  14  14      10172.80       9973.44       222.14 o                         
   6  14  14       2322.59       1875.65       134.44 o                         
   8  14  14       2200.43       2281.11       146.74 o                         
   2  16  14      15242.97      13540.95       518.16 o                         
   4  16  14       1750.21       1740.48       114.08 o                         
   6  16  14       1598.81       1387.84       133.53 o                         
   8  16  14         51.17         20.56       123.03 o                         
   0  18  14      11092.19      10410.79       580.37 o                         
   2  18  14       6132.28       6560.31       254.70 o                         
   4  18  14      11848.65      11720.78       264.87 o                         
   6  18  14         62.74         87.00       104.23 o                         
   2  20  14      13746.99      12428.86       396.51 o                         
   4  20  14       2704.11       2874.50       130.96 o                         
   6  20  14        353.02        209.14       102.57 o                         
   0  22  14       2510.71       2770.42       234.24 o                         
   2  22  14       1178.01       1232.81       104.68 o                         
   4  22  14       3325.20       3236.50       134.04 o                         
   2  24  14       3203.01       2934.65       147.77 o                         
   1   1  15      65154.28      66018.33      1557.15 o                         
   3   1  15       3657.67       4118.19       128.86 o                         
   5   1  15      56894.29      55355.75      1316.93 o                         
   7   1  15       1177.57       1509.44       125.24 o                         
   9   1  15       1080.89        844.55       137.32 o                         
  11   1  15        355.63        480.30       153.25 o                         
   1   3  15      14780.06      15687.02       300.49 o                         
   3   3  15       1088.37        907.89        68.86 o                         
   5   3  15       7337.00       7477.77       171.54 o                         
   7   3  15       6375.23       6793.38       171.34 o                         
   9   3  15        251.60         96.13       110.14 o                         
  11   3  15       1328.65       2030.36       169.92 o                         
   1   5  15     231536.09     231592.97      4198.81 o                         
   3   5  15      79165.57      76454.33      1416.17 o                         
   5   5  15      37606.12      37515.26       695.54 o                         
   7   5  15       4537.27       4006.64       127.56 o                         
   9   5  15        891.13        997.24       111.22 o                         
  11   5  15       1060.97        965.26       170.63 o                         
   1   7  15      95862.30     103409.50      1971.63 o                         
   3   7  15      37904.67      39580.66       740.12 o                         
   5   7  15       1949.30       1825.35        88.63 o                         
   7   7  15        726.26        604.60        91.29 o                         
   9   7  15         10.09        206.13       105.29 o                         
   1   9  15     110105.93     119845.92      2326.57 o                         
   3   9  15       3586.03       3682.11       100.34 o                         
   5   9  15      38180.07      37174.20       699.70 o                         
   7   9  15       8214.03       7428.27       181.07 o                         
   9   9  15       3708.17       4342.49       145.49 o                         
   1  11  15      74664.67      73294.14      1539.76 o                         
   3  11  15       2668.87       3522.27        95.20 o                         
   5  11  15       5905.71       6737.86       164.09 o                         
   7  11  15       8530.64       7842.76       193.52 o                         
   9  11  15        122.49        280.72       106.45 o                         
   1  13  15         50.94         84.11        57.66 o                         
   3  13  15        507.56        391.74        60.66 o                         
   5  13  15       7675.71       7328.85       178.25 o                         
   7  13  15       4065.66       4112.57       142.34 o                         
   9  13  15       1648.70       1851.20       126.96 o                         
   1  15  15      39546.29      40081.63      1252.60 o                         
   3  15  15       3189.54       3156.04       112.82 o                         
   5  15  15        530.60        512.09       121.34 o                         
   7  15  15       1250.53       1152.73       129.53 o                         
   9  15  15       2224.44       2363.93       138.21 o                         
   1  17  15       9794.55       9683.06       488.29 o                         
   3  17  15        978.58       1267.05        86.47 o                         
   5  17  15       6305.96       6758.67       197.81 o                         
   7  17  15        382.21        435.46       104.18 o                         
   1  19  15      18702.96      16391.28       506.46 o                         
   3  19  15       7977.95       7946.54       217.22 o                         
   5  19  15       4557.69       4212.03       132.85 o                         
   7  19  15        539.08        336.44        97.86 o                         
   1  21  15        506.35        614.96       110.60 o                         
   3  21  15        218.57        166.19        87.41 o                         
   5  21  15       3864.50       3199.82       131.87 o                         
   1  23  15      12070.50      11780.04       374.96 o                         
   3  23  15       1654.43       1976.72       124.34 o                         
   0   0  16     232948.42     228009.66     13482.50 o                         
   4   0  16     134807.95     128991.02      5002.49 o                         
   8   0  16      12498.62      11323.78       411.16 o                         
   2   2  16        624.35        472.23        67.80 o                         
   4   2  16        496.65        444.13        80.35 o                         
   6   2  16       9891.17       6189.54       935.04 o                         
   8   2  16        963.15        890.85       111.07 o                         
  10   2  16       6731.88       7573.20       213.26 o                         
   0   4  16     146555.20     149457.02      3829.74 o                         
   2   4  16      43549.90      39940.69       744.54 o                         
   4   4  16      34600.53      33375.54       629.15 o                         
   6   4  16        840.37       1060.88       174.89 o                         
   8   4  16      17316.43      17346.20       348.90 o                         
  10   4  16         79.52        -68.22       115.86 o                         
   2   6  16      67756.36      71718.77      1305.59 o                         
   4   6  16      22708.87      20000.97       380.48 o                         
   6   6  16      21069.55      18214.87       612.25 o                         
   8   6  16       1618.96       2059.61       110.98 o                         
  10   6  16       4116.95       4731.86       158.71 o                         
   0   8  16     524805.75     532975.00     14592.07 o                         
   2   8  16         31.22        173.88        51.69 o                         
   4   8  16         16.48         -5.36        66.53 o                         
   6   8  16      16971.18      17505.41       522.88 o                         
   8   8  16       1022.17       1375.60       105.83 o                         
  10   8  16        446.58        868.18       118.19 o                         
   2  10  16       4918.41       4907.45       112.11 o                         
   4  10  16        814.61        763.46        71.07 o                         
   6  10  16       2673.57       2119.33       131.09 o                         
   8  10  16       1165.61       1122.87       103.00 o                         
  10  10  16       1026.46       1234.25       120.59 o                         
   0  12  16     185163.08     192486.31      6986.21 o                         
   2  12  16        181.21        150.29        54.75 o                         
   4  12  16        354.38        342.54        67.09 o                         
   6  12  16          2.77         55.90       104.71 o                         
   8  12  16        702.83        761.04       103.60 o                         
   2  14  16         41.56        420.29        63.97 o                         
   4  14  16          6.55        -59.70        71.50 o                         
   6  14  16       1328.79       1438.08       121.20 o                         
   8  14  16       1201.36       1131.40       119.93 o                         
   0  16  16      26180.35      27018.05      1629.87 o                         
   2  16  16       5211.12       5719.27       237.75 o                         
   4  16  16      12166.66      12781.38       379.41 o                         
   6  16  16        674.76        674.58       119.21 o                         
   8  16  16       1623.28       1554.73       130.61 o                         
   2  18  16       1788.18       2114.70       137.26 o                         
   4  18  16       1641.15       1707.67        90.97 o                         
   6  18  16       3623.04       3285.66       137.05 o                         
   0  20  16      29552.60      28209.36      1207.33 o                         
   2  20  16       4496.76       4766.62       185.87 o                         
   4  20  16      13629.36      12462.74       286.37 o                         
   6  20  16       1987.45       2557.97       131.02 o                         
   2  22  16       2801.85       2554.81       132.66 o                         
   4  22  16       3996.52       4277.48       144.94 o                         
   0  24  16       3756.57       3230.05       223.90 o                         
   2  24  16       1479.80       1362.60       112.95 o                         
   1   1  17       8013.95       9905.92       271.44 o                         
   3   1  17      27075.12      26217.19       552.33 o                         
   5   1  17        713.24        854.71       101.39 o                         
   7   1  17        678.13        600.81       118.08 o                         
   9   1  17       1838.42       1816.03       148.03 o                         
  11   1  17        223.99        365.61       167.49 o                         
   1   3  17     112118.68     111935.35      2031.30 o                         
   3   3  17      32627.13      29702.11       551.86 o                         
   5   3  17        414.46        385.68        78.45 o                         
   7   3  17         14.70         65.31        92.91 o                         
   9   3  17        664.86        882.24       116.40 o                         
  11   3  17        415.99        267.83       155.55 o                         
   1   5  17       6766.42       7629.30       174.62 o                         
   3   5  17      99564.98      96280.40      1780.13 o                         
   5   5  17        827.59       1316.28        84.30 o                         
   7   5  17        193.50        151.91        91.50 o                         
   9   5  17       8476.04       9679.89       224.07 o                         
  11   5  17        498.17       1016.79       160.71 o                         
   1   7  17      16990.22      15522.62       292.39 o                         
   3   7  17     148202.22     136688.64      2483.60 o                         
   5   7  17        164.61        283.31        77.71 o                         
   7   7  17       1593.38       1572.04       100.37 o                         
   9   7  17       5635.27       6112.27       170.40 o                         
   1   9  17       2906.02       3876.71        95.99 o                         
   3   9  17      35606.18      35760.22       669.38 o                         
   5   9  17        649.67        467.03        82.35 o                         
   7   9  17       2483.33       2407.36       111.03 o                         
   9   9  17       6800.15       7527.04       191.06 o                         
   1  11  17      12225.66      13061.13       269.75 o                         
   3  11  17      16801.44      15520.90       301.83 o                         
   5  11  17        488.74        399.01        81.38 o                         
   7  11  17       1060.70       1121.78        99.37 o                         
   9  11  17       1677.58       1951.92       119.45 o                         
   1  13  17       2758.48       3893.70       116.29 o                         
   3  13  17      13080.77      12494.90       256.24 o                         
   5  13  17       1117.12       1060.04        86.46 o                         
   7  13  17        229.91        219.18        97.89 o                         
   9  13  17       2289.47       2355.64       132.39 o                         
   1  15  17        820.11       1138.55        82.86 o                         
   3  15  17      25971.07      24431.30       562.96 o                         
   5  15  17        161.71         91.72       110.49 o                         
   7  15  17       4565.53       3800.50       164.89 o                         
   9  15  17        575.25        694.12       125.94 o                         
   1  17  17       1492.47       1417.88       137.93 o                         
   3  17  17      10294.81      10701.21       257.57 o                         
   5  17  17       1332.12       1649.84       112.43 o                         
   7  17  17       1135.85       1114.13       111.30 o                         
   1  19  17       5119.59       5703.57       225.84 o                         
   3  19  17       7813.90       7172.74       206.47 o                         
   5  19  17         18.53         25.29        90.00 o                         
   7  19  17         36.01        198.59        97.38 o                         
   1  21  17       1986.01       2101.00       119.10 o                         
   3  21  17      10301.78      10028.92       309.12 o                         
   5  21  17       1568.95       1289.14        98.34 o                         
   1  23  17       3604.02       4174.49       203.07 o                         
   3  23  17        656.96        631.34       111.71 o                         
   2   0  18      32492.14      32034.27      1492.88 o                         
   6   0  18       6373.68       5523.57       607.83 o                         
  10   0  18        327.39        408.59       185.17 o                         
   0   2  18       2162.23       2231.77       148.60 o                         
   2   2  18        404.48        699.36        71.71 o                         
   4   2  18       7595.49       6633.09       170.58 o                         
   6   2  18       3145.00       3471.04       295.07 o                         
   8   2  18      11560.33      13156.95       298.89 o                         
  10   2  18         96.77        296.94       124.60 o                         
   2   4  18       7537.30       9027.88       182.62 o                         
   4   4  18      24708.40      24513.27       460.65 o                         
   6   4  18       5510.22       5324.67       235.84 o                         
   8   4  18        438.36       1028.93       103.81 o                         
  10   4  18          0.90       -115.77       115.77 o                         
   0   6  18     269483.22     271276.94      6947.51 o                         
   2   6  18      66223.31      67159.62      1224.43 o                         
   4   6  18      57765.80      55565.43      1019.12 o                         
   6   6  18       2327.36       1882.47       158.15 o                         
   8   6  18        461.19        654.73       101.66 o                         
  10   6  18        123.00        377.29       115.49 o                         
   2   8  18        883.18       1117.56        59.13 o                         
   4   8  18      15950.71      14569.75       286.05 o                         
   6   8  18      49075.91      46696.88      1153.56 o                         
   8   8  18        185.18        342.03        99.01 o                         
  10   8  18       1324.70       1493.54       123.56 o                         
   0  10  18      46058.95      44113.05      1217.69 o                         
   2  10  18      14583.33      13685.16       262.85 o                         
   4  10  18        285.61        317.09        68.80 o                         
   6  10  18        792.67        663.24       107.39 o                         
   8  10  18        513.04        646.68       102.03 o                         
  10  10  18       1522.61       1882.57       126.30 o                         
   2  12  18       8764.75       9604.76       207.03 o                         
   4  12  18       9124.69       9781.54       206.31 o                         
   6  12  18      14333.67      13323.21       336.44 o                         
   8  12  18         25.24         -7.75        98.05 o                         
   0  14  18       2663.15       1999.34       131.29 o                         
   2  14  18       4779.40       4228.64       122.28 o                         
   4  14  18       1725.36       2106.26        93.76 o                         
   6  14  18       6645.80       6511.82       220.67 o                         
   8  14  18        144.48          4.94       111.69 o                         
   2  16  18       2023.54       2336.97       120.70 o                         
   4  16  18       2390.42       2668.83       135.40 o                         
   6  16  18      12420.92      12424.85       327.55 o                         
   8  16  18        212.90        194.71       116.88 o                         
   0  18  18      13804.38      13502.44       852.16 o                         
   2  18  18         21.99         29.48        99.42 o                         
   4  18  18       1045.89        961.73        88.70 o                         
   6  18  18       6296.36       6241.30       184.59 o                         
   2  20  18       4759.95       5262.63       200.85 o                         
   4  20  18       3991.26       4128.28       124.77 o                         
   6  20  18       7495.48       6937.95       193.18 o                         
   0  22  18      13210.92      11600.36       532.23 o                         
   2  22  18        863.14        950.42       105.49 o                         
   4  22  18         53.39         -0.44        86.54 o                         
   2  24  18         63.50        131.04       102.21 o                         
   1   1  19      63218.51      64437.70      1353.20 o                         
   3   1  19      68883.55      69903.84      1538.96 o                         
   5   1  19        538.57        244.89        89.84 o                         
   7   1  19      21809.50      21994.29       525.60 o                         
   9   1  19        446.42        341.82       133.57 o                         
  11   1  19       1330.97       1178.61       207.77 o                         
   1   3  19     106592.70     105051.52      1908.94 o                         
   3   3  19      24346.29      24660.79       477.20 o                         
   5   3  19      21192.48      20545.67       400.91 o                         
   7   3  19      11896.49      11958.19       262.79 o                         
   9   3  19        137.25        268.98       116.20 o                         
  11   3  19        615.08        968.91       168.69 o                         
   1   5  19      39977.56      35501.95       673.04 o                         
   3   5  19      28799.11      29913.25       555.90 o                         
   5   5  19      58819.26      58256.59      1100.72 o                         
   7   5  19          3.73        -12.88        91.79 o                         
   9   5  19       2967.07       2936.50       129.44 o                         
  11   5  19       4417.24       5497.33       218.98 o                         
   1   7  19      34433.50      37935.38       694.48 o                         
   3   7  19      10849.88      11872.35       236.13 o                         
   5   7  19     177096.41     177023.77      3437.53 o                         
   7   7  19      14199.34      14002.90       289.41 o                         
   9   7  19       1009.75       1010.74       111.62 o                         
   1   9  19      68845.57      66923.87      1216.35 o                         
   3   9  19      25506.22      26531.09       494.32 o                         
   5   9  19      40916.85      40512.54       814.80 o                         
   7   9  19       2906.43       2764.99       115.33 o                         
   9   9  19        198.46        218.70       106.79 o                         
   1  11  19        126.70        432.41        50.15 o                         
   3  11  19       7261.60       8020.98       167.47 o                         
   5  11  19      68400.73      68873.45      1426.72 o                         
   7  11  19       7258.24       7468.59       181.44 o                         
   9  11  19        356.75        478.76       110.26 o                         
   1  13  19      47820.64      47267.30       996.36 o                         
   3  13  19       1552.44       1478.41        72.35 o                         
   5  13  19       5423.03       5803.08       167.79 o                         
   7  13  19       1085.59        770.72       100.51 o                         
   9  13  19        339.91        328.47       115.00 o                         
   1  15  19       3792.12       5276.64       172.80 o                         
   3  15  19      13572.05      14202.37       331.14 o                         
   5  15  19      25631.08      24692.53       708.17 o                         
   7  15  19       3784.19       3803.82       160.32 o                         
   1  17  19      15908.97      14463.97       523.41 o                         
   3  17  19       5607.09       5560.95       155.07 o                         
   5  17  19         92.99         -6.94        90.55 o                         
   7  17  19       6209.81       5490.50       173.39 o                         
   1  19  19        132.62        257.88        90.11 o                         
   3  19  19        342.07        198.49        76.19 o                         
   5  19  19       2326.24       2350.10       107.38 o                         
   7  19  19      10112.74       9283.49       220.82 o                         
   1  21  19      22722.71      21349.82       655.91 o                         
   3  21  19        624.08        665.67        99.52 o                         
   5  21  19        250.71        348.46        92.82 o                         
   1  23  19         51.45         69.44        94.93 o                         
   3  23  19         96.26        124.76       111.18 o                         
   0   0  20      54545.22      55587.10      2865.04 o                         
   4   0  20       6344.10       4925.95       239.37 o                         
   8   0  20      82213.48      86201.19      2571.71 o                         
   2   2  20       4644.51       4322.13       122.71 o                         
   4   2  20      14572.56      15239.26       346.31 o                         
   6   2  20       6966.43       5983.71       251.53 o                         
   8   2  20       1636.96       2205.10       124.36 o                         
  10   2  20       6058.62       6133.48       190.27 o                         
   0   4  20      10481.52      12437.44       337.17 o                         
   2   4  20      13321.05      13615.16       268.89 o                         
   4   4  20      31389.27      29404.52       557.60 o                         
   6   4  20       5947.42       6094.10       269.62 o                         
   8   4  20      45119.62      47554.66       882.57 o                         
  10   4  20        477.87        686.47       121.30 o                         
   2   6  20     103006.62      94763.48      1780.53 o                         
   4   6  20        486.76        549.55        71.57 o                         
   6   6  20          3.50       -121.01       121.01 o                         
   8   6  20       2294.34       2340.81       116.39 o                         
  10   6  20        572.72        637.97       118.93 o                         
   0   8  20      14105.40      17269.52       471.53 o                         
   2   8  20      11958.92      13025.44       256.92 o                         
   4   8  20      45999.67      45332.10       834.77 o                         
   6   8  20        153.25         67.90       111.57 o                         
   8   8  20      36898.09      40016.74       747.60 o                         
  10   8  20         20.98        125.07       114.64 o                         
   2  10  20       9729.72      10524.22       206.36 o                         
   4  10  20       5201.58       5398.94       134.46 o                         
   6  10  20        170.90        128.85        98.14 o                         
   8  10  20          0.01        -25.07        98.29 o                         
  10  10  20       2766.79       3539.29       143.58 o                         
   0  12  20       1314.73       1759.34        97.05 o                         
   2  12  20       1336.29       1793.93        71.11 o                         
   4  12  20      15143.14      14528.03       299.57 o                         
   6  12  20       1166.15       1173.42       103.78 o                         
   8  12  20       2210.45       2624.00       120.19 o                         
   2  14  20      19620.64      18939.93       430.22 o                         
   4  14  20      12021.42      12212.28       295.84 o                         
   6  14  20        130.09        184.63       107.03 o                         
   8  14  20          1.30       -111.09       111.09 o                         
   0  16  20      53516.87      53890.00      2780.39 o                         
   2  16  20      14451.16      14819.68       427.90 o                         
   4  16  20         97.42        140.19       100.12 o                         
   6  16  20        513.02        535.56       108.37 o                         
   8  16  20       5397.41       5857.52       199.25 o                         
   2  18  20      16768.71      16756.36       480.79 o                         
   4  18  20        185.91        160.34        84.88 o                         
   6  18  20        381.06        316.20        99.90 o                         
   0  20  20       1599.28       2249.19       178.12 o                         
   2  20  20        601.86        930.60       108.14 o                         
   4  20  20        859.52        754.85        82.00 o                         
   6  20  20        742.14        786.71       101.94 o                         
   2  22  20       4327.28       4481.12       253.00 o                         
   4  22  20        255.31        311.04        87.00 o                         
   0  24  20       1423.96       1716.68       167.33 o                         
   2  24  20        453.01        353.04       112.79 o                         
   1   1  21      50311.12      47140.16       955.14 o                         
   3   1  21       3938.45       5020.08       144.28 o                         
   5   1  21       4524.74       4756.60       144.60 o                         
   7   1  21         43.44          8.30       117.70 o                         
   9   1  21       1934.53       2310.08       151.08 o                         
  11   1  21         78.52       -195.04       217.60 o                         
   1   3  21       1448.68       1532.23        63.52 o                         
   3   3  21         18.91         57.98        67.94 o                         
   5   3  21      10762.75      10344.31       239.51 o                         
   7   3  21        645.80        569.70       104.63 o                         
   9   3  21        670.79        847.60       120.44 o                         
  11   3  21        639.30        659.53       178.37 o                         
   1   5  21      78741.22      80093.55      1504.31 o                         
   3   5  21      20100.46      19208.84       371.84 o                         
   5   5  21      12395.61      12320.83       289.28 o                         
   7   5  21          2.38        -91.50        91.50 o                         
   9   5  21        338.97        373.92       109.49 o                         
   1   7  21      38410.63      42687.40       793.86 o                         
   3   7  21       1291.91       1184.07        69.77 o                         
   5   7  21      26091.41      26205.92       558.68 o                         
   7   7  21      13622.08      13450.84       288.94 o                         
   9   7  21       1189.53       1312.84       115.27 o                         
   1   9  21      25669.28      23940.28       443.62 o                         
   3   9  21          9.30         38.03        60.25 o                         
   5   9  21      14480.06      15369.54       364.60 o                         
   7   9  21        863.62       1072.92        96.97 o                         
   9   9  21         26.57        163.26       106.79 o                         
   1  11  21       3021.37       3641.89        98.69 o                         
   3  11  21       1786.57       2112.84        77.99 o                         
   5  11  21      15357.15      14989.56       344.42 o                         
   7  11  21       1860.85       1832.70       104.43 o                         
   9  11  21       3568.34       3830.68       143.61 o                         
   1  13  21      50549.39      50904.67      1030.29 o                         
   3  13  21        333.17        415.18        62.84 o                         
   5  13  21        623.80        373.28        91.50 o                         
   7  13  21       3366.57       3168.54       127.21 o                         
   9  13  21       2661.40       2776.48       140.94 o                         
   1  15  21       4660.07       6303.26       192.38 o                         
   3  15  21          4.50         21.51        76.61 o                         
   5  15  21       6458.48       6830.32       232.92 o                         
   7  15  21       6739.63       6843.99       209.73 o                         
   1  17  21       6709.52       7372.31       287.91 o                         
   3  17  21       1586.07       1528.24        89.89 o                         
   5  17  21         12.72        -72.13        97.14 o                         
   7  17  21       2273.14       2343.94       127.61 o                         
   1  19  21       2367.15       2450.97       133.81 o                         
   3  19  21        285.26        339.76        69.76 o                         
   5  19  21      10349.73       9967.67       253.87 o                         
   7  19  21      10246.72      10138.72       233.48 o                         
   1  21  21      23511.99      21414.38       686.67 o                         
   3  21  21       1747.20       1745.27       100.72 o                         
   5  21  21          1.74          3.55        93.65 o                         
   1  23  21        230.40        346.90       100.15 o                         
   3  23  21         20.40         67.21       111.48 o                         
   2   0  22      11210.16      10502.37       455.34 o                         
   6   0  22      52110.15      46556.36      1980.29 o                         
  10   0  22       6936.25       7539.30       335.06 o                         
   0   2  22     125352.33     114202.69      3387.69 o                         
   2   2  22        769.11       1475.25        79.76 o                         
   4   2  22         22.81        -13.76        81.62 o                         
   6   2  22      13034.27      13173.76       375.17 o                         
   8   2  22      25679.02      25017.21       516.94 o                         
  10   2  22        168.89        363.28       125.79 o                         
   2   4  22       9543.36      11468.51       230.51 o                         
   4   4  22      27258.11      28083.01       526.09 o                         
   6   4  22      25255.19      23113.50       536.83 o                         
   8   4  22         97.59        204.59       108.47 o                         
  10   4  22       5576.75       6417.74       185.87 o                         
   0   6  22     227047.19     227561.59      5836.08 o                         
   2   6  22      63557.11      61396.01      1138.51 o                         
   4   6  22      43732.46      42061.76       776.41 o                         
   6   6  22       4115.47       3927.71       150.20 o                         
   8   6  22       4392.72       4292.89       139.24 o                         
  10   6  22        403.13        565.72       118.58 o                         
   2   8  22      16013.15      17084.68       335.25 o                         
   4   8  22      32950.56      31424.67       594.90 o                         
   6   8  22      17770.42      16586.00       408.27 o                         
   8   8  22       1001.24       1599.27       110.95 o                         
  10   8  22       2772.08       3482.39       144.18 o                         
   0  10  22      54348.75      48996.62      1307.21 o                         
   2  10  22       2163.39       2669.86        80.54 o                         
   4  10  22      28075.12      26962.16       530.38 o                         
   6  10  22      10760.40      10615.11       274.17 o                         
   8  10  22        398.24        394.80       102.85 o                         
  10  10  22       1150.76       1341.34       124.16 o                         
   2  12  22       4375.88       4547.90       111.40 o                         
   4  12  22       8201.45       8912.56       196.09 o                         
   6  12  22        630.43        583.72       100.27 o                         
   8  12  22        750.66        589.21       104.14 o                         
   0  14  22      29254.85      28156.27       981.19 o                         
   2  14  22       8713.99       8652.54       210.94 o                         
   4  14  22      19245.35      18871.31       437.65 o                         
   6  14  22       3066.08       3247.15       138.61 o                         
   8  14  22        927.71       1137.18       122.42 o                         
   2  16  22       6394.47       7609.52       221.70 o                         
   4  16  22       1012.05       1131.25       101.78 o                         
   6  16  22        638.69        666.85       115.44 o                         
   8  16  22        250.00        244.53       122.43 o                         
   0  18  22      25467.56      27997.30      1473.76 o                         
   2  18  22       4002.79       4360.86       146.50 o                         
   4  18  22      13739.88      13336.30       312.19 o                         
   6  18  22       4173.35       3937.72       149.29 o                         
   2  20  22       4246.52       4016.20       174.31 o                         
   4  20  22       4879.12       4568.84       134.67 o                         
   6  20  22         61.72        129.47        97.98 o                         
   0  22  22      13476.95      13016.62       595.22 o                         
   2  22  22       2387.06       2374.99       149.87 o                         
   4  22  22       4530.25       4002.95       156.41 o                         
   2  24  22       3161.51       3093.87       161.68 o                         
   1   1  23        994.64       1150.80        67.54 o                         
   3   1  23      69793.09      66991.71      1476.26 o                         
   5   1  23      19358.19      20359.69       573.07 o                         
   7   1  23       6508.76       6444.62       201.17 o                         
   9   1  23      13115.58      14418.45       364.21 o                         
  11   1  23        778.72        791.63       227.80 o                         
   1   3  23         35.36        158.00        54.89 o                         
   3   3  23     148359.81     155436.55      2869.27 o                         
   5   3  23        752.01        906.68       102.93 o                         
   7   3  23       9576.09       9479.50       228.27 o                         
   9   3  23       8638.32       9172.07       234.93 o                         
  11   3  23        272.07        320.08       181.13 o                         
   1   5  23      31077.93      31942.62       598.02 o                         
   3   5  23      45198.86      41168.05       783.26 o                         
   5   5  23        445.44        669.44        94.87 o                         
   7   5  23       4654.12       4240.18       133.81 o                         
   9   5  23       9909.00      11254.32       253.55 o                         
   1   7  23      10824.13      13824.88       273.43 o                         
   3   7  23     295024.50     304136.62      5517.76 o                         
   5   7  23       6089.99       6644.75       189.53 o                         
   7   7  23       6608.03       6318.53       168.29 o                         
   9   7  23       3044.17       3356.05       135.57 o                         
   1   9  23      10090.68      13383.61       256.20 o                         
   3   9  23      81364.73      77211.01      1430.49 o                         
   5   9  23        284.25        439.63        99.58 o                         
   7   9  23       4074.75       4218.05       131.99 o                         
   9   9  23       3306.98       3505.25       138.40 o                         
   1  11  23       6080.03       8926.48       191.73 o                         
   3  11  23      40580.14      43273.87       808.61 o                         
   5  11  23      10211.46      10870.05       287.60 o                         
   7  11  23       3083.84       2926.74       118.91 o                         
   9  11  23       2690.82       3016.84       132.25 o                         
   1  13  23        274.85        310.12        52.99 o                         
   3  13  23      97434.09      96842.04      1820.36 o                         
   5  13  23        481.71        587.77       108.99 o                         
   7  13  23      12770.61      11952.69       274.92 o                         
   9  13  23        829.60        852.37       124.12 o                         
   1  15  23       1634.72       1427.82        71.69 o                         
   3  15  23        158.47        201.71        81.17 o                         
   5  15  23        219.73         88.49       110.80 o                         
   7  15  23        559.27        672.62       118.86 o                         
   1  17  23       6068.38       6853.71       248.10 o                         
   3  17  23       8743.45       8853.13       239.70 o                         
   5  17  23        812.04       1084.70       104.02 o                         
   7  17  23       4958.56       4805.75       160.95 o                         
   1  19  23       1988.84       2267.35       121.77 o                         
   3  19  23       6832.04       7387.44       176.74 o                         
   5  19  23        388.00        378.88        89.87 o                         
   1  21  23       3214.26       3710.33       169.77 o                         
   3  21  23       7210.81       6737.18       196.69 o                         
   5  21  23        242.70        269.94       102.60 o                         
   1  23  23        698.20        711.99       118.16 o                         
   3  23  23      11004.99       9955.62       314.08 o                         
   0   0  24        277.01        286.82       142.20 o                         
   4   0  24       8883.25       7641.62       339.90 o                         
   8   0  24       1777.37       2122.63       191.49 o                         
   2   2  24      17322.71      17971.67       422.62 o                         
   4   2  24        419.15        280.66        84.01 o                         
   6   2  24        309.67        279.07       107.98 o                         
   8   2  24         42.22        114.48       110.39 o                         
  10   2  24       3813.48       4503.25       165.38 o                         
   0   4  24     136712.91     131974.84      3386.06 o                         
   2   4  24      39467.82      42563.57       807.46 o                         
   4   4  24      20852.41      21516.75       416.42 o                         
   6   4  24      15088.93      13779.90       318.74 o                         
   8   4  24       1375.16       1183.96       109.32 o                         
  10   4  24        442.77        450.89       129.95 o                         
   2   6  24      50430.63      52894.77       983.15 o                         
   4   6  24      28187.51      25414.04       478.76 o                         
   6   6  24       6038.61       5631.85       167.87 o                         
   8   6  24       1481.80       1395.04       109.30 o                         
  10   6  24       2238.69       2484.57       134.27 o                         
   0   8  24      28449.71      29181.42       760.21 o                         
   2   8  24       6494.08       8723.85       211.53 o                         
   4   8  24      77427.80      74004.06      1397.37 o                         
   6   8  24      29802.73      26564.07       560.16 o                         
   8   8  24        384.20        452.85       103.39 o                         
  10   8  24          5.66       -105.45       114.73 o                         
   2  10  24      22524.05      20684.51       407.66 o                         
   4  10  24        678.14        402.23        76.26 o                         
   6  10  24       1838.21       1960.47       121.95 o                         
   8  10  24       1181.29        910.63       106.49 o                         
  10  10  24        137.10         34.65       119.16 o                         
   0  12  24      27621.33      28971.44       808.36 o                         
   2  12  24       9972.95       9969.85       204.84 o                         
   4  12  24      23670.41      22740.17       460.59 o                         
   6  12  24       6999.47       6894.15       193.80 o                         
   8  12  24          2.94        -34.19       101.52 o                         
   2  14  24       1078.09       1325.06        84.03 o                         
   4  14  24         87.43         96.72        90.72 o                         
   6  14  24       5230.88       4159.74       157.42 o                         
   8  14  24       1264.76       1377.64       126.37 o                         
   0  16  24      12848.45      12610.29       564.35 o                         
   2  16  24       4839.71       5198.92       167.88 o                         
   4  16  24       4002.63       3808.80       143.99 o                         
   6  16  24        710.99        773.76       123.60 o                         
   8  16  24        453.10        439.27       117.82 o                         
   2  18  24        892.89       1563.68        89.91 o                         
   4  18  24       7593.16       7899.40       210.13 o                         
   6  18  24         42.34       -104.60       104.60 o                         
   0  20  24      20683.53      20636.68       903.12 o                         
   2  20  24       9541.40       9906.37       306.46 o                         
   4  20  24       5004.74       4717.05       149.10 o                         
   6  20  24       1515.47       1526.54       116.82 o                         
   2  22  24       8100.13       7683.45       283.82 o                         
   4  22  24       5435.34       5405.40       174.87 o                         
   0  24  24        392.40        395.35       161.56 o                         
   1   1  25      66674.02      67475.89      1415.26 o                         
   3   1  25     117189.98     117739.59      2583.53 o                         
   5   1  25      17419.23      16101.15       538.94 o                         
   7   1  25        169.52        250.96       113.29 o                         
   9   1  25        113.76        264.25       131.51 o                         
   1   3  25       4552.42       3993.90       100.59 o                         
   3   3  25       1378.88       1864.21        82.35 o                         
   5   3  25      36559.44      33980.52       997.41 o                         
   7   3  25       1710.64       1712.90       113.04 o                         
   9   3  25         49.00        -32.64       117.52 o                         
   1   5  25      79981.16      83024.43      1510.43 o                         
   3   5  25       1030.00       1510.89        75.34 o                         
   5   5  25       4417.58       4379.77       185.86 o                         
   7   5  25       1120.45       1264.38       103.31 o                         
   9   5  25        568.76        574.94       115.11 o                         
   1   7  25      27287.93      26631.87       502.25 o                         
   3   7  25       2393.42       2147.54        81.68 o                         
   5   7  25      31114.99      28686.93       742.97 o                         
   7   7  25       2933.32       2781.66       116.04 o                         
   9   7  25        139.06         16.54       108.63 o                         
   1   9  25       1563.57       2234.49        72.69 o                         
   3   9  25        714.82        559.64        74.20 o                         
   5   9  25      51398.39      47882.94      1212.36 o                         
   7   9  25       4793.58       4684.61       139.94 o                         
   9   9  25        633.11        596.05       113.86 o                         
   1  11  25      17486.69      15175.81       288.73 o                         
   3  11  25       1557.25       1520.44        73.22 o                         
   5  11  25      23690.22      23591.53       583.03 o                         
   7  11  25        168.53         96.23        94.52 o                         
   9  11  25        147.41        236.34       109.69 o                         
   1  13  25      30455.04      30088.04       594.30 o                         
   3  13  25      11049.81      11952.39       247.72 o                         
   5  13  25       7012.77       6985.60       212.65 o                         
   7  13  25        727.59        809.19       111.64 o                         
   9  13  25        383.08        401.08       123.85 o                         
   1  15  25       8060.67      10066.44       229.48 o                         
   3  15  25       8395.63       8265.67       217.66 o                         
   5  15  25         19.97          4.98        97.78 o                         
   7  15  25       1079.08        972.27       122.60 o                         
   1  17  25       1523.84       1661.95       102.59 o                         
   3  17  25       2236.53       2756.29       116.30 o                         
   5  17  25       4160.37       3989.21       145.84 o                         
   7  17  25       2919.93       2993.65       132.84 o                         
   1  19  25      10512.54      11512.50       334.88 o                         
   3  19  25        187.17        223.63        69.91 o                         
   5  19  25          3.20        -39.76        86.24 o                         
   1  21  25       1444.95       1724.38       148.33 o                         
   3  21  25        198.10        250.25        82.05 o                         
   5  21  25       6469.60       5936.34       171.92 o                         
   1  23  25       7027.02       6723.39       323.04 o                         
   3  23  25       1128.04       1102.49       136.48 o                         
   2   0  26      27545.35      34635.73      1278.64 o                         
   6   0  26       5644.53       5145.02       241.97 o                         
  10   0  26        365.79        297.72       198.44 o                         
   0   2  26      35466.74      34133.36      1185.02 o                         
   2   2  26       1131.73       1466.05        81.82 o                         
   4   2  26      70632.84      66662.91      1380.80 o                         
   6   2  26       3536.24       3913.98       143.36 o                         
   8   2  26      15695.54      16141.37       348.70 o                         
  10   2  26       1197.25       1388.71       140.81 o                         
   2   4  26       2608.16       1947.63        75.81 o                         
   4   4  26      24330.01      25108.69       474.24 o                         
   6   4  26         24.44         87.51        87.80 o                         
   8   4  26        610.32        608.65       105.68 o                         
  10   4  26         19.63        -34.50       120.43 o                         
   0   6  26     126081.13     134609.34      3697.54 o                         
   2   6  26      23035.02      24656.55       461.01 o                         
   4   6  26      14175.23      14441.66       294.63 o                         
   6   6  26       7116.30       7392.40       191.15 o                         
   8   6  26      20007.91      21910.10       436.00 o                         
  10   6  26       1052.51       1330.22       125.46 o                         
   2   8  26      14554.41      13135.90       256.23 o                         
   4   8  26      11816.63      12704.39       273.40 o                         
   6   8  26      18461.34      18842.34       411.05 o                         
   8   8  26        271.21        250.64       101.60 o                         
  10   8  26          1.61       -116.94       116.94 o                         
   0  10  26       6469.80       9307.14       390.03 o                         
   2  10  26          9.93        -56.36        57.63 o                         
   4  10  26       6749.80       6294.62       158.12 o                         
   6  10  26         15.01        182.87        98.09 o                         
   8  10  26      14214.58      14824.66       308.17 o                         
   2  12  26      17757.35      16854.21       325.55 o                         
   4  12  26       2372.93       2669.62       102.00 o                         
   6  12  26       5191.05       4718.91       151.92 o                         
   8  12  26       1437.01       1401.12       112.48 o                         
   0  14  26       2124.56       2606.98       141.44 o                         
   2  14  26      10277.94      11553.28       295.82 o                         
   4  14  26       7294.95       7463.05       230.22 o                         
   6  14  26        863.96        816.74       115.21 o                         
   8  14  26       2784.18       3228.34       148.59 o                         
   2  16  26       3138.79       3503.73       139.92 o                         
   4  16  26       2520.98       2714.31       131.48 o                         
   6  16  26       9128.32       8857.41       290.99 o                         
   8  16  26        292.88        401.64       114.97 o                         
   0  18  26       1076.14       1693.00       184.70 o                         
   2  18  26       6445.99       6731.40       195.11 o                         
   4  18  26        348.34        410.35        97.40 o                         
   6  18  26        364.85        469.97       105.73 o                         
   2  20  26       4248.94       4662.03       153.25 o                         
   4  20  26       3615.08       3789.78       139.45 o                         
   6  20  26       3107.91       2910.47       125.34 o                         
   0  22  26       1572.84       1975.68       203.02 o                         
   2  22  26          0.68        -14.07       100.49 o                         
   4  22  26       6647.74       6318.62       186.97 o                         
   1   1  27      10002.21      11485.57       267.75 o                         
   3   1  27        502.71        227.74        75.79 o                         
   5   1  27       2648.56       2395.25       329.01 o                         
   7   1  27       7586.32       7308.97       208.68 o                         
   9   1  27          9.82        -70.03       131.72 o                         
   1   3  27      36117.22      35844.70       719.02 o                         
   3   3  27      38497.65      43841.28       878.29 o                         
   5   3  27        238.62        378.07       159.87 o                         
   7   3  27      13253.08      13151.49       295.56 o                         
   9   3  27         30.65        184.76       119.39 o                         
   1   5  27      75869.34      83696.41      1524.02 o                         
   3   5  27      24548.41      23202.52       444.45 o                         
   5   5  27      31597.21      30727.87       843.16 o                         
   7   5  27      12251.58      11544.16       252.43 o                         
   9   5  27        337.09        679.83       114.92 o                         
   1   7  27       1813.98       1614.62        66.03 o                         
   3   7  27       1546.02       2278.19        85.34 o                         
   5   7  27       2797.96       2608.49       154.37 o                         
   7   7  27       9711.57       9861.15       220.87 o                         
   9   7  27        382.19        257.49       112.27 o                         
   1   9  27       5416.39       7733.78       162.57 o                         
   3   9  27      19798.76      18088.76       358.26 o                         
   5   9  27      17604.71      17246.03       408.20 o                         
   7   9  27      46713.77      46358.71       858.75 o                         
   9   9  27       4640.31       5379.56       163.56 o                         
   1  11  27      11078.65      11472.22       273.33 o                         
   3  11  27       1066.61       1003.64        73.88 o                         
   5  11  27        516.63        591.09        98.52 o                         
   7  11  27       3573.10       3527.85       125.22 o                         
   9  11  27         56.28         35.16       110.06 o                         
   1  13  27       1109.27       1220.38        66.02 o                         
   3  13  27       2385.93       2618.83        94.00 o                         
   5  13  27        206.70        261.61        98.93 o                         
   7  13  27      17037.99      16858.14       376.15 o                         
   9  13  27       7937.50       9013.49       230.89 o                         
   1  15  27      15016.03      14336.84       332.17 o                         
   3  15  27       3142.52       3481.35       137.16 o                         
   5  15  27          9.39         62.24        99.99 o                         
   7  15  27       1034.27       1076.29       115.15 o                         
   1  17  27       2854.77       3579.95       123.65 o                         
   3  17  27       3765.62       3506.55       126.10 o                         
   5  17  27       5848.08       5855.28       182.40 o                         
   7  17  27       4868.98       4670.57       160.55 o                         
   1  19  27       7231.44       7907.47       260.83 o                         
   3  19  27       1752.92       1731.85        87.07 o                         
   5  19  27       4868.14       4750.36       146.41 o                         
   1  21  27       1264.19       1549.99       129.66 o                         
   3  21  27        107.93         95.26        87.71 o                         
   5  21  27       6597.75       5859.84       165.10 o                         
   1  23  27       7073.42       7649.74       287.70 o                         
   0   0  28     335706.50     312870.94     16012.30 o                         
   4   0  28      30516.71      27295.78       874.62 o                         
   8   0  28      21631.18      21178.58       664.58 o                         
   2   2  28      87955.62      89706.74      1971.31 o                         
   4   2  28        124.28        188.33        84.51 o                         
   6   2  28      56936.86      52715.88      1100.50 o                         
   8   2  28         91.22         95.57       112.57 o                         
  10   2  28       2870.43       3288.29       159.26 o                         
   0   4  28     578275.12     593887.56     15717.69 o                         
   2   4  28         85.29        122.20        59.81 o                         
   4   4  28       4763.01       5266.68       138.95 o                         
   6   4  28       1531.30       1254.28        95.71 o                         
   8   4  28        280.51        122.21       105.32 o                         
  10   4  28         18.76         93.67       122.88 o                         
   2   6  28         16.13        -13.59        58.83 o                         
   4   6  28       2284.90       1967.23        97.98 o                         
   6   6  28      41273.34      40639.52       794.72 o                         
   8   6  28       1088.21        988.36       109.07 o                         
  10   6  28        911.49       1088.43       125.22 o                         
   0   8  28     137424.16     135078.44      3469.69 o                         
   2   8  28        106.91        113.30        58.84 o                         
   4   8  28       3566.03       3688.14       120.39 o                         
   6   8  28         57.41        191.85        91.62 o                         
   8   8  28        236.94        150.70       102.62 o                         
  10   8  28         72.34         63.97       121.07 o                         
   2  10  28         54.70         66.84        57.60 o                         
   4  10  28        421.31        494.24        86.80 o                         
   6  10  28      88465.59      83832.91      1670.20 o                         
   8  10  28        297.64        538.01       104.56 o                         
   0  12  28     153729.56     154996.08      4110.44 o                         
   2  12  28       3183.38       3521.41        96.39 o                         
   4  12  28       5694.10       5746.53       161.96 o                         
   6  12  28        326.66        114.70        98.64 o                         
   8  12  28       1925.03       1906.43       122.76 o                         
   2  14  28       6076.83       7266.33       207.56 o                         
   4  14  28       8458.12       7760.08       280.18 o                         
   6  14  28      27859.18      26748.80       611.60 o                         
   8  14  28         67.87        184.45       118.31 o                         
   0  16  28      50703.54      50468.41      1845.75 o                         
   2  16  28        231.96        317.74        80.30 o                         
   4  16  28        327.74        202.67       100.78 o                         
   6  16  28       1349.56       1167.15       131.50 o                         
   8  16  28         10.04       -104.54       112.16 o                         
   2  18  28        409.66        363.34        73.16 o                         
   4  18  28         76.67         91.82       106.02 o                         
   6  18  28       9024.62       8234.74       220.68 o                         
   0  20  28      12656.98      13858.18       654.69 o                         
   2  20  28         23.14         33.06        75.27 o                         
   4  20  28       4390.96       4292.83       145.63 o                         
   2  22  28          5.89        -24.02       105.91 o                         
   4  22  28         22.57          8.26        82.80 o                         
   1   1  29       2238.05       2518.61        91.96 o                         
   3   1  29       6756.83       5522.24       163.43 o                         
   5   1  29        375.68        708.38       203.48 o                         
   7   1  29       2034.56       2219.42       129.69 o                         
   9   1  29       3829.54       4262.61       179.00 o                         
   1   3  29      12175.79      12176.66       245.83 o                         
   3   3  29      50443.06      45597.43       914.14 o                         
   5   3  29       1540.84       1753.29       205.30 o                         
   7   3  29        978.72        924.28       109.87 o                         
   9   3  29       2063.45       2364.87       142.05 o                         
   1   5  29      10032.52      12359.98       239.50 o                         
   3   5  29      19795.20      20413.91       395.06 o                         
   5   5  29       7310.73       7904.22       277.27 o                         
   7   5  29       3816.90       3942.95       131.11 o                         
   9   5  29       5140.00       5758.05       170.94 o                         
   1   7  29       4015.89       3303.29       101.70 o                         
   3   7  29      16037.62      14346.52       286.35 o                         
   5   7  29       5102.97       4911.82       172.16 o                         
   7   7  29       3256.31       3309.10       123.48 o                         
   9   7  29        266.52        300.69       113.14 o                         
   1   9  29       1959.11       2226.28        77.38 o                         
   3   9  29      29713.48      30242.17       582.18 o                         
   5   9  29      18318.30      16722.74       398.18 o                         
   7   9  29       3323.49       3433.46       125.40 o                         
   9   9  29       6351.11       6359.19       178.73 o                         
   1  11  29       7495.15       7365.90       155.50 o                         
   3  11  29      52134.12      50042.75       964.92 o                         
   5  11  29         89.47        275.80        92.56 o                         
   7  11  29        796.76        726.63        98.27 o                         
   9  11  29         84.71        138.76       111.82 o                         
   1  13  29       6303.37       6717.50       158.49 o                         
   3  13  29       4100.64       5180.77       149.37 o                         
   5  13  29        414.96        369.10        99.65 o                         
   7  13  29        548.79        607.27       106.43 o                         
   9  13  29       9677.81       9867.08       253.84 o                         
   1  15  29      28503.73      26264.76       590.93 o                         
   3  15  29       8854.60       8668.56       229.07 o                         
   5  15  29        207.75        387.96       100.92 o                         
   7  15  29       3586.57       3524.98       153.82 o                         
   1  17  29       1870.76       1933.92        88.95 o                         
   3  17  29       1374.44       1405.91       101.45 o                         
   5  17  29       1027.85       1073.70       113.51 o                         
   7  17  29        643.06        731.50       119.33 o                         
   1  19  29       8076.63       9073.15       254.84 o                         
   3  19  29      10097.07      10734.04       288.22 o                         
   5  19  29          0.64        -30.54        91.43 o                         
   1  21  29        355.34        391.05        96.56 o                         
   3  21  29       1910.40       1697.06       105.20 o                         
   1  23  29       7433.83       8050.61       401.40 o                         
   2   0  30     220656.50     226861.45      7018.62 o                         
   6   0  30      13493.66      14510.90       485.42 o                         
  10   0  30         26.70       -148.03       207.52 o                         
   0   2  30       1400.06        953.88       102.64 o                         
   2   2  30         69.20        222.10        73.87 o                         
   4   2  30       1234.58       1003.65        96.23 o                         
   6   2  30         52.02        175.76        96.67 o                         
   8   2  30       8623.45       8558.72       229.41 o                         
  10   2  30       1874.98       2032.86       144.55 o                         
   2   4  30     152414.19     158069.77      2871.95 o                         
   4   4  30       4119.55       3600.71       125.32 o                         
   6   4  30       2950.72       2791.56       112.13 o                         
   8   4  30        833.10        890.84       112.18 o                         
  10   4  30       1099.88       1066.93       128.05 o                         
   0   6  30       3451.31       3684.75       142.69 o                         
   2   6  30      20116.63      20004.55       385.48 o                         
   4   6  30      36515.80      35154.18       770.32 o                         
   6   6  30        204.57        220.29        89.39 o                         
   8   6  30        365.25        191.54       104.22 o                         
  10   6  30       1082.28       1160.65       128.96 o                         
   2   8  30      15302.14      15134.19       298.42 o                         
   4   8  30      16776.61      16499.15       401.84 o                         
   6   8  30        383.13        453.28        93.82 o                         
   8   8  30        817.99        855.50       107.34 o                         
  10   8  30       2238.97       2361.51       142.24 o                         
   0  10  30       1185.02       1560.59       126.58 o                         
   2  10  30      19981.24      18487.54       352.11 o                         
   4  10  30     146614.73     139310.61      3128.53 o                         
   6  10  30       7341.07       6216.80       167.71 o                         
   8  10  30       1263.68       1127.18       109.32 o                         
   2  12  30      10694.81      11804.70       235.04 o                         
   4  12  30       7624.84       7337.60       207.42 o                         
   6  12  30       6385.07       5481.54       161.48 o                         
   8  12  30       1040.74       1117.41       117.68 o                         
   0  14  30       5691.04       6741.46       261.50 o                         
   2  14  30        586.94        741.30        84.00 o                         
   4  14  30      10500.84       9980.19       291.87 o                         
   6  14  30       1531.32       1733.05       133.62 o                         
   8  14  30       1116.12       1033.29       123.96 o                         
   2  16  30      14311.04      14883.05       373.94 o                         
   4  16  30      14753.08      15104.97       386.51 o                         
   6  16  30       4056.07       3780.23       158.48 o                         
   0  18  30       8081.26       8019.76       316.35 o                         
   2  18  30       9897.94      10816.46       280.39 o                         
   4  18  30       2770.02       2953.73       130.94 o                         
   6  18  30       4346.43       4157.13       156.89 o                         
   2  20  30       8985.71       9225.21       231.65 o                         
   4  20  30       3303.68       3386.56       123.55 o                         
   0  22  30       6381.36       6480.97       354.31 o                         
   2  22  30         71.58        117.76        99.02 o                         
   1   1  31      47377.78      47839.54      1080.93 o                         
   3   1  31      13749.13      13262.72       317.78 o                         
   5   1  31      12200.83       9858.62       352.58 o                         
   7   1  31       3518.17       2828.27       137.29 o                         
   9   1  31          8.93         55.48       134.07 o                         
   1   3  31      49129.74      50630.64      1009.59 o                         
   3   3  31       3846.10       3251.42       108.22 o                         
   5   3  31      32310.70      30733.95       820.96 o                         
   7   3  31       1994.06       2138.99       120.64 o                         
   9   3  31         10.44         38.75       121.54 o                         
   1   5  31      27902.24      24701.79       468.25 o                         
   3   5  31       1714.21       2175.82        85.46 o                         
   5   5  31       6806.12       6258.72       209.98 o                         
   7   5  31      11160.73      10887.99       239.56 o                         
   9   5  31       1673.35       1861.00       126.80 o                         
   1   7  31      19440.34      18651.72       353.30 o                         
   3   7  31      11538.22      13431.03       270.01 o                         
   5   7  31      54807.17      53116.38      1179.62 o                         
   7   7  31        233.50        224.16        96.34 o                         
   9   7  31         23.35         73.84       115.84 o                         
   1   9  31       4351.45       4060.28       106.24 o                         
   3   9  31       1080.86       1342.80        81.30 o                         
   5   9  31      37956.39      36377.44       770.61 o                         
   7   9  31      15354.28      14332.84       297.89 o                         
   9   9  31       1058.71       1197.92       117.93 o                         
   1  11  31      26287.92      25742.93       486.23 o                         
   3  11  31        574.36        576.84        76.40 o                         
   5  11  31     117828.32     108789.55      2341.84 o                         
   7  11  31       6383.57       5539.16       156.90 o                         
   9  11  31        668.76        847.07       117.31 o                         
   1  13  31      22619.20      23393.43       475.84 o                         
   3  13  31      15030.73      14527.27       345.28 o                         
   5  13  31       5899.72       5478.57       184.80 o                         
   7  13  31       1976.24       1328.95       115.52 o                         
   1  15  31       4582.48       5178.82       154.63 o                         
   3  15  31       2193.89       2471.64       128.71 o                         
   5  15  31        707.70        773.09       105.71 o                         
   7  15  31        407.88        510.86       118.36 o                         
   1  17  31       8778.72      10296.58       262.02 o                         
   3  17  31       3249.96       3646.53       145.76 o                         
   5  17  31        476.77        316.62       104.37 o                         
   7  17  31        672.91        738.84       114.55 o                         
   1  19  31       2863.29       2886.65        97.61 o                         
   3  19  31         42.36        116.97        86.86 o                         
   5  19  31        505.00        440.23        94.24 o                         
   1  21  31       8255.27       9024.53       334.01 o                         
   3  21  31       1980.61       1986.34       104.52 o                         
   1  23  31       2102.62       1794.19       174.47 o                         
   0   0  32       2452.97       2941.42       220.67 o                         
   4   0  32       6586.11       5607.19       354.19 o                         
   8   0  32      12050.51      11670.00       416.30 o                         
   2   2  32      94572.66      91502.22      1966.33 o                         
   4   2  32         93.71        117.22       111.31 o                         
   6   2  32       3698.45       3673.58       135.95 o                         
   8   2  32        705.09        690.57       123.70 o                         
  10   2  32         74.20        140.71       136.35 o                         
   0   4  32      40603.13      43007.11      1114.72 o                         
   2   4  32       2974.67       3728.81       102.92 o                         
   4   4  32      13488.20      12470.75       392.09 o                         
   6   4  32       1667.15       1960.72       104.54 o                         
   8   4  32       9281.03       8649.16       218.12 o                         
  10   4  32         26.15        218.96       124.66 o                         
   2   6  32      26542.43      27543.92       522.61 o                         
   4   6  32       3990.57       4415.52       172.90 o                         
   6   6  32        961.33        893.26        95.24 o                         
   8   6  32          5.46        -64.22       104.01 o                         
  10   6  32        572.24        848.86       140.18 o                         
   0   8  32       1589.61       1247.57        92.97 o                         
   2   8  32       6601.94       7297.84       158.84 o                         
   4   8  32      60952.61      59378.66      1495.35 o                         
   6   8  32      10674.35      10312.29       226.08 o                         
   8   8  32       1027.07        933.91       109.78 o                         
   2  10  32      21970.86      22515.79       437.76 o                         
   4  10  32      14981.80      14771.14       380.27 o                         
   6  10  32       3796.16       3828.54       127.57 o                         
   8  10  32        295.11        175.87       104.90 o                         
   0  12  32        992.02       1222.84        94.24 o                         
   2  12  32      15945.05      16770.97       332.88 o                         
   4  12  32      43661.33      41721.29       913.25 o                         
   6  12  32       2326.42       2171.25       114.56 o                         
   8  12  32       1455.66       1496.88       120.79 o                         
   2  14  32      15310.52      14886.10       367.25 o                         
   4  14  32        492.05        503.70        96.09 o                         
   6  14  32       6821.24       6646.18       197.45 o                         
   8  14  32        263.13        263.43       123.24 o                         
   0  16  32        479.38        589.04       115.72 o                         
   2  16  32       4771.64       5295.92       162.64 o                         
   4  16  32       9097.36       8797.42       230.77 o                         
   6  16  32       1724.85       1839.68       122.34 o                         
   2  18  32      12294.06      12535.06       335.09 o                         
   4  18  32      14177.08      13538.21       340.97 o                         
   6  18  32        673.91        500.61       111.19 o                         
   0  20  32        207.28        348.27       124.41 o                         
   2  20  32       1777.35       1993.04       102.21 o                         
   4  20  32       1401.40       1193.03        95.90 o                         
   2  22  32       9464.04       9376.16       272.87 o                         
   1   1  33        290.67        497.65        69.75 o                         
   3   1  33      21671.07      19950.73       461.86 o                         
   5   1  33        628.53        661.45       102.68 o                         
   7   1  33        643.99        657.44       114.32 o                         
   9   1  33        571.88        466.54       129.58 o                         
   1   3  33        909.13       1512.44        77.04 o                         
   3   3  33      17803.20      16316.84       361.47 o                         
   5   3  33       6652.61       6344.67       195.78 o                         
   7   3  33       5194.15       5290.84       163.37 o                         
   9   3  33      10610.99      10664.77       268.42 o                         
   1   5  33      12156.08      13524.08       272.03 o                         
   3   5  33       1127.31        735.58        76.39 o                         
   5   5  33        783.33        985.27       109.43 o                         
   7   5  33        159.77        138.99        98.27 o                         
   9   5  33        173.87        245.64       116.24 o                         
   1   7  33       7659.14       8418.15       179.98 o                         
   3   7  33      10721.32       9565.71       221.58 o                         
   5   7  33      16832.12      15716.41       397.67 o                         
   7   7  33       2993.96       3189.24       124.61 o                         
   9   7  33       5080.86       5052.83       161.24 o                         
   1   9  33       5656.31       6750.10       147.47 o                         
   3   9  33       1725.76       2163.26       103.53 o                         
   5   9  33        472.16        470.33       106.82 o                         
   7   9  33       1371.92       1230.73       104.51 o                         
   9   9  33         29.84        106.09       114.86 o                         
   1  11  33       8829.85       9409.93       200.09 o                         
   3  11  33       8217.93       8969.97       216.17 o                         
   5  11  33       1977.74       1861.17       111.12 o                         
   7  11  33      21047.55      20616.90       412.16 o                         
   9  11  33       2765.89       3307.85       142.17 o                         
   1  13  33       7603.44       9576.88       227.27 o                         
   3  13  33       8957.67       8491.85       242.84 o                         
   5  13  33        352.30        305.41       100.30 o                         
   7  13  33         20.03         40.02       106.67 o                         
   1  15  33          6.93        -32.31        75.47 o                         
   3  15  33       1339.69       1193.13       119.34 o                         
   5  15  33      11843.01      10915.73       287.06 o                         
   7  15  33       3058.03       3226.49       149.49 o                         
   1  17  33      17722.74      16400.13       387.94 o                         
   3  17  33        192.10        410.59        89.08 o                         
   5  17  33        675.31        532.92       106.95 o                         
   7  17  33        281.29        388.86       110.46 o                         
   1  19  33       2558.08       2739.27       102.78 o                         
   3  19  33       1648.78       1740.63        96.62 o                         
   5  19  33       4830.55       4220.13       149.84 o                         
   1  21  33       5203.07       5839.11       198.72 o                         
   3  21  33       2639.23       2773.96       107.96 o                         
   2   0  34      10722.28      12529.07       407.64 o                         
   6   0  34      99582.38      93693.41      2795.61 o                         
  10   0  34        775.99        850.62       289.95 o                         
   0   2  34     270414.38     269268.53      8329.82 o                         
   2   2  34      16155.71      17791.82       394.12 o                         
   4   2  34       3540.55       3075.57       226.05 o                         
   6   2  34       1847.96       1444.09       116.93 o                         
   8   2  34       3706.56       3113.56       148.16 o                         
  10   2  34        298.93        218.73       140.23 o                         
   2   4  34       8420.94      10391.86       215.99 o                         
   4   4  34        614.95        648.82       110.87 o                         
   6   4  34      63437.98      62587.20      1208.89 o                         
   8   4  34       3859.83       3751.38       143.13 o                         
  10   4  34        171.13        381.59       145.98 o                         
   0   6  34     155082.03     156150.05      4012.44 o                         
   2   6  34         93.34        111.04        62.86 o                         
   4   6  34          6.83        -40.92       103.61 o                         
   6   6  34       7251.68       6238.21       161.07 o                         
   8   6  34        667.21        596.09       108.41 o                         
  10   6  34        434.43        414.92       142.21 o                         
   2   8  34       1040.29       1150.32        72.49 o                         
   4   8  34      15692.68      15031.42       363.62 o                         
   6   8  34      27356.56      26966.69       514.55 o                         
   8   8  34       3275.79       2875.28       128.07 o                         
   0  10  34      90370.39      88585.41      2282.42 o                         
   2  10  34       5806.60       6217.84       161.65 o                         
   4  10  34        434.56        339.02        86.98 o                         
   6  10  34       6564.32       6427.44       169.09 o                         
   8  10  34       1033.23        832.97       109.32 o                         
   2  12  34       3392.39       3839.34       125.41 o                         
   4  12  34       3143.26       3570.20       121.81 o                         
   6  12  34      25165.87      25423.93       511.27 o                         
   8  12  34       1911.07       1708.56       123.67 o                         
   0  14  34      48370.51      46536.72      1529.74 o                         
   2  14  34       2195.10       2543.42       122.16 o                         
   4  14  34       3770.91       3868.56       141.63 o                         
   6  14  34      15239.75      14347.74       341.31 o                         
   8  14  34        719.54        691.27       128.10 o                         
   2  16  34        478.23        700.95        90.88 o                         
   4  16  34        646.03        676.08        91.29 o                         
   6  16  34       9381.59       9149.57       231.57 o                         
   0  18  34      11459.96      12112.68       446.86 o                         
   2  18  34      12433.29      12133.36       330.05 o                         
   4  18  34       3986.27       4146.99       158.74 o                         
   6  18  34       1768.33       1596.37       119.38 o                         
   2  20  34          8.95        -41.29        78.02 o                         
   4  20  34       2180.52       1831.13       105.95 o                         
   0  22  34       3854.90       4425.79       330.51 o                         
   2  22  34        829.23        831.98       102.94 o                         
   1   1  35        644.58        641.86        73.53 o                         
   3   1  35       5075.03       4523.55       139.35 o                         
   5   1  35      12913.24      12300.78       291.21 o                         
   7   1  35       2329.93       2039.24       129.70 o                         
   9   1  35       6745.42       6208.80       193.65 o                         
   1   3  35        209.12        272.64        72.86 o                         
   3   3  35       7309.38       7336.05       202.19 o                         
   5   3  35       8345.62       8381.97       208.65 o                         
   7   3  35         23.08        109.02       108.23 o                         
   9   3  35        158.61         52.13       125.93 o                         
   1   5  35         94.71         85.36        58.37 o                         
   3   5  35       2067.64       1681.99        91.98 o                         
   5   5  35      18005.46      16942.48       359.84 o                         
   7   5  35      12412.19      11068.17       244.26 o                         
   9   5  35       3262.60       3714.19       147.53 o                         
   1   7  35      11367.21      13267.46       255.15 o                         
   3   7  35        318.24        328.03        86.57 o                         
   5   7  35         89.85        218.09        99.51 o                         
   7   7  35       1358.39       1323.38       108.75 o                         
   9   7  35        301.14        418.52       116.36 o                         
   1   9  35      32620.37      29499.71       566.48 o                         
   3   9  35       2127.06       1994.58       108.96 o                         
   5   9  35       1803.61       2190.05       115.89 o                         
   7   9  35       3712.56       3293.87       126.49 o                         
   9   9  35       1836.38       1901.80       126.27 o                         
   1  11  35       1068.29       1483.26        74.28 o                         
   3  11  35      10459.95      10417.80       259.84 o                         
   5  11  35       1758.64       1946.98       119.72 o                         
   7  11  35       1000.27       1033.35       105.82 o                         
   9  11  35       6907.67       8224.40       213.55 o                         
   1  13  35      22707.25      20565.46       505.26 o                         
   3  13  35       8482.08       7844.89       239.33 o                         
   5  13  35       9797.43       9581.01       259.65 o                         
   7  13  35        928.19        691.70       120.39 o                         
   1  15  35       1772.82       2288.43       104.64 o                         
   3  15  35          4.84         -0.16        85.72 o                         
   5  15  35         32.03         29.30        99.13 o                         
   7  15  35      10079.88       9111.12       245.22 o                         
   1  17  35        967.09       1160.36        86.74 o                         
   3  17  35       6558.41       6738.51       178.81 o                         
   5  17  35       2885.22       2692.35       133.19 o                         
   1  19  35        553.77        519.90        84.23 o                         
   3  19  35         66.52        118.03        81.65 o                         
   5  19  35       6207.60       6252.34       190.02 o                         
   1  21  35        668.98        971.65        91.97 o                         
   3  21  35        120.17         63.56        80.37 o                         
   0   0  36      12512.58      13921.44       838.81 o                         
   4   0  36      29575.18      29076.92      1384.24 o                         
   8   0  36      12572.51      12889.16       453.38 o                         
   2   2  36      42148.05      37997.14       829.17 o                         
   4   2  36       4697.18       4966.93       264.78 o                         
   6   2  36          8.61        -22.80       102.18 o                         
   8   2  36       1316.26       1203.72       126.46 o                         
  10   2  36         40.87         21.76       172.48 o                         
   0   4  36       7799.03       9845.87       310.07 o                         
   2   4  36       7490.88       8229.33       176.84 o                         
   4   4  36      16019.77      15114.84       493.81 o                         
   6   4  36       5341.04       4461.63       142.86 o                         
   8   4  36       9266.00       9060.56       222.35 o                         
  10   4  36        291.04        489.44       169.15 o                         
   2   6  36      36055.64      32875.26       665.38 o                         
   4   6  36       2692.94       2324.50       115.71 o                         
   6   6  36         16.43        105.44        94.00 o                         
   8   6  36        917.57        594.34       112.41 o                         
   0   8  36       2516.19       3439.90       141.03 o                         
   2   8  36       4043.55       4876.94       137.48 o                         
   4   8  36       5658.77       5852.74       166.61 o                         
   6   8  36        718.01        760.75        96.05 o                         
   8   8  36       5250.29       5430.31       162.29 o                         
   2  10  36       8345.51       9227.25       218.13 o                         
   4  10  36       4856.85       4846.76       139.31 o                         
   6  10  36        224.27        177.39        94.19 o                         
   8  10  36        122.15        178.86       106.98 o                         
   0  12  36       3588.15       4925.76       218.76 o                         
   2  12  36          8.76         37.30        76.17 o                         
   4  12  36       8523.41       7732.95       192.27 o                         
   6  12  36       1431.42       1329.44       107.14 o                         
   8  12  36       4415.92       4426.64       158.60 o                         
   2  14  36       7698.52       8565.46       261.59 o                         
   4  14  36       9301.11       9048.80       231.86 o                         
   6  14  36       5796.96       5617.62       177.52 o                         
   8  14  36        945.46        913.20       122.14 o                         
   0  16  36       2754.32       3490.13       238.89 o                         
   2  16  36       5539.85       5518.67       174.86 o                         
   4  16  36       3520.12       3295.49       127.49 o                         
   6  16  36       1692.44       1359.76       111.78 o                         
   2  18  36       2249.63       2425.98       118.70 o                         
   4  18  36         66.47         62.61       100.14 o                         
   6  18  36        320.74        225.31       102.18 o                         
   0  20  36       3130.06       3555.02       166.78 o                         
   2  20  36       1299.43       1746.78        95.26 o                         
   4  20  36       4310.49       4212.78       141.76 o                         
   2  22  36          3.91        -76.95        76.95 o                         
   1   1  37      63356.09      68301.74      1472.42 o                         
   3   1  37       2393.59       1891.38       126.78 o                         
   5   1  37      28273.21      27908.46       609.67 o                         
   7   1  37       2727.57       2574.73       135.43 o                         
   9   1  37        365.98        175.20       126.93 o                         
   1   3  37       7740.41       6968.65       173.25 o                         
   3   3  37        831.45       1135.66       128.00 o                         
   5   3  37      17853.83      17490.10       382.84 o                         
   7   3  37       1180.20       1152.86       118.56 o                         
   9   3  37       1165.50       1197.92       132.91 o                         
   1   5  37      23432.18      23550.24       465.55 o                         
   3   5  37       1601.75       1761.60       120.72 o                         
   5   5  37      27661.41      26672.99       507.61 o                         
   7   5  37       2700.79       2845.13       125.67 o                         
   9   5  37         46.83         56.04       117.19 o                         
   1   7  37       1495.43       1679.77        77.58 o                         
   3   7  37       3129.72       3189.23       130.01 o                         
   5   7  37      22422.78      21048.87       429.03 o                         
   7   7  37         80.92         48.47       100.30 o                         
   9   7  37        870.48        785.42       119.58 o                         
   1   9  37      93041.30      91522.91      1851.87 o                         
   3   9  37         16.74         79.00        90.20 o                         
   5   9  37       2258.41       2063.82       111.45 o                         
   7   9  37       1695.41       1695.36       110.81 o                         
   9   9  37        204.21        237.44       116.98 o                         
   1  11  37       2401.28       2310.40        90.75 o                         
   3  11  37       6582.81       6564.38       187.12 o                         
   5  11  37        644.99        699.99       100.17 o                         
   7  11  37       4027.84       3688.69       135.02 o                         
   1  13  37      22276.09      22107.17       631.15 o                         
   3  13  37      15649.65      14928.23       372.55 o                         
   5  13  37      16928.50      14786.79       370.37 o                         
   7  13  37        177.37        156.48       112.34 o                         
   1  15  37       4828.38       5558.55       189.70 o                         
   3  15  37       4683.63       4443.55       139.01 o                         
   5  15  37       7677.74       7707.83       226.28 o                         
   7  15  37        697.85        689.98       117.32 o                         
   1  17  37       8481.44       8756.89       243.51 o                         
   3  17  37        288.09        245.91        83.97 o                         
   5  17  37       4104.78       3896.66       160.31 o                         
   1  19  37       2839.97       3075.38       116.27 o                         
   3  19  37         21.84         95.64        82.22 o                         
   5  19  37       2040.91       2409.19       123.76 o                         
   1  21  37       4645.74       4773.98       138.08 o                         
   3  21  37         12.93         63.08        81.04 o                         
   2   0  38      10430.58      11199.70       380.77 o                         
   6   0  38       1939.69       1903.32       174.79 o                         
  10   0  38       2963.08       2687.69       306.40 o                         
   0   2  38     148492.89     153225.53      4749.69 o                         
   2   2  38       7891.76       8331.70       206.47 o                         
   4   2  38      85727.12      85477.42      2141.96 o                         
   6   2  38       5728.49       5053.69       162.61 o                         
   8   2  38         70.80        -94.45       122.73 o                         
  10   2  38         60.50        251.58       194.81 o                         
   2   4  38       1059.87       1502.30        87.20 o                         
   4   4  38      17034.73      16806.32       419.04 o                         
   6   4  38        393.41        336.82        99.10 o                         
   8   4  38         10.52         -7.39       111.44 o                         
  10   4  38       2022.06       2239.27       198.30 o                         
   0   6  38      52348.80      52882.16      1415.90 o                         
   2   6  38         31.02         55.06        79.19 o                         
   4   6  38      19632.98      18836.46       445.35 o                         
   6   6  38      31051.33      30266.58       581.87 o                         
   8   6  38        255.63        193.35       111.24 o                         
   2   8  38      14727.81      14838.36       389.19 o                         
   4   8  38      11899.30      11627.94       287.11 o                         
   6   8  38        437.61        303.80        96.39 o                         
   8   8  38        273.76        498.19       112.10 o                         
   0  10  38      10613.59      12550.45       390.85 o                         
   2  10  38      13676.57      15172.36       374.70 o                         
   4  10  38       1309.44       1093.42        97.03 o                         
   6  10  38         42.71        192.65       100.33 o                         
   8  10  38         35.67         48.18       107.82 o                         
   2  12  38      26978.98      27769.24       614.31 o                         
   4  12  38      11181.17      10250.62       252.46 o                         
   6  12  38       6435.26       5302.00       162.00 o                         
   8  12  38        195.83        275.96       115.84 o                         
   0  14  38       6744.14       7268.53       378.64 o                         
   2  14  38      26312.65      25198.17       634.11 o                         
   4  14  38       8773.87       8148.19       212.70 o                         
   6  14  38       1450.06       1054.09       115.86 o                         
   2  16  38       7893.30       8746.72       218.89 o                         
   4  16  38       3106.19       2796.57       117.82 o                         
   6  16  38       4559.58       3917.62       145.98 o                         
   0  18  38      22234.21      20187.16       760.42 o                         
   2  18  38       8757.58       9147.81       251.75 o                         
   4  18  38        740.83        722.12       105.18 o                         
   2  20  38       1665.98       1843.32        95.07 o                         
   4  20  38       9271.54       9316.83       271.90 o                         
   0  22  38       2399.61       1970.19       130.66 o                         
   1   1  39      13470.70      14253.67       324.19 o                         
   3   1  39      50275.60      45060.36      4739.69 o                         
   5   1  39       2988.17       2832.54       141.64 o                         
   7   1  39         11.12         53.62       111.31 o                         
   9   1  39       2306.74       2109.39       145.46 o                         
   1   3  39      12354.93      13620.66       311.28 o                         
   3   3  39      24913.89      23358.59       760.55 o                         
   5   3  39        318.42        206.86       101.15 o                         
   7   3  39       1503.59       1535.17       121.17 o                         
   9   3  39       1651.65       1456.48       133.43 o                         
   1   5  39       4709.43       6858.55       168.27 o                         
   3   5  39      42161.57      39731.88      1043.51 o                         
   5   5  39          5.82        -25.04        88.19 o                         
   7   5  39         20.88         13.19       104.35 o                         
   9   5  39       1119.99       1536.57       129.59 o                         
   1   7  39       6599.59       7394.99       179.50 o                         
   3   7  39      53318.01      53544.24      1162.47 o                         
   5   7  39       9195.67       8400.81       198.68 o                         
   7   7  39       4325.50       4137.53       140.81 o                         
   9   7  39       3428.06       3471.13       145.33 o                         
   1   9  39      11269.21      12438.61       322.09 o                         
   3   9  39      26152.76      25932.25       543.14 o                         
   5   9  39      39954.07      38146.21       734.12 o                         
   7   9  39        123.92        155.75       100.99 o                         
   9   9  39       1271.98       1714.51       134.05 o                         
   1  11  39       7993.55       9564.88       255.90 o                         
   3  11  39      29974.09      30527.08       601.40 o                         
   5  11  39       2926.26       3003.47       119.90 o                         
   7  11  39         24.77        -58.67       103.87 o                         
   1  13  39       2255.45       2715.86       132.57 o                         
   3  13  39      15620.88      15822.99       382.26 o                         
   5  13  39         53.15         89.94       104.03 o                         
   7  13  39       3223.87       2588.43       135.68 o                         
   1  15  39        783.73        842.88        86.32 o                         
   3  15  39      42244.07      40108.46       840.78 o                         
   5  15  39       1415.13       1011.70       109.94 o                         
   7  15  39       5107.46       4169.67       152.64 o                         
   1  17  39       1351.70       1388.09        92.46 o                         
   3  17  39       5321.20       5163.15       162.37 o                         
   5  17  39        516.92        397.78       112.87 o                         
   1  19  39        492.69        434.76        75.25 o                         
   3  19  39       4595.20       4148.97       134.26 o                         
   5  19  39        823.78        742.37        99.28 o                         
   1  21  39        889.60        884.16        82.77 o                         
   3  21  39       2768.72       2667.99       109.79 o                         
   0   0  40     227849.64     229566.28      8883.79 o                         
   4   0  40      25257.59      24579.28       685.03 o                         
   8   0  40       1163.16       1130.26       191.66 o                         
   2   2  40       1344.63       1623.11       124.00 o                         
   4   2  40       4843.21       4330.81       142.90 o                         
   6   2  40      33742.82      32034.63       671.38 o                         
   8   2  40         30.44         48.40       127.74 o                         
   0   4  40     108355.71     102181.35      2919.55 o                         
   2   4  40       8479.64       8689.38       281.04 o                         
   4   4  40       8534.34       8708.08       215.72 o                         
   6   4  40       2781.47       2639.98       120.50 o                         
   8   4  40       2889.21       2868.54       137.88 o                         
   2   6  40       5824.94       6094.82       188.22 o                         
   4   6  40      12490.85      10991.61       268.37 o                         
   6   6  40      16825.88      16545.39       338.37 o                         
   8   6  40          5.10       -101.58       109.32 o                         
   0   8  40     173885.19     173633.56      5648.28 o                         
   2   8  40      10159.67       9786.99       281.16 o                         
   4   8  40       1370.85       1467.30       108.01 o                         
   6   8  40       3261.09       2784.29       115.91 o                         
   8   8  40       1925.43       1576.69       119.15 o                         
   2  10  40        118.91         45.78        75.25 o                         
   4  10  40       9387.58       8467.22       224.02 o                         
   6  10  40       4410.01       4644.82       146.76 o                         
   8  10  40        348.34        361.62       112.22 o                         
   0  12  40      40130.07      38156.46      1203.40 o                         
   2  12  40       6049.69       6671.17       167.44 o                         
   4  12  40       5170.72       5198.96       163.58 o                         
   6  12  40       1170.28       1028.58       134.46 o                         
   8  12  40         13.64       -117.52       117.52 o                         
   2  14  40       1037.25       1151.44        90.83 o                         
   4  14  40        572.92        561.80       102.84 o                         
   6  14  40      16456.09      15118.50       344.63 o                         
   0  16  40      33078.36      31124.50       945.71 o                         
   2  16  40        102.74        239.23        76.00 o                         
   4  16  40       5954.00       5649.34       178.50 o                         
   6  16  40       1938.03       1882.17       120.14 o                         
   2  18  40          2.88        -90.51        90.51 o                         
   4  18  40       3395.14       3363.00       136.11 o                         
   0  20  40      11586.51      12325.74       392.41 o                         
   2  20  40       1330.52       1508.79        92.00 o                         
   4  20  40        142.27        220.65        91.50 o                         
   1   1  41      17056.28      17066.82       466.37 o                         
   3   1  41       9749.09       9869.25       392.29 o                         
   5   1  41       8771.80       7840.42       213.70 o                         
   7   1  41       2035.13       1605.69       123.19 o                         
   9   1  41       2642.09       2541.31       146.15 o                         
   1   3  41      24405.77      22255.15       578.36 o                         
   3   3  41       4507.11       4288.10       280.47 o                         
   5   3  41       5336.77       4933.72       156.57 o                         
   7   3  41       1009.37        872.77       119.12 o                         
   9   3  41       1490.16       1549.90       137.06 o                         
   1   5  41      25400.36      26261.66       720.20 o                         
   3   5  41       3351.57       3600.05       154.29 o                         
   5   5  41      11018.99      10125.77       229.04 o                         
   7   5  41       1865.37       1664.87       114.32 o                         
   9   5  41        972.09       1070.22       126.66 o                         
   1   7  41      42446.05      39288.28       918.99 o                         
   3   7  41        575.95        480.32        89.38 o                         
   5   7  41       1514.28       1578.41        99.81 o                         
   7   7  41         11.63       -102.00       102.00 o                         
   9   7  41         96.35        238.57       119.55 o                         
   1   9  41         70.96        -64.79        76.57 o                         
   3   9  41       3626.25       3687.47       123.27 o                         
   5   9  41       5643.86       6115.64       162.86 o                         
   7   9  41         41.72        -37.02       103.75 o                         
   9   9  41       2585.63       2728.52       145.95 o                         
   1  11  41      18565.04      17259.84       413.37 o                         
   3  11  41      13222.22      12263.98       263.72 o                         
   5  11  41       3999.41       3958.18       130.72 o                         
   7  11  41       3270.13       2844.07       129.19 o                         
   1  13  41        405.83        277.42        84.95 o                         
   3  13  41        137.78        150.11        89.88 o                         
   5  13  41       6385.14       6335.89       187.23 o                         
   7  13  41       7597.35       7343.24       207.51 o                         
   1  15  41       6903.63       8524.53       203.77 o                         
   3  15  41      22640.79      19745.39       415.72 o                         
   5  15  41       4925.69       4556.90       151.47 o                         
   7  15  41        308.74        330.22       110.76 o                         
   1  17  41        131.98        226.11        82.24 o                         
   3  17  41       1022.15        620.59        87.71 o                         
   5  17  41        337.65        304.72       108.26 o                         
   1  19  41       4862.56       5715.90       153.07 o                         
   3  19  41       2285.84       2359.88       108.32 o                         
   1  21  41        316.63        387.86        79.38 o                         
   6   0  42       8792.81       7293.75       273.65 o                         
   0   2  42      20627.41      22101.98       896.87 o                         
   2   2  42       8001.47       8156.18       563.12 o                         
   4   2  42       1310.35       1124.33       101.85 o                         
   6   2  42        502.42        499.62       107.30 o                         
   8   2  42      18277.73      19006.57       432.86 o                         
   2   4  42      57855.13      55869.29      1366.56 o                         
   4   4  42       3736.90       3463.07       117.27 o                         
   6   4  42        131.34        -40.53       101.24 o                         
   8   4  42         40.88        -65.02       120.63 o                         
   0   6  42      69517.59      74418.84      2443.26 o                         
   2   6  42       4111.99       4302.62       144.50 o                         
   4   6  42       7607.52       7256.83       179.95 o                         
   6   6  42          5.06        -53.49        94.68 o                         
   8   6  42      10714.66      11777.84       267.80 o                         
   2   8  42       5547.37       6237.83       161.88 o                         
   4   8  42        182.12         95.96        92.09 o                         
   6   8  42      10113.57       9155.75       210.77 o                         
   8   8  42       3841.98       3411.72       140.63 o                         
   0  10  42        375.13        544.78       107.36 o                         
   2  10  42       8632.83       8438.13       189.23 o                         
   4  10  42      45739.39      43115.47       887.11 o                         
   6  10  42         37.61         54.11        94.58 o                         
   8  10  42       2055.60       2462.00       130.68 o                         
   2  12  42       1643.97       1523.33        85.42 o                         
   4  12  42       5982.53       5861.38       177.56 o                         
   6  12  42         46.09         68.78       103.77 o                         
   8  12  42         60.18        -35.33       121.80 o                         
   0  14  42         74.25        334.62       113.80 o                         
   2  14  42      29686.22      26710.75       570.88 o                         
   4  14  42      53380.63      49934.87      1102.31 o                         
   6  14  42        337.26        282.90       117.79 o                         
   2  16  42      10037.55       9778.28       231.39 o                         
   4  16  42       5403.08       5145.28       170.05 o                         
   6  16  42       2025.49       1748.14       120.55 o                         
   0  18  42        664.70        497.30       138.15 o                         
   2  18  42        595.98        838.82       104.85 o                         
   4  18  42       4669.25       4155.84       188.63 o                         
   2  20  42       1033.93       1428.47        98.59 o                         
   1   1  43      29020.39      28495.62      1229.19 o                         
   3   1  43      10675.82      10589.88       263.99 o                         
   5   1  43       9936.43       9512.52       234.95 o                         
   7   1  43       3036.06       2835.13       137.84 o                         
   9   1  43        146.16         78.79       128.56 o                         
   1   3  43       1883.20       1816.99       133.93 o                         
   3   3  43        226.83        251.48       118.03 o                         
   5   3  43      16375.28      14516.90       343.23 o                         
   7   3  43       2686.55       1962.00       126.26 o                         
   9   3  43       1019.04       1000.66       134.28 o                         
   1   5  43      21561.46      20896.36       562.72 o                         
   3   5  43      14438.62      14831.09       365.98 o                         
   5   5  43      36678.70      34489.29       658.66 o                         
   7   5  43        193.71        223.99       104.75 o                         
   9   5  43        172.88        276.13       123.95 o                         
   1   7  43         69.06        -44.14        76.25 o                         
   3   7  43       6195.63       6300.61       194.10 o                         
   5   7  43      23624.12      21765.59       422.79 o                         
   7   7  43       2327.77       2410.17       123.25 o                         
   9   7  43        189.29        238.19       128.09 o                         
   1   9  43       8145.56       9378.26       211.86 o                         
   3   9  43       1912.02       1785.76       109.62 o                         
   5   9  43      11494.69      10446.83       226.70 o                         
   7   9  43        251.78        470.03       107.53 o                         
   1  11  43      21583.10      21229.85       420.31 o                         
   3  11  43          7.70        -40.92        86.53 o                         
   5  11  43       5681.35       5059.20       144.21 o                         
   7  11  43        373.85        394.12       109.04 o                         
   1  13  43       2992.87       2646.39       118.76 o                         
   3  13  43        187.38        154.37        90.98 o                         
   5  13  43      16669.86      16301.34       364.38 o                         
   7  13  43       1957.46       2007.34       134.04 o                         
   1  15  43      29785.33      27484.49       595.86 o                         
   3  15  43       1242.22       1363.69        91.24 o                         
   5  15  43      10603.23       9474.19       264.04 o                         
   1  17  43        745.80        794.70        91.24 o                         
   3  17  43       2807.26       2890.61       118.61 o                         
   5  17  43       6812.98       6831.36       188.60 o                         
   1  19  43       9078.70      10431.95       311.29 o                         
   3  19  43         16.61          5.35        84.26 o                         
   1  21  43       1066.55       1314.55        93.96 o                         
   4   0  44      26141.42      24934.23       695.57 o                         
   8   0  44        880.54        731.47       176.11 o                         
   2   2  44       1865.19       2385.27       157.13 o                         
   4   2  44       3431.18       3248.71       126.68 o                         
   6   2  44      13869.90      11925.00       287.17 o                         
   8   2  44        316.93        309.54       128.47 o                         
   0   4  44      49849.08      49188.21      1700.50 o                         
   2   4  44       1023.06       1175.12       112.15 o                         
   4   4  44       9286.93       8570.43       203.96 o                         
   6   4  44       3013.84       3139.25       144.02 o                         
   8   4  44        591.48        741.00       123.87 o                         
   2   6  44       3967.29       4014.85       136.85 o                         
   4   6  44        331.12        280.18        84.00 o                         
   6   6  44       1760.62       1629.35       109.28 o                         
   8   6  44        273.41        249.21       114.81 o                         
   0   8  44      23413.83      23812.14       681.10 o                         
   2   8  44       4907.24       4863.87       142.45 o                         
   4   8  44       1878.35       1759.46        96.97 o                         
   6   8  44        784.33        594.50       101.03 o                         
   8   8  44        622.55        789.24       117.14 o                         
   2  10  44       6685.67       6507.51       215.09 o                         
   4  10  44       3866.57       3645.27       131.41 o                         
   6  10  44       1339.30       1508.39       110.26 o                         
   8  10  44        633.68        543.69       119.06 o                         
   0  12  44        112.81        308.68        98.12 o                         
   2  12  44       1762.35       1838.08        94.33 o                         
   4  12  44       7512.01       7434.33       215.48 o                         
   6  12  44       1702.99       1765.56       124.29 o                         
   2  14  44       7195.80       6966.64       189.10 o                         
   4  14  44      10051.07       9111.49       255.08 o                         
   6  14  44       3399.78       3192.58       145.10 o                         
   0  16  44      18640.20      17035.78       518.29 o                         
   2  16  44       3141.30       3153.86       112.23 o                         
   4  16  44       8807.87       7721.50       229.10 o                         
   6  16  44        262.55        487.60       110.71 o                         
   2  18  44       1272.54       1409.41       104.42 o                         
   4  18  44         51.23        120.17       102.11 o                         
   0  20  44         67.33        -94.90       114.19 o                         
   2  20  44        836.38        899.22        92.47 o                         
   1   1  45       9791.97      10906.20       405.01 o                         
   3   1  45      36933.59      35654.40       769.67 o                         
   5   1  45       6453.30       6094.62       177.94 o                         
   7   1  45        196.73         45.37       115.59 o                         
   9   1  45        368.62        423.38       134.16 o                         
   1   3  45      11023.43      10181.94       500.86 o                         
   3   3  45      28737.63      27031.60       603.42 o                         
   5   3  45        905.24        819.98       107.60 o                         
   7   3  45       1866.67       1550.24       124.68 o                         
   9   3  45        770.68       1028.80       135.91 o                         
   1   5  45        116.19        227.16        87.81 o                         
   3   5  45      36097.14      36059.01       717.97 o                         
   5   5  45       4588.47       3454.14       122.12 o                         
   7   5  45        520.97        634.09       112.37 o                         
   9   5  45       1034.33       1135.53       149.98 o                         
   1   7  45       2138.43       2228.34        97.21 o                         
   3   7  45       4014.53       3791.99       137.02 o                         
   5   7  45      11154.03      10045.39       223.02 o                         
   7   7  45       2967.17       2981.17       131.27 o                         
   1   9  45      19510.44      19190.57       404.46 o                         
   3   9  45       4274.00       4520.48       153.49 o                         
   5   9  45       1570.85       1594.77       102.51 o                         
   7   9  45        574.17        487.73       108.08 o                         
   1  11  45      13970.88      15201.63       310.61 o                         
   3  11  45       2369.78       2436.24       119.94 o                         
   5  11  45       2134.15       2237.51       109.06 o                         
   7  11  45         29.08        -34.75       107.26 o                         
   1  13  45       3206.21       3141.49       126.65 o                         
   3  13  45        143.52        103.80        99.13 o                         
   5  13  45       1906.21       1500.95       114.47 o                         
   7  13  45       2346.11       2034.14       138.55 o                         
   1  15  45      18043.14      16981.46       361.54 o                         
   3  15  45      12248.43      12483.01       296.29 o                         
   5  15  45         51.71        132.12        96.66 o                         
   1  17  45        888.60        475.36        83.81 o                         
   3  17  45      14293.85      13598.54       333.54 o                         
   5  17  45       1715.64       1566.93       116.92 o                         
   1  19  45        181.27         53.79        90.95 o                         
   3  19  45        573.48        842.82        94.44 o                         
   2   0  46       1944.48       1411.35       118.46 o                         
   6   0  46       3890.31       4422.31       212.00 o                         
   0   2  46     112138.72     114400.55      6818.81 o                         
   2   2  46       1834.76       1942.13        97.61 o                         
   4   2  46      37925.00      36028.79       749.12 o                         
   6   2  46       3833.75       3080.15       139.80 o                         
   8   2  46         27.67        -66.59       128.34 o                         
   2   4  46         16.06         17.55        91.80 o                         
   4   4  46      11702.93       9698.35       222.39 o                         
   6   4  46       8937.00       8518.44       219.20 o                         
   8   4  46       2339.69       2012.80       137.79 o                         
   0   6  46     136248.59     137088.39      4466.21 o                         
   2   6  46        422.58        432.92        90.91 o                         
   4   6  46       8397.19       7536.54       178.35 o                         
   6   6  46      11660.58       9541.42       221.68 o                         
   8   6  46         65.66          3.77       112.83 o                         
   2   8  46         19.52        125.49        87.43 o                         
   4   8  46        530.17        340.44        85.71 o                         
   6   8  46       3948.68       3811.73       134.99 o                         
   8   8  46       1344.69       1622.74       125.44 o                         
   0  10  46     106178.39     105636.85      2911.11 o                         
   2  10  46         12.42        116.57        87.43 o                         
   4  10  46       2001.48       1974.32       100.17 o                         
   6  10  46        266.02        300.14       101.42 o                         
   8  10  46         86.25         93.02       118.55 o                         
   2  12  46       3187.50       4006.22       142.10 o                         
   4  12  46          9.52         31.56        94.63 o                         
   6  12  46      11162.77      10507.49       263.51 o                         
   0  14  46      32775.05      29011.71       892.48 o                         
   2  14  46       3011.18       3438.50       133.73 o                         
   4  14  46        638.47        658.68       105.99 o                         
   6  14  46         44.16        -41.47       105.84 o                         
   2  16  46      23449.62      21020.94       446.69 o                         
   4  16  46         99.61        131.04        97.02 o                         
   0  18  46       7247.98       7236.23       315.88 o                         
   2  18  46         46.17          9.92        87.49 o                         
   4  18  46        741.61        652.19       107.30 o                         
   2  20  46         58.69        -80.39        80.39 o                         
   1   1  47      30792.00      29571.72       670.63 o                         
   3   1  47        476.88        670.35        94.91 o                         
   5   1  47      17926.66      16968.27       378.32 o                         
   7   1  47       1364.50       1220.37       146.96 o                         
   9   1  47       1202.09        993.40       169.23 o                         
   1   3  47      44916.15      45333.96      1266.32 o                         
   3   3  47       7062.22       7026.09       191.75 o                         
   5   3  47      13119.33      11831.73       287.29 o                         
   7   3  47        185.04         92.20       117.88 o                         
   9   3  47        656.83        419.80       158.11 o                         
   1   5  47      20694.89      20498.36       475.86 o                         
   3   5  47      26093.89      25547.15       502.90 o                         
   5   5  47       8774.52       8371.53       196.17 o                         
   7   5  47       3060.43       2783.28       134.12 o                         
   9   5  47        301.00        379.65       149.25 o                         
   1   7  47      13810.17      15927.62       384.94 o                         
   3   7  47       9951.92       8992.62       210.46 o                         
   5   7  47       5758.27       5865.20       157.36 o                         
   7   7  47        903.26        764.28       110.55 o                         
   1   9  47      34459.75      32916.02       726.57 o                         
   3   9  47        938.76        983.14        92.67 o                         
   5   9  47       7183.77       6880.11       173.19 o                         
   7   9  47       1023.72       1206.95       113.98 o                         
   1  11  47       8513.88      10006.84       227.37 o                         
   3  11  47       5178.95       5059.49       156.46 o                         
   5  11  47       2674.54       3116.12       121.94 o                         
   7  11  47       1938.32       1661.91       124.80 o                         
   1  13  47      20361.44      21435.60       495.52 o                         
   3  13  47        825.73        837.38       105.84 o                         
   5  13  47       4410.51       4482.56       182.91 o                         
   7  13  47          6.24        -70.69       120.32 o                         
   1  15  47       9277.15       9497.37       216.22 o                         
   3  15  47       1502.59       1631.00       112.86 o                         
   5  15  47       5038.46       5058.93       151.98 o                         
   1  17  47      27572.80      26546.20       577.13 o                         
   3  17  47       3448.95       3614.71       155.98 o                         
   5  17  47       1800.09       1825.31       132.03 o                         
   1  19  47       1816.06       2027.28       100.61 o                         
   3  19  47        446.12        364.65       102.01 o                         
   0   0  48      14968.78      15923.69       628.83 o                         
   4   0  48      22159.49      20571.44       569.57 o                         
   8   0  48       5831.36       5718.34       260.01 o                         
   2   2  48      70469.72      67725.89      1351.36 o                         
   4   2  48        398.34        487.84        97.72 o                         
   6   2  48        716.68        659.93       115.53 o                         
   8   2  48        140.81        117.97       129.71 o                         
   0   4  48      13526.29      13219.24       476.90 o                         
   2   4  48       9254.32       9924.60       224.10 o                         
   4   4  48      10061.00       9588.30       234.01 o                         
   6   4  48       1079.08       1088.30       114.82 o                         
   8   4  48      18553.96      17831.83       387.77 o                         
   2   6  48      18347.40      18176.91       378.89 o                         
   4   6  48       2769.57       2854.16       112.30 o                         
   6   6  48      10085.08       8645.35       205.45 o                         
   8   6  48         84.27         56.16       122.53 o                         
   0   8  48      12686.07      15036.11       571.57 o                         
   2   8  48        455.61        252.48        90.13 o                         
   4   8  48      11321.76      11018.48       235.81 o                         
   6   8  48        455.11        372.21       101.92 o                         
   8   8  48       4400.93       4517.13       159.51 o                         
   2  10  48      15971.49      17163.11       390.52 o                         
   4  10  48         14.68         51.68        88.23 o                         
   6  10  48        185.88        228.82       101.12 o                         
   0  12  48        343.98        433.03       116.30 o                         
   2  12  48          6.83        -85.90        91.83 o                         
   4  12  48       8100.16       7225.15       194.81 o                         
   6  12  48       1727.52       1705.58       120.26 o                         
   2  14  48       6316.18       6546.84       197.87 o                         
   4  14  48       6087.76       5579.39       206.13 o                         
   6  14  48          3.52        -20.69       108.22 o                         
   0  16  48      15416.47      15075.29       466.17 o                         
   2  16  48        472.45        559.72        92.83 o                         
   4  16  48       8075.11       7275.33       204.61 o                         
   2  18  48       4621.72       4712.87       153.57 o                         
   4  18  48         33.51         42.52       103.02 o                         
   0  20  48        860.37       1194.40       127.73 o                         
   1   1  49      27001.71      26731.80       572.79 o                         
   3   1  49       3639.24       3536.64       131.37 o                         
   5   1  49       9757.95       8236.94       216.83 o                         
   7   1  49          1.83       -120.78       120.78 o                         
   9   1  49       2221.79       2153.27       197.94 o                         
   1   3  49       9607.34      10970.96       260.60 o                         
   3   3  49       2099.61       2186.54       113.46 o                         
   5   3  49      13292.86      10733.98       267.10 o                         
   7   3  49       1836.47       2097.82       137.85 o                         
   1   5  49      12790.41      13816.52       294.30 o                         
   3   5  49        214.59        127.16        81.55 o                         
   5   5  49       8157.53       7206.40       178.99 o                         
   7   5  49        372.79        292.72       113.24 o                         
   1   7  49      18849.09      18644.91       438.13 o                         
   3   7  49        308.43        254.35        82.15 o                         
   5   7  49       3444.34       3114.87       120.08 o                         
   7   7  49         41.40         33.71       110.92 o                         
   1   9  49       6691.71       7799.74       213.21 o                         
   3   9  49      21587.89      20836.22       417.71 o                         
   5   9  49       3046.28       2863.74       117.17 o                         
   7   9  49         81.31       -108.70       108.70 o                         
   1  11  49      15464.19      15736.16       368.43 o                         
   3  11  49       2902.80       2570.09       108.33 o                         
   5  11  49       5435.48       5317.79       154.12 o                         
   7  11  49       2598.48       2679.67       140.18 o                         
   1  13  49       9595.86      10570.71       271.88 o                         
   3  13  49      13117.78      13408.77       304.41 o                         
   5  13  49       1380.27       1203.96       114.19 o                         
   1  15  49        380.52        584.78        87.36 o                         
   3  15  49       1450.43       1375.93       100.68 o                         
   5  15  49       3905.20       3871.34       135.23 o                         
   1  17  49      15151.77      16238.65       385.72 o                         
   3  17  49       2586.71       2412.47       125.94 o                         
   1  19  49        144.69        184.11        85.24 o                         
   2   0  50          8.45          6.27       108.18 o                         
   6   0  50      11062.11       9537.20       321.04 o                         
   0   2  50      52993.23      51502.93      1619.99 o                         
   2   2  50         24.13        -45.64        84.87 o                         
   4   2  50      26176.12      24745.23       509.67 o                         
   6   2  50        938.49        806.94       124.99 o                         
   8   2  50       2246.17       2086.33       145.71 o                         
   2   4  50        806.45        970.66        89.56 o                         
   4   4  50        245.92        415.18        98.42 o                         
   6   4  50      13921.57      12815.83       299.31 o                         
   8   4  50       1542.64       1309.98       136.04 o                         
   0   6  50        399.06        461.47       109.84 o                         
   2   6  50       7301.82       7697.08       177.08 o                         
   4   6  50       8310.62       7293.78       177.47 o                         
   6   6  50       4253.86       3512.72       133.04 o                         
   8   6  50        934.92       1016.98       123.75 o                         
   2   8  50         45.44          1.42        77.15 o                         
   4   8  50       6269.92       5936.70       154.98 o                         
   6   8  50       4604.53       4102.03       140.81 o                         
   8   8  50         65.14       -122.30       122.30 o                         
   0  10  50        135.59        135.46       115.86 o                         
   2  10  50       4609.02       5045.79       149.04 o                         
   4  10  50      24479.51      22903.72       443.03 o                         
   6  10  50       4414.59       3914.35       140.84 o                         
   2  12  50          8.15          0.35        91.49 o                         
   4  12  50       2258.92       2096.64       115.60 o                         
   6  12  50       6351.29       6537.52       236.32 o                         
   0  14  50      20320.43      20071.21       695.64 o                         
   2  14  50       3088.09       3423.54       156.52 o                         
   4  14  50       6874.90       6448.21       189.62 o                         
   6  14  50         55.18         75.50       108.73 o                         
   2  16  50         12.05        -76.61        96.88 o                         
   4  16  50       2630.90       2631.88       118.56 o                         
   0  18  50      15047.06      15303.80       501.78 o                         
   2  18  50       4431.08       4012.76       157.41 o                         
   1   1  51      15449.64      15779.44       344.89 o                         
   3   1  51      23279.16      21591.92       474.41 o                         
   5   1  51        377.49        145.44       104.38 o                         
   7   1  51        412.56        230.33       121.44 o                         
   1   3  51       1939.88       2083.47       104.19 o                         
   3   3  51      40786.53      40778.95       857.74 o                         
   5   3  51        542.55        326.27       106.38 o                         
   7   3  51       1493.63       1383.60       130.81 o                         
   1   5  51        451.13        643.38        78.82 o                         
   3   5  51      33136.83      31878.79       601.26 o                         
   5   5  51       5824.43       5741.43       161.02 o                         
   7   5  51         94.95         67.36       113.73 o                         
   1   7  51        864.63       1286.47        87.00 o                         
   3   7  51      26541.69      26338.37       509.39 o                         
   5   7  51       1037.71        838.56       101.22 o                         
   7   7  51       2738.71       2557.53       130.78 o                         
   1   9  51       9261.69      10258.08       234.85 o                         
   3   9  51      26854.01      25849.69       493.77 o                         
   5   9  51         82.98         55.71        96.02 o                         
   7   9  51        157.40        121.19       112.43 o                         
   1  11  51       4291.49       4357.33       141.66 o                         
   3  11  51      38552.96      37050.42       729.13 o                         
   5  11  51         29.74        -97.06        97.06 o                         
   7  11  51        302.70        294.64       120.84 o                         
   1  13  51       2144.50       1900.19       110.03 o                         
   3  13  51      18693.60      17781.45       406.98 o                         
   5  13  51       1339.98       1307.76       118.55 o                         
   1  15  51       1408.97       1597.44       103.27 o                         
   3  15  51      11690.37      11685.92       259.41 o                         
   5  15  51       1220.45       1201.90       109.07 o                         
   1  17  51       2382.46       2864.23       137.06 o                         
   3  17  51      11568.20      10940.72       277.84 o                         
   1  19  51         31.72         83.15        94.28 o                         
   0   0  52     105521.51     105775.36      3858.84 o                         
   4   0  52       7374.09       7607.94       258.43 o                         
   8   0  52        229.56        156.05       182.36 o                         
   2   2  52        415.87        233.65        88.53 o                         
   4   2  52      10232.12       8963.09       228.27 o                         
   6   2  52       7356.53       6986.77       200.28 o                         
   8   2  52         31.56         16.80       130.96 o                         
   0   4  52      48673.17      49320.35      1377.73 o                         
   2   4  52         86.61        167.58        86.53 o                         
   4   4  52       3062.59       2674.16       126.05 o                         
   6   4  52       4208.58       3605.03       143.59 o                         
   8   4  52        604.25        446.65       145.35 o                         
   2   6  52        138.49        101.26        77.78 o                         
   4   6  52        726.75        515.42        92.72 o                         
   6   6  52       7873.17       6971.47       186.37 o                         
   8   6  52        142.92         63.23       127.12 o                         
   0   8  52      34339.02      35266.61       961.62 o                         
   2   8  52       7158.47       7022.82       167.59 o                         
   4   8  52       3764.77       3524.21       122.16 o                         
   6   8  52         88.61         54.83       103.51 o                         
   2  10  52         41.71         41.02        81.02 o                         
   4  10  52       9824.23       8578.28       199.30 o                         
   6  10  52       5899.03       5480.97       164.95 o                         
   0  12  52      26074.55      24239.43       874.10 o                         
   2  12  52       1964.87       2119.23       114.21 o                         
   4  12  52       2038.38       1881.05       117.13 o                         
   6  12  52       2393.31       2418.10       134.88 o                         
   2  14  52       4381.48       4593.86       157.27 o                         
   4  14  52       4599.89       4165.96       144.28 o                         
   0  16  52      13240.63      14448.41       565.43 o                         
   2  16  52       6245.38       6566.16       183.82 o                         
   4  16  52        685.89        726.39       100.70 o                         
   2  18  52       3756.46       3064.04       145.30 o                         
   1   1  53      28658.30      27641.22       559.77 o                         
   3   1  53        400.70        347.04        98.59 o                         
   5   1  53       2204.26       2417.41       126.73 o                         
   7   1  53        654.21        460.42       122.68 o                         
   1   3  53      74232.59      73448.47      1466.42 o                         
   3   3  53       9140.38       9156.05       230.92 o                         
   5   3  53       3148.82       3157.67       132.43 o                         
   7   3  53       9692.69       8243.35       233.21 o                         
   1   5  53        130.16        245.18        77.20 o                         
   3   5  53      11166.88      10854.09       235.30 o                         
   5   5  53      12076.08      10331.23       235.48 o                         
   7   5  53        275.67        211.39       113.78 o                         
   1   7  53      73603.68      75682.51      1387.70 o                         
   3   7  53       1346.69       1431.96        93.50 o                         
   5   7  53       8747.35       8064.35       193.73 o                         
   7   7  53         18.38        -95.90       110.42 o                         
   1   9  53       1528.65       1668.65        92.23 o                         
   3   9  53      15369.94      14614.79       295.16 o                         
   5   9  53       4930.39       4904.87       147.32 o                         
   7   9  53       1270.37       1337.07       119.33 o                         
   1  11  53      35773.08      36182.05       698.47 o                         
   3  11  53        904.58        829.04        91.78 o                         
   5  11  53       8183.51       7962.72       203.86 o                         
   1  13  53      19169.00      18028.20       402.01 o                         
   3  13  53       3980.47       4146.69       152.03 o                         
   5  13  53       5124.72       5324.88       175.02 o                         
   1  15  53       4050.64       4934.22       149.13 o                         
   3  15  53        132.87        218.30        89.66 o                         
   5  15  53       2543.37       2552.66       120.53 o                         
   1  17  53      14050.73      15172.09       406.41 o                         
   3  17  53        567.88        744.58       101.97 o                         
   2   0  54      60578.31      57819.96      1505.23 o                         
   6   0  54        514.81        254.81       163.56 o                         
   0   2  54      30034.02      28703.64       925.31 o                         
   2   2  54      25946.54      26117.45       563.98 o                         
   4   2  54         25.84         63.02       102.81 o                         
   6   2  54        393.00        384.93       120.15 o                         
   8   2  54       8956.61       8034.67       251.08 o                         
   2   4  54       9409.68       9332.23       228.55 o                         
   4   4  54       7573.59       6982.05       210.18 o                         
   6   4  54        337.03         62.24       114.47 o                         
   8   4  54       1723.38       1578.03       161.40 o                         
   0   6  54      23559.65      22971.87       623.17 o                         
   2   6  54       1701.63       2008.99        96.15 o                         
   4   6  54       8701.07       8318.86       195.90 o                         
   6   6  54        316.59        145.56       106.61 o                         
   8   6  54        629.28        604.63       146.81 o                         
   2   8  54       9121.47       9346.83       207.23 o                         
   4   8  54         25.05         52.95        91.72 o                         
   6   8  54        392.42        421.20       107.28 o                         
   0  10  54       3484.32       4394.15       188.56 o                         
   2  10  54          5.05         -9.66        79.86 o                         
   4  10  54       2914.71       3164.47       119.37 o                         
   6  10  54         47.83        201.64       105.84 o                         
   2  12  54      19473.26      18139.21       421.14 o                         
   4  12  54        912.49        738.59       106.39 o                         
   6  12  54        306.74        342.90       117.85 o                         
   0  14  54       9575.10       9373.45       355.68 o                         
   2  14  54       2296.33       2421.40       118.27 o                         
   4  14  54       2006.02       2341.11       120.30 o                         
   2  16  54       5749.45       6404.17       175.13 o                         
   4  16  54        434.77        437.23       100.68 o                         
   0  18  54      14288.69      14678.97       617.56 o                         
   2  18  54        607.17        264.97        97.23 o                         
   1   1  55      41415.32      41353.09       822.96 o                         
   3   1  55        981.57        845.81       100.68 o                         
   5   1  55        157.67        298.68       111.31 o                         
   7   1  55       1939.20       1864.45       136.30 o                         
   1   3  55       1031.11       1201.24        96.11 o                         
   3   3  55        935.06        754.86       100.72 o                         
   5   3  55          8.18         39.41       106.86 o                         
   7   3  55         50.05         83.73       124.45 o                         
   1   5  55       6666.97       7487.90       175.82 o                         
   3   5  55       8676.27       8111.88       189.43 o                         
   5   5  55       1390.42       1513.69       110.71 o                         
   7   5  55       2821.77       2127.31       130.15 o                         
   1   7  55      11335.83      12741.89       263.00 o                         
   3   7  55        324.37        225.33        86.69 o                         
   5   7  55       1803.84       1703.18       110.08 o                         
   7   7  55        216.19        366.61       115.05 o                         
   1   9  55        125.69        369.70        79.62 o                         
   3   9  55        270.34        362.70        87.60 o                         
   5   9  55       6487.86       6594.79       173.14 o                         
   7   9  55       1595.87       1356.20       128.09 o                         
   1  11  55       9710.75      10835.04       237.89 o                         
   3  11  55       1489.61       1442.02       100.91 o                         
   5  11  55        368.58        232.62       105.78 o                         
   1  13  55       2907.46       2742.81       117.73 o                         
   3  13  55          8.00        -58.26        99.63 o                         
   5  13  55       3650.64       3569.63       144.47 o                         
   1  15  55      20347.97      18720.07       400.17 o                         
   3  15  55         30.11          8.57        88.25 o                         
   1  17  55         20.13        -19.69        88.90 o                         
   3  17  55        165.52         90.57        96.94 o                         
   0   0  56     144928.92     149142.81      5808.55 o                         
   4   0  56       6561.08       5160.75       211.15 o                         
   8   0  56       2328.96       2364.97       311.36 o                         
   2   2  56       3230.26       3148.67       127.53 o                         
   4   2  56       1781.07       1778.57       119.31 o                         
   6   2  56      12074.20      11653.12       288.34 o                         
   8   2  56        164.98        247.40       174.71 o                         
   0   4  56      16079.85      17646.42       596.44 o                         
   2   4  56       1359.06       1458.81       102.53 o                         
   4   4  56       9304.49       8057.55       217.85 o                         
   6   4  56        361.05        141.24       114.12 o                         
   2   6  56       2676.05       3035.68       111.17 o                         
   4   6  56       3390.46       3004.57       121.80 o                         
   6   6  56      11156.21      10221.29       240.08 o                         
   0   8  56      16458.77      18153.98       521.84 o                         
   2   8  56        267.62        203.64        81.99 o                         
   4   8  56       6799.92       6802.99       176.43 o                         
   6   8  56        191.18        104.47       107.32 o                         
   2  10  56        590.55        516.88        86.15 o                         
   4  10  56         50.25        275.74        95.37 o                         
   6  10  56       8795.64       8442.28       220.16 o                         
   0  12  56      38405.48      38440.16      1172.74 o                         
   2  12  56       3997.38       3621.55       144.02 o                         
   4  12  56       2306.37       2089.07       121.57 o                         
   6  12  56         87.24         -4.98       119.74 o                         
   2  14  56        954.53        684.01        97.38 o                         
   4  14  56         39.97        157.62        98.80 o                         
   0  16  56       1186.63       1507.42       138.31 o                         
   2  16  56        329.48        372.14        90.24 o                         
   1   1  57         29.15         60.95        85.97 o                         
   3   1  57      41666.39      39565.27       778.53 o                         
   5   1  57         56.59         85.20       111.17 o                         
   7   1  57        158.50        315.62       125.21 o                         
   1   3  57      21059.90      22469.00       464.30 o                         
   3   3  57      17146.39      16360.03       346.52 o                         
   5   3  57         18.77       -112.89       112.89 o                         
   7   3  57       1661.97       1250.92       134.79 o                         
   1   5  57      10267.88      11850.50       248.17 o                         
   3   5  57      12443.54      12414.60       294.63 o                         
   5   5  57       8260.99       6610.23       178.61 o                         
   7   5  57        609.45        703.85       120.73 o                         
   1   7  57       3780.43       4364.99       129.21 o                         
   3   7  57      10322.22       9923.20       220.99 o                         
   5   7  57       1917.09       1505.80       110.74 o                         
   7   7  57       1294.72       1294.25       126.83 o                         
   1   9  57         28.81        213.67        79.95 o                         
   3   9  57       7719.11       7883.81       194.48 o                         
   5   9  57       1319.68       1008.75       106.10 o                         
   1  11  57       1995.98       2123.05       103.36 o                         
   3  11  57       1539.84       1493.86       104.32 o                         
   5  11  57         60.55         61.81       105.79 o                         
   1  13  57       3513.67       4635.61       161.82 o                         
   3  13  57      10937.83      10942.54       269.33 o                         
   5  13  57       2719.70       2460.38       145.73 o                         
   1  15  57       2911.83       2898.85       110.46 o                         
   3  15  57       8345.98       9084.04       220.28 o                         
   1  17  57      10873.46      11906.50       301.76 o                         
   2   0  58      31905.96      32328.98       862.82 o                         
   6   0  58        874.86        718.12       166.57 o                         
   0   2  58      24014.58      24494.50       766.82 o                         
   2   2  58       1363.73       1353.31       106.64 o                         
   4   2  58      18639.94      16593.50       375.90 o                         
   6   2  58        115.88        168.60       123.07 o                         
   2   4  58       9061.92      10005.43       248.89 o                         
   4   4  58        561.58        303.11       105.43 o                         
   6   4  58        298.93         11.53       115.72 o                         
   0   6  58        721.59       1022.93       122.13 o                         
   2   6  58       5457.74       5747.02       154.38 o                         
   4   6  58      31252.69      29045.06       563.56 o                         
   6   6  58       1836.81       1542.26       120.63 o                         
   2   8  58       2923.15       3548.04       134.54 o                         
   4   8  58        680.73        702.85        99.22 o                         
   6   8  58        904.36        735.30       112.23 o                         
   0  10  58       5292.76       5598.40       207.64 o                         
   2  10  58       1639.24       1613.40        96.75 o                         
   4  10  58       1483.94       1449.91       109.33 o                         
   6  10  58        118.64        106.98       115.18 o                         
   2  12  58       5464.48       5830.54       177.96 o                         
   4  12  58       1661.81       1973.56       121.64 o                         
   0  14  58         32.10        164.47       122.30 o                         
   2  14  58         55.70        273.25        95.64 o                         
   4  14  58       4750.64       4010.90       141.69 o                         
   2  16  58        824.17       1080.60        97.57 o                         
   1   1  59      12125.82      13935.37       302.44 o                         
   3   1  59       8029.27       8341.91       203.95 o                         
   5   1  59      19817.19      17938.55       395.91 o                         
   7   1  59        445.43        599.39       128.35 o                         
   1   3  59      11432.70      13296.16       288.95 o                         
   3   3  59       9193.65       9624.42       234.84 o                         
   5   3  59      12285.08      10544.70       261.04 o                         
   7   3  59        178.13        241.98       131.60 o                         
   1   5  59       4282.33       4605.51       134.36 o                         
   3   5  59        323.05        264.85        94.72 o                         
   5   5  59      11891.37      11300.90       255.25 o                         
   7   5  59          3.32        153.05       130.45 o                         
   1   7  59      15412.98      17281.98       340.50 o                         
   3   7  59        492.24        373.56        91.43 o                         
   5   7  59      14749.55      13176.23       281.55 o                         
   7   7  59          1.47         73.79       129.66 o                         
   1   9  59       4003.34       4411.50       131.72 o                         
   3   9  59       5592.35       4974.95       145.04 o                         
   5   9  59      14291.92      13940.61       295.89 o                         
   1  11  59       5708.83       5534.21       158.16 o                         
   3  11  59       1129.51       1178.12       108.01 o                         
   5  11  59       5148.03       4909.44       164.50 o                         
   1  13  59       9174.06       9730.90       271.26 o                         
   3  13  59        551.91        674.82       106.38 o                         
   1  15  59         13.68        182.69        86.00 o                         
   3  15  59        212.42        252.08        95.77 o                         
   0   0  60        196.81        302.49       168.34 o                         
   4   0  60         61.62        111.00       139.44 o                         
   2   2  60      24548.59      24713.26       538.47 o                         
   4   2  60        719.22        609.51       115.19 o                         
   6   2  60       1277.88       1260.10       128.44 o                         
   0   4  60       1200.81       1474.76       150.67 o                         
   2   4  60        190.00        147.35        98.19 o                         
   4   4  60       4557.34       4508.40       155.26 o                         
   6   4  60       1215.81        698.98       124.30 o                         
   2   6  60      23587.71      24052.44       463.73 o                         
   4   6  60       3736.47       3308.99       131.16 o                         
   6   6  60         50.96        -76.08       112.11 o                         
   0   8  60       1437.67       1591.09       134.16 o                         
   2   8  60       2721.65       2919.13       113.41 o                         
   4   8  60      11112.32      11238.09       247.17 o                         
   6   8  60         14.91         11.14       110.00 o                         
   2  10  60       9020.65       9637.29       232.22 o                         
   4  10  60        334.58        477.42       100.35 o                         
   0  12  60       4404.85       4629.21       210.10 o                         
   2  12  60       2301.11       2925.58       131.21 o                         
   4  12  60       6749.28       6369.52       183.34 o                         
   2  14  60       1894.36       2192.90       109.32 o                         
   0  16  60       6593.25       7693.37       283.40 o                         
   1   1  61      17250.33      19360.82       390.35 o                         
   3   1  61       4325.71       3999.50       136.51 o                         
   5   1  61          9.11        -14.13       111.97 o                         
   7   1  61        966.04        829.70       154.39 o                         
   1   3  61       5176.14       5641.08       156.07 o                         
   3   3  61       1275.51       1204.96       109.71 o                         
   5   3  61       1774.42       1731.01       127.31 o                         
   7   3  61        529.68        707.17       200.60 o                         
   1   5  61      25067.82      25706.93       502.72 o                         
   3   5  61        422.19        414.61        97.36 o                         
   5   5  61        105.06         64.03       110.33 o                         
   1   7  61       2422.08       2753.07       109.26 o                         
   3   7  61      11272.51      11126.91       243.69 o                         
   5   7  61       1355.82       1628.20       116.66 o                         
   1   9  61       2037.65       2287.91       108.13 o                         
   3   9  61      11679.43      10893.03       242.69 o                         
   5   9  61         92.10         -2.41       103.91 o                         
   1  11  61        551.98        524.34        94.01 o                         
   3  11  61       6573.87       6514.13       182.96 o                         
   5  11  61       1590.64       1854.97       125.12 o                         
   1  13  61       6313.92       6769.37       195.63 o                         
   3  13  61       5449.56       5422.03       171.25 o                         
   1  15  61         49.48        -18.96        90.94 o                         
   2   0  62      13526.72      13792.34       426.50 o                         
   6   0  62      28719.07      27669.59       787.09 o                         
   0   2  62     141771.22     147031.62      4573.82 o                         
   2   2  62       5269.75       5408.58       169.64 o                         
   4   2  62        751.36        641.56       117.73 o                         
   6   2  62        419.06        262.59       124.45 o                         
   2   4  62       2270.34       2405.99       122.21 o                         
   4   4  62          6.46        164.31       109.92 o                         
   6   4  62      10196.32       9177.59       244.31 o                         
   0   6  62      51272.29      51997.42      1456.84 o                         
   2   6  62       4274.47       3902.75       126.85 o                         
   4   6  62       1614.28       1708.72       112.97 o                         
   6   6  62        236.68        321.99       116.13 o                         
   2   8  62       2899.60       2941.14       125.91 o                         
   4   8  62       2363.99       2054.47       114.61 o                         
   6   8  62      14297.26      13373.30       310.57 o                         
   0  10  62      44704.57      45426.02      1195.98 o                         
   2  10  62        319.28        393.52        93.13 o                         
   4  10  62       2909.08       2693.84       124.32 o                         
   2  12  62         34.91         44.06       100.85 o                         
   4  12  62        579.04        664.16       116.20 o                         
   0  14  62      33681.16      38921.24      1064.09 o                         
   2  14  62        970.45        858.01        96.28 o                         
   1   1  63       2953.39       3570.15       126.04 o                         
   3   1  63       6890.11       6570.19       175.52 o                         
   5   1  63        453.54        403.06       116.64 o                         
   1   3  63       9955.92      10663.40       245.74 o                         
   3   3  63       4403.00       4568.20       154.54 o                         
   5   3  63        158.98        142.46       120.69 o                         
   1   5  63       5389.29       6119.89       166.29 o                         
   3   5  63      10313.90      10194.90       243.95 o                         
   5   5  63         75.83         51.42       112.28 o                         
   1   7  63        893.56        953.37        93.92 o                         
   3   7  63       5535.91       5399.08       153.72 o                         
   5   7  63       4085.25       3530.19       138.79 o                         
   1   9  63       8874.05       9052.84       262.93 o                         
   3   9  63       8094.71       7479.48       188.55 o                         
   5   9  63          1.06        -79.93       107.06 o                         
   1  11  63         12.60         -3.60        95.23 o                         
   3  11  63       8818.17       8981.61       228.57 o                         
   1  13  63       1966.97       2359.68       125.52 o                         
   3  13  63       2753.31       2469.33       129.80 o                         
   1  15  63        111.62         93.98        88.29 o                         
   0   0  64       9811.86      12381.38       711.90 o                         
   4   0  64      14548.49      13235.01       404.15 o                         
   2   2  64        338.60        329.69       103.29 o                         
   4   2  64          0.04       -109.88       109.88 o                         
   6   2  64          2.97       -122.81       122.81 o                         
   0   4  64      23508.36      24289.64       770.39 o                         
   2   4  64        819.60        858.53       106.99 o                         
   4   4  64      12387.65      10606.50       271.83 o                         
   6   4  64         13.29        -28.98       132.08 o                         
   2   6  64       2992.12       3714.26       129.20 o                         
   4   6  64          0.04       -102.14       102.14 o                         
   6   6  64         68.79         57.96       125.89 o                         
   0   8  64       4359.57       4607.28       198.18 o                         
   2   8  64       1107.80       1062.16        97.94 o                         
   4   8  64       5829.23       5180.89       155.32 o                         
   2  10  64      14060.00      15384.28       325.90 o                         
   4  10  64       1164.75       1166.41       112.96 o                         
   0  12  64        524.73        961.19       147.24 o                         
   2  12  64       2062.41       1933.46       119.50 o                         
   4  12  64         60.35         86.98       121.28 o                         
   2  14  64       3566.18       3774.17       145.23 o                         
   1   1  65       9728.52      10429.12       237.88 o                         
   3   1  65        713.21        923.04       105.35 o                         
   5   1  65      12553.61      11936.38       272.88 o                         
   1   3  65      18307.34      19762.32       399.03 o                         
   3   3  65       2261.59       1948.26       118.14 o                         
   5   3  65       4840.67       4982.02       177.01 o                         
   1   5  65        297.89        440.38        95.27 o                         
   3   5  65         43.24         33.55       100.87 o                         
   5   5  65       8236.14       7034.68       194.55 o                         
   1   7  65      16183.10      18104.58       360.46 o                         
   3   7  65       1324.59       1361.79       106.98 o                         
   5   7  65       1832.80       1990.65       123.76 o                         
   1   9  65      10572.67      11590.01       259.68 o                         
   3   9  65        290.36        201.34        95.48 o                         
   5   9  65      10384.85       8976.62       234.50 o                         
   1  11  65       1971.30       1920.33       115.11 o                         
   3  11  65       2161.00       2440.93       129.25 o                         
   1  13  65       3750.34       4256.51       151.25 o                         
   2   0  66      13991.31      15388.45       443.62 o                         
   6   0  66       2351.20       2019.58       240.79 o                         
   0   2  66       5566.13       7100.73       288.49 o                         
   2   2  66       1008.96        920.36       112.31 o                         
   4   2  66      13463.57      12608.14       298.73 o                         
   6   2  66        331.89        329.74       149.21 o                         
   2   4  66       4259.46       4497.44       157.18 o                         
   4   4  66       4180.23       4031.33       156.91 o                         
   6   4  66        402.62        289.52       166.60 o                         
   0   6  66       9989.77      11725.80       402.63 o                         
   2   6  66      13111.71      13960.44       289.20 o                         
   4   6  66       3447.46       3501.34       139.30 o                         
   2   8  66       4174.70       4329.50       159.25 o                         
   4   8  66       3596.87       3034.58       129.85 o                         
   0  10  66       2964.34       3579.23       182.28 o                         
   2  10  66       2436.21       2794.10       121.35 o                         
   4  10  66       7463.35       7096.85       206.54 o                         
   2  12  66       1647.65       1831.22       126.65 o                         
   1   1  67       7772.66       8943.48       213.76 o                         
   3   1  67       5926.48       6668.48       179.38 o                         
   5   1  67        358.62        199.45       116.50 o                         
   1   3  67       8235.26       8889.50       249.60 o                         
   3   3  67      14823.71      14423.25       319.52 o                         
   5   3  67        647.25        666.12       127.37 o                         
   1   5  67       2134.36       2171.57       115.59 o                         
   3   5  67      11366.14      11916.18       275.59 o                         
   5   5  67        313.45        209.29       117.31 o                         
   1   7  67       1563.49       1490.75       104.58 o                         
   3   7  67       7993.28       7685.70       194.17 o                         
   5   7  67        566.38        518.08       125.23 o                         
   1   9  67       3082.01       3327.29       123.62 o                         
   3   9  67      16039.46      15628.37       327.70 o                         
   1  11  67       1746.51       1981.33       117.66 o                         
   3  11  67       4545.54       4992.60       172.17 o                         
   1  13  67          7.11         27.80       102.17 o                         
   0   0  68        483.32        899.74       216.43 o                         
   4   0  68         29.74         80.49       149.85 o                         
   2   2  68       3726.85       3886.26       143.78 o                         
   4   2  68         19.54        129.82       115.42 o                         
   0   4  68      65187.04      66963.89      1934.49 o                         
   2   4  68       1456.99       1410.78       114.92 o                         
   4   4  68         26.73         97.00       116.71 o                         
   2   6  68        231.56        188.12        95.81 o                         
   4   6  68       1003.38        927.26       112.61 o                         
   0   8  68      50321.29      54758.43      1437.04 o                         
   2   8  68       2372.96       2466.22       116.36 o                         
   4   8  68       4434.23       4122.29       151.53 o                         
   2  10  68        202.85        135.56        98.87 o                         
   0  12  68      27289.87      30282.93       947.26 o                         
   2  12  68         83.89        127.87       110.19 o                         
   1   1  69        165.84        214.27        98.54 o                         
   3   1  69       3708.53       3992.97       147.81 o                         
   5   1  69        367.15        407.56       130.91 o                         
   1   3  69       1367.56       1576.64       114.19 o                         
   3   3  69       6177.85       6187.45       184.25 o                         
   5   3  69       2223.18       2256.57       173.30 o                         
   1   5  69      24392.98      24999.01       518.90 o                         
   3   5  69        907.10        940.03       112.37 o                         
   5   5  69        400.71        447.60       142.99 o                         
   1   7  69       4529.60       5008.45       157.77 o                         
   3   7  69       1932.11       1963.36       116.90 o                         
   1   9  69      10980.25      12024.62       261.52 o                         
   3   9  69        689.26        713.93       106.74 o                         
   1  11  69      10688.58      13664.02       322.07 o                         
   2   0  70      16880.10      19098.76       535.45 o                         
   0   2  70      18645.90      20742.35       729.95 o                         
   2   2  70        145.96        121.15       104.82 o                         
   4   2  70       5702.96       5098.82       170.09 o                         
   2   4  70      37639.92      38846.39       811.40 o                         
   4   4  70        524.29        409.53       120.13 o                         
   0   6  70        150.85         50.25       135.06 o                         
   2   6  70        967.85       1053.10       106.09 o                         
   4   6  70       5788.23       5449.33       182.25 o                         
   2   8  70      13217.38      14229.57       301.47 o                         
   0  10  70       9567.76      10401.07       356.46 o                         
   2  10  70        814.76        669.65       114.10 o                         
   1   1  71       3369.48       4214.27       143.54 o                         
   3   1  71       3506.99       3597.59       138.52 o                         
   5   1  71       6808.25       6780.10       253.26 o                         
   1   3  71       4039.65       4672.29       159.45 o                         
   3   3  71       1501.78       1366.97       119.89 o                         
   1   5  71      21672.18      23005.51       479.80 o                         
   3   5  71       3439.31       3739.79       145.53 o                         
   1   7  71      14490.67      16078.92       335.12 o                         
   3   7  71       1182.04       1430.26       118.15 o                         
   1   9  71       3660.74       4990.58       154.73 o                         
   0   0  72      18047.32      20763.52       989.73 o                         
   4   0  72       2868.19       2916.69       203.22 o                         
   2   2  72       1061.76        990.48       113.58 o                         
   4   2  72         83.12        241.99       135.43 o                         
   0   4  72      13718.61      17705.07       587.97 o                         
   2   4  72       3047.85       3157.92       139.33 o                         
   4   4  72       4012.84       3907.74       199.36 o                         
   2   6  72       2356.88       2304.93       122.16 o                         
   0   8  72       1118.06        938.53       147.84 o                         
   2   8  72        731.76        862.93       109.13 o                         
   1   1  73       1981.80       2431.87       123.28 o                         
   3   1  73         11.94       -111.11       111.11 o                         
   1   3  73       2498.10       2697.12       140.36 o                         
   3   3  73        190.38         53.88       112.21 o                         
   1   5  73         15.25         -8.92       101.89 o                         
   3   5  73      14352.26      14101.38       362.44 o                         
   1   7  73       1875.08       2057.63       113.83 o                         
   3   7  73       7442.99       7388.58       241.91 o                         
   1   9  73        228.33        361.97       114.64 o                         
   2   0  74         10.35       -141.67       141.67 o                         
   0   2  74      25413.87      27837.59       811.01 o                         
   2   2  74         46.29        114.66       105.04 o                         
   2   4  74        763.64        779.80       122.62 o                         
   0   6  74      27796.82      29137.17       852.01 o                         
   2   6  74        260.71        349.69       116.16 o                         
   1   1  75       2235.80       2402.70       126.19 o                         
   3   1  75       1840.25       1957.92       147.21 o                         
   1   3  75        276.25        417.32       113.49 o                         
   3   3  75       1907.55       1862.46       176.30 o                         
   1   5  75       3438.29       3880.72       160.90 o                         
   1   7  75       6349.17       6358.11       193.68 o                         
   0   0  76       2606.25       2516.35       263.16 o                         
   2   2  76       7486.78       8858.40       254.65 o                         
   0   4  76       5991.80       7875.99       323.05 o                         
   2   4  76       4426.95       4466.37       195.91 o                         
   1   1  77       3165.25       3937.30       168.91 o                         
   1   3  77        328.80        565.49       188.36 o                         
   1   5  77        717.16        870.21       144.27 o                         
   0   2  78      26265.05      27901.07       927.61 o                         
                                                                                
