# Supplementary material for: Development of a scalar-based geometric parameterization approach for the crystal structure landscape of dithienylethene-based crystalline solids
Source: IUCrJ. 2023 Sep 26;10(Pt 6):694–9. doi: 10.1107/S2052252523008060 (PMC10619447; doi:10.1107/S2052252523008060)
Supplement: Supplementary file 10 [file m-10-00694-dte-9sup10.hkl]

data_dte-9                                                                      
_shelx_title ' dte-9_a.res in Fddd'                                             
_shelx_refln_list_code          4                                               
_shelx_F_calc_maximum     1270.64                                               
_exptl_crystal_F_000      5312.00                                               
_reflns_d_resolution_high  0.6984                                               
                                                                                
loop_                                                                           
 _space_group_symop_operation_xyz                                               
 'x, y, z'                                                                      
 '-x+3/4, -y+3/4, z'                                                            
 '-x+3/4, y, -z+3/4'                                                            
 'x, -y+3/4, -z+3/4'                                                            
 'x, y+1/2, z+1/2'                                                              
 '-x+3/4, -y+5/4, z+1/2'                                                        
 '-x+3/4, y+1/2, -z+5/4'                                                        
 'x, -y+5/4, -z+5/4'                                                            
 'x+1/2, y, z+1/2'                                                              
 '-x+5/4, -y+3/4, z+1/2'                                                        
 '-x+5/4, y, -z+5/4'                                                            
 'x+1/2, -y+3/4, -z+5/4'                                                        
 'x+1/2, y+1/2, z'                                                              
 '-x+5/4, -y+5/4, z'                                                            
 '-x+5/4, y+1/2, -z+3/4'                                                        
 'x+1/2, -y+5/4, -z+3/4'                                                        
 '-x, -y, -z'                                                                   
 'x-3/4, y-3/4, -z'                                                             
 'x-3/4, -y, z-3/4'                                                             
 '-x, y-3/4, z-3/4'                                                             
 '-x, -y+1/2, -z+1/2'                                                           
 'x-3/4, y-1/4, -z+1/2'                                                         
 'x-3/4, -y+1/2, z-1/4'                                                         
 '-x, y-1/4, z-1/4'                                                             
 '-x+1/2, -y, -z+1/2'                                                           
 'x-1/4, y-3/4, -z+1/2'                                                         
 'x-1/4, -y, z-1/4'                                                             
 '-x+1/2, y-3/4, z-1/4'                                                         
 '-x+1/2, -y+1/2, -z'                                                           
 'x-1/4, y-1/4, -z'                                                             
 'x-1/4, -y+1/2, z-3/4'                                                         
 '-x+1/2, y-1/4, z-3/4'                                                         
                                                                                
_cell_length_a     9.8296                                                       
_cell_length_b    21.4844                                                       
_cell_length_c    67.4000                                                       
_cell_angle_alpha  90.000                                                       
_cell_angle_beta   90.000                                                       
_cell_angle_gamma  90.000                                                       
                                                                                
_shelx_F_squared_multiplier     1.000                                           
                                                                                
loop_                                                                           
 _refln_index_h                                                                 
 _refln_index_k                                                                 
 _refln_index_l                                                                 
 _refln_F_squared_calc                                                          
 _refln_F_squared_meas                                                          
 _refln_F_squared_sigma                                                         
 _refln_observed_status                                                         
   4   0   0      20048.21      25124.58       741.81 o                         
   8   0   0       7864.96       5541.25       411.52 o                         
  12   0   0        224.36        806.59       468.83 o                         
   2   2   0     413312.28     419911.75      4482.42 o                         
   6   2   0     108852.21      92241.52      1288.18 o                         
  10   2   0       3829.93       3569.32       385.25 o                         
  14   2   0       1003.44       1241.71       421.57 o                         
   0   4   0    1614515.50    1699980.12     24268.26 o                         
   4   4   0       7982.76       3835.87       159.10 o                         
   8   4   0       1416.67       1266.32       195.39 o                         
  12   4   0      15509.26      15281.92       736.90 o                         
   2   6   0      19586.51      17044.44       273.10 o                         
   6   6   0      78106.64      71480.73      1149.81 o                         
  10   6   0       9559.11       7781.50       460.24 o                         
   0   8   0      78984.73      78835.77      1564.72 o                         
   4   8   0        687.41       1462.81       164.38 o                         
   8   8   0      32942.88      26134.46       571.23 o                         
  12   8   0      21508.96      18963.91      1052.34 o                         
   2  10   0        651.78        219.14       109.49 o                         
   6  10   0     102371.09      84013.37      1367.05 o                         
  10  10   0        793.86        540.14       255.91 o                         
   0  12   0     178634.55     190478.31      3674.64 o                         
   4  12   0       6054.34       9943.02       307.10 o                         
   8  12   0      39132.20      29107.97       655.50 o                         
  12  12   0       8558.72       6966.73       680.01 o                         
   2  14   0      43283.61      40774.70       691.66 o                         
   6  14   0     107450.73      93067.48      1646.02 o                         
  10  14   0       1696.09       2666.80       355.18 o                         
   0  16   0     121148.18     115445.20      2373.68 o                         
   4  16   0       9874.95      10070.92       360.55 o                         
   8  16   0        507.67       1060.22       275.31 o                         
  12  16   0       1123.86       1298.99       657.71 o                         
   2  18   0      24961.64      24507.79       540.03 o                         
   6  18   0       9131.95      10796.06       550.76 o                         
  10  18   0        303.51       1155.43       581.76 o                         
   0  20   0     108404.00     105783.36      2286.79 o                         
   4  20   0       8470.65      11070.57       453.31 o                         
   8  20   0       1094.32       1521.78       337.71 o                         
   2  22   0       2742.24       2839.06       299.05 o                         
   6  22   0       5325.89       5223.01       499.27 o                         
   0  24   0      37425.53      39025.86      1171.38 o                         
   4  24   0        468.02       1361.69       296.21 o                         
   8  24   0        991.65        909.91       470.54 o                         
   2  26   0       5059.60       5002.59       419.23 o                         
   6  26   0       3849.12       2538.44       638.88 o                         
   0  28   0       2781.78       2034.84       660.39 o                         
   4  28   0        849.25       1380.92       680.01 o                         
   2  30   0       6749.74       5687.83       494.42 o                         
   1   1   1     312939.91     234137.36      1764.43 o                         
   3   1   1      56471.20      59048.67       533.38 o                         
   5   1   1        676.02       1598.50       113.14 o                         
   7   1   1      11417.31       9987.34       174.92 o                         
   9   1   1      16378.01      14887.37       323.27 o                         
  11   1   1       6805.39       7874.62       322.49 o                         
  13   1   1        368.45        773.95       284.37 o                         
   1   3   1      10776.40      25689.41       253.67 o                         
   3   3   1      12776.89      13143.15       168.02 o                         
   5   3   1        137.00       1475.97       117.24 o                         
   7   3   1       3105.72       4886.03       160.17 o                         
   9   3   1       8175.51       7725.83       224.35 o                         
  11   3   1        769.74       2332.58       266.96 o                         
  13   3   1       3903.59       5017.51       340.37 o                         
   1   5   1       1205.87       3672.83        83.87 o                         
   3   5   1      37979.10      43226.92       443.07 o                         
   5   5   1         90.37        396.76        74.46 o                         
   7   5   1      10549.99       9592.19       204.47 o                         
   9   5   1        760.46        719.26       197.65 o                         
  11   5   1       1718.79       2303.82       256.20 o                         
  13   5   1       1382.70       2142.76       324.34 o                         
   1   7   1      38758.20      44046.09       425.75 o                         
   3   7   1      35869.40      23526.13       266.51 o                         
   5   7   1        287.59        816.49        87.95 o                         
   7   7   1        232.55        591.35       126.60 o                         
   9   7   1       3119.22       2497.27       183.25 o                         
  11   7   1       5558.86       5994.99       299.15 o                         
  13   7   1       5049.30       7601.62       378.12 o                         
   1   9   1       9602.31      10260.75       214.75 o                         
   3   9   1       1968.68       3674.90       211.40 o                         
   5   9   1       6188.01       8958.26       250.33 o                         
   7   9   1       7631.72       7538.39       228.26 o                         
   9   9   1       3525.44       3705.65       205.93 o                         
  11   9   1          7.98        238.74       213.70 o                         
  13   9   1       9498.00       9510.37       510.57 o                         
   1  11   1      50296.11      47442.77       521.10 o                         
   3  11   1      38917.66      37875.95       440.10 o                         
   5  11   1        540.91        535.94       114.40 o                         
   7  11   1       2832.69       2639.50       165.66 o                         
   9  11   1        212.26        446.34       165.08 o                         
  11  11   1       5558.33       6873.99       474.26 o                         
  13  11   1       5296.74       8666.67       504.91 o                         
   1  13   1       1338.02       2433.05       122.52 o                         
   3  13   1      16145.75      12949.64       236.29 o                         
   5  13   1       7709.82       7863.77       313.16 o                         
   7  13   1      13289.42      12318.99       354.09 o                         
   9  13   1       7018.41       7923.17       331.34 o                         
  11  13   1         29.37        616.69       302.86 o                         
   1  15   1     108968.62     105980.39      1090.98 o                         
   3  15   1      21025.52      19633.85       307.14 o                         
   5  15   1        662.95        617.13       119.57 o                         
   7  15   1        717.26       1863.99       185.33 o                         
   9  15   1        595.98        596.30       232.88 o                         
  11  15   1       1708.91       2037.18       365.75 o                         
   1  17   1       6699.19       8523.58       240.35 o                         
   3  17   1       2782.02       4546.06       191.71 o                         
   5  17   1       4118.92       4298.99       196.88 o                         
   7  17   1       8545.17       8005.48       303.40 o                         
   9  17   1      10430.73      12050.16       402.17 o                         
  11  17   1        217.80        207.21       313.30 o                         
   1  19   1      68957.84      63918.94       748.89 o                         
   3  19   1        155.04        184.04       135.03 o                         
   5  19   1         93.12        -38.73       148.82 o                         
   7  19   1       6696.81       7075.58       310.25 o                         
   9  19   1        249.11        238.11       251.64 o                         
  11  19   1        790.01        708.20       347.94 o                         
   1  21   1        184.91         29.71       149.73 o                         
   3  21   1       7300.15       7737.01       281.65 o                         
   5  21   1       3684.29       4082.27       235.69 o                         
   7  21   1       8566.41       8653.35       358.39 o                         
   9  21   1      10076.38       9948.66       478.08 o                         
   1  23   1       3469.77       3817.81       295.94 o                         
   3  23   1       1970.32       1945.98       213.77 o                         
   5  23   1         98.81          0.49       209.97 o                         
   7  23   1       7143.32       6559.56       401.17 o                         
   9  23   1        876.54       1126.33       347.90 o                         
   1  25   1       2081.32       1665.51       228.85 o                         
   3  25   1       3599.79       4421.86       274.65 o                         
   5  25   1       4626.07       5757.54       336.13 o                         
   7  25   1       2705.53       2165.72       382.54 o                         
   1  27   1       5524.19       6132.03       321.10 o                         
   3  27   1       1615.30       1223.86       249.06 o                         
   5  27   1         17.78        609.31       319.71 o                         
   1  29   1        103.13        510.30       242.26 o                         
   3  29   1        747.12        248.96       273.43 o                         
   2   0   2     613640.38     804478.88      8563.32 o                         
   6   0   2       5483.19       4521.99       255.17 o                         
  10   0   2         10.18       -221.45       266.32 o                         
  14   0   2       1221.79       2856.79       599.98 o                         
   0   2   2      76202.02      96110.80       982.25 o                         
   2   2   2      47796.20      55242.45       478.55 o                         
   4   2   2      29878.78      25195.45       280.39 o                         
   6   2   2        328.98       1423.80        93.61 o                         
   8   2   2      36680.17      29019.94       396.05 o                         
  10   2   2        195.54       1173.11       183.08 o                         
  12   2   2         96.27        -45.72       219.83 o                         
  14   2   2        498.36       1406.89       295.42 o                         
   2   4   2      18532.47      36632.36       269.57 o                         
   4   4   2       4005.66       4730.91       155.25 o                         
   6   4   2       7399.90       6493.53       164.30 o                         
   8   4   2       1767.01       1652.68       129.84 o                         
  10   4   2       2025.81       1647.12       255.68 o                         
  12   4   2       4365.17       4757.94       299.33 o                         
   0   6   2        649.84       1249.78        67.66 o                         
   2   6   2          7.24        446.86        55.41 o                         
   4   6   2      68414.13      80748.27       931.81 o                         
   6   6   2       3513.00       4620.12       176.54 o                         
   8   6   2       2942.52       3317.48       162.21 o                         
  10   6   2       3712.87       4236.66       239.58 o                         
  12   6   2        868.57        476.78       267.65 o                         
   2   8   2       7745.10       9669.08       160.30 o                         
   4   8   2        139.12         12.99        89.61 o                         
   6   8   2       1632.67       1453.17       115.49 o                         
   8   8   2        611.15       2218.77       160.46 o                         
  10   8   2         33.92       -156.44       156.44 o                         
  12   8   2       5637.51       6667.59       342.46 o                         
   0  10   2       4547.91       7411.50       209.55 o                         
   2  10   2        609.73        372.12        72.10 o                         
   4  10   2      20065.01      13974.99       217.38 o                         
   6  10   2       6852.81       7922.39       325.59 o                         
   8  10   2      11291.37      10998.37       283.08 o                         
  10  10   2       2386.06       2190.13       210.97 o                         
  12  10   2        506.25        225.55       247.85 o                         
   2  12   2      57885.93      61862.32       663.00 o                         
   4  12   2      35008.74      28456.41       365.41 o                         
   6  12   2         50.39        465.55       102.56 o                         
   8  12   2       2092.72       5595.40       311.49 o                         
  10  12   2       1144.13       1126.10       210.97 o                         
  12  12   2       3092.81       2983.25       349.98 o                         
   0  14   2      14821.00      12696.74       333.47 o                         
   2  14   2      26955.33      25051.78       344.62 o                         
   4  14   2      44321.47      42969.27       514.93 o                         
   6  14   2      20515.39      21041.44       431.58 o                         
   8  14   2      12017.87      10922.28       327.13 o                         
  10  14   2       2987.03       3825.64       265.10 o                         
  12  14   2        111.35        515.63       357.81 o                         
   2  16   2      12440.24      10963.98       238.63 o                         
   4  16   2      34648.87      33143.79       446.82 o                         
   6  16   2        107.73        -31.65       127.83 o                         
   8  16   2        724.96       1702.52       201.96 o                         
  10  16   2       4169.83       5200.75       320.91 o                         
  12  16   2        752.33        256.93       664.19 o                         
   0  18   2      33088.45      29600.82       598.29 o                         
   2  18   2      20858.49      18777.17       388.88 o                         
   4  18   2       9692.14      12002.24       300.79 o                         
   6  18   2       1518.98       1815.53       210.59 o                         
   8  18   2       1002.40        863.59       209.38 o                         
  10  18   2       2826.31       2388.17       333.64 o                         
   2  20   2       1957.79       2152.41       193.54 o                         
   4  20   2      18640.45      17139.71       353.67 o                         
   6  20   2         37.04         70.31       197.02 o                         
   8  20   2       1194.89       1207.14       242.35 o                         
  10  20   2        846.10        672.16       332.73 o                         
   0  22   2       1429.69       1207.03       266.10 o                         
   2  22   2      23353.96      20580.44       392.95 o                         
   4  22   2       4853.86       4667.05       250.96 o                         
   6  22   2        971.61        586.41       237.26 o                         
   8  22   2       2034.47       2345.01       329.61 o                         
   2  24   2       2365.62       3241.77       260.13 o                         
   4  24   2      13115.23      12751.83       388.36 o                         
   6  24   2         32.38        -57.12       280.66 o                         
   8  24   2         84.38        332.99       330.59 o                         
   0  26   2      11273.72      10071.63       550.73 o                         
   2  26   2       4415.77       4620.53       287.66 o                         
   4  26   2       5578.53       5248.40       304.81 o                         
   6  26   2       3086.06       2586.00       446.31 o                         
   2  28   2         97.44        155.10       230.81 o                         
   4  28   2       5636.90       5907.26       404.92 o                         
   0  30   2       9867.56       9608.06       577.94 o                         
   2  30   2       1554.30       1217.04       293.12 o                         
   1   1   3      53950.68      23379.20       167.23 o                         
   3   1   3       1899.52       3398.05        73.98 o                         
   5   1   3     150971.80     144983.41      1511.81 o                         
   7   1   3        233.04        174.29        65.01 o                         
   9   1   3       5501.08       5109.60       227.33 o                         
  11   1   3      19156.12      15163.21       387.49 o                         
  13   1   3       1707.13       2745.19       294.35 o                         
   1   3   3      22813.35      15203.09       133.47 o                         
   3   3   3      21392.72      20074.59       219.19 o                         
   5   3   3     144250.23     133182.91      1404.78 o                         
   7   3   3       1869.63       2733.71       127.50 o                         
   9   3   3       4270.35       4822.24       185.03 o                         
  11   3   3      22278.05      20613.94       501.62 o                         
  13   3   3         50.55        741.14       261.65 o                         
   1   5   3        565.58        358.08        32.84 o                         
   3   5   3      15215.32      16858.96       203.18 o                         
   5   5   3      41052.62      37581.99       456.55 o                         
   7   5   3       1574.76       1841.19       122.31 o                         
   9   5   3         12.27        -58.22       124.80 o                         
  11   5   3         56.66        597.49       225.29 o                         
  13   5   3       5937.91       5890.50       380.27 o                         
   1   7   3      20905.88      18606.68       205.54 o                         
   3   7   3         96.10       1103.25        67.78 o                         
   5   7   3      62627.23      51479.96       607.61 o                         
   7   7   3       7527.62       7248.27       208.39 o                         
   9   7   3        491.92        490.16       181.52 o                         
  11   7   3      11551.32      12673.21       400.83 o                         
  13   7   3        313.31       1976.51       286.40 o                         
   1   9   3       1913.55       2576.60       138.78 o                         
   3   9   3      55774.00      57490.91       580.58 o                         
   5   9   3      30396.52      28346.17       379.80 o                         
   7   9   3       4117.59       4787.01       187.81 o                         
   9   9   3       3231.72       3968.61       208.01 o                         
  11   9   3       2233.40       2443.05       256.40 o                         
  13   9   3       9473.56       9567.40       498.77 o                         
   1  11   3      52381.45      49118.32       537.46 o                         
   3  11   3       8204.73       7180.73       172.00 o                         
   5  11   3      18976.45      18197.56       259.81 o                         
   7  11   3        764.73        642.49       135.71 o                         
   9  11   3       1602.98       2562.42       195.69 o                         
  11  11   3      10862.49      10292.93       400.83 o                         
  13  11   3       4508.62       5348.01       449.22 o                         
   1  13   3       9952.72       9779.63       216.33 o                         
   3  13   3       1300.77        671.69        97.41 o                         
   5  13   3      68135.75      56615.90       663.94 o                         
   7  13   3       1294.60       1932.19       168.74 o                         
   9  13   3        356.04       1208.27       190.68 o                         
  11  13   3      10821.83      11229.04       453.55 o                         
   1  15   3      14889.00      15574.49       262.94 o                         
   3  15   3       1320.82       1217.77       123.02 o                         
   5  15   3      23856.09      18212.71       304.56 o                         
   7  15   3       1278.47       1457.12       174.44 o                         
   9  15   3        102.01       2544.95       220.00 o                         
  11  15   3       3047.68       3556.94       355.52 o                         
   1  17   3       8601.50       8974.67       247.31 o                         
   3  17   3      10698.11      10872.15       274.07 o                         
   5  17   3       4695.90       4319.00       212.89 o                         
   7  17   3        663.95       1055.60       187.25 o                         
   9  17   3         56.42        754.17       216.25 o                         
  11  17   3       4854.98       5548.21       423.73 o                         
   1  19   3         40.83        350.06       134.95 o                         
   3  19   3       8774.19       9109.89       275.83 o                         
   5  19   3        585.63        642.08       160.75 o                         
   7  19   3       1541.93       1726.40       217.37 o                         
   9  19   3        429.27        889.73       261.48 o                         
  11  19   3        289.59        597.75       339.58 o                         
   1  21   3       2975.29       3009.88       199.23 o                         
   3  21   3       7664.16       9221.67       301.45 o                         
   5  21   3       2668.02       2892.07       258.31 o                         
   7  21   3       3721.90       3200.68       269.45 o                         
   9  21   3         39.19       1055.52       303.53 o                         
   1  23   3       3294.65       3509.41       232.32 o                         
   3  23   3        139.94        219.54       178.74 o                         
   5  23   3       4733.27       4987.80       299.02 o                         
   7  23   3        975.73       1588.54       286.95 o                         
   9  23   3       1567.34       2492.18       369.69 o                         
   1  25   3      11215.34      10305.25       361.98 o                         
   3  25   3        781.90       1231.71       220.51 o                         
   5  25   3        945.98       1682.91       268.74 o                         
   7  25   3        591.10        142.49       320.75 o                         
   1  27   3         28.71        107.53       215.58 o                         
   3  27   3       1557.86       1819.04       258.85 o                         
   5  27   3       2490.84       2757.76       350.41 o                         
   1  29   3       1052.12        341.05       283.56 o                         
   3  29   3         85.74       -134.24       258.88 o                         
   4   0   4     116986.49     102561.15      1195.98 o                         
   8   0   4       5062.15       5904.25       383.17 o                         
  12   0   4       1767.61       1111.02       351.53 o                         
   2   2   4     637371.12     718560.00      5132.73 o                         
   4   2   4      31938.51      36955.98       388.19 o                         
   6   2   4        420.45        648.19        81.27 o                         
   8   2   4       1766.43       2428.22       129.37 o                         
  10   2   4      25201.49      21124.17       544.19 o                         
  12   2   4        450.57        718.96       231.15 o                         
  14   2   4         86.30        687.46       289.08 o                         
   0   4   4     477688.16     653077.44      6034.64 o                         
   2   4   4      74896.64      79533.11       565.24 o                         
   4   4   4     133377.94     125561.67      1322.61 o                         
   6   4   4      17050.10      16006.51       248.60 o                         
   8   4   4      10526.24       7815.39       219.84 o                         
  10   4   4        752.47       1074.64       203.64 o                         
  12   4   4       1250.49       1327.43       244.09 o                         
   2   6   4       3891.26       6410.16       130.81 o                         
   4   6   4     108084.62     111040.16      1187.65 o                         
   6   6   4        244.61        695.02        89.54 o                         
   8   6   4         19.12         59.05       107.31 o                         
  10   6   4      10472.82      10703.97       340.56 o                         
  12   6   4        981.09       1861.98       274.94 o                         
   0   8   4        229.84        453.63        88.69 o                         
   2   8   4      63163.21      66157.12       600.58 o                         
   4   8   4      40318.93      48438.64       474.62 o                         
   6   8   4          3.02        485.18       131.27 o                         
   8   8   4       8703.99       8132.26       243.38 o                         
  10   8   4        191.13        -36.05       158.34 o                         
  12   8   4       2154.40       3016.93       286.10 o                         
   2  10   4        193.34       1876.36        99.24 o                         
   4  10   4       8422.31       6992.25       185.14 o                         
   6  10   4       1018.89       1016.49       118.83 o                         
   8  10   4       1748.21       2300.32       169.61 o                         
  10  10   4       2988.42       3298.02       231.30 o                         
  12  10   4        849.13        662.61       259.01 o                         
   0  12   4      10853.02      11077.92       295.11 o                         
   2  12   4       3282.23       2522.15       148.53 o                         
   4  12   4      97830.77     100263.95      1021.39 o                         
   6  12   4       9158.03       8382.42       266.61 o                         
   8  12   4      38192.21      35199.04       525.83 o                         
  10  12   4       5965.36       4911.65       269.70 o                         
  12  12   4        984.51        752.62       304.15 o                         
   2  14   4       2549.87       3639.02       149.09 o                         
   4  14   4       7666.67       6859.12       201.36 o                         
   6  14   4         61.86        337.71       119.90 o                         
   8  14   4       2651.90       3432.53       217.94 o                         
  10  14   4       2652.68       2871.08       257.63 o                         
  12  14   4        241.49        440.08       351.68 o                         
   0  16   4      11489.94       9700.61       322.41 o                         
   2  16   4        979.31       1094.43       125.47 o                         
   4  16   4      76602.05      72843.17       808.36 o                         
   6  16   4          1.75        451.87       131.12 o                         
   8  16   4      11300.01      11345.52       371.47 o                         
  10  16   4       9762.71      10179.58       417.22 o                         
  12  16   4       1115.40        882.13       728.26 o                         
   2  18   4       3002.54       4013.22       188.09 o                         
   4  18   4       2339.68       2872.61       181.48 o                         
   6  18   4         27.67         29.71       161.00 o                         
   8  18   4       3636.88       3690.02       262.22 o                         
  10  18   4        628.17       1574.58       301.82 o                         
   0  20   4       3119.26       3595.07       285.43 o                         
   2  20   4       4145.83       5495.34       234.69 o                         
   4  20   4      24204.51      21188.02       388.79 o                         
   6  20   4       2580.34       2734.19       237.14 o                         
   8  20   4       1182.56       1474.63       258.22 o                         
  10  20   4       5045.38       4545.88       408.56 o                         
   2  22   4        284.83        861.36       175.53 o                         
   4  22   4      21068.79      17802.21       394.08 o                         
   6  22   4        408.92        548.00       265.23 o                         
   8  22   4          1.41        707.26       268.45 o                         
   0  24   4       2557.23       1585.79       303.10 o                         
   2  24   4      17334.52      18131.39       537.63 o                         
   4  24   4       9068.64       9351.68       341.45 o                         
   6  24   4       2257.70       2207.28       305.12 o                         
   8  24   4         66.67       -108.92       311.71 o                         
   2  26   4       4766.51       5270.14       296.67 o                         
   4  26   4       6715.51       6548.85       327.27 o                         
   6  26   4        747.02        989.74       325.54 o                         
   0  28   4        212.49        -92.33       307.32 o                         
   2  28   4       8686.37       7845.59       360.77 o                         
   4  28   4       2260.34       2728.16       331.02 o                         
   2  30   4       1698.97       1594.98       304.72 o                         
   1   1   5      29880.96       9635.37        77.29 o                         
   3   1   5     129893.05     139173.62      1168.29 o                         
   5   1   5      15136.63      18891.09       247.19 o                         
   7   1   5         38.19        123.65        74.11 o                         
   9   1   5      16656.49      13884.99       315.67 o                         
  11   1   5       1273.75       2777.32       239.56 o                         
  13   1   5       4135.63       4456.30       322.88 o                         
   1   3   5       4524.42       1107.67        30.96 o                         
   3   3   5      37380.69      41503.66       423.64 o                         
   5   3   5      27395.05      27663.85       503.73 o                         
   7   3   5       5632.72       5640.88       166.35 o                         
   9   3   5      12513.21      10336.43       241.72 o                         
  11   3   5       1768.99       4056.73       257.05 o                         
  13   3   5        362.93        -95.51       259.24 o                         
   1   5   5       6820.11       8616.15        87.45 o                         
   3   5   5      41758.39      45706.08       412.96 o                         
   5   5   5       4440.22       6592.24       164.81 o                         
   7   5   5        752.32        349.57       117.63 o                         
   9   5   5       5366.77       4872.05       202.18 o                         
  11   5   5       3468.96       2124.27       273.29 o                         
  13   5   5       2157.52       4050.76       462.53 o                         
   1   7   5      17059.46      21921.47       237.88 o                         
   3   7   5       4493.71       1179.09        72.27 o                         
   5   7   5       3095.43       7061.27       186.52 o                         
   7   7   5       4631.09       3557.66       165.52 o                         
   9   7   5       6643.20       5371.67       223.05 o                         
  11   7   5       6808.62       6083.51       303.00 o                         
  13   7   5       1967.00       2057.00       319.67 o                         
   1   9   5       8661.66      10074.99       168.01 o                         
   3   9   5     101176.53     107111.32      1058.01 o                         
   5   9   5       1839.73       2117.74       108.55 o                         
   7   9   5         94.79         49.31       106.78 o                         
   9   9   5      17413.19      14359.23       324.24 o                         
  11   9   5         73.57        436.45       217.15 o                         
  13   9   5         52.71       2132.82       349.18 o                         
   1  11   5      11515.36      13312.25       209.85 o                         
   3  11   5      10502.82       9181.18       181.04 o                         
   5  11   5       2554.36       3817.13       155.90 o                         
   7  11   5       1840.76       2023.33       156.14 o                         
   9  11   5      17045.40      16121.86       352.51 o                         
  11  11   5         67.42       1119.47       236.70 o                         
  13  11   5        302.60       1711.04       342.71 o                         
   1  13   5      43510.68      41492.34       483.06 o                         
   3  13   5      73052.91      62351.24       679.15 o                         
   5  13   5        410.74        607.20       109.00 o                         
   7  13   5       1211.39       1421.79       173.61 o                         
   9  13   5       7235.76       7492.75       295.79 o                         
  11  13   5       3821.48       5910.13       581.74 o                         
   1  15   5       5692.49       8071.32       217.22 o                         
   3  15   5      24030.20      25406.42       361.29 o                         
   5  15   5        737.96       1392.76       137.73 o                         
   7  15   5       8759.17       8461.66       320.84 o                         
   9  15   5      21914.95      20908.23       433.76 o                         
  11  15   5       1683.36       2648.17       345.99 o                         
   1  17   5      21391.86      20544.42       329.47 o                         
   3  17   5      33492.86      29155.12       416.17 o                         
   5  17   5        185.77        119.61       127.75 o                         
   7  17   5       1902.01       1486.09       192.54 o                         
   9  17   5        517.53       1016.46       244.64 o                         
  11  17   5        528.20       1546.92       350.12 o                         
   1  19   5        621.16        897.73       145.91 o                         
   3  19   5       7505.27       8795.41       269.71 o                         
   5  19   5       6675.08       6558.89       250.92 o                         
   7  19   5        121.38        319.79       188.52 o                         
   9  19   5      10103.09      10303.05       427.23 o                         
  11  19   5        836.03        608.82       337.46 o                         
   1  21   5       1340.12       1533.57       180.05 o                         
   3  21   5        936.05        812.95       253.51 o                         
   5  21   5       5384.83       6126.24       266.96 o                         
   7  21   5       2081.87       1940.52       295.12 o                         
   9  21   5       2544.37       1847.22       330.95 o                         
   1  23   5        501.42        533.38       182.56 o                         
   3  23   5       5098.78       5424.24       270.33 o                         
   5  23   5       2509.87       3200.80       267.14 o                         
   7  23   5         16.72        406.78       280.81 o                         
   9  23   5       8381.78       7466.73       469.30 o                         
   1  25   5        109.83        130.73       194.85 o                         
   3  25   5       5398.68       4706.18       285.25 o                         
   5  25   5       1386.31       1279.19       282.68 o                         
   7  25   5       3084.82       3122.82       379.78 o                         
   1  27   5       2498.69       2792.12       267.01 o                         
   3  27   5         46.26       -215.82       215.82 o                         
   5  27   5       3953.70       4523.77       394.03 o                         
   1  29   5       1174.82        738.86       271.64 o                         
   3  29   5        603.43        455.40       275.70 o                         
   2   0   6       1119.67       5965.75        79.84 o                         
   6   0   6      19691.81      21022.76       358.72 o                         
  10   0   6       9356.12       7998.64       430.83 o                         
  14   0   6       1855.01       1438.31       460.24 o                         
   0   2   6     397284.09     448643.38      4321.82 o                         
   2   2   6      27757.66      33808.76       248.77 o                         
   4   2   6      62933.58      56376.54       565.71 o                         
   6   2   6       9910.17       8569.07       167.40 o                         
   8   2   6        275.40        165.50       136.69 o                         
  10   2   6      10837.21      13168.95       447.71 o                         
  12   2   6       2062.37       2379.94       274.21 o                         
  14   2   6          0.66       1476.16       467.56 o                         
   2   4   6       9616.23      23051.23       254.22 o                         
   4   4   6        489.93       1326.42       127.19 o                         
   6   4   6      36473.52      28708.47       375.16 o                         
   8   4   6       5285.59       6043.76       194.61 o                         
  10   4   6       4347.46       3567.76       251.63 o                         
  12   4   6         53.65        424.29       228.60 o                         
   0   6   6     117595.71     133019.14      1265.93 o                         
   2   6   6      45489.49      64554.48       571.92 o                         
   4   6   6      13126.49      18039.74       385.28 o                         
   6   6   6       2554.51       2796.88       126.41 o                         
   8   6   6       1379.80        935.85       127.61 o                         
  10   6   6        259.44       1239.61       191.94 o                         
  12   6   6       2906.07       2531.93       289.54 o                         
   2   8   6       2718.56       2855.44       167.55 o                         
   4   8   6      18777.24      18203.99       219.60 o                         
   6   8   6      18359.91      15036.02       261.79 o                         
   8   8   6        123.99        361.16       122.32 o                         
  10   8   6        133.12        208.21       169.13 o                         
  12   8   6       1666.35       1611.93       263.90 o                         
   0  10   6     251352.91     268239.56      3584.50 o                         
   2  10   6       5687.39       5303.52       142.98 o                         
   4  10   6      17371.77      12719.65       215.98 o                         
   6  10   6       1007.63        723.72       115.18 o                         
   8  10   6       4467.30       4448.16       229.67 o                         
  10  10   6       2391.30       1739.33       204.74 o                         
  12  10   6       2867.32       2699.12       317.73 o                         
   2  12   6        315.73        438.47        84.35 o                         
   4  12   6      16988.78      14472.07       280.39 o                         
   6  12   6      53081.61      45299.95       625.48 o                         
   8  12   6        339.70       1980.82       218.04 o                         
  10  12   6         76.14       1216.55       203.37 o                         
  12  12   6         77.28        193.57       291.69 o                         
   0  14   6     174997.50     169599.62      2353.06 o                         
   2  14   6        300.09        843.27       102.18 o                         
   4  14   6        286.55       1251.87       119.08 o                         
   6  14   6       2429.28       2116.44       150.30 o                         
   8  14   6       1078.53       1169.58       175.97 o                         
  10  14   6        184.25        881.30       214.10 o                         
  12  14   6       1502.57       1505.13       335.96 o                         
   2  16   6      12924.13      11037.81       275.91 o                         
   4  16   6       1382.57       1647.85       138.49 o                         
   6  16   6      22542.74      20085.78       382.79 o                         
   8  16   6        993.29       1779.26       224.90 o                         
  10  16   6        175.01       1871.16       270.12 o                         
   0  18   6      37805.40      32495.84       635.41 o                         
   2  18   6        495.43        785.19       132.23 o                         
   4  18   6         84.51        423.82       137.99 o                         
   6  18   6        267.85        770.18       178.26 o                         
   8  18   6        307.99        217.14       197.54 o                         
  10  18   6       1159.67       1388.87       292.49 o                         
   2  20   6        813.83        831.86       157.49 o                         
   4  20   6       4180.83       5235.36       238.77 o                         
   6  20   6       6484.38       6107.68       299.80 o                         
   8  20   6        176.73        570.23       242.85 o                         
  10  20   6        624.49        876.41       332.14 o                         
   0  22   6       8564.23       7182.86       400.70 o                         
   2  22   6      11590.46      11554.36       342.21 o                         
   4  22   6        545.17       1052.70       189.87 o                         
   6  22   6       1134.19        863.09       225.61 o                         
   8  22   6        135.32         13.86       257.39 o                         
   2  24   6       5058.39       5562.80       276.47 o                         
   4  24   6       1862.27       1808.93       226.52 o                         
   6  24   6       1795.93       1705.23       295.98 o                         
   8  24   6        994.71        619.99       328.66 o                         
   0  26   6       1630.19       1334.89       324.40 o                         
   2  26   6        710.59        489.42       210.44 o                         
   4  26   6       1281.36       1322.15       297.04 o                         
   6  26   6        500.46        323.76       286.27 o                         
   2  28   6       7437.87       6856.96       348.20 o                         
   4  28   6        617.79        946.82       299.60 o                         
   0  30   6         60.82       -179.68       347.54 o                         
   2  30   6        413.69        315.38       282.52 o                         
   1   1   7      51992.57      38679.66       285.55 o                         
   3   1   7      17028.43      16397.49       148.68 o                         
   5   1   7      14274.75      14341.47       212.14 o                         
   7   1   7       9178.62       8477.91       156.98 o                         
   9   1   7       2211.71       2752.57       196.36 o                         
  11   1   7       4406.86       4293.68       267.44 o                         
  13   1   7       2422.04       3848.78       345.06 o                         
   1   3   7     339023.44     445633.16      2970.26 o                         
   3   3   7      56650.78      56453.11       496.88 o                         
   5   3   7       4855.99       4484.78       158.08 o                         
   7   3   7      11423.93      12321.51       220.49 o                         
   9   3   7        352.68       1184.10       136.19 o                         
  11   3   7       7695.95       6977.06       306.72 o                         
  13   3   7        508.06         43.14       257.11 o                         
   1   5   7      46651.48      62366.86       485.13 o                         
   3   5   7      12097.34      11644.13       141.68 o                         
   5   5   7      15903.55      14883.68       230.79 o                         
   7   5   7         39.13        110.98        89.85 o                         
   9   5   7        500.27        909.75       142.27 o                         
  11   5   7       9345.27       8007.75       355.85 o                         
  13   5   7       5567.04       6761.01       367.97 o                         
   1   7   7      32329.93      26323.56       284.04 o                         
   3   7   7      95334.25     108059.20       936.96 o                         
   5   7   7      11664.00       9090.04       216.08 o                         
   7   7   7        201.51        492.83       100.31 o                         
   9   7   7         24.36         48.57       167.29 o                         
  11   7   7        907.29       2399.65       339.50 o                         
  13   7   7       1671.66       1370.26       407.24 o                         
   1   9   7     264710.69     282112.31      2774.55 o                         
   3   9   7       2630.83       4283.76       125.29 o                         
   5   9   7      23991.85      27591.27       436.27 o                         
   7   9   7       1863.06       1819.90       139.48 o                         
   9   9   7       3070.39       3651.22       202.43 o                         
  11   9   7        764.08        893.59       229.69 o                         
  13   9   7       5322.38       5166.45       422.75 o                         
   1  11   7       1511.11       3522.37       131.78 o                         
   3  11   7       1393.90       2796.27       121.87 o                         
   5  11   7       6099.17       8340.05       208.71 o                         
   7  11   7       5808.82       5367.26       211.07 o                         
   9  11   7       5001.56       5750.86       256.80 o                         
  11  11   7         62.04        583.21       237.91 o                         
  13  11   7        362.44        714.99       322.40 o                         
   1  13   7     114230.46     111116.74      1121.66 o                         
   3  13   7       9398.93       7703.13       191.00 o                         
   5  13   7       1702.58       1206.47       116.76 o                         
   7  13   7        370.77        812.40       147.74 o                         
   9  13   7        225.13       1310.42       215.56 o                         
  11  13   7       3154.37       4162.53       342.88 o                         
   1  15   7       1468.96       2883.23       144.84 o                         
   3  15   7        309.53        382.75       105.70 o                         
   5  15   7      19120.21      15715.04       296.41 o                         
   7  15   7       3532.46       4620.54       229.50 o                         
   9  15   7      15198.47      16377.10       487.85 o                         
  11  15   7       1327.37       1189.41       312.34 o                         
   1  17   7      72304.36      67824.46       761.59 o                         
   3  17   7       6983.90       6491.98       220.40 o                         
   5  17   7        654.30       1441.44       159.91 o                         
   7  17   7       2354.03       2909.14       236.31 o                         
   9  17   7       4248.78       4313.86       304.10 o                         
  11  17   7       3839.26       3795.75       382.08 o                         
   1  19   7        442.41        738.72       143.19 o                         
   3  19   7        451.69         21.28       131.61 o                         
   5  19   7       1896.46       2635.27       200.02 o                         
   7  19   7      16211.48      14874.19       432.15 o                         
   9  19   7       8542.68       9815.38       419.91 o                         
  11  19   7       1167.56        947.48       497.51 o                         
   1  21   7       2473.44       2523.38       193.96 o                         
   3  21   7       3768.94       5267.43       243.47 o                         
   5  21   7        768.43        988.36       184.23 o                         
   7  21   7       2299.05       2564.48       307.16 o                         
   9  21   7      11287.18      10339.04       461.22 o                         
   1  23   7      13601.81      14952.26       395.00 o                         
   3  23   7         16.91         40.07       174.31 o                         
   5  23   7       1992.64       2200.92       259.25 o                         
   7  23   7      13954.91      13944.90       543.19 o                         
   9  23   7       1864.37       2763.36       380.40 o                         
   1  25   7       4013.21       4266.80       272.36 o                         
   3  25   7        186.90         71.11       203.24 o                         
   5  25   7         14.38        605.83       289.33 o                         
   7  25   7       5442.27       6140.55       457.64 o                         
   1  27   7       1516.22       1924.55       251.10 o                         
   3  27   7       1868.35       1556.94       286.20 o                         
   5  27   7       1937.30       1533.83       346.19 o                         
   1  29   7       7383.50       7189.53       356.27 o                         
   3  29   7       1313.08       1073.96       282.53 o                         
   0   0   8      14661.40      72745.57      1144.73 o                         
   4   0   8      60755.73      48785.61       634.08 o                         
   8   0   8      79617.59      70767.34      1485.55 o                         
  12   0   8       7916.42       7125.33       477.74 o                         
   2   2   8     419373.25     435719.47      2969.02 o                         
   4   2   8      37223.27      35143.35       354.45 o                         
   6   2   8      20331.27      18924.93       275.80 o                         
   8   2   8          3.05        -97.90        97.90 o                         
  10   2   8      19896.46      16598.70       392.83 o                         
  12   2   8       2994.54       2434.15       265.56 o                         
   0   4   8     136484.02     125234.22      1178.92 o                         
   2   4   8     854610.81     936159.25      6370.13 o                         
   4   4   8      30453.88      25512.24       337.45 o                         
   6   4   8        846.46        666.97        86.55 o                         
   8   4   8      68372.01      54216.39       657.68 o                         
  10   4   8       3620.42       2793.47       228.42 o                         
  12   4   8         21.37       -156.06       217.58 o                         
   2   6   8      46838.95      48954.13       444.07 o                         
   4   6   8       3992.01       4041.75       106.95 o                         
   6   6   8      18920.31      15845.38       257.81 o                         
   8   6   8       1265.97        986.57       129.10 o                         
  10   6   8       1139.30        569.08       207.35 o                         
  12   6   8         77.40        599.35       243.03 o                         
   0   8   8      41973.48      53526.39       719.79 o                         
   2   8   8      71974.89      83517.26       796.36 o                         
   4   8   8      17763.20      18383.31       219.84 o                         
   6   8   8       4867.60       4771.02       168.37 o                         
   8   8   8      12533.03      11810.90       270.58 o                         
  10   8   8       1208.95       2084.01       193.70 o                         
  12   8   8       1335.11       2043.08       322.77 o                         
   2  10   8      58480.99      45151.30       496.49 o                         
   4  10   8      18660.01      19579.80       268.13 o                         
   6  10   8        869.00       1737.24       138.44 o                         
   8  10   8        531.34        779.08       146.51 o                         
  10  10   8         24.63        577.17       182.97 o                         
  12  10   8       1972.44       1958.27       312.92 o                         
   0  12   8      20144.60      23618.92       441.55 o                         
   2  12   8      11592.45       7608.12       174.81 o                         
   4  12   8       9903.99       9914.48       209.66 o                         
   6  12   8        810.87       1190.92       153.75 o                         
   8  12   8       8004.89       8899.11       307.02 o                         
  10  12   8       6074.45       5556.57       281.92 o                         
  12  12   8        616.08       1033.88       308.84 o                         
   2  14   8      49536.06      48199.52       555.87 o                         
   4  14   8       5276.63       4895.68       174.84 o                         
   6  14   8        528.55       1094.93       147.61 o                         
   8  14   8       9201.80       7771.50       285.88 o                         
  10  14   8        217.05        723.16       236.17 o                         
  12  14   8          4.78        -15.66       346.98 o                         
   0  16   8      39850.56      35413.10       645.08 o                         
   2  16   8         21.29        191.68       107.26 o                         
   4  16   8      11786.19      11207.33       263.64 o                         
   6  16   8      10044.71       9040.10       352.17 o                         
   8  16   8       2845.76       4012.34       249.32 o                         
  10  16   8      10101.65       8341.95       389.21 o                         
   2  18   8      26773.44      26255.58       396.80 o                         
   4  18   8       3321.97       3565.07       189.81 o                         
   6  18   8         38.67        297.24       164.93 o                         
   8  18   8       2427.12       2431.78       266.99 o                         
  10  18   8         87.89        824.11       282.47 o                         
   0  20   8         61.35       -202.88       204.29 o                         
   2  20   8       3733.06       3713.70       207.12 o                         
   4  20   8       4147.68       3315.18       210.60 o                         
   6  20   8       2870.24       2120.46       240.04 o                         
   8  20   8       1364.35       2008.73       278.30 o                         
  10  20   8        309.10        682.08       328.44 o                         
   2  22   8       8728.64      10590.48       326.76 o                         
   4  22   8        195.36        222.30       173.13 o                         
   6  22   8         27.63        -60.09       229.28 o                         
   8  22   8        493.90        558.61       273.52 o                         
   0  24   8      31522.45      29830.02       709.84 o                         
   2  24   8      13335.12      13355.53       412.43 o                         
   4  24   8       1022.96       1660.21       219.77 o                         
   6  24   8        808.69        815.55       280.45 o                         
   8  24   8        165.46        848.48       333.53 o                         
   2  26   8         31.91        272.24       207.46 o                         
   4  26   8       7223.53       7676.64       367.14 o                         
   6  26   8         16.12         54.28       285.59 o                         
   0  28   8      32270.12      27567.07       758.27 o                         
   2  28   8       3636.37       3398.81       313.17 o                         
   4  28   8       6977.40       6075.28       404.94 o                         
   2  30   8         43.19        187.01       277.68 o                         
   1   1   9      13767.42       9711.82        78.47 o                         
   3   1   9      15306.59      21681.03       183.84 o                         
   5   1   9      51184.87      45530.10       451.39 o                         
   7   1   9       3399.81       2945.44       127.10 o                         
   9   1   9       5015.65       5758.43       288.83 o                         
  11   1   9       4956.62       5419.64       386.00 o                         
  13   1   9         49.74        781.31       287.75 o                         
   1   3   9     393164.75     503692.88      3354.67 o                         
   3   3   9         36.99       4680.07       163.25 o                         
   5   3   9      72664.02      71499.70       787.77 o                         
   7   3   9        927.30       1561.75       107.84 o                         
   9   3   9       4527.24       5347.44       204.14 o                         
  11   3   9      13380.46      14447.03       389.33 o                         
  13   3   9          9.36         -2.67       258.28 o                         
   1   5   9     151577.41     161398.22      1121.54 o                         
   3   5   9     135495.45     133858.39      1175.34 o                         
   5   5   9      40796.84      36312.21       445.00 o                         
   7   5   9       1274.42       1321.62       110.50 o                         
   9   5   9       1297.58       2816.95       175.61 o                         
  11   5   9       1792.33       2860.50       240.93 o                         
  13   5   9       1531.89       1774.22       283.43 o                         
   1   7   9      39476.18      50568.93       462.58 o                         
   3   7   9      75905.27      98739.76       861.00 o                         
   5   7   9      51327.26      41743.09       510.60 o                         
   7   7   9       3720.93       3249.24       151.72 o                         
   9   7   9       5467.44       5021.36       216.19 o                         
  11   7   9      13996.65      12798.64       412.78 o                         
  13   7   9        648.81        767.34       319.75 o                         
   1   9   9     155477.47     158332.16      1519.16 o                         
   3   9   9        649.14       1396.99        90.98 o                         
   5   9   9      21923.10      19061.44       294.18 o                         
   7   9   9      16144.20      12207.35       257.47 o                         
   9   9   9       9574.49       7959.32       271.70 o                         
  11   9   9        153.68        183.86       215.39 o                         
  13   9   9        115.16        730.47       317.66 o                         
   1  11   9      41623.18      44873.23       498.03 o                         
   3  11   9      19979.24      19359.22       285.36 o                         
   5  11   9      84609.09      77456.46       809.46 o                         
   7  11   9       6741.77       6131.21       220.27 o                         
   9  11   9       1011.72       1087.81       175.57 o                         
  11  11   9       4514.07       3985.48       335.26 o                         
  13  11   9        506.59       1008.37       324.73 o                         
   1  13   9      34373.71      29430.34       372.32 o                         
   3  13   9       5898.03       8646.06       204.61 o                         
   5  13   9      12296.22       9615.00       219.09 o                         
   7  13   9        183.95        253.38       135.51 o                         
   9  13   9       2175.11       2124.75       204.79 o                         
  11  13   9       3042.60       3171.80       426.32 o                         
   1  15   9      21456.57      22599.52       328.54 o                         
   3  15   9         36.36        116.19       107.57 o                         
   5  15   9      15992.65      16555.96       288.04 o                         
   7  15   9       9360.74       9132.05       317.74 o                         
   9  15   9         38.21       1348.69       206.58 o                         
  11  15   9       1243.80       1476.88       319.08 o                         
   1  17   9      55894.08      52318.47       620.39 o                         
   3  17   9       1793.74       1575.32       146.54 o                         
   5  17   9       6492.88       6763.45       243.91 o                         
   7  17   9        112.15        466.60       185.15 o                         
   9  17   9       9305.63       8577.83       478.84 o                         
  11  17   9       1515.44       1844.47       332.01 o                         
   1  19   9       6919.77       7495.80       249.86 o                         
   3  19   9        615.55        213.57       138.90 o                         
   5  19   9      16682.74      16318.61       359.57 o                         
   7  19   9      11571.05      12678.06       419.29 o                         
   9  19   9         80.74        991.02       267.69 o                         
   1  21   9      47433.34      45907.33       610.25 o                         
   3  21   9       2090.74       2114.58       193.48 o                         
   5  21   9       1281.50        774.15       192.43 o                         
   7  21   9         34.21        263.12       254.26 o                         
   9  21   9       8893.67      10398.79       450.67 o                         
   1  23   9        884.26       1482.51       194.20 o                         
   3  23   9       1531.07       1687.59       207.14 o                         
   5  23   9       1983.52       1668.32       272.07 o                         
   7  23   9      10836.35      11973.46       517.96 o                         
   9  23   9         16.03        537.35       327.31 o                         
   1  25   9      16854.69      17249.42       508.16 o                         
   3  25   9        216.47        503.31       211.08 o                         
   5  25   9       3693.78       4129.00       428.25 o                         
   7  25   9       2263.15       1692.94       346.71 o                         
   1  27   9        542.79        710.82       229.17 o                         
   3  27   9         31.10        389.54       241.15 o                         
   5  27   9       1637.15       1867.62       346.39 o                         
   1  29   9       8662.59       7577.84       386.61 o                         
   3  29   9       1684.03       1600.49       297.29 o                         
   2   0  10     110852.75     117796.62      1151.89 o                         
   6   0  10      46773.46      46327.39       588.20 o                         
  10   0  10       5873.33       5764.43       370.65 o                         
   0   2  10      98138.77      81591.28       798.76 o                         
   2   2  10       8520.93      10084.63       182.73 o                         
   4   2  10      76332.26      67676.54       592.57 o                         
   6   2  10      12545.79      13633.77       266.13 o                         
   8   2  10         56.43        -66.94       101.47 o                         
  10   2  10         73.87       1458.15       218.43 o                         
  12   2  10         26.65        328.05       286.38 o                         
   2   4  10       2632.29       3256.35       135.41 o                         
   4   4  10      17856.50      18604.58       213.29 o                         
   6   4  10      34303.72      28562.64       373.80 o                         
   8   4  10       3146.68       4156.96       173.39 o                         
  10   4  10       1814.90       1426.63       207.37 o                         
  12   4  10        376.70        326.98       226.71 o                         
   0   6  10      96761.38     106526.79      1248.21 o                         
   2   6  10        743.86       6293.42        95.10 o                         
   4   6  10       2130.90       3725.51        91.46 o                         
   6   6  10       7606.70       9454.26       260.76 o                         
   8   6  10       2429.63       2173.84       150.02 o                         
  10   6  10        209.51       1137.57       228.51 o                         
  12   6  10       1316.81       1493.43       249.67 o                         
   2   8  10      15166.55      20020.99       238.99 o                         
   4   8  10      22695.56      21815.56       249.27 o                         
   6   8  10      11262.50      10531.67       218.96 o                         
   8   8  10        293.66        715.61       133.42 o                         
  10   8  10       3166.66       3541.54       208.75 o                         
  12   8  10       3002.01       4009.01       357.42 o                         
   0  10  10       5221.00       7283.29       210.83 o                         
   2  10  10      47693.39      50760.66       546.51 o                         
   4  10  10      46655.93      38739.09       442.65 o                         
   6  10  10      14766.14      14046.46       322.85 o                         
   8  10  10        325.75        592.52       142.56 o                         
  10  10  10       2742.58       3179.38       228.42 o                         
  12  10  10       1221.11       1654.37       303.79 o                         
   2  12  10       5711.51       6239.28       167.83 o                         
   4  12  10      19449.83      19663.23       299.09 o                         
   6  12  10       2270.14       2376.43       189.17 o                         
   8  12  10        134.09        538.81       151.88 o                         
  10  12  10       5685.85       5378.90       276.07 o                         
  12  12  10       6331.60       6254.52       412.98 o                         
   0  14  10      17356.89      14854.91       349.84 o                         
   2  14  10      13943.54      14594.57       271.25 o                         
   4  14  10      21329.61      21540.51       335.72 o                         
   6  14  10       8531.28       7556.01       310.10 o                         
   8  14  10       1989.10       2919.72       208.98 o                         
  10  14  10       4220.69       4212.18       299.60 o                         
  12  14  10         42.44       -276.75       303.07 o                         
   2  16  10      12493.62      11658.17       246.53 o                         
   4  16  10      36259.18      31006.69       427.29 o                         
   6  16  10       1610.37       1950.53       201.30 o                         
   8  16  10         94.67        604.75       213.77 o                         
  10  16  10       1598.00       2093.24       282.96 o                         
   0  18  10       4314.41       3542.65       257.12 o                         
   2  18  10      13252.22      12527.00       295.62 o                         
   4  18  10      21439.42      18606.41       333.66 o                         
   6  18  10       7917.71       8432.91       307.15 o                         
   8  18  10        444.60        818.13       255.22 o                         
  10  18  10       6595.27       7700.01       395.98 o                         
   2  20  10       1195.26       1602.99       169.37 o                         
   4  20  10      17453.10      16268.92       354.85 o                         
   6  20  10       4485.37       4930.58       278.05 o                         
   8  20  10       1575.77       1595.69       271.99 o                         
  10  20  10         68.99        484.49       291.40 o                         
   0  22  10      34979.64      31218.46       695.25 o                         
   2  22  10      13167.76      14568.00       381.83 o                         
   4  22  10       3907.00       4582.67       249.97 o                         
   6  22  10       1822.16       2317.77       280.30 o                         
   8  22  10       4086.59       4450.83       349.41 o                         
   2  24  10        354.98        802.21       196.51 o                         
   4  24  10      19257.19      18574.92       451.86 o                         
   6  24  10        914.25       1473.76       293.63 o                         
   8  24  10       2064.91       2127.67       333.59 o                         
   0  26  10       5412.30       5164.76       415.25 o                         
   2  26  10      17476.01      17659.05       544.71 o                         
   4  26  10        917.51        947.93       269.46 o                         
   6  26  10       2913.64       3422.12       347.74 o                         
   2  28  10       2452.08       2823.76       302.01 o                         
   4  28  10       4717.83       5099.08       421.80 o                         
   0  30  10        360.84        493.04       428.57 o                         
   2  30  10       1124.31        424.57       278.56 o                         
   1   1  11      27862.27      31475.54       221.42 o                         
   3   1  11       1398.50       1256.65        40.20 o                         
   5   1  11       7344.25       8852.50       135.48 o                         
   7   1  11       1237.29       1212.55        91.41 o                         
   9   1  11      38045.04      31068.75       531.08 o                         
  11   1  11       4937.65       5150.68       282.14 o                         
  13   1  11        324.26        227.78       254.82 o                         
   1   3  11      37781.89      59182.97       442.51 o                         
   3   3  11     467033.09     477245.59      3705.76 o                         
   5   3  11       4178.38       5815.71       142.29 o                         
   7   3  11        294.39        105.82        85.18 o                         
   9   3  11      25937.70      22431.97       436.77 o                         
  11   3  11       7461.77       7511.65       336.94 o                         
  13   3  11        986.99       1477.16       362.16 o                         
   1   5  11     218117.34     215366.98      1644.02 o                         
   3   5  11      58418.86      51540.12       476.32 o                         
   5   5  11      91353.61      96814.86      1051.67 o                         
   7   5  11      21775.77      19764.31       304.82 o                         
   9   5  11      37360.49      34329.96       484.48 o                         
  11   5  11       9497.47       9252.13       349.33 o                         
  13   5  11         18.61        348.03       288.76 o                         
   1   7  11       1065.88       2331.37        82.23 o                         
   3   7  11     277969.03     304312.22      2544.47 o                         
   5   7  11       1096.19       1511.45        85.18 o                         
   7   7  11      10455.37       9451.76       269.38 o                         
   9   7  11      19069.78      14607.99       307.94 o                         
  11   7  11         92.52       1529.98       225.38 o                         
  13   7  11       5450.91       4828.69       406.26 o                         
   1   9  11       2016.33       3582.02       131.22 o                         
   3   9  11      64571.00      71263.80       699.28 o                         
   5   9  11       5518.82       4484.87       115.14 o                         
   7   9  11         57.83       1112.27       148.90 o                         
   9   9  11       1680.64       2458.13       190.17 o                         
  11   9  11       5149.59       5276.16       309.90 o                         
  13   9  11        504.68        348.70       307.38 o                         
   1  11  11       2701.69       1838.49       102.54 o                         
   3  11  11     133336.06     149009.19      1457.41 o                         
   5  11  11       7665.64       9635.23       247.42 o                         
   7  11  11       4899.93       4538.77       200.46 o                         
   9  11  11       3676.43       3474.25       219.40 o                         
  11  11  11        544.60        853.50       268.15 o                         
  13  11  11       3272.74       3304.75       448.63 o                         
   1  13  11      16378.80      20900.42       294.52 o                         
   3  13  11       7465.52       6751.65       223.25 o                         
   5  13  11       4336.81       5885.04       183.31 o                         
   7  13  11       2609.86       2996.25       187.61 o                         
   9  13  11       7989.83       7917.88       301.62 o                         
  11  13  11        197.39          7.12       269.45 o                         
   1  15  11      21010.53      20952.30       311.84 o                         
   3  15  11       5968.01       5636.63       191.52 o                         
   5  15  11        663.26       1344.39       148.53 o                         
   7  15  11       1316.82       1929.91       195.21 o                         
   9  15  11        566.74        794.96       228.27 o                         
  11  15  11       3566.52       3817.98       523.83 o                         
   1  17  11        701.11       1175.53       138.63 o                         
   3  17  11      20708.18      17759.09       312.18 o                         
   5  17  11       8260.92       8158.69       312.23 o                         
   7  17  11       5264.36       5973.43       286.05 o                         
   9  17  11      16851.78      16937.93       501.66 o                         
  11  17  11        652.83        316.54       306.20 o                         
   1  19  11        637.14        964.26       146.74 o                         
   3  19  11        476.47        602.69       146.29 o                         
   5  19  11       1590.27       1694.53       175.43 o                         
   7  19  11       1426.15       1710.74       245.77 o                         
   9  19  11       2520.64       2582.36       300.63 o                         
   1  21  11      13705.83      13315.25       338.86 o                         
   3  21  11        519.89       1080.20       173.81 o                         
   5  21  11       6913.91       7162.39       282.64 o                         
   7  21  11       2777.95       2673.99       290.14 o                         
   9  21  11      23036.14      22595.41       592.51 o                         
   1  23  11       1012.85       1456.81       195.82 o                         
   3  23  11         50.87        332.33       176.50 o                         
   5  23  11       7009.73       6650.94       347.56 o                         
   7  23  11       4893.12       5120.63       367.48 o                         
   9  23  11        242.04        475.20       335.06 o                         
   1  25  11       1609.65       1612.46       223.17 o                         
   3  25  11        568.44        659.90       217.47 o                         
   5  25  11       2949.81       3116.55       319.82 o                         
   7  25  11       4821.85       4850.63       488.81 o                         
   1  27  11        111.26         93.05       214.61 o                         
   3  27  11       8250.54       7941.85       454.80 o                         
   5  27  11        337.51        774.01       299.77 o                         
   1  29  11         47.25       -236.85       250.38 o                         
   3  29  11       2974.82       2301.25       312.15 o                         
   0   0  12     351946.66     425706.72      5803.30 o                         
   4   0  12      45243.81      40063.53       499.14 o                         
   8   0  12         24.56        302.80       156.07 o                         
  12   0  12        100.99        240.20       318.87 o                         
   2   2  12     147181.73     178017.22      1254.56 o                         
   4   2  12       2838.21       3048.30        66.07 o                         
   6   2  12     106399.62      95858.87       986.37 o                         
   8   2  12       1304.96       1714.52       123.44 o                         
  10   2  12      10783.41       9025.03       328.26 o                         
  12   2  12        749.98        522.30       231.55 o                         
   0   4  12    1286655.38    1355079.88     12489.94 o                         
   2   4  12      10903.73      16872.66       160.93 o                         
   4   4  12      31580.19      29780.17       293.57 o                         
   6   4  12      39393.23      39484.70       483.76 o                         
   8   4  12       2502.94       3195.48       153.20 o                         
  10   4  12          0.22        263.41       169.23 o                         
  12   4  12        158.98       -144.25       245.44 o                         
   2   6  12      57655.91      61565.84       544.68 o                         
   4   6  12       2388.14       5063.27        97.09 o                         
   6   6  12      76911.94      71441.66       813.41 o                         
   8   6  12       2460.13       3670.80       176.15 o                         
  10   6  12      11768.30      11576.23       351.79 o                         
  12   6  12       4743.58       5173.31       355.96 o                         
   0   8  12      61163.68      69347.38       910.54 o                         
   2   8  12       7292.10       9222.52       150.73 o                         
   4   8  12      32878.09      32196.05       337.69 o                         
   6   8  12        449.55       1129.56       109.79 o                         
   8   8  12       1122.87       1722.45       151.25 o                         
  10   8  12       7710.49       8205.99       288.59 o                         
  12   8  12       7568.88       7876.42       439.43 o                         
   2  10  12       9891.72       7673.31       154.30 o                         
   4  10  12       9258.28       9267.67       175.84 o                         
   6  10  12      40124.78      31590.34       388.76 o                         
   8  10  12        668.87       1154.68       152.26 o                         
  10  10  12       1373.79       1975.67       230.83 o                         
  12  10  12       7792.35       8163.38       428.92 o                         
   0  12  12       1064.23       4245.81       194.83 o                         
   2  12  12       7741.03       6922.11       178.09 o                         
   4  12  12      18371.98      17215.53       263.33 o                         
   6  12  12       3320.90       3647.20       157.43 o                         
   8  12  12        197.35        474.14       152.04 o                         
  10  12  12       2899.28       3320.45       264.88 o                         
  12  12  12       5493.10       5172.97       389.67 o                         
   2  14  12       3690.14       3656.54       152.85 o                         
   4  14  12         34.14         98.59       100.09 o                         
   6  14  12      20331.69      19146.66       430.04 o                         
   8  14  12         19.63        113.50       158.47 o                         
  10  14  12       2584.02       3048.69       279.79 o                         
  12  14  12        645.90        912.48       381.27 o                         
   0  16  12      46968.55      43618.78       750.71 o                         
   2  16  12       5367.55       4941.30       185.12 o                         
   4  16  12      11987.21      12821.68       297.58 o                         
   6  16  12          8.04        -46.32       115.83 o                         
   8  16  12         17.61         28.37       202.31 o                         
  10  16  12          5.90        204.26       246.73 o                         
   2  18  12       1784.34       3250.06       177.16 o                         
   4  18  12       3118.70       3571.15       201.64 o                         
   6  18  12      24471.78      23039.89       435.08 o                         
   8  18  12        126.57        509.74       224.16 o                         
  10  18  12       7388.15       9165.66       443.63 o                         
   0  20  12      17127.64      16682.22       641.86 o                         
   2  20  12        389.91        694.93       152.07 o                         
   4  20  12       1443.20       2208.67       188.71 o                         
   6  20  12       5292.70       6553.15       337.22 o                         
   8  20  12       2494.64       1835.33       279.29 o                         
  10  20  12       2555.74       1963.03       329.67 o                         
   2  22  12       4551.14       5203.28       250.88 o                         
   4  22  12       7327.75       8944.57       347.42 o                         
   6  22  12       5393.56       5904.56       417.03 o                         
   8  22  12        190.18        848.96       276.93 o                         
   0  24  12       2512.98       2992.19       335.73 o                         
   2  24  12       1124.81        735.99       198.86 o                         
   4  24  12         87.16        574.34       302.78 o                         
   6  24  12      11554.65      11530.61       483.30 o                         
   8  24  12       8183.52       7765.79       435.78 o                         
   2  26  12       2712.46       2535.49       247.88 o                         
   4  26  12       4925.43       5648.55       384.33 o                         
   6  26  12       1472.19       1905.47       325.89 o                         
   0  28  12        460.65        908.14       335.59 o                         
   2  28  12        716.63        187.05       250.58 o                         
   4  28  12       3840.04       4381.33       447.71 o                         
   2  30  12        796.50        723.68       347.30 o                         
   1   1  13       4862.90       7057.12        63.19 o                         
   3   1  13     102127.54     113924.22       879.57 o                         
   5   1  13       9496.35       8370.23       121.46 o                         
   7   1  13       1927.33       1664.77       107.53 o                         
   9   1  13       4361.82       4995.95       225.77 o                         
  11   1  13         28.07        337.16       243.20 o                         
  13   1  13          0.84        367.04       259.70 o                         
   1   3  13      89568.82     118041.30       860.94 o                         
   3   3  13       1461.58       3846.24       118.99 o                         
   5   3  13      13588.02      16019.02       204.88 o                         
   7   3  13       2816.66       3767.00       143.86 o                         
   9   3  13       2495.94       2426.60       161.30 o                         
  11   3  13        504.63       1477.71       278.43 o                         
  13   3  13        427.65       1098.88       263.20 o                         
   1   5  13      60352.22      71457.37       581.87 o                         
   3   5  13        106.00       1040.70        56.46 o                         
   5   5  13      32353.34      29369.80       348.99 o                         
   7   5  13       2057.38       1995.40       122.77 o                         
   9   5  13      14596.68      16350.36       379.97 o                         
  11   5  13       2584.19       2777.64       249.67 o                         
  13   5  13         35.13        315.44       296.32 o                         
   1   7  13       3052.06       3152.30        87.04 o                         
   3   7  13       9038.45       7050.14       114.44 o                         
   5   7  13       5067.61       3980.21       114.45 o                         
   7   7  13        996.48       1383.06       120.03 o                         
   9   7  13        873.40       1943.05       166.98 o                         
  11   7  13        114.23       1222.80       231.67 o                         
  13   7  13        206.01        925.74       325.64 o                         
   1   9  13       1527.18       2355.45        89.77 o                         
   3   9  13      62614.08      67076.40       661.19 o                         
   5   9  13      13400.11      14016.02       341.06 o                         
   7   9  13      12768.13      11544.60       254.12 o                         
   9   9  13        942.33       1794.14       177.99 o                         
  11   9  13       3548.35       3339.14       297.52 o                         
  13   9  13         14.97        241.14       309.65 o                         
   1  11  13      47857.99      45590.80       505.71 o                         
   3  11  13       9764.42      10838.97       202.58 o                         
   5  11  13       1078.55       2487.09       121.44 o                         
   7  11  13         74.76        352.79       125.79 o                         
   9  11  13       5451.88       4279.36       235.95 o                         
  11  11  13         44.62       -255.69       255.69 o                         
   1  13  13       6457.20       9336.41       189.59 o                         
   3  13  13       1165.90       1160.09       106.18 o                         
   5  13  13      12856.33      11604.43       233.96 o                         
   7  13  13      17065.94      15183.16       336.94 o                         
   9  13  13       4757.05       4960.44       255.18 o                         
  11  13  13       2593.16       2364.87       322.02 o                         
   1  15  13      30321.12      27516.57       373.91 o                         
   3  15  13      13308.10      14523.60       261.55 o                         
   5  15  13       4991.64       6742.56       213.80 o                         
   7  15  13       1758.30       1384.32       189.64 o                         
   9  15  13       1158.22       1645.12       247.04 o                         
  11  15  13        461.17        922.14       308.76 o                         
   1  17  13       1163.20       1695.05       138.71 o                         
   3  17  13       7538.31       6153.01       216.07 o                         
   5  17  13      18626.95      18437.90       329.61 o                         
   7  17  13      11739.29      11126.21       345.61 o                         
   9  17  13      14670.65      13714.04       489.08 o                         
  11  17  13         10.73        568.06       332.12 o                         
   1  19  13      35727.36      32703.99       463.62 o                         
   3  19  13       3281.78       4068.19       205.93 o                         
   5  19  13       1646.84       2431.44       189.34 o                         
   7  19  13       1940.94       1821.22       244.23 o                         
   9  19  13        209.36        849.50       275.73 o                         
   1  21  13        306.56        900.14       169.02 o                         
   3  21  13       1206.72       1166.54       175.62 o                         
   5  21  13       5755.99       8149.48       298.12 o                         
   7  21  13       9682.51      10685.69       427.85 o                         
   9  21  13       5045.38       6427.93       389.08 o                         
   1  23  13      22636.19      19687.49       436.59 o                         
   3  23  13       3884.30       4027.39       244.58 o                         
   5  23  13       3257.54       3465.49       295.22 o                         
   7  23  13       1191.52       1463.42       292.96 o                         
   9  23  13       2280.19       1944.43       375.46 o                         
   1  25  13       1899.98       2264.72       232.58 o                         
   3  25  13       1078.28       1017.60       243.31 o                         
   5  25  13       5241.55       4391.99       344.56 o                         
   7  25  13       3427.63       3479.60       361.57 o                         
   1  27  13       5472.83       6533.54       324.28 o                         
   3  27  13       1217.32       1152.67       268.84 o                         
   5  27  13         24.35        143.29       282.43 o                         
   1  29  13       1116.49        449.78       265.34 o                         
   3  29  13       1577.16        933.98       288.39 o                         
   2   0  14      14104.69      19653.99       207.17 o                         
   6   0  14       4174.42       6101.82       219.97 o                         
  10   0  14        201.27        656.39       250.90 o                         
   0   2  14     103747.81     147560.92      1507.92 o                         
   2   2  14      67359.12      67721.43       490.20 o                         
   4   2  14      86858.37      77365.38       695.57 o                         
   6   2  14       1204.94       1797.14       119.55 o                         
   8   2  14      11600.66       9197.17       244.62 o                         
  10   2  14         24.89        920.49       311.73 o                         
  12   2  14         87.40        569.34       226.86 o                         
   2   4  14     261130.50     247305.27      1993.64 o                         
   4   4  14       9192.69      10505.84       129.39 o                         
   6   4  14      28195.51      26044.43       349.49 o                         
   8   4  14       1217.44       1840.36       133.20 o                         
  10   4  14        779.30        317.56       175.48 o                         
  12   4  14        379.40        548.54       231.69 o                         
   0   6  14       3759.48       6725.93       132.75 o                         
   2   6  14       1889.95      10391.59       159.19 o                         
   4   6  14      47438.06      51609.86       473.85 o                         
   6   6  14        623.19       1326.33       103.09 o                         
   8   6  14      70968.93      57292.41       701.37 o                         
  10   6  14        969.53       2270.92       260.74 o                         
  12   6  14       2749.59       3640.47       324.35 o                         
   2   8  14      79899.62      82532.66       788.01 o                         
   4   8  14         17.19        247.78        71.81 o                         
   6   8  14      16259.75      14981.28       288.68 o                         
   8   8  14      11693.43      10739.59       360.60 o                         
  10   8  14       1669.86       2190.87       197.50 o                         
  12   8  14        227.40       1069.02       307.14 o                         
   0  10  14     160200.80     174797.08      2376.42 o                         
   2  10  14       4133.70       5917.52       170.12 o                         
   4  10  14      13939.74      10119.86       200.34 o                         
   6  10  14        844.19        779.59        92.53 o                         
   8  10  14      30405.66      24277.62       403.38 o                         
  10  10  14         24.07        680.11       184.46 o                         
  12  10  14       3321.94       4637.89       362.86 o                         
   2  12  14       1793.60       2090.33       112.29 o                         
   4  12  14       1264.54        993.39       117.92 o                         
   6  12  14       1406.86       1901.50       124.94 o                         
   8  12  14        282.79        434.27       152.48 o                         
  10  12  14       3353.85       3728.94       271.75 o                         
  12  12  14         14.02        601.00       327.47 o                         
   0  14  14      21891.03      26074.09       557.85 o                         
   2  14  14       3048.70       2280.65       129.45 o                         
   4  14  14      15769.45      14167.88       266.01 o                         
   6  14  14       4173.08       4311.78       297.24 o                         
   8  14  14       2645.66       3363.58       241.20 o                         
  10  14  14       1106.39       1524.90       253.66 o                         
  12  14  14        585.40        370.64       318.40 o                         
   2  16  14      20380.02      17533.26       293.21 o                         
   4  16  14       3735.55       4211.15       191.24 o                         
   6  16  14       1143.51       1420.57       173.63 o                         
   8  16  14        674.70        728.67       218.04 o                         
  10  16  14        194.02        451.13       255.65 o                         
   0  18  14       6383.62       6800.41       322.46 o                         
   2  18  14       5739.13       7822.18       244.68 o                         
   4  18  14      20053.43      17631.10       346.07 o                         
   6  18  14        186.09        775.45       172.93 o                         
   8  18  14       6708.82       6386.91       336.58 o                         
  10  18  14       1955.12       2621.56       314.54 o                         
   2  20  14      20863.64      19322.77       357.61 o                         
   4  20  14       7021.81       7933.98       289.21 o                         
   6  20  14        240.70       1004.38       223.78 o                         
   8  20  14       1460.15       1092.24       268.70 o                         
  10  20  14       1060.68        677.48       304.97 o                         
   0  22  14       8924.23       9626.49       446.37 o                         
   2  22  14       2299.23       2578.06       207.46 o                         
   4  22  14       7463.68       7066.61       302.39 o                         
   6  22  14        450.78        548.76       248.24 o                         
   8  22  14         21.30        135.09       268.71 o                         
   2  24  14       3842.30       4110.39       279.96 o                         
   4  24  14        269.89        623.32       263.09 o                         
   6  24  14        398.28       1608.58       290.66 o                         
   8  24  14       4114.48       3428.39       359.92 o                         
   0  26  14       5949.96       5319.76       419.67 o                         
   2  26  14       1484.98       1525.65       247.48 o                         
   4  26  14       1490.48       1599.86       289.46 o                         
   6  26  14       2042.98       2281.81       338.60 o                         
   2  28  14       2860.67       1548.62       278.97 o                         
   4  28  14        994.58        796.73       300.74 o                         
   0  30  14       1626.92       1363.29       441.71 o                         
   2  30  14        173.61        111.11       274.30 o                         
   1   1  15      53977.98      71988.10       481.40 o                         
   3   1  15       1511.20       1503.98        44.96 o                         
   5   1  15      61315.94      54357.76       493.61 o                         
   7   1  15       1995.85       2300.06        98.62 o                         
   9   1  15       1815.13       2004.10       175.83 o                         
  11   1  15       1597.91       1457.02       243.74 o                         
  13   1  15       1242.13       1114.51       299.60 o                         
   1   3  15      27472.67      25007.00       247.78 o                         
   3   3  15       1115.47       1518.66        51.88 o                         
   5   3  15      13424.98      11536.49       160.00 o                         
   7   3  15      13568.87      10015.83       201.96 o                         
   9   3  15       1422.41       1266.96       138.79 o                         
  11   3  15       5614.30       6259.68       320.01 o                         
  13   3  15       2777.16       3804.52       348.92 o                         
   1   5  15     206589.38     253842.02      1986.42 o                         
   3   5  15      97009.97      90477.85       783.04 o                         
   5   5  15      56749.14      51475.11       560.26 o                         
   7   5  15       8197.04       7590.58       195.73 o                         
   9   5  15       2043.29       2230.53       162.48 o                         
  11   5  15       4124.08       4168.09       271.55 o                         
  13   5  15         38.84        294.68       292.98 o                         
   1   7  15     171857.20     146116.80      1245.81 o                         
   3   7  15      48998.52      45647.45       456.27 o                         
   5   7  15       1694.45       2863.54        97.12 o                         
   7   7  15       1532.10       2058.65       144.41 o                         
   9   7  15          6.88       1043.68       152.36 o                         
  11   7  15       3491.98       4801.50       318.68 o                         
  13   7  15        461.80        782.11       328.69 o                         
   1   9  15     131566.00     142370.23      1371.22 o                         
   3   9  15       3102.92       5960.02       126.37 o                         
   5   9  15      53872.11      57417.99       585.01 o                         
   7   9  15      13475.68      13792.24       277.93 o                         
   9   9  15       8473.54       9011.65       284.42 o                         
  11   9  15        937.56       1270.03       267.75 o                         
  13   9  15        685.10        371.88       310.19 o                         
   1  11  15      89725.29      88977.66       904.34 o                         
   3  11  15       4284.29       5936.36       215.15 o                         
   5  11  15       8332.67       8456.32       194.02 o                         
   7  11  15      14507.41      12122.93       408.43 o                         
   9  11  15        606.81       1837.72       189.62 o                         
  11  11  15         43.05       -170.21       253.27 o                         
   1  13  15         70.50        669.68        90.39 o                         
   3  13  15       1210.69       1264.13       112.06 o                         
   5  13  15      12819.72      13216.74       242.16 o                         
   7  13  15       8828.85       9842.74       298.72 o                         
   9  13  15       5957.79       5998.41       296.80 o                         
  11  13  15        953.91        953.82       291.34 o                         
   1  15  15      45036.56      43460.83       539.53 o                         
   3  15  15       6925.97       5678.23       190.79 o                         
   5  15  15        946.14       1507.70       136.75 o                         
   7  15  15       4057.52       3586.36       216.11 o                         
   9  15  15       5337.07       5504.52       342.11 o                         
  11  15  15        139.36        270.96       299.40 o                         
   1  17  15      18657.92      15939.31       287.57 o                         
   3  17  15       1198.09       1680.54       164.28 o                         
   5  17  15      12252.16      12864.46       299.13 o                         
   7  17  15       2534.87       2647.70       242.56 o                         
   9  17  15        846.92       2296.60       273.08 o                         
  11  17  15       4732.48       5040.22       464.64 o                         
   1  19  15      36486.52      32161.38       460.40 o                         
   3  19  15      17093.74      15733.67       323.81 o                         
   5  19  15       7170.70       5955.94       246.35 o                         
   7  19  15       1844.97       1590.60       240.60 o                         
   9  19  15        558.13        918.00       276.72 o                         
   1  21  15       1346.46       2078.97       185.73 o                         
   3  21  15        534.68       1085.91       174.73 o                         
   5  21  15       5843.34       5264.77       276.54 o                         
   7  21  15        125.94        888.94       255.42 o                         
   9  21  15        696.83        869.40       292.84 o                         
   1  23  15      17135.19      17057.13       391.25 o                         
   3  23  15       4443.19       4144.85       248.98 o                         
   5  23  15         35.49        300.87       232.40 o                         
   7  23  15        346.81        264.83       273.98 o                         
   9  23  15       2290.85       1500.40       394.27 o                         
   1  25  15         72.68        793.60       204.57 o                         
   3  25  15       2070.44       1907.16       259.65 o                         
   5  25  15       2173.30       2442.73       374.12 o                         
   7  25  15        356.46        615.97       303.11 o                         
   1  27  15      12087.57      13703.97       457.93 o                         
   3  27  15        540.97        648.06       257.31 o                         
   5  27  15       4085.12       3596.98       361.42 o                         
   1  29  15        382.51         52.89       258.40 o                         
   3  29  15         10.78       -272.47       285.06 o                         
   0   0  16     185608.69     251599.84      3284.82 o                         
   4   0  16     184336.06     186953.86      2150.12 o                         
   8   0  16      25033.27      19654.78       491.65 o                         
  12   0  16         26.05        353.14       312.18 o                         
   2   2  16        910.35       1029.28        33.49 o                         
   4   2  16         78.68        673.51        48.22 o                         
   6   2  16      14746.92      11566.73       188.50 o                         
   8   2  16       1853.33       1543.95       123.38 o                         
  10   2  16      15068.00      12834.15       359.60 o                         
  12   2  16        608.46        656.18       227.66 o                         
   0   4  16     213014.53     198314.02      2026.14 o                         
   2   4  16      22569.02      27762.31       263.97 o                         
   4   4  16      46727.99      44477.84       408.51 o                         
   6   4  16        727.28       2290.01       123.18 o                         
   8   4  16      29480.36      26108.70       381.76 o                         
  10   4  16       1099.92        508.44       177.40 o                         
  12   4  16        680.95        789.49       255.47 o                         
   2   6  16      88179.79      94547.25       818.43 o                         
   4   6  16      36473.44      34701.80       345.48 o                         
   6   6  16      21836.51      19666.43       260.30 o                         
   8   6  16       3412.38       5781.62       254.09 o                         
  10   6  16       9564.62       9783.79       362.43 o                         
  12   6  16       4816.01       4736.16       373.15 o                         
   0   8  16     503593.44     596624.31      6767.32 o                         
   2   8  16       1162.22        831.38        63.38 o                         
   4   8  16        538.21        807.00        73.00 o                         
   6   8  16      34326.91      30694.21       409.81 o                         
   8   8  16       4265.71       5579.29       211.57 o                         
  10   8  16       2382.49       2879.93       210.82 o                         
  12   8  16        100.56        418.77       274.39 o                         
   2  10  16       6176.84       4873.87       162.55 o                         
   4  10  16       2632.81       2069.07       106.12 o                         
   6  10  16       3120.71       1947.88       117.59 o                         
   8  10  16       2285.37       2785.24       178.27 o                         
  10  10  16       3137.23       2977.26       238.59 o                         
  12  10  16       2739.26       3119.70       342.76 o                         
   0  12  16     205138.06     230512.36      3418.70 o                         
   2  12  16       1377.55        719.18        88.05 o                         
   4  12  16       1419.87       1188.31       120.18 o                         
   6  12  16         26.64        705.23       103.29 o                         
   8  12  16       2142.40       2299.63       186.97 o                         
  10  12  16       5384.87       5485.09       302.55 o                         
  12  12  16       3174.54       3841.14       379.69 o                         
   2  14  16        367.11        630.90        99.07 o                         
   4  14  16        532.25        579.58       108.66 o                         
   6  14  16       1263.04       1113.43       153.48 o                         
   8  14  16       3023.32       2668.02       215.43 o                         
  10  14  16       1512.27       2029.15       262.75 o                         
  12  14  16       2594.55       1590.61       354.81 o                         
   0  16  16      33653.70      32383.96       604.21 o                         
   2  16  16       3917.58       4748.38       181.67 o                         
   4  16  16      25239.14      20844.21       335.05 o                         
   6  16  16       2257.81       2648.05       192.35 o                         
   8  16  16       1987.18       2383.15       252.48 o                         
  10  16  16       3293.14       3762.36       316.08 o                         
   2  18  16        257.46        764.81       136.04 o                         
   4  18  16       3813.14       4964.69       212.54 o                         
   6  18  16       7127.36       6979.11       303.22 o                         
   8  18  16        921.44       1540.06       269.50 o                         
  10  18  16        414.35       1460.48       296.76 o                         
   0  20  16      42999.63      39430.02       760.69 o                         
   2  20  16       8501.47       9959.98       299.77 o                         
   4  20  16      28469.66      24132.58       431.18 o                         
   6  20  16       4815.36       6230.05       331.28 o                         
   8  20  16       1918.12       1516.19       279.92 o                         
  10  20  16        919.17        287.98       296.18 o                         
   2  22  16       6401.35       6217.82       268.76 o                         
   4  22  16       9598.54       9788.45       371.02 o                         
   6  22  16        237.72         98.19       232.98 o                         
   8  22  16        215.73        442.05       300.98 o                         
   0  24  16       4088.25       3692.44       355.57 o                         
   2  24  16       1935.64       2219.28       226.32 o                         
   4  24  16       4008.30       4915.36       301.19 o                         
   6  24  16       3924.20       4979.32       358.04 o                         
   8  24  16        129.11       1434.42       323.62 o                         
   2  26  16       8709.91       9217.73       383.51 o                         
   4  26  16       1438.23       1074.08       263.72 o                         
   6  26  16        111.08        355.78       289.03 o                         
   0  28  16       3005.89       2105.72       434.48 o                         
   2  28  16          0.99       -118.14       239.26 o                         
   4  28  16        512.75        659.08       300.85 o                         
   1   1  17       8684.23      13369.21       104.22 o                         
   3   1  17      34381.09      35112.04       292.79 o                         
   5   1  17        325.58        758.49        52.07 o                         
   7   1  17       2275.59       1761.86       103.19 o                         
   9   1  17       4993.96       4484.27       213.68 o                         
  11   1  17        690.61       1081.79       209.07 o                         
  13   1  17        730.74       1499.31       274.09 o                         
   1   3  17     137443.38     158728.73      1248.62 o                         
   3   3  17      33531.02      39535.82       347.36 o                         
   5   3  17       1173.31        393.50        49.06 o                         
   7   3  17        513.12       1003.45        83.08 o                         
   9   3  17       2832.41       2129.04       166.60 o                         
  11   3  17       2591.70       2553.07       350.58 o                         
  13   3  17       3641.14       4172.28       360.16 o                         
   1   5  17       9497.87       8407.33        99.39 o                         
   3   5  17     141852.27     139288.98      1183.74 o                         
   5   5  17       2219.27       2045.12        88.41 o                         
   7   5  17        623.02       1127.39       109.09 o                         
   9   5  17      17441.93      15969.94       308.50 o                         
  11   5  17       1155.72       2404.64       241.21 o                         
  13   5  17       4052.06       3500.17       354.23 o                         
   1   7  17      23584.13      22728.88       233.35 o                         
   3   7  17     167620.41     152440.31      1399.00 o                         
   5   7  17        312.41       2231.76       195.04 o                         
   7   7  17       4616.58       4220.49       169.02 o                         
   9   7  17      13013.57      11790.89       293.12 o                         
  11   7  17       6096.19       5553.13       333.51 o                         
  13   7  17       2503.69       2360.34       484.68 o                         
   1   9  17       2659.33       3395.08       129.63 o                         
   3   9  17      50056.92      48506.86       518.27 o                         
   5   9  17        989.81       1681.73       178.12 o                         
   7   9  17       4691.80       5101.32       191.85 o                         
   9   9  17      14432.74      14467.50       325.70 o                         
  11   9  17        660.49        524.32       253.68 o                         
  13   9  17       1144.36       1077.86       329.11 o                         
   1  11  17       9891.01      11767.22       196.17 o                         
   3  11  17      25034.43      25629.43       311.29 o                         
   5  11  17       2252.83       3210.42       206.84 o                         
   7  11  17       2041.69       2530.52       175.84 o                         
   9  11  17       4205.66       4146.28       233.01 o                         
  11  11  17        709.66        301.07       261.48 o                         
   1  13  17       4510.87       4033.58       163.69 o                         
   3  13  17      17359.77      15660.70       253.57 o                         
   5  13  17       2707.74       2957.69       144.32 o                         
   7  13  17        729.57       1092.35       156.86 o                         
   9  13  17       4585.78       5655.87       297.66 o                         
  11  13  17        313.96         56.23       273.31 o                         
   1  15  17       1368.74       2402.44       135.03 o                         
   3  15  17      33418.56      32465.44       447.98 o                         
   5  15  17         37.89        458.40       118.14 o                         
   7  15  17       5959.15       5217.94       246.23 o                         
   9  15  17       1701.12       2538.34       266.20 o                         
  11  15  17       1970.96       2068.79       338.73 o                         
   1  17  17        960.63        874.27       124.04 o                         
   3  17  17      12666.71      14942.48       311.92 o                         
   5  17  17       3092.61       3271.40       184.41 o                         
   7  17  17       2548.78       2850.04       246.21 o                         
   9  17  17      11179.62       9788.59       489.17 o                         
  11  17  17       1371.57       1909.01       337.84 o                         
   1  19  17      12695.92      13538.26       346.89 o                         
   3  19  17      12891.83      12131.11       318.67 o                         
   5  19  17         20.61        242.42       152.49 o                         
   7  19  17        340.83       1540.89       236.69 o                         
   9  19  17       2506.82       1806.90       294.60 o                         
   1  21  17       5944.39       6418.11       256.10 o                         
   3  21  17      12265.48      11380.68       330.10 o                         
   5  21  17       2502.27       2766.54       237.49 o                         
   7  21  17        177.77        -35.70       234.68 o                         
   9  21  17       1275.32       1229.77       307.98 o                         
   1  23  17       5097.47       6106.92       273.33 o                         
   3  23  17        720.12        455.94       192.47 o                         
   5  23  17       4461.48       4373.66       313.38 o                         
   7  23  17        311.75        965.62       278.39 o                         
   1  25  17       1673.51       2041.51       226.28 o                         
   3  25  17         60.59       -149.37       228.48 o                         
   5  25  17       3101.17       3403.13       325.72 o                         
   7  25  17        635.95        124.20       300.13 o                         
   1  27  17       3081.03       4432.19       316.27 o                         
   3  27  17       1480.53       1791.49       304.11 o                         
   5  27  17       3168.10       3733.19       367.97 o                         
   1  29  17        248.09         31.92       291.02 o                         
   3  29  17        694.62        360.78       304.22 o                         
   2   0  18      24571.40      26938.66       302.99 o                         
   6   0  18      12915.20      13216.21       267.27 o                         
  10   0  18       1284.35       1096.60       262.09 o                         
   0   2  18       8229.83       6140.36        95.19 o                         
   2   2  18        108.18       1062.74        44.65 o                         
   4   2  18      22986.09      18767.50       202.60 o                         
   6   2  18       4929.40       6269.76       132.89 o                         
   8   2  18      20314.85      17270.98       320.60 o                         
  10   2  18        214.57       2274.18       233.78 o                         
  12   2  18       1389.42       1104.67       257.00 o                         
   2   4  18       2344.40       5343.18        90.27 o                         
   4   4  18      38016.13      33576.32       332.13 o                         
   6   4  18       9715.89       9071.30       174.91 o                         
  10   4  18         83.86       -165.56       165.56 o                         
  12   4  18        743.67       1033.55       260.55 o                         
   0   6  18     312626.22     365296.72      4152.36 o                         
   2   6  18      58322.91      76974.84       731.90 o                         
   4   6  18      79734.90      78489.12       719.52 o                         
   6   6  18       4287.51       3668.55       149.62 o                         
   8   6  18        585.94       1004.35       139.65 o                         
  10   6  18        582.88       1455.78       208.84 o                         
  12   6  18       2604.10       2664.83       313.71 o                         
   2   8  18       1269.65       2421.19        81.21 o                         
   4   8  18      33279.55      29301.78       326.69 o                         
   6   8  18      79153.26      70312.00       742.84 o                         
   8   8  18        122.76       2077.97       626.97 o                         
  10   8  18       3209.88       3819.81       235.52 o                         
  12   8  18       2370.08       2947.44       349.43 o                         
   0  10  18      77397.92      74678.57      1175.33 o                         
   2  10  18      19063.47      16390.67       224.99 o                         
   4  10  18        148.43        203.96        77.32 o                         
   6  10  18       2149.10       1836.74       111.30 o                         
   8  10  18       2551.99       2464.89       179.60 o                         
  10  10  18       4577.55       5177.51       279.87 o                         
  12  10  18       1988.25       1433.47       328.95 o                         
   2  12  18      12430.45      12753.46       225.84 o                         
   4  12  18      14842.84      13015.80       225.90 o                         
   6  12  18      19384.53      16362.31       267.59 o                         
   8  12  18        237.39        674.99       166.00 o                         
  10  12  18        223.34        814.75       221.80 o                         
  12  12  18       7533.12       7739.12       435.83 o                         
   0  14  18       4583.98       5464.10       304.43 o                         
   2  14  18      11553.29       9198.60       247.78 o                         
   4  14  18       4359.01       4104.47       178.47 o                         
   6  14  18      10780.01      11500.42       408.02 o                         
   8  14  18       1046.41        544.53       192.38 o                         
  10  14  18      12577.10      12349.08       432.54 o                         
  12  14  18        208.60        340.47       312.42 o                         
   2  16  18       1337.05       1913.26       142.23 o                         
   4  16  18       6219.56       7175.02       223.07 o                         
   6  16  18      24834.35      20680.04       393.09 o                         
   8  16  18        269.29        990.64       214.67 o                         
  10  16  18        345.63        646.38       252.85 o                         
   0  18  18      32506.19      29681.21       604.01 o                         
   2  18  18          5.60        354.11       125.07 o                         
   4  18  18        335.62        508.84       139.35 o                         
   6  18  18      11364.95      13268.30       422.08 o                         
   8  18  18       3895.80       4726.44       363.08 o                         
  10  18  18       4283.63       3625.56       337.22 o                         
   2  20  18      10906.51      12428.06       323.21 o                         
   4  20  18       7665.20       8638.76       283.79 o                         
   6  20  18      13972.75      13851.94       449.38 o                         
   8  20  18        836.88       1846.57       300.04 o                         
  10  20  18         23.67       -129.91       290.21 o                         
   0  22  18      19271.12      18159.20       647.57 o                         
   2  22  18       1520.87       1579.41       192.79 o                         
   4  22  18       1057.83       2156.23       291.29 o                         
   6  22  18       6804.17       8323.98       394.02 o                         
   8  22  18       3286.32       3877.66       369.73 o                         
   2  24  18        278.34        437.67       194.72 o                         
   4  24  18       9136.64       9248.24       371.01 o                         
   6  24  18       3253.57       3743.10       331.97 o                         
   8  24  18        439.73        822.50       334.28 o                         
   0  26  18       3979.93       3256.51       376.79 o                         
   2  26  18       6645.51       6822.64       348.28 o                         
   4  26  18       9350.83      10088.02       409.56 o                         
   6  26  18       1363.53       1387.37       315.54 o                         
   2  28  18       1053.84        904.22       263.57 o                         
   4  28  18       4377.41       4624.18       380.06 o                         
   0  30  18       1224.69       2260.47       487.59 o                         
   1   1  19      44280.07      51829.09       353.68 o                         
   3   1  19      72461.23      89941.13       746.42 o                         
   5   1  19        138.37        431.98        54.45 o                         
   7   1  19      32422.44      31289.66       376.19 o                         
   9   1  19        189.57        673.28       151.18 o                         
  11   1  19       5003.39       4116.81       265.44 o                         
  13   1  19       3168.85       2605.75       329.81 o                         
   1   3  19      85379.09     104589.64       830.96 o                         
   3   3  19      20516.24      23758.88       230.04 o                         
   5   3  19      33366.64      28021.83       303.50 o                         
   7   3  19      18747.87      19576.90       291.11 o                         
   9   3  19        105.71        209.76       123.48 o                         
  11   3  19       2073.48       3017.11       258.88 o                         
  13   3  19        950.60       1588.69       309.72 o                         
   1   5  19      42030.11      47861.66       462.65 o                         
   3   5  19      19779.66      23929.73       275.17 o                         
   5   5  19      74916.95      71623.72       717.86 o                         
   7   5  19        373.37        102.62        93.18 o                         
   9   5  19       6202.81       5367.46       220.16 o                         
  11   5  19      13528.32      10951.97       374.40 o                         
  13   5  19         15.96        318.71       290.28 o                         
   1   7  19      61130.46      51597.28       469.96 o                         
   3   7  19      16242.21      13573.18       183.70 o                         
   5   7  19     250258.66     220283.27      1935.01 o                         
   7   7  19      28878.26      23473.80       357.00 o                         
   9   7  19       3172.71       3268.82       190.69 o                         
  11   7  19       1846.74       3243.15       290.63 o                         
  13   7  19       2539.16       2257.75       366.07 o                         
   1   9  19      76771.66      74427.65       720.60 o                         
   3   9  19      22608.39      21114.83       255.59 o                         
   5   9  19      54768.89      54815.66       591.74 o                         
   7   9  19       8292.93       8060.93       233.83 o                         
   9   9  19       1180.30       2229.12       182.22 o                         
  11   9  19       4404.04       4329.40       325.27 o                         
  13   9  19        374.69        118.88       306.19 o                         
   1  11  19        314.67        759.19        80.59 o                         
   3  11  19       7019.30       6383.20       145.02 o                         
   5  11  19     101561.41     100403.10      1023.85 o                         
   7  11  19      17566.94      16424.58       432.74 o                         
   9  11  19        817.47       1133.46       198.64 o                         
  11  11  19       1488.89       2030.98       301.93 o                         
   1  13  19      62256.49      56092.57       619.16 o                         
   3  13  19        340.29        336.44        89.79 o                         
   5  13  19       5659.10       7242.77       222.59 o                         
   7  13  19       2324.81       2653.49       184.08 o                         
   9  13  19       1834.82       2417.84       305.35 o                         
  11  13  19         88.71       -222.13       267.29 o                         
   1  15  19      11162.72      12111.47       268.18 o                         
   3  15  19      12076.56      13240.85       251.46 o                         
   5  15  19      38549.38      39375.55       498.91 o                         
   7  15  19       8864.62      11448.75       370.15 o                         
   9  15  19         12.82        450.25       221.19 o                         
  11  15  19       2589.42       1612.21       328.43 o                         
   1  17  19      28457.11      26907.26       388.99 o                         
   3  17  19       4818.72       5845.75       258.69 o                         
   5  17  19         52.64        368.22       137.00 o                         
   7  17  19      12052.49      11098.12       388.05 o                         
   9  17  19        114.57       2213.55       270.39 o                         
  11  17  19        616.90        307.71       315.60 o                         
   1  19  19        204.40        389.35       134.79 o                         
   3  19  19         63.07        114.44       143.85 o                         
   5  19  19       3771.09       4786.77       244.99 o                         
   7  19  19      25093.31      22874.55       576.96 o                         
   9  19  19       2225.35       2982.45       317.98 o                         
   1  21  19      40940.06      37381.55       536.34 o                         
   3  21  19       2887.89       2899.02       260.32 o                         
   5  21  19       1188.60       1463.98       214.47 o                         
   7  21  19       5089.36       3014.14       307.63 o                         
   9  21  19        178.11        402.76       342.34 o                         
   1  23  19        455.61       1117.43       207.04 o                         
   3  23  19         78.60       -115.72       204.96 o                         
   5  23  19       1028.60       1417.44       256.29 o                         
   7  23  19      20783.81      19607.83       595.64 o                         
   1  25  19       2712.04       2794.46       241.65 o                         
   3  25  19       2775.37       3820.28       313.48 o                         
   5  25  19       1759.11       2409.12       308.96 o                         
   7  25  19        928.72        270.78       305.57 o                         
   1  27  19         84.29        537.71       243.14 o                         
   3  27  19        440.77         61.98       269.57 o                         
   5  27  19       3310.55       3881.72       366.41 o                         
   1  29  19        927.36       1167.05       309.51 o                         
   3  29  19        124.86        -46.50       269.40 o                         
   0   0  20      30351.11      38884.35       538.41 o                         
   4   0  20       7020.89      11163.29       216.98 o                         
   8   0  20     179682.81     152602.19      2294.80 o                         
  12   0  20         80.55        319.52       333.54 o                         
   2   2  20      12170.26      10092.92       117.64 o                         
   4   2  20      23781.80      24488.41       272.70 o                         
   6   2  20      10280.65      10584.32       159.95 o                         
   8   2  20       4066.70       4799.55       230.91 o                         
  10   2  20      22965.98      17667.41       500.81 o                         
  12   2  20         73.92        263.77       223.70 o                         
   0   4  20       3597.02       9082.95       153.04 o                         
   2   4  20       4233.39       7172.94       106.50 o                         
   4   4  20      39070.75      35940.11       352.81 o                         
   6   4  20      11069.46       8207.35       156.36 o                         
   8   4  20     103811.85      85817.64      1030.15 o                         
  10   4  20       1981.52       2031.45       208.31 o                         
  12   4  20        488.73        525.09       261.67 o                         
   2   6  20     128527.76     120849.67      1116.84 o                         
   4   6  20        121.80        222.52        55.53 o                         
   6   6  20        115.75        448.47        83.09 o                         
   8   6  20       4106.58       4384.53       208.71 o                         
  10   6  20       4132.59       3658.36       259.02 o                         
  12   6  20         36.40        404.41       268.22 o                         
   0   8  20       6771.84      16302.31       274.58 o                         
   2   8  20      10939.68      13543.23       178.51 o                         
   4   8  20      64771.22      57274.01       593.13 o                         
   6   8  20        112.71        723.85        87.74 o                         
   8   8  20      80179.80      68643.70       830.50 o                         
  10   8  20        135.77        850.76       206.16 o                         
  12   8  20       4727.95       4721.27       356.08 o                         
   2  10  20      14102.84      11930.52       181.69 o                         
   4  10  20       6244.77       7659.08       156.61 o                         
   6  10  20        481.83        941.07        97.97 o                         
   8  10  20         17.91        830.82       152.39 o                         
  10  10  20       8083.07       8194.01       327.71 o                         
  12  10  20         37.27        470.54       319.83 o                         
   0  12  20       3001.25       5086.78       216.77 o                         
   2  12  20        939.22       1571.22       103.85 o                         
   4  12  20      21214.40      18242.46       275.21 o                         
   6  12  20       2410.72       1803.83       123.30 o                         
   8  12  20       4103.91       4827.70       238.83 o                         
  10  12  20        244.46       -205.68       205.68 o                         
  12  12  20       6074.31       6121.83       409.56 o                         
   2  14  20      22358.62      21746.23       330.66 o                         
   4  14  20      17524.43      15471.28       266.67 o                         
   6  14  20         36.83        775.65       116.12 o                         
   8  14  20          0.03        -45.41       183.60 o                         
  10  14  20       2412.97       3565.86       286.55 o                         
  12  14  20       1737.45       1656.85       345.49 o                         
   0  16  20      46011.30      48321.75       811.52 o                         
   2  16  20      23398.66      21450.75       331.13 o                         
   4  16  20        628.85        775.78       127.86 o                         
   6  16  20        966.50       1451.71       175.07 o                         
   8  16  20      16215.91      15563.00       484.01 o                         
  10  16  20         86.37        266.35       253.54 o                         
   2  18  20      31254.39      29793.80       429.38 o                         
   4  18  20        356.12        577.91       139.37 o                         
   6  18  20       1369.33       2437.02       212.20 o                         
   8  18  20        561.17       1343.14       273.29 o                         
  10  18  20        303.61        228.27       273.29 o                         
   0  20  20       8320.20       7459.79       373.70 o                         
   2  20  20        741.68       1377.72       168.46 o                         
   4  20  20       2937.47       2650.62       216.20 o                         
   6  20  20       2861.95       3010.43       276.18 o                         
   8  20  20      13091.48      13304.62       507.16 o                         
  10  20  20        603.54        782.74       310.47 o                         
   2  22  20       5527.31       5771.11       260.36 o                         
   4  22  20        284.42        862.01       199.98 o                         
   6  22  20       2832.67       3209.62       300.35 o                         
   8  22  20        359.43       1292.30       322.65 o                         
   0  24  20       5270.24       5140.18       386.10 o                         
   2  24  20        583.41        544.40       216.21 o                         
   4  24  20       7050.56       7892.13       352.50 o                         
   6  24  20       3086.88       3293.85       328.68 o                         
   8  24  20       2228.94       2761.04       501.03 o                         
   2  26  20        943.97        815.32       243.93 o                         
   4  26  20       6164.86       6062.63       350.68 o                         
   6  26  20       4687.94       4564.20       377.41 o                         
   0  28  20       6659.50       6927.78       568.71 o                         
   2  28  20       1724.97       1699.23       307.94 o                         
   4  28  20       2136.64       2308.32       369.55 o                         
   1   1  21      69400.07      72652.67       535.66 o                         
   3   1  21       3716.85       7825.00       122.79 o                         
   5   1  21       8398.38       6902.55       123.71 o                         
   7   1  21        188.27       1127.64       102.48 o                         
   9   1  21       5436.77       5469.15       220.63 o                         
  11   1  21        122.34        724.72       204.40 o                         
  13   1  21        423.33        429.54       303.04 o                         
   1   3  21       5603.49       5982.13        78.66 o                         
   3   3  21         40.75       1521.82        60.68 o                         
   5   3  21      15770.81      17795.82       254.75 o                         
   7   3  21       2260.13       2827.25       128.17 o                         
   9   3  21       2546.31       2723.50       162.40 o                         
  11   3  21       2728.39       2633.64       347.92 o                         
  13   3  21          1.16         85.56       285.44 o                         
   1   5  21      98300.36     112160.51       990.42 o                         
   3   5  21      34222.16      30497.68       351.66 o                         
   5   5  21      23852.67      18837.42       220.94 o                         
   7   5  21         31.41        160.59        90.14 o                         
   9   5  21       1894.85       2906.10       181.16 o                         
  11   5  21        538.52       2442.61       236.64 o                         
  13   5  21         20.08        989.44       348.14 o                         
   1   7  21      44825.28      48789.39       446.81 o                         
   3   7  21        844.09       3387.30       170.96 o                         
   5   7  21      36618.23      36722.14       565.58 o                         
   7   7  21      26119.62      22370.17       347.63 o                         
   9   7  21       3494.38       3362.60       196.12 o                         
  11   7  21       3168.95       3514.92       300.45 o                         
  13   7  21         34.89        548.59       332.63 o                         
   1   9  21      28307.99      25920.84       293.29 o                         
   3   9  21        376.63       2614.23       109.71 o                         
   5   9  21      21908.32      22165.92       290.09 o                         
   7   9  21       2147.40       2309.48       141.58 o                         
   9   9  21        206.36       1097.32       169.87 o                         
  11   9  21         67.94        620.48       249.21 o                         
  13   9  21         65.86       -160.90       305.85 o                         
   1  11  21        918.46       2083.44       104.75 o                         
   3  11  21       1258.39       1441.30        84.45 o                         
   5  11  21      28201.74      31054.01       421.29 o                         
   7  11  21       3588.01       3673.40       197.50 o                         
   9  11  21       9770.19       8783.05       326.09 o                         
  11  11  21       2824.36       2256.92       310.00 o                         
   1  13  21      72277.00      63991.24       691.98 o                         
   3  13  21       1289.05       1768.85       116.35 o                         
   5  13  21       2110.21       2386.72       137.13 o                         
   7  13  21       8485.35       8056.57       268.71 o                         
   9  13  21       7998.69       6539.52       312.92 o                         
  11  13  21        225.54        441.23       286.05 o                         
   1  15  21       6913.15       7809.95       213.25 o                         
   3  15  21        498.28        640.50       111.38 o                         
   5  15  21      11910.17      14558.90       275.01 o                         
   7  15  21      21664.53      19173.39       424.74 o                         
   9  15  21       6682.95       7517.19       346.67 o                         
  11  15  21       2419.34       1821.46       333.43 o                         
   1  17  21      15255.51      13684.17       270.63 o                         
   3  17  21       4370.22       5585.60       207.09 o                         
   5  17  21         25.06        137.73       128.65 o                         
   7  17  21       5473.69       6285.48       313.33 o                         
   9  17  21       6154.07       5449.47       342.91 o                         
  11  17  21        225.54        172.01       314.81 o                         
   1  19  21       3328.69       4138.95       202.18 o                         
   3  19  21        146.68        373.72       141.15 o                         
   5  19  21      16354.14      16242.69       475.41 o                         
   7  19  21      29422.96      27348.62       554.62 o                         
   9  19  21       2576.06       2395.17       356.87 o                         
   1  21  21      42532.84      38247.73       543.72 o                         
   3  21  21       3979.92       3994.74       235.78 o                         
   5  21  21        225.97        313.02       194.33 o                         
   7  21  21       2632.05       3150.86       309.60 o                         
   9  21  21        420.11        473.69       292.76 o                         
   1  23  21       1003.60       1418.57       194.05 o                         
   3  23  21        168.74        652.49       204.94 o                         
   5  23  21      11816.07      11548.22       427.56 o                         
   7  23  21       9376.48       8746.85       424.50 o                         
   1  25  21      12417.33      13179.46       428.08 o                         
   3  25  21       3831.28       4362.07       302.46 o                         
   5  25  21         10.66       -170.01       258.13 o                         
   7  25  21         91.82         23.98       298.82 o                         
   1  27  21       2563.78       2123.39       277.22 o                         
   3  27  21         94.79       1144.01       267.49 o                         
   5  27  21        468.73        665.85       303.49 o                         
   1  29  21       5385.72       4986.95       385.18 o                         
   3  29  21       1154.22        663.25       290.12 o                         
   2   0  22       8319.75       3714.79        89.40 o                         
   6   0  22      81419.83      72387.20      1033.99 o                         
  10   0  22      16058.66      13981.77       486.22 o                         
   0   2  22     130126.29     147812.78      1697.30 o                         
   2   2  22         13.70        201.42        29.76 o                         
   4   2  22       2217.87       2501.02        79.56 o                         
   6   2  22      16992.80      16503.91       223.50 o                         
   8   2  22      43340.93      36479.12       480.07 o                         
  10   2  22        600.39       2550.48       215.99 o                         
  12   2  22        305.87        349.11       240.53 o                         
   2   4  22      15688.28      15992.73       184.11 o                         
   4   4  22      39705.24      37311.73       380.24 o                         
   6   4  22      37446.13      32885.32       359.29 o                         
  10   4  22      15494.28      13565.43       365.63 o                         
  12   4  22        141.34       -153.09       267.04 o                         
   0   6  22     221097.39     244528.12      2799.13 o                         
   2   6  22      94919.08      92749.16       869.44 o                         
   4   6  22      68652.94      70394.58       711.35 o                         
   6   6  22       5247.49       4600.17       126.08 o                         
   8   6  22       7470.52       7388.86       226.46 o                         
  10   6  22       1517.30       1657.59       200.83 o                         
  12   6  22       1151.57       1782.30       312.89 o                         
   2   8  22      17159.73      19796.69       265.57 o                         
   4   8  22      45450.44      39600.59       431.76 o                         
   6   8  22      24435.87      22940.83       322.43 o                         
   8   8  22       4192.54       5775.41       311.30 o                         
  10   8  22       7445.52       7335.92       327.18 o                         
  12   8  22       4442.85       4760.79       361.44 o                         
   0  10  22      92350.83      77850.00      1241.04 o                         
   2  10  22       5572.52       6423.40       212.82 o                         
   4  10  22      31620.37      29329.21       350.93 o                         
   6  10  22      20627.50      18563.25       276.92 o                         
   8  10  22       1862.83       1601.22       167.00 o                         
  10  10  22       5529.12       5482.85       291.57 o                         
  12  10  22       2578.14       3386.67       379.96 o                         
   2  12  22       7416.75       7454.24       194.19 o                         
   4  12  22      15404.90      14375.65       221.15 o                         
   6  12  22       2940.17       3319.64       147.91 o                         
   8  12  22       1409.78       1282.65       193.35 o                         
  10  12  22        486.17        686.84       226.58 o                         
  12  12  22       2591.92       3080.70       389.66 o                         
   0  14  22      27570.57      30765.97       557.39 o                         
   2  14  22       8614.81       7567.81       231.82 o                         
   4  14  22      28073.36      24263.45       347.69 o                         
   6  14  22       7289.98       7050.37       211.62 o                         
   8  14  22        746.04       1415.61       212.46 o                         
  10  14  22       7995.46       7509.08       362.61 o                         
  12  14  22       4294.71       5492.37       450.70 o                         
   2  16  22       3135.78       3942.66       179.01 o                         
   4  16  22       2832.71       2921.62       163.73 o                         
   6  16  22       1105.83        786.17       209.14 o                         
   8  16  22        178.96        943.25       238.89 o                         
  10  16  22       1614.72       2115.54       307.59 o                         
   0  18  22      45773.98      44890.89       799.36 o                         
   2  18  22       6355.30       5877.27       232.21 o                         
   4  18  22      26552.90      24922.24       396.07 o                         
   6  18  22       8344.68       8095.19       345.07 o                         
   8  18  22        240.86        477.76       257.67 o                         
  10  18  22       1426.04       1331.39       299.85 o                         
   2  20  22      10586.31      11375.27       342.38 o                         
   4  20  22      10993.64      11720.51       352.19 o                         
   6  20  22        149.96        458.99       226.68 o                         
   8  20  22       2056.39       2490.34       318.73 o                         
  10  20  22        821.12       1211.56       318.31 o                         
   0  22  22      16541.40      16287.22       596.33 o                         
   2  22  22       6047.40       6068.04       267.67 o                         
   4  22  22      11055.29      12485.97       387.48 o                         
   6  22  22       1664.65       2048.26       290.17 o                         
   8  22  22         73.52        213.41       310.61 o                         
   2  24  22       5902.40       7074.51       355.66 o                         
   4  24  22        205.58        774.24       230.11 o                         
   6  24  22       3405.62       3484.81       333.59 o                         
   8  24  22        117.83         65.95       329.15 o                         
   0  26  22        537.83        288.20       363.48 o                         
   2  26  22       1208.55       1153.65       271.37 o                         
   4  26  22         49.01        433.70       248.72 o                         
   6  26  22        417.22       1008.56       305.66 o                         
   2  28  22       6344.59       5510.90       383.46 o                         
   4  28  22       1181.12        666.28       352.70 o                         
   1   1  23       5017.35       7672.83        80.32 o                         
   3   1  23      97761.12      82645.92       713.76 o                         
   5   1  23      26494.74      31237.63       345.35 o                         
   7   1  23       9152.41       7490.72       163.90 o                         
   9   1  23      30959.73      25152.67       444.12 o                         
  11   1  23       2763.84       3168.86       251.16 o                         
  13   1  23        394.49        407.86       330.84 o                         
   1   3  23         93.19        954.16        42.19 o                         
   3   3  23     179533.17     188190.69      1635.15 o                         
   5   3  23        810.20       1349.09        88.89 o                         
   7   3  23      15077.17      12697.64       207.30 o                         
   9   3  23      21400.14      18813.00       327.60 o                         
  11   3  23       1298.47       1650.10       236.16 o                         
  13   3  23        366.87       1026.59       305.11 o                         
   1   5  23      41717.93      48323.75       450.27 o                         
   3   5  23      59206.15      59038.95       626.56 o                         
   5   5  23        832.22       1599.59        86.83 o                         
   7   5  23       6823.33       5989.08       173.56 o                         
   9   5  23      23573.24      20987.12       359.54 o                         
  11   5  23       5157.58       5416.37       328.99 o                         
  13   5  23       1164.38       1486.41       318.42 o                         
   1   7  23      27304.35      23771.62       240.46 o                         
   3   7  23     328453.75     341799.56      3346.55 o                         
   5   7  23       6051.24       6984.49       169.58 o                         
   7   7  23       8889.70       9394.97       221.14 o                         
   9   7  23       7046.41       6723.94       245.93 o                         
  11   7  23         51.09        286.21       246.58 o                         
  13   7  23       1048.83       1104.06       345.27 o                         
   1   9  23      14370.62      18870.14       236.61 o                         
   3   9  23     108311.66     113182.65      1171.04 o                         
   5   9  23        367.46       1302.62       127.18 o                         
   7   9  23       7040.60       6939.30       244.37 o                         
   9   9  23       7393.33       7896.07       302.56 o                         
  11   9  23       1007.17       1026.90       291.07 o                         
  13   9  23        229.60        263.26       368.07 o                         
   1  11  23       9605.06      11844.93       186.14 o                         
   3  11  23      53870.73      55127.85       590.36 o                         
   5  11  23      16438.88      16178.74       258.87 o                         
   7  11  23       5231.39       6041.14       198.90 o                         
   9  11  23       5437.90       5906.31       377.39 o                         
  11  11  23         13.29        371.28       267.52 o                         
   1  13  23       1043.10        863.26       106.50 o                         
   3  13  23     128674.60     122768.93      1236.56 o                         
   5  13  23       1828.87       1505.52       122.53 o                         
   7  13  23      19770.58      17128.16       375.10 o                         
   9  13  23       2912.90       3127.27       258.76 o                         
  11  13  23          1.42        289.47       281.73 o                         
   1  15  23       2673.58       2495.78       138.89 o                         
   3  15  23        158.07         30.60        97.41 o                         
   5  15  23        188.04        661.16       122.57 o                         
   7  15  23       1035.82       2208.36       219.25 o                         
   9  15  23      17787.75      16739.21       475.63 o                         
  11  15  23        138.55        390.46       325.13 o                         
   1  17  23      12084.14      12517.64       324.52 o                         
   3  17  23      10377.95       9817.95       259.26 o                         
   5  17  23       3171.51       3174.60       200.94 o                         
   7  17  23      10953.07      10916.00       392.61 o                         
   9  17  23        825.69        795.24       260.06 o                         
  11  17  23          4.54       -302.83       302.83 o                         
   1  19  23       4684.78       4861.02       214.35 o                         
   3  19  23       9657.15      10309.05       295.25 o                         
   5  19  23       2290.77       1784.39       202.35 o                         
   7  19  23       4704.96       6816.11       345.22 o                         
   9  19  23       4553.12       4400.35       341.75 o                         
   1  21  23       6418.72       7757.50       276.61 o                         
   3  21  23      10047.26       9519.38       332.37 o                         
   5  21  23       2455.22       2332.59       233.79 o                         
   7  21  23        244.28        927.22       263.97 o                         
   9  21  23       2669.27       2362.22       330.00 o                         
   1  23  23       1728.92       1630.89       199.89 o                         
   3  23  23      16748.00      16691.04       447.84 o                         
   5  23  23       2144.57       1863.26       274.69 o                         
   7  23  23       3858.69       3659.40       344.33 o                         
   1  25  23       2928.17       3521.40       294.94 o                         
   3  25  23       2036.03       1716.72       256.89 o                         
   5  25  23        512.13        521.72       277.58 o                         
   7  25  23        495.76        415.69       306.52 o                         
   1  27  23         40.64       -232.33       254.32 o                         
   3  27  23       1440.82       1172.84       273.14 o                         
   5  27  23       1861.00       1964.92       335.68 o                         
   1  29  23        834.46         -1.42       291.60 o                         
   3  29  23       1621.80        884.37       325.86 o                         
   0   0  24       1765.19       3400.43        95.71 o                         
   4   0  24       7547.25      11883.83       230.56 o                         
   8   0  24       3736.74       3613.91       199.80 o                         
  12   0  24        143.08         92.70       318.46 o                         
   2   2  24      16534.07      19867.40       189.25 o                         
   4   2  24       1713.64       1683.56        74.51 o                         
   6   2  24       1014.89       1482.24        83.91 o                         
   8   2  24         30.98       2687.03       447.84 o                         
  10   2  24      10736.41      10615.38       355.13 o                         
  12   2  24        236.05         83.29       247.30 o                         
   0   4  24     170446.98     170516.14      2102.46 o                         
   2   4  24      25502.61      36256.40       361.99 o                         
   4   4  24      28073.29      29032.99       308.55 o                         
   6   4  24      22116.03      23082.42       289.67 o                         
   8   4  24       2951.75       2917.25       143.45 o                         
  10   4  24       1798.65       3191.29       226.03 o                         
  12   4  24        449.25        801.77       291.18 o                         
   2   6  24      58847.38      64545.18       620.36 o                         
   4   6  24      29817.98      30155.33       342.63 o                         
   6   6  24       9339.70      12731.70       212.15 o                         
   8   6  24       2215.65       3856.64       184.98 o                         
  10   6  24       5428.23       5699.87       295.14 o                         
  12   6  24        541.05       1124.17       285.67 o                         
   0   8  24      23438.04      34198.40       453.15 o                         
   2   8  24       5538.17       7617.30       141.46 o                         
   4   8  24     112242.12     101376.17      1058.49 o                         
   6   8  24      56057.55      48125.57       537.55 o                         
   8   8  24        454.54        864.38       164.50 o                         
  10   8  24        254.33       1089.00       225.53 o                         
  12   8  24       2906.12       3222.72       336.43 o                         
   2  10  24      31426.17      26334.79       303.27 o                         
   4  10  24       1567.67       2007.03        93.92 o                         
   6  10  24       1586.49       1523.65       111.82 o                         
   8  10  24       2200.40       2772.57       201.25 o                         
  10  10  24        404.32        981.84       215.50 o                         
  12  10  24       2597.81       2905.78       379.46 o                         
   0  12  24      39568.33      46127.39       794.43 o                         
   2  12  24      18834.87      16587.38       239.00 o                         
   4  12  24      33790.91      30158.80       362.22 o                         
   6  12  24      13107.32      12278.82       289.37 o                         
   8  12  24         34.66        130.69       174.86 o                         
  10  12  24        348.91        508.46       227.53 o                         
  12  12  24       1249.55       1325.03       358.48 o                         
   2  14  24        207.83        610.13        99.56 o                         
   4  14  24        126.62        665.14       108.20 o                         
   6  14  24       5653.33       6361.03       226.05 o                         
   8  14  24       2625.28       3648.04       276.85 o                         
  10  14  24       1510.83       1783.30       264.45 o                         
  12  14  24       6674.46       6068.98       466.14 o                         
   0  16  24      24286.17      23414.74       494.18 o                         
   2  16  24       7076.61       9176.75       238.28 o                         
   4  16  24       9724.85       9503.84       244.58 o                         
   6  16  24       1726.06       1792.27       165.77 o                         
   8  16  24       1614.53       1434.06       257.93 o                         
  10  16  24       4520.90       4461.26       331.65 o                         
   2  18  24       3706.61       4902.18       215.89 o                         
   4  18  24      11322.04      11965.41       332.26 o                         
   6  18  24        101.24        270.24       180.41 o                         
   8  18  24       2329.61       2067.14       295.72 o                         
  10  18  24       1231.03       1474.28       303.09 o                         
   0  20  24      33067.88      30012.74       644.28 o                         
   2  20  24      16349.39      15871.70       355.81 o                         
   4  20  24      11814.68      12031.12       357.78 o                         
   6  20  24       3580.66       4120.00       299.14 o                         
   8  20  24         41.07        -10.23       255.83 o                         
  10  20  24       2797.29       3433.24       357.74 o                         
   2  22  24      14868.20      15277.55       451.66 o                         
   4  22  24      13728.41      15010.15       416.98 o                         
   6  22  24        515.90       1375.35       307.68 o                         
   8  22  24        693.09        157.40       324.96 o                         
   0  24  24        786.17        698.99       281.58 o                         
   2  24  24       1670.38       2170.78       266.17 o                         
   4  24  24       9171.54       9374.34       370.59 o                         
   6  24  24       4030.00       5008.96       362.83 o                         
   8  24  24         46.08       -318.59       318.59 o                         
   2  26  24       2292.46       2051.57       267.33 o                         
   4  26  24       6835.16       6258.30       369.12 o                         
   6  26  24        210.16        451.52       294.18 o                         
   0  28  24        146.98       -387.12       387.12 o                         
   2  28  24       3388.07       2860.49       335.44 o                         
   4  28  24       1257.24        693.46       316.92 o                         
   1   1  25      93887.57      93777.59       706.33 o                         
   3   1  25     104083.05     120904.65      1028.27 o                         
   5   1  25      31746.30      25961.21       300.06 o                         
   7   1  25        272.21        590.67        82.42 o                         
   9   1  25         24.66       1103.65       155.84 o                         
  11   1  25       5406.76       5936.68       352.92 o                         
  13   1  25        322.18       1046.62       343.87 o                         
   1   3  25      16086.98      12807.79       133.00 o                         
   3   3  25       5316.37      11169.40       167.33 o                         
   5   3  25      42257.34      41462.10       461.91 o                         
   7   3  25       2773.70       3592.21       140.32 o                         
   9   3  25        142.55       1264.71       141.43 o                         
  11   3  25       4719.18       4569.75       300.80 o                         
  13   3  25        160.14       1011.25       313.70 o                         
   1   5  25      91459.10     106242.65       941.67 o                         
   3   5  25       5942.26       5682.97       154.16 o                         
   5   5  25       8848.92       7627.44       142.68 o                         
   7   5  25       2549.60       3406.63       127.51 o                         
   9   5  25       1130.68       1803.48       156.29 o                         
  11   5  25       3586.68       4130.07       308.58 o                         
  13   5  25        112.36        626.22       297.01 o                         
   1   7  25      31815.02      28057.13       288.37 o                         
   3   7  25       4141.99       6927.99       146.38 o                         
   5   7  25      39948.32      32943.28       379.40 o                         
   7   7  25       2859.86       3609.59       148.87 o                         
   9   7  25        257.35        476.82       148.15 o                         
  11   7  25       2353.13       2623.73       284.88 o                         
  13   7  25          0.50        735.22       334.81 o                         
   1   9  25       1559.12       2762.45        85.95 o                         
   3   9  25        142.13       1422.28       123.48 o                         
   5   9  25      72815.41      61926.58       628.62 o                         
   7   9  25      11695.92      13158.85       425.33 o                         
   9   9  25        993.36       2762.02       215.70 o                         
  11   9  25       3659.64       4170.59       418.76 o                         
   1  11  25      17727.28      19104.27       245.77 o                         
   3  11  25        168.17        383.43        76.54 o                         
   5  11  25      35480.66      32804.05       518.30 o                         
   7  11  25       1468.50       1120.20       114.99 o                         
   9  11  25        735.33       1014.78       206.78 o                         
  11  11  25       1594.71       2409.33       350.51 o                         
   1  13  25      33240.62      27748.52       358.61 o                         
   3  13  25       9894.78       9950.76       199.48 o                         
   5  13  25      12127.25      11580.96       235.09 o                         
   7  13  25       1869.87       3694.36       256.51 o                         
   9  13  25        363.81       2810.14       246.61 o                         
  11  13  25       1636.75       1584.43       312.52 o                         
   1  15  25      16048.26      15818.05       284.20 o                         
   3  15  25       7482.63       6970.20       205.26 o                         
   5  15  25         39.07        355.99       135.23 o                         
   7  15  25       2041.77       2136.29       223.92 o                         
   9  15  25        134.66       1671.63       248.38 o                         
  11  15  25       1695.40       1240.46       331.34 o                         
   1  17  25       1217.20       1705.03       152.53 o                         
   3  17  25       6416.57       8523.76       241.08 o                         
   5  17  25       6642.68       6847.46       258.89 o                         
   7  17  25       8792.00       9020.96       364.83 o                         
   9  17  25          4.65        844.25       252.17 o                         
  11  17  25        628.14        689.42       322.46 o                         
   1  19  25      17319.53      16185.11       348.47 o                         
   3  19  25       2659.37       2219.80       176.48 o                         
   5  19  25         48.23        292.73       169.13 o                         
   7  19  25        590.10        762.34       242.62 o                         
   9  19  25        253.93        733.14       274.09 o                         
   1  21  25       1694.97       2448.38       195.27 o                         
   3  21  25       1508.70       1974.25       210.34 o                         
   5  21  25      11412.90      11313.33       368.04 o                         
   7  21  25       6782.57       5652.97       354.42 o                         
   9  21  25       2523.66       2932.99       342.25 o                         
   1  23  25      12300.03      12646.92       375.73 o                         
   3  23  25       4043.63       4117.05       273.43 o                         
   5  23  25       2535.40       3066.57       327.80 o                         
   7  23  25       1493.92       1502.93       307.91 o                         
   1  25  25        132.85        349.38       251.39 o                         
   3  25  25        148.69        -40.84       226.51 o                         
   5  25  25       4641.45       4668.07       363.61 o                         
   7  25  25       3395.02       2093.31       346.20 o                         
   1  27  25       1193.77       1150.52       282.39 o                         
   3  27  25       1639.15       1391.60       285.83 o                         
   5  27  25         56.17        -63.45       316.63 o                         
   1  29  25         67.20       -303.00       303.00 o                         
   2   0  26      20287.08      20409.80       285.30 o                         
   6   0  26       9926.21       8590.93       372.05 o                         
  10   0  26       2210.12       1604.10       283.03 o                         
   0   2  26      26408.59      38078.63       502.62 o                         
   2   2  26       6134.75       7591.97       108.12 o                         
   4   2  26      95267.54      87457.45       890.38 o                         
   6   2  26       7177.57       8767.67       169.86 o                         
   8   2  26      45601.48      35902.69       454.52 o                         
  10   2  26       2565.84       3341.13       235.68 o                         
  12   2  26         20.18        123.24       248.65 o                         
   2   4  26       6103.28       3954.92       139.93 o                         
   4   4  26      22827.64      23144.39       257.20 o                         
   6   4  26        115.06        549.06        76.52 o                         
   8   4  26       1921.22       1419.65       119.37 o                         
  10   4  26        482.68        545.70       264.06 o                         
  12   4  26       1451.09       1267.57       301.93 o                         
   0   6  26     110748.45     125083.80      1457.58 o                         
   2   6  26      32278.44      37708.17       404.85 o                         
   4   6  26      26061.90      30199.75       411.56 o                         
   6   6  26      10910.56      12795.07       223.04 o                         
   8   6  26      45427.73      41856.17       554.21 o                         
  10   6  26       2901.05       4062.31       282.14 o                         
  12   6  26         59.87        156.34       269.34 o                         
   2   8  26      20161.76      17813.14       232.81 o                         
   4   8  26      17725.78      14762.95       232.95 o                         
   6   8  26      23543.00      25836.54       493.27 o                         
   8   8  26        934.67        655.93       146.89 o                         
  10   8  26         95.18        269.67       227.17 o                         
  12   8  26        247.10        582.97       304.50 o                         
   0  10  26      17157.51      12110.96       266.42 o                         
   2  10  26        602.99        770.03        67.46 o                         
   4  10  26       6848.14       6374.59       189.67 o                         
   6  10  26        208.61       1785.61       211.98 o                         
   8  10  26      29269.23      25821.90       461.01 o                         
  10  10  26        386.33        899.42       216.42 o                         
  12  10  26       2857.66       2829.98       341.91 o                         
   2  12  26      23507.14      21278.26       295.78 o                         
   4  12  26       4924.04       3945.01       152.58 o                         
   6  12  26       8444.01       8395.94       214.55 o                         
   8  12  26       2209.31       2072.91       212.27 o                         
  10  12  26        598.43        129.59       219.97 o                         
  12  12  26       1089.40        987.82       354.37 o                         
   0  14  26       3175.81       5426.38       354.83 o                         
   2  14  26      14372.68      14185.14       245.54 o                         
   4  14  26       8609.47       8699.65       218.22 o                         
   6  14  26        208.02       1326.26       161.22 o                         
   8  14  26       9934.50      11039.76       398.02 o                         
  10  14  26       2360.52       2835.43       286.31 o                         
   2  16  26       6053.87       6742.84       238.63 o                         
   4  16  26       5204.98       4615.71       187.36 o                         
   6  16  26      20200.96      17372.84       364.09 o                         
   8  16  26        954.47       1500.63       264.00 o                         
  10  16  26       1747.54       2222.22       293.03 o                         
   0  18  26       7478.40       7891.77       412.44 o                         
   2  18  26       6381.36       5933.40       243.25 o                         
   4  18  26       1738.55       2156.69       192.50 o                         
   6  18  26        437.07        985.86       192.54 o                         
   8  18  26         28.48        552.37       244.36 o                         
  10  18  26          1.06         84.14       277.68 o                         
   2  20  26       7216.40       7899.30       266.63 o                         
   4  20  26       6013.23       6751.72       283.30 o                         
   6  20  26       7796.60       8426.47       425.04 o                         
   8  20  26         75.69        -48.55       257.37 o                         
   0  22  26       5668.81       5672.14       370.45 o                         
   2  22  26         85.25        307.81       185.94 o                         
   4  22  26      13927.58      14470.24       416.27 o                         
   6  22  26      10187.93      10603.70       437.10 o                         
   8  22  26       1516.75       1375.63       307.99 o                         
   2  24  26       1082.32       1553.37       233.73 o                         
   4  24  26       4627.41       5798.28       333.54 o                         
   6  24  26       2057.17       3046.53       330.15 o                         
   0  26  26        153.46         99.36       353.39 o                         
   2  26  26        975.57       1148.09       251.47 o                         
   4  26  26       2162.49       1414.93       282.95 o                         
   6  26  26       1825.87       2084.68       420.63 o                         
   2  28  26        292.79         88.70       304.83 o                         
   4  28  26       4508.50       4590.68       416.97 o                         
   1   1  27      11073.69      18186.13       167.70 o                         
   3   1  27       2287.31       1312.53        55.36 o                         
   5   1  27       8144.74       6355.18       129.89 o                         
   7   1  27      14284.01      12816.85       215.96 o                         
   9   1  27         22.23        374.68       145.85 o                         
  11   1  27         97.19        777.98       209.25 o                         
  13   1  27       4771.20       4480.35       407.45 o                         
   1   3  27      61069.43      61973.54       523.78 o                         
   3   3  27      50349.33      58463.67       586.60 o                         
   5   3  27       1219.18       2079.77        82.11 o                         
   7   3  27      24337.26      21000.08       282.58 o                         
   9   3  27         18.43        191.01       125.45 o                         
  11   3  27        693.41       2357.20       351.16 o                         
  13   3  27       1939.93       2455.33       365.70 o                         
   1   5  27      85901.93     102524.58       990.33 o                         
   3   5  27      25788.52      27332.16       310.46 o                         
   5   5  27      47151.76      43690.51       452.11 o                         
   7   5  27      21739.33      19753.36       300.77 o                         
   9   5  27       1002.87       1617.19       157.07 o                         
  11   5  27        449.96        348.50       239.79 o                         
  13   5  27        837.29        837.02       302.53 o                         
   1   7  27       6439.23       4259.55       108.34 o                         
   3   7  27       1676.52       4770.93       163.76 o                         
   5   7  27       4148.66       4682.13       195.47 o                         
   7   7  27      20297.41      17714.80       306.92 o                         
   9   7  27        551.75        316.89       180.46 o                         
  11   7  27       3255.93       4443.65       326.24 o                         
  13   7  27       2678.66       3526.92       405.90 o                         
   1   9  27       3546.72       6479.57       119.09 o                         
   3   9  27      27697.76      31266.98       390.58 o                         
   5   9  27      26975.61      28612.31       529.52 o                         
   7   9  27      79309.04      72522.88       911.14 o                         
   9   9  27      12610.75      12503.29       362.91 o                         
  11   9  27        679.41       1198.46       273.28 o                         
   1  11  27      20193.19      21907.99       270.62 o                         
   3  11  27       2490.26       2067.86       123.96 o                         
   5  11  27        441.76       1704.27       110.87 o                         
   7  11  27       1968.61       3194.17       184.74 o                         
   9  11  27        534.36        570.81       201.26 o                         
  11  11  27       6749.36       8563.06       428.39 o                         
   1  13  27        580.21        946.60        99.08 o                         
   3  13  27       6544.80       6269.44       200.50 o                         
   5  13  27        435.14        807.07       109.81 o                         
   7  13  27      43951.02      36497.71       581.03 o                         
   9  13  27      24833.89      23925.14       495.88 o                         
  11  13  27        376.55        918.20       305.14 o                         
   1  15  27      29569.21      26295.15       365.23 o                         
   3  15  27       8708.90       7903.73       278.97 o                         
   5  15  27         22.99        -41.38       132.39 o                         
   7  15  27       3979.78       4272.08       264.62 o                         
   9  15  27         48.25        891.94       242.27 o                         
  11  15  27       2078.15       2245.92       353.98 o                         
   1  17  27       3192.24       4101.52       247.07 o                         
   3  17  27       5017.81       5621.16       209.38 o                         
   5  17  27      13273.51      11762.36       357.18 o                         
   7  17  27      12448.01      12835.09       420.18 o                         
   9  17  27      13598.35      14036.33       471.11 o                         
  11  17  27        664.68        518.63       435.78 o                         
   1  19  27      15116.08      14083.36       503.72 o                         
   3  19  27       4210.12       5324.40       247.82 o                         
   5  19  27       9908.72       9942.79       330.02 o                         
   7  19  27        808.79        994.29       247.38 o                         
   9  19  27        326.40        536.19       273.78 o                         
   1  21  27       1897.10       1676.24       197.77 o                         
   3  21  27        361.10        793.38       186.23 o                         
   5  21  27      16810.63      16738.07       430.81 o                         
   7  21  27       3038.48       2970.01       308.13 o                         
   9  21  27         48.26        588.79       297.46 o                         
   1  23  27      14944.22      15845.06       463.51 o                         
   3  23  27       1010.14       1336.80       225.58 o                         
   5  23  27       2952.44       2724.39       297.32 o                         
   7  23  27       3589.07       3748.26       350.73 o                         
   1  25  27        829.62       1393.86       262.35 o                         
   3  25  27        309.19        684.89       259.67 o                         
   5  25  27       3050.78       2526.41       319.97 o                         
   7  25  27       4815.02       4719.69       424.37 o                         
   1  27  27       4791.54       5212.04       366.42 o                         
   3  27  27       1210.67       1084.95       281.31 o                         
   5  27  27          7.92       -312.75       312.75 o                         
   1  29  27         34.42       -328.35       328.35 o                         
   0   0  28     388025.09     457537.62      6541.08 o                         
   4   0  28      30396.24      37078.35       557.73 o                         
   8   0  28      37368.42      29151.92       518.99 o                         
  12   0  28       3516.78       3760.26       513.60 o                         
   2   2  28     116771.43     119079.24      1010.92 o                         
   4   2  28         48.78        680.89        57.20 o                         
   6   2  28      85126.23      71348.25       727.72 o                         
   8   2  28        379.92        765.86       111.84 o                         
  10   2  28      10021.21       8252.23       321.52 o                         
  12   2  28        348.11        389.09       254.91 o                         
   0   4  28     600187.12     660240.88      8619.00 o                         
   2   4  28        203.23        626.91        48.05 o                         
   4   4  28      10611.46       9909.09       153.68 o                         
   6   4  28       3838.62       2590.68       116.75 o                         
   8   4  28        436.76        669.48       115.29 o                         
  10   4  28         16.69         -7.85       215.82 o                         
  12   4  28        237.82        364.37       282.06 o                         
   2   6  28        127.75        443.80        63.52 o                         
   4   6  28        302.78        839.89        79.12 o                         
   6   6  28      63579.97      61514.18       625.72 o                         
   8   6  28       3464.27       3942.90       198.15 o                         
  10   6  28       2745.67       3362.24       268.66 o                         
  12   6  28        292.41        139.44       272.53 o                         
   0   8  28     141297.78     159240.81      1858.10 o                         
   2   8  28        347.64        880.57        70.26 o                         
   4   8  28       9871.62       9164.99       183.12 o                         
   6   8  28         33.68       1002.12        93.65 o                         
   8   8  28        274.79        682.07       164.58 o                         
  10   8  28        213.81        722.23       237.00 o                         
  12   8  28       2667.41       2429.45       325.14 o                         
   2  10  28       1218.49       1047.40        91.51 o                         
   4  10  28          9.03       1072.24       118.14 o                         
   6  10  28     119890.85     105234.37      1122.62 o                         
   8  10  28        949.14       2358.96       201.13 o                         
  10  10  28         29.69        343.39       231.87 o                         
  12  10  28        838.82        912.61       304.00 o                         
   0  12  28     174334.84     176245.41      2419.72 o                         
   2  12  28       2456.76       2864.68       120.58 o                         
   4  12  28       6873.36       8825.19       233.01 o                         
   6  12  28        197.33        152.63       118.46 o                         
   8  12  28       1958.77       2005.24       224.98 o                         
  10  12  28        257.48        223.48       224.79 o                         
  12  12  28       4562.14       3569.75       401.82 o                         
   2  14  28       6174.05       6349.27       183.23 o                         
   4  14  28      11022.90      10560.72       269.48 o                         
   6  14  28      51198.37      44096.22       608.78 o                         
   8  14  28        524.42        969.31       226.34 o                         
  10  14  28        183.06       1286.14       256.15 o                         
   0  16  28      58451.09      54209.43       998.89 o                         
   2  16  28        517.09        408.12       109.84 o                         
   4  16  28        266.41        650.52       139.62 o                         
   6  16  28       2411.02       3242.64       216.81 o                         
   8  16  28        764.95        980.16       238.93 o                         
  10  16  28        178.76        332.50       315.57 o                         
   2  18  28         96.90        237.28       124.69 o                         
   4  18  28       1224.00       1143.75       177.49 o                         
   6  18  28      15040.11      15422.64       438.12 o                         
   8  18  28       2263.96       2577.18       296.69 o                         
  10  18  28        138.36        308.96       282.46 o                         
   0  20  28      16335.81      14726.09       620.87 o                         
   2  20  28          7.62        172.56       157.25 o                         
   4  20  28       9135.06      10802.39       343.09 o                         
   6  20  28         76.32        658.59       233.39 o                         
   8  20  28        137.58       -131.05       257.60 o                         
   2  22  28        316.49        380.16       193.59 o                         
   4  22  28        299.74        607.65       208.74 o                         
   6  22  28      17400.98      18466.15       558.61 o                         
   8  22  28          0.86         40.06       283.61 o                         
   0  24  28      15774.62      15475.66       680.34 o                         
   2  24  28        183.14       -137.20       205.25 o                         
   4  24  28       1884.75       2828.77       268.73 o                         
   6  24  28         80.67        373.72       280.88 o                         
   2  26  28         88.18       -237.06       248.62 o                         
   4  26  28         54.82       -143.27       266.99 o                         
   6  26  28       2773.40       1662.49       423.17 o                         
   0  28  28        166.56        201.98       528.89 o                         
   2  28  28        252.31         28.90       419.59 o                         
   4  28  28         32.61        227.60       394.34 o                         
   1   1  29        260.01       1371.34        40.55 o                         
   3   1  29      23547.00      15896.27       189.17 o                         
   5   1  29         38.59        474.20        65.53 o                         
   7   1  29       6055.62       6533.49       166.93 o                         
   9   1  29       8474.02       8698.25       273.41 o                         
  11   1  29        502.57       1184.23       226.81 o                         
  13   1  29       1074.19       2729.14       370.42 o                         
   1   3  29      24778.37      24009.12       239.76 o                         
   3   3  29      82315.09      83703.12       819.36 o                         
   5   3  29       3975.93       4005.61       112.99 o                         
   7   3  29        412.96        862.29        91.76 o                         
   9   3  29       3863.14       4347.46       248.63 o                         
  11   3  29       3897.10       4608.15       330.73 o                         
  13   3  29       1089.38       1694.77       357.58 o                         
   1   5  29      13406.94      17672.92       223.16 o                         
   3   5  29      27397.97      24482.64       285.49 o                         
   5   5  29       9239.89       8210.34       170.08 o                         
   7   5  29       9189.56      10469.76       228.10 o                         
   9   5  29      13143.29      11897.88       290.70 o                         
  11   5  29        531.51        750.77       247.63 o                         
  13   5  29        100.59        537.79       335.13 o                         
   1   7  29       5904.55       3758.89       104.29 o                         
   3   7  29      19426.71      21249.95       282.45 o                         
   5   7  29       7889.58       7799.87       197.11 o                         
   7   7  29       4440.18       5987.27       177.67 o                         
   9   7  29        872.11       1286.87       201.58 o                         
  11   7  29          0.93       2277.57       280.76 o                         
  13   7  29       1031.24       1248.42       353.69 o                         
   1   9  29       1575.61       1176.85        58.72 o                         
   3   9  29      36351.49      34063.98       418.18 o                         
   5   9  29      22681.33      23250.73       483.71 o                         
   7   9  29       8088.88      13480.75       588.20 o                         
   9   9  29      15660.11      16057.67       382.34 o                         
  11   9  29         11.93       1716.24       290.64 o                         
   1  11  29      11446.19      12736.28       189.91 o                         
   3  11  29      70933.58      65695.70       736.16 o                         
   5  11  29       1200.83       3446.99       323.20 o                         
   7  11  29       1141.47       1084.54       159.38 o                         
   9  11  29        258.40        143.82       196.91 o                         
  11  11  29       4220.29       5801.60       404.72 o                         
   1  13  29       7939.23       8396.33       228.52 o                         
   3  13  29       8964.84      10415.47       197.16 o                         
   5  13  29        834.47       1362.41       139.37 o                         
   7  13  29       1768.38       3649.94       227.35 o                         
   9  13  29      30915.67      27054.79       530.53 o                         
  11  13  29          7.45        543.33       292.55 o                         
   1  15  29      46228.45      42307.86       542.76 o                         
   3  15  29      14897.66      13162.40       260.04 o                         
   5  15  29         99.10         33.25       131.96 o                         
   7  15  29       7835.78       7665.36       326.63 o                         
   9  15  29        396.64        467.65       241.96 o                         
  11  15  29       1203.44       1645.89       353.25 o                         
   1  17  29       1536.19       1988.10       145.93 o                         
   3  17  29       2213.72       2415.84       185.89 o                         
   5  17  29       3189.06       3048.24       204.23 o                         
   7  17  29       1911.60       2385.86       285.40 o                         
   9  17  29      11970.02      11877.04       445.16 o                         
   1  19  29      13447.52      14316.94       313.76 o                         
   3  19  29      17322.88      15883.15       448.67 o                         
   5  19  29        396.48        591.90       181.82 o                         
   7  19  29       2570.19       3091.01       292.51 o                         
   9  19  29         27.84       -273.36       275.33 o                         
   1  21  29        423.53        138.44       158.88 o                         
   3  21  29       3432.55       3105.35       233.86 o                         
   5  21  29       2861.32       2730.71       245.59 o                         
   7  21  29       2232.01       2703.90       335.55 o                         
   9  21  29       2137.95       2594.99       364.72 o                         
   1  23  29      12997.02      14081.26       409.61 o                         
   3  23  29       9577.44       9618.08       360.75 o                         
   5  23  29        497.07        577.60       255.20 o                         
   7  23  29        316.22        -40.11       284.74 o                         
   1  25  29        398.32        720.13       246.32 o                         
   3  25  29        485.36        622.05       236.42 o                         
   5  25  29       1232.71       1258.83       318.45 o                         
   7  25  29        704.89       1939.78      1047.94 o                         
   1  27  29       1118.81        734.44       312.49 o                         
   3  27  29        910.51       1280.20       321.07 o                         
   5  27  29        538.39        430.18       338.13 o                         
   1  29  29        678.48        -33.85       350.28 o                         
   2   0  30     236978.81     286186.47      3259.44 o                         
   6   0  30      18358.29      15485.88       310.04 o                         
  10   0  30        298.77        158.28       252.48 o                         
   0   2  30       3173.88       4960.28       114.43 o                         
   2   2  30        390.94       1815.47        55.53 o                         
   4   2  30       1696.78       1771.31       101.16 o                         
   6   2  30         95.10       1925.83       132.21 o                         
   8   2  30      21642.59      17527.60       285.58 o                         
  10   2  30       8063.98       7208.98       367.05 o                         
  12   2  30        323.56         56.22       286.83 o                         
   2   4  30     167401.56     170579.95      1613.13 o                         
   4   4  30      11575.82      10202.52       178.23 o                         
   6   4  30       2931.60       2776.94       116.21 o                         
   8   4  30       1429.30       2135.78       132.92 o                         
  10   4  30       1858.49       2604.33       254.10 o                         
  12   4  30        865.22       1019.26       295.29 o                         
   0   6  30       2979.22       3839.47       264.37 o                         
   2   6  30      24389.54      20791.82       244.73 o                         
   4   6  30      56688.45      57844.99       633.61 o                         
   6   6  30        861.40       2035.00       157.95 o                         
   8   6  30        658.98       1303.11       155.00 o                         
  10   6  30       3776.61       3700.66       281.19 o                         
  12   6  30         89.52         28.89       273.47 o                         
   2   8  30      17031.60      17358.36       240.25 o                         
   4   8  30      30200.67      32153.65       400.98 o                         
   6   8  30        851.05       1219.68       102.18 o                         
   8   8  30       1953.05       2556.63       225.69 o                         
  10   8  30       4570.67       4918.90       299.82 o                         
  12   8  30       3060.55       2554.29       328.87 o                         
   0  10  30        576.03       1002.67        96.57 o                         
   2  10  30      27911.76      25075.85       334.85 o                         
   4  10  30     188890.70     176795.69      1798.06 o                         
   6  10  30      19923.62      22472.90       431.26 o                         
   8  10  30       4212.69       3738.20       233.65 o                         
  10  10  30       5513.21       5838.57       333.51 o                         
  12  10  30        250.62        392.21       296.84 o                         
   2  12  30      10150.18      10334.77       184.60 o                         
   4  12  30      19231.20      17835.45       297.87 o                         
   6  12  30       5374.74       5671.90       209.86 o                         
   8  12  30       2160.08       3418.78       286.91 o                         
  10  12  30        572.09       1264.29       361.41 o                         
  12  12  30       5083.78       5771.29       411.47 o                         
   0  14  30      12702.47      13428.14       354.74 o                         
   2  14  30       2357.63       2975.24       163.23 o                         
   4  14  30      18826.85      17000.53       311.25 o                         
   6  14  30       2591.75       4307.07       226.29 o                         
   8  14  30       3653.65       3821.27       381.39 o                         
  10  14  30       3740.99       4090.04       317.18 o                         
   2  16  30      18896.89      20204.87       321.03 o                         
   4  16  30      24108.67      23008.65       390.73 o                         
   6  16  30       5167.98       5549.20       242.39 o                         
   8  16  30         14.17        204.02       224.12 o                         
  10  16  30       1418.19       1743.58       337.55 o                         
   0  18  30      16581.08      15271.70       681.39 o                         
   2  18  30      19017.00      18621.96       331.16 o                         
   4  18  30       7207.73       8595.20       328.58 o                         
   6  18  30       9552.85       8651.49       495.91 o                         
   8  18  30       4031.42       3853.42       315.19 o                         
  10  18  30       4002.03       3614.38       348.93 o                         
   2  20  30      14060.78      13413.23       357.59 o                         
   4  20  30       8411.59       9411.30       327.79 o                         
   6  20  30       2476.48       3036.57       277.32 o                         
   8  20  30       2296.59       2446.36       304.40 o                         
   0  22  30      13671.05      14549.58       620.95 o                         
   2  22  30        416.94        994.70       200.56 o                         
   4  22  30       7182.33       7943.07       327.74 o                         
   6  22  30       7077.93       8778.58       403.15 o                         
   8  22  30       1520.74       1494.01       345.84 o                         
   2  24  30       4995.13       5217.00       303.27 o                         
   4  24  30       4966.71       5242.38       343.67 o                         
   6  24  30         21.23        -78.79       289.83 o                         
   0  26  30        736.72        160.36       371.66 o                         
   2  26  30       2611.49       3866.47       355.77 o                         
   4  26  30       5331.24       5984.62       384.64 o                         
   6  26  30       3298.17       2277.96       380.44 o                         
   2  28  30        440.70        489.16       352.56 o                         
   1   1  31      61357.32      54229.00       447.98 o                         
   3   1  31       7996.09       9929.80       130.55 o                         
   5   1  31      23690.86      18129.60       248.19 o                         
   7   1  31       9685.38       7450.19       185.04 o                         
   9   1  31        130.46        542.63       149.79 o                         
  11   1  31      10653.45       9882.16       417.94 o                         
  13   1  31       3398.52       2670.32       382.57 o                         
   1   3  31      66716.25      69002.67       648.07 o                         
   3   3  31       3211.99       3115.63        92.38 o                         
   5   3  31      50455.32      45768.24       467.51 o                         
   7   3  31       3871.98       3779.36       158.41 o                         
   9   3  31          9.53        942.57       151.21 o                         
  11   3  31      14593.89      14891.69       506.89 o                         
  13   3  31       2836.48       2472.48       369.88 o                         
   1   5  31      33124.62      28999.05       333.41 o                         
   3   5  31       1565.38       3313.35       100.53 o                         
   5   5  31       8451.23       8500.25       146.15 o                         
   7   5  31      24123.82      21344.54       294.77 o                         
   9   5  31       3944.91       4400.30       224.58 o                         
  11   5  31       7758.28       7245.17       368.90 o                         
  13   5  31       2350.84       2465.54       468.29 o                         
   1   7  31      22128.56      22258.47       251.29 o                         
   3   7  31      18663.13      16121.36       235.14 o                         
   5   7  31      73135.31      68602.41       753.34 o                         
   7   7  31       1476.01       1099.84       143.26 o                         
   9   7  31        139.88        843.63       273.68 o                         
  11   7  31      10101.90      11100.74       442.51 o                         
   1   9  31       3799.68       6190.43       152.97 o                         
   3   9  31        195.67        614.73        83.94 o                         
   5   9  31      51520.10      45889.61       551.57 o                         
   7   9  31      31948.04      27521.12       558.10 o                         
   9   9  31       4028.71       4595.85       255.99 o                         
  11   9  31      11021.42      11315.95       461.68 o                         
   1  11  31      28356.32      31123.58       353.71 o                         
   3  11  31        387.14        738.26       100.08 o                         
   5  11  31     179100.34     160232.25      1655.54 o                         
   7  11  31      15191.81      14500.26       457.32 o                         
   9  11  31       1104.07       1363.93       237.05 o                         
  11  11  31      18143.68      15633.51       588.33 o                         
   1  13  31      37995.12      36110.44       435.31 o                         
   3  13  31      16729.41      15792.41       280.37 o                         
   5  13  31      10099.37      11959.79       274.23 o                         
   7  13  31       3750.85       4762.45       256.86 o                         
   9  13  31       3571.30       4803.98       291.41 o                         
  11  13  31       7163.10       7612.93       436.61 o                         
   1  15  31       6262.11       6433.97       226.55 o                         
   3  15  31       4726.68       4646.07       172.03 o                         
   5  15  31       1093.37       1604.63       160.36 o                         
   7  15  31       1558.81       1526.17       221.19 o                         
   9  15  31        299.05        699.25       240.69 o                         
  11  15  31       3132.28       2195.68       355.94 o                         
   1  17  31      16822.42      15436.85       328.12 o                         
   3  17  31      12186.40      10958.79       292.79 o                         
   5  17  31       1026.82        887.03       202.10 o                         
   7  17  31       1245.65       1005.38       229.23 o                         
   9  17  31          7.54        733.37       317.95 o                         
   1  19  31       2793.28       2981.90       200.76 o                         
   3  19  31       1050.28        945.97       171.12 o                         
   5  19  31       1448.34       1428.88       199.81 o                         
   7  19  31       1838.29       1068.58       249.39 o                         
   9  19  31        955.87       1364.77       295.22 o                         
   1  21  31      15114.99      15184.96       422.11 o                         
   3  21  31       6110.20       6493.47       285.72 o                         
   5  21  31       1314.20       1870.63       291.70 o                         
   7  21  31       1574.37       1607.25       338.60 o                         
   9  21  31       1233.12       1510.18       409.29 o                         
   1  23  31       2367.11       2286.99       228.50 o                         
   3  23  31         30.68       -167.94       190.86 o                         
   5  23  31        120.41        176.44       252.73 o                         
   7  23  31        223.64       -288.03       288.03 o                         
   1  25  31       5900.28       4995.44       350.07 o                         
   3  25  31       4399.15       4902.97       331.10 o                         
   5  25  31       1101.46       1419.27       330.67 o                         
   1  27  31        434.11       -182.52       324.54 o                         
   3  27  31        973.95        696.37       341.99 o                         
   1  29  31       1878.29       1038.40       569.70 o                         
   0   0  32       2231.41       4506.52       131.87 o                         
   4   0  32       2975.72       6135.07       166.77 o                         
   8   0  32      42818.68      36515.47       677.16 o                         
  12   0  32          3.55       -161.09       409.63 o                         
   2   2  32     116614.23     123607.82      1053.10 o                         
   4   2  32         83.92        204.98        53.11 o                         
   6   2  32      11376.54      10758.73       182.64 o                         
   8   2  32       1597.70       2240.47       120.51 o                         
  10   2  32        203.74        501.85       205.01 o                         
  12   2  32        526.55       1124.71       307.79 o                         
   0   4  32      26328.26      27260.07       421.41 o                         
   2   4  32       2573.31       4505.86       115.60 o                         
   4   4  32      22314.36      18111.91       250.71 o                         
   6   4  32       2805.98       4059.76       232.59 o                         
   8   4  32      22240.89      19067.03       314.09 o                         
  10   4  32        129.79        639.26       211.28 o                         
  12   4  32        125.19        374.26       288.97 o                         
   2   6  32      40335.37      46079.84       462.04 o                         
   4   6  32       7510.34       7296.01       161.68 o                         
   6   6  32       1697.53       1921.06       119.94 o                         
   8   6  32        181.18         92.21       132.40 o                         
  10   6  32        987.48       1807.59       247.25 o                         
  12   6  32          7.49        250.39       276.16 o                         
   0   8  32       1420.41       1298.04        85.55 o                         
   2   8  32       9800.80      10487.27       197.63 o                         
   4   8  32      92741.91      87542.74       932.61 o                         
   6   8  32      20182.88      17649.08       296.60 o                         
   8   8  32       1755.54       2390.90       195.89 o                         
  10   8  32        454.34        858.39       228.59 o                         
  12   8  32         16.40        697.45       294.47 o                         
   2  10  32      37376.41      32619.40       420.81 o                         
   4  10  32      33769.96      31576.54       550.38 o                         
   6  10  32       8232.31       9295.19       232.85 o                         
   8  10  32        953.59       1026.85       191.89 o                         
  10  10  32       1807.30       2080.22       263.27 o                         
  12  10  32       2020.03       1233.74       315.63 o                         
   0  12  32       1233.57       1961.21       218.92 o                         
   2  12  32      24399.04      22927.64       331.10 o                         
   4  12  32      69750.69      64971.70       778.67 o                         
   6  12  32       1445.03       3663.40       187.74 o                         
   8  12  32       5462.70       6228.84       308.30 o                         
  10  12  32        542.98        593.89       240.67 o                         
  12  12  32       1681.38       1985.26       337.70 o                         
   2  14  32      23228.47      22465.06       331.00 o                         
   4  14  32        375.00        979.25       134.92 o                         
   6  14  32      12357.47      12496.03       319.60 o                         
   8  14  32       1074.76       1025.16       220.68 o                         
  10  14  32       4776.73       4476.87       327.37 o                         
   0  16  32       1239.86       1036.52       170.13 o                         
   2  16  32       4662.26       4470.70       194.83 o                         
   4  16  32      14920.96      15396.21       319.99 o                         
   6  16  32       3605.31       4285.52       224.26 o                         
   8  16  32       5339.18       4855.62       307.27 o                         
  10  16  32       3976.20       4455.21       451.58 o                         
   2  18  32      18291.52      18175.65       354.48 o                         
   4  18  32      23432.90      21346.07       397.66 o                         
   6  18  32       1751.15       1588.99       209.49 o                         
   8  18  32       2396.87       1958.27       280.77 o                         
  10  18  32       4351.21       3354.28       572.12 o                         
   0  20  32       1646.12        762.01       210.86 o                         
   2  20  32       4445.79       5274.36       254.58 o                         
   4  20  32       2146.50       2709.37       226.49 o                         
   6  20  32       7561.98       8655.25       397.90 o                         
   8  20  32       1275.24       1058.68       290.79 o                         
   2  22  32      14749.82      15386.51       523.20 o                         
   4  22  32      11163.64      12479.79       396.63 o                         
   6  22  32        174.59        285.55       255.10 o                         
   8  22  32        550.71        272.42       325.84 o                         
   0  24  32       1264.49       1261.38       361.22 o                         
   2  24  32       4691.58       4342.31       293.49 o                         
   4  24  32       2140.12       1967.69       280.84 o                         
   6  24  32        997.23        714.15       303.32 o                         
   2  26  32       2363.36       2019.85       351.93 o                         
   4  26  32       8561.40       9192.52       475.25 o                         
   0  28  32       3133.92       2588.19       570.09 o                         
   2  28  32       5140.78       4738.39       441.97 o                         
   1   1  33        514.90        837.22        43.44 o                         
   3   1  33      40719.88      33718.64       331.98 o                         
   5   1  33       3563.48       4175.74       126.55 o                         
   7   1  33       1880.40       1560.07       107.37 o                         
   9   1  33        416.92        863.02       174.89 o                         
  11   1  33        361.94       1574.27       289.97 o                         
  13   1  33        938.95       1916.78       361.83 o                         
   1   3  33        164.08        803.21        52.93 o                         
   3   3  33      27808.11      29158.36       323.56 o                         
   5   3  33      11936.23      12807.36       181.77 o                         
   7   3  33      11075.99      10073.38       194.41 o                         
   9   3  33      21867.97      19868.19       349.29 o                         
  11   3  33       1064.30       1934.90       283.22 o                         
  13   3  33        519.41       1066.99       348.89 o                         
   1   5  33      21013.60      23086.32       277.10 o                         
   3   5  33       2353.81       1588.96        87.49 o                         
   5   5  33        838.44       1007.42       114.65 o                         
   7   5  33        205.34       1408.27       103.43 o                         
   9   5  33        519.67       1049.38       168.93 o                         
  11   5  33       4073.37       4719.51       374.50 o                         
  13   5  33        258.40        450.36       421.68 o                         
   1   7  33       7798.86       6753.52       131.39 o                         
   3   7  33      10686.87      10573.88       173.17 o                         
   5   7  33      27292.77      23507.79       327.83 o                         
   7   7  33       6390.40       5804.10       211.21 o                         
   9   7  33      12854.16      12100.30       351.79 o                         
  11   7  33        578.82       1624.87       287.61 o                         
   1   9  33      14740.20      16015.10       195.94 o                         
   3   9  33       1619.29       2447.84       118.86 o                         
   5   9  33        609.48        812.82       108.13 o                         
   7   9  33       1797.79       2515.98       151.74 o                         
   9   9  33         16.03       2152.80       262.66 o                         
  11   9  33        818.90       2161.20       300.80 o                         
   1  11  33       9962.30      12118.03       183.06 o                         
   3  11  33       7043.80       8037.16       194.01 o                         
   5  11  33       4058.78       5040.56       300.71 o                         
   7  11  33      43345.68      40414.08       615.23 o                         
   9  11  33      10320.61       9850.58       360.03 o                         
  11  11  33        159.62       1759.45       326.44 o                         
   1  13  33      17130.27      14768.10       239.04 o                         
   3  13  33      18711.88      16267.09       293.79 o                         
   5  13  33       1004.13       1986.62       158.92 o                         
   7  13  33         27.79        278.38       180.59 o                         
   9  13  33        273.95        381.90       256.38 o                         
  11  13  33        439.98       1720.61       311.97 o                         
   1  15  33         40.74         80.08        92.67 o                         
   3  15  33       1501.86       2212.74       157.42 o                         
   5  15  33      22870.67      20595.64       367.87 o                         
   7  15  33       7207.15       9171.41       404.30 o                         
   9  15  33       5622.74       6242.21       335.29 o                         
  11  15  33        273.59        817.82       326.26 o                         
   1  17  33      36819.55      31787.81       468.71 o                         
   3  17  33        513.08        485.16       149.37 o                         
   5  17  33       1542.48       2000.19       194.30 o                         
   7  17  33       1032.59       1566.25       241.60 o                         
   9  17  33          5.31         41.02       246.83 o                         
   1  19  33       3293.12       3114.29       203.97 o                         
   3  19  33       1636.81       1739.88       187.98 o                         
   5  19  33      13634.91      12422.26       369.89 o                         
   7  19  33        820.82       1843.14       261.65 o                         
   9  19  33       3013.80       4125.32       365.36 o                         
   1  21  33       9831.71      10910.84       341.98 o                         
   3  21  33       4974.09       6105.28       281.30 o                         
   5  21  33       2459.60       2102.27       235.99 o                         
   7  21  33          4.40        -31.76       268.75 o                         
   9  21  33         69.76       1022.83       360.29 o                         
   1  23  33        766.53        594.53       224.96 o                         
   3  23  33         26.37        -61.27       203.55 o                         
   5  23  33       1500.94       1788.20       303.36 o                         
   7  23  33       2682.99       2986.87       360.71 o                         
   1  25  33      10162.79      11563.37       521.86 o                         
   3  25  33       1817.26       1755.63       292.12 o                         
   5  25  33       1325.34       1223.78       358.88 o                         
   1  27  33         46.09        244.05       334.93 o                         
   3  27  33         49.45       -453.64       453.64 o                         
   2   0  34      13641.32      11502.83       184.23 o                         
   6   0  34     158160.86     144558.38      1987.63 o                         
  10   0  34       4007.16       3465.12       324.98 o                         
   0   2  34     325377.00     347959.34      4233.85 o                         
   2   2  34      20415.86      24174.23       246.54 o                         
   4   2  34       7532.18       6580.24       125.18 o                         
   6   2  34       2295.48       2351.01       106.95 o                         
   8   2  34       7211.92       6139.68       177.08 o                         
  10   2  34       1511.55        691.85       222.50 o                         
  12   2  34       5022.44       4547.41       382.86 o                         
   2   4  34      11125.48      15093.07       193.39 o                         
   4   4  34        739.45        763.70        76.80 o                         
   6   4  34     100428.91      88978.46       900.53 o                         
   8   4  34       6385.34       7275.34       257.73 o                         
  10   4  34        660.09        923.13       218.88 o                         
  12   4  34        586.31       1296.97       321.09 o                         
   0   6  34     182013.78     194194.77      2856.26 o                         
   2   6  34         89.72        190.29        45.48 o                         
   4   6  34        717.95       1109.96        88.04 o                         
   6   6  34       8647.80       7515.39       214.42 o                         
   8   6  34        624.95       1441.37       149.59 o                         
  10   6  34       1580.73       1279.71       242.69 o                         
  12   6  34       1073.16        662.44       290.46 o                         
   2   8  34        713.62       1299.12        97.06 o                         
   4   8  34      19654.25      20570.38       323.10 o                         
   6   8  34      38727.25      37809.03       481.28 o                         
   8   8  34       7395.73       7299.16       295.82 o                         
  10   8  34        238.63        576.66       227.04 o                         
  12   8  34        104.43        199.34       286.38 o                         
   0  10  34     117821.18      93300.67      1218.26 o                         
   2  10  34       5678.33       5900.17       167.18 o                         
   4  10  34        387.21        456.91       112.54 o                         
   6  10  34      14265.16      13146.24       266.01 o                         
   8  10  34       2491.03       2266.84       212.63 o                         
  10  10  34          9.15        421.57       234.43 o                         
  12  10  34       1238.09       1561.49       347.72 o                         
   2  12  34       1590.39       2195.12       126.99 o                         
   4  12  34       5027.34       6945.76       226.68 o                         
   6  12  34      47458.70      42599.80       583.35 o                         
   8  12  34       2966.88       4672.72       304.42 o                         
  10  12  34         26.19        -37.43       280.01 o                         
   0  14  34      55986.91      56165.44       890.49 o                         
   2  14  34       4908.30       4876.08       189.72 o                         
   4  14  34       8299.49       9482.25       258.06 o                         
   6  14  34      30305.31      28547.19       660.98 o                         
   8  14  34       2707.95       3153.85       266.79 o                         
  10  14  34       1967.29       1788.89       282.67 o                         
   2  16  34         59.18       -105.58       112.17 o                         
   4  16  34       3158.01       2751.24       185.56 o                         
   6  16  34      16657.54      15787.94       362.02 o                         
   8  16  34       1907.49       1265.69       248.46 o                         
  10  16  34         81.99        618.04       272.95 o                         
   0  18  34      14961.81      14796.90       421.04 o                         
   2  18  34      13673.79      13073.28       319.50 o                         
   4  18  34       8965.09      10023.81       312.72 o                         
   6  18  34       4798.40       5314.76       278.06 o                         
   8  18  34       1140.98       1411.41       273.86 o                         
  10  18  34        181.26        531.66       400.62 o                         
   2  20  34        240.58         57.53       158.50 o                         
   4  20  34       3161.75       3458.18       250.35 o                         
   6  20  34      11086.53      11995.89       435.71 o                         
   8  20  34         64.39        815.54       301.27 o                         
   0  22  34       5670.89       6636.92       463.08 o                         
   2  22  34       1323.83       1404.50       210.29 o                         
   4  22  34       1201.63       1547.29       227.75 o                         
   6  22  34       1160.27       1408.06       299.93 o                         
   8  22  34        334.21        704.46       330.37 o                         
   2  24  34        326.14        208.86       255.37 o                         
   4  24  34        842.80        592.10       249.80 o                         
   6  24  34       9026.19       8660.09       477.13 o                         
   0  26  34       5053.16       5761.89       607.91 o                         
   2  26  34         38.79       -168.27       302.04 o                         
   4  26  34        439.65       1288.41       369.08 o                         
   2  28  34       2498.16       1354.98       385.36 o                         
   1   1  35        923.83        959.32        45.62 o                         
   3   1  35      14546.89      11328.76       145.64 o                         
   5   1  35      21594.59      19604.06       268.35 o                         
   7   1  35       4569.42       4086.00       147.67 o                         
   9   1  35      14243.99      11218.59       339.13 o                         
  11   1  35       1062.82       1841.74       296.24 o                         
  13   1  35        688.42       1039.89       356.88 o                         
   1   3  35       1222.03       1553.66        66.81 o                         
   3   3  35      12757.55      14270.50       189.76 o                         
   5   3  35       8256.97       9975.27       193.30 o                         
   7   3  35        510.36       1085.97        99.55 o                         
   9   3  35        216.01       1653.40       163.43 o                         
  11   3  35         82.47        882.06       263.55 o                         
  13   3  35         87.35        406.04       337.66 o                         
   1   5  35        433.36        264.69        48.35 o                         
   3   5  35       3111.83       3525.82       111.48 o                         
   5   5  35      23881.35      22893.09       325.86 o                         
   7   5  35      23772.94      19961.91       288.60 o                         
   9   5  35       9360.25       8911.32       386.45 o                         
  11   5  35        204.44       1978.06       354.61 o                         
   1   7  35      10903.67      11376.89       177.19 o                         
   3   7  35        918.10        823.10        73.82 o                         
   5   7  35        268.55        678.21       105.84 o                         
   7   7  35       3174.14       3242.73       187.57 o                         
   9   7  35       1815.96       2730.57       215.98 o                         
  11   7  35       2009.79       2729.13       304.92 o                         
   1   9  35      40681.61      44171.61       419.53 o                         
   3   9  35       6151.15       6873.60       183.35 o                         
   5   9  35        515.07        598.19       108.37 o                         
   7   9  35       9478.96       9497.87       293.23 o                         
   9   9  35       4514.22       4681.64       285.02 o                         
  11   9  35        838.99       1106.72       350.80 o                         
   1  11  35        120.40        853.61        69.84 o                         
   3  11  35       9785.10      10173.77       233.34 o                         
   5  11  35       2835.65       3284.89       165.85 o                         
   7  11  35       2907.49       4852.11       296.57 o                         
   9  11  35      22882.29      22835.22       657.86 o                         
  11  11  35         30.77       -153.10       272.48 o                         
   1  13  35      33826.19      29530.48       374.63 o                         
   3  13  35      14272.50      12706.97       376.78 o                         
   5  13  35      17265.45      15432.77       314.44 o                         
   7  13  35       1082.53        776.24       215.33 o                         
   9  13  35        434.78        782.68       238.08 o                         
  11  13  35       2487.30       2459.18       378.75 o                         
   1  15  35       1335.86       1119.60       110.93 o                         
   3  15  35         30.43        163.84       121.22 o                         
   5  15  35        292.10        509.96       147.43 o                         
   7  15  35      23357.28      20955.54       452.55 o                         
   9  15  35      16310.87      17637.07       491.72 o                         
  11  15  35        200.84         92.64       340.90 o                         
   1  17  35       2946.73       3216.95       190.39 o                         
   3  17  35      15933.47      13559.01       359.45 o                         
   5  17  35       5197.69       4923.99       289.35 o                         
   7  17  35       1627.94       1981.65       248.46 o                         
   9  17  35       5356.54       4984.01       355.50 o                         
   1  19  35        873.34       1088.97       164.60 o                         
   3  19  35         26.19       -153.73       153.73 o                         
   5  19  35      13705.25      13941.62       376.64 o                         
   7  19  35      20601.41      19857.59       538.16 o                         
   9  19  35       3158.50       4477.27       397.44 o                         
   1  21  35       1658.08       2221.47       201.14 o                         
   3  21  35         37.28         63.28       178.18 o                         
   5  21  35         21.29         46.75       225.27 o                         
   7  21  35        365.61        285.23       279.73 o                         
   1  23  35        150.40        186.26       232.26 o                         
   3  23  35       3408.07       3469.33       281.13 o                         
   5  23  35       7754.82       7489.01       423.14 o                         
   7  23  35       2807.81       2583.26       372.74 o                         
   1  25  35        991.17       1138.74       317.94 o                         
   3  25  35         99.14       -114.25       376.41 o                         
   5  25  35        314.61       -308.18       323.06 o                         
   1  27  35        712.22        595.44       340.67 o                         
   3  27  35       1025.34        754.63       498.28 o                         
   0   0  36      29713.94      32619.74       580.85 o                         
   4   0  36      26103.47      32196.12       606.19 o                         
   8   0  36      32606.13      27480.14       623.47 o                         
  12   0  36         17.16        915.63       444.48 o                         
   2   2  36      47105.78      40623.30       387.70 o                         
   4   2  36       5642.93       8013.36       140.01 o                         
   6   2  36         34.29        141.95        82.05 o                         
   8   2  36       3010.40       2141.53       128.17 o                         
  10   2  36        189.42        417.40       265.70 o                         
  12   2  36         55.00        499.45       302.97 o                         
   0   4  36      10399.64      10823.05       215.75 o                         
   2   4  36       6732.44       7557.29       135.32 o                         
   4   4  36      25290.93      19149.98       320.25 o                         
   6   4  36      11412.20      12488.35       284.91 o                         
   8   4  36      19118.00      16852.55       420.53 o                         
  10   4  36        872.20       1055.38       227.34 o                         
  12   4  36        212.52        656.67       308.18 o                         
   2   6  36      46099.25      46407.14       546.29 o                         
   4   6  36       6453.64       6923.12       322.13 o                         
   6   6  36        142.13       2326.62       192.54 o                         
   8   6  36       1529.79       1363.87       153.18 o                         
  10   6  36         87.38        592.63       229.20 o                         
  12   6  36        229.59        364.06       322.61 o                         
   0   8  36       9530.91      10107.27       224.29 o                         
   2   8  36       3373.42       4310.70       148.12 o                         
   4   8  36       9075.44      10387.75       208.01 o                         
   6   8  36        390.03       1357.29       123.76 o                         
   8   8  36      11702.13      12340.23       376.00 o                         
  10   8  36        182.98        111.66       247.58 o                         
  12   8  36        100.65       -187.14       284.64 o                         
   2  10  36      10337.05       9454.29       174.68 o                         
   4  10  36       5083.40       5269.37       176.00 o                         
   6  10  36        191.03        700.27       127.24 o                         
   8  10  36        697.42       1188.48       206.22 o                         
  10  10  36        260.72       1310.18       233.18 o                         
  12  10  36        129.52        639.23       306.39 o                         
   0  12  36      11394.76      14908.51       332.46 o                         
   2  12  36        607.11        848.82       104.10 o                         
   4  12  36      18054.68      17307.62       309.80 o                         
   6  12  36       2905.78       3447.13       179.74 o                         
   8  12  36      10435.72      11942.95       403.65 o                         
  10  12  36        441.77        418.17       240.58 o                         
   2  14  36       9510.98      11001.34       251.11 o                         
   4  14  36      16924.02      15552.37       347.27 o                         
   6  14  36      11855.51      13858.69       448.16 o                         
   8  14  36       2346.62       2575.18       293.62 o                         
  10  14  36        287.31        234.48       252.81 o                         
   0  16  36       6479.93       6643.40       288.96 o                         
   2  16  36      12085.25      11352.34       353.36 o                         
   4  16  36       7270.91       7001.62       253.27 o                         
   6  16  36       2283.57       2861.54       215.65 o                         
   8  16  36       4741.21       5302.79       320.54 o                         
  10  16  36       1706.56       1545.96       325.30 o                         
   2  18  36       2341.42       2495.01       185.33 o                         
   4  18  36        966.43       1252.61       183.56 o                         
   6  18  36       1123.42       1262.85       213.91 o                         
   8  18  36       2980.33       2892.78       331.84 o                         
  10  18  36         32.10        429.70       317.69 o                         
   0  20  36       8863.92       7423.33       441.87 o                         
   2  20  36       3768.16       3840.89       231.87 o                         
   4  20  36       6637.77       7211.01       299.76 o                         
   6  20  36        500.43        764.20       256.37 o                         
   8  20  36       5839.06       5789.61       397.86 o                         
   2  22  36        113.88        -22.02       198.95 o                         
   4  22  36       4235.69       4135.71       293.54 o                         
   6  22  36        150.20        476.57       291.99 o                         
   8  22  36       1995.88       1400.45       497.34 o                         
   0  24  36       3858.20       3690.93       519.71 o                         
   2  24  36       3476.88       3096.37       360.29 o                         
   4  24  36       8461.60       7799.11       404.05 o                         
   6  24  36       3853.35       3452.31       396.90 o                         
   2  26  36        509.57        511.66       324.30 o                         
   4  26  36       7331.92       7453.78       765.79 o                         
   0  28  36       6540.49       6717.73       696.75 o                         
   2  28  36       2710.01       1495.16       417.24 o                         
   1   1  37      73089.48      80663.22       700.29 o                         
   3   1  37        574.87       1327.12        62.35 o                         
   5   1  37      52075.27      46214.62       497.57 o                         
   7   1  37       4874.37       4157.33       150.50 o                         
   9   1  37       1752.98       2019.45       223.83 o                         
  11   1  37       7161.91       7710.00       407.84 o                         
   1   3  37      10360.07      11485.86       164.77 o                         
   3   3  37        841.61        591.85        62.06 o                         
   5   3  37      34783.21      31332.69       346.01 o                         
   7   3  37       2078.66       1728.21       111.85 o                         
   9   3  37       3587.09       3174.91       220.89 o                         
  11   3  37       5441.44       6437.20       426.90 o                         
   1   5  37      31484.22      29594.92       344.15 o                         
   3   5  37       1048.18       1740.18        81.19 o                         
   5   5  37      39778.54      36099.42       438.79 o                         
   7   5  37       4705.69       6373.55       354.20 o                         
   9   5  37         38.68        410.70       158.29 o                         
  11   5  37       5558.89       6011.82       355.33 o                         
   1   7  37       3149.42       3152.53       111.68 o                         
   3   7  37       5719.91       5149.70       128.07 o                         
   5   7  37      30739.63      26756.37       362.71 o                         
   7   7  37         29.73        426.46       121.84 o                         
   9   7  37       1975.39       2110.81       230.93 o                         
  11   7  37       2963.37       3641.40       366.52 o                         
   1   9  37     119825.55     117675.58      1107.59 o                         
   3   9  37         61.26        104.47        78.77 o                         
   5   9  37       5768.43       6238.86       206.65 o                         
   7   9  37       4048.89       4328.53       190.96 o                         
   9   9  37        228.64        716.52       213.24 o                         
  11   9  37       4164.21       4069.92       341.65 o                         
   1  11  37       4075.36       4739.58       109.94 o                         
   3  11  37       9172.82       9246.07       213.06 o                         
   5  11  37       1928.02       3236.65       169.16 o                         
   7  11  37       7436.75       6564.33       238.86 o                         
   9  11  37       1597.81       3192.74       253.36 o                         
  11  11  37       1813.55       1209.28       304.78 o                         
   1  13  37      27193.90      25010.75       334.03 o                         
   3  13  37      25513.33      23538.02       357.31 o                         
   5  13  37      25089.89      21949.53       364.08 o                         
   7  13  37        133.98        987.32       192.32 o                         
   9  13  37       1209.69       2371.32       260.96 o                         
  11  13  37       1405.58       1431.15       403.30 o                         
   1  15  37       7163.21       8487.44       246.45 o                         
   3  15  37       2279.49       3016.64       177.56 o                         
   5  15  37      13601.81      14396.30       329.90 o                         
   7  15  37       1024.71       2686.70       239.25 o                         
   9  15  37        163.25       1924.23       265.76 o                         
  11  15  37       3488.68       1682.65       476.38 o                         
   1  17  37      13218.22      13248.70       369.40 o                         
   3  17  37        695.26        698.53       153.88 o                         
   5  17  37       6678.55       8531.29       294.11 o                         
   7  17  37         93.79        315.95       217.32 o                         
   9  17  37       2983.45       4595.87       387.63 o                         
   1  19  37       3699.18       4037.74       231.64 o                         
   3  19  37        362.56        587.78       166.47 o                         
   5  19  37       2977.39       3774.20       244.78 o                         
   7  19  37       5580.54       5879.14       367.60 o                         
   9  19  37       3983.68       4642.91       640.62 o                         
   1  21  37       4324.46       5456.77       287.29 o                         
   3  21  37        145.03        350.96       202.65 o                         
   5  21  37         21.39         95.39       259.19 o                         
   7  21  37        492.98        698.85       295.29 o                         
   1  23  37        682.92        635.10       278.75 o                         
   3  23  37       1611.91       1366.89       266.72 o                         
   5  23  37       1153.10       1883.26       344.09 o                         
   7  23  37       2338.29       1917.94       377.98 o                         
   1  25  37       1092.65       1291.51       323.22 o                         
   3  25  37       1023.98        311.18       317.73 o                         
   5  25  37         67.98        170.09       364.10 o                         
   1  27  37       5677.72       5173.39       448.79 o                         
   3  27  37       3399.72       4415.57       430.12 o                         
   2   0  38      25693.45      28594.57       381.71 o                         
   6   0  38       4553.43       4573.75       223.45 o                         
  10   0  38       7290.56       8647.12       952.60 o                         
   0   2  38     165951.97     167929.23      2248.67 o                         
   2   2  38      12576.63      11124.06       140.49 o                         
   4   2  38     113530.04     113161.95      1101.47 o                         
   6   2  38       9221.76       8917.49       196.22 o                         
   8   2  38       1695.48       1421.62       120.24 o                         
  10   2  38        209.80        801.44       326.43 o                         
  12   2  38        166.98        418.40       305.34 o                         
   2   4  38        148.48        880.59        69.37 o                         
   4   4  38      25281.94      21469.49       286.90 o                         
   6   4  38       1901.88       2512.49       114.07 o                         
   8   4  38        219.31       1177.77       136.50 o                         
  10   4  38       4920.82       5136.34       310.58 o                         
  12   4  38         10.59       1297.21       322.00 o                         
   0   6  38      46376.34      55271.52       804.99 o                         
   2   6  38        160.26        533.29        66.21 o                         
   4   6  38      32015.40      27504.79       373.96 o                         
   6   6  38      60697.65      52431.80       661.84 o                         
   8   6  38        133.48        148.03       134.71 o                         
  10   6  38       4388.31       3924.91       293.64 o                         
  12   6  38        121.99        638.44       327.01 o                         
   2   8  38      24892.88      24570.53       285.24 o                         
   4   8  38      26595.12      23761.00       327.97 o                         
   6   8  38       2294.60       1732.34       132.02 o                         
   8   8  38        413.06       1203.15       177.54 o                         
  10   8  38        225.66        421.50       269.08 o                         
  12   8  38        111.57        151.34       306.58 o                         
   0  10  38      10163.40       7248.98       178.51 o                         
   2  10  38      22945.99      21529.81       283.86 o                         
   4  10  38        358.57        373.88       100.19 o                         
   6  10  38        623.56        709.62       130.19 o                         
   8  10  38        262.14        644.33       202.46 o                         
  10  10  38       1169.20       1134.87       244.44 o                         
  12  10  38       1621.84       1213.40       326.11 o                         
   2  12  38      47282.46      46722.21       563.68 o                         
   4  12  38      20566.84      18335.52       310.76 o                         
   6  12  38      10921.18      10995.41       279.47 o                         
   8  12  38        395.54       1347.49       210.75 o                         
  10  12  38        491.64        935.12       269.32 o                         
   0  14  38      11062.52      10539.02       308.58 o                         
   2  14  38      41736.89      36128.91       479.95 o                         
   4  14  38      15677.18      16326.59       313.24 o                         
   6  14  38       2181.99       2283.11       177.09 o                         
   8  14  38       1821.55       2339.65       257.83 o                         
  10  14  38        185.58        146.46       283.96 o                         
   2  16  38      13142.31      13624.29       301.31 o                         
   4  16  38       5737.28       4976.22       225.04 o                         
   6  16  38       8388.65       8247.38       304.44 o                         
   8  16  38        987.32       2036.10       272.06 o                         
  10  16  38       2202.06       2861.38       353.77 o                         
   0  18  38      32478.48      28383.43       685.57 o                         
   2  18  38      18727.32      16843.09       498.16 o                         
   4  18  38       1887.57       2030.71       191.73 o                         
   6  18  38        350.54       1078.70       228.64 o                         
   8  18  38       1412.56       2221.77       311.74 o                         
   2  20  38       3257.62       3789.74       247.48 o                         
   4  20  38      19293.66      18575.46       498.53 o                         
   6  20  38       1790.41       2140.81       319.91 o                         
   8  20  38       2376.90       2251.95       336.00 o                         
   0  22  38       4260.76       3553.06       467.80 o                         
   2  22  38       7581.57       7366.11       402.76 o                         
   4  22  38       1693.90       1722.16       270.32 o                         
   6  22  38       5918.63       6213.82       433.97 o                         
   8  22  38        209.57       1175.56       384.07 o                         
   2  24  38       3151.73       3577.03       359.70 o                         
   4  24  38      15657.11      15372.16       532.91 o                         
   6  24  38       1812.36       2341.61       379.75 o                         
   0  26  38       9122.23      10638.84       749.34 o                         
   2  26  38       3636.49       3797.81       400.09 o                         
   4  26  38       6717.94       6566.35       491.36 o                         
   1   1  39      16889.79      19030.39       204.59 o                         
   3   1  39      64289.42      63090.64       587.08 o                         
   5   1  39       6207.25       5725.78       144.76 o                         
   7   1  39         93.19        436.88        99.05 o                         
   9   1  39       2650.07       2789.46       287.01 o                         
  11   1  39       1295.03       2525.30       306.43 o                         
   1   3  39      20026.92      21147.03       259.15 o                         
   3   3  39      34131.24      35504.00       387.70 o                         
   5   3  39       1060.51        628.90        69.90 o                         
   7   3  39       4853.30       4599.70       153.92 o                         
   9   3  39       3321.20       4203.69       227.97 o                         
  11   3  39       2868.70       3955.72       384.37 o                         
   1   5  39       4319.94       6820.28       128.04 o                         
   3   5  39      46204.21      43892.73       471.00 o                         
   5   5  39         53.80       1221.43       102.45 o                         
   7   5  39         90.00        306.07       112.02 o                         
   9   5  39       3509.20       3701.88       225.01 o                         
  11   5  39       2223.86       2845.82       301.45 o                         
   1   7  39      10606.26      10719.30       276.19 o                         
   3   7  39      68259.65      61807.37       644.66 o                         
   5   7  39      14032.44      12046.31       264.44 o                         
   7   7  39       4610.65       5511.81       200.71 o                         
   9   7  39       8087.10       6796.77       288.78 o                         
  11   7  39       6097.07       6452.44       374.64 o                         
   1   9  39       8800.02      12829.97       206.99 o                         
   3   9  39      35251.33      32448.31       409.51 o                         
   5   9  39      61084.52      55054.30       645.92 o                         
   7   9  39       1067.33       1460.98       154.50 o                         
   9   9  39       3432.99       4185.25       262.77 o                         
  11   9  39       1232.45       1351.32       287.21 o                         
   1  11  39      11859.89      12521.10       175.19 o                         
   3  11  39      49076.72      46703.94       563.18 o                         
   5  11  39       4578.92       5054.18       193.46 o                         
   7  11  39         80.00        912.62       141.89 o                         
   9  11  39       1793.75       1776.40       256.05 o                         
  11  11  39        414.66        943.97       304.04 o                         
   1  13  39       1569.52       1549.03       100.53 o                         
   3  13  39      19784.87      19863.62       322.72 o                         
   5  13  39        155.02       1011.62       140.60 o                         
   7  13  39       7725.94       8494.90       323.26 o                         
   9  13  39      14631.32      17135.26       464.95 o                         
  11  13  39        109.16        105.75       323.61 o                         
   1  15  39       5122.63       5547.68       207.09 o                         
   3  15  39      61962.57      59169.50       750.16 o                         
   5  15  39       3202.56       3464.02       198.86 o                         
   7  15  39      11920.98      11329.21       552.14 o                         
   9  15  39        554.13        565.62       268.81 o                         
   1  17  39       2381.24       2064.57       167.76 o                         
   3  17  39       6586.85       6896.18       252.38 o                         
   5  17  39       1704.33       1630.59       184.49 o                         
   7  17  39        144.05        806.81       247.36 o                         
   9  17  39      16086.07      16247.73       583.89 o                         
   1  19  39       2981.67       2358.54       197.93 o                         
   3  19  39       4672.82       5494.71       315.28 o                         
   5  19  39       1804.82       2085.63       235.02 o                         
   7  19  39       4686.64       3656.67       330.39 o                         
   9  19  39        808.73        952.04       339.85 o                         
   1  21  39       1377.07       1581.95       309.76 o                         
   3  21  39       3246.02       3609.23       271.49 o                         
   5  21  39       3377.23       3112.61       407.28 o                         
   7  21  39       2269.48       2280.61       362.67 o                         
   1  23  39       2150.26       2138.69       323.30 o                         
   3  23  39        132.26       -236.08       279.15 o                         
   5  23  39         61.90       -293.02       293.02 o                         
   7  23  39       2966.15       2760.46       405.00 o                         
   1  25  39       2769.46       2919.32       363.76 o                         
   3  25  39        851.15        612.25       326.42 o                         
   5  25  39       2802.04       2581.73       460.16 o                         
   1  27  39      10079.38      10165.60       543.82 o                         
   3  27  39        501.76        310.82       345.87 o                         
   0   0  40     333688.78     346760.50      5576.70 o                         
   4   0  40      34540.37      38763.77       813.14 o                         
   8   0  40       3028.40       3324.10       228.82 o                         
  12   0  40        174.16        767.19       448.43 o                         
   2   2  40       1339.62       3225.08        96.36 o                         
   4   2  40       9988.38       8707.72       223.24 o                         
   6   2  40      44918.65      40978.31       465.09 o                         
   8   2  40         92.44       1234.54       139.69 o                         
  10   2  40       8089.88       7151.62       420.94 o                         
  12   2  40         28.02        512.74       303.74 o                         
   0   4  40     136405.11     133395.77      1992.80 o                         
   2   4  40       7119.13       7222.46       137.89 o                         
   4   4  40      19010.60      15448.89       233.53 o                         
   6   4  40       5398.79       5285.89       177.72 o                         
   8   4  40       8911.98       8809.73       328.12 o                         
  10   4  40         45.95        133.50       214.84 o                         
  12   4  40       1742.64       2235.15       353.37 o                         
   2   6  40       6864.83       6856.62       148.12 o                         
   4   6  40      15148.76      13228.42       220.34 o                         
   6   6  40      30196.16      26837.58       372.96 o                         
   8   6  40         43.49        819.35       143.88 o                         
  10   6  40       4179.68       4514.63       302.39 o                         
  12   6  40        512.06       1063.55       336.00 o                         
   0   8  40     242381.08     230568.12      3096.19 o                         
   2   8  40      12469.23      13861.84       219.50 o                         
   4   8  40        718.26       1131.44       101.41 o                         
   6   8  40       5503.90       5213.12       198.55 o                         
   8   8  40       4961.07       5362.77       253.13 o                         
  10   8  40       1946.10       1296.69       248.71 o                         
  12   8  40       1747.41       1115.85       343.95 o                         
   2  10  40        119.08        326.54        79.10 o                         
   4  10  40      14730.31      14490.40       257.16 o                         
   6  10  40      12052.48      11970.75       266.86 o                         
   8  10  40        709.69        499.80       217.86 o                         
  10  10  40       1550.05       1873.67       329.22 o                         
   0  12  40      54211.11      52217.62       814.87 o                         
   2  12  40       7679.03       8100.30       254.20 o                         
   4  12  40      11279.69      12414.15       258.69 o                         
   6  12  40       2106.64       2690.00       173.61 o                         
   8  12  40         58.90        379.05       201.94 o                         
  10  12  40       2579.34       2460.63       311.14 o                         
   2  14  40       4803.36       4922.97       185.04 o                         
   4  14  40        564.37       1393.75       158.75 o                         
   6  14  40      23723.39      23589.13       424.67 o                         
   8  14  40        101.77       1587.63       237.38 o                         
  10  14  40        256.87       -128.91       282.22 o                         
   0  16  40      46009.12      38041.93       854.00 o                         
   2  16  40        717.33       1706.86       159.43 o                         
   4  16  40      10255.40      10621.26       332.63 o                         
   6  16  40       4266.76       4092.43       245.73 o                         
   8  16  40       3098.49       3012.07       317.26 o                         
  10  16  40        315.20        303.20       301.74 o                         
   2  18  40        166.65        178.68       133.15 o                         
   4  18  40       6492.15       6183.40       282.47 o                         
   6  18  40      13988.07      14514.85       547.58 o                         
   8  18  40       4739.77       6890.09       390.92 o                         
   0  20  40      18089.54      18014.22       781.48 o                         
   2  20  40       2314.10       2256.62       318.86 o                         
   4  20  40         80.86        651.13       204.93 o                         
   6  20  40       6076.98       6219.83       444.81 o                         
   8  20  40        121.10        289.82       330.22 o                         
   2  22  40        492.52        357.78       262.90 o                         
   4  22  40       2547.04       2486.85       287.84 o                         
   6  22  40       1724.29       1634.17       356.02 o                         
   0  24  40       2973.84       4252.10       552.08 o                         
   2  24  40        320.49        137.65       292.42 o                         
   4  24  40         87.53        544.84       302.35 o                         
   6  24  40        129.47        122.25       337.15 o                         
   2  26  40      11749.33      11626.53       553.91 o                         
   4  26  40         11.97       -350.34       350.34 o                         
   1   1  41      13614.24      16190.51       182.88 o                         
   3   1  41      21389.06      19506.28       220.69 o                         
   5   1  41      12567.97      11035.00       190.84 o                         
   7   1  41       2838.86       2828.15       137.86 o                         
   9   1  41       5549.65       5842.01       368.92 o                         
  11   1  41        491.81        957.19       286.94 o                         
   1   3  41      28675.41      31275.21       359.72 o                         
   3   3  41       8326.51       9210.81       150.83 o                         
   5   3  41      10369.53       8788.82       192.18 o                         
   7   3  41       2917.48       3352.94       142.82 o                         
   9   3  41       3358.30       4079.73       231.05 o                         
  11   3  41        233.02        931.52       313.99 o                         
   1   5  41      28919.19      32733.65       380.13 o                         
   3   5  41       7771.80       9292.35       199.36 o                         
   5   5  41       9205.31      11006.05       238.69 o                         
   7   5  41       5433.65       4909.26       195.29 o                         
   9   5  41       3592.75       4153.40       269.13 o                         
  11   5  41        981.47       1608.76       328.97 o                         
   1   7  41      62242.83      55115.74       683.58 o                         
   3   7  41       2971.30       2658.80       108.81 o                         
   5   7  41         95.34       1634.84       125.27 o                         
   7   7  41        127.40        505.11       126.05 o                         
   9   7  41        255.50        677.90       187.32 o                         
  11   7  41        104.42       2193.49       292.72 o                         
   1   9  41        303.82        252.45        63.69 o                         
   3   9  41       2438.84       2611.62       113.76 o                         
   5   9  41       9439.90      12367.52       392.16 o                         
   7   9  41        272.37        339.78       145.78 o                         
   9   9  41       8809.88       9881.47       350.76 o                         
  11   9  41        117.85       -241.92       261.52 o                         
   1  11  41      30838.32      28338.73       338.94 o                         
   3  11  41      20503.49      16900.16       281.27 o                         
   5  11  41       6845.31       8425.07       259.64 o                         
   7  11  41       6885.25       7235.99       274.15 o                         
   9  11  41        350.81        986.00       243.60 o                         
  11  11  41       1151.33       1843.05       340.26 o                         
   1  13  41        685.35        672.01        80.17 o                         
   3  13  41        284.34        846.51       144.06 o                         
   5  13  41      10728.53      11623.74       306.32 o                         
   7  13  41      20597.59      17955.61       413.80 o                         
   9  13  41      13109.87      12959.52       633.06 o                         
  11  13  41         67.78        294.81       335.09 o                         
   1  15  41      15821.46      16042.95       292.52 o                         
   3  15  41      40868.27      37163.79       566.23 o                         
   5  15  41       6823.33       7130.09       288.34 o                         
   7  15  41       2316.82       2295.33       265.03 o                         
   9  15  41       1417.55        994.32       306.38 o                         
   1  17  41        623.46        556.00       121.48 o                         
   3  17  41       1411.88       1107.27       162.68 o                         
   5  17  41        629.05       1888.47       206.50 o                         
   7  17  41      15363.23      15264.28       496.51 o                         
   9  17  41       7353.15       7578.53       452.58 o                         
   1  19  41       8570.04       9016.57       392.09 o                         
   3  19  41       5931.77       5948.32       276.32 o                         
   5  19  41         70.32        420.36       219.74 o                         
   7  19  41        168.23        259.75       264.43 o                         
   9  19  41        750.07        237.67       376.56 o                         
   1  21  41       1717.75       1366.25       277.56 o                         
   3  21  41        214.10       -207.54       213.71 o                         
   5  21  41       1786.99       1490.49       280.81 o                         
   7  21  41       9974.19      11084.59       531.23 o                         
   1  23  41       4560.46       4078.97       359.98 o                         
   3  23  41        294.17       -214.99       280.09 o                         
   5  23  41        730.87        663.50       318.46 o                         
   7  23  41       2034.17       2182.20       695.61 o                         
   1  25  41         10.74       -185.78       310.54 o                         
   3  25  41       2026.41       1625.54       352.20 o                         
   5  25  41       2979.12       3120.34       470.97 o                         
   1  27  41       3290.51       3458.10       580.66 o                         
   3  27  41       2055.29       4379.30       968.43 o                         
   2   0  42     205755.16     211936.94      2613.27 o                         
   6   0  42      14700.67      14272.10       320.56 o                         
  10   0  42        581.65       1148.50       368.28 o                         
   0   2  42      13854.55      19239.17       329.05 o                         
   2   2  42      12563.41      11703.37       155.81 o                         
   4   2  42       2576.63       2897.32       106.46 o                         
   6   2  42       1209.67       1286.48       103.21 o                         
   8   2  42      44210.63      39752.09       512.25 o                         
  10   2  42         12.66        -53.18       258.07 o                         
  12   2  42       2762.99       3220.58       380.53 o                         
   2   4  42      74367.77      67974.75       719.46 o                         
   4   4  42       6536.88       7199.17       162.30 o                         
   6   4  42        401.40        352.94       101.58 o                         
   8   4  42        113.28        585.27       135.74 o                         
  10   4  42        403.35        646.11       226.63 o                         
  12   4  42        108.77        523.25       315.73 o                         
   0   6  42      74341.80      69388.09       999.19 o                         
   2   6  42       2856.16       3555.87       137.76 o                         
   4   6  42      11228.89       9927.13       192.95 o                         
   6   6  42        230.73       1058.99       116.86 o                         
   8   6  42      29834.15      26249.89       537.76 o                         
  10   6  42       5113.15       4613.74       317.54 o                         
  12   6  42       1727.27       1724.66       362.43 o                         
   2   8  42       7805.87       9107.13       194.98 o                         
   4   8  42        792.66        625.69        98.47 o                         
   6   8  42      13515.62      11729.81       279.57 o                         
   8   8  42       6348.53       5640.86       275.00 o                         
  10   8  42       1091.13       1336.01       250.83 o                         
  12   8  42          0.22        394.17       372.09 o                         
   0  10  42        197.65         -2.54       104.50 o                         
   2  10  42      16335.97      15160.64       246.10 o                         
   4  10  42      74084.87      68955.46       779.63 o                         
   6  10  42         16.47         73.67       122.45 o                         
   8  10  42       6263.57       6612.58       349.09 o                         
  10  10  42        340.75        171.18       243.74 o                         
   2  12  42       1554.13       1039.25       108.95 o                         
   4  12  42      11860.82      10854.30       318.22 o                         
   6  12  42         47.52       1121.63       149.22 o                         
   8  12  42        147.34       1021.35       218.28 o                         
  10  12  42       4535.91       3248.03       315.93 o                         
   0  14  42       4114.42       6862.79       961.41 o                         
   2  14  42      42047.66      37622.84       528.81 o                         
   4  14  42      85395.41      78143.41       997.13 o                         
   6  14  42       1931.40       2010.44       184.57 o                         
   8  14  42      17958.38      17500.50       493.61 o                         
  10  14  42          1.01       -244.38       301.36 o                         
   2  16  42      14051.79      12953.05       588.31 o                         
   4  16  42      13867.06      15080.28       378.75 o                         
   6  16  42       3424.66       3595.42       250.38 o                         
   8  16  42         15.53        617.99       267.33 o                         
  10  16  42         79.55         85.29       303.92 o                         
   0  18  42        539.08        367.86       295.02 o                         
   2  18  42        980.07        971.05       190.13 o                         
   4  18  42      10158.27       9103.15       331.74 o                         
   6  18  42         23.17        141.97       231.45 o                         
   8  18  42      33985.80      32413.81       706.79 o                         
   2  20  42       1494.14       1475.65       238.79 o                         
   4  20  42        709.34        684.34       233.03 o                         
   6  20  42        470.15        464.76       290.29 o                         
   8  20  42       2433.59       2717.91       389.41 o                         
   0  22  42        240.19        561.68       393.34 o                         
   2  22  42       1397.61       1054.95       300.63 o                         
   4  22  42        529.80        496.05       250.40 o                         
   6  22  42          0.17       -283.24       309.57 o                         
   2  24  42        143.74         88.70       301.37 o                         
   4  24  42       2699.01       2694.01       373.38 o                         
   6  24  42       1539.10       1639.04       371.91 o                         
   0  26  42       4449.62       4356.91       603.21 o                         
   2  26  42       1257.11       1094.37       356.58 o                         
   4  26  42       2170.88       1491.93       402.01 o                         
   1   1  43      32155.79      35249.02       345.65 o                         
   3   1  43      11741.19      11155.88       151.83 o                         
   5   1  43      17434.45      14798.47       221.77 o                         
   7   1  43       5574.24       5675.71       179.85 o                         
   9   1  43         45.72        387.58       210.41 o                         
  11   1  43       2438.09       2609.79       329.36 o                         
   1   3  43       2694.84       4158.45       110.15 o                         
   3   3  43        801.63       1475.37        77.61 o                         
   5   3  43      26072.84      24873.49       312.16 o                         
   7   3  43       4407.82       4457.42       171.90 o                         
   9   3  43       2880.54       3277.57       215.54 o                         
  11   3  43       5689.61       5833.37       465.61 o                         
   1   5  43      31421.70      28092.92       338.73 o                         
   3   5  43      26152.16      23153.58       284.83 o                         
   5   5  43      53708.32      53353.07       610.57 o                         
   7   5  43        364.67        758.24       133.03 o                         
   9   5  43        402.63        526.84       178.42 o                         
  11   5  43       2095.78       2289.61       335.95 o                         
   1   7  43        534.79        491.68        92.49 o                         
   3   7  43      12144.06      11308.02       183.15 o                         
   5   7  43      46291.58      40410.64       498.07 o                         
   7   7  43       8526.93       6926.38       224.06 o                         
   9   7  43        614.04       1206.66       202.72 o                         
  11   7  43      12126.03      10692.73       493.46 o                         
   1   9  43       9934.50      12888.65       254.13 o                         
   3   9  43       1403.92       2316.85       122.74 o                         
   5   9  43      24394.92      23573.09       352.70 o                         
   7   9  43        891.65       1112.56       165.55 o                         
   9   9  43       2414.03       1868.39       226.84 o                         
  11   9  43       3581.63       2866.73       363.95 o                         
   1  11  43      24682.99      23073.22       348.32 o                         
   3  11  43         27.81         38.65        88.37 o                         
   5  11  43      10531.94       9857.56       249.38 o                         
   7  11  43       1538.01       1525.97       170.82 o                         
   9  11  43        512.62        740.68       241.41 o                         
  11  11  43       1510.19       2015.21       353.42 o                         
   1  13  43       5018.92       4164.70       156.40 o                         
   3  13  43       1706.87       1373.62       127.03 o                         
   5  13  43      34173.48      30060.18       493.56 o                         
   7  13  43       4493.76       6049.96       454.03 o                         
   9  13  43        132.88        908.15       283.30 o                         
  11  13  43       5974.90       5062.47       439.05 o                         
   1  15  43      46142.20      41592.68       620.09 o                         
   3  15  43       2196.17       2596.99       173.60 o                         
   5  15  43      17937.26      16725.02       399.13 o                         
   7  15  43       1535.26       1522.48       363.08 o                         
   9  15  43        507.86        710.46       299.89 o                         
   1  17  43        752.02        566.42       143.57 o                         
   3  17  43       3790.45       4527.72       236.25 o                         
   5  17  43      13414.37      15215.70       396.03 o                         
   7  17  43       7112.66       8873.07       408.48 o                         
   9  17  43         93.99        291.79       348.61 o                         
   1  19  43      15640.44      16675.72       517.72 o                         
   3  19  43        197.14        -76.75       197.56 o                         
   5  19  43         23.87        264.66       226.73 o                         
   7  19  43       1606.02       1182.24       323.46 o                         
   9  19  43          6.94        -80.80       374.48 o                         
   1  21  43       1399.02       1348.52       281.53 o                         
   3  21  43         52.00       -191.54       226.39 o                         
   5  21  43       2452.40       3339.38       325.23 o                         
   7  21  43      13042.70      13474.95       578.60 o                         
   1  23  43       2227.61       1787.03       322.71 o                         
   3  23  43        221.32        -91.31       287.12 o                         
   5  23  43       2571.25       2527.41       397.09 o                         
   1  25  43        577.51        241.67       322.18 o                         
   3  25  43       1779.47       1956.23       399.47 o                         
   5  25  43       1936.16       1531.68       431.06 o                         
   1  27  43        379.36        183.82       367.75 o                         
   0   0  44      78453.84      66868.45      1138.20 o                         
   4   0  44      34278.02      34892.62       554.69 o                         
   8   0  44       2880.46       3286.80       258.59 o                         
  12   0  44       3853.21       4035.30       600.68 o                         
   2   2  44       7730.04       8809.55       134.63 o                         
   4   2  44       6071.60       5208.70       141.12 o                         
   6   2  44      16313.41      12579.09       226.01 o                         
   8   2  44        649.15       2077.50       209.55 o                         
  10   2  44        409.46        588.37       282.98 o                         
  12   2  44         20.94       3368.68       453.83 o                         
   0   4  44      48245.23      45539.04       751.85 o                         
   2   4  44       2876.75       3684.63       112.61 o                         
   4   4  44      15810.35      10507.07       193.18 o                         
   6   4  44       5284.11       5543.57       180.76 o                         
   8   4  44       2626.18       2337.74       181.52 o                         
  10   4  44        194.24        275.73       254.42 o                         
  12   4  44        135.59       -307.13       307.13 o                         
   2   6  44       1653.18       1061.08        81.23 o                         
   4   6  44       3200.81       3707.51       138.52 o                         
   6   6  44       2524.21       2617.11       148.84 o                         
   8   6  44       1005.83       2002.65       197.40 o                         
  10   6  44       4479.76       5215.61       325.28 o                         
  12   6  44        535.99       1106.24       467.98 o                         
   0   8  44      25418.23      24567.42       483.61 o                         
   2   8  44       7602.60       6168.25       200.23 o                         
   4   8  44       6875.03       8056.22       252.73 o                         
   6   8  44        147.80        898.74       124.71 o                         
   8   8  44        483.36        995.19       190.37 o                         
  10   8  44       2150.09       1618.03       265.62 o                         
   2  10  44      12279.36      11004.55       228.76 o                         
   4  10  44       8196.31       9055.40       457.30 o                         
   6  10  44       2507.21       2735.39       167.73 o                         
   8  10  44       1429.70       1972.66       226.84 o                         
  10  10  44        711.72       1363.26       290.96 o                         
   0  12  44        264.03        703.73       106.69 o                         
   2  12  44       2602.76       2682.77       132.97 o                         
   4  12  44      15789.30      15249.57       284.89 o                         
   6  12  44       4857.46       5165.31       342.15 o                         
   8  12  44       4650.79       5026.31       311.02 o                         
  10  12  44       3110.83       3415.82       330.92 o                         
   2  14  44      15479.21      13408.30       409.03 o                         
   4  14  44      19962.24      20118.17       391.23 o                         
   6  14  44       3648.28       4212.09       245.64 o                         
   8  14  44         16.55        533.39       267.82 o                         
  10  14  44       2471.33       2654.26       356.35 o                         
   0  16  44      22965.92      18630.88       613.17 o                         
   2  16  44       7891.59       8488.38       385.46 o                         
   4  16  44      18092.84      16096.11       450.25 o                         
   6  16  44       1455.85       2201.75       225.12 o                         
   8  16  44        335.82        849.26       277.11 o                         
  10  16  44        334.59        246.93       334.20 o                         
   2  18  44       2465.09       2520.79       232.03 o                         
   4  18  44        766.67        674.98       217.50 o                         
   6  18  44       1676.46       1258.49       292.10 o                         
   8  18  44       1106.23       4046.73       373.47 o                         
   0  20  44         62.70       -372.33       372.33 o                         
   2  20  44       2638.66       2645.87       395.58 o                         
   4  20  44       1513.49       1640.78       258.71 o                         
   6  20  44       2800.12       3305.24       358.50 o                         
   8  20  44        835.61       1100.58       382.83 o                         
   2  22  44        880.47       1359.06       300.84 o                         
   4  22  44       6708.64       6998.28       507.72 o                         
   6  22  44       1238.15       1033.46       345.12 o                         
   0  24  44       5243.07       7025.40       631.64 o                         
   2  24  44       4737.73       5054.32       408.06 o                         
   4  24  44        269.52        388.31       321.28 o                         
   6  24  44       3072.32       3421.49      1433.08 o                         
   2  26  44       1415.22        848.44       352.59 o                         
   1   1  45       7534.92      10287.58       135.14 o                         
   3   1  45      51634.54      49144.68       476.29 o                         
   5   1  45       8698.60       9407.75       180.14 o                         
   7   1  45        707.39        479.78        99.90 o                         
   9   1  45        872.65        762.30       221.35 o                         
  11   1  45        178.35       1107.55       302.63 o                         
   1   3  45      12658.18      14734.81       208.12 o                         
   3   3  45      35292.52      35289.62       428.31 o                         
   5   3  45       1733.65       2080.10       132.65 o                         
   7   3  45       5355.71       5888.51       195.29 o                         
   9   3  45       1885.34       2259.13       206.00 o                         
  11   3  45        483.47        537.12       324.73 o                         
   1   5  45       1072.66       1010.07        72.23 o                         
   3   5  45      46661.36      46494.62       559.50 o                         
   5   5  45       9994.99       8321.48       198.60 o                         
   7   5  45       1755.36       1921.58       154.65 o                         
   9   5  45       2586.01       2670.12       217.76 o                         
  11   5  45       2998.85       3623.38       358.32 o                         
   1   7  45       2731.23       2947.81       161.62 o                         
   3   7  45       7659.21       5608.07       171.61 o                         
   5   7  45      18390.49      15638.54       268.38 o                         
   7   7  45       8533.71       8112.90       242.28 o                         
   9   7  45      10560.06       8919.27       325.32 o                         
  11   7  45       2821.45       4221.41       414.70 o                         
   1   9  45      32092.05      29586.12       435.41 o                         
   3   9  45      12942.86      13861.62       374.99 o                         
   5   9  45       1764.65       3204.64       167.53 o                         
   7   9  45        767.95        975.77       147.57 o                         
   9   9  45        519.30        487.57       213.79 o                         
  11   9  45       2484.07       2915.83       367.34 o                         
   1  11  45      15640.87      14171.04       259.92 o                         
   3  11  45       3151.29       3435.41       165.19 o                         
   5  11  45       7185.88       7310.20       228.04 o                         
   7  11  45        525.44        544.94       204.48 o                         
   9  11  45       2519.10       3162.44       323.23 o                         
  11  11  45       1001.84       1316.13       348.27 o                         
   1  13  45       7606.18       7212.05       276.94 o                         
   3  13  45        112.71         85.12       120.02 o                         
   5  13  45       3568.78       3974.53       219.42 o                         
   7  13  45       4705.19       5184.73       303.60 o                         
   9  13  45       4546.30       4564.64       369.39 o                         
   1  15  45      27347.49      24958.98       705.08 o                         
   3  15  45      16272.60      16014.82       485.49 o                         
   5  15  45        327.97        940.67       186.86 o                         
   7  15  45        608.83        926.06       240.03 o                         
   9  15  45        258.72        771.05       311.38 o                         
   1  17  45       1655.21       2437.54       257.25 o                         
   3  17  45      20096.37      18381.50       492.57 o                         
   5  17  45       2397.43       3275.60       259.78 o                         
   7  17  45        152.93        891.69       421.26 o                         
   9  17  45         91.27        349.36       364.93 o                         
   1  19  45         52.08        152.63       227.32 o                         
   3  19  45        517.95        854.69       223.59 o                         
   5  19  45        458.19        541.68       232.67 o                         
   7  19  45          8.87       -273.11       297.00 o                         
   1  21  45       1690.30        897.11       272.68 o                         
   3  21  45        777.08        946.69       289.43 o                         
   5  21  45       4045.45       4332.52       345.96 o                         
   7  21  45        752.56        876.57       341.74 o                         
   1  23  45       2818.91       2884.96       346.47 o                         
   3  23  45        631.48        446.76       304.64 o                         
   5  23  45       1912.15       1517.64       407.92 o                         
   1  25  45       4800.57       4061.16       405.74 o                         
   3  25  45         49.35       -316.70       316.70 o                         
   1  27  45       5542.20       5438.13       458.46 o                         
   2   0  46       3001.25       2628.49       115.50 o                         
   6   0  46       7381.09      10202.52       303.91 o                         
  10   0  46       6562.37       6587.61       534.78 o                         
   0   2  46     172395.38     163287.92      2202.21 o                         
   2   2  46       3046.04       3544.53        94.75 o                         
   4   2  46      64222.27      57103.38       599.15 o                         
   6   2  46       4928.68       4964.97       160.82 o                         
   8   2  46        140.76        432.46       128.16 o                         
  10   2  46        479.28        479.05       286.81 o                         
  12   2  46      17029.12      17812.69       624.29 o                         
   2   4  46        252.41        529.33        69.26 o                         
   4   4  46      15179.54      13607.57       224.57 o                         
   6   4  46      19996.15      16314.18       275.74 o                         
   8   4  46       4931.73       6394.38       254.37 o                         
  10   4  46       2473.80       2546.47       305.61 o                         
  12   4  46       1781.83       1426.10       388.78 o                         
   0   6  46     186921.88     195495.86      2899.49 o                         
   2   6  46          1.16        348.72        90.02 o                         
   4   6  46       7940.44       7409.79       199.80 o                         
   6   6  46      20209.95      19482.41       313.19 o                         
   8   6  46        125.65        305.37       166.60 o                         
  10   6  46        138.27        264.34       254.66 o                         
  12   6  46       4501.36       5104.32       646.37 o                         
   2   8  46        157.80        421.09        91.41 o                         
   4   8  46       1349.92       1052.54       104.64 o                         
   6   8  46      10045.12       9598.95       337.70 o                         
   8   8  46       4405.45       4377.98       251.61 o                         
  10   8  46        435.52        230.79       257.26 o                         
   0  10  46     140310.11     130842.52      2019.38 o                         
   2  10  46         17.51        424.25        94.34 o                         
   4  10  46       2686.04       3043.07       166.28 o                         
   6  10  46        477.84        609.95       134.93 o                         
   8  10  46        286.16        184.26       254.62 o                         
  10  10  46         46.13        -64.56       264.63 o                         
   2  12  46       8301.71      10417.78       284.77 o                         
   4  12  46         12.14        205.97       128.34 o                         
   6  12  46      20713.87      19729.42       396.06 o                         
   8  12  46        358.01       1063.45       305.45 o                         
  10  12  46       1143.45       1753.05       417.01 o                         
   0  14  46      56621.91      50851.16      1124.74 o                         
   2  14  46       2288.12       3142.16       216.75 o                         
   4  14  46        913.43        909.96       149.57 o                         
   6  14  46        558.98        612.85       174.14 o                         
   8  14  46        218.53        236.98       237.32 o                         
  10  14  46       2535.49       2475.34       328.13 o                         
   2  16  46      37006.96      33798.59       584.24 o                         
   4  16  46        670.62       1395.67       221.07 o                         
   6  16  46      15708.35      14630.33       456.49 o                         
   8  16  46          0.46       -224.80       283.56 o                         
   0  18  46       8338.69       8535.06       535.46 o                         
   2  18  46         70.73        259.53       212.88 o                         
   4  18  46       2098.96       1534.85       232.19 o                         
   6  18  46       2294.96       2905.93       332.40 o                         
   8  18  46       8317.98       6566.08       479.06 o                         
   2  20  46        189.44         76.33       243.71 o                         
   4  20  46       7137.09       7022.52       356.03 o                         
   6  20  46       7207.71       6832.01       434.22 o                         
   8  20  46        331.89        498.42       345.24 o                         
   0  22  46       7254.19       7836.90       611.23 o                         
   2  22  46       2506.32       1992.71       456.18 o                         
   4  22  46        917.98       1708.79       324.40 o                         
   6  22  46       4478.55       3744.29       404.30 o                         
   2  24  46       1886.74       2530.41       364.54 o                         
   4  24  46       7651.13       7693.25       473.52 o                         
   0  26  46      20688.57      20376.04      1230.75 o                         
   2  26  46       1310.20       -116.85       346.08 o                         
   1   1  47      34195.01      35819.60       369.35 o                         
   3   1  47       1193.36       1622.81        79.32 o                         
   5   1  47      22666.87      22729.63       298.69 o                         
   7   1  47       2562.58       2812.65       149.14 o                         
   9   1  47       3023.11       3069.97       275.86 o                         
  11   1  47       4042.17       4583.09       448.21 o                         
   1   3  47      46591.56      50202.88       580.56 o                         
   3   3  47      14478.26      13238.46       192.43 o                         
   5   3  47      16023.27      16713.42       264.08 o                         
   7   3  47        576.46        590.65       120.71 o                         
   9   3  47       1002.43       1603.69       237.63 o                         
  11   3  47       1277.03        843.68       299.53 o                         
   1   5  47      28685.57      24096.33       305.07 o                         
   3   5  47      25477.35      23714.65       335.14 o                         
   5   5  47       7379.19       9446.06       208.41 o                         
   7   5  47       5994.19       4660.89       200.62 o                         
   9   5  47        733.15        975.42       189.65 o                         
  11   5  47        652.56       1637.39       367.99 o                         
   1   7  47      14895.72      13562.69       228.68 o                         
   3   7  47       9555.31       8577.04       201.72 o                         
   5   7  47       8308.94       9571.29       251.20 o                         
   7   7  47       1994.95       1663.67       153.20 o                         
   9   7  47         79.01        240.87       191.13 o                         
  11   7  47       1390.97       2018.77       374.13 o                         
   1   9  47      55261.62      49627.77       650.67 o                         
   3   9  47         41.67        397.16       116.80 o                         
   5   9  47      11286.10      12580.89       278.32 o                         
   7   9  47       2503.12       2754.32       186.30 o                         
   9   9  47        693.98        758.44       233.80 o                         
  11   9  47         69.00        755.39       472.62 o                         
   1  11  47       7217.11       9113.85       320.00 o                         
   3  11  47       5160.40       5255.34       187.34 o                         
   5  11  47       5873.45       6730.34       241.52 o                         
   7  11  47       5609.29       5298.27       289.28 o                         
   9  11  47       4020.74       4006.06       309.63 o                         
  11  11  47        173.77        778.54       336.19 o                         
   1  13  47      35139.08      32536.34       505.78 o                         
   3  13  47       3853.79       3343.66       177.84 o                         
   5  13  47       5151.73       5644.41       315.88 o                         
   7  13  47         63.03        275.62       213.33 o                         
   9  13  47        118.64       1034.48       266.58 o                         
   1  15  47       9328.16       9832.77       354.84 o                         
   3  15  47       1293.72       1309.18       184.25 o                         
   5  15  47       9269.68      11012.52       369.07 o                         
   7  15  47       6833.35       7078.11       403.01 o                         
   9  15  47        121.71       1434.62       480.44 o                         
   1  17  47      43895.83      40560.60       793.22 o                         
   3  17  47       7833.23       8809.59       353.66 o                         
   5  17  47       1355.10       2313.43       248.10 o                         
   7  17  47       1356.04       1476.39       314.07 o                         
   9  17  47       1344.24        724.01       379.59 o                         
   1  19  47       4713.48       6193.33       357.71 o                         
   3  19  47        814.92        884.96       238.98 o                         
   5  19  47       3972.12       5080.70       315.42 o                         
   7  19  47       2427.81       2631.57       363.02 o                         
   1  21  47       7890.87       8475.46       433.63 o                         
   3  21  47       1009.50        830.25       290.06 o                         
   5  21  47       1925.22       2010.62       297.72 o                         
   7  21  47        232.54       -145.24       328.86 o                         
   1  23  47         77.04         36.56       287.92 o                         
   3  23  47       4848.32       4852.68       400.77 o                         
   5  23  47       2200.12       2677.72       441.95 o                         
   1  25  47       5313.80       5317.13       435.43 o                         
   3  25  47         17.88       -307.79       307.79 o                         
   0   0  48      13505.71      13600.40       293.05 o                         
   4   0  48      33429.96      31744.62       521.98 o                         
   8   0  48      15687.32      13653.70       515.57 o                         
  12   0  48         16.96        987.69       483.84 o                         
   2   2  48     101881.65      93217.16       880.63 o                         
   4   2  48        382.55        441.80        80.14 o                         
   6   2  48       2475.25       2845.52       151.41 o                         
   8   2  48        170.18        234.78       131.28 o                         
  10   2  48        533.27        524.02       320.20 o                         
  12   2  48        566.30       4622.80       439.70 o                         
   0   4  48      12588.45       9525.36       255.43 o                         
   2   4  48      11914.48      11654.96       186.35 o                         
   4   4  48      14276.42      12218.14       214.02 o                         
   6   4  48        721.27       1082.83       121.36 o                         
   8   4  48      47893.31      39533.05       556.73 o                         
  10   4  48        540.37       3810.35       322.11 o                         
  12   4  48       3320.41       4165.50       448.95 o                         
   2   6  48      32916.60      35152.82       484.37 o                         
   4   6  48       4994.62       6357.96       193.03 o                         
   6   6  48      15208.99      15461.71       299.76 o                         
   8   6  48        140.66        191.07       144.22 o                         
  10   6  48         11.63        934.30       318.21 o                         
   0   8  48       8014.63       8147.67       474.47 o                         
   2   8  48       1094.53       1458.51       124.58 o                         
   4   8  48      17771.60      18639.28       346.19 o                         
   6   8  48       1123.58       1312.91       137.65 o                         
   8   8  48      12933.89      13375.71       436.48 o                         
  10   8  48        137.65        623.27       266.91 o                         
   2  10  48      22132.75      23013.92       384.84 o                         
   4  10  48        304.06       1033.02       149.34 o                         
   6  10  48        448.89        924.30       157.14 o                         
   8  10  48        177.71       -146.69       216.53 o                         
  10  10  48        223.95        555.14       282.57 o                         
   0  12  48       4342.06       4449.53       562.19 o                         
   2  12  48         86.47        -44.75       124.76 o                         
   4  12  48      11467.64      10322.62       464.09 o                         
   6  12  48       2419.72       3387.99       214.57 o                         
   8  12  48      15099.90      16469.90       535.92 o                         
  10  12  48        669.18        427.44       307.00 o                         
   2  14  48      10260.73      10699.46       318.46 o                         
   4  14  48       7239.68       8082.95       305.90 o                         
   6  14  48         30.94        -68.65       181.72 o                         
   8  14  48        382.32        592.47       286.06 o                         
  10  14  48        402.78        582.23       443.49 o                         
   0  16  48      26140.70      24164.28       714.77 o                         
   2  16  48        405.08        821.17       171.83 o                         
   4  16  48      14546.51      13184.58       412.64 o                         
   6  16  48        550.20        801.30       223.93 o                         
   8  16  48      10555.93      10311.57       545.91 o                         
   2  18  48       5823.35       6984.78       360.95 o                         
   4  18  48          8.50        133.07       236.85 o                         
   6  18  48       2131.04       2678.17       334.14 o                         
   8  18  48        346.30        595.64       327.94 o                         
   0  20  48        484.13        451.61       357.62 o                         
   2  20  48        284.66        631.84       308.45 o                         
   4  20  48       6848.85       6551.05       352.29 o                         
   6  20  48        533.60        484.46       311.38 o                         
   8  20  48       2772.72       2828.44       403.47 o                         
   2  22  48        537.37        838.70       293.77 o                         
   4  22  48       1211.20       1618.83       327.17 o                         
   6  22  48         23.05        485.22       334.65 o                         
   0  24  48       4379.71       5618.44       596.05 o                         
   2  24  48        236.24       -142.10       312.01 o                         
   4  24  48       3943.24       3688.57       425.03 o                         
   2  26  48        840.86        497.13       357.05 o                         
   1   1  49      33009.80      34827.94       380.65 o                         
   3   1  49       2982.58       4202.70       114.44 o                         
   5   1  49      15036.41      13632.38       231.84 o                         
   7   1  49        167.94        153.06       110.25 o                         
   9   1  49       4502.23       6705.98       359.17 o                         
  11   1  49       2012.04       2497.45       324.31 o                         
   1   3  49      13037.12      14434.64       226.01 o                         
   3   3  49       5575.40       5461.77       162.03 o                         
   5   3  49      22203.72      19110.46       290.51 o                         
   7   3  49       4614.70       5240.64       191.87 o                         
   9   3  49       1812.23       3468.58       269.65 o                         
  11   3  49        353.11       1084.15       346.76 o                         
   1   5  49      23318.35      20020.26       270.10 o                         
   3   5  49         52.97        752.86        94.21 o                         
   5   5  49      16175.76      14502.91       295.23 o                         
   7   5  49        130.42         91.83       128.94 o                         
   9   5  49       3058.13       3282.40       242.45 o                         
  11   5  49       2259.92       2782.35       390.51 o                         
   1   7  49      16827.62      16545.16       288.96 o                         
   3   7  49        458.82        448.38       112.26 o                         
   5   7  49      10655.86      10754.29       251.53 o                         
   7   7  49         46.93        478.71       136.84 o                         
   9   7  49         17.90        323.82       208.86 o                         
  11   7  49       1747.68       1425.12       368.70 o                         
   1   9  49      11599.94      10121.50       246.23 o                         
   3   9  49      39373.66      37045.51       496.70 o                         
   5   9  49       7657.58       7451.91       239.37 o                         
   7   9  49        340.52        582.66       161.98 o                         
   9   9  49       3218.32       2133.97       450.46 o                         
  11   9  49       1752.26       1197.33       382.34 o                         
   1  11  49      16009.62      13054.74       283.47 o                         
   3  11  49       5248.19       4926.34       188.25 o                         
   5  11  49      13660.64      13568.42       338.31 o                         
   7  11  49       6020.94       6575.88       291.62 o                         
   9  11  49        401.91       1052.23       256.66 o                         
  11  11  49       2334.90       1689.63       707.59 o                         
   1  13  49      19057.44      15757.01       499.84 o                         
   3  13  49      20585.91      18567.51       380.49 o                         
   5  13  49       2686.29       2944.89       207.04 o                         
   7  13  49       1040.76       1192.68       243.43 o                         
   9  13  49        408.09        895.41       300.66 o                         
   1  15  49        591.01        972.61       195.98 o                         
   3  15  49       1296.63       1947.19       198.04 o                         
   5  15  49       9196.71       9801.93       349.46 o                         
   7  15  49      13620.79      13350.42       918.99 o                         
   9  15  49      19008.26      19367.40       686.72 o                         
   1  17  49      25656.36      25814.25       835.57 o                         
   3  17  49       4031.81       3938.80       271.08 o                         
   5  17  49        223.09         81.50       205.55 o                         
   7  17  49       8088.55       8659.44       456.09 o                         
   9  17  49        391.25        425.17       365.81 o                         
   1  19  49        442.87        719.22       245.70 o                         
   3  19  49        500.19        566.59       258.62 o                         
   5  19  49       8779.61      10970.11       418.49 o                         
   7  19  49      10133.35       9149.07       494.77 o                         
   1  21  49       1925.66       2258.58       330.21 o                         
   3  21  49         34.16        -51.33       270.68 o                         
   5  21  49        808.59       1093.72       321.12 o                         
   7  21  49       1709.61       1558.68       370.11 o                         
   1  23  49        218.11        141.70       298.93 o                         
   3  23  49       3075.30       2304.92       394.11 o                         
   5  23  49       6132.37       8196.72       565.01 o                         
   1  25  49       3759.66       3917.19       622.64 o                         
   3  25  49        187.76         14.77       362.78 o                         
   2   0  50       1127.54       1496.65        96.12 o                         
   6   0  50      20982.71      17474.75       375.97 o                         
  10   0  50      48205.48      45890.56      1223.12 o                         
   0   2  50      61595.90      51680.90      1020.45 o                         
   2   2  50        105.79        567.42        71.24 o                         
   4   2  50      39559.08      33913.98       414.61 o                         
   6   2  50       2874.35       3256.20       159.77 o                         
   8   2  50       3873.54       3968.06       201.53 o                         
  10   2  50         97.82         16.30       266.43 o                         
   2   4  50        326.65        420.50        74.68 o                         
   4   4  50        275.96        569.04        85.82 o                         
   6   4  50      24543.52      19772.97       335.73 o                         
   8   4  50       2671.10       4242.39       218.98 o                         
  10   4  50      27854.02      26000.27       707.95 o                         
   0   6  50        189.03        664.26       115.28 o                         
   2   6  50       8729.44       9547.42       223.20 o                         
   4   6  50      20484.69      19278.84       314.07 o                         
   6   6  50      10564.88      10344.06       263.49 o                         
   8   6  50        581.99        635.33       169.87 o                         
  10   6  50       2843.65       3587.35       386.18 o                         
   2   8  50        491.94       1350.05       130.31 o                         
   4   8  50      11412.85      11900.50       254.29 o                         
   6   8  50       7422.00       7347.10       250.03 o                         
   8   8  50        141.71        716.27       263.26 o                         
  10   8  50       3553.58       3407.16       370.12 o                         
   0  10  50        503.87        333.12       131.49 o                         
   2  10  50       7125.89       8732.79       252.63 o                         
   4  10  50      39188.70      36469.99       554.62 o                         
   6  10  50      11323.46      11158.13       304.33 o                         
   8  10  50         20.05         15.36       297.60 o                         
  10  10  50       2110.97       2347.38       321.32 o                         
   2  12  50        533.25       1456.82       158.26 o                         
   4  12  50       5896.90       5832.38       310.75 o                         
   6  12  50       9394.00       9790.92       334.85 o                         
   8  12  50        830.00       1483.98       384.24 o                         
  10  12  50       1566.53       2282.76       376.80 o                         
   0  14  50      30699.02      28620.23       752.08 o                         
   2  14  50       6959.55       7427.25       279.18 o                         
   4  14  50      13300.20      13952.13       378.27 o                         
   6  14  50         59.48         36.14       223.09 o                         
   8  14  50       2548.86       2915.66       333.13 o                         
  10  14  50        568.87        981.86       339.44 o                         
   2  16  50        379.04        657.65       165.76 o                         
   4  16  50       7556.88       7772.45       354.68 o                         
   6  16  50       4443.50       4390.19       303.87 o                         
   8  16  50          0.05       1012.67       309.57 o                         
   0  18  50      18658.00      18508.01       930.10 o                         
   2  18  50       9168.37       9827.90       437.83 o                         
   4  18  50      11242.58      11923.19       410.33 o                         
   6  18  50        322.62       1106.23       299.80 o                         
   8  18  50        139.29        536.00       331.74 o                         
   2  20  50       2110.75       2584.85       308.13 o                         
   4  20  50       7126.07       6740.27       444.24 o                         
   6  20  50       1197.27        768.39       327.94 o                         
   0  22  50        263.52        344.65       411.20 o                         
   2  22  50       3386.38       3714.57       356.43 o                         
   4  22  50       3966.93       4539.56       388.57 o                         
   6  22  50       4975.48       5752.60       710.67 o                         
   2  24  50       1984.49       1960.03       367.00 o                         
   4  24  50       6510.69       5428.31       462.86 o                         
   0  26  50       3354.96       4297.85       705.87 o                         
   1   1  51      18738.15      19897.41       246.01 o                         
   3   1  51      31400.25      28825.52       357.73 o                         
   5   1  51         36.55        174.83        86.43 o                         
   7   1  51        361.27        543.26       129.73 o                         
   9   1  51      14528.79      15452.59       427.18 o                         
  11   1  51       2689.42       3080.52       386.93 o                         
   1   3  51       2734.63       2993.88       119.50 o                         
   3   3  51      56975.79      53611.74       632.46 o                         
   5   3  51        612.42        724.10        98.98 o                         
   7   3  51       4199.06       5691.69       203.08 o                         
   9   3  51      29702.25      27454.54       573.10 o                         
  11   3  51       3647.51       3256.86       398.70 o                         
   1   5  51       1128.83       2443.06       104.72 o                         
   3   5  51      54477.78      50945.30       613.09 o                         
   5   5  51      11047.96      12070.57       254.03 o                         
   7   5  51        350.09        266.72       130.26 o                         
   9   5  51       4090.94       5566.78       316.05 o                         
  11   5  51        367.03       1322.65       372.37 o                         
   1   7  51        518.90       2201.05       132.80 o                         
   3   7  51      46884.88      44940.53       564.17 o                         
   5   7  51       1401.83       2286.22       155.41 o                         
   7   7  51       7192.01       6200.97       240.67 o                         
   9   7  51       5141.02       4576.44       296.78 o                         
  11   7  51       3092.06       2778.77       405.03 o                         
   1   9  51      12137.37      12612.79       290.77 o                         
   3   9  51      42903.32      40935.97       539.09 o                         
   5   9  51         33.20        469.45       137.34 o                         
   7   9  51         19.63       -156.84       156.84 o                         
   9   9  51       5324.98       5719.90       342.44 o                         
  11   9  51        162.68         65.28       358.09 o                         
   1  11  51       3209.13       3827.65       184.18 o                         
   3  11  51      64684.37      62163.77       823.30 o                         
   5  11  51        351.59        823.85       169.98 o                         
   7  11  51        648.30       1221.15       201.81 o                         
   9  11  51       6567.63       5939.82       358.29 o                         
   1  13  51       2492.77       2440.33       170.16 o                         
   3  13  51      33782.52      28530.14       488.58 o                         
   5  13  51       2535.74       2734.59       217.94 o                         
   7  13  51        604.28        396.01       254.46 o                         
   9  13  51       3722.91       3695.52       433.88 o                         
   1  15  51       1246.73       1492.67       216.96 o                         
   3  15  51      18023.33      18130.40       406.99 o                         
   5  15  51       1953.15       2062.38       233.17 o                         
   7  15  51       2549.74       3703.74       340.36 o                         
   9  15  51      10966.74      11822.15       759.45 o                         
   1  17  51       3648.66       4110.53       303.45 o                         
   3  17  51      15550.85      15508.92       458.33 o                         
   5  17  51         20.18       -206.66       206.66 o                         
   7  17  51       1278.78       1882.56       328.74 o                         
   9  17  51       2421.07       1566.58       397.98 o                         
   1  19  51         69.24        485.06       239.23 o                         
   3  19  51       5280.99       5100.80       408.78 o                         
   5  19  51       1470.83       1579.05       261.08 o                         
   7  19  51       1744.85       1890.71       358.32 o                         
   1  21  51         73.01       -303.09       303.09 o                         
   3  21  51         78.14       -238.61       281.52 o                         
   5  21  51       7117.04       6662.70       446.38 o                         
   7  21  51        337.73        742.35       380.87 o                         
   1  23  51       1313.40       1141.64       319.32 o                         
   3  23  51         21.80       -220.15       300.07 o                         
   5  23  51       1857.32       1032.99       410.87 o                         
   1  25  51         85.77         58.60       342.61 o                         
   3  25  51       4044.83       3921.57       415.14 o                         
   0   0  52     149992.69     145048.38      3445.30 o                         
   4   0  52      17126.86      16378.30       334.42 o                         
   8   0  52         61.50         60.83       192.84 o                         
   2   2  52        101.85        189.41        66.66 o                         
   4   2  52      18325.43      15817.06       299.55 o                         
   6   2  52      14738.96      12519.16       277.66 o                         
   8   2  52         34.10       1633.88       175.24 o                         
  10   2  52        104.99         53.56       499.81 o                         
   0   4  52      72970.78      71439.05      1139.72 o                         
   2   4  52       1202.30        906.99        90.21 o                         
   4   4  52       7690.70       6705.51       198.92 o                         
   6   4  52       9811.61       9158.87       249.69 o                         
   8   4  52        397.99        832.06       189.67 o                         
  10   4  52        490.45       3384.10       368.89 o                         
   2   6  52        108.69        457.72       103.46 o                         
   4   6  52       1626.48       1338.92       125.65 o                         
   6   6  52      18893.51      18276.35       337.50 o                         
   8   6  52        716.31        495.70       170.40 o                         
  10   6  52         54.05       1075.87       325.02 o                         
   0   8  52      48437.17      48328.17       842.15 o                         
   2   8  52      11027.97      11242.31       284.78 o                         
   4   8  52       6832.24       8311.01       253.12 o                         
   6   8  52         76.12         94.91       138.17 o                         
   8   8  52        179.07         48.57       208.38 o                         
  10   8  52       1304.54       1809.78       343.16 o                         
   2  10  52        153.03        258.13       119.27 o                         
   4  10  52      15182.67      16330.02       344.78 o                         
   6  10  52      10598.11      11416.85       323.06 o                         
   8  10  52         51.56        428.39       225.87 o                         
  10  10  52       1311.31       1450.42       397.20 o                         
   0  12  52      47872.50      41666.34       928.87 o                         
   2  12  52       3050.70       3841.98       201.48 o                         
   4  12  52       3278.26       4220.01       234.21 o                         
   6  12  52       6392.16       6938.45       297.67 o                         
   8  12  52         15.70         37.89       255.70 o                         
  10  12  52       1386.02       1056.53       371.11 o                         
   2  14  52       5193.82       4888.13       244.28 o                         
   4  14  52       9983.46      10438.29       362.91 o                         
   6  14  52       7325.96       8591.89       401.09 o                         
   8  14  52         73.75        716.61       295.29 o                         
   0  16  52      21247.62      19352.48       755.00 o                         
   2  16  52      12336.25      12405.84       420.26 o                         
   4  16  52       1514.83       1809.01       230.81 o                         
   6  16  52       1484.41       1633.27       250.29 o                         
   8  16  52        214.01        250.85       307.16 o                         
   2  18  52       5698.58       6292.01       378.18 o                         
   4  18  52       2422.65       2860.19       267.13 o                         
   6  18  52       6042.57       5870.04       439.01 o                         
   8  18  52       1007.68       1070.35       343.41 o                         
   0  20  52       4408.76       5103.07       507.83 o                         
   2  20  52        566.62       1138.78       276.72 o                         
   4  20  52        188.15        433.72       275.11 o                         
   6  20  52       2044.07       1551.92       344.57 o                         
   2  22  52        907.78        954.43       303.95 o                         
   4  22  52       2524.09       2983.97       364.73 o                         
   6  22  52       6350.71       6073.05       525.46 o                         
   0  24  52       4483.01       4381.77       589.90 o                         
   2  24  52       1315.03       1321.72       349.18 o                         
   4  24  52        296.87        570.50       361.94 o                         
   1   1  53      30972.77      31244.38       351.33 o                         
   3   1  53        485.53       1124.43        90.72 o                         
   5   1  53       2082.91       3490.00       155.89 o                         
   7   1  53       1128.10       1366.32       145.12 o                         
   9   1  53       2420.88       3512.65       289.30 o                         
  11   1  53       1977.35       1884.64       428.69 o                         
   1   3  53      87431.32      84309.99       934.62 o                         
   3   3  53       7846.75       8334.02       225.03 o                         
   5   3  53       2510.83       4074.79       174.34 o                         
   7   3  53      16230.38      14511.71       305.59 o                         
   9   3  53         82.47       2453.91       410.25 o                         
  11   3  53       1304.75       2363.33       390.70 o                         
   1   5  53        225.00        447.14        83.51 o                         
   3   5  53      11315.68      10997.51       220.19 o                         
   5   5  53      18844.40      17140.50       309.67 o                         
   7   5  53        606.36        648.86       157.47 o                         
   9   5  53       1683.48       2525.84       267.73 o                         
  11   5  53        607.95        357.05       354.09 o                         
   1   7  53     108962.66      99359.23      1172.78 o                         
   3   7  53       5424.48       4705.39       169.97 o                         
   5   7  53      15347.83      14504.68       294.13 o                         
   7   7  53         34.57        -72.47       144.56 o                         
   9   7  53        238.80        552.67       244.59 o                         
  11   7  53         37.93        106.97       348.95 o                         
   1   9  53       2228.67       2967.16       175.16 o                         
   3   9  53      13371.43      13072.02       293.05 o                         
   5   9  53       8706.94      10435.08       280.58 o                         
   7   9  53       5022.97       5361.93       260.52 o                         
   9   9  53        483.74        865.08       243.70 o                         
  11   9  53         20.26       -394.10       949.42 o                         
   1  11  53      63155.14      57632.11       826.71 o                         
   3  11  53         87.25       1412.53       158.98 o                         
   5  11  53      13681.07      14411.85       358.95 o                         
   7  11  53         43.08        175.69       239.19 o                         
   9  11  53       1726.52       2290.49       326.86 o                         
   1  13  53      21400.77      19465.11       428.25 o                         
   3  13  53       4783.38       5817.35       256.82 o                         
   5  13  53      10698.51      11419.37       360.60 o                         
   7  13  53       4199.58       4591.52       344.97 o                         
   9  13  53        875.07        740.81       467.71 o                         
   1  15  53       8248.73       8371.09       340.21 o                         
   3  15  53         26.03        271.24       167.78 o                         
   5  15  53       2799.75       3691.58       267.02 o                         
   7  15  53         38.84        252.49       273.13 o                         
   9  15  53       1587.72       2398.64       459.57 o                         
   1  17  53      13768.00      15349.57       476.36 o                         
   3  17  53        351.80        951.48       246.26 o                         
   5  17  53       2299.06       3026.70       282.78 o                         
   7  17  53      10910.86      11524.38       564.61 o                         
   1  19  53      18607.47      20839.57       591.61 o                         
   3  19  53        146.33       -277.60       277.60 o                         
   5  19  53       2084.32       2119.28       289.45 o                         
   7  19  53        447.66       -313.35       313.35 o                         
   1  21  53         55.59        350.87       281.50 o                         
   3  21  53       2135.65       1629.72       425.71 o                         
   5  21  53       3441.09       4226.33       399.02 o                         
   1  23  53       7900.26       8112.29       465.91 o                         
   3  23  53         23.26       -306.54       306.54 o                         
   5  23  53       2467.11       2960.06       463.87 o                         
   1  25  53       1600.94       1170.53       361.44 o                         
   2   0  54      92458.63      86184.62      1214.63 o                         
   6   0  54        978.28        894.91       182.17 o                         
  10   0  54       9305.98       8455.63      1396.36 o                         
   0   2  54      28418.73      26700.74       501.28 o                         
   2   2  54      36949.10      33218.74       399.45 o                         
   4   2  54         93.77        565.63        85.11 o                         
   6   2  54       1019.96       1391.39       125.79 o                         
   8   2  54      26633.40      23808.64       435.34 o                         
  10   2  54        365.22        970.25       324.69 o                         
   2   4  54      17160.01      16758.10       317.09 o                         
   4   4  54      13910.60      12408.87       246.37 o                         
   6   4  54        248.00        309.35       127.36 o                         
   8   4  54       3143.13       4341.31       255.61 o                         
  10   4  54       2739.11       2345.05       363.96 o                         
   0   6  54      37630.24      34642.77       637.44 o                         
   2   6  54       2842.85       3092.80       158.04 o                         
   4   6  54      16791.20      18434.00       313.86 o                         
   6   6  54        978.69       1425.71       154.43 o                         
   8   6  54       3360.43       4095.95       243.64 o                         
  10   6  54       2704.49       2220.97       358.56 o                         
   2   8  54      12250.89      13669.91       285.89 o                         
   4   8  54        121.45        127.53       130.13 o                         
   6   8  54        595.42        823.22       156.33 o                         
   8   8  54          4.14       -207.31       207.31 o                         
  10   8  54        764.87       1098.35       381.34 o                         
   0  10  54       7706.46       9190.66       428.52 o                         
   2  10  54          0.91        320.95       124.34 o                         
   4  10  54       3062.27       3561.05       208.93 o                         
   6  10  54         41.21        418.31       170.13 o                         
   8  10  54       8713.77       8537.48       419.29 o                         
  10  10  54         39.60        837.03       407.13 o                         
   2  12  54      34820.12      30848.62       523.06 o                         
   4  12  54       1918.04       1803.72       191.34 o                         
   6  12  54       1423.49       1301.71       248.17 o                         
   8  12  54         38.99       -179.81       258.96 o                         
  10  12  54        387.93        646.24       377.81 o                         
   0  14  54      12591.50      13380.48       550.76 o                         
   2  14  54       4013.96       3987.33       237.11 o                         
   4  14  54       4319.16       4845.60       264.31 o                         
   6  14  54       2177.10       1937.07       236.77 o                         
   8  14  54       5378.31       5996.46       400.33 o                         
   2  16  54       9584.74      11280.56       564.97 o                         
   4  16  54        797.29        767.49       211.80 o                         
   6  16  54        444.79        512.41       230.70 o                         
   8  16  54        970.84        697.32       325.77 o                         
   0  18  54      24733.06      26803.72       930.36 o                         
   2  18  54       1494.86        898.49       263.57 o                         
   4  18  54        739.54        470.39       256.79 o                         
   6  18  54         43.25       -273.49       273.49 o                         
   8  18  54       1798.35       2590.06       380.06 o                         
   2  20  54       6476.41       7470.99       415.99 o                         
   4  20  54        188.12        251.74       279.70 o                         
   6  20  54         38.63       -353.77       353.77 o                         
   0  22  54       4893.95       5004.96       565.62 o                         
   2  22  54       2059.79       1837.84       327.23 o                         
   4  22  54        545.90         85.05       327.11 o                         
   2  24  54       1758.39       1740.55       361.12 o                         
   1   1  55      57248.11      55197.22       638.14 o                         
   3   1  55        295.49        704.87        85.33 o                         
   5   1  55        365.75        619.43        95.73 o                         
   7   1  55       5448.41       5457.49       232.37 o                         
   9   1  55        722.24       2084.93       293.82 o                         
  11   1  55        104.82       1491.94       414.68 o                         
   1   3  55       3712.80       5552.27       214.90 o                         
   3   3  55        351.36        626.97        96.30 o                         
   5   3  55        203.83        501.68       120.32 o                         
   7   3  55         40.97       1317.68       165.69 o                         
   9   3  55        351.24        863.95       272.58 o                         
  11   3  55       2023.38       2957.52       473.57 o                         
   1   5  55      12499.62      12724.39       268.29 o                         
   3   5  55      11168.28      11116.64       230.68 o                         
   5   5  55       4399.18       5132.39       199.36 o                         
   7   5  55       5503.10       4734.02       232.75 o                         
   9   5  55        135.90        813.81       237.23 o                         
  11   5  55        260.15        467.59       399.52 o                         
   1   7  55      17804.01      16304.12       299.52 o                         
   3   7  55        579.74        376.73       120.49 o                         
   5   7  55       4656.06       4357.46       196.71 o                         
   7   7  55        403.14        252.12       155.51 o                         
   9   7  55       1921.09       1410.89       269.89 o                         
  11   7  55        312.14        500.09       419.79 o                         
   1   9  55       1855.47       1989.67       144.65 o                         
   3   9  55        817.61        980.28       146.38 o                         
   5   9  55      17215.19      17145.09       365.67 o                         
   7   9  55       5530.45       5688.76       291.67 o                         
   9   9  55        699.65       2499.26       302.24 o                         
   1  11  55      20741.02      19714.57       408.94 o                         
   3  11  55       1806.00       1760.85       174.17 o                         
   5  11  55       1725.25       2036.93       197.64 o                         
   7  11  55         34.77         15.53       193.36 o                         
   9  11  55       2314.81       3520.92       559.51 o                         
   1  13  55       3364.80       4057.73       250.70 o                         
   3  13  55         23.72        270.01       158.06 o                         
   5  13  55       9552.21      10291.46       350.04 o                         
   7  13  55       7695.84       7440.43       499.65 o                         
   9  13  55        681.72       1545.57       495.36 o                         
   1  15  55      37337.95      34173.70       623.27 o                         
   3  15  55        168.74        493.93       180.45 o                         
   5  15  55         58.27        391.86       205.89 o                         
   7  15  55        104.20       -269.77       269.77 o                         
   9  15  55        834.89        695.44       423.26 o                         
   1  17  55         33.72       1139.03       233.19 o                         
   3  17  55        934.96        674.20       245.23 o                         
   5  17  55       4890.30       5065.02       326.41 o                         
   7  17  55       7470.91       8928.46       472.78 o                         
   1  19  55      35737.37      32955.97       826.87 o                         
   3  19  55        952.40       1334.88       280.53 o                         
   5  19  55        535.76        -34.65       276.57 o                         
   7  19  55          4.35       -105.90       334.41 o                         
   1  21  55        936.76       1051.11       306.87 o                         
   3  21  55        233.21        107.97       285.63 o                         
   5  21  55       1720.83       1968.05       466.10 o                         
   1  23  55       4062.47       3068.51       381.92 o                         
   3  23  55        143.86        282.85       464.28 o                         
   1  25  55        362.28        101.72       339.97 o                         
   0   0  56     183511.78     169941.97      4021.57 o                         
   4   0  56      12789.59      11008.56       313.06 o                         
   8   0  56       6385.13       6396.17       399.00 o                         
   2   2  56       3540.55       3950.98       140.85 o                         
   4   2  56       1998.72       2315.27       138.49 o                         
   6   2  56      21505.03      19142.93       356.58 o                         
   8   2  56        399.41       1793.52       182.75 o                         
  10   2  56       9200.06       9631.19      1098.36 o                         
   0   4  56      26122.73      25206.18       493.20 o                         
   2   4  56       1031.00       1381.77       100.05 o                         
   4   4  56      16943.87      14934.59       288.05 o                         
   6   4  56        411.66        383.90       133.81 o                         
   8   4  56       3508.47       3528.60       243.56 o                         
  10   4  56        332.49        798.79       336.70 o                         
   2   6  56       7897.06       8395.34       281.10 o                         
   4   6  56       5848.15       6372.86       226.23 o                         
   6   6  56      19854.26      19591.19       359.43 o                         
   8   6  56        698.23        500.02       245.58 o                         
  10   6  56       1037.92       2322.12       425.49 o                         
   0   8  56      20965.41      23646.96       594.54 o                         
   2   8  56       1238.10       1600.14       164.65 o                         
   4   8  56      11660.80      11668.18       357.11 o                         
   6   8  56        474.37        774.97       169.70 o                         
   8   8  56         12.10        113.29       252.10 o                         
  10   8  56        410.19       1067.02       399.74 o                         
   2  10  56        284.57        599.03       134.46 o                         
   4  10  56         64.27        146.74       146.78 o                         
   6  10  56      13095.64      12669.62       471.74 o                         
   8  10  56        280.81        899.12       268.85 o                         
  10  10  56       7808.57       8068.67       854.97 o                         
   0  12  56      59217.46      49476.68      1067.37 o                         
   2  12  56       7141.32       6587.33       249.60 o                         
   4  12  56       4727.29       5597.61       260.72 o                         
   6  12  56         13.01        383.58       230.28 o                         
   8  12  56        814.12        808.16       315.39 o                         
  10  12  56         47.11        203.42       381.10 o                         
   2  14  56       1727.23       2175.68       230.76 o                         
   4  14  56        312.18        630.00       184.35 o                         
   6  14  56       5114.11       5022.39       302.73 o                         
   8  14  56          0.73         -5.47       289.94 o                         
   0  16  56       1278.48       1146.00       320.61 o                         
   2  16  56        141.03          9.39       208.76 o                         
   4  16  56       1891.43       2627.18       256.23 o                         
   6  16  56         34.80        276.62       229.03 o                         
   8  16  56       2288.70       2262.54       352.93 o                         
   2  18  56       5514.46       5836.36       387.99 o                         
   4  18  56        243.10        191.53       262.82 o                         
   6  18  56        218.66       -112.51       283.15 o                         
   0  20  56       7312.50       8894.68       627.24 o                         
   2  20  56        144.56         31.81       262.51 o                         
   4  20  56       7458.30       6880.52       413.08 o                         
   6  20  56        838.21       1110.44       386.61 o                         
   2  22  56         39.26       -281.80       281.80 o                         
   4  22  56        517.62        411.41       325.13 o                         
   0  24  56       1587.45       1200.00       505.69 o                         
   2  24  56       1060.36       1294.71       353.07 o                         
   1   1  57         57.86       1096.10        94.57 o                         
   3   1  57      52911.11      48599.35       585.92 o                         
   5   1  57        410.73       1024.00       122.68 o                         
   7   1  57       1264.12       1436.73       170.46 o                         
   9   1  57      15605.54      14862.62       583.57 o                         
  11   1  57       1687.77       2257.06       450.88 o                         
   1   3  57      28506.66      26697.77       364.08 o                         
   3   3  57      35000.96      33816.73       445.63 o                         
   5   3  57        176.51        632.83       123.57 o                         
   7   3  57       3230.45       3076.36       203.29 o                         
   9   3  57       4042.46       3859.51       351.39 o                         
  11   3  57       1502.09       1133.99       420.48 o                         
   1   5  57      17304.08      17287.05       301.66 o                         
   3   5  57      23128.02      23711.72       382.10 o                         
   5   5  57      10550.59      10622.00       261.40 o                         
   7   5  57       1736.70       1961.39       186.71 o                         
   9   5  57      10289.95      10383.66       428.93 o                         
  11   5  57        146.84       1204.89       991.13 o                         
   1   7  57       4407.05       5221.77       195.72 o                         
   3   7  57      20542.53      16790.51       325.03 o                         
   5   7  57       3488.31       3239.05       200.50 o                         
   7   7  57       2112.35       1688.77       196.25 o                         
   9   7  57       2276.86       2046.64       368.51 o                         
   1   9  57        669.36       1104.93       130.29 o                         
   3   9  57      18505.01      18067.56       352.49 o                         
   5   9  57       1481.71       2674.07       198.47 o                         
   7   9  57       6640.91       7778.72       328.92 o                         
   9   9  57      27005.42      27025.14       891.27 o                         
   1  11  57       3586.99       3606.17       226.29 o                         
   3  11  57       5042.67       5485.65       269.68 o                         
   5  11  57         79.20        180.19       166.32 o                         
   7  11  57       1593.29       1374.50       229.49 o                         
   9  11  57       4574.47       5009.47       373.82 o                         
   1  13  57       5754.83       6630.11       369.20 o                         
   3  13  57      19372.42      17954.07       390.86 o                         
   5  13  57       4126.84       4240.31       259.25 o                         
   7  13  57        604.18       1036.60       307.45 o                         
   9  13  57      14354.22      14688.65       611.60 o                         
   1  15  57       5228.29       5083.94       294.61 o                         
   3  15  57      14618.30      15446.04       459.52 o                         
   5  15  57        371.18        656.40       212.59 o                         
   7  15  57        119.15         87.99       279.79 o                         
   9  15  57        368.79        508.71       397.75 o                         
   1  17  57      16111.35      16128.10       499.25 o                         
   3  17  57       1011.92       1076.43       263.33 o                         
   5  17  57       4391.76       4357.27       317.93 o                         
   7  17  57        983.04       1036.95       324.15 o                         
   1  19  57      10909.73      12039.32       499.69 o                         
   3  19  57      14162.72      15873.64       587.36 o                         
   5  19  57       3269.57       3057.20       417.55 o                         
   7  19  57        194.79       -197.49       327.67 o                         
   1  21  57       2703.68       2627.37       334.74 o                         
   3  21  57        730.34        568.67       303.83 o                         
   5  21  57       1595.17       1647.49       468.01 o                         
   1  23  57         53.67       -199.45       313.28 o                         
   3  23  57      15640.63      16475.09       619.23 o                         
   2   0  58      30728.38      29473.26       552.47 o                         
   6   0  58        103.56         17.72       206.60 o                         
  10   0  58       1219.07       1841.12       569.58 o                         
   0   2  58      23358.91      22871.53       457.24 o                         
   2   2  58       3125.70       4205.83       144.78 o                         
   4   2  58      32023.62      28013.99       398.65 o                         
   6   2  58        182.42       1448.28       154.98 o                         
   8   2  58      11198.35      11438.64       370.54 o                         
  10   2  58       1143.17       2026.46       414.24 o                         
   2   4  58      11918.25      11630.57       279.63 o                         
   4   4  58       1588.62       1401.52       140.53 o                         
   6   4  58        202.59        114.40       128.87 o                         
   8   4  58       1689.64       2322.34       227.08 o                         
  10   4  58        998.09       1122.51       449.18 o                         
   0   6  58       3182.00       3103.32       281.67 o                         
   2   6  58       7989.71       8929.82       239.45 o                         
   4   6  58      51452.18      45570.39       630.82 o                         
   6   6  58       4711.80       5302.69       239.02 o                         
   8   6  58       6222.40       7001.87       361.51 o                         
  10   6  58        531.99        869.60       459.45 o                         
   2   8  58       3727.52       4839.72       206.18 o                         
   4   8  58       2531.71       3203.87       194.35 o                         
   6   8  58       2904.90       3085.48       218.03 o                         
   8   8  58        210.31       1105.39       408.57 o                         
  10   8  58       5341.44       6896.86       578.92 o                         
   0  10  58      13145.16      12154.16       579.64 o                         
   2  10  58       1434.04       1539.15       157.22 o                         
   4  10  58       2265.16       2411.63       196.98 o                         
   6  10  58        609.69        898.60       190.12 o                         
   8  10  58      15734.55      15039.76       557.24 o                         
  10  10  58        951.52       2518.17       432.42 o                         
   2  12  58       9004.37       8317.97       486.04 o                         
   4  12  58       5503.71       5988.89       302.37 o                         
   6  12  58        277.49        543.98       197.04 o                         
   8  12  58        344.04        940.69       288.59 o                         
   0  14  58        144.23        156.35       271.49 o                         
   2  14  58        278.29        327.13       197.81 o                         
   4  14  58       7631.23       7543.08       307.53 o                         
   6  14  58       5466.20       6036.07       332.05 o                         
   8  14  58        773.95        903.17       387.16 o                         
   2  16  58       1147.19       1425.11       244.84 o                         
   4  16  58       2007.31       2517.44       333.83 o                         
   6  16  58       2657.66       2068.90       279.68 o                         
   8  16  58       1050.06        886.87       372.44 o                         
   0  18  58       2565.33       3228.23       485.21 o                         
   2  18  58       2746.70       3035.48       335.82 o                         
   4  18  58       7819.13       9040.11       455.08 o                         
   6  18  58       1970.33       1373.78       378.66 o                         
   2  20  58      10508.80      11869.43       498.87 o                         
   4  20  58       5786.05       6942.02       417.40 o                         
   6  20  58       1628.00       1681.56       414.53 o                         
   0  22  58       6194.19       7164.22       636.10 o                         
   2  22  58       8796.61      10609.01       721.39 o                         
   4  22  58       7871.33       8020.27       476.18 o                         
   2  24  58       1158.68        849.63       370.81 o                         
   1   1  59      11662.58      12144.42       235.83 o                         
   3   1  59       7576.86       9839.96       212.93 o                         
   5   1  59      33614.16      29719.30       489.61 o                         
   7   1  59        785.90        988.57       180.14 o                         
   9   1  59       2242.99       3662.66       527.49 o                         
  11   1  59       8912.06       9008.91       767.20 o                         
   1   3  59      17157.19      19210.60       292.25 o                         
   3   3  59      10527.08      10553.44       242.39 o                         
   5   3  59      23618.51      20476.43       367.21 o                         
   7   3  59        611.26        881.37       169.51 o                         
   9   3  59        115.29        779.18       316.26 o                         
  11   3  59       3426.91       4223.96       582.20 o                         
   1   5  59       6769.00       7640.55       226.19 o                         
   3   5  59       1857.44       1699.35       145.00 o                         
   5   5  59      20435.97      20890.12       383.86 o                         
   7   5  59        291.57        669.33       199.96 o                         
   9   5  59         33.26       1314.28       374.35 o                         
   1   7  59      17422.57      17200.60       317.15 o                         
   3   7  59        185.93        550.45       128.53 o                         
   5   7  59      28140.11      25257.62       440.49 o                         
   7   7  59        185.28       1233.68       188.65 o                         
   9   7  59        536.97        522.02       274.86 o                         
   1   9  59       8871.48       7896.79       281.37 o                         
   3   9  59       5664.90       5218.17       227.99 o                         
   5   9  59      24538.92      22499.60       428.76 o                         
   7   9  59       1560.61       1438.70       227.69 o                         
   9   9  59        931.82       4400.33       605.35 o                         
   1  11  59       6218.23       7059.06       293.13 o                         
   3  11  59       1096.76       1497.87       175.72 o                         
   5  11  59      10530.38      11329.19       438.74 o                         
   7  11  59        350.25        960.81       221.15 o                         
   9  11  59         42.67        342.64       316.03 o                         
   1  13  59      15455.99      14978.35       405.67 o                         
   3  13  59        170.78        525.14       157.75 o                         
   5  13  59       9119.24      11093.32       367.97 o                         
   7  13  59        212.07        662.83       285.84 o                         
   9  13  59        229.58       2823.00       602.42 o                         
   1  15  59        350.08        787.04       217.61 o                         
   3  15  59        117.67        450.95       212.86 o                         
   5  15  59      11620.94      12121.41       507.31 o                         
   7  15  59         14.64        157.53       282.68 o                         
   1  17  59       3372.22       4176.47       312.22 o                         
   3  17  59       1187.27       1014.75       267.01 o                         
   5  17  59        148.04        484.61       267.23 o                         
   7  17  59        987.36        152.25       413.20 o                         
   1  19  59        105.72        457.71       267.17 o                         
   3  19  59       5956.85       6773.88       412.08 o                         
   5  19  59       1658.43       1603.04       325.11 o                         
   1  21  59       1990.41       2280.06       332.04 o                         
   3  21  59       4323.65       4262.97       388.34 o                         
   5  21  59         18.31        185.46       333.52 o                         
   1  23  59        122.21        290.57       332.43 o                         
   3  23  59        610.30       1039.41       336.30 o                         
   0   0  60       1765.13       2293.18       331.40 o                         
   4   0  60       1583.14       2695.43       255.97 o                         
   8   0  60      25392.67      23999.60       687.16 o                         
   2   2  60      43395.49      40711.67       541.46 o                         
   4   2  60        946.15       1588.48       132.88 o                         
   6   2  60       4784.07       4651.68       236.72 o                         
   8   2  60        518.87       2075.18       226.66 o                         
  10   2  60        375.66        774.70       488.74 o                         
   0   4  60       1453.07       1098.97       158.81 o                         
   2   4  60         26.61        156.22       101.05 o                         
   4   4  60       9425.53      10107.13       276.35 o                         
   6   4  60       2436.38       2957.83       208.66 o                         
   8   4  60       5752.78       6250.33       360.50 o                         
  10   4  60        357.06        862.79       445.27 o                         
   2   6  60      38123.00      35371.52       509.89 o                         
   4   6  60       4447.00       5669.49       225.53 o                         
   6   6  60         69.05        212.09       153.79 o                         
   8   6  60        226.06        469.02       241.34 o                         
  10   6  60         25.75        250.45       781.20 o                         
   0   8  60       1796.30       2030.32       244.24 o                         
   2   8  60       5951.68       6708.93       239.02 o                         
   4   8  60      17954.50      16491.81       351.81 o                         
   6   8  60          2.64        951.25       180.07 o                         
   8   8  60      14179.31      14036.40       521.02 o                         
  10   8  60       2478.85       4037.23       588.64 o                         
   2  10  60      17815.86      16074.24       335.15 o                         
   4  10  60       1322.77       1473.77       179.28 o                         
   6  10  60       1070.33       1439.39       200.81 o                         
   8  10  60         49.67       1016.32       263.82 o                         
  10  10  60       1130.35        837.03       765.92 o                         
   0  12  60       5159.30       3645.43       342.87 o                         
   2  12  60       4177.26       4415.06       260.60 o                         
   4  12  60      11384.16      11935.74       476.84 o                         
   6  12  60       9950.80      10803.99       371.10 o                         
   8  12  60       7968.46       7706.60       418.74 o                         
   2  14  60       3387.07       3812.96       312.90 o                         
   4  14  60      10085.41       9442.02       344.21 o                         
   6  14  60       3531.81       3918.48       303.75 o                         
   8  14  60        273.73        238.62       306.44 o                         
   0  16  60      10125.24      10177.49       572.61 o                         
   2  16  60       2967.80       4349.38       363.58 o                         
   4  16  60       3300.62       2814.02       299.25 o                         
   6  16  60        367.18        620.20       246.81 o                         
   8  16  60       4098.34       4409.77       411.74 o                         
   2  18  60        537.92        666.22       266.41 o                         
   4  18  60       2528.21       2541.14       378.04 o                         
   6  18  60        564.04        512.97       360.67 o                         
   0  20  60      22892.62      22132.07       869.58 o                         
   2  20  60       1774.46       2583.60       357.54 o                         
   4  20  60       1872.86       1351.10       321.03 o                         
   6  20  60       1408.32       1614.57       414.06 o                         
   2  22  60       7174.19       7602.78       471.94 o                         
   4  22  60       8323.87       9146.97       500.42 o                         
   0  24  60        145.88       -530.19       530.19 o                         
   1   1  61      26211.53      24344.54       399.23 o                         
   3   1  61      10933.27      10376.47       254.28 o                         
   5   1  61        102.00        989.38       153.48 o                         
   7   1  61       2060.96       2347.51       211.23 o                         
   9   1  61       2424.99       2607.14       393.65 o                         
   1   3  61      10408.53      11421.08       290.34 o                         
   3   3  61       2514.37       3304.91       168.30 o                         
   5   3  61       4709.43       5662.00       261.13 o                         
   7   3  61       1335.93       1929.07       221.76 o                         
   9   3  61       1533.98       1566.54       379.09 o                         
   1   5  61      37305.99      37018.95       517.79 o                         
   3   5  61        868.11       1803.45       149.37 o                         
   5   5  61        157.88        448.71       144.11 o                         
   7   5  61         19.98       -137.21       175.88 o                         
   9   5  61       2818.35       3506.70       470.58 o                         
   1   7  61       4165.52       4703.20       193.64 o                         
   3   7  61      16442.08      15423.86       319.39 o                         
   5   7  61       4347.57       5141.05       235.43 o                         
   7   7  61      14884.22      15425.60       413.31 o                         
   9   7  61       1193.53       1908.80       341.96 o                         
   1   9  61       5785.38       7006.17       273.77 o                         
   3   9  61      17278.85      16028.07       339.54 o                         
   5   9  61         83.62        462.35       163.16 o                         
   7   9  61         25.70        446.50       209.77 o                         
   9   9  61       3744.34       4276.01       403.25 o                         
   1  11  61        342.64        599.54       171.95 o                         
   3  11  61       7476.27       8046.28       289.43 o                         
   5  11  61       6008.92       6501.61       289.61 o                         
   7  11  61       4410.63       4516.29       293.79 o                         
   9  11  61        450.99       1034.65       334.49 o                         
   1  13  61      13167.43      13966.75       427.02 o                         
   3  13  61       7809.76       8192.64       348.75 o                         
   5  13  61       3129.44       2785.91       237.76 o                         
   7  13  61       2457.46       2242.44       331.29 o                         
   9  13  61       3902.10       2837.93       413.71 o                         
   1  15  61        218.21        467.64       211.39 o                         
   3  15  61         23.43        239.87       213.10 o                         
   5  15  61        544.27       1309.06       222.35 o                         
   7  15  61      10981.84      10812.17       495.26 o                         
   1  17  61      25214.29      23812.74       792.32 o                         
   3  17  61        654.73        497.29       305.31 o                         
   5  17  61        327.09        107.35       262.72 o                         
   7  17  61       1946.23       1576.58       348.66 o                         
   1  19  61        287.25        262.99       287.40 o                         
   3  19  61       1385.13       2465.30       332.25 o                         
   5  19  61       5616.98       4788.97       392.42 o                         
   1  21  61      42464.00      39450.97       836.95 o                         
   3  21  61         43.59          5.75       299.71 o                         
   5  21  61          9.98       -367.76       367.76 o                         
   1  23  61         14.74       -313.56       313.56 o                         
   2   0  62      20552.10      18031.48       471.03 o                         
   6   0  62      54032.73      49733.78      1038.83 o                         
  10   0  62       9212.02       9205.78      1218.12 o                         
   0   2  62     209049.22     196433.39      3293.46 o                         
   2   2  62       6140.08       7069.48       349.29 o                         
   4   2  62       1239.48        954.69       139.22 o                         
   6   2  62        913.16       1297.11       195.50 o                         
   8   2  62      12274.20      11958.73       459.93 o                         
  10   2  62       4758.32       4612.90       576.30 o                         
   2   4  62       4345.29       4414.47       185.46 o                         
   4   4  62          1.72        356.94       127.15 o                         
   6   4  62      19838.57      18408.05       440.23 o                         
   8   4  62       1359.94       1016.82       251.75 o                         
  10   4  62       2147.04       3379.98       547.02 o                         
   0   6  62      77328.09      69179.01      1324.99 o                         
   2   6  62       2788.98       3182.72       257.09 o                         
   4   6  62       2569.26       3565.32       199.11 o                         
   6   6  62        493.20        523.13       167.63 o                         
   8   6  62       2215.17       2426.84       343.09 o                         
  10   6  62        141.40       1466.17       491.68 o                         
   2   8  62       5677.50       5644.11       224.18 o                         
   4   8  62       3287.24       3800.37       212.67 o                         
   6   8  62      26600.93      24977.25       467.27 o                         
   8   8  62        517.97       1376.51       287.77 o                         
  10   8  62         92.31       1860.55       506.09 o                         
   0  10  62      70826.88      62741.10      1260.45 o                         
   2  10  62        296.19        399.98       136.99 o                         
   4  10  62       8456.73       9219.75       314.42 o                         
   6  10  62        775.61       1292.41       205.94 o                         
   8  10  62       6293.39       5623.34       699.64 o                         
   2  12  62         62.93        337.47       180.72 o                         
   4  12  62        441.69        710.67       180.55 o                         
   6  12  62       8781.45      10656.42       374.99 o                         
   8  12  62        304.18       1081.49       304.60 o                         
   0  14  62      51846.28      52272.27      1447.94 o                         
   2  14  62       1471.92       2754.36       280.57 o                         
   4  14  62        388.70        846.71       219.63 o                         
   6  14  62       1175.72       1106.03       284.95 o                         
   8  14  62       2874.59       2877.96       359.60 o                         
   2  16  62        470.61        977.48       241.32 o                         
   4  16  62       6069.32       6289.17       352.15 o                         
   6  16  62       4413.96       4445.24       348.32 o                         
   0  18  62      45422.07      42864.30      1434.97 o                         
   2  18  62        670.62        725.89       273.93 o                         
   4  18  62        262.90        216.53       270.83 o                         
   6  18  62       3559.20       3121.08       460.64 o                         
   2  20  62        202.94       -261.46       281.15 o                         
   4  20  62        609.56        667.71       308.51 o                         
   0  22  62      54059.10      45871.31      1325.92 o                         
   2  22  62       3655.30       3136.82       380.92 o                         
   1   1  63       4098.67       5372.84       206.62 o                         
   3   1  63      14952.35      13309.05       316.21 o                         
   5   1  63        256.18        762.28       170.96 o                         
   7   1  63        410.94        615.68       195.55 o                         
   9   1  63       2551.03       3025.03       721.45 o                         
   1   3  63      18997.17      18830.87       347.49 o                         
   3   3  63       9977.80      11791.42       287.75 o                         
   5   3  63         31.62        532.88       170.55 o                         
   7   3  63       1950.66       1660.16       223.92 o                         
   9   3  63       3314.88       3554.72       442.15 o                         
   1   5  63       7880.32       9905.08       246.10 o                         
   3   5  63      19776.40      18214.76       339.22 o                         
   5   5  63        248.00        685.42       153.16 o                         
   7   5  63       1050.22        965.79       217.81 o                         
   9   5  63       3827.53       3840.57       468.02 o                         
   1   7  63        985.26       1643.82       138.26 o                         
   3   7  63      10254.21      11605.45       320.86 o                         
   5   7  63       5486.78       6144.22       287.81 o                         
   7   7  63       5797.66       5354.69       298.33 o                         
   9   7  63       6047.26       5701.27       615.75 o                         
   1   9  63      14150.52      12649.89       370.70 o                         
   3   9  63      19237.21      19159.57       377.29 o                         
   5   9  63        205.24        272.28       167.36 o                         
   7   9  63         42.73        157.39       208.49 o                         
   9   9  63        946.39        915.50       372.02 o                         
   1  11  63        293.09        199.52       164.28 o                         
   3  11  63      15162.90      15581.44       409.26 o                         
   5  11  63        208.20        792.60       190.29 o                         
   7  11  63       4812.32       4799.46       310.57 o                         
   9  11  63       3372.68       3493.83       436.49 o                         
   1  13  63       4070.91       4492.45       273.66 o                         
   3  13  63       5839.47       5871.06       309.04 o                         
   5  13  63       1352.22       1675.68       218.28 o                         
   7  13  63       2342.72       2388.04       423.26 o                         
   1  15  63         64.35       -147.74       201.89 o                         
   3  15  63       2507.56       2671.05       267.58 o                         
   5  15  63       2355.04       2771.80       282.21 o                         
   7  15  63         40.43        516.22       293.57 o                         
   1  17  63       3508.56       4208.02       436.55 o                         
   3  17  63       2347.02       2092.61       282.26 o                         
   5  17  63       1609.90       2308.66       301.83 o                         
   7  17  63        268.95        169.29       366.57 o                         
   1  19  63        213.21         95.35       289.22 o                         
   3  19  63        255.46         84.09       280.78 o                         
   5  19  63       1011.97       1218.28       326.89 o                         
   1  21  63       4561.50       6752.37       495.77 o                         
   3  21  63      10062.00      10121.77       749.83 o                         
   1  23  63       2359.25       1823.62       364.00 o                         
   0   0  64      10580.98      10040.62       502.41 o                         
   4   0  64      25396.84      22829.78       698.44 o                         
   8   0  64       9608.81      10897.98       611.62 o                         
   2   2  64        867.41       1016.19       146.68 o                         
   4   2  64         78.12        536.09       158.91 o                         
   6   2  64        129.39        247.58       177.97 o                         
   8   2  64        375.28        848.60       247.17 o                         
  10   2  64       4384.59       4404.70       670.98 o                         
   0   4  64      43630.26      38392.84       820.76 o                         
   2   4  64       1276.09       2028.35       159.07 o                         
   4   4  64      18717.91      16620.41       437.70 o                         
   6   4  64        260.69        889.04       197.15 o                         
   8   4  64       6489.29       6866.34       384.69 o                         
  10   4  64       1701.02       1719.20       501.44 o                         
   2   6  64       4472.58       5694.10       217.97 o                         
   4   6  64        711.82       1173.71       161.17 o                         
   6   6  64        593.10        855.25       209.99 o                         
   8   6  64       1285.76       2650.09       333.27 o                         
  10   6  64       2596.37       4106.72       585.15 o                         
   0   8  64      11094.45      10606.12       461.09 o                         
   2   8  64        710.26        924.21       143.06 o                         
   4   8  64      10074.74       9314.96       303.46 o                         
   6   8  64       1966.39       2517.38       250.85 o                         
   8   8  64       9244.95       9579.06       632.46 o                         
   2  10  64      21350.05      19397.01       421.99 o                         
   4  10  64       3467.33       4249.04       239.89 o                         
   6  10  64       4192.09       3632.08       245.62 o                         
   8  10  64        280.87        941.54       321.38 o                         
   0  12  64         70.92         25.99       253.02 o                         
   2  12  64       4897.98       5558.04       339.84 o                         
   4  12  64        142.42        419.52       180.99 o                         
   6  12  64        351.90        614.83       210.01 o                         
   8  12  64        109.32        523.83       326.89 o                         
   2  14  64       4367.57       4845.08       301.74 o                         
   4  14  64       6383.78       6114.12       331.26 o                         
   6  14  64       2233.90       2609.92       273.90 o                         
   8  14  64        114.55        777.01       316.92 o                         
   0  16  64       1406.16       1882.02       362.69 o                         
   2  16  64       4495.39       5577.55       339.69 o                         
   4  16  64       3235.36       3895.00       309.76 o                         
   6  16  64       2346.63       2494.75       334.95 o                         
   2  18  64       2054.14       2424.77       314.33 o                         
   4  18  64       2987.59       3138.99       351.55 o                         
   6  18  64       6951.13       7062.28       514.44 o                         
   0  20  64        101.55        -54.62       561.07 o                         
   2  20  64       1967.53       2908.15       343.48 o                         
   4  20  64       7202.95       6677.36       508.99 o                         
   2  22  64       6930.59       6581.16       443.70 o                         
   1   1  65      12741.36      11840.40       305.53 o                         
   3   1  65        702.41       1448.19       160.68 o                         
   5   1  65      24878.57      22957.04       517.92 o                         
   7   1  65       2075.57       1975.55       249.92 o                         
   9   1  65         92.21       -276.45       468.16 o                         
   1   3  65      27761.14      27223.74       485.13 o                         
   3   3  65       5877.82       5053.28       241.87 o                         
   5   3  65      10991.28      10784.43       362.47 o                         
   7   3  65        375.34        548.60       205.39 o                         
   9   3  65       2834.21       3495.27       552.61 o                         
   1   5  65        670.01       1209.65       138.03 o                         
   3   5  65         56.11        203.29       137.32 o                         
   5   5  65      16919.50      15858.83       397.88 o                         
   7   5  65       2510.52       3125.97       270.53 o                         
   9   5  65       1352.50       2219.32       430.49 o                         
   1   7  65      22717.73      21767.59       416.83 o                         
   3   7  65       1839.49       2101.40       173.50 o                         
   5   7  65       4183.80       4297.45       247.68 o                         
   7   7  65       6984.42       7517.89       361.35 o                         
   9   7  65       4906.11       6076.89       677.55 o                         
   1   9  65      16276.71      16985.17       394.01 o                         
   3   9  65        225.33        665.23       168.28 o                         
   5   9  65      20105.98      18184.78       406.77 o                         
   7   9  65       1589.61       2046.85       288.49 o                         
   9   9  65        101.63        430.59       352.02 o                         
   1  11  65       2638.65       3026.17       231.43 o                         
   3  11  65       4094.72       4501.53       267.03 o                         
   5  11  65       8970.76       8724.86       331.22 o                         
   7  11  65       1549.79       1515.76       272.34 o                         
   9  11  65       2062.96       1695.36       401.05 o                         
   1  13  65       3933.99       4798.88       287.50 o                         
   3  13  65       2859.19       2854.95       255.72 o                         
   5  13  65       4135.59       4216.21       276.87 o                         
   7  13  65       2851.92       2226.49       319.42 o                         
   1  15  65        487.79       1071.90       234.41 o                         
   3  15  65        545.40        426.99       232.40 o                         
   5  15  65       1354.24       2214.59       282.37 o                         
   7  15  65        130.00        -87.74       290.27 o                         
   1  17  65        158.61        415.13       246.39 o                         
   3  17  65        515.26        209.10       240.52 o                         
   5  17  65      12868.17      11647.92       473.81 o                         
   1  19  65        556.75        922.34       307.41 o                         
   3  19  65        459.54        781.24       308.05 o                         
   5  19  65       4432.71       4511.84       394.04 o                         
   1  21  65       1961.40       2628.19       354.21 o                         
   3  21  65       2355.35       2327.85       356.53 o                         
   2   0  66      12927.52      11773.46       960.10 o                         
   6   0  66       1005.54       1660.72       326.51 o                         
  10   0  66       1855.92       2543.72       895.68 o                         
   0   2  66       4711.52       4872.87       285.32 o                         
   2   2  66       1678.79       1862.46       170.52 o                         
   4   2  66      25406.50      24419.93       525.47 o                         
   6   2  66        335.54       1365.56       223.54 o                         
   8   2  66       2681.83       2539.56       317.70 o                         
  10   2  66       1687.91       3071.36       868.81 o                         
   2   4  66       9495.55       9412.24       302.82 o                         
   4   4  66       6763.09       7559.69       320.75 o                         
   6   4  66        145.89        400.78       197.65 o                         
   8   4  66       3635.50       5527.23       368.94 o                         
  10   4  66        885.45       1641.82       596.79 o                         
   0   6  66      11849.52      10304.94       399.86 o                         
   2   6  66      23862.60      21607.59       408.60 o                         
   4   6  66       6707.82       7641.46       295.00 o                         
   6   6  66        445.65        928.05       213.16 o                         
   8   6  66      13367.53      14276.19       641.22 o                         
   2   8  66      11363.83      10808.90       393.56 o                         
   4   8  66       8687.06       7951.24       290.93 o                         
   6   8  66       3722.61       4089.53       292.31 o                         
   8   8  66         17.29        862.38       312.25 o                         
   0  10  66       2681.01       2087.03       292.13 o                         
   2  10  66       5715.67       6327.66       289.22 o                         
   4  10  66      16570.37      14658.90       377.55 o                         
   6  10  66       1012.31        983.96       211.20 o                         
   8  10  66       3995.62       5211.79       441.98 o                         
   2  12  66       5032.31       5366.49       295.35 o                         
   4  12  66       1986.72       2394.90       246.44 o                         
   6  12  66         36.17        239.90       203.73 o                         
   8  12  66       1706.00       2101.62       674.84 o                         
   0  14  66       2756.58       2865.64       372.96 o                         
   2  14  66          4.64        169.14       201.70 o                         
   4  14  66       1014.38       1257.85       240.59 o                         
   6  14  66        206.46        641.86       241.68 o                         
   8  14  66       2795.40       2472.07      1307.69 o                         
   2  16  66       4175.44       4393.76       321.84 o                         
   4  16  66        721.71       1054.60       254.29 o                         
   6  16  66       1302.99       1012.67       484.68 o                         
   0  18  66       4822.52       5426.07       708.45 o                         
   2  18  66         91.84         29.63       310.65 o                         
   4  18  66       6522.73       7653.15       593.58 o                         
   6  18  66         75.59        527.06       369.32 o                         
   2  20  66       3472.53       3879.24       367.81 o                         
   4  20  66       5773.69       5941.11       560.54 o                         
   0  22  66       7360.20       7649.57       670.69 o                         
   2  22  66       9448.34       9956.74      1335.22 o                         
   1   1  67       6928.30       8386.84       258.85 o                         
   3   1  67       9207.22      10910.26       377.89 o                         
   5   1  67       1318.78       1589.49       235.61 o                         
   7   1  67       1568.99       1237.02       234.44 o                         
   9   1  67       4568.90       3847.05       632.96 o                         
   1   3  67      12098.12      11944.36       312.47 o                         
   3   3  67      23480.78      22096.47       606.36 o                         
   5   3  67        566.26        847.82       223.44 o                         
   7   3  67        167.95        618.88       230.28 o                         
   9   3  67       1045.38       1582.19       449.74 o                         
   1   5  67       3825.00       5036.77       353.99 o                         
   3   5  67      17043.81      15078.91       507.80 o                         
   5   5  67        252.27        810.89       196.75 o                         
   7   5  67       8143.51       7926.51       365.16 o                         
   9   5  67       3205.67       2625.61       488.57 o                         
   1   7  67       2732.88       3429.89       210.26 o                         
   3   7  67      11768.57      11600.44       338.82 o                         
   5   7  67       1428.59       1537.90       221.99 o                         
   7   7  67       3655.30       5258.14       325.85 o                         
   9   7  67       6241.26       7144.48      1238.24 o                         
   1   9  67       3723.88       4349.00       295.84 o                         
   3   9  67      23005.07      20141.27       459.14 o                         
   5   9  67       2054.39       2850.67       236.87 o                         
   7   9  67       3773.14       4956.88       462.54 o                         
   9   9  67       2621.41       4230.10       455.74 o                         
   1  11  67       4164.95       4573.66       262.85 o                         
   3  11  67       5250.83       6187.51       302.85 o                         
   5  11  67         84.60        351.36       191.60 o                         
   7  11  67         22.15        617.20       327.95 o                         
   1  13  67         41.20          7.25       188.47 o                         
   3  13  67         64.91         27.77       196.69 o                         
   5  13  67        448.59        290.73       228.07 o                         
   7  13  67       6038.96       6508.44       466.55 o                         
   1  15  67       4843.54       4912.89       312.41 o                         
   3  15  67       2485.23       1957.78       266.20 o                         
   5  15  67        732.62        809.92       258.26 o                         
   7  15  67        137.83       -331.59       331.59 o                         
   1  17  67         62.03        402.40       246.62 o                         
   3  17  67       2642.56       3003.39       310.27 o                         
   5  17  67       1851.29       2097.96       314.27 o                         
   1  19  67        271.05          0.29       288.69 o                         
   3  19  67       1035.92       1125.86       320.76 o                         
   5  19  67       1748.71        985.37       329.90 o                         
   1  21  67       5056.86       6626.61       443.13 o                         
   3  21  67       1570.90       2099.77       350.38 o                         
   0   0  68        206.81        488.14       252.39 o                         
   4   0  68         70.83        702.65       262.73 o                         
   8   0  68       8502.25       7898.60       629.00 o                         
   2   2  68       5072.61       5686.06       249.40 o                         
   4   2  68        203.33        644.30       185.48 o                         
   6   2  68      19169.38      19195.76       507.03 o                         
   8   2  68       1405.30       1829.93       310.23 o                         
   0   4  68     104183.72      93256.91      1977.92 o                         
   2   4  68        692.95       2157.21       184.85 o                         
   4   4  68        232.78        862.99       198.67 o                         
   6   4  68        262.41        341.67       213.85 o                         
   8   4  68       9860.05      10820.60       512.33 o                         
   2   6  68        208.23        563.69       151.75 o                         
   4   6  68       2120.22       2315.71       206.20 o                         
   6   6  68      20891.20      20241.53       498.58 o                         
   8   6  68        566.94       2529.10       371.00 o                         
   0   8  68      81879.99      75322.45      1455.01 o                         
   2   8  68       2984.34       3682.81       250.06 o                         
   4   8  68       9198.87       9302.74       336.66 o                         
   6   8  68        107.80        197.58       207.07 o                         
   8   8  68       2023.56       3001.19       387.90 o                         
   2  10  68        305.79        466.21       179.17 o                         
   4  10  68       1814.23       2558.97       225.27 o                         
   6  10  68       6106.85       5779.50       355.46 o                         
   8  10  68         17.03        444.92       319.52 o                         
   0  12  68      39222.96      38141.32       932.91 o                         
   2  12  68         15.97        204.52       193.80 o                         
   4  12  68       4870.15       4630.07       291.18 o                         
   6  12  68       3950.67       3813.45       295.38 o                         
   8  12  68         18.34         80.15       356.94 o                         
   2  14  68       1357.99       1285.08       236.09 o                         
   4  14  68        877.58       1032.52       242.47 o                         
   6  14  68         38.97       -254.27       254.27 o                         
   0  16  68      20149.10      19517.83      1007.57 o                         
   2  16  68        145.06        271.51       258.40 o                         
   4  16  68       5445.68       6230.62       361.97 o                         
   6  16  68        357.71        191.18       371.18 o                         
   2  18  68         49.77        280.48       257.31 o                         
   4  18  68       1178.93       1520.73       309.18 o                         
   0  20  68      15042.02      15195.61       969.54 o                         
   2  20  68       4838.94       5790.19       430.63 o                         
   4  20  68       3674.45       4009.86      1063.78 o                         
   1   1  69         39.58        148.52       122.94 o                         
   3   1  69       9689.70       9868.77       369.30 o                         
   5   1  69        266.23        704.52       206.20 o                         
   7   1  69         79.34        148.31       217.73 o                         
   9   1  69          9.97        418.44       493.52 o                         
   1   3  69       1366.30       1984.17       177.47 o                         
   3   3  69      14098.13      12883.13       464.61 o                         
   5   3  69       3539.09       3806.79       279.33 o                         
   7   3  69       1753.81       1494.86       261.01 o                         
   9   3  69        408.96       1114.29       473.44 o                         
   1   5  69      32495.64      32587.29       634.48 o                         
   3   5  69       2971.11       3724.24       233.25 o                         
   5   5  69        387.74       1195.90       225.74 o                         
   7   5  69         59.87        679.91       246.50 o                         
   9   5  69      12447.70      12242.34       786.54 o                         
   1   7  69       5657.13       5894.40       339.14 o                         
   3   7  69       6142.48       7021.59       310.38 o                         
   5   7  69       7972.11       8478.99       365.48 o                         
   7   7  69       7023.69       7518.60       434.92 o                         
   9   7  69         39.49       1352.82       486.41 o                         
   1   9  69      11036.18      12401.86       473.95 o                         
   3   9  69       1370.91       2548.48       242.52 o                         
   5   9  69       5033.89       6056.98       305.60 o                         
   7   9  69       1651.75       1684.52       295.90 o                         
   1  11  69      17408.46      18193.56       453.64 o                         
   3  11  69       5299.74       4703.33       286.00 o                         
   5  11  69         57.03        366.06       205.85 o                         
   7  11  69       3875.31       4817.32       426.03 o                         
   1  13  69       1162.61        859.72       259.84 o                         
   3  13  69       1440.02       1727.37       244.60 o                         
   5  13  69       1211.22       1323.46       272.55 o                         
   7  13  69         25.14        230.34       360.70 o                         
   1  15  69      14169.00      14504.31       478.21 o                         
   3  15  69       3585.09       3312.35       294.80 o                         
   5  15  69         20.51        117.67       247.96 o                         
   7  15  69       2850.31       2257.11      1379.34 o
[truncated: 47,631 more chars]
