# Supplementary material for: Development of a scalar-based geometric parameterization approach for the crystal structure landscape of dithienylethene-based crystalline solids
Source: IUCrJ. 2023 Sep 26;10(Pt 6):694–9. doi: 10.1107/S2052252523008060 (PMC10619447; doi:10.1107/S2052252523008060)
Supplement: Supplementary file 11 [file m-10-00694-dte-10sup11.hkl]

data_dte-10                                                                     
_shelx_title ' DTE-10 in Fddd No70' 
_shelx_refln_list_code          4                                               
_shelx_F_calc_maximum     1367.01                                               
_exptl_crystal_F_000      5456.00                                               
_reflns_d_resolution_high  0.7488                                               
                                                                                
loop_                                                                           
 _space_group_symop_operation_xyz                                               
 'x, y, z'                                                                      
 '-x+1/4, -y+1/4, z'                                                            
 'x, -y+1/4, -z+1/4'                                                            
 '-x+1/4, y, -z+1/4'                                                            
 'x, y+1/2, z+1/2'                                                              
 '-x+1/4, -y+3/4, z+1/2'                                                        
 'x, -y+3/4, -z+3/4'                                                            
 '-x+1/4, y+1/2, -z+3/4'                                                        
 'x+1/2, y, z+1/2'                                                              
 '-x+3/4, -y+1/4, z+1/2'                                                        
 'x+1/2, -y+1/4, -z+3/4'                                                        
 '-x+3/4, y, -z+3/4'                                                            
 'x+1/2, y+1/2, z'                                                              
 '-x+3/4, -y+3/4, z'                                                            
 'x+1/2, -y+3/4, -z+1/4'                                                        
 '-x+3/4, y+1/2, -z+1/4'                                                        
 '-x, -y, -z'                                                                   
 'x-1/4, y-1/4, -z'                                                             
 '-x, y-1/4, z-1/4'                                                             
 'x-1/4, -y, z-1/4'                                                             
 '-x, -y+1/2, -z+1/2'                                                           
 'x-1/4, y+1/4, -z+1/2'                                                         
 '-x, y+1/4, z+1/4'                                                             
 'x-1/4, -y+1/2, z+1/4'                                                         
 '-x+1/2, -y, -z+1/2'                                                           
 'x+1/4, y-1/4, -z+1/2'                                                         
 '-x+1/2, y-1/4, z+1/4'                                                         
 'x+1/4, -y, z+1/4'                                                             
 '-x+1/2, -y+1/2, -z'                                                           
 'x+1/4, y+1/4, -z'                                                             
 '-x+1/2, y+1/4, z-1/4'                                                         
 'x+1/4, -y+1/2, z-1/4'                                                         
                                                                                
_cell_length_a     9.8116                                                       
_cell_length_b    21.4318                                                       
_cell_length_c    69.1621                                                       
_cell_angle_alpha  90.000                                                       
_cell_angle_beta   90.000                                                       
_cell_angle_gamma  90.000                                                       
                                                                                
_shelx_F_squared_multiplier     1.000                                           
                                                                                
loop_                                                                           
 _refln_index_h                                                                 
 _refln_index_k                                                                 
 _refln_index_l                                                                 
 _refln_F_squared_calc                                                          
 _refln_F_squared_meas                                                          
 _refln_F_squared_sigma                                                         
 _refln_observed_status                                                         
   4   0   0        111.49        858.67       117.06 o                         
   8   0   0        274.07       1341.68       214.52 o                         
  12   0   0          5.25        960.43       405.73 o                         
   2   2   0     328510.81     289868.12      2323.26 o                         
   6   2   0     144005.42     130107.74      1025.87 o                         
  10   2   0       4227.57       2207.31       204.59 o                         
   0   4   0    1661391.62    1786046.00     18270.29 o                         
   4   4   0      43486.03      29154.62       315.06 o                         
   8   4   0       2416.31       2594.69       145.90 o                         
  12   4   0      16076.24      14765.39       924.27 o                         
   2   6   0       1401.42        444.81        61.04 o                         
   6   6   0      76600.49      72684.88       676.93 o                         
  10   6   0       6132.71       4622.66       281.00 o                         
   0   8   0     229926.91     216561.33      1943.78 o                         
   4   8   0      10206.88      11916.64       214.61 o                         
   8   8   0       7721.18       6194.99       201.99 o                         
  12   8   0      23838.33      21433.89       689.69 o                         
   2  10   0      33983.06      31943.34       390.84 o                         
   6  10   0     143468.47     126715.93      1088.26 o                         
  10  10   0        604.15       -176.56       206.51 o                         
   0  12   0     263598.66     243847.89      2487.30 o                         
   4  12   0      33268.62      30704.58       403.74 o                         
   8  12   0      20669.55      17092.79       395.73 o                         
   2  14   0      85769.49      77938.60       783.83 o                         
   6  14   0     110842.69      89777.27       972.21 o                         
  10  14   0        485.15        439.15       234.26 o                         
   0  16   0     124556.06     129442.95      1542.30 o                         
   4  16   0       7590.31       8234.36       253.73 o                         
   8  16   0        386.14        668.92       185.44 o                         
   2  18   0      32656.41      29403.03       427.14 o                         
   6  18   0      18715.64      17274.95       389.21 o                         
  10  18   0        154.44        227.56       267.93 o                         
   0  20   0      87764.02      87728.54      1429.54 o                         
   4  20   0       2381.12       2875.54       221.42 o                         
   8  20   0       3381.00       4210.16       323.83 o                         
   2  22   0       2495.71       3004.63       324.78 o                         
   6  22   0      11698.91      12085.27       536.87 o                         
   0  24   0      70830.90      65084.61      2032.50 o                         
   4  24   0       2424.78       2347.15       275.06 o                         
   2  26   0      10136.36       9393.49       525.18 o                         
   0  28   0       7670.26       7590.67       642.28 o                         
   1   1   1     401266.34     263064.38      1824.65 o                         
   3   1   1      98140.91      95276.49       634.99 o                         
   5   1   1        886.76       2168.98        66.83 o                         
   7   1   1      19953.00      19842.93       317.63 o                         
   9   1   1      14571.13      14377.58       514.41 o                         
  11   1   1       5090.31       5878.92       239.12 o                         
  13   1   1        848.70       2391.77       266.52 o                         
   1   3   1      28923.11      27865.34       145.16 o                         
   3   3   1      58909.58      55416.09       333.85 o                         
   5   3   1       1482.02       4096.13        91.89 o                         
   7   3   1      13216.74      15191.33       157.48 o                         
   9   3   1       8799.24       8672.31       250.31 o                         
  11   3   1        580.25       4165.48       249.78 o                         
  13   3   1       3966.51       3122.86       310.74 o                         
   1   5   1      33988.52      25764.30       168.52 o                         
   3   5   1      83408.95      92426.83       560.11 o                         
   5   5   1       1859.15       2602.78        80.45 o                         
   7   5   1      14643.24      14168.81       194.40 o                         
   9   5   1        957.87       2609.74       188.56 o                         
  11   5   1       1268.90        962.88       156.03 o                         
   1   7   1      62524.62      70236.68       396.44 o                         
   3   7   1     116746.16      95693.77       622.67 o                         
   5   7   1       7758.04       3639.36        98.93 o                         
   7   7   1       1464.83       1722.33        87.25 o                         
   9   7   1       3026.60       2231.07       139.73 o                         
  11   7   1       3296.15       6074.32       267.51 o                         
   1   9   1         38.25       4322.52       113.24 o                         
   3   9   1      11628.04       9840.18       136.65 o                         
   5   9   1       4423.21       5973.78       131.27 o                         
   7   9   1      15506.96      15703.79       218.39 o                         
   9   9   1       3759.68       4635.85       181.94 o                         
  11   9   1        815.33       1000.39       202.41 o                         
   1  11   1      93339.05      98151.78       575.33 o                         
   3  11   1      66183.56      62628.91       436.69 o                         
   5  11   1       5076.31       5326.74       161.34 o                         
   7  11   1       8719.00       9313.78       179.93 o                         
   9  11   1        193.93        985.94       154.64 o                         
  11  11   1       4239.84       6024.76       303.20 o                         
   1  13   1       9701.96      14963.20       179.52 o                         
   3  13   1      21824.63      21349.48       247.55 o                         
   5  13   1       5979.36       6900.22       169.22 o                         
   7  13   1      15508.69      14709.57       238.09 o                         
   9  13   1      11369.95      11302.52       402.42 o                         
  11  13   1       1016.00       1596.14       249.58 o                         
   1  15   1     129130.77     126841.66       798.10 o                         
   3  15   1      33325.68      33394.72       318.99 o                         
   5  15   1       2789.57       3473.36       132.31 o                         
   7  15   1        434.49       1579.01       113.13 o                         
   9  15   1         73.18        667.80       159.18 o                         
  11  15   1        716.21        680.91       194.12 o                         
   1  17   1      13835.01      13769.76       196.12 o                         
   3  17   1         33.49        925.68        81.47 o                         
   5  17   1       4395.26       5569.71       176.94 o                         
   7  17   1       7308.15       8126.97       231.33 o                         
   9  17   1      10105.28      11002.10       390.70 o                         
   1  19   1      59822.41      54458.02       572.81 o                         
   3  19   1       2974.43       3166.87       145.03 o                         
   5  19   1       1466.07       1802.15       131.17 o                         
   7  19   1       1878.13       2876.74       189.42 o                         
   9  19   1         22.16        -54.60       171.38 o                         
   1  21   1        750.53       1269.73       124.03 o                         
   3  21   1        399.85       1519.51       139.57 o                         
   5  21   1       6088.18       5034.99       215.00 o                         
   7  21   1       6475.69       6812.56       282.35 o                         
   1  23   1       9276.81       8875.79       283.05 o                         
   3  23   1       6573.41       7111.01       260.75 o                         
   5  23   1       2514.60       2827.94       186.30 o                         
   7  23   1       1515.98       1905.82       204.36 o                         
   1  25   1      10223.16      11011.87       344.12 o                         
   3  25   1       6666.93       6697.61       336.98 o                         
   5  25   1       5959.15       5570.25       416.61 o                         
   1  27   1       5427.74       5286.10       267.29 o                         
   3  27   1       3030.58       3554.10       310.10 o                         
   2   0   2     755651.75     892906.69      8118.74 o                         
   6   0   2       1434.38       1108.59       102.42 o                         
  10   0   2        683.55       1168.85       205.46 o                         
   0   2   2     125496.67     216983.30      3133.36 o                         
   2   2   2      63835.43      76483.34       465.88 o                         
   4   2   2      51953.26      42219.66       254.59 o                         
   6   2   2        486.31        985.21        52.57 o                         
   8   2   2      52368.91      46037.70       756.58 o                         
  10   2   2        407.13        276.84       114.64 o                         
  12   2   2       1358.55        846.89       183.92 o                         
   2   4   2      12074.57      18929.33       169.78 o                         
   4   4   2       2971.31       5282.01       119.50 o                         
   6   4   2       8603.53       7303.07       158.06 o                         
   8   4   2       2572.45       3155.48       122.24 o                         
  10   4   2       6232.53       5229.30       192.53 o                         
  12   4   2       3226.70       2613.31       212.28 o                         
   0   6   2       3708.31       4553.06       196.78 o                         
   2   6   2         31.30       1092.35        51.73 o                         
   4   6   2      65936.27      72921.65       483.98 o                         
   6   6   2       6148.02       5209.13       110.90 o                         
   8   6   2      10051.32       9748.38       208.59 o                         
  10   6   2       2031.50       2412.18       176.24 o                         
  12   6   2         73.82        658.08       158.33 o                         
   2   8   2      20126.84      19327.02       171.09 o                         
   4   8   2        162.27       1589.17        71.76 o                         
   6   8   2         25.00        420.62        55.12 o                         
   8   8   2       1521.99       3604.45       146.86 o                         
  10   8   2       1796.68       1658.01       177.66 o                         
  12   8   2       4444.17       4182.18       268.14 o                         
   0  10   2      21097.56      14956.06       209.39 o                         
   2  10   2        737.09       1198.58        62.97 o                         
   4  10   2      68507.38      62321.60       444.59 o                         
   6  10   2       6400.70       6095.37       152.17 o                         
   8  10   2      18569.32      19358.80       253.59 o                         
  10  10   2        936.53        446.83       164.41 o                         
  12  10   2         23.82        173.37       164.48 o                         
   2  12   2     116210.35     110833.41       704.67 o                         
   4  12   2      26251.65      23457.43       249.49 o                         
   6  12   2       5119.60       6004.40       161.27 o                         
   8  12   2       3114.87       4034.48       165.90 o                         
  10  12   2       1348.60       1439.43       191.40 o                         
   0  14   2      34869.01      27477.17       386.10 o                         
   2  14   2      18936.47      23283.86       252.85 o                         
   4  14   2      67313.55      65705.98       527.72 o                         
   6  14   2      20674.93      18586.40       252.42 o                         
   8  14   2      12815.61      13433.76       273.08 o                         
  10  14   2       1394.45       1962.32       226.75 o                         
   2  16   2      20977.14      19092.09       226.62 o                         
   4  16   2      24570.61      25386.75       295.80 o                         
   6  16   2       3566.88       2498.14       129.39 o                         
   8  16   2        406.45       1701.37       144.16 o                         
  10  16   2       4541.35       5226.85       342.09 o                         
   0  18   2      25204.62      24344.52       375.12 o                         
   2  18   2      14376.34      16344.62       240.91 o                         
   4  18   2      22499.13      21588.08       303.65 o                         
   6  18   2        617.21       1060.01       107.33 o                         
   8  18   2       2517.70       2784.08       178.71 o                         
  10  18   2        873.07        816.53       210.79 o                         
   2  20   2       6112.38       6739.10       219.74 o                         
   4  20   2      10825.89      10503.70       276.08 o                         
   6  20   2       1369.71       1536.43       142.24 o                         
   8  20   2        859.29        957.76       156.24 o                         
   0  22   2       2882.21       3740.50       254.59 o                         
   2  22   2      11430.68      13231.66       320.10 o                         
   4  22   2      14661.97      15491.71       336.53 o                         
   6  22   2        681.08        844.83       157.85 o                         
   8  22   2       3146.09       3425.05       239.54 o                         
   2  24   2      12533.43      13595.48       349.69 o                         
   4  24   2       6631.81       7208.99       281.48 o                         
   6  24   2       1901.61       2074.94       208.71 o                         
   0  26   2      23628.40      20504.18       588.40 o                         
   2  26   2       2344.92       2390.86       218.01 o                         
   4  26   2       7641.55      10081.05       389.61 o                         
   2  28   2       2055.32       3843.00       260.15 o                         
   1   1   3     100506.99      50017.91       308.06 o                         
   3   1   3      11744.17      13769.94       159.54 o                         
   5   1   3     183015.23     181020.62      1114.43 o                         
   7   1   3       5290.77       4702.15       164.56 o                         
   9   1   3       3188.94       4456.14       198.39 o                         
  11   1   3      12027.83      12802.11       341.28 o                         
  13   1   3        121.27        781.68       219.29 o                         
   1   3   3       5379.07      10805.21        84.08 o                         
   3   3   3        288.68       3174.62        55.69 o                         
   5   3   3     152129.25     153539.84       969.93 o                         
   7   3   3       4885.63       4851.65       110.76 o                         
   9   3   3      11385.68      10333.86       233.11 o                         
  11   3   3      19136.16      18652.76       357.55 o                         
  13   3   3        545.85        619.92       211.08 o                         
   1   5   3       9438.50       9643.56        92.89 o                         
   3   5   3      43006.73      43448.55       296.54 o                         
   5   5   3      54703.27      55773.45       400.76 o                         
   7   5   3         22.98       1037.44        67.60 o                         
   9   5   3        981.60        838.29       103.90 o                         
  11   5   3         72.00       1630.29       173.95 o                         
   1   7   3      27720.38      24851.21       191.06 o                         
   3   7   3      22198.06      20388.17       213.86 o                         
   5   7   3      90626.77      78604.64       556.04 o                         
   7   7   3       2777.57       3115.64       103.88 o                         
   9   7   3        499.02        432.30        91.89 o                         
  11   7   3      11961.61      11374.42       372.22 o                         
   1   9   3      21385.89      24536.53       194.99 o                         
   3   9   3      22876.04      32269.96       272.36 o                         
   5   9   3      34947.25      35255.72       296.52 o                         
   7   9   3      14045.00      13536.95       229.28 o                         
   9   9   3       8666.86       7308.83       240.31 o                         
  11   9   3       2894.70       2634.55       220.25 o                         
   1  11   3      82634.45      87494.64       544.09 o                         
   3  11   3         18.12       1664.52        78.27 o                         
   5  11   3      18681.42      21875.71       275.39 o                         
   7  11   3       5336.98       5899.16       168.10 o                         
   9  11   3       3800.06       3811.03       214.83 o                         
  11  11   3      11706.87       9354.35       409.02 o                         
   1  13   3      24646.56      28933.43       258.29 o                         
   3  13   3       7893.37      10984.77       158.77 o                         
   5  13   3      51490.38      48687.29       461.30 o                         
   7  13   3      11187.51      11579.55       249.75 o                         
   9  13   3       1817.81       1760.27       191.66 o                         
  11  13   3      12521.67      10336.18       453.20 o                         
   1  15   3      26321.05      26457.43       264.95 o                         
   3  15   3       6245.63       6261.80       158.37 o                         
   5  15   3      26351.14      24419.00       301.67 o                         
   7  15   3       6044.55       4972.97       172.51 o                         
   9  15   3        276.34       1117.23       182.93 o                         
  11  15   3       2417.04       2419.90       274.76 o                         
   1  17   3      14155.23      10513.01       181.16 o                         
   3  17   3      21937.58      20849.00       251.45 o                         
   5  17   3       7170.89       8669.65       218.44 o                         
   7  17   3       2772.45       4969.15       193.18 o                         
   9  17   3        122.59        271.26       178.71 o                         
   1  19   3       1412.63       1411.33       102.50 o                         
   3  19   3      11745.39      11069.68       327.12 o                         
   5  19   3        941.81       1545.50       130.88 o                         
   7  19   3       7081.50       4906.99       232.47 o                         
   9  19   3        170.35        956.09       256.89 o                         
   1  21   3        274.31       4282.25       187.92 o                         
   3  21   3      19278.48      17471.80       349.33 o                         
   5  21   3       4067.33       4322.68       202.95 o                         
   7  21   3       5847.79       6609.12       282.46 o                         
   1  23   3         18.34        929.05       135.81 o                         
   3  23   3       5833.43       6152.28       249.21 o                         
   5  23   3       5553.48       6218.87       253.31 o                         
   7  23   3       4756.02       5170.01       280.09 o                         
   1  25   3      14525.41      15488.54       392.12 o                         
   3  25   3       3826.34       3901.24       268.07 o                         
   5  25   3       2186.39       1950.51       198.50 o                         
   1  27   3       1901.47       2187.84       195.32 o                         
   3  27   3       2521.82       2790.46       216.46 o                         
   4   0   4     245527.06     223957.03      1940.20 o                         
   8   0   4      14473.51      24087.10       598.27 o                         
  12   0   4       1203.62       1155.14       286.75 o                         
   2   2   4     762900.88     854182.69      5046.23 o                         
   4   2   4      26594.60      40785.74       326.05 o                         
   6   2   4       8030.08      15537.06       246.82 o                         
   8   2   4       1747.64       2977.89       114.86 o                         
  10   2   4      30638.48      25434.90       379.71 o                         
  12   2   4         53.19        196.81       183.06 o                         
   0   4   4     408126.22     449215.97      4584.82 o                         
   2   4   4      72623.04      56546.21       378.83 o                         
   4   4   4     237871.41     225628.78      1277.93 o                         
   6   4   4      18461.42      19223.74       177.18 o                         
   8   4   4      28730.88      25031.26       455.36 o                         
  10   4   4       1367.86       1255.22       123.82 o                         
  12   4   4        372.89       1252.84       194.84 o                         
   2   6   4      38650.39      44920.21       305.47 o                         
   4   6   4     106484.58     119374.65       725.23 o                         
   6   6   4       2660.87       4762.83       106.09 o                         
   8   6   4        383.51        409.67        59.29 o                         
  10   6   4      16474.69      15338.17       310.89 o                         
  12   6   4        606.35       1196.60       183.83 o                         
   0   8   4      48500.84      37744.48       340.58 o                         
   2   8   4      64421.04      65378.59       397.62 o                         
   4   8   4      81365.11      94611.98       607.32 o                         
   6   8   4        540.53        653.73        61.05 o                         
   8   8   4      28041.29      24873.11       418.33 o                         
  10   8   4        224.72        678.69       144.68 o                         
  12   8   4       1150.08       1195.84       211.15 o                         
   2  10   4      18269.96      14834.03       254.41 o                         
   4  10   4       6560.61       6558.61       134.57 o                         
   6  10   4       1324.59       2668.96       103.31 o                         
   8  10   4        437.47       1843.37       104.47 o                         
  10  10   4       6858.35       7564.65       423.44 o                         
  12  10   4        308.84        204.11       174.27 o                         
   0  12   4      42218.66      35219.91       367.33 o                         
   2  12   4       1410.32       1238.32        71.19 o                         
   4  12   4     165456.52     156355.42       964.11 o                         
   6  12   4      11462.73       9358.25       192.90 o                         
   8  12   4      52884.47      46202.37       503.15 o                         
  10  12   4       2713.24       1812.00       223.06 o                         
   2  14   4      16426.50      21565.57       241.08 o                         
   4  14   4      10172.45      10128.94       184.06 o                         
   6  14   4        709.14        687.83        84.07 o                         
   8  14   4       1561.19       2033.14       134.55 o                         
  10  14   4       5162.45       5246.95       314.45 o                         
   0  16   4      14653.10      14811.61       324.24 o                         
   2  16   4          7.36         19.61        54.41 o                         
   4  16   4      87910.82      85307.33       608.46 o                         
   6  16   4        306.50        840.68        94.74 o                         
   8  16   4      16503.32      15762.21       326.32 o                         
  10  16   4       6549.34       5056.37       301.50 o                         
   2  18   4       8365.67       8923.22       210.24 o                         
   4  18   4        576.20       1341.33       103.49 o                         
   6  18   4       1417.80       1706.33       146.37 o                         
   8  18   4       2043.40       2163.81       168.73 o                         
  10  18   4       2536.86       3254.90       278.72 o                         
   0  20   4       1622.86       2343.96       180.86 o                         
   2  20   4       2485.81       2870.70       149.91 o                         
   4  20   4      35043.84      37962.31       462.77 o                         
   6  20   4        582.40        607.13       134.00 o                         
   8  20   4       3364.75       4163.61       230.70 o                         
   2  22   4      10752.00      15677.86       325.73 o                         
   4  22   4      10340.12      11177.52       311.97 o                         
   6  22   4       2929.87       3464.92       208.64 o                         
   8  22   4         10.79        431.52       159.13 o                         
   0  24   4        276.58        281.71       186.00 o                         
   2  24   4      13652.21      13221.29       351.42 o                         
   4  24   4      16400.12      20896.09       408.75 o                         
   6  24   4        752.47       1031.39       176.92 o                         
   2  26   4      11998.87      12178.26       372.89 o                         
   4  26   4       3193.43       2510.21       225.14 o                         
   0  28   4       1030.34        626.59       270.79 o                         
   2  28   4       2907.74       3158.16       234.90 o                         
   1   1   5      69893.41      26486.32       151.37 o                         
   3   1   5     212549.84     227999.84      1398.51 o                         
   5   1   5      30995.54      36444.66       335.60 o                         
   7   1   5       1550.90       2448.11        91.89 o                         
   9   1   5      23019.21      19100.96       312.86 o                         
  11   1   5         89.27       1460.63       166.05 o                         
  13   1   5       2952.87       2269.67       269.19 o                         
   1   3   5        484.90       3548.39        49.76 o                         
   3   3   5      76729.29      63744.85       411.21 o                         
   5   3   5      38860.86      38669.77       280.99 o                         
   7   3   5      22019.55      18287.38       289.09 o                         
   9   3   5       7183.74      10231.39       260.22 o                         
  11   3   5          8.97       2681.81       219.85 o                         
  13   3   5        855.59       1097.79       544.54 o                         
   1   5   5        658.60       1979.63        48.94 o                         
   3   5   5      78736.52      95378.98       554.35 o                         
   5   5   5      16397.15      18857.34       189.87 o                         
   7   5   5       2244.40       4484.17       174.80 o                         
   9   5   5       9558.05       8962.00       222.57 o                         
  11   5   5       5268.04       3697.97       225.06 o                         
   1   7   5      24969.85      37340.95       242.46 o                         
   3   7   5      33562.82      24352.71       198.40 o                         
   5   7   5        117.48       6508.37       139.92 o                         
   7   7   5       6525.05       6369.66       133.79 o                         
   9   7   5      10760.72      10664.76       247.43 o                         
  11   7   5       3201.16       3272.79       219.38 o                         
   1   9   5         49.03       2946.37        77.54 o                         
   3   9   5     182055.36     181867.25      1038.72 o                         
   5   9   5       7334.52       6462.48       136.89 o                         
   7   9   5       1525.58       2509.38       103.66 o                         
   9   9   5      12759.23      10717.71       328.79 o                         
  11   9   5        615.00        777.19       163.09 o                         
   1  11   5         63.02        227.52        44.99 o                         
   3  11   5      17556.76      18783.19       202.36 o                         
   5  11   5       7962.68       9044.79       187.57 o                         
   7  11   5       3823.42       5162.45       144.30 o                         
   9  11   5      27854.73      24894.32       621.60 o                         
  11  11   5        233.68       2159.37       222.07 o                         
   1  13   5      70285.88      75571.42       506.05 o                         
   3  13   5      76451.05      76497.44       518.17 o                         
   5  13   5       4115.81       3443.05       123.45 o                         
   7  13   5       4233.81       7122.77       223.18 o                         
   9  13   5       9372.36       6871.79       292.77 o                         
  11  13   5       2980.76       4209.71       300.26 o                         
   1  15   5         90.48       2338.69        91.90 o                         
   3  15   5      33878.87      36130.63       334.68 o                         
   5  15   5       2616.34       3414.70       134.76 o                         
   7  15   5      12995.04      10957.24       247.14 o                         
   9  15   5      20966.49      19194.78       644.65 o                         
  11  15   5       3342.85       3916.35       290.78 o                         
   1  17   5      25835.69      25838.73       294.55 o                         
   3  17   5      41003.03      38444.97       362.54 o                         
   5  17   5       1078.54       2025.48       121.79 o                         
   7  17   5        431.08       3644.13       168.07 o                         
   9  17   5       1392.63        646.20       169.66 o                         
   1  19   5        117.16       3526.45       147.22 o                         
   3  19   5      11457.19      10847.72       241.65 o                         
   5  19   5      11697.92      11308.99       281.49 o                         
   7  19   5        222.99        482.37       112.29 o                         
   9  19   5      10966.62      11810.16       458.16 o                         
   1  21   5        176.95        636.73       112.20 o                         
   3  21   5       5054.10       5840.20       247.44 o                         
   5  21   5      12763.69      12474.81       347.13 o                         
   7  21   5        517.73       1501.43       168.52 o                         
   1  23   5       7923.92       9538.25       320.98 o                         
   3  23   5       6029.95       4952.51       235.94 o                         
   5  23   5       5087.88       6074.24       284.01 o                         
   7  23   5        305.22        550.04       164.56 o                         
   1  25   5        241.00        597.88       149.07 o                         
   3  25   5       9653.48       9279.80       368.23 o                         
   5  25   5       5466.13       5437.13       343.87 o                         
   1  27   5       4888.09       5630.91       279.50 o                         
   3  27   5       1945.41       1745.14       191.83 o                         
   2   0   6       9633.36      19962.04       221.23 o                         
   6   0   6      24755.06      26250.63       445.01 o                         
  10   0   6      10440.73       7603.92       314.07 o                         
   0   2   6     525669.50     613820.19      4753.27 o                         
   2   2   6      60271.77      92941.23       564.76 o                         
   4   2   6      85745.38      75837.91       453.00 o                         
   6   2   6      10854.47      12966.17       187.05 o                         
   8   2   6        920.82       2218.39       121.18 o                         
  10   2   6      10799.44       9088.18       279.40 o                         
  12   2   6       3348.47       2538.28       222.40 o                         
   2   4   6        732.47       3018.23        61.65 o                         
   4   4   6       2819.63       4597.53        98.89 o                         
   6   4   6      45353.97      39506.76       341.18 o                         
   8   4   6       4191.86       3953.08       139.89 o                         
  10   4   6       5089.63       3640.20       187.06 o                         
  12   4   6         41.01        726.44       162.28 o                         
   0   6   6     207104.03     200497.45      1674.26 o                         
   2   6   6      33020.86      48027.03       323.70 o                         
   4   6   6      25211.89      24782.96       221.03 o                         
   6   6   6       5377.94       5694.13       124.60 o                         
   8   6   6        884.08       1956.71       121.18 o                         
  10   6   6         56.97        934.12       148.31 o                         
  12   6   6       7405.20       6396.88       326.62 o                         
   2   8   6       2748.81       5830.67       110.19 o                         
   4   8   6      16579.82      19056.29       195.43 o                         
   6   8   6      26592.47      26259.46       278.87 o                         
   8   8   6          3.35         57.00        57.09 o                         
  10   8   6        158.17        403.57       111.84 o                         
  12   8   6       1887.31       2438.72       239.65 o                         
   0  10   6     280997.09     274900.19      2013.69 o                         
   2  10   6       7384.97       6854.65       111.50 o                         
   4  10   6      46318.30      43015.65       330.21 o                         
   6  10   6         57.61        671.78        65.73 o                         
   8  10   6        153.87       1438.36        91.79 o                         
  10  10   6       1356.92       1174.73       177.26 o                         
  12  10   6       6182.73       4082.91       325.94 o                         
   2  12   6       5828.49       3933.71       103.67 o                         
   4  12   6       9658.79       9587.63       165.44 o                         
   6  12   6      72630.60      61438.93       531.49 o                         
   8  12   6        100.31       1400.99       108.87 o                         
  10  12   6         21.01        -35.83       144.68 o                         
   0  14   6     197927.16     190150.91      1630.40 o                         
   2  14   6        301.01       2020.82        91.25 o                         
   4  14   6       7197.72       9299.72       192.75 o                         
   6  14   6       3268.00       3228.95       167.05 o                         
   8  14   6       5586.24       5250.42       187.83 o                         
  10  14   6        100.73       1418.96       201.83 o                         
   2  16   6      32544.18      28687.33       309.10 o                         
   4  16   6       2385.51       2916.04       123.90 o                         
   6  16   6      27424.36      24838.67       311.60 o                         
   8  16   6        552.26        921.12       122.08 o                         
  10  16   6        236.88        402.94       173.83 o                         
   0  18   6      36028.21      32337.33       484.78 o                         
   2  18   6       1629.07       3521.29       140.58 o                         
   4  18   6       2442.03       2647.27       134.53 o                         
   6  18   6          0.78        398.60        91.81 o                         
   8  18   6       3331.59       2958.18       197.86 o                         
  10  18   6        419.98       1891.72       235.77 o                         
   2  20   6       9102.38      10824.61       266.45 o                         
   4  20   6       1747.80       1652.60       134.68 o                         
   6  20   6      11238.86      10541.57       296.09 o                         
   8  20   6        407.51        277.08       156.67 o                         
   0  22   6      20421.84      17626.62       475.53 o                         
   2  22   6       1819.71       2599.12       165.89 o                         
   4  22   6       3099.08       5160.96       237.39 o                         
   6  22   6       1145.69        993.20       154.76 o                         
   8  22   6        297.89        385.15       157.99 o                         
   2  24   6      17219.75      17395.66       379.89 o                         
   4  24   6       1329.90       1975.02       172.08 o                         
   6  24   6       6443.42       6039.88       301.10 o                         
   0  26   6       4373.31       3117.52       300.64 o                         
   2  26   6        225.77        425.91       143.66 o                         
   4  26   6       3930.85       3800.88       250.49 o                         
   2  28   6      13751.96      14221.44       463.80 o                         
   1   1   7     124005.83     104963.23       674.91 o                         
   3   1   7      49885.47      39609.13       289.63 o                         
   5   1   7      24392.94      24279.74       219.90 o                         
   7   1   7      19419.99      23320.25       314.57 o                         
   9   1   7        870.30       5979.06       190.84 o                         
  11   1   7       5447.47       6266.06       247.64 o                         
  13   1   7       2052.92       2230.95       286.23 o                         
   1   3   7     411937.94     417657.28      2277.88 o                         
   3   3   7       4499.55       5522.76       112.99 o                         
   5   3   7       2593.36       5684.78       116.24 o                         
   7   3   7       8946.65      10896.40       272.90 o                         
   9   3   7       2005.22       2879.34       145.19 o                         
  11   3   7       5313.63       8650.01       299.11 o                         
   1   5   7      71378.67      87790.52       489.53 o                         
   3   5   7      29092.71      19203.72       154.37 o                         
   5   5   7      20486.19      26130.88       301.07 o                         
   7   5   7       5166.37       6345.94       184.12 o                         
   9   5   7        992.27       2301.81       133.38 o                         
  11   5   7       9883.42       9735.55       375.67 o                         
   1   7   7      25136.26      21006.53       166.16 o                         
   3   7   7      37709.44      36544.05       297.02 o                         
   5   7   7      19362.99      15093.05       207.43 o                         
   7   7   7       4103.00       6672.18       167.30 o                         
   9   7   7         52.61       1087.84       129.56 o                         
  11   7   7        244.60       2777.64       208.06 o                         
   1   9   7     341405.44     352532.47      1818.49 o                         
   3   9   7      15735.37      12907.32       163.47 o                         
   5   9   7      31763.88      35061.39       318.08 o                         
   7   9   7        282.90        628.39        68.00 o                         
   9   9   7       1191.35       1293.45       134.61 o                         
  11   9   7        144.60       1202.79       179.79 o                         
   1  11   7        803.24       2201.80        71.29 o                         
   3  11   7      17072.68      15772.09       189.93 o                         
   5  11   7       9198.72       8941.30       157.41 o                         
   7  11   7       9951.20      11278.28       267.54 o                         
   9  11   7       7121.73       8145.30       264.87 o                         
  11  11   7       1754.97       2082.29       243.90 o                         
   1  13   7     133793.03     134352.44       750.35 o                         
   3  13   7      27262.38      25987.11       269.30 o                         
   5  13   7       3060.66       3591.14       144.29 o                         
   7  13   7        817.59       2218.65       120.23 o                         
   9  13   7         25.59        609.18       135.90 o                         
  11  13   7       2888.44       3898.43       323.36 o                         
   1  15   7      10706.93      12175.44       156.70 o                         
   3  15   7       5844.81       3580.08       127.90 o                         
   5  15   7      24283.38      19453.45       266.14 o                         
   7  15   7       3263.06       4077.22       166.17 o                         
   9  15   7      19779.68      19148.04       607.96 o                         
  11  15   7       1713.63       1617.65       291.46 o                         
   1  17   7      63093.59      59055.41       478.54 o                         
   3  17   7      13790.87      13797.27       231.51 o                         
   5  17   7        499.90       1113.85       102.22 o                         
   7  17   7       1338.65       2557.14       161.96 o                         
   9  17   7       2112.63       2303.64       211.58 o                         
   1  19   7       7853.44      11375.57       235.93 o                         
   3  19   7        964.31        855.29       101.53 o                         
   5  19   7       2359.02       2892.34       150.52 o                         
   7  19   7      23346.42      18697.67       343.18 o                         
   9  19   7       9290.14       9642.02       411.89 o                         
   1  21   7       9067.02      10868.58       287.35 o                         
   3  21   7       9709.66       9547.81       263.17 o                         
   5  21   7         67.41       1128.89       132.87 o                         
   7  21   7        466.54       2284.63       188.19 o                         
   1  23   7      21635.67      22209.06       433.72 o                         
   3  23   7       2941.62       2797.57       189.51 o                         
   5  23   7       2657.53       2740.96       211.19 o                         
   7  23   7      14250.39      13383.99       415.48 o                         
   1  25   7       5882.94       7166.31       336.56 o                         
   3  25   7       1976.52       1951.44       175.44 o                         
   5  25   7       1301.88       3002.79       231.28 o                         
   1  27   7       6588.12       6692.12       326.98 o                         
   3  27   7       3876.97       3860.50       240.27 o                         
   0   0   8      20757.33      58015.08       875.72 o                         
   4   0   8     122545.97     120827.14      1053.86 o                         
   8   0   8      97910.77      95758.58      1139.96 o                         
  12   0   8      15959.67      13454.64       529.02 o                         
   2   2   8     485801.75     512490.41      3556.84 o                         
   4   2   8      34449.14      32360.13       258.58 o                         
   6   2   8       3677.17       7644.43       225.56 o                         
   8   2   8        289.77       1178.91        89.65 o                         
  10   2   8      16305.34      14591.42       296.99 o                         
  12   2   8       2646.16       1244.44       199.84 o                         
   0   4   8     354291.88     343336.03      2713.74 o                         
   2   4   8     883084.25    1047071.69      5345.11 o                         
   4   4   8      81864.95      71918.09       483.65 o                         
   6   4   8        335.73        486.92        41.53 o                         
   8   4   8      79921.60      72407.56       544.54 o                         
  10   4   8       4552.64       3779.58       211.55 o                         
  12   4   8        583.99       1794.88       235.84 o                         
   2   6   8     137200.41     131945.11       800.96 o                         
   4   6   8       8286.49       6834.92       114.72 o                         
   6   6   8       3076.67       3069.97       110.55 o                         
   8   6   8       1891.74       2804.89       120.16 o                         
  10   6   8         70.02        855.47       121.95 o                         
  12   6   8         58.68        693.01       164.51 o                         
   0   8   8     155669.31     166835.69      1365.23 o                         
   2   8   8      57502.25      71616.37       509.87 o                         
   4   8   8      63400.13      58739.64       396.11 o                         
   6   8   8       4245.46       5605.87       126.65 o                         
   8   8   8      16824.73      19477.19       301.62 o                         
  10   8   8       3046.53       4267.89       236.24 o                         
  12   8   8        208.22       1289.00       195.66 o                         
   2  10   8     103219.03      98193.93       643.05 o                         
   4  10   8      23845.15      25215.10       233.71 o                         
   6  10   8        840.93       1222.41        79.56 o                         
   8  10   8        156.69       2686.74       169.96 o                         
  10  10   8        616.59       1017.33       176.95 o                         
  12  10   8        586.89       1575.80       212.16 o                         
   0  12   8      52952.00      55736.09       585.72 o                         
   2  12   8       6828.31       5417.80       114.46 o                         
   4  12   8      24266.93      20234.71       236.92 o                         
   6  12   8       2267.80       2161.78       107.95 o                         
   8  12   8      12998.81      14046.61       319.37 o                         
  10  12   8       4571.67       4443.86       284.84 o                         
   2  14   8      73600.27      74081.00       512.93 o                         
   4  14   8       2082.30       1682.53        95.59 o                         
   6  14   8       4828.35       4650.67       154.10 o                         
   8  14   8       4807.33       7157.60       224.71 o                         
  10  14   8        890.14       1149.54       195.79 o                         
   0  16   8      68511.96      63821.59       706.98 o                         
   2  16   8        513.50        305.26        60.75 o                         
   4  16   8      22957.64      23247.61       287.06 o                         
   6  16   8       8131.90       7920.76       204.60 o                         
   8  16   8       3237.53       4412.17       188.23 o                         
  10  16   8       6540.37       4987.87       303.88 o                         
   2  18   8      34940.16      40286.02       463.95 o                         
   4  18   8       3332.82       3403.46       147.35 o                         
   6  18   8        825.59        588.13       110.12 o                         
   8  18   8       1610.41       2376.65       177.70 o                         
  10  18   8        731.12       1925.46       265.45 o                         
   0  20   8       8823.80       7959.46       328.61 o                         
   2  20   8       1114.54       3180.23       151.42 o                         
   4  20   8       9987.33       9938.08       254.73 o                         
   6  20   8        701.91        433.01       117.07 o                         
   8  20   8       2977.33       4390.20       241.25 o                         
   2  22   8      20207.08      17336.29       339.76 o                         
   4  22   8         14.46         83.26       107.83 o                         
   6  22   8       1003.52        533.82       135.27 o                         
   8  22   8        595.47        537.06       164.24 o                         
   0  24   8      32855.49      33406.74       698.90 o                         
   2  24   8       5927.15       6962.03       276.36 o                         
   4  24   8       5787.30       6912.66       267.43 o                         
   6  24   8        722.09        958.35       171.79 o                         
   2  26   8       2916.56       5455.07       259.03 o                         
   4  26   8       3980.10       3927.40       242.33 o                         
   0  28   8      29525.15      27132.57      1008.64 o                         
   2  28   8       3797.89       3822.40       248.48 o                         
   1   1   9      49791.80      36858.20       178.14 o                         
   3   1   9      60376.51      69040.91       441.89 o                         
   5   1   9      61720.88      53494.75       414.93 o                         
   7   1   9       9112.67       9811.33       238.77 o                         
   9   1   9        479.02       1043.86       110.25 o                         
  11   1   9       3986.28       4606.68       228.12 o                         
  13   1   9       1361.94       1904.48       239.39 o                         
   1   3   9     517608.66     629746.88      3888.21 o                         
   3   3   9       3567.05       1459.03        48.05 o                         
   5   3   9      79074.45      73549.98       516.25 o                         
   7   3   9       8243.48       8035.27       208.87 o                         
   9   3   9       5460.19       6513.85       196.21 o                         
  11   3   9      12328.89      12089.72       336.29 o                         
   1   5   9     209179.41     191951.52      1162.78 o                         
   3   5   9     100654.84      85901.90       481.16 o                         
   5   5   9      56562.25      55347.56       425.91 o                         
   7   5   9       5591.01       5664.23       132.51 o                         
   9   5   9        112.54       1531.21       124.36 o                         
  11   5   9        836.11       1312.36       146.17 o                         
   1   7   9      58344.79      72990.80       425.52 o                         
   3   7   9      33412.01      46890.18       377.73 o                         
   5   7   9      66881.80      58918.72       462.02 o                         
   7   7   9       7921.06       8155.16       210.01 o                         
   9   7   9      10948.22       9421.70       270.81 o                         
  11   7   9      12177.85      13597.81       372.87 o                         
   1   9   9     196134.11     188060.42      1040.42 o                         
   3   9   9      19521.34      16711.86       183.94 o                         
   5   9   9      29650.51      30008.17       283.57 o                         
   7   9   9       2615.74       2981.38       108.41 o                         
   9   9   9       7232.32       6949.45       225.78 o                         
  11   9   9        181.32        843.60       185.84 o                         
   1  11   9      94871.52      96240.74       567.74 o                         
   3  11   9       6549.64       7126.55       193.12 o                         
   5  11   9      86210.44      85175.23       567.21 o                         
   7  11   9      11007.29      10475.72       184.34 o                         
   9  11   9       2029.70       2234.05       159.63 o                         
  11  11   9       4265.64       4134.55       273.83 o                         
   1  13   9      63210.69      59951.48       428.07 o                         
   3  13   9        854.92       2662.08       102.61 o                         
   5  13   9      16021.55      16695.25       237.03 o                         
   7  13   9       2059.52       2051.79       124.94 o                         
   9  13   9       1055.89       1223.53       139.60 o                         
  11  13   9       3064.66       3454.25       287.45 o                         
   1  15   9      33806.89      32209.80       288.71 o                         
   3  15   9       3589.81       4330.81       171.10 o                         
   5  15   9      16539.12      16125.05       258.12 o                         
   7  15   9      15488.54      13391.47       265.69 o                         
   9  15   9        743.00       1128.77       170.92 o                         
  11  15   9       1797.26       1331.73       222.42 o                         
   1  17   9      42721.20      44770.57       404.83 o                         
   3  17   9       5977.60       4564.25       146.32 o                         
   5  17   9       6832.50       8134.47       265.53 o                         
   7  17   9       1077.06       1897.77       137.07 o                         
   9  17   9       4871.00       4287.72       252.99 o                         
   1  19   9       1050.34        985.22       100.86 o                         
   3  19   9        947.90       1100.46       114.75 o                         
   5  19   9      16314.87      15323.01       305.80 o                         
   7  19   9      18473.79      16390.62       326.02 o                         
   9  19   9         38.52        283.68       156.55 o                         
   1  21   9      50453.09      54100.21       558.45 o                         
   3  21   9       5006.32       5018.92       203.60 o                         
   5  21   9         17.92        572.01       125.68 o                         
   7  21   9       2721.46       3091.90       213.28 o                         
   1  23   9       1821.83       1990.01       165.61 o                         
   3  23   9       4307.25       4243.79       230.68 o                         
   5  23   9       1910.34       2298.28       195.18 o                         
   7  23   9      12446.84      12762.07       408.79 o                         
   1  25   9      13458.59      14250.33       420.86 o                         
   3  25   9       2670.88       2858.01       199.23 o                         
   5  25   9        513.56        708.85       172.07 o                         
   1  27   9       3001.62       3111.56       220.66 o                         
   3  27   9       1842.90       1691.54       189.09 o                         
   2   0  10      71674.28      79795.02       843.47 o                         
   6   0  10      47626.63      44948.27       606.96 o                         
  10   0  10      11213.49      11343.74       366.23 o                         
   0   2  10     152952.33     119388.37       627.25 o                         
   2   2  10        181.56      11172.65       130.94 o                         
   4   2  10     117565.20     115404.89       724.06 o                         
   6   2  10      11687.48      12413.37       198.53 o                         
   8   2  10       3979.01       4555.43       168.50 o                         
  10   2  10        141.42        644.00       174.11 o                         
  12   2  10        110.60       2058.57       197.70 o                         
   2   4  10      38965.90      24359.31       191.14 o                         
   4   4  10      33779.45      36114.24       255.40 o                         
   6   4  10      39179.53      35088.22       316.02 o                         
   8   4  10      10263.13       7988.20       170.78 o                         
  10   4  10       1750.78       2015.49       151.05 o                         
  12   4  10        397.90        655.97       180.18 o                         
   0   6  10     192162.53     169553.59      1276.37 o                         
   2   6  10       1356.99       6443.50       140.60 o                         
   4   6  10      20901.45      18967.49       184.39 o                         
   6   6  10       5591.32       5005.84       149.00 o                         
   8   6  10      13804.14      14546.27       309.05 o                         
  10   6  10        402.01        453.22       115.46 o                         
  12   6  10       2105.05       1821.43       203.33 o                         
   2   8  10      66375.16      76059.83       491.15 o                         
   4   8  10      13666.75      18318.45       314.91 o                         
   6   8  10      14843.76      17388.05       274.78 o                         
   8   8  10        254.49       1778.01        98.84 o                         
  10   8  10       4114.93       3608.67       254.02 o                         
  12   8  10       2413.35       2254.45       224.38 o                         
   0  10  10      11121.05      11177.43       311.28 o                         
   2  10  10      36460.36      37516.70       291.14 o                         
   4  10  10      68506.55      62375.84       445.32 o                         
   6  10  10      23255.93      20059.13       229.70 o                         
   8  10  10       3596.82       7139.38       232.35 o                         
  10  10  10       1318.64       3210.38       200.97 o                         
  12  10  10       1704.50       2142.49       386.55 o                         
   2  12  10      20113.27      16651.54       189.29 o                         
   4  12  10      18882.30      19257.72       266.78 o                         
   6  12  10       6457.15       5592.55       153.36 o                         
   8  12  10        380.08        869.71       103.10 o                         
  10  12  10       9221.54       7769.48       346.12 o                         
   0  14  10      26985.09      25873.48       385.70 o                         
   2  14  10       3724.16       5746.72       118.29 o                         
   4  14  10      47079.82      45391.32       406.95 o                         
   6  14  10       5623.40       6400.99       181.26 o                         
   8  14  10       6368.08       7654.99       246.22 o                         
  10  14  10       1841.19       1730.27       229.09 o                         
   2  16  10      38680.60      36401.32       347.04 o                         
   4  16  10      25155.98      23011.60       278.01 o                         
   6  16  10       4270.76       3895.29       154.94 o                         
   8  16  10        510.18        675.98       112.74 o                         
  10  16  10       2058.16       1869.84       301.58 o                         
   0  18  10      12572.66      12566.65       322.12 o                         
   2  18  10       7995.59       8055.74       210.31 o                         
   4  18  10      30531.55      30896.35       381.99 o                         
   6  18  10       5856.20       6772.48       232.63 o                         
   8  18  10       3944.91       5177.51       251.47 o                         
  10  18  10       3197.44       2858.27       268.78 o                         
   2  20  10       3035.15       3751.97       169.03 o                         
   4  20  10       7440.68       9837.59       264.79 o                         
   6  20  10       8940.17       7944.05       273.91 o                         
   8  20  10        141.03        378.03       150.30 o                         
   0  22  10      45397.62      43466.53       786.58 o                         
   2  22  10       9682.61      10072.61       303.84 o                         
   4  22  10       8004.12      10159.63       306.56 o                         
   6  22  10        628.52        884.06       146.55 o                         
   8  22  10       7867.42       6482.05       312.13 o                         
   2  24  10       3284.49       6471.59       257.75 o                         
   4  24  10       8537.92       9261.40       324.63 o                         
   6  24  10       3161.86       4910.84       284.48 o                         
   0  26  10      10376.35      11851.94       529.30 o                         
   2  26  10       7596.40       7360.28       308.26 o                         
   4  26  10       5576.65       9385.05       374.66 o                         
   2  28  10       6328.63       7042.56       314.15 o                         
   1   1  11         52.22       8791.66       167.96 o                         
   3   1  11      10781.47       7504.92        97.00 o                         
   5   1  11      14922.02      16570.89       223.99 o                         
   7   1  11       5692.57       6329.61       154.88 o                         
   9   1  11      38792.82      36260.02       425.22 o                         
  11   1  11       1571.38       1497.11       205.02 o                         
   1   3  11      56488.00      59727.60       368.06 o                         
   3   3  11     590243.12     628452.94      3483.37 o                         
   5   3  11       8772.68       9943.60       128.11 o                         
   7   3  11         85.75       2303.08        92.14 o                         
   9   3  11      25544.82      21149.09       342.13 o                         
  11   3  11       2752.80       4469.56       217.93 o                         
   1   5  11     159092.30     134745.47       822.31 o                         
   3   5  11      59395.76      54327.71       440.01 o                         
   5   5  11      64250.80      73282.59       504.47 o                         
   7   5  11      43491.24      37969.73       355.24 o                         
   9   5  11      33870.87      31158.45       397.43 o                         
  11   5  11       5392.60       4479.84       220.88 o                         
   1   7  11        761.18       5792.20       124.11 o                         
   3   7  11     321170.62     376312.78      2015.92 o                         
   5   7  11       8085.42       6721.12       121.03 o                         
   7   7  11      24622.09      21801.80       231.29 o                         
   9   7  11      25317.99      21236.25       347.04 o                         
  11   7  11       2023.82       2538.27       192.69 o                         
   1   9  11       1384.82        548.56        53.58 o                         
   3   9  11      86653.82      80308.13       513.78 o                         
   5   9  11       2500.41       4669.50       156.09 o                         
   7   9  11       2519.38       5307.41       139.48 o                         
   9   9  11       5520.72       6344.71       240.40 o                         
  11   9  11       3189.54       2039.76       213.15 o                         
   1  11  11       8816.35       6007.71       116.52 o                         
   3  11  11     177656.53     187277.08      1257.46 o                         
   5  11  11      21682.33      24090.66       263.85 o                         
   7  11  11       7922.38       9041.97       186.72 o                         
   9  11  11       3387.58       3026.58       176.11 o                         
  11  11  11         20.86        909.59       176.05 o                         
   1  13  11       4062.92      10553.59       158.25 o                         
   3  13  11      27649.98      27166.33       286.05 o                         
   5  13  11       8045.63      10488.11       188.32 o                         
   7  13  11       6128.31       5966.61       193.75 o                         
   9  13  11       9128.60       9413.46       291.57 o                         
  11  13  11       1199.25       1538.80       211.09 o                         
   1  15  11      33780.25      31990.47       291.36 o                         
   3  15  11      17288.86      13127.75       204.21 o                         
   5  15  11       5232.52       5771.60       168.04 o                         
   7  15  11       2117.13       2531.29       165.40 o                         
   9  15  11       1610.68       1071.67       161.06 o                         
  11  15  11       2218.07       2580.03       259.12 o                         
   1  17  11         22.70        496.86        85.04 o                         
   3  17  11      29280.58      31519.27       363.07 o                         
   5  17  11      15414.29      15570.02       258.99 o                         
   7  17  11       6215.76       7346.36       235.53 o                         
   9  17  11      18953.22      16823.80       421.38 o                         
   1  19  11       1162.04       1804.26       120.15 o                         
   3  19  11       2990.76       3870.30       164.63 o                         
   5  19  11       5013.22       5012.96       185.64 o                         
   7  19  11         58.32       1269.03       148.23 o                         
   9  19  11       3612.75       3611.15       270.68 o                         
   1  21  11      23773.17      22889.64       341.87 o                         
   3  21  11       5217.88       5287.31       241.43 o                         
   5  21  11       9747.69       9789.93       306.36 o                         
   7  21  11       2894.06       2389.31       285.58 o                         
   1  23  11       3294.70       2042.01       185.34 o                         
   3  23  11       2505.17       2737.94       186.70 o                         
   5  23  11       7569.08       8007.46       308.57 o                         
   7  23  11       1749.88       2226.82       246.52 o                         
   1  25  11       3889.69       3632.93       218.10 o                         
   3  25  11        225.14        124.63       127.32 o                         
   5  25  11       5744.77       5683.23       298.55 o                         
   1  27  11        614.11        192.22       142.13 o                         
   3  27  11      10262.50       8274.43       334.85 o                         
   0   0  12     329203.53     313395.28      2663.96 o                         
   4   0  12     132930.70     136337.55      1411.50 o                         
   8   0  12       3424.10       6746.55       236.11 o                         
  12   0  12        544.07       1509.18       318.45 o                         
   2   2  12      85327.78     100300.46       672.26 o                         
   4   2  12        286.50       2850.03        65.25 o                         
   6   2  12     140262.67     135863.59       910.62 o                         
   8   2  12       2001.18       2602.03       109.46 o                         
  10   2  12      14869.75      15195.58       479.34 o                         
  12   2  12       1469.00       1972.34       193.45 o                         
   0   4  12    1868718.62    1802441.25     16393.24 o                         
   2   4  12      13771.25      27291.17       225.49 o                         
   4   4  12      91019.01      91197.76       623.55 o                         
   6   4  12      45642.39      41478.15       316.66 o                         
   8   4  12         86.04       5341.75       140.49 o                         
  10   4  12         33.92        773.21       124.50 o                         
  12   4  12        422.95        737.44       178.77 o                         
   2   6  12       3953.58       7907.47       112.89 o                         
   4   6  12        898.98       4715.05        88.37 o                         
   6   6  12     119324.27     112699.03       787.65 o                         
   8   6  12       1962.39       2760.30       117.23 o                         
  10   6  12       9882.88       8644.23       341.68 o                         
  12   6  12       4248.96       3179.88       258.55 o                         
   0   8  12     160018.28     165417.50      1346.44 o                         
   2   8  12        514.97       3483.19        96.54 o                         
   4   8  12      90982.02      86086.91       541.44 o                         
   6   8  12         26.27        942.11        70.30 o                         
   8   8  12        816.66       3252.02       139.95 o                         
  10   8  12       6842.52       7203.64       263.31 o                         
  12   8  12       8164.70       8104.28       443.52 o                         
   2  10  12      25139.16      27361.51       236.66 o                         
   4  10  12       8753.66      10267.16       158.80 o                         
   6  10  12      52964.28      43366.84       385.89 o                         
   8  10  12       2584.20       2875.44       185.52 o                         
  10  10  12       2002.26       2003.43       185.47 o                         
  12  10  12       7969.11       7528.12       400.96 o                         
   0  12  12       2708.02       2958.60       149.31 o                         
   2  12  12       3023.25       3742.42       110.35 o                         
   4  12  12      26581.97      23900.61       262.62 o                         
   6  12  12       3640.71       4676.54       142.94 o                         
   8  12  12       6163.51       4428.77       174.63 o                         
  10  12  12       1241.30       2313.06       215.12 o                         
   2  14  12      19424.10      16100.32       215.65 o                         
   4  14  12        374.90        618.65        76.04 o                         
   6  14  12      34058.38      33835.50       374.67 o                         
   8  14  12        223.13        392.93       103.25 o                         
  10  14  12       2720.36       1629.16       208.39 o                         
   0  16  12      66509.27      62157.20       807.67 o                         
   2  16  12       6969.77       5442.00       166.72 o                         
   4  16  12      17161.70      16799.96       255.38 o                         
   6  16  12          4.77       1097.13       106.83 o                         
   8  16  12       1574.40       1482.64       143.94 o                         
  10  16  12        774.08       1605.19       222.21 o                         
   2  18  12       3435.14       3200.96       145.93 o                         
   4  18  12       1314.80       1859.95       119.39 o                         
   6  18  12      33287.67      32746.11       443.41 o                         
   8  18  12         23.91        349.08       122.60 o                         
  10  18  12       8784.22       7082.58       359.65 o                         
   0  20  12      46271.04      43077.00       661.23 o                         
   2  20  12        388.37        570.06       104.71 o                         
   4  20  12       3117.34       4082.81       178.49 o                         
   6  20  12       3316.03       4420.16       215.37 o                         
   8  20  12       5351.37       5687.44       279.23 o                         
   2  22  12      11225.10      10960.42       356.52 o                         
   4  22  12       3792.60       4620.72       207.11 o                         
   6  22  12      12803.41      12058.20       390.35 o                         
   8  22  12        121.66        639.83       179.00 o                         
   0  24  12       3246.12       3477.44       290.86 o                         
   2  24  12         25.10        320.29       125.07 o                         
   4  24  12       2010.62       4285.82       238.67 o                         
   6  24  12       5089.54       5498.60       274.71 o                         
   2  26  12       7929.77       8650.78       317.34 o                         
   4  26  12       2008.37       2900.64       222.09 o                         
   0  28  12        181.29        344.42       221.65 o                         
   2  28  12        806.61        604.69       275.32 o                         
   1   1  13      18519.46      30288.36       170.88 o                         
   3   1  13     174990.14     181067.12      1034.36 o                         
   5   1  13       8582.05       6663.06       150.39 o                         
   7   1  13       7319.79       5399.37       164.26 o                         
   9   1  13      12819.27      10364.52       266.41 o                         
  11   1  13        590.18        921.52       177.39 o                         
   1   3  13     113357.59     177342.47      1115.45 o                         
   3   3  13       7987.80       7493.60       111.40 o                         
   5   3  13      18189.94      13919.99       142.50 o                         
   7   3  13       8294.91       8777.85       160.27 o                         
   9   3  13       5857.62       4168.30       175.40 o                         
  11   3  13        188.15       3319.47       190.24 o                         
   1   5  13      87723.85      94766.25       671.84 o                         
   3   5  13       7770.14      21293.99       314.02 o                         
   5   5  13      27318.51      27041.58       238.96 o                         
   7   5  13       7093.16       7603.72       152.05 o                         
   9   5  13      26900.77      21757.46       391.46 o                         
  11   5  13       3170.12       4800.18       279.72 o                         
   1   7  13       9384.19       8878.74       105.62 o                         
   3   7  13      36276.66      33523.91       333.91 o                         
   5   7  13      14873.33      16215.13       191.88 o                         
   7   7  13       7425.63       7975.59       154.25 o                         
   9   7  13       4059.27       3862.50       189.51 o                         
  11   7  13        131.52       4375.80       225.09 o                         
   1   9  13       2750.72       1243.27        63.31 o                         
   3   9  13     123574.80     129565.38       829.50 o                         
   5   9  13      19513.19      18810.72       217.28 o                         
   7   9  13      26889.29      22366.77       353.21 o                         
   9   9  13       2332.95       7267.18       269.49 o                         
  11   9  13       3090.86       4289.00       249.00 o                         
   1  11  13      66247.41      60856.72       418.49 o                         
   3  11  13      38138.89      41196.34       395.25 o                         
   5  11  13       4646.81      17117.19       235.47 o                         
   7  11  13        498.63       1094.94       100.63 o                         
   9  11  13       1720.88       1453.28       138.22 o                         
  11  11  13        186.03        457.81       171.32 o                         
   1  13  13        774.52       9821.50       147.38 o                         
   3  13  13      13163.24      12431.11       188.11 o                         
   5  13  13      14480.52      15323.39       236.69 o                         
   7  13  13      20190.88      20174.04       312.58 o                         
   9  13  13       4449.15       4423.64       206.60 o                         
  11  13  13       3763.37       3166.50       257.98 o                         
   1  15  13      32569.81      28272.81       301.54 o                         
   3  15  13      29889.90      31386.06       338.82 o                         
   5  15  13      10245.19      12158.71       239.89 o                         
   7  15  13         11.91        174.33        91.12 o                         
   9  15  13        480.33        450.13       131.06 o                         
  11  15  13        152.68        263.21       365.65 o                         
   1  17  13        666.87       8234.55       206.82 o                         
   3  17  13        131.74        574.15        86.20 o                         
   5  17  13      17663.85      15630.71       264.60 o                         
   7  17  13      13679.60      13568.26       294.82 o                         
   9  17  13      20642.75      19518.73       609.26 o                         
   1  19  13      40363.45      45773.07       471.60 o                         
   3  19  13      10757.72      12147.94       257.12 o                         
   5  19  13       3838.13       6125.66       215.29 o                         
   7  19  13         37.78        589.35       120.85 o                         
   9  19  13         97.78        354.46       162.77 o                         
   1  21  13       1428.60       3028.10       163.13 o                         
   3  21  13       4719.91       5752.73       210.21 o                         
   5  21  13       7165.32       5693.79       238.64 o                         
   7  21  13      12157.41      11842.04       336.17 o                         
   1  23  13      19044.62      17847.40       346.69 o                         
   3  23  13       7871.57       8175.75       280.70 o                         
   5  23  13        446.92        591.74       151.27 o                         
   7  23  13         44.94       1559.28       230.92 o                         
   1  25  13        125.63       1330.39       179.07 o                         
   3  25  13       6438.39       7918.83       299.17 o                         
   5  25  13       5554.15       4687.68       262.32 o                         
   1  27  13       4440.46       4674.23       273.57 o                         
   3  27  13       3725.85       4323.33       260.99 o                         
   2   0  14        137.23       3975.73       120.39 o                         
   6   0  14       8974.35       8624.03       210.48 o                         
  10   0  14        371.69        555.73       156.28 o                         
   0   2  14      34954.57      77335.26       516.11 o                         
   2   2  14      35705.84      26062.00       174.21 o                         
   4   2  14     141402.19     140203.08       775.66 o                         
   6   2  14         76.24        674.50        59.21 o                         
   8   2  14      22089.70      19024.05       275.34 o                         
  10   2  14        235.57        275.61       107.96 o                         
  12   2  14       1765.31       1447.40       221.38 o                         
   2   4  14     381886.34     347013.03      2138.18 o                         
   4   4  14      23119.55      26725.46       247.86 o                         
   6   4  14      12989.93      13479.17       173.31 o                         
   8   4  14       1728.89       5038.39       142.23 o                         
  10   4  14        654.69        537.21       118.77 o                         
  12   4  14       1019.19        813.29       221.12 o                         
   0   6  14      69406.65      65483.98       506.14 o                         
   2   6  14       4804.59      18669.49       167.62 o                         
   4   6  14     107541.55     104152.70       722.92 o                         
   6   6  14         30.68        658.42        56.68 o                         
   8   6  14      69041.99      63348.17       540.84 o                         
  10   6  14       1289.03       1278.09       139.48 o                         
  12   6  14        604.28        742.22       198.25 o                         
   2   8  14     112039.81     106357.80       707.65 o                         
   4   8  14       2323.59       2392.47        67.83 o                         
   6   8  14       4346.56       4974.19       109.35 o                         
   8   8  14      14653.15      13347.32       270.01 o                         
  10   8  14       2841.86       2506.08       245.06 o                         
  12   8  14         28.09        634.31       175.28 o                         
   0  10  14     219801.30     228802.03      2001.67 o                         
   2  10  14       4565.70       7502.73       130.53 o                         
   4  10  14      28372.74      24041.92       259.81 o                         
   6  10  14          7.78        493.61        62.84 o                         
   8  10  14      32481.34      32253.64       429.94 o                         
  10  10  14         87.18       3631.30       214.43 o                         
  12  10  14       1200.96       1229.54       197.04 o                         
   2  12  14       9419.53       8294.24       130.39 o                         
   4  12  14       1567.49       1430.74        86.00 o                         
   6  12  14         95.33       1375.87        91.08 o                         
   8  12  14        599.01       1273.69       117.90 o                         
  10  12  14       7001.48       5631.40       292.77 o                         
   0  14  14      48967.84      55429.52       629.06 o                         
   2  14  14       4756.79       6256.03       176.24 o                         
   4  14  14      34158.01      32031.41       325.26 o                         
   6  14  14       4613.63       4637.02       163.31 o                         
   8  14  14       4384.75       6441.12       230.69 o                         
  10  14  14       1048.89       1913.60       224.21 o                         
   2  16  14      36053.57      34327.54       349.92 o                         
   4  16  14       2800.19       4046.67       142.65 o                         
   6  16  14        524.73        557.59        96.46 o                         
   8  16  14       1584.77       2692.87       168.16 o                         
  10  16  14        552.76        992.11       214.00 o                         
   0  18  14       4768.94       4439.42       237.19 o                         
   2  18  14       1815.44       9355.89       250.38 o                         
   4  18  14      29262.62      26013.29       346.17 o                         
   6  18  14        987.91       1077.13       134.38 o                         
   8  18  14       8442.49       8038.29       275.56 o                         
   2  20  14      41568.39      40372.21       445.61 o                         
   4  20  14       6940.74       8544.03       244.14 o                         
   6  20  14        533.12        672.40       125.22 o                         
   8  20  14        299.94       2265.29       219.84 o                         
   0  22  14       8889.43       7804.00       579.26 o                         
   2  22  14       2679.95       3125.30       192.96 o                         
   4  22  14      14204.68      15113.67       348.79 o                         
   6  22  14        245.73        465.91       140.23 o                         
   8  22  14        450.73        612.63       174.90 o                         
   2  24  14       9621.40       9508.26       310.81 o                         
   4  24  14        544.44        886.02       152.39 o                         
   6  24  14       2018.59       1598.12       194.52 o                         
   0  26  14       7144.68       7251.98       418.86 o                         
   2  26  14       1247.03       1698.42       190.20 o                         
   4  26  14       7024.64       7052.92       314.65 o                         
   1   1  15     110630.12     154657.89       878.55 o                         
   3   1  15      10955.04      11724.81       171.85 o                         
   5   1  15      54733.49      49821.05       413.80 o                         
   7   1  15        110.03        509.04        81.96 o                         
   9   1  15        661.80       3687.27       197.32 o                         
  11   1  15       3074.85       4281.62       232.82 o                         
   1   3  15       7298.55      14014.02       113.78 o                         
   3   3  15       5923.53      12125.06       163.57 o                         
   5   3  15      26510.91      23087.82       180.30 o                         
   7   3  15       2955.44       3269.76       109.28 o                         
   9   3  15       2760.48       3495.20       171.75 o                         
  11   3  15       5648.53       8287.59       399.49 o                         
   1   5  15     295732.22     342302.50      1807.66 o                         
   3   5  15      98989.95      97160.73       621.61 o                         
   5   5  15      72988.41      76524.43       644.38 o                         
   7   5  15      18748.84      15910.80       255.70 o                         
   9   5  15       1028.03       2713.45       135.85 o                         
  11   5  15       8255.41       9464.92       437.90 o                         
   1   7  15     222771.28     208427.69      1115.70 o                         
   3   7  15      42720.27      36494.96       305.43 o                         
   5   7  15        368.59      12740.12       231.33 o                         
   7   7  15        936.50       1527.32        96.57 o                         
   9   7  15        400.12       1202.22       110.10 o                         
  11   7  15       4239.53       4113.27       226.03 o                         
   1   9  15     158857.41     161751.38      1036.32 o                         
   3   9  15       6491.01      14728.95       214.08 o                         
   5   9  15      60471.04      64996.40       466.69 o                         
   7   9  15      26555.15      23664.64       277.48 o                         
   9   9  15      11131.81      10634.17       315.51 o                         
  11   9  15       2834.84       4556.12       257.06 o                         
   1  11  15     100694.23      87583.06       576.50 o                         
   3  11  15      11731.70      11926.42       180.20 o                         
   5  11  15        324.39       4261.52       126.25 o                         
   7  11  15       7768.45       5786.47       176.61 o                         
   9  11  15       1491.16       1351.28       128.11 o                         
  11  11  15         75.18        242.89       156.26 o                         
   1  13  15       3682.32       3376.01       117.41 o                         
   3  13  15      11224.83      10293.81       168.18 o                         
   5  13  15      16393.41      16717.24       269.67 o                         
   7  13  15      11567.01      13955.33       386.42 o                         
   9  13  15       3727.53       4176.51       208.52 o                         
  11  13  15       1389.83       1608.10       238.36 o                         
   1  15  15      55493.09      50860.61       442.91 o                         
   3  15  15      17191.50      14018.90       201.85 o                         
   5  15  15       6216.08       7434.02       190.55 o                         
   7  15  15        344.54        361.67       102.62 o                         
   9  15  15       2930.23       3334.52       196.69 o                         
   1  17  15       2318.70       5053.00       161.01 o                         
   3  17  15       4664.81       3958.35       148.72 o                         
   5  17  15      14481.56      13339.75       289.76 o                         
   7  17  15       8181.93       8606.27       260.30 o                         
   9  17  15        555.55       1111.60       181.74 o                         
   1  19  15      52418.18      49404.72       509.22 o                         
   3  19  15      27277.01      30157.67       382.43 o                         
   5  19  15      11445.86      11737.96       338.21 o                         
   7  19  15        668.45       1201.76       136.66 o                         
   9  19  15        967.65        914.82       216.69 o                         
   1  21  15       6438.36       8483.47       243.02 o                         
   3  21  15       4804.40       3729.48       182.03 o                         
   5  21  15       5789.01       5172.55       222.69 o                         
   7  21  15        735.68       1391.88       157.37 o                         
   1  23  15      20546.56      20827.12       373.99 o                         
   3  23  15       4976.71       5585.53       236.67 o                         
   5  23  15         35.92        225.71       133.11 o                         
   7  23  15        828.60        783.66       172.89 o                         
   1  25  15       2607.34       5420.77       262.72 o                         
   3  25  15       5582.25       5131.98       258.46 o                         
   5  25  15       3931.16       4149.44       251.00 o                         
   1  27  15      10984.51      12656.13       403.97 o                         
   3  27  15       1068.79       1337.72       226.77 o                         
   0   0  16     136649.09     242082.69      2584.56 o                         
   4   0  16     340687.75     356404.31      6623.98 o                         
   8   0  16       9579.27      22732.59       550.63 o                         
  12   0  16        622.40       1138.18       261.37 o                         
   2   2  16      42202.11      38268.26       359.00 o                         
   4   2  16       3791.10       9283.52       184.89 o                         
   6   2  16      20933.40      21603.54       252.62 o                         
   8   2  16       2333.55       1563.73       103.04 o                         
  10   2  16      15245.26      18934.04       487.18 o                         
  12   2  16        284.08        234.77       148.64 o                         
   0   4  16     338323.00     299376.28      2017.23 o                         
   2   4  16      17951.10      11494.17       110.27 o                         
   4   4  16     115808.68     119365.73       756.61 o                         
   6   4  16         42.80        707.01        67.49 o                         
   8   4  16       9234.35      19716.44       310.17 o                         
  10   4  16       1625.20       1869.68       160.22 o                         
  12   4  16       1724.02       2102.68       234.60 o                         
   2   6  16     223499.64     217925.84      1265.28 o                         
   4   6  16      30637.66      29739.48       299.07 o                         
   6   6  16      23656.58      24367.77       315.71 o                         
   8   6  16       6537.64       5979.87       204.99 o                         
  10   6  16       6108.41      10077.39       304.36 o                         
  12   6  16       6281.45       7355.35       365.08 o                         
   0   8  16     554844.38     631603.31      5396.30 o                         
   2   8  16       3217.83       3462.22        97.78 o                         
   4   8  16      18384.92      16763.40       183.39 o                         
   6   8  16      39711.91      33661.44       330.07 o                         
   8   8  16      18422.28      20806.47       450.90 o                         
  10   8  16       1087.56       1115.53       160.88 o                         
  12   8  16        237.09       1218.25       217.76 o                         
   2  10  16      25746.46      24530.52       264.12 o                         
   4  10  16       3175.20       4384.83       118.05 o                         
   6  10  16       3713.43       3047.13       100.37 o                         
   8  10  16       2014.99       2896.06       154.21 o                         
  10  10  16       5162.55       4584.95       234.16 o                         
  12  10  16       2617.80       3194.49       262.14 o                         
   0  12  16     249032.97     271877.00      2210.20 o                         
   2  12  16        219.36        484.98        65.69 o                         
   4  12  16       7589.39       9619.77       170.13 o                         
   6  12  16         52.19        335.39        69.39 o                         
   8  12  16       9348.56       8709.77       234.12 o                         
  10  12  16       5175.67       4762.91       262.32 o                         
   2  14  16      12282.98      14037.90       204.39 o                         
   4  14  16        878.29       3221.10       123.27 o                         
   6  14  16       2211.18       3187.19       145.77 o                         
   8  14  16        677.88        595.45       111.45 o                         
  10  14  16        320.96       1191.35       205.70 o                         
   0  16  16      46014.08      44557.55       659.49 o                         
   2  16  16       3321.58       5146.35       156.84 o                         
   4  16  16      31049.75      33829.42       380.09 o                         
   6  16  16       1696.38       1340.79       116.24 o                         
   8  16  16        705.47       2066.41       157.38 o                         
  10  16  16       2649.63       2346.98       251.22 o                         
   2  18  16      16571.66      16451.95       325.42 o                         
   4  18  16       2857.70       5198.75       184.23 o                         
   6  18  16       8552.60       7572.65       241.97 o                         
   8  18  16        557.18       1473.19       150.48 o                         
   0  20  16      52359.73      49164.77       724.45 o                         
   2  20  16       4348.65       6424.20       219.11 o                         
   4  20  16      36321.66      38207.58       517.12 o                         
   6  20  16       3901.36       4617.80       212.61 o                         
   8  20  16        129.15        949.01       164.08 o                         
   2  22  16      14209.21      16420.85       316.94 o                         
   4  22  16       3782.28       4115.68       245.37 o                         
   6  22  16       1585.46       1630.82       172.97 o                         
   8  22  16         99.29         82.28       217.07 o                         
   0  24  16       4523.75       4324.36       311.39 o                         
   2  24  16        437.40        368.15       132.21 o                         
   4  24  16       8530.42      10730.44       389.44 o                         
   6  24  16       3439.63       3960.02       254.67 o                         
   2  26  16      14332.79      15289.97       408.95 o                         
   4  26  16        525.85        466.41       163.54 o                         
   0  28  16       4823.53       3990.37       357.67 o                         
   1   1  17      19663.62      39511.81       212.59 o                         
   3   1  17      39404.50      40829.55       269.81 o                         
   5   1  17       1518.09       1362.16        78.62 o                         
   7   1  17       7073.72       4601.00       164.78 o                         
   9   1  17       7204.17       6592.19       174.78 o                         
  11   1  17        211.85        165.01       135.02 o                         
   1   3  17     172556.48     215463.14      1041.55 o                         
   3   3  17      88189.02      83663.24       506.12 o                         
   5   3  17         80.27        525.70        40.88 o                         
   7   3  17       3306.27       3424.67       141.96 o                         
   9   3  17       8542.13       6304.97       256.45 o                         
  11   3  17        275.65        985.05       171.67 o                         
   1   5  17        495.40       7851.48       125.95 o                         
   3   5  17     217027.16     197750.83      1108.77 o                         
   5   5  17       4718.03       4599.55       115.50 o                         
   7   5  17       3453.01       3227.91       111.01 o                         
   9   5  17      17124.42      14348.67       308.32 o                         
  11   5  17         34.78        355.58       123.44 o                         
   1   7  17      71161.07      61367.52       383.75 o                         
   3   7  17     201627.81     208614.95      1302.62 o                         
   5   7  17       4222.57       9112.97       215.51 o                         
   7   7  17      16642.58      13377.72       224.53 o                         
   9   7  17      14768.67      13666.35       325.12 o                         
  11   7  17       2574.24       2668.60       192.04 o                         
   1   9  17      12737.99      10952.59       142.02 o                         
   3   9  17      59123.20      61386.70       496.89 o                         
   5   9  17         90.70        653.83        79.81 o                         
   7   9  17      10557.69      13695.61       270.42 o                         
   9   9  17      17416.16      16073.66       423.85 o                         
  11   9  17        242.63        472.52       137.89 o                         
   1  11  17       9957.26      10048.33       160.80 o                         
   3  11  17      55241.91      55756.83       463.15 o                         
   5  11  17      13966.50      12637.53       206.03 o                         
   7  11  17        926.50       1300.88       104.33 o                         
   9  11  17       6155.23       6096.02       217.10 o                         
  11  11  17        103.15        336.81       183.03 o                         
   1  13  17      13940.29      12135.87       197.19 o                         
   3  13  17      33359.32      31520.12       310.56 o                         
   5  13  17       5134.45       5564.09       159.07 o                         
   7  13  17        277.23       1277.13       111.15 o                         
   9  13  17       3304.91       4563.65       212.28 o                         
  11  13  17         70.02         84.79       169.12 o                         
   1  15  17         92.49       2069.64       107.59 o                         
   3  15  17      35338.93      33462.17       319.63 o                         
   5  15  17       3143.42       5812.53       167.95 o                         
   7  15  17        553.41       1758.65       134.43 o                         
   9  15  17       4629.45       4467.68       216.38 o                         
   1  17  17       1519.71       3191.29       138.93 o                         
   3  17  17      25333.83      26200.27       327.27 o                         
   5  17  17       8722.63       8139.76       219.92 o                         
   7  17  17       3268.92       4081.72       194.65 o                         
   9  17  17      11312.12       9773.11       355.24 o                         
   1  19  17      21349.20      23705.97       324.42 o                         
   3  19  17      16999.87      16831.89       282.78 o                         
   5  19  17       2250.96       2630.56       163.20 o                         
   7  19  17        695.92       1059.06       136.60 o                         
   9  19  17       2996.62       2877.35       303.14 o                         
   1  21  17      13793.12      14033.36       306.17 o                         
   3  21  17      15045.95      12754.95       363.31 o                         
   5  21  17       5587.59       4845.74       220.39 o                         
   7  21  17         29.63        866.77       144.36 o                         
   1  23  17       4139.46       5385.54       230.57 o                         
   3  23  17       1639.88       1520.52       155.82 o                         
   5  23  17       7974.74       7640.33       291.10 o                         
   7  23  17        256.77        917.65       170.83 o                         
   1  25  17       5086.35       4760.30       238.32 o                         
   3  25  17       1147.29        887.72       163.62 o                         
   5  25  17       3484.68       3627.63       239.99 o                         
   1  27  17       3677.35       4928.92       269.36 o                         
   3  27  17       2261.81       2731.04       235.34 o                         
   2   0  18        405.00       9232.83       337.81 o                         
   6   0  18      29060.24      36708.02       828.80 o                         
  10   0  18        392.65       1439.82       254.95 o                         
   0   2  18      73650.09      38837.41       308.87 o                         
   2   2  18        276.82       1137.16        39.55 o                         
   4   2  18      52131.89      52419.23       382.50 o                         
   6   2  18      14139.66      15178.04       226.82 o                         
   8   2  18      34017.28      30140.84       368.65 o                         
  10   2  18         16.56        665.53       126.91 o                         
  12   2  18       3330.88       3588.32       240.26 o                         
   2   4  18       6219.84       2896.72        77.09 o                         
   4   4  18      32335.43      33633.44       268.48 o                         
   6   4  18      26433.57      28652.62       275.91 o                         
   8   4  18        323.05        535.77        85.30 o                         
  10   4  18        439.86       1134.89       137.53 o                         
  12   4  18       1003.50       1774.53       191.94 o                         
   0   6  18     456207.50     489586.25      4549.72 o                         
   2   6  18      54365.45      49974.24       310.02 o                         
   4   6  18     106394.22      96481.65       639.06 o                         
   6   6  18       5479.49       8125.53       152.15 o                         
   8   6  18        986.83       4897.12       201.42 o                         
  10   6  18        287.39       1077.15       134.57 o                         
  12   6  18       4578.24       5547.65       337.11 o                         
   2   8  18       7267.08       7496.10       134.65 o                         
   4   8  18      34237.40      32804.96       331.30 o                         
   6   8  18     126142.71     111645.86       787.05 o                         
   8   8  18        205.32        919.16       115.03 o                         
  10   8  18       1801.15       2429.17       181.01 o                         
  12   8  18        674.72       1065.42       232.50 o                         
   0  10  18     111931.98     109132.80       952.27 o                         
   2  10  18       9007.62       9162.08       175.04 o                         
   4  10  18       4576.17       3913.11       116.94 o                         
   6  10  18        438.87       1423.59       101.43 o                         
   8  10  18       7527.81       6800.00       215.18 o                         
  10  10  18       3129.36       3785.77       217.79 o                         
  12  10  18       4186.09       3088.16      1871.59 o                         
   2  12  18      40115.56      39231.14       356.10 o                         
   4  12  18       8944.30      12837.01       203.34 o                         
   6  12  18      24931.68      21425.15       299.88 o                         
   8  12  18         32.64        412.06        99.84 o                         
  10  12  18        367.52        434.70       148.36 o                         
   0  14  18      19026.65      21483.44       359.59 o                         
   2  14  18       4697.51       4709.13       143.96 o                         
   4  14  18      13379.57      13858.55       260.41 o                         
   6  14  18       8737.33       9659.85       226.59 o                         
   8  14  18        233.32        787.82       131.70 o                         
  10  14  18       5366.70       5304.05       314.55 o                         
   2  16  18       1082.94       2856.52       134.22 o                         
   4  16  18       2660.11       4928.46       167.97 o                         
   6  16  18      36224.57      35470.39       421.51 o                         
   8  16  18        688.51       1083.56       137.78 o                         
  10  16  18       1587.74       1149.28       205.23 o                         
   0  18  18     100674.10      88115.45       993.86 o                         
   2  18  18        960.29       2753.75       148.65 o                         
   4  18  18       1358.10       2668.06       143.01 o                         
   6  18  18      10486.64      10141.48       277.30 o                         
   8  18  18       8684.06       7808.30       280.05 o                         
   2  20  18      22375.61      22199.46       443.37 o                         
   4  20  18       2334.02       2997.94       167.94 o                         
   6  20  18      19834.03      17759.26       344.53 o                         
   8  20  18       1070.05       2058.70       190.96 o                         
   0  22  18      21257.95      19029.42       469.11 o                         
   2  22  18        434.81        230.02       107.20 o                         
   4  22  18       4392.52       8415.78       288.17 o                         
   6  22  18       2945.49       3912.66       223.02 o                         
   2  24  18       3235.69       4559.41       227.14 o                         
   4  24  18       3210.77       3783.21       239.22 o                         
   6  24  18       7422.10       8813.00       352.97 o                         
   0  26  18       7153.82       5865.39       476.72 o                         
   2  26  18       2465.56       2823.54       213.03 o                         
   4  26  18       9291.97      11008.28       380.01 o                         
   1   1  19      44019.75      69842.84       371.54 o                         
   3   1  19      25454.07      34143.08       244.44 o                         
   5   1  19        208.27       3206.43        94.69 o                         
   7   1  19      41891.46      45847.12       472.21 o                         
   9   1  19       1653.37       2715.74       138.70 o                         
  11   1  19       2905.33       3374.57       243.32 o                         
   1   3  19     124892.30     133067.25       710.66 o                         
   3   3  19       2786.26       9109.31       137.42 o                         
   5   3  19      53436.73      46043.84       357.10 o                         
   7   3  19      31542.75      32712.60       331.48 o                         
   9   3  19        777.48       3235.78       139.68 o                         
  11   3  19       1775.25       3830.91       238.27 o                         
   1   5  19      84091.40      83316.92       474.16 o                         
   3   5  19       1177.18       1185.11        65.09 o                         
   5   5  19      80070.06      87314.02       720.47 o                         
   7   5  19        710.82        762.49        58.96 o                         
   9   5  19        575.12       3178.62       161.83 o                         
  11   5  19       9203.70       7700.33       299.17 o                         
   1   7  19      96147.84     103968.67       709.43 o                         
   3   7  19       1006.60       8367.42       124.19 o                         
   5   7  19     230464.16     200278.00      1317.79 o                         
   7   7  19      39998.29      37284.75       374.04 o                         
   9   7  19       9327.34       8872.88       273.21 o                         
  11   7  19       1218.45       1890.05       208.98 o                         
   1   9  19      53442.75      46040.77       346.40 o                         
   3   9  19       2212.20       2188.07        88.83 o                         
   5   9  19      60090.98      66368.24       513.43 o                         
   7   9  19        907.29       3410.31       134.02 o                         
   9   9  19        118.03        198.76        93.41 o                         
  11   9  19       3938.31       4181.53       308.08 o                         
   1  11  19        102.40       1507.92        69.35 o                         
   3  11  19        115.99       1432.98        85.44 o                         
   5  11  19     100102.37     102937.26       761.69 o                         
   7  11  19      25850.92      24536.65       339.20 o                         
   9  11  19       1140.03       1288.06       139.86 o                         
  11  11  19       2182.47       2206.55       218.03 o                         
   1  13  19      66132.35      60273.87       471.88 o                         
   3  13  19       7418.77       6345.96       161.12 o                         
   5  13  19       6998.23       7701.17       174.50 o                         
   7  13  19        116.71        278.50        95.13 o                         
   9  13  19       1921.74       1731.81       154.27 o                         
  11  13  19        181.94        419.09       173.51 o                         
   1  15  19       3855.44       8553.11       225.59 o                         
   3  15  19       1371.77       2035.39       111.15 o                         
   5  15  19      42775.71      36850.96       452.26 o                         
   7  15  19      17990.59      19974.41       469.38 o                         
   9  15  19       2407.24       2612.69       179.17 o                         
   1  17  19      56706.20      57378.72       517.85 o                         
   3  17  19        320.21       1492.17       108.92 o                         
   5  17  19       1599.31       3987.70       168.96 o                         
   7  17  19      19607.07      17941.68       339.09 o                         
   9  17  19        142.93        546.67       143.49 o                         
   1  19  19       5548.68       6035.40       200.54 o                         
   3  19  19       3820.49       4013.78       172.79 o                         
   5  19  19       5473.18       5231.44       214.86 o                         
   7  19  19      26934.92      23459.72       432.23 o                         
   9  19  19       3141.56       3006.20       241.02 o                         
   1  21  19      36505.83      34871.79       523.51 o                         
   3  21  19       8317.31       7878.26       254.46 o                         
   5  21  19        217.14       2195.44       168.25 o                         
   7  21  19       6380.61       7679.93       311.90 o                         
   1  23  19        234.96       2045.89       160.79 o                         
   3  23  19       1677.91        821.10       132.01 o                         
   5  23  19       1141.09       1265.77       164.40 o                         
   7  23  19      22544.67      20283.92       539.87 o                         
   1  25  19       5065.76       5409.26       249.31 o                         
   3  25  19       4060.70       4713.47       259.04 o                         
   5  25  19       1534.86       1940.56       204.64 o                         
   1  27  19        477.37        834.98       162.23 o                         
   3  27  19        114.34        -38.31       144.87 o                         
   0   0  20       5223.62        973.91       124.63 o                         
   4   0  20      45205.81      46980.89       485.49 o                         
   8   0  20     203074.66     185276.22      1658.62 o                         
  12   0  20        293.18        378.02       231.14 o                         
   2   2  20      65660.22      56515.72       388.53 o                         
   4   2  20      21002.71      27237.44       281.33 o                         
   6   2  20        901.14       1332.61        76.14 o                         
   8   2  20       2375.27       3000.82       116.45 o                         
  10   2  20      13237.85      14349.80       371.18 o                         
  12   2  20          7.07        358.01       154.89 o                         
   0   4  20       5933.16       2637.36        81.96 o                         
   2   4  20       7417.38       9468.76       102.49 o                         
   4   4  20      94816.73      94948.05       648.81 o                         
   6   4  20      12333.37      10259.67       145.19 o                         
   8   4  20     128187.30     121151.11       925.27 o                         
  10   4  20       1033.45       1257.03       135.31 o                         
  12   4  20       1826.66       1553.54       210.06 o                         
   2   6  20     179872.94     171085.33       967.54 o                         
   4   6  20         27.46       3372.15       100.26 o                         
   6   6  20       1629.19       1739.69        89.58 o                         
   8   6  20       1826.36       4383.43       158.40 o                         
  10   6  20       1870.70       2696.09       175.83 o                         
  12   6  20        200.31       1184.65       199.05 o                         
   0   8  20       9962.08      17007.98       242.51 o                         
   2   8  20       9804.20       9361.82       122.20 o                         
   4   8  20     116263.56     104336.91       680.60 o                         
   6   8  20        816.41       2339.37       107.48 o                         
   8   8  20      91255.88      74002.19       703.68 o                         
  10   8  20        695.45       1808.10       173.03 o                         
  12   8  20       1386.06       1321.97       217.37 o                         
   2  10  20      35490.21      32118.60       365.78 o                         
   4  10  20       6565.64       8469.20       190.31 o                         
   6  10  20       5051.40       5863.88       168.48 o                         
   8  10  20        204.84       2159.00       142.58 o                         
  10  10  20      13433.66      10385.37       321.64 o                         
   0  12  20      22496.24      18955.22       329.44 o                         
   2  12  20         62.58        648.52        71.14 o                         
   4  12  20      41596.00      40794.08       388.60 o                         
   6  12  20        592.99       1007.60        93.98 o                         
   8  12  20       5739.59       5430.57       205.73 o                         
  10  12  20        359.54        897.54       167.05 o                         
   2  14  20      37362.36      35960.12       341.05 o                         
   4  14  20      10655.86       9508.41       201.91 o                         
   6  14  20       1130.43       1283.29       117.17 o                         
   8  14  20        176.92       1579.58       152.39 o                         
  10  14  20       8438.39       7764.23       332.00 o                         
   0  16  20      10024.29      14752.61       359.69 o                         
   2  16  20      23679.42      26591.17       311.04 o                         
   4  16  20       7039.67       8922.08       221.98 o                         
   6  16  20       1182.00       1566.85       124.95 o                         
   8  16  20      27502.18      24808.45       406.51 o                         
  10  16  20        207.97        543.81       184.71 o                         
   2  18  20      62310.27      52992.93       524.56 o                         
   4  18  20        465.73        416.48        94.52 o                         
   6  18  20       5316.33       4351.90       191.47 o                         
   8  18  20        844.92       1086.95       155.10 o                         
   0  20  20      18548.47      15174.66       404.56 o                         
   2  20  20         79.41        656.17       108.52 o                         
   4  20  20      11041.00      10994.86       331.76 o                         
   6  20  20       1722.31       2389.50       169.95 o                         
   8  20  20      14811.38      15881.74       507.06 o                         
   2  22  20       9264.11      10423.65       319.50 o                         
   4  22  20        102.75        231.67       118.83 o                         
   6  22  20       6279.11       5471.66       246.29 o                         
   0  24  20       8369.93       6403.75       440.90 o                         
   2  24  20         11.93        525.27       130.46 o                         
   4  24  20       9269.08      11390.27       376.65 o                         
   6  24  20       1693.16       1982.31       207.03 o                         
   2  26  20        273.24        197.91       138.00 o                         
   4  26  20       2474.57       3314.51       240.35 o                         
   1   1  21      98791.62     126884.30       721.28 o                         
   3   1  21       8010.55      12272.44       185.84 o                         
   5   1  21      20965.72      16590.43       182.45 o                         
   7   1  21       4936.46       4793.70       126.10 o                         
   9   1  21       7413.06       6792.09       182.28 o                         
  11   1  21        701.84       1976.04       225.37 o                         
   1   3  21      13634.30      16098.50       135.79 o                         
   3   3  21      11681.62      16196.41       180.21 o                         
   5   3  21      29434.01      27754.46       281.45 o                         
   7   3  21       8528.78       9238.68       205.21 o                         
   9   3  21       5184.21       3613.51       199.02 o                         
  11   3  21       4415.50       4909.33       272.00 o                         
   1   5  21     213191.44     230959.67      1351.00 o                         
   3   5  21      74232.16      53678.72       417.30 o                         
   5   5  21      41078.01      37338.64       364.31 o                         
   7   5  21       6251.53       6468.47       142.49 o                         
   9   5  21       1361.61       3523.94       151.64 o                         
  11   5  21       1199.83       3372.41       214.46 o                         
   1   7  21     116274.55     103930.05       580.14 o                         
   3   7  21       4583.16       8616.17       130.04 o                         
   5   7  21      51086.75      53241.52       436.10 o                         
   7   7  21      33756.90      27884.91       318.28 o                         
   9   7  21       2047.30       2610.70       154.65 o                         
  11   7  21       6864.16       6317.08       271.57 o                         
   1   9  21      66046.77      65271.20       419.98 o                         
   3   9  21        538.18       3172.90       122.14 o                         
   5   9  21      26740.39      30227.22       302.01 o                         
   7   9  21      18565.89      15573.09       270.03 o                         
   9   9  21         96.52        724.24       105.11 o                         
  11   9  21        213.75       1061.18       161.00 o                         
   1  11  21       3596.09       5104.01       109.06 o                         
   3  11  21        393.88       1091.42        76.71 o                         
   5  11  21      38434.99      36261.34       367.11 o                         
   7  11  21       4697.83       5921.93       209.94 o                         
   9  11  21       7342.09       6637.62       231.08 o                         
  11  11  21       5042.58       4623.76       274.99 o                         
   1  13  21      58773.43      51552.00       450.96 o                         
   3  13  21       6221.20       5339.31       152.99 o                         
   5  13  21       9156.42       9445.66       219.38 o                         
   7  13  21       2437.27       4161.74       176.63 o                         
   9  13  21       4818.19       5392.06       244.59 o                         
  11  13  21         34.77        124.72       173.10 o                         
   1  15  21        150.93       3726.78       138.52 o                         
   3  15  21         83.12        883.60        85.59 o                         
   5  15  21      17066.88      15861.05       276.08 o                         
   7  15  21      33438.10      30491.74       392.84 o                         
   9  15  21      10391.23       9507.50       297.76 o                         
   1  17  21      29030.48      29715.67       331.22 o                         
   3  17  21      13548.14      13826.25       267.95 o                         
   5  17  21       2811.80       2608.42       149.03 o                         
   7  17  21        301.22       1266.40       133.20 o                         
   9  17  21       5412.41       5574.74       257.33 o                         
   1  19  21      12683.68      14382.09       265.55 o                         
   3  19  21       2168.52       2479.47       144.47 o                         
   5  19  21      21740.28      19966.95       358.48 o                         
   7  19  21      32368.46      27236.92       428.95 o                         
   9  19  21       1365.53       1383.35       210.49 o                         
   1  21  21      33261.84      30644.99       396.80 o                         
   3  21  21       5639.97       5318.34       208.30 o                         
   5  21  21        447.41       1800.60       158.00 o                         
   7  21  21         59.21        257.73       134.15 o                         
   1  23  21        141.53        901.51       146.27 o                         
   3  23  21       1195.62       1046.16       148.99 o                         
   5  23  21      13349.55      11088.32       342.73 o                         
   7  23  21       8550.49       7651.81       313.84 o                         
   1  25  21      10450.87      11115.46       342.28 o                         
   3  25  21       3294.53       3133.29       244.59 o                         
   5  25  21        734.60       1090.32       174.87 o                         
   1  27  21         41.38       1040.95       169.33 o                         
   3  27  21        740.68        805.84       182.40 o                         
   2   0  22       5561.57       3849.11        90.91 o                         
   6   0  22      84018.11      80990.02       784.43 o                         
  10   0  22      13246.97      15662.95       508.52 o                         
   0   2  22     259674.72     217609.25      1808.84 o                         
   2   2  22       1874.14       3358.27       103.76 o                         
   4   2  22      27218.10      25224.25       209.00 o                         
   6   2  22      17372.31      16384.46       196.09 o                         
   8   2  22      14975.28      16310.43       270.82 o                         
  10   2  22        817.77       1163.59       149.46 o                         
  12   2  22        541.35        588.99       170.99 o                         
   2   4  22      58409.34      57750.10       491.26 o                         
   4   4  22      33257.41      40759.88       324.16 o                         
   6   4  22      34017.00      34243.96       285.16 o                         
   8   4  22        332.60       1858.99       115.03 o                         
  10   4  22      16603.96      16200.31       389.90 o                         
  12   4  22        729.93       1274.42       192.12 o                         
   0   6  22     220156.33     231414.53      1937.15 o                         
   2   6  22     100598.86     123581.42       702.94 o                         
   4   6  22     120874.88     112659.62       715.58 o                         
   6   6  22       3855.53       4983.53       163.98 o                         
   8   6  22        560.31       5164.19       175.76 o                         
  10   6  22       1111.00       2523.52       201.77 o                         
  12   6  22       1183.62       2023.27       213.44 o                         
   2   8  22      39618.36      40014.56       284.74 o                         
   4   8  22      36457.36      36028.79       302.58 o                         
   6   8  22      20715.02      19075.29       286.49 o                         
   8   8  22       6542.59       7371.37       233.82 o                         
  10   8  22       9252.09       8299.29       307.19 o                         
  12   8  22       6256.13       4651.25       302.29 o                         
   0  10  22     113715.53     110046.34      1036.10 o                         
   2  10  22       6300.41       9638.91       189.56 o                         
   4  10  22      58370.41      54941.07       427.42 o                         
   6  10  22      14918.62      15649.96       278.28 o                         
   8  10  22      10048.35      10673.10       252.28 o                         
  10  10  22       4133.37       3122.37       259.54 o                         
   2  12  22      39728.86      34279.24       343.65 o                         
   4  12  22      10147.40       9409.63       204.76 o                         
   6  12  22       1959.22       3849.67       150.70 o                         
   8  12  22        695.27       1183.43       123.81 o                         
  10  12  22        545.96        611.62       149.17 o                         
   0  14  22      37517.04      45889.51       564.14 o                         
   2  14  22       2900.85       4514.82       149.27 o                         
   4  14  22      34358.59      33097.51       339.82 o                         
   6  14  22       8482.14       8363.29       229.12 o                         
   8  14  22       1202.65       3074.18       207.12 o                         
  10  14  22       8392.81       9078.14       344.00 o                         
   2  16  22       4314.94       4500.62       175.51 o                         
   4  16  22        514.60       1995.37       116.12 o                         
   6  16  22        539.97       1486.63       126.77 o                         
   8  16  22         71.88       1619.52       159.68 o                         
  10  16  22       1724.51       1402.41       213.55 o                         
   0  18  22      58548.98      54879.92       692.71 o                         
   2  18  22       1123.84       3287.41       158.34 o                         
   4  18  22      42013.34      36809.47       598.33 o                         
   6  18  22       7565.25       8120.64       250.69 o                         
   8  18  22       1488.97       1742.77       183.21 o                         
   2  20  22      28849.31      28419.93       431.00 o                         
   4  20  22       8050.71       8685.59       266.64 o                         
   6  20  22       1123.11       1078.04       143.50 o                         
   8  20  22       3375.33       3857.80       236.50 o                         
   0  22  22      11107.93      12675.02       429.77 o                         
   2  22  22       2084.47       3011.09       168.04 o                         
   4  22  22      18594.93      21713.98       378.32 o                         
   6  22  22       3502.41       3454.18       211.54 o                         
   2  24  22      13504.07      13222.42       349.50 o                         
   4  24  22        451.94        759.18       158.73 o                         
   6  24  22       5087.34       5805.66       276.94 o                         
   0  26  22       2928.82       2504.87       285.78 o                         
   2  26  22        445.87        598.81       167.26 o                         
   4  26  22        202.37        465.73       162.25 o                         
   1   1  23       5547.95       4217.86        55.48 o                         
   3   1  23     174351.52     171913.34       926.83 o                         
   5   1  23      13225.34      17119.00       225.54 o                         
   7   1  23       2572.63       4160.32       140.05 o                         
   9   1  23      28868.57      30237.96       424.23 o                         
  11   1  23       1513.54       1527.06       191.06 o                         
   1   3  23       5720.29      11956.87       162.78 o                         
   3   3  23     209353.05     227993.42      1307.47 o                         
   5   3  23       9733.11       8221.45       173.78 o                         
   7   3  23       7712.14       8694.10       212.22 o                         
   9   3  23      19355.74      20740.20       329.90 o                         
  11   3  23        429.15        625.92       149.40 o                         
   1   5  23     106533.19     101135.62       679.53 o                         
   3   5  23     124020.52     136195.47       813.10 o                         
   5   5  23         12.00        763.28        63.37 o                         
   7   5  23       1509.95       1822.12        88.43 o                         
   9   5  23      26432.91      24854.45       368.68 o                         
  11   5  23       4116.03       3864.80       239.88 o                         
   1   7  23      45731.87      52150.99       346.35 o                         
   3   7  23     378563.62     367492.25      2460.14 o                         
   5   7  23       3264.39       8086.06       161.18 o                         
   7   7  23       4459.89       3862.34       131.56 o                         
   9   7  23       8395.24       9928.13       251.23 o                         
  11   7  23          0.64        103.61       134.07 o                         
   1   9  23       8408.79      14750.74       172.38 o                         
   3   9  23     174879.66     191245.09      1396.69 o                         
   5   9  23        286.79       3813.33       121.78 o                         
   7   9  23       9067.45      10792.66       266.38 o                         
   9   9  23       8911.17      10213.81       296.32 o                         
  11   9  23        164.59       1584.33       181.11 o                         
   1  11  23      25177.77      28318.87       246.44 o                         
   3  11  23      66355.59      70209.00       541.47 o                         
   5  11  23      12664.40      14799.80       276.81 o                         
   7  11  23       6954.64       6464.62       187.19 o                         
   9  11  23       6230.72       8370.25       258.53 o                         
  11  11  23        104.60        635.58       156.13 o                         
   1  13  23       2342.21       4195.34       138.37 o                         
   3  13  23     141147.33     131578.31       919.25 o                         
   5  13  23        343.60       1046.14       112.50 o                         
   7  13  23       6115.79       9262.01       231.20 o                         
   9  13  23        346.00        935.75       134.28 o                         
  11  13  23        529.08        640.50       185.91 o                         
   1  15  23        483.67        404.27        71.62 o                         
   3  15  23      10679.54      10294.53       215.08 o                         
   5  15  23       1078.72       4895.21       217.58 o                         
   7  15  23       1736.28       2664.59       149.65 o                         
   9  15  23      19045.06      17893.09       416.13 o                         
   1  17  23      26563.27      28542.63       330.22 o                         
   3  17  23      30487.76      28055.62       413.90 o                         
   5  17  23       8974.24       9894.84       257.98 o                         
   7  17  23       6045.38       8011.27       261.42 o                         
   9  17  23       2809.69       2524.91       194.58 o                         
   1  19  23      14403.17      13811.61       311.47 o                         
   3  19  23      22928.32      22126.15       336.28 o                         
   5  19  23       5801.75       5532.06       219.49 o                         
   7  19  23       4901.47       5929.01       249.36 o                         
   9  19  23       4505.33       3965.99       283.21 o                         
   1  21  23       8873.89       8107.89       294.84 o                         
   3  21  23      13976.17      13672.01       329.07 o                         
   5  21  23       7488.52       8746.08       287.74 o                         
   7  21  23         63.73        418.13       139.85 o                         
   1  23  23       3944.41       2751.70       176.86 o                         
   3  23  23      19696.90      16358.83       369.03 o                         
   5  23  23       2877.26       2656.19       203.93 o                         
   7  23  23       2233.18       2049.29       206.37 o                         
   1  25  23       2888.90       2914.90       203.43 o                         
   3  25  23       4217.86       5069.40       267.99 o                         
   5  25  23        917.08        538.78       161.42 o                         
   1  27  23       2239.75       2964.09       218.67 o                         
   0   0  24     134257.77     106986.44      1316.48 o                         
   4   0  24      34749.32      39701.84       865.72 o                         
   8   0  24       5107.56      12338.31       344.16 o                         
  12   0  24        849.34       1485.51       306.66 o                         
   2   2  24      41367.94      46405.34       327.05 o                         
   4   2  24      11673.56       9400.01       166.01 o                         
   6   2  24      16908.55      20459.54       321.36 o                         
   8   2  24         68.15        932.04        82.58 o                         
  10   2  24      17511.23      16700.25       466.49 o                         
  12   2  24          0.88         28.13       148.46 o                         
   0   4  24     329174.88     341115.66      2312.18 o                         
   2   4  24      27996.93      43729.13       325.74 o                         
   4   4  24      69732.26      69477.22       525.23 o                         
   6   4  24      15233.46      16961.35       254.90 o                         
   8   4  24       1301.47       4520.42       160.57 o                         
  10   4  24       4100.04       4046.59       196.06 o                         
  12   4  24       2144.46       2472.60       228.64 o                         
   2   6  24      70623.12      77896.98       482.95 o                         
   4   6  24      26860.67      33134.19       307.19 o                         
   6   6  24      28206.36      30517.79       483.47 o                         
   8   6  24       4480.18       5813.60       183.90 o                         
  10   6  24       7066.07       7245.99       319.77 o                         
  12   6  24       1193.93       1323.69       192.91 o                         
   0   8  24      57341.61      66452.93       640.99 o                         
   2   8  24       5040.27      15024.49       200.91 o                         
   4   8  24     127346.55     115143.21       706.01 o                         
   6   8  24      71522.22      63478.43       508.39 o                         
   8   8  24       1946.71       2426.09       135.58 o                         
  10   8  24         86.31       1483.21       157.22 o                         
  12   8  24       9366.25       8978.28       472.56 o                         
   2  10  24      54347.24      46407.88       358.63 o                         
   4  10  24        313.28       2518.69       107.55 o                         
   6  10  24      10515.53       9299.09       229.31 o                         
   8  10  24        789.52       1266.46       124.98 o                         
  10  10  24         42.29        240.41       132.25 o                         
   0  12  24     112849.22     108522.01      1066.26 o                         
   2  12  24      20866.78      16961.19       213.45 o                         
   4  12  24      33899.44      32906.73       312.50 o                         
   6  12  24       4787.52       6163.54       197.77 o                         
   8  12  24        598.36       2776.83       163.73 o                         
  10  12  24         46.67        197.02       140.20 o                         
   2  14  24       4264.66       6191.71       162.49 o                         
   4  14  24       1459.93       1765.00       101.90 o                         
   6  14  24         49.81        517.85        90.97 o                         
   8  14  24        682.37       1196.05       150.80 o                         
  10  14  24       2303.39       2846.79       248.17 o                         
   0  16  24      61838.40      59257.12       701.27 o                         
   2  16  24       3858.72       4715.21       192.17 o                         
   4  16  24      23406.66      24904.39       425.25 o                         
   6  16  24       1781.82       2058.64       140.41 o                         
   8  16  24       4035.29       3922.65       217.80 o                         
  10  16  24       3904.70       4239.73       337.05 o                         
   2  18  24      16399.49      13443.32       301.50 o                         
   4  18  24       4288.92       6388.17       229.27 o                         
   6  18  24       3247.83       4178.53       191.75 o                         
   8  18  24       1449.18       2477.74       196.20 o                         
   0  20  24      44207.00      44968.86       706.54 o                         
   2  20  24      15734.37      15274.58       296.92 o                         
   4  20  24      19752.85      20953.11       357.82 o                         
   6  20  24        785.85       1517.15       152.81 o                         
   8  20  24         59.07        111.71       138.55 o                         
   2  22  24      19751.35      19820.29       360.45 o                         
   4  22  24       7822.62       7996.16       277.05 o                         
   6  22  24       3698.05       5970.88       266.54 o                         
   0  24  24       4937.85       5900.62       353.60 o                         
   2  24  24        430.15        544.67       136.12 o                         
   4  24  24       8305.85       9578.70       336.90 o                         
   6  24  24       3092.46       3318.20       235.63 o                         
   2  26  24       5789.01       6055.36       292.33 o                         
   4  26  24       2762.22       2391.72       223.72 o                         
   1   1  25     102265.57     114060.20       574.87 o                         
   3   1  25      45943.73      50566.18       400.23 o                         
   5   1  25      44739.86      35144.73       295.13 o                         
   7   1  25       4889.98       6059.39       149.56 o                         
   9   1  25       2374.67       2037.42       122.85 o                         
  11   1  25       7648.24       7846.21       343.82 o                         
   1   3  25      36206.55      29604.13       223.23 o                         
   3   3  25      53776.28      57617.37       361.72 o                         
   5   3  25      42831.66      46605.91       459.40 o                         
   7   3  25       5448.82       6030.86       138.71 o                         
   9   3  25       1130.99       1508.24       114.44 o                         
  11   3  25       3260.91       4237.11       270.45 o                         
   1   5  25     121302.68     131773.72       861.54 o                         
   3   5  25      41860.23      30436.61       265.76 o                         
   5   5  25      18747.82      17172.66       215.01 o                         
   7   5  25       8345.35       8527.50       191.73 o                         
   9   5  25         44.12       2087.26       132.44 o                         
  11   5  25       2728.52       3167.84       227.55 o                         
   1   7  25      59580.84      47307.12       340.71 o                         
   3   7  25      33169.05      36205.27       298.13 o                         
   5   7  25      48654.36      60044.07       691.53 o                         
   7   7  25       1143.48       4115.75       135.82 o                         
   9   7  25        182.37        617.36       103.08 o                         
  11   7  25       3675.97       2964.14       218.23 o                         
   1   9  25      17621.71      22358.92       234.88 o                         
   3   9  25       3861.31       6569.85       138.00 o                         
   5   9  25      54551.42      47851.35       387.11 o                         
   7   9  25      17304.13      22384.34       329.00 o                         
   9   9  25       4702.87       3747.45       175.48 o                         
  11   9  25       4590.81       4662.86       256.20 o                         
   1  11  25      21878.80      23973.91       232.32 o                         
   3  11  25       8958.41       8936.15       171.08 o                         
   5  11  25      33508.59      39524.86       554.90 o                         
   7  11  25         12.61        353.93        86.63 o                         
   9  11  25        538.72        562.02       123.14 o                         
  11  11  25        833.54       1662.55       193.75 o                         
   1  13  25      19951.27      16455.22       244.88 o                         
   3  13  25        290.76       3601.44       121.95 o                         
   5  13  25      15318.07      16430.67       269.98 o                         
   7  13  25       9591.38      10226.37       316.87 o                         
   9  13  25       1160.29       2340.69       193.44 o                         
  11  13  25       2531.84       2935.14       256.39 o                         
   1  15  25      38228.55      35789.84       353.14 o                         
   3  15  25        256.76        463.06        81.81 o                         
   5  15  25        175.31       6235.23       197.87 o                         
   7  15  25       5371.09       3534.32       188.02 o                         
   9  15  25         35.19        554.98       134.57 o                         
   1  17  25       8679.87      12081.21       240.45 o                         
   3  17  25      18223.02      19221.36       286.89 o                         
   5  17  25       9715.16      10026.54       306.42 o                         
   7  17  25      16462.24      15760.38       320.87 o                         
   9  17  25        447.77        640.96       199.93 o                         
   1  19  25      22717.75      20617.00       307.42 o                         
   3  19  25      12475.69      12785.09       277.67 o                         
   5  19  25         18.69        379.62       112.09 o                         
   7  19  25         41.54        803.32       137.09 o                         
   9  19  25         29.93        139.13       163.55 o                         
   1  21  25       3214.93       6017.78       227.70 o                         
   3  21  25       8191.05       7723.31       285.46 o                         
   5  21  25       9875.42       9394.46       294.51 o                         
   7  21  25      10597.67       9440.03       342.76 o                         
   1  23  25      11536.54      11808.67       311.89 o                         
   3  23  25       7319.20       8476.09       299.02 o                         
   5  23  25       1999.77       2503.60       202.85 o                         
   1  25  25         94.83       1605.79       175.27 o                         
   3  25  25        614.82        582.93       154.95 o                         
   5  25  25       4396.21       3775.73       244.01 o                         
   1  27  25       4482.45       4612.71       278.04 o                         
   2   0  26       3031.68      21573.83       247.81 o                         
   6   0  26      11920.80      13404.51       455.99 o                         
  10   0  26        662.94       1089.25       205.85 o                         
   0   2  26      69664.82      83074.64       733.63 o                         
   2   2  26      15928.29      19490.31       195.86 o                         
   4   2  26     138854.66     128953.30       824.62 o                         
   6   2  26      11079.06       9987.80       114.29 o                         
   8   2  26      81509.48      69450.79       584.03 o                         
  10   2  26        590.25       1500.92       161.43 o                         
  12   2  26        479.21        581.96       164.48 o                         
   2   4  26      36740.50      26964.32       218.63 o                         
   4   4  26      23313.80      21757.03       223.71 o                         
   6   4  26        924.65       1021.68        72.60 o                         
   8   4  26       1752.82       4438.08       155.10 o                         
  10   4  26        208.69        489.04       138.79 o                         
  12   4  26       1725.77        931.81       188.15 o                         
   0   6  26      99981.26     107472.45       899.03 o                         
   2   6  26      24719.37      40977.71       309.40 o                         
   4   6  26      66345.62      67463.20       499.71 o                         
   6   6  26      15329.41      14201.22       202.24 o                         
   8   6  26      64940.60      58697.50       551.76 o                         
  10   6  26       2038.18       4028.02       237.16 o                         
  12   6  26        255.85        495.21       172.51 o                         
   2   8  26      41127.96      39344.14       307.08 o                         
   4   8  26      12734.19      13231.58       228.80 o                         
   6   8  26      26867.04      24210.87       274.82 o                         
   8   8  26       4829.46       5477.79       190.85 o                         
  10   8  26        521.91        452.07       138.33 o                         
  12   8  26         12.82        885.91       224.27 o                         
   0  10  26      41335.61      37750.81       379.87 o                         
   2  10  26        725.03       3415.47        93.41 o                         
   4  10  26      24300.88      19687.10       249.92 o                         
   6  10  26        270.79        734.70        99.18 o                         
   8  10  26      29992.26      28198.24       418.91 o                         
  10  10  26        113.92        580.43       141.98 o                         
   2  12  26      38797.13      34113.16       328.20 o                         
   4  12  26       2293.16       1904.04        95.80 o                         
   6  12  26      16853.33      13935.22       246.23 o                         
   8  12  26         35.15       1648.02       136.76 o                         
  10  12  26         74.81        265.07       144.07 o                         
   0  14  26      17856.89      19003.95       366.71 o                         
   2  14  26      21032.00      18519.84       245.75 o                         
   4  14  26        378.02       1412.69        92.70 o                         
   6  14  26         94.41        182.37        87.07 o                         
   8  14  26      18253.84      17591.88       331.52 o                         
  10  14  26        348.35        848.67       183.37 o                         
   2  16  26      28172.42      28152.67       334.56 o                         
   4  16  26        783.98       1141.62        97.73 o                         
   6  16  26      26783.39      24696.25       506.46 o                         
   8  16  26       1143.52       1340.64       211.55 o                         
  10  16  26       3790.47       3119.22       263.65 o                         
   0  18  26      14038.11      11474.68       395.52 o                         
   2  18  26        716.08       2219.73       149.72 o                         
   4  18  26      13671.15      13358.94       329.89 o                         
   6  18  26        140.53        699.53       122.59 o                         
   8  18  26       1198.48       2070.79       200.88 o                         
   2  20  26      14737.03      14649.85       290.65 o                         
   4  20  26       1890.50       2502.23       166.08 o                         
   6  20  26      13810.59      12077.22       331.37 o                         
   8  20  26          3.05        244.94       148.82 o                         
   0  22  26      12809.07      11010.98       415.66 o                         
   2  22  26        196.40        779.13       125.78 o                         
   4  22  26      20881.00      19673.35       383.03 o                         
   6  22  26       3740.54       4176.03       230.79 o                         
   2  24  26       3227.94       2941.88       208.47 o                         
   4  24  26       2395.85       2564.54       212.23 o                         
   6  24  26       3202.68       2871.11       228.10 o                         
   0  26  26       3135.32       2768.01       294.27 o                         
   2  26  26         35.87        146.57       145.84 o                         
   4  26  26       5513.17       6521.87       963.32 o                         
   1   1  27        312.03       1320.31        40.64 o                         
   3   1  27      11718.67       7834.01       109.27 o                         
   5   1  27      34781.47      35684.56       297.68 o                         
   7   1  27      36396.59      30565.99       300.78 o                         
   9   1  27        526.97       3987.29       194.31 o                         
  11   1  27       1637.97       5747.96       270.21 o                         
   1   3  27     127252.41     120699.89       737.08 o                         
   3   3  27      40061.57      53216.96       373.63 o                         
   5   3  27      11472.73      13839.64       221.65 o                         
   7   3  27      45712.29      43240.39       441.21 o                         
   9   3  27        503.21       1803.30       145.85 o                         
  11   3  27        176.35       3987.04       238.82 o                         
   1   5  27     128383.56     119351.06       674.91 o                         
   3   5  27      34827.23      43083.46       341.50 o                         
   5   5  27      57362.62      58694.44       460.90 o                         
   7   5  27      34510.32      34845.92       350.37 o                         
   9   5  27        330.64       3060.35       154.71 o                         
  11   5  27        300.69       1821.05       192.78 o                         
   1   7  27      17839.75      16098.00       168.37 o                         
   3   7  27         53.71       1666.20        66.35 o                         
   5   7  27        100.16       4719.47       129.06 o                         
   7   7  27      33865.00      33670.28       356.65 o                         
   9   7  27         31.90        534.56       103.80 o                         
  11   7  27       2142.44       4167.95       291.23 o                         
   1   9  27      18113.38      21990.04       206.49 o                         
   3   9  27      37390.33      39466.34       294.08 o                         
   5   9  27      35232.04      35070.87       368.19 o                         
   7   9  27      63123.23      65175.85       816.70 o                         
   9   9  27      10601.36       9575.12       279.19 o                         
  11   9  27        552.81       1259.26       179.05 o                         
   1  11  27      54774.22      56097.31       396.48 o                         
   3  11  27       1588.14       1836.30       102.61 o                         
   5  11  27       5368.71      18262.89       321.63 o                         
   7  11  27       5832.20       7253.16       207.91 o                         
   9  11  27        309.13        860.10       153.40 o                         
  11  11  27       4477.33       5450.17       271.14 o                         
   1  13  27       3315.12       5562.68       156.25 o                         
   3  13  27      12076.85      14319.57       230.82 o                         
   5  13  27       1849.90       5380.38       179.56 o                         
   7  13  27      67276.30      62664.14       634.26 o                         
   9  13  27      27127.91      23747.96       456.20 o                         
  11  13  27        185.89        495.57       263.09 o                         
   1  15  27      56856.74      49481.11       444.38 o                         
   3  15  27      21807.11      20632.47       265.82 o                         
   5  15  27       4265.01       6536.59       275.57 o                         
   7  15  27        137.73       3873.16       175.94 o                         
   9  15  27        131.45        508.38       146.34 o                         
   1  17  27       1054.49       4145.99       161.24 o                         
   3  17  27        100.42         26.50        78.03 o                         
   5  17  27      12866.37      14519.05       292.69 o                         
   7  17  27      18103.32      17118.51       320.08 o                         
   9  17  27      11009.90      10754.90       355.25 o                         
   1  19  27      23201.33      24727.34       388.26 o                         
   3  19  27       9201.84       8395.96       238.05 o                         
   5  19  27      13672.12      14324.42       313.99 o                         
   7  19  27        555.47        954.89       142.93 o                         
   9  19  27        321.22         18.00       339.26 o                         
   1  21  27       1218.53       3492.66       176.36 o                         
   3  21  27        864.82       1257.76       141.74 o                         
   5  21  27      17361.72      17789.40       378.42 o                         
   7  21  27       5943.86       5162.06       240.71 o                         
   1  23  27      12878.34      15475.36       345.90 o                         
   3  23  27       1072.22       1243.68       158.56 o                         
   5  23  27       6951.31       7949.60       299.07 o                         
   1  25  27        420.84       2663.92       213.01 o                         
   3  25  27        121.16       1412.32       185.28 o                         
   5  25  27       3164.24       3003.50       258.08 o                         
   1  27  27       7439.51       8028.27       330.49 o                         
   0   0  28     612741.69     674304.31      9685.59 o                         
   4   0  28      59734.79      64342.82       615.51 o                         
   8   0  28       4985.96       9376.88       294.88 o                         
  12   0  28       4503.62       2864.85       394.69 o                         
   2   2  28      45616.10      51268.77       366.23 o                         
   4   2  28        855.10        984.41        50.93 o                         
   6   2  28      85986.52      77061.14       505.07 o                         
   8   2  28         97.19        337.21        81.72 o                         
  10   2  28       9545.74       9781.94       325.17 o                         
  12   2  28        990.43       1022.41       187.39 o                         
   0   4  28     620044.69     701724.81      5955.94 o                         
   2   4  28        477.36        330.53        55.54 o                         
   4   4  28      50068.89      45202.64       440.34 o                         
   6   4  28      11548.25      10778.23       198.81 o                         
   8   4  28       5975.16      10250.39       251.39 o                         
  10   4  28         63.94        586.42       137.22 o                         
  12   4  28        101.20        376.64       225.54 o                         
   2   6  28       5820.05       5032.18        98.12 o                         
   4   6  28        137.12       1155.19        88.33 o                         
   6   6  28      71971.18      65476.66       501.15 o                         
   8   6  28       1619.85       1990.78       139.76 o                         
  10   6  28       5302.69       4041.08       210.80 o                         
  12   6  28        148.56        644.26       173.35 o                         
   0   8  28     170634.42     177616.89      1414.03 o                         
   2   8  28        595.43       2012.29        76.03 o                         
   4   8  28      24926.27      22809.53       253.94 o                         
   6   8  28        288.24       1125.82        86.42 o                         
   8   8  28       6838.69       8137.31       246.92 o                         
  10   8  28       1032.46       1616.60       191.57 o                         
   2  10  28      14460.21      15455.43       199.92 o                         
   4  10  28       2570.52       2341.18       110.81 o                         
   6  10  28     100464.55      86284.75       689.52 o                         
   8  10  28       3729.17       4076.87       192.48 o                         
  10  10  28         65.88        690.37       215.70 o                         
   0  12  28     171345.44     161632.58      1650.35 o                         
   2  12  28       2009.17       3241.62       133.44 o                         
   4  12  28       1433.45       5940.39       156.49 o                         
   6  12  28        788.25        969.67        99.76 o                         
   8  12  28       2105.96       3887.11       185.13 o                         
  10  12  28        436.95       1638.15       183.11 o                         
   2  14  28       2046.72       2375.23       117.78 o                         
   4  14  28      11087.65      10793.75       218.47 o                         
   6  14  28      65752.60      57660.75       539.34 o                         
   8  14  28       2971.50       3703.46       236.64 o                         
  10  14  28        218.63       1293.80       229.20 o                         
   0  16  28      53354.72      52257.38       850.54 o                         
   2  16  28       1589.81       2985.88       163.45 o                         
   4  16  28       5373.53       7604.99       220.84 o                         
   6  16  28       1771.86       2240.90       145.07 o                         
   8  16  28       4487.28       5192.48       248.00 o                         
  10  16  28        919.66       1778.50       218.20 o                         
   2  18  28       9798.25      10804.50       365.45 o                         
   4  18  28       4241.10       4610.88       196.76 o                         
   6  18  28      24511.52      21238.37       639.63 o                         
   8  18  28       3381.38       3375.96       226.01 o                         
   0  20  28      13636.31      13954.94       430.85 o                         
   2  20  28        521.32        974.26       123.03 o                         
   4  20  28      14887.92      14966.51       332.08 o                         
   6  20  28        146.88        304.60       121.57 o                         
   8  20  28        880.90        882.94       164.98 o                         
   2  22  28       6314.06       5833.92       225.53 o                         
   4  22  28        845.90       1306.84       160.07 o                         
   6  22  28      18500.18      17852.96       380.57 o                         
   0  24  28      14724.27      12699.81       498.13 o                         
   2  24  28        263.90        526.32       145.24 o                         
   4  24  28       2047.92       2077.74       192.95 o                         
   2  26  28       2370.16       2957.68       228.59 o                         
   1   1  29       1328.11       2337.49        80.49 o                         
   3   1  29      89006.57      92158.70       558.98 o                         
   5   1  29       3174.59       2336.35        80.08 o                         
   7   1  29      13347.50      12724.39       210.64 o                         
   9   1  29      14509.79      15107.06       323.43 o                         
  11   1  29          9.77       1025.49       182.21 o                         
   1   3  29      53066.59      44176.16       290.08 o                         
   3   3  29     125373.37     131739.30       728.67 o                         
   5   3  29         48.26        751.29        58.60 o                         
   7   3  29        564.13        602.39        78.67 o                         
   9   3  29       9718.50      10977.11       225.20 o                         
  11   3  29       3025.02       2878.21       219.35 o                         
   1   5  29      23021.40      24812.83       195.18 o                         
   3   5  29      49825.69      43200.92       335.39 o                         
   5   5  29      11817.03      12237.16       213.90 o                         
   7   5  29      11729.69      14859.16       248.50 o                         
   9   5  29      15148.71      14638.40       335.22 o                         
  11   5  29         43.79        344.43       176.74 o                         
   1   7  29      18006.28      12143.16       153.65 o                         
   3   7  29      52203.54      54785.23       360.60 o                         
   5   7  29      20569.69      16934.97       254.70 o                         
   7   7  29       1011.43       3224.15       130.50 o                         
   9   7  29       4200.83       5448.00       207.30 o                         
  11   7  29        178.04        305.86       152.49 o                         
   1   9  29       5893.89       6619.07       119.43 o                         
   3   9  29      47660.71      44040.16       322.05 o                         
   5   9  29      11868.24      10628.03       183.56 o                         
   7   9  29       4652.98       5973.01       175.73 o                         
   9   9  29      16714.84      14433.39       299.00 o                         
  11   9  29        254.94        624.15       165.17 o                         
   1  11  29      26563.68      26795.42       266.97 o                         
   3  11  29     112320.09     106580.83       719.37 o                         
   5  11  29        273.40       3318.90       142.78 o                         
   7  11  29       3472.67       4396.70       183.89 o                         
   9  11  29       2355.35       2164.98       166.04 o                         
  11  11  29       2967.08       3034.28       250.99 o                         
   1  13  29       3913.31       3711.20       128.57 o                         
   3  13  29      22372.16      26600.83       300.15 o                         
   5  13  29       1134.47       1339.78       107.10 o                         
   7  13  29       7960.86       8102.27       227.84 o                         
   9  13  29      34104.91      30410.22       446.77 o                         
   1  15  29      50369.84      46662.82       438.03 o                         
   3  15  29      35282.12      29445.19       391.05 o                         
   5  15  29       3804.06       3982.46       168.22 o                         
   7  15  29       1828.72       4117.87       183.40 o                         
   9  15  29       2731.99       2433.32       184.32 o                         
   1  17  29       1916.84       1983.21       127.44 o                         
   3  17  29       6793.82       5844.32       192.16 o                         
   5  17  29       3606.42       3599.99       177.04 o                         
   7  17  29       1279.98       1401.16       140.43 o                         
   9  17  29      11779.19      11791.50       360.61 o                         
   1  19  29      12623.05      13243.49       266.40 o                         
   3  19  29      23056.45      23368.58       362.21 o                         
   5  19  29       4614.49       5132.65       214.43 o                         
   7  19  29        211.73        801.15       143.09 o                         
   1  21  29       1063.40        863.48       119.78 o                         
   3  21  29      10109.62       8279.54       273.04 o                         
   5  21  29       4048.00       4049.48       213.71 o                         
   7  21  29       1637.79       1636.98       175.74 o                         
   1  23  29       8116.83       9273.44       282.86 o                         
   3  23  29       9030.52       9966.74       422.03 o                         
   5  23  29       1344.21       1221.35       190.41 o                         
   1  25  29        916.76        785.73       152.21 o                         
   3  25  29       2905.45       2229.16       213.83 o                         
   1  27  29       2149.49       2045.25       289.87 o                         
   2   0  30     317777.41     333522.06      2289.45 o                         
   6   0  30       3213.41       7836.42       297.14 o                         
  10   0  30       1840.38       2247.83       269.14 o                         
   0   2  30      68191.42      81425.78       708.83 o                         
   2   2  30       1193.13       1585.67        52.90 o                         
   4   2  30       1558.40       2037.41        78.91 o                         
   6   2  30        113.40       1270.93        67.74 o                         
   8   2  30      28645.38      27550.23       459.85 o                         
  10   2  30       9926.19       7598.98       349.83 o                         
  12   2  30        514.66       1030.71       216.30 o                         
   2   4  30     209260.91     205754.77      1172.50 o                         
   4   4  30      16386.64      16834.70       217.63 o                         
   6   4  30       3732.14       3912.05       119.52 o                         
   8   4  30       1438.21       1442.24       116.01 o                         
  10   4  30       1783.73       2758.17       194.69 o                         
  12   4  30          0.63        -21.90       155.98 o                         
   0   6  30      18811.29      13901.86       212.00 o                         
   2   6  30      22016.49      17044.45       190.96 o                         
   4   6  30      86426.30      88339.69       597.39 o                         
   6   6  30       2207.77       2083.87        97.12 o                         
   8   6  30       3207.47       3815.91       165.98 o                         
  10   6  30       2168.17       2094.88       180.24 o                         
  12   6  30       1935.75       2093.53       222.15 o                         
   2   8  30      42089.83      48028.25       346.67 o                         
   4   8  30      37400.13      40530.68       389.34 o                         
   6   8  30        448.11        664.75        83.84 o                         
   8   8  30       1048.45       2196.84       138.85 o                         
  10   8  30       5816.11       6323.51       290.67 o                         
   0  10  30      14267.82      11360.43       215.59 o                         
   2  10  30      16846.02      17297.01       278.62 o                         
   4  10  30     196912.38     185771.03      1190.45 o                         
   6  10  30      34860.72      31939.90       367.88 o                         
   8  10  30       4086.15       3715.29       193.70 o                         
  10  10  30       2543.60       2196.54       194.75 o                         
   2  12  30      14089.79      13149.84       180.07 o                         
   4  12  30      12769.19      13821.04       256.41 o                         
   6  12  30        519.71        723.18       105.08 o                         
   8  12  30        396.90       3180.13       182.07 o                         
  10  12  30       1825.57       3725.15       239.86 o                         
   0  14  30      49275.80      45545.52       622.37 o                         
   2  14  30       1666.29       3053.37       123.76 o                         
   4  14  30      41130.83      38689.50       388.05 o                         
   6  14  30        217.18       1879.59       156.59 o                         
   8  14  30       5069.16       5253.17       231.80 o                         
  10  14  30       1529.02       2340.23       235.37 o                         
   2  16  30      34181.68      36919.36       463.10 o                         
   4  16  30      14382.67      14442.39       265.85 o                         
   6  16  30        306.22        946.69       118.07 o                         
   8  16  30         43.82       1661.21       199.54 o                         
   0  18  30      28683.83      26532.85       472.88 o                         
   2  18  30      16942.71      14455.48       349.59 o                         
   4  18  30      21375.47      23945.61       362.69 o                         
   6  18  30       5194.60       5795.43       250.21 o                         
   8  18  30       6082.71       5747.12       285.68 o                         
   2  20  30      18394.94      17314.82       333.08 o                         
   4  20  30       6934.76       7973.50       267.09 o                         
   6  20  30        100.74       1023.62       166.31 o                         
   8  20  30       1870.26       1956.06       203.46 o                         
   0  22  30      27491.88      27955.54       569.41 o                         
   2  22  30        337.14        125.03       106.72 o                         
   4  22  30       8272.29       9653.13       331.54 o                         
   6  22  30       7562.53       8978.75       303.99 o                         
   2  24  30       9282.05       9956.32       368.67 o                         
   4  24  30       2217.12       2431.93       209.24 o                         
   0  26  30       6830.65       7569.50       516.37 o                         
   2  26  30        814.33       1507.14       192.04 o                         
   1   1  31     113437.12      97691.27       591.08 o                         
   3   1  31       2615.93       3594.39        94.71 o                         
   5   1  31      50515.39      52825.30       410.63 o                         
   7   1  31       4807.75       4794.37       168.73 o                         
   9   1  31       2171.44       2997.23       206.41 o                         
  11   1  31       5834.00       7911.81       358.51 o                         
   1   3  31      93112.78      90902.95       581.62 o                         
   3   3  31       6365.83       8595.21       126.66 o                         
   5   3  31      57601.60      53961.48       404.08 o                         
   7   3  31       5394.12       7101.96       206.14 o                         
   9   3  31        905.68       1254.41       116.54 o                         
  11   3  31       9208.33      10807.91       446.04 o                         
   1   5  31      34425.50      25329.34       198.98 o                         
   3   5  31       4439.38       8494.31       142.28 o                         
   5   5  31      12791.20      12386.08       238.35 o                         
   7   5  31      13585.26      14088.44       240.32 o                         
   9   5  31       1785.53       2380.50       138.99 o                         
  11   5  31       5656.25       5665.38       308.55 o                         
   1   7  31      32058.90      32614.35       280.04 o                         
   3   7  31      49228.64      46396.79       322.09 o                         
   5   7  31      79809.30      78558.61       578.66 o                         
   7   7  31       1594.15       1751.51       113.92 o                         
   9   7  31        631.74       1610.08       145.39 o                         
  11   7  31       9817.52      10313.18       474.00 o                         
   1   9  31      19068.17      21424.19       232.55 o                         
   3   9  31       7556.45       7182.93       132.45 o                         
   5   9  31      33551.34      33992.29       342.55 o                         
   7   9  31      24263.92      20265.88       306.36 o                         
   9   9  31       3830.08       3558.66       179.75 o                         
  11   9  31      10562.88       9754.01       368.91 o                         
   1  11  31      51596.14      56490.57       404.58 o                         
   3  11  31       1067.25       4126.11       125.84 o                         
   5  11  31     171762.78     151611.84      1111.90 o                         
   7  11  31       5426.26       8311.62       340.61 o                         
   9  11  31        278.67        921.51       140.81 o                         
  11  11  31      18658.28      15527.70       533.80 o                         
   1  13  31      63488.94      66172.52       506.81 o                         
   3  13  31       1963.74       3568.78       126.33 o                         
   5  13  31      24688.02      34350.10       456.85 o                         
   7  13  31        763.43       1122.93       113.59 o                         
   9  13  31       1898.11       2118.82       167.37 o                         
   1  15  31      16480.19      15319.44       238.83 o                         
   3  15  31      15497.29      15782.74       236.90 o                         
   5  15  31       1290.13        846.90       109.37 o                         
   7  15  31       6159.67       8458.16       260.09 o                         
   9  15  31        247.55        449.16       138.45 o                         
   1  17  31      33693.67      28710.36       348.14 o                         
   3  17  31      33254.84      28773.15       395.24 o                         
   5  17  31        883.40       2027.95       148.14 o                         
   7  17  31        961.28       1245.51       141.19 o                         
   9  17  31         18.97        864.35       160.35 o                         
   1  19  31       4551.26       5192.40       201.33 o                         
   3  19  31       7185.38       6073.44       225.65 o                         
   5  19  31        401.84        599.61       121.18 o                         
   7  19  31       5619.25       7591.28       283.50 o                         
   1  21  31      21809.04      20608.78       359.73 o                         
   3  21  31      12197.85      11009.17       304.83 o                         
   5  21  31       1103.94       2176.01       182.68 o                         
   7  21  31       3940.99       4033.17       236.65 o                         
   1  23  31       3750.09       4151.82       203.20 o                         
   3  23  31       2480.99       2265.63       186.46 o                         
   5  23  31       1025.30       1247.52       168.39 o                         
   1  25  31       8057.05       8165.17       311.92 o                         
   3  25  31       9217.47       8992.18       340.07 o                         
   0   0  32      15612.80      26453.19       691.24 o                         
   4   0  32      18708.43      25702.05       557.76 o                         
   8   0  32      77615.70      79176.90      1032.13 o                         
  12   0  32         59.03        749.74       246.89 o                         
   2   2  32     241025.23     254720.88      1312.52 o                         
   4   2  32        383.30       2835.40        70.78 o                         
   6   2  32      10995.31      14748.23       240.20 o                         
   8   2  32       3222.18       3834.10       149.34 o                         
  10   2  32        450.78        458.53       141.79 o                         
  12   2  32        277.16        472.41       178.67 o                         
   0   4  32      11406.01      17363.84       262.39 o                         
   2   4  32       5377.60       5805.35       125.16 o                         
   4   4  32      74166.04      60051.39       477.16 o                         
   6   4  32       1746.94       2040.90        90.12 o                         
   8   4  32      40922.14      37117.75       408.84 o                         
  10   4  32         21.43         79.45       120.76 o                         
  12   4  32         30.96         68.92       195.07 o                         
   2   6  32      87528.18      90057.57       562.08 o                         
   4   6  32       3352.15       3900.02       115.40 o                         
   6   6  32        788.39       1521.69        91.23 o                         
   8   6  32         46.51        557.42        95.45 o                         
  10   6  32       3083.91       2913.09       229.30 o                         
   0   8  32       8931.69       8788.68       183.28 o                         
   2   8  32       9102.59      11393.95       149.32 o                         
   4   8  32     134472.84     130558.06       828.55 o                         
   6   8  32      12928.05      12256.96       244.92 o                         
   8   8  32       4871.47       6154.48       218.44 o                         
  10   8  32        168.26        252.36       132.71 o                         
   2  10  32      66881.26      61040.17       447.37 o                         
   4  10  32      36839.88      33961.86       315.59 o                         
   6  10  32       9659.19      11825.21       259.14 o                         
   8  10  32       2361.29       2673.30       177.55 o                         
  10  10  32       4269.68       5046.16       251.59 o                         
   0  12  32        443.36       3174.01       194.43 o                         
   2  12  32      17216.04      17696.52       189.20 o                         
   4  12  32     121239.84     113002.80      1007.63 o                         
   6  12  32       1176.48       2829.56       140.45 o                         
   8  12  32      14870.36      16282.13       388.22 o                         
  10  12  32         44.33       -130.53       130.53 o                         
   2  14  32      61592.84      54747.18       454.02 o                         
   4  14  32        497.11        635.60        89.91 o                         
   6  14  32       5063.36       7486.57       222.27 o                         
   8  14  32        267.69       1252.18       155.71 o                         
  10  14  32       6236.08       7049.18       320.36 o                         
   0  16  32       3460.77       3332.22       222.59 o                         
   2  16  32        550.65        654.25        90.17 o                         
   4  16  32      44187.96      42438.55       464.86 o                         
   6  16  32       2799.96       3242.07       168.08 o                         
   8  16  32       6856.67       6834.43       265.88 o                         
   2  18  32      37669.62      36365.15       432.11 o                         
   4  18  32      12037.71      10431.82       277.46 o                         
   6  18  32        115.81        437.77       117.90 o                         
   8  18  32        313.48        671.51       158.92 o                         
   0  20  32       3420.34       3148.39       236.03 o                         
   2  20  32       3826.33       4324.92       184.15 o                         
   4  20  32       8053.62       9185.10       307.75 o                         
   6  20  32       5516.31       6353.45       252.54 o                         
   8  20  32       3648.90       3209.56       239.05 o                         
   2  22  32      24750.37      23670.97       406.74 o                         
   4  22  32       5751.28       6210.24       262.97 o                         
   6  22  32        530.80        780.90       148.74 o                         
   0  24  32       4270.68       3151.35       290.59 o                         
   2  24  32       1625.45       1541.88       180.64 o                         
   4  24  32       5518.55       6216.76       284.03 o                         
   2  26  32      10387.54      10967.77       395.57 o                         
   1   1  33      19763.68      15285.77       136.12 o                         
   3   1  33      72609.72      83227.70       603.88 o                         
   5   1  33      22118.96      21695.67       234.97 o                         
   7   1  33      14892.19      11093.92       212.26 o                         
   9   1  33        348.53       1850.49       137.30 o                         
  11   1  33        723.19       3562.32       230.15 o                         
   1   3  33       8919.81      11691.30       135.82 o                         
   3   3  33      21885.17      22980.12       206.49 o                         
   5   3  33      36760.63      39243.10       365.52 o                         
   7   3  33      16220.52      15819.76       244.14 o                         
   9   3  33      13765.80      15229.22       310.81 o                         
  11   3  33        211.01       1150.41       175.47 o                         
   1   5  33      39653.61      36741.21       261.84 o                         
   3   5  33       7793.68       6101.88       145.12 o                         
   5   5  33       3491.75       4651.65       123.09 o                         
   7   5  33       3481.81       2927.58       122.88 o                         
   9   5  33        341.24        574.27        99.01 o                         
  11   5  33        166.36       1899.89       201.10 o                         
   1   7  33      19536.02      20334.67       195.08 o                         
   3   7  33      17698.76      14990.68       193.43 o                         
   5   7  33      31994.93      29534.09       316.22 o                         
   7   7  33      10157.84      11538.86       221.70 o                         
   9   7  33       9780.25       9245.30       257.25 o                         
  11   7  33       2230.16       1793.87       199.32 o                         
   1   9  33      54306.49      46463.05       355.92 o                         
   3   9  33       5126.80       6015.43       182.13 o                         
   5   9  33       3968.77       4339.64       138.88 o                         
   7   9  33       1166.99       3133.46       137.03 o                         
   9   9  33         45.98       2059.99       181.37 o                         
  11   9  33          2.82       1677.07       199.47 o                         
   1  11  33      33807.99      35365.44       300.92 o                         
   3  11  33       4179.23       5866.84       160.76 o                         
   5  11  33       1723.06       3734.44       140.58 o                         
   7  11  33      56860.41      51904.64       528.68 o                         
   9  11  33      12141.31       9606.10       317.44 o                         
  11  11  33       2220.20       1843.55       209.03 o                         
   1  13  33      35950.59      35322.01       330.29 o                         
   3  13  33      31067.54      29425.34       385.75 o                         
   5  13  33       2030.21       2355.77       127.89 o                         
   7  13  33       4877.00       7536.98       341.19 o                         
   9  13  33        634.91       1339.35       171.71 o                         
   1  15  33       2180.65       4149.49       151.40 o                         
   3  15  33        246.51       3243.92       131.85 o                         
   5  15  33      33456.13      30316.55       390.53 o                         
   7  15  33      11326.36      10608.00       294.92 o                         
   9  15  33       5900.41       4995.05       265.18 o                         
   1  17  33      53895.98      48566.71       493.41 o                         
   3  17  33       1622.86       1736.51       147.16 o                         
   5  17  33       5877.63       6660.63       226.70 o                         
   7  17  33         32.97        775.61       129.45 o                         
   9  17  33          5.38        840.01       162.19 o                         
   1  19  33         37.10        699.31       107.31 o                         
   3  19  33       1894.80       2989.62       171.08 o                         
   5  19  33      18114.62      14315.33       355.82 o                         
   7  19  33       2353.90       2815.82       189.97 o                         
   1  21  33      12874.46      13048.94       303.21 o                         
   3  21  33       5440.48       5906.64       237.42 o                         
   5  21  33       8254.43       8799.14       300.80 o                         
   7  21  33         56.62        759.98       155.84 o                         
   1  23  33        278.68        871.31       137.19 o                         
   3  23  33        858.21        693.73       145.37 o                         
   5  23  33       3865.66       3707.21       221.88 o                         
   1  25  33      12423.22      13086.07       390.48 o                         
   3  25  33       2366.00       2753.00       218.57 o                         
   2   0  34       4747.86      20063.83       296.53 o                         
   6   0  34     154997.25     143956.06      1248.09 o                         
  10   0  34       9059.92       6468.75       574.17 o                         
   0   2  34     491121.84     527706.19      3545.95 o                         
   2   2  34       9624.46      11592.20       172.03 o                         
   4   2  34      35644.08      29964.92       253.11 o                         
   6   2  34       2312.33       2730.72        81.93 o                         
   8   2  34        875.07       1719.07       115.70 o                         
  10   2  34        756.06       2060.90       170.97 o                         
  12   2  34       4985.84       4751.43       272.97 o                         
   2   4  34       5576.31       8917.85       148.43 o                         
   4   4  34       2342.45       2606.52        94.31 o                         
   6   4  34     128034.00     111800.39       740.74 o                         
   8   4  34       4753.52       6748.39       213.49 o                         
  10   4  34       2640.71       2731.75       188.64 o                         
  12   4  34        874.55        934.64       184.82 o                         
   0   6  34     259538.25     255000.69      1936.94 o                         
   2   6  34        111.23        423.62        50.30 o                         
   4   6  34      10681.52      12246.76       206.20 o                         
   6   6  34       3941.81       4687.62       141.91 o                         
   8   6  34       7489.22       7581.60       220.47 o                         
  10   6  34       1833.33       2666.92       198.13 o                         
   2   8  34       7751.15       8816.58       143.12 o                         
   4   8  34      10538.11      10584.17       179.17 o                         
   6   8  34      42171.20      40334.93       376.74 o                         
   8   8  34       6885.57       6929.76       263.94 o                         
  10   8  34        237.28       1145.23       149.90 o                         
   0  10  34     140223.86     131514.47      1133.53 o                         
   2  10  34        311.27       1195.46        78.00 o                         
   4  10  34        512.58       1134.50        82.94 o                         
   6  10  34      13626.87      13196.88       230.29 o                         
   8  10  34      13088.78      13775.80       296.47 o                         
  10  10  34        668.05       2547.29       200.66 o                         
   2  12  34       3485.07       3269.85       113.34 o                         
   4  12  34       4607.33       4774.62       155.77 o                         
   6  12  34      70603.74      65765.09       800.04 o                         
   8  12  34        445.89       4063.85       221.47 o                         
  10  12  34        155.09        606.72       147.95 o                         
   0  14  34      65785.13      66208.78       786.39 o                         
   2  14  34       1383.86       3982.79       140.73 o                         
   4  14  34      19479.76      20700.73       306.36 o                         
   6  14  34      27139.24      24814.74       337.28 o                         
   8  14  34       8809.88       9256.84       298.57 o                         
  10  14  34       2379.76       3110.33       231.68 o                         
   2  16  34       6746.79       6613.55       196.86 o                         
   4  16  34       4925.68       5768.84       216.04 o                         
   6  16  34      27815.78      23180.00       364.22 o                         
   8  16  34        976.79       1317.86       163.68 o                         
   0  18  34      18581.88      18259.79       421.56 o                         
   2  18  34       4136.47       4208.15       173.15 o                         
   4  18  34      15119.85      15100.90       306.94 o                         
   6  18  34       6036.80       5817.39       251.37 o                         
   8  18  34       3090.88       2876.14       211.72 o                         
   2  20  34       3224.75       3041.25       191.52 o                         
   4  20  34        570.30       2662.21       174.00 o                         
   6  20  34      21874.32      20638.76       379.45 o                         
   8  20  34          1.51        155.83       163.17 o                         
   0  22  34       9754.05       8955.70       384.60 o                         
   2  22  34        482.47       1041.67       141.00 o                         
   4  22  34       2359.32       1926.93       172.70 o                         
   6  22  34        356.27        309.89       161.68 o                         
   2  24  34       6440.09       6497.42       272.44 o                         
   4  24  34         21.44        538.52       153.99 o                         
   0  26  34      10952.77       9851.16       484.64 o                         
   2  26  34        136.16        395.35       161.41 o                         
   1   1  35      10391.78      14018.97       147.89 o                         
   3   1  35      64060.27      59426.10       414.83 o                         
   5   1  35      40844.40      40624.40       350.45 o                         
   7   1  35      11021.30       9165.44       206.56 o                         
   9   1  35      16963.65      14272.79       336.97 o                         
  11   1  35       2336.14       3269.14       260.75 o                         
   1   3  35       3834.20       2526.91        80.64 o                         
   3   3  35      60099.11      64517.55       416.49 o                         
   5   3  35       3810.24       4468.21       152.39 o                         
   7   3  35       2648.62       3406.33       136.36 o                         
   9   3  35        944.76       1761.61       140.25 o                         
  11   3  35          1.23        916.11       169.81 o                         
   1   5  35       1889.16       1822.48        77.17 o                         
   3   5  35      12869.17      13866.28       203.11 o                         
   5   5  35      36945.04      31241.24       328.27 o                         
   7   5  35      39758.39      34875.10       368.83 o                         
   9   5  35      17232.79      17622.59       378.42 o                         
  11   5  35        357.38       2076.05       200.23 o                         
   1   7  35      13657.87      13853.38       217.32 o                         
   3   7  35       9007.42       8282.35       128.59 o                         
   5   7  35        118.07        391.20        71.45 o                         
   7   7  35       4132.04       4531.56       196.97 o                         
   9   7  35       4705.11       5917.47       241.91 o                         
  11   7  35       2071.07       2817.49       229.77 o                         
   1   9  35      70134.78      69730.66       559.55 o                         
   3   9  35      36741.78      29428.12       281.01 o                         
   5   9  35       1225.67       5564.05       156.98 o                         
   7   9  35      26497.11      24780.44       405.22 o                         
   9   9  35       9045.60       9332.00       271.04 o                         
  11   9  35        722.02       1467.17       190.54 o                         
   1  11  35       2439.27       3240.06       108.65 o                         
   3  11  35        463.20        335.23        57.98 o                         
   5  11  35       1586.55       3126.03       134.68 o                         
   7  11  35       9423.89      11320.30       255.15 o                         
   9  11  35      31966.47      29535.93       570.70 o                         
  11  11  35         50.25        856.48       218.38 o                         
   1  13  35      45110.39      41741.40       388.92 o                         
   3  13  35      37682.19      37254.39       343.97 o                         
   5  13  35      26650.13      26938.52       328.84 o                         
   7  13  35       3531.72       3458.63       168.64 o                         
   9  13  35       1254.13       1747.68       172.45 o                         
   1  15  35       1567.21       1301.32        98.79 o                         
   3  15  35       4097.94       4121.79       148.72 o                         
   5  15  35       1034.35        628.69       109.45 o                         
   7  15  35      22409.73      21846.79       409.27 o                         
   9  15  35      19077.66      19134.39       470.74 o                         
   1  17  35       7920.89       7181.30       214.43 o                         
   3  17  35      21219.69      21343.29       334.20 o                         
   5  17  35       8811.70       9847.83       275.97 o                         
   7  17  35        332.62       2297.18       199.10 o                         
   9  17  35        919.73        890.93       171.09 o                         
   1  19  35       2908.55       3837.49       171.26 o                         
   3  19  35       2203.83       1703.71       141.75 o                         
   5  19  35      14191.32      13999.69       333.71 o                         
   7  19  35      17944.15      16499.49       369.84 o                         
   1  21  35       2061.35       2430.18       164.67 o                         
   3  21  35       2078.11       3059.86       186.46 o                         
   5  21  35        625.24        661.95       155.64 o                         
   7  21  35        374.58       1213.36       174.59 o                         
   1  23  35        897.26       1355.56       178.62 o                         
   3  23  35       8700.32       8245.06       291.22 o                         
   5  23  35       9095.18       6662.12       285.20 o                         
   1  25  35       3212.98       3573.79       230.37 o                         
   3  25  35       2130.19       2218.79       203.45 o                         
   0   0  36     181600.12     202506.59      2413.70 o                         
   4   0  36      48610.81      57614.42       747.40 o                         
   8   0  36      33056.83      31213.00       597.96 o                         
  12   0  36       1448.75       1965.06       298.94 o                         
   2   2  36      65203.23      55892.53       357.37 o                         
   4   2  36       2014.63       3660.55       126.07 o                         
   6   2  36      17862.12      17224.61       283.09 o                         
   8   2  36       1846.32       2639.67       131.10 o                         
  10   2  36       1307.63       3715.44       209.93 o                         
  12   2  36         57.17        124.80       191.44 o                         
   0   4  36        366.57        837.83        81.45 o                         
   2   4  36       7330.94       9138.08       114.43 o                         
   4   4  36      46062.59      39736.27       346.63 o                         
   6   4  36       7439.67       8803.35       248.70 o                         
   8   4  36      23589.99      23975.93       358.01 o                         
  10   4  36        556.85        657.94       123.02 o                         
   2   6  36      52853.86      49255.67       375.59 o                         
   4   6  36       9774.83      12994.28       189.76 o                         
   6   6  36       8956.65       8484.30       194.99 o                         
   8   6  36       2473.38       1952.57       133.40 o                         
  10   6  36         11.33       1870.16       175.65 o                         
   0   8  36      85934.73      84604.67       751.66 o                         
   2   8  36          0.63        572.11        54.92 o                         
   4   8  36       8105.84      10891.25       184.11 o                         
   6   8  36         79.67        614.74        85.11 o                         
   8   8  36      14190.92      17018.49       417.02 o                         
  10   8  36         33.25        656.81       148.96 o                         
   2  10  36      18148.97      18500.62       207.43 o                         
   4  10  36        571.50        636.04        75.24 o                         
   6  10  36      16127.58      16252.89       291.51 o                         
   8  10  36         90.09        988.33       128.15 o                         
  10  10  36        534.57       1295.35       187.19 o                         
   0  12  36      48777.54      39809.24       453.88 o                         
   2  12  36       2649.03       3124.66       110.41 o                         
   4  12  36      32109.43      31964.18       351.06 o                         
   6  12  36       1710.67       1585.13       116.50 o                         
   8  12  36      15398.11      13628.28       344.40 o                         
  10  12  36        500.42        749.36       157.57 o                         
   2  14  36      21655.00      23313.85       309.70 o                         
   4  14  36       8639.39      10234.10       247.23 o                         
   6  14  36      38242.94      36064.54       429.00 o                         
   8  14  36       1783.66       3493.98       259.12 o                         
  10  14  36        127.45        341.15       158.00 o                         
   0  16  36      39993.87      37632.00       577.46 o                         
   2  16  36      13893.72      13609.14       296.42 o                         
   4  16  36      12631.35      11953.62       343.21 o                         
   6  16  36        799.80       2619.08       160.66 o                         
   8  16  36       4859.22       5475.54       305.90 o                         
   2  18  36       5315.92       7841.18       285.74 o                         
   4  18  36       4349.27       4849.29       205.10 o                         
   6  18  36       8272.90       8249.20       275.28 o                         
   8  18  36       1738.19       3041.84       246.83 o                         
   0  20  36      20370.51      20674.37       467.79 o                         
   2  20  36       1271.45       2113.84       147.83 o                         
   4  20  36      11727.46      13464.72       327.27 o                         
   6  20  36        206.75       1043.67       148.91 o                         
   2  22  36        761.51       1352.56       152.91 o                         
   4  22  36       4940.25       4529.87       227.19 o                         
   6  22  36        846.05        795.12       154.50 o                         
   0  24  36      18070.57      18695.85       532.44 o                         
   2  24  36       2118.09       2419.61       206.49 o                         
   4  24  36      13896.65      15746.34       432.75 o                         
   1   1  37     116058.66     110092.48       632.58 o                         
   3   1  37       6725.69       8987.66       191.53 o                         
   5   1  37      64188.42      65832.07       497.60 o                         
   7   1  37       9257.18      10777.11       269.93 o                         
   9   1  37        116.21        141.62       111.50 o                         
  11   1  37       5368.58       5980.28       281.36 o                         
   1   3  37      38448.72      37004.18       292.22 o                         
   3   3  37         14.96        455.16        45.92 o                         
   5   3  37      51264.55      54644.77       422.52 o                         
   7   3  37       1240.52       1204.91       159.34 o                         
   9   3  37         77.21        301.19       113.58 o                         
  11   3  37       5949.86       6674.94       305.37 o                         
   1   5  37      37455.38      36749.91       308.21 o                         
   3   5  37       3907.62       6729.17       123.22 o                         
   5   5  37      35197.64      31839.99       297.62 o                         
   7   5  37      15236.65      20136.86       398.36 o                         
   9   5  37       1127.85       1106.09       132.17 o                         
  11   5  37       6274.63       5150.48       348.55 o                         
   1   7  37      11749.81      14816.14       180.75 o                         
   3   7  37         47.33        288.81        46.18 o                         
   5   7  37      22760.46      21942.13       297.04 o                         
   7   7  37       1382.38       1131.80        98.15 o                         
   9   7  37        833.82       1733.36       143.74 o                         
  11   7  37       1472.50       2130.55       215.62 o                         
   1   9  37     119587.72     109030.70       686.38 o                         
   3   9  37       2416.63       2544.62        91.00 o                         
   5   9  37      22428.82      21738.48       275.38 o                         
   7   9  37       1944.09       3081.81       145.79 o                         
   9   9  37        405.30        764.42       121.46 o                         
  11   9  37       3224.19       3391.91       253.47 o                         
   1  11  37      19664.57      18185.07       210.05 o                         
   3  11  37        756.22        684.18        67.37 o                         
   5  11  37       8247.55      14876.70       308.76 o                         
   7  11  37       7887.06      10285.47       289.81 o                         
   9  11  37       1613.19       2084.48       172.43 o                         
   1  13  37      33094.84      35276.74       345.82 o                         
   3  13  37      37843.45      38014.11       386.24 o                         
   5  13  37      27094.59      26653.15       389.19 o                         
   7  13  37       2904.76       4144.17       185.87 o                         
   9  13  37        176.94        522.66       145.58 o                         
   1  15  37      15437.06      14887.42       287.28 o                         
   3  15  37       3102.60       3046.73       161.15 o                         
   5  15  37      12897.32      16782.77       286.31 o                         
   7  15  37       2889.60       3262.37       185.68 o                         
   9  15  37         71.29        323.55       138.74 o                         
   1  17  37      17169.00      14500.20       287.45 o                         
   3  17  37       4284.96       4071.74       183.47 o                         
   5  17  37       3199.62       4826.94       202.60 o                         
   7  17  37       4397.41       3730.76       209.76 o                         
   9  17  37        390.85       1013.96       171.20 o                         
   1  19  37      10730.70       9752.64       271.65 o                         
   3  19  37       3608.41       3024.13       172.89 o                         
   5  19  37       1478.39       1416.68       158.96 o                         
   7  19  37       8020.25       8684.57       351.51 o                         
   1  21  37       5514.85       5834.31       221.72 o                         
   3  21  37        959.67       1086.70       143.54 o                         
   5  21  37        653.07        570.16       136.82 o                         
   7  21  37       1066.17        787.51       174.48 o                         
   1  23  37       5466.52       5056.77       223.74 o                         
   3  23  37       6511.45       5699.77       292.48 o                         
   5  23  37       1781.12       1673.14       178.08 o                         
   1  25  37       3897.26       5159.43       265.43 o                         
   3  25  37       3880.84       4074.17       253.59 o                         
   2   0  38     112922.82     118728.52      1011.62 o                         
   6   0  38       9128.86       8245.31       325.96 o                         
  10   0  38       7363.92       8105.55       368.11 o                         
   0   2  38     156763.64     163439.09      1359.24 o                         
   2   2  38      30965.80      32893.44       237.19 o                         
   4   2  38     164676.97     165882.16      1025.14 o                         
   6   2  38       8949.20       8140.98       163.33 o                         
   8   2  38      16266.94      15054.36       425.48 o                         
  10   2  38        607.71        659.19       124.16 o                         
   2   4  38      14321.10      11386.21       144.07 o                         
   4   4  38      20201.31      16494.16       198.98 o                         
   6   4  38       3046.79       6153.90       206.77 o                         
   8   4  38       2383.16       4446.60       187.44 o                         
  10   4  38       7948.32       9315.53       301.73 o                         
   0   6  38      42942.18      43794.89       411.83 o                         
   2   6  38         66.24       1303.53        61.78 o                         
   4   6  38      61306.84      57212.38       469.76 o                         
   6   6  38      70310.29      57386.87       456.43 o                         
   8   6  38       2732.53       3344.18       156.05 o                         
  10   6  38       1413.88       2216.54       185.44 o                         
   2   8  38      72798.90      69687.62       482.80 o                         
   4   8  38      38354.87      39489.06       360.87 o                         
   6   8  38       1451.63       4075.32       149.42 o                         
   8   8  38       2433.60       3614.50       178.34 o                         
  10   8  38        390.82       1242.25       163.51 o                         
   0  10  38      11452.50      12611.52       240.54 o                         
   2  10  38      22597.83      22141.44       333.11 o                         
   4  10  38      18294.29      20124.99       246.41 o                         
   6  10  38       7380.56       7277.57       197.92 o                         
   8  10  38       3368.84       5595.02       244.24 o                         
  10  10  38        932.80        715.23       167.80 o                         
   2  12  38      87685.64      83574.12       605.87 o                         
   4  12  38      10142.36       8681.29       197.93 o                         
   6  12  38      11778.90       9426.37       231.60 o                         
   8  12  38        100.22        719.01       137.15 o                         
  10  12  38       3807.75       4116.40       239.78 o                         
   0  14  38      14406.58      13883.66       310.34 o                         
   2  14  38      14715.84      15555.56       227.53 o                         
   4  14  38      42504.45      40185.45       510.49 o                         
   6  14  38       5405.18       4708.49       191.14 o                         
   8  14  38         66.20       1309.59       156.39 o                         
  10  14  38        409.96        329.85       151.96 o                         
   2  16  38      34541.68      31752.07       439.57 o                         
   4  16  38       1190.37       1561.57       142.97 o                         
   6  16  38       5481.95       4499.05       199.27 o                         
   8  16  38        669.09        870.23       149.40 o                         
   0  18  38      29817.66      27547.27       513.35 o                         
   2  18  38      14724.18      16420.69       379.10 o                         
   4  18  38       5401.63       6946.44       304.69 o                         
   6  18  38        103.63        436.72       119.20 o                         
   8  18  38        316.39       1706.66       184.52 o                         
   2  20  38      11996.92      12959.20       317.65 o                         
   4  20  38      10125.89      11101.96       321.45 o                         
   6  20  38       1165.94       1334.73       154.79 o                         
   0  22  38       8276.60       8012.32       371.18 o                         
   2  22  38       3900.22       4102.14       212.27 o                         
   4  22  38       6581.11       9586.07       321.60 o                         
   6  22  38       2651.79       3126.81       205.78 o                         
   2  24  38      13555.95      14131.39       385.08 o                         
   4  24  38       7840.62       7359.03       316.98 o                         
   0  26  38      13326.31      13677.32       620.91 o                         
   1   1  39      55347.95      54658.06       381.44 o                         
   3   1  39      77019.78      75146.40       487.46 o                         
   5   1  39      13328.56      12850.08       220.81 o                         
   7   1  39       2001.43       2101.42       123.73 o                         
   9   1  39        140.36        364.92       103.64 o                         
  11   1  39          2.02        960.69       167.91 o                         
   1   3  39      35009.02      33586.76       249.54 o                         
   3   3  39      57655.80      60372.39       416.09 o                         
   5   3  39        149.47       1259.71        63.92 o                         
   7   3  39      11573.44      13014.53       244.45 o                         
   9   3  39       5037.16       5181.24       202.73 o                         
  11   3  39        136.78       1613.47       195.61 o                         
   1   5  39       1520.73       7330.74       114.77 o                         
   3   5  39      38191.01      37677.66       306.52 o                         
   5   5  39       3341.32       9036.94       203.38 o                         
   7   5  39        175.49       1275.59       109.81 o                         
   9   5  39       3086.88       3938.33       199.55 o                         
  11   5  39         17.11        549.29       165.13 o                         
   1   7  39      25608.04      22917.97       255.53 o                         
   3   7  39      57864.50      58030.06       442.35 o                         
   5   7  39         47.79       2327.90       127.92 o                         
   7   7  39       4251.95       7598.80       228.74 o                         
   9   7  39       4814.20       4243.82       189.72 o                         
  11   7  39        677.08       3535.61       250.10 o                         
   1   9  39      20997.65      22735.21       232.77 o                         
   3   9  39      36804.81      33862.73       302.81 o                         
   5   9  39      27929.22      29680.57       321.03 o                         
   7   9  39       8699.94       8093.69       210.50 o                         
   9   9  39       1842.75       2885.36       213.74 o                         
  11   9  39        114.74       1278.74       199.12 o                         
   1  11  39      31680.94      27720.00       270.96 o                         
   3  11  39      86179.38      84751.30       599.65 o                         
   5  11  39        436.99       1329.43       104.16 o                         
   7  11  39       1073.16       4880.23       189.49 o                         
   9  11  39        547.94       1137.66       142.57 o                         
   1  13  39       5261.79       6378.59       159.12 o                         
   3  13  39      24915.88      27533.30       315.60 o                         
   5  13  39       3371.68       5994.08       201.84 o                         
   7  13  39      12095.54      10938.48       267.70 o                         
   9  13  39      14546.57      14063.54       402.93 o                         
   1  15  39      25987.80      24945.51       351.28 o                         
   3  15  39      63051.44      62868.39       661.97 o                         
   5  15  39      10091.35      10243.05       365.69 o                         
   7  15  39       6223.32       5569.11       245.18 o                         
   9  15  39       1893.78       1657.54       182.12 o                         
   1  17  39       8614.05       8809.37       273.91 o                         
   3  17  39       3026.44       3394.52       173.12 o                         
   5  17  39       5457.57       6479.90       230.21 o                         
   7  17  39       1677.30       2384.71       175.54 o                         
   1  19  39       8130.39       9941.49       298.62 o                         
   3  19  39       5620.14       5176.52       215.50 o                         
   5  19  39       3401.31       3917.25       198.39 o                         
   7  19  39       2254.99       2804.21       247.42 o                         
   1  21  39       3045.54       3669.21       184.50 o                         
   3  21  39       6534.61       6850.93       257.98 o                         
   5  21  39       4433.78       5739.94       247.66 o                         
   1  23  39       7777.84       7968.35       284.45 o                         
   3  23  39        889.40        677.72       146.84 o                         
   5  23  39       1378.17       1872.16       183.32 o                         
   1  25  39       9703.28      11275.59       381.07 o                         
   3  25  39       3325.42       3732.67       252.46 o                         
   0   0  40     508499.94     540092.50      6911.83 o                         
   4   0  40      92132.80      83705.66       744.08 o                         
   8   0  40         50.25       2713.22       207.54 o                         
   2   2  40       3628.21       7313.38       137.41 o                         
   4   2  40      11177.67      11249.03       191.90 o                         
   6   2  40      60734.39      50579.97       414.69 o                         
   8   2  40        936.35       1110.52       127.93 o                         
  10   2  40       8429.12       6423.54       234.46 o                         
   0   4  40     202150.95     190910.09      1651.93 o                         
   2   4  40       3225.13       4852.93       115.33 o                         
   4   4  40      44265.37      43037.07       430.44 o                         
   6   4  40       8562.06       8572.31       164.41 o                         
   8   4  40        707.75       1631.24       120.55 o                         
  10   4  40        310.79        483.78       123.17 o                         
   2   6  40       1554.99       6902.05       123.24 o                         
   4   6  40       5565.18       7767.35       212.82 o                         
   6   6  40      29724.40      27650.35       301.12 o                         
   8   6  40        581.36        495.90       103.51 o                         
  10   6  40       4902.50       3780.46       198.14 o                         
   0   8  40     335292.09     331316.94      2479.41 o                         
   2   8  40      21612.33      24176.47       234.51 o                         
   4   8  40       1879.76       3870.27       140.43 o                         
   6   8  40       4670.83       5309.85       162.33 o                         
   8   8  40        695.65       1318.82       147.16 o                         
  10   8  40        656.63        814.76       135.72 o                         
   2  10  40      10073.79      10633.55       182.67 o                         
   4  10  40      14869.03      13965.71       209.82 o                         
   6  10  40      27913.27      24841.69       397.98 o                         
   8  10  40        134.80        328.42       110.24 o                         
  10  10  40       2557.33       2780.99       209.80 o                         
   0  12  40      70002.88      66738.65       674.52 o                         
   2  12  40       2634.73       2766.04       111.66 o                         
   4  12  40      35808.08      33303.69       384.21 o                         
   6  12  40       1115.50       1228.43       113.81 o                         
   8  12  40       2055.52       2736.43       204.94 o                         
  10  12  40        305.33        693.68       157.04 o                         
   2  14  40      28205.04      25569.34       429.75 o                         
   4  14  40       2048.14       2375.51       134.34 o                         
   6  14  40      25253.61      23256.85       409.44 o                         
   8  14  40        397.78        985.20       146.95 o                         
   0  16  40      57984.22      56150.16       701.37 o                         
   2  16  40       3724.13       3676.54       155.75 o                         
   4  16  40      15659.11      17115.13       346.60 o                         
   6  16  40       3436.61       3771.85       194.56 o                         
   8  16  40       1057.91       1119.95       163.60 o                         
   2  18  40       5475.44       4188.70       185.30 o                         
   4  18  40       2875.22       3880.54       195.86 o                         
   6  18  40      19046.21      16883.04       333.51 o                         
   8  18  40       3408.99       5138.29       272.48 o                         
   0  20  40      20469.96      17177.18       446.29 o                         
   2  20  40         24.34         72.74       108.33 o                         
   4  20  40        665.28       1064.26       142.01 o                         
   6  20  40       5024.31       6198.22       255.77 o                         
   2  22  40       8431.97       8443.94       288.86 o                         
   4  22  40        153.60        926.58       152.74 o                         
   6  22  40       6691.14       7061.34       283.05 o                         
   0  24  40      12311.42      10635.19       544.42 o                         
   2  24  40        190.36        108.28       131.19 o                         
   4  24  40        886.98        572.48       155.25 o                         
   1   1  41      21883.81      22606.34       248.72 o                         
   3   1  41      65074.45      58493.96       422.98 o                         
   5   1  41      13427.77      13073.69       167.84 o                         
   7   1  41       2728.98       2914.97       128.15 o                         
   9   1  41      10290.12      10924.12       341.95 o                         
  11   1  41        106.18        918.25       176.12 o                         
   1   3  41      45463.66      47449.75       390.33 o                         
   3   3  41      28505.72      27022.75       233.35 o                         
   5   3  41      19179.41      15944.88       249.02 o                         
   7   3  41       9079.56       9951.65       206.56 o                         
   9   3  41       9863.41      11880.24       344.58 o                         
  11   3  41        390.09       1133.71       184.21 o                         
   1   5  41      11915.85      14262.24       232.38 o                         
   3   5  41      36003.34      39367.76       320.35 o                         
   5   5  41       3418.69       3312.06       130.54 o                         
   7   5  41       7579.22       8161.20       224.86 o                         
   9   5  41       9522.71      10242.46       346.86 o                         
  11   5  41       2314.80       3030.10       232.30 o                         
   1   7  41      74931.81      79777.01       571.54 o                         
   3   7  41      26637.57      22802.99       227.63 o                         
   5   7  41        387.35        889.66        81.37 o                         
   7   7  41       6728.94       5759.20       205.36 o                         
   9   7  41       3569.56       4449.66       210.53 o                         
  11   7  41        667.88       1408.70       198.42 o                         
   1   9  41        294.79        431.30        59.75 o                         
   3   9  41       3412.13       5534.72       126.80 o                         
   5   9  41      11647.74       9885.04       194.42 o                         
   7   9  41       1494.69       2310.75       131.90 o                         
   9   9  41      13625.67      12660.77       309.71 o                         
   1  11  41      46716.30      41377.47       351.20 o                         
   3  11  41      42973.47      41685.68       385.56 o                         
   5  11  41      16719.54      18057.04       306.33 o                         
   7  11  41       2247.53       3046.97       175.82 o                         
   9  11  41       2240.27       1839.65       159.73 o                         
   1  13  41        197.03       2035.48       106.29 o                         
   3  13  41       4033.97       3825.66       145.43 o                         
   5  13  41      11962.43       9898.35       238.92 o                         
   7  13  41      17997.82      15259.67       322.15 o                         
   9  13  41      16226.27      17279.43       447.61 o                         
   1  15  41      22559.04      21514.82       291.16 o                         
   3  15  41      74913.38      66890.52       624.81 o                         
   5  15  41       8660.10      10138.84       264.92 o                         
   7  15  41        223.64       1136.41       142.08 o                         
   9  15  41         28.61        410.20       149.43 o                         
   1  17  41         79.35        694.06        99.51 o                         
   3  17  41       7992.81       7871.85       251.58 o                         
   5  17  41        599.93        834.38       122.80 o                         
   7  17  41      16523.30      16030.58       351.71 o                         
   1  19  41       5903.05       6192.76       215.12 o                         
   3  19  41      15356.72      14049.62       320.39 o                         
   5  19  41        343.56       2569.32       171.52 o                         
   7  19  41        212.34        651.87       151.33 o                         
   1  21  41         55.40        882.49       125.81 o                         
   3  21  41       1859.38       1759.50       161.99 o                         
   5  21  41       3747.47       2715.45       191.41 o                         
   1  23  41       7406.41       8010.09       288.44 o                         
   3  23  41       3964.44       4296.76       257.73 o                         
   5  23  41        150.41       1823.22       182.97 o                         
   1  25  41       2544.21       2937.69       213.22 o                         
   2   0  42     262188.06     269092.41      2591.91 o                         
   6   0  42      37852.38      34052.13       539.70 o                         
  10   0  42         92.38        678.19       181.25 o                         
   0   2  42         74.61        423.92        54.14 o                         
   2   2  42      10859.47      11048.65       164.64 o                         
   4   2  42      12347.89      12636.70       235.94 o                         
   6   2  42       3274.67       2702.33       103.07 o                         
   8   2  42      54612.68      47741.58       498.91 o                         
  10   2  42        120.10        289.64       111.83 o                         
   2   4  42      97603.88      91107.08       548.39 o                         
   4   4  42      14493.35      16218.96       253.20 o                         
   6   4  42      11317.73       8798.21       177.63 o                         
   8   4  42        228.17       1110.08       111.29 o                         
  10   4  42        219.13        480.45       124.96 o                         
   0   6  42       8916.54      11094.51       225.86 o                         
   2   6  42       2029.38       5217.86       111.03 o                         
   4   6  42      14823.23      16193.21       271.32 o                         
   6   6  42       9755.83       9769.53       196.46 o                         
   8   6  42      34160.06      32598.73       434.75 o                         
  10   6  42       5212.24       4581.21       217.30 o                         
   2   8  42      22690.54      22773.60       235.64 o                         
   4   8  42       1466.33       2012.19        98.27 o                         
   6   8  42         75.41        335.22        88.04 o                         
   8   8  42       1641.71       2475.92       154.57 o                         
  10   8  42       1055.63       1324.53       151.64 o                         
   0  10  42      23527.69      23609.84       356.32 o                         
   2  10  42      17929.64      21398.32       271.81 o                         
   4  10  42     115348.23     105250.71       764.62 o                         
   6  10  42       1213.24       1143.52       103.18 o                         
   8  10  42      11452.26      12360.43       298.36 o                         
  10  10  42         10.50        835.28       147.87 o                         
   2  12  42       1397.03       2546.12       108.16 o                         
   4  12  42      13052.90      14078.64       277.04 o                         
   6  12  42       4447.73       4780.94       176.49 o                         
   8  12  42        132.60       2106.82       161.51 o                         
  10  12  42       8270.36       6484.84       295.25 o                         
   0  14  42      29752.71      32180.08       578.60 o                         
   2  14  42      38234.52      33468.46       360.67 o                         
   4  14  42      90531.36      85953.54       752.11 o                         
   6  14  42       2667.64       2829.30       176.53 o                         
   8  14  42      17447.59      18093.81       390.04 o                         
   2  16  42      18770.50      16284.95       322.47 o                         
   4  16  42      10563.27      10827.00       267.95 o                         
   6  16  42         28.32        562.33       118.77 o                         
   8  16  42        393.09       4154.62       232.66 o                         
   0  18  42       2946.95       3441.19       236.55 o                         
   2  18  42       1419.05       1751.32       135.48 o                         
   4  18  42      11939.93      10097.87       277.06 o                         
   6  18  42          1.10        651.39       125.19 o                         
   8  18  42      29201.82      28589.13       693.32 o                         
   2  20  42       5075.48       4823.91       214.95 o                         
   4  20  42       1899.70       1607.81       157.63 o                         
   6  20  42       1177.74       2274.53       180.63 o                         
   0  22  42       7180.00       8140.60       377.95 o                         
   2  22  42       1553.57       1650.17       164.17 o                         
   4  22  42       3936.89       5044.36       248.24 o                         
   2  24  42       5599.73       6120.57       268.58 o                         
   1   1  43      60883.72      60600.75       455.64 o                         
   3   1  43      13649.97      16442.64       221.46 o                         
   5   1  43      22188.44      20474.02       267.67 o                         
   7   1  43      14808.93      14514.54       255.81 o                         
   9   1  43         86.93        783.17       120.09 o                         
  11   1  43       3928.32       4299.79       258.01 o                         
   1   3  43      13354.20      20887.17       243.10 o                         
   3   3  43       6073.54       6763.31       130.19 o                         
   5   3  43      41013.37      36558.12       317.10 o                         
   7   3  43       6921.19       6633.78       207.36 o                         
   9   3  43       5748.68       5193.78       216.47 o                         
  11   3  43       6916.76       7124.99       318.23 o                         
   1   5  43      64334.27      65313.96       494.20 o                         
   3   5  43      21324.52      22839.38       239.29 o                         
   5   5  43      61607.38      53213.89       425.96 o                         
   7   5  43       6991.27       8428.46       265.36 o                         
   9   5  43       1577.85       1824.36       162.90 o                         
  11   5  43       4368.54       4709.92       281.17 o                         
   1   7  43      10093.53      11638.60       160.26 o                         
   3   7  43      11056.16      10693.82       206.69 o                         
   5   7  43      87570.91      75041.56       601.69 o                         
   7   7  43       1479.67       1897.69       126.30 o                         
   9   7  43        279.35       1008.42       135.70 o                         
  11   7  43      14135.23      12036.06       455.11 o                         
   1   9  43      27789.66      27739.58       260.73 o                         
   3   9  43       1417.41       2554.76        97.25 o                         
   5   9  43      66157.61      64550.57       561.55 o                         
   7   9  43       4401.79       6449.99       243.99 o                         
   9   9  43       1065.99       1360.78       149.51 o                         
   1  11  43      33870.73      29910.17       295.41 o                         
   3  11  43       1694.95       2077.34        94.07 o                         
   5  11  43      20741.97      20346.53       371.96 o                         
   7  11  43       7661.32       6505.25       250.52 o                         
   9  11  43        126.42        310.82       121.16 o                         
   1  13  43        432.66        424.39        97.45 o                         
   3  13  43       8720.31      10605.18       251.24 o                         
   5  13  43      36405.23      32600.23       399.58 o                         
   7  13  43       4890.16       5474.81       215.71 o                         
   9  13  43        218.65        376.80       145.18 o                         
   1  15  43      51581.80      49137.04       476.13 o                         
   3  15  43       2907.82       3760.73       170.72 o                         
   5  15  43      24810.17      22577.41       357.27 o                         
   7  15  43       7567.54       9705.83       342.60 o                         
   9  15  43         74.99        648.84       167.82 o                         
   1  17  43       3510.29       4331.26       173.63 o                         
   3  17  43        519.60       1359.34       133.50 o                         
   5  17  43      16259.02      20146.54       418.13 o                         
   7  17  43       9643.88      12925.63       372.57 o                         
   1  19  43      15345.58      16643.34       301.51 o                         
   3  19  43         36.98        588.93       127.41 o                         
   5  19  43        177.30        278.45       122.67 o                         
   7  19  43       6368.69       6332.21       323.01 o                         
   1  21  43        305.58        246.51       109.03 o                         
   3  21  43       1338.99        583.57       133.81 o                         
   5  21  43       2801.47       3046.90       195.29 o                         
   1  23  43       5632.66       5749.90       253.00 o                         
   3  23  43       3016.18       3174.69       208.46 o                         
   1  25  43       3637.94       3435.29       223.19 o                         
   0   0  44      55241.60      43876.13       776.11 o                         
   4   0  44      97316.19      87262.38       781.44 o                         
   8   0  44       9263.80      10962.39       350.50 o                         
   2   2  44      59088.57      55971.91       397.72 o                         
   4   2  44        722.43        925.18        65.11 o                         
   6   2  44      14887.20      10375.71       197.70 o                         
   8   2  44       1915.89       1431.20       128.98 o                         
  10   2  44       2701.40       2597.46       172.80 o                         
   0   4  44      31593.40      25650.71       430.28 o                         
   2   4  44       6202.27       7125.93       122.89 o                         
   4   4  44      38435.97      36676.77       313.82 o                         
   6   4  44       5289.83       5202.01       140.76 o                         
   8   4  44      17667.61      18728.90       316.48 o                         
  10   4  44         87.02        709.51       128.07 o                         
   2   6  44       8782.61       8876.21       163.18 o                         
   4   6  44      12966.23      11981.42       224.01 o                         
   6   6  44        334.74       2187.22       116.35 o                         
   8   6  44        403.06       1543.83       134.61 o                         
  10   6  44       7116.02       7480.16       287.80 o                         
   0   8  44      16817.42      13976.06       245.10 o                         
   2   8  44       1540.09       2737.17        93.36 o                         
   4   8  44      37343.50      38312.55       351.90 o                         
   6   8  44        596.71        540.30        84.21 o                         
   8   8  44       4090.27       7296.39       245.11 o                         
  10   8  44        719.07        963.30       146.77 o                         
   2  10  44      47146.63      42579.34       363.52 o                         
   4  10  44       4896.97       5260.29       212.47 o                         
   6  10  44       4097.68       3247.03       159.34 o                         
   8  10  44        960.94       1916.46       162.86 o                         
  10  10  44       1813.45       2420.51       202.67 o                         
   0  12  44       4402.14       5936.51       212.48 o                         
   2  12  44       1955.28       3535.83       121.80 o                         
   4  12  44      37499.04      38004.10       385.70 o                         
   6  12  44       5146.28       6169.11       207.42 o                         
   8  12  44      18735.52      15737.24       360.28 o                         
  10  12  44       2391.21       2562.30       207.90 o                         
   2  14  44      46011.70      39999.93       415.48 o                         
   4  14  44      14652.90      13679.33       262.95 o                         
   6  14  44       1525.86       1856.32       138.89 o                         
   8  14  44        716.59        835.35       166.26 o                         
   0  16  44      20543.88      19927.66       426.04 o                         
   2  16  44       5293.97       8061.15       232.12 o                         
   4  16  44      25357.22      22256.35       387.31 o                         
   6  16  44       2164.39       3175.65       176.35 o                         
   8  16  44       7323.08       8128.20       353.99 o                         
   2  18  44      11391.17      10393.35       272.20 o                         
   4  18  44        311.21       1049.79       130.21 o                         
   6  18  44        646.42        273.83       120.16 o                         
   8  18  44       4075.50       4257.56       313.88 o                         
   0  20  44       1171.11        443.56       160.59 o                         
   2  20  44       1313.17       1500.93       146.15 o                         
   4  20  44       5370.73       7868.15       279.14 o                         
   6  20  44       2807.79       3192.77       231.47 o                         
   2  22  44       9769.03      11079.23       326.01 o                         
   4  22  44       3380.16       3994.40       223.69 o                         
   0  24  44       9071.45       9440.05       478.62 o                         
   2  24  44       1399.23       1506.16       172.98 o                         
   1   1  45      27190.22      31523.02       293.59 o                         
   3   1  45      63657.16      58958.93       401.65 o                         
   5   1  45      12596.19      12766.76       195.51 o                         
   7   1  45        330.53        579.48        93.60 o                         
   9   1  45        893.14       1646.13       143.22 o                         
  11   1  45        344.58       1517.63       190.96 o                         
   1   3  45      26614.40      29802.82       274.63 o                         
   3   3  45      40278.15      38814.75       303.93 o                         
   5   3  45       5283.88       7981.22       189.43 o                         
   7   3  45      13559.74      12654.34       228.25 o                         
   9   3  45       1232.37       3097.05       200.34 o                         
  11   3  45        284.23        998.38       200.56 o                         
   1   5  45      23446.12      25206.78       229.17 o                         
   3   5  45      36921.14      38823.16       310.71 o                         
   5   5  45        728.02        299.46        62.80 o                         
   7   5  45       5652.60       6624.89       214.44 o                         
   9   5  45       1758.71       2252.80       162.87 o                         
  11   5  45        577.05       3011.94       239.35 o                         
   1   7  45       6786.58      11256.26       153.27 o                         
   3   7  45      14587.44      12388.74       232.14 o                         
   5   7  45       5793.47       8676.84       174.76 o                         
   7   7  45      14946.97      12618.74       306.73 o                         
   9   7  45       9824.44       9584.93       280.94 o                         
   1   9  45      42167.24      40102.93       362.77 o                         
   3   9  45      38590.38      43109.45       371.85 o                         
   5   9  45         74.10        839.73        97.42 o                         
   7   9  45       1404.85       1728.36       133.57 o                         
   9   9  45        335.29        795.39       131.53 o                         
   1  11  45      17548.81      16924.24       214.68 o                         
   3  11  45       5304.24       8552.97       230.44 o                         
   5  11  45      17579.30      19302.58       371.00 o                         
   7  11  45       4829.89       4750.49       196.32 o                         
   9  11  45       2690.71       3012.18       191.04 o                         
   1  13  45      26961.02      25095.37       319.74 o                         
   3  13  45       2584.91       3739.79       153.20 o                         
   5  13  45      10940.69      11212.20       254.76 o                         
   7  13  45       2973.69       3776.79       195.87 o                         
   9  13  45       3004.29       2803.84       214.77 o                         
   1  15  45      31482.09      26422.62       335.47 o                         
   3  15  45      14339.49      15146.20       424.88 o                         
   5  15  45       2307.82       4118.08       186.17 o                         
   7  15  45       3295.57       3234.84       289.65 o                         
   9  15  45       2617.53       3677.90       241.83 o                         
   1  17  45       6852.85       6652.79       206.57 o                         
   3  17  45      17719.63      20161.04       377.24 o                         
   5  17  45      10856.03      10541.05       282.92 o                         
   7  17  45         53.35       4236.63       298.00 o                         
   1  19  45       1206.63       1540.10       133.37 o                         
   3  19  45        478.58        839.69       133.64 o                         
   5  19  45       5479.22       6244.44       244.89 o                         
   7  19  45        855.02        699.02       166.18 o                         
   1  21  45      11831.32       8338.65       285.85 o                         
   3  21  45       2022.07       2744.62       186.94 o                         
   5  21  45       5623.94       5460.57       240.98 o                         
   1  23  45       6172.91       7578.69       280.78 o                         
   3  23  45        443.12        590.51       149.29 o                         
   2   0  46       4879.04       3763.40       132.72 o                         
   6   0  46      17054.88      18764.51       404.85 o                         
  10   0  46       2684.12       3532.42       336.36 o                         
   0   2  46     264229.41     259680.98      2926.01 o                         
   2   2  46        304.88       1459.57        81.04 o                         
   4   2  46     118036.28     108564.62       775.00 o                         
   6   2  46        763.35       1318.17        80.27 o                         
   8   2  46        578.66       1440.35       128.24 o                         
  10   2  46        733.86       1084.60       140.80 o                         
   2   4  46        767.71       1170.13        68.25 o                         
   4   4  46       8820.98      10258.54       192.63 o                         
   6   4  46      36447.66      37789.11       362.50 o                         
   8   4  46       4277.98       3975.99       188.03 o                         
  10   4  46        641.82       1284.89       163.73 o                         
   0   6  46     315147.84     310945.62      2557.76 o                         
   2   6  46       1379.64       3335.14        81.88 o                         
   4   6  46         43.27       1260.14        83.78 o                         
   6   6  46      19968.00      20208.99       287.58 o                         
   8   6  46        312.69       1238.31       173.77 o                         
  10   6  46         34.12        573.56       129.39 o                         
   2   8  46      12238.28      10988.86       219.79 o                         
   4   8  46        591.21       1753.80       104.71 o                         
   6   8  46      32865.49      33296.23       351.18 o                         
   8   8  46       7160.21       7657.31       278.98 o                         
  10   8  46         69.34        387.36       129.50 o                         
   0  10  46     192087.70     193741.38      1528.68 o                         
   2  10  46        100.66       1480.43        82.68 o                         
   4  10  46         37.59        485.63        76.06 o                         
   6  10  46        182.07        337.85        93.58 o                         
   8  10  46       3734.56       3752.93       191.45 o                         
  10  10  46        369.04        781.32       151.02 o                         
   2  12  46      36496.66      33588.25       319.01 o                         
   4  12  46        165.77       1019.65       100.56 o                         
   6  12  46      27171.20      28136.08       358.27 o                         
   8  12  46        282.53        406.01       125.51 o                         
   0  14  46     101484.63      89099.13       995.52 o                         
   2  14  46        642.33        866.39       112.46 o                         
   4  14  46         44.30       1444.98       123.77 o                         
   6  14  46        808.39       1033.40       121.03 o                         
   8  14  46       1024.47       1045.76       170.46 o                         
   2  16  46      36784.18      34309.63       441.69 o                         
   4  16  46          8.12        497.61       115.77 o                         
   6  16  46      24963.31      22968.94       434.00 o                         
   8  16  46         88.42        455.08       148.92 o                         
   0  18  46      25878.29      20806.08       462.21 o                         
   2  18  46        185.02         26.33        98.89 o                         
   4  18  46       4818.49       3850.14       264.62 o                         
   6  18  46       2197.40       3273.09       202.69 o                         
   2  20  46       3989.47       3620.06       195.54 o                         
   4  20  46       2729.11       2430.67       177.45 o                         
   6  20  46      14189.49      12535.56       372.78 o                         
   0  22  46      22410.97      21512.53       523.10 o                         
   2  22  46        598.54        488.59       135.06 o                         
   4  22  46       5256.34       5896.81       276.37 o                         
   2  24  46      10096.39      10100.87       360.61 o                         
   1   1  47      50084.72      50282.42       386.11 o                         
   3   1  47      13616.05      13305.36       198.34 o                         
   5   1  47      18755.18      17987.85       267.58 o                         
   7   1  47       2792.29       3499.95       196.76 o                         
   9   1  47        250.76       1070.84       126.49 o                         
  11   1  47       1912.54       1670.23       260.63 o                         
   1   3  47      53139.52      55965.75       465.48 o                         
   3   3  47      37376.87      34136.61       294.30 o                         
   5   3  47      18253.24      17168.42       256.22 o                         
   7   3  47        795.27       2366.50       147.40 o                         
   9   3  47       1452.59       3294.96       179.61 o                         
  11   3  47         75.00        849.66       172.30 o                         
   1   5  47      29928.70      27299.45       285.16 o                         
   3   5  47       1176.23       1511.48        89.30 o                         
   5   5  47        662.21       6624.92       190.15 o                         
   7   5  47      10636.01      10004.05       227.15 o                         
   9   5  47       6437.93       5532.24       224.35 o                         
  11   5  47        237.17        577.57       177.44 o                         
   1   7  47      22397.38      22902.41       223.12 o                         
   3   7  47       4244.05       4429.56       111.50 o                         
   5   7  47       5595.83       5944.63       162.48 o                         
   7   7  47        290.69       3061.49       200.91 o                         
   9   7  47       2715.49       4531.48       210.51 o                         
   1   9  47      51701.69      48506.33       393.78 o                         
   3   9  47       9032.88       8171.92       169.27 o                         
   5   9  47      20152.25      21385.34       313.48 o                         
   7   9  47        410.83       1394.73       127.04 o                         
   9   9  47       1637.92       1888.36       160.50 o                         
   1  11  47       9293.83      10470.13       173.62 o                         
   3  11  47       3818.91       3784.42       126.43 o                         
   5  11  47       4987.54       6017.83       209.39 o                         
   7  11  47       8892.48       7565.96       251.70 o                         
   9  11  47       7508.12       8293.41       298.06 o                         
   1  13  47      55913.64      52875.30       475.93 o                         
   3  13  47      25295.14      25127.75       324.70 o                         
   5  13  47       1981.92       2408.95       141.83 o                         
   7  13  47        128.16        493.37       130.74 o                         
   9  13  47        231.55        983.94       167.95 o                         
   1  15  47       5148.79       6497.20       244.69 o                         
   3  15  47       1364.11        700.67       104.35 o                         
   5  15  47       9402.35       9401.48       376.50 o                         
   7  15  47       8249.04       7364.94       304.54 o                         
   1  17  47      34553.50      34728.93       482.47 o                         
   3  17  47      23132.26      23293.95       459.26 o                         
   5  17  47       1025.39       2581.21       173.32 o                         
   7  17  47        113.88        434.43       158.97 o                         
   1  19  47       2300.72       3709.67       189.23 o                         
   3  19  47       7947.07       7422.96       253.09 o                         
   5  19  47       4528.60       3537.72       203.34 o                         
   7  19  47       2578.21       3121.21       241.78 o                         
   1  21  47      14763.94      15030.72       361.41 o                         
   3  21  47       5992.07       5685.88       253.58 o                         
   5  21  47        113.70        300.04       144.03 o                         
   1  23  47       2581.30       4345.44       240.42 o                         
   3  23  47       9657.54      10543.70       354.63 o                         
   0   0  48         50.93        685.77       143.80 o                         
   4   0  48      72050.69      65417.30       641.04 o                         
   8   0  48      15796.74      17086.32       445.59 o                         
   2   2  48     116127.75     112935.97       871.30 o                         
   4   2  48       2536.40       3333.77       105.19 o                         
   6   2  48        188.72        676.19        72.04 o                         
   8   2  48         45.89       1228.09       129.09 o                         
  10   2  48        542.96       2216.61       167.75 o                         
   0   4  48       3247.88       3512.37       181.32 o                         
   2   4  48       7514.89       7732.88       143.96 o                         
   4   4  48      25575.28      29702.05       471.40 o                         
   6   4  48        134.65        299.19        68.24 o                         
   8   4  48      48447.56      41678.40       485.87 o                         
  10   4  48        403.02        858.49       139.54 o                         
   2   6  48      58534.91      56735.73       415.02 o                         
   4   6  48       5800.32       5275.25       146.16 o                         
   6   6  48        408.77        843.28       100.62 o                         
   8   6  48        583.45       1798.18       142.26 o                         
  10   6  48         24.33       1663.75       164.03 o                         
   0   8  48       2627.24       1517.87       140.36 o                         
   2   8  48       4745.59       4321.17       112.09 o                         
   4   8  48      37930.50      42564.27       414.12 o                         
   6   8  48       2319.30       1983.13       125.26 o                         
   8   8  48      19038.38      20055.05       436.78 o                         
  10   8  48        573.09       1656.62       188.78 o                         
   2  10  48      30844.66      34590.79       381.08 o                         
   4  10  48       1614.91       2360.33       116.36 o                         
   6  10  48       3757.24       3355.59       150.99 o                         
   8  10  48        313.15       2717.72       184.94 o                         
  10  10  48        236.28       1404.76       180.98 o                         
   0  12  48      54219.39      51188.77       876.32 o                         
   2  12  48        967.85        981.97        93.89 o                         
   4  12  48      13737.00      14458.52       265.50 o                         
   6  12  48        304.52        575.79       102.18 o                         
   8  12  48      13774.87      13918.77       400.58 o                         
   2  14  48      24286.41      21980.00       356.71 o                         
   4  14  48        435.55        372.97       108.18 o                         
   6  14  48       2503.26       2665.36       156.92 o                         
   8  14  48         98.46       1278.44       168.04 o                         
   0  16  48      33223.64      35695.68       566.55 o                         
   2  16  48        208.84        541.16       110.01 o                         
   4  16  48      15464.15      17845.67       346.81 o                         
   6  16  48        217.18        407.85       123.04 o                         
   8  16  48      10024.73       8900.00       415.18 o                         
   2  18  48      12321.89      13166.57       311.50 o                         
   4  18  48         63.94         83.53       108.90 o                         
   6  18  48        108.82        587.54       142.06 o                         
   0  20  48       5727.52       4769.03       337.23 o                         
   2  20  48        179.90       2538.33       192.02 o                         
   4  20  48       9473.62      10169.49       362.61 o                         
   6  20  48       1483.85        926.63       164.37 o                         
   2  22  48       6359.75       6389.68       275.72 o                         
   4  22  48       1887.30       1541.39       200.28 o                         
   0  24  48       8923.72       9911.83       562.25 o                         
   2  24  48       1542.78       1305.72       247.93 o                         
   1   1  49      65590.12      70929.41       559.04 o                         
   3   1  49       6554.93       6461.08       116.08 o                         
   5   1  49      19405.88      16415.57       303.74 o                         
   7   1  49       1796.52       2749.81       176.77 o                         
   9   1  49       7713.64       7970.59       260.10 o                         
  11   1  49       2475.72       1839.14       209.42 o                         
   1   3  49      34037.67      41653.06       474.54 o                         
   3   3  49       2196.60       2009.10        93.49 o                         
   5   3  49      22885.79      21477.36       245.24 o                         
   7   3  49      11471.80      12012.00       245.22 o                         
   9   3  49       2148.24       2443.75       191.10 o                         
  11   3  49       1701.16       1973.11       272.59 o                         
   1   5  49      49435.30      52996.73       421.99 o                         
   3   5  49        776.51       2666.69        99.09 o                         
   5   5  49      45764.69      42526.27       381.49 o                         
   7   5  49        831.91        990.39       127.65 o                         
   9   5  49       3063.31       2923.07       189.24 o                         
   1   7  49        140.36       1024.76        70.74 o                         
   3   7  49       2955.39       3357.51       106.08 o                         
   5   7  49      32386.20      32222.37       336.84 o                         
   7   7  49        365.71       1065.29       115.04 o                         
   9   7  49         22.72        197.97       116.82 o                         
   1   9  49       9456.54      12145.09       170.47 o                         
   3   9  49      45924.89      44275.86       427.11 o                         
   5   9  49      14863.07      14453.14       240.51 o                         
   7   9  49       9682.88       8941.33       256.41 o                         
   9   9  49        894.04        638.23       136.50 o                         
   1  11  49       1388.41       1198.91        80.87 o                         
   3  11  49      14236.27      11537.72       223.76 o                         
   5  11  49      21652.28      20346.11       288.51 o                         
   7  11  49      10230.21      10266.91       337.24 o                         
   9  11  49        347.10       1385.98       182.16 o                         
   1  13  49      35104.11      32241.05       364.10 o                         
   3  13  49      22485.21      19682.61       328.22 o                         
   5  13  49       8206.82       8321.93       233.28 o                         
   7  13  49        148.57        651.01       136.33 o                         
   9  13  49        975.62       1130.77       218.55 o                         
   1  15  49         72.13       3471.66       163.31 o                         
   3  15  49       4540.60       3278.57       161.48 o                         
   5  15  49      10654.04       8373.77       250.66 o                         
   7  15  49      17811.84      16867.80       407.54 o                         
   1  17  49      25017.45      22923.02       366.36 o                         
   3  17  49       3794.89       4119.58       189.80 o                         
   5  17  49       3466.47       3015.98       188.48 o                         
   7  17  49       1118.56        996.47       174.67 o                         
   1  19  49       1938.36       1974.68       167.32 o                         
   3  19  49        248.45         94.07       119.52 o                         
   5  19  49       9836.85      11373.52       366.89 o                         
   1  21  49       6663.43       6178.49       270.85 o                         
   3  21  49       1867.96       1944.65       185.60 o                         
   5  21  49         40.32         96.72       137.97 o                         
   1  23  49       1982.48       1177.80       191.21 o                         
   3  23  49       8207.81       8485.34       439.77 o                         
   2   0  50      14802.02      17337.88       299.08 o                         
   6   0  50      19908.06      16586.65       355.99 o                         
  10   0  50      40648.79      44462.09       767.97 o                         
   0   2  50      50530.96      40666.15       713.92 o                         
   2   2  50       6305.60       6930.36       130.75 o                         
   4   2  50      56161.95      50871.96       394.28 o                         
   6   2  50       7859.74       7464.84       204.53 o                         
   8   2  50       1259.59       5468.66       212.96 o                         
  10   2  50        295.95        520.42       138.76 o                         
   2   4  50      13686.25      13609.17       194.09 o                         
   4   4  50       6452.00       5795.27       132.48 o                         
   6   4  50      16181.73      13491.78       264.84 o                         
   8   4  50       4307.97       4572.98       192.15 o                         
  10   4  50      28709.28      30070.92       474.07 o                         
   0   6  50       2330.69       1974.68       133.38 o                         
   2   6  50       5543.68       6904.93       139.52 o                         
   4   6  50      81550.65      77379.48       587.81 o                         
   6   6  50      11149.00      11129.09       223.46 o                         
   8   6  50       2167.14       4785.97       234.57 o                         
  10   6  50       2512.09       1366.77       157.32 o                         
   2   8  50      18830.38      20076.72       255.59 o                         
   4   8  50       5250.04       6754.46       200.40 o                         
   6   8  50       8273.13       6900.63       201.85 o                         
   8   8  50        196.55        385.34       115.40 o                         
  10   8  50       8609.36       7885.81       304.80 o                         
   0  10  50        208.08        142.35        73.57 o                         
   2  10  50       4421.02       5570.38       184.02 o                         
   4  10  50      72902.65      66909.95       848.55 o                         
   6  10  50      10907.37      10750.27       246.99 o                         
   8  10  50       4317.01       4932.40       217.55 o                         
  10  10  50        995.47       1050.24       347.82 o                         
   2  12  50      19096.84      17461.65       275.87 o                         
   4  12  50       2914.59       3108.21       159.47 o                         
   6  12  50       4569.29       4082.48       183.49 o                         
   8  12  50        719.63       1859.12       191.05 o                         
   0  14  50      27020.74      23286.54       538.28 o                         
   2  14  50       7605.91       9013.22       304.22 o                         
   4  14  50      26905.87      27312.06       412.56 o                         
   6  14  50        378.95        333.37       114.02 o                         
   8  14  50       8482.13      10339.50       347.29 o                         
   2  16  50       5680.95       9031.26       278.10 o                         
   4  16  50       6235.06       5795.15       239.13 o                         
   6  16  50       3989.53       3194.75       208.90 o                         
   8  16  50         46.38       1439.66       190.03 o                         
   0  18  50      16141.90      14748.55       535.97 o                         
   2  18  50       3805.74       5399.27       228.09 o                         
   4  18  50      19584.85      18003.19       364.30 o                         
   6  18  50        176.70        671.14       148.35 o                         
   2  20  50       3388.76       3195.85       208.27 o                         
   4  20  50       3948.56       4146.42       242.89 o                         
   6  20  50       1719.59       1587.02       185.43 o                         
   0  22  50       2712.74       2345.26       319.35 o                         
   2  22  50        780.93        766.85       165.62 o                         
   4  22  50      11283.93      12682.18       427.12 o                         
   1   1  51      36915.63      36878.43       376.53 o                         
   3   1  51      41246.07      37339.03       321.90 o                         
   5   1  51        674.49       1782.22       106.27 o                         
   7   1  51       1160.11       1520.31       130.08 o                         
   9   1  51      21518.87      19710.98       355.51 o                         
   1   3  51         59.35        982.64        67.27 o                         
   3   3  51      41126.04      43039.02       359.40 o                         
   5   3  51       5550.07       4339.60       138.52 o                         
   7   3  51       8260.63      11011.78       256.44 o                         
   9   3  51      29647.35      25500.36       399.57 o                         
   1   5  51        605.93       2735.66       105.18 o                         
   3   5  51     110603.86     110504.52       714.93 o                         
   5   5  51       4069.41       6292.85       162.06 o                         
   7   5  51       3913.91       3414.19       153.33 o                         
   9   5  51       3067.10       4308.80       206.48 o                         
   1   7  51       2496.17       4959.33       150.92 o                         
   3   7  51      74828.80      70581.63       553.19 o                         
   5   7  51         10.12        429.47        82.04 o                         
   7   7  51      19676.78      16368.67       289.78 o                         
   9   7  51       6122.44       6826.58       262.46 o                         
   1   9  51       4956.50      10088.05       205.08 o                         
   3   9  51      43943.14      42809.91       487.58 o                         
   5   9  51       9797.07      11699.68       216.68 o                         
   7   9  51       3149.51       2714.56       159.81 o                         
   9   9  51       8910.06       9277.33       381.68 o                         
   1  11  51       1873.53       4489.64       142.43 o                         
   3  11  51      85840.55      80570.85       732.08 o                         
   5  11  51       2867.26       3294.89       160.12 o                         
   7  11  51       1909.50       2784.74       180.07 o                         
   9  11  51       3191.63       3219.43       227.10 o                         
   1  13  51       3829.51       3727.33       144.95 o                         
   3  13  51      36077.08      32048.53       452.02 o                         
   5  13  51         41.10       1639.25       136.38 o                         
   7  13  51       3513.87       3648.11       224.14 o                         
   9  13  51       3359.91       3793.84       253.12 o                         
   1  15  51        707.52        347.53        87.10 o                         
   3  15  51      23901.89      23795.09       377.35 o                         
   5  15  51       3497.01       3321.67       192.54 o                         
   7  15  51       1456.00       1901.62       210.21 o                         
   1  17  51       1100.60       1802.23       142.65 o                         
   3  17  51      15556.25      14367.88       319.29 o                         
   5  17  51       1631.39       2383.57       188.22 o                         
   7  17  51        651.61       1033.07       177.44 o                         
   1  19  51       4575.54       5149.86       250.05 o                         
   3  19  51      12242.25      11763.79       434.13 o                         
   5  19  51       3451.84       3726.48       246.86 o                         
   1  21  51       1015.16       1267.59       210.21 o                         
   3  21  51       1508.18       1563.82       192.27 o                         
   5  21  51      14356.39      14644.37       487.83 o                         
   1  23  51       7920.94       6179.36       331.58 o                         
   0   0  52     215007.72     203895.81      2586.54 o                         
   4   0  52      35008.16      37724.08       453.83 o                         
   8   0  52        369.18        655.52       165.63 o                         
   2   2  52        117.63        365.58        49.15 o                         
   4   2  52      19000.73      15990.56       249.48 o                         
   6   2  52      37454.19      34889.00       400.32 o                         
   8   2  52         31.50        616.70       111.59 o                         
  10   2  52        506.98        528.40       137.08 o                         
   0   4  52     174687.34     169384.45      1450.45 o                         
   2   4  52       3296.04       2845.76       101.23 o                         
   4   4  52      21728.43      21022.54       252.82 o                         
   6   4  52      15498.38      12305.20       199.35 o                         
   8   4  52        185.15        722.18       118.38 o                         
  10   4  52        368.72        512.99       148.74 o                         
   2   6  52       7395.19       8326.91       154.51 o                         
   4   6  52       1624.76       2841.93       112.15 o                         
   6   6  52      50755.03      48469.14       466.06 o                         
   8   6  52        583.31        253.52       106.28 o                         
  10   6  52         41.68        402.79       147.39 o                         
   0   8  52      89941.97      84668.70       876.41 o                         
   2   8  52       3889.42       2932.99       117.53 o                         
   4   8  52      20166.25      21465.82       276.19 o                         
   6   8  52         65.44        335.42        96.36 o                         
   8   8  52        728.20        811.48       146.53 o                         
  10   8  52        755.16        894.63       167.67 o                         
   2  10  52       2963.30       3797.41       153.12 o                         
   4  10  52       7743.48       9060.11       250.22 o                         
   6  10  52      23477.53      22337.92       327.48 o                         
   8  10  52        254.66        796.43       140.96 o                         
   0  12  52     117478.98     100006.89      1302.27 o                         
   2  12  52        861.52        833.08        88.36 o                         
   4  12  52       6723.76       7435.60       241.60 o                         
   6  12  52       5774.54       6556.87       274.99 o                         
   8  12  52          8.68        206.42       136.13 o                         
   2  14  52      10005.13       9869.16       291.98 o                         
   4  14  52       9333.98      10692.95       290.47 o                         
   6  14  52      17734.59      18084.70       346.93 o                         
   8  14  52         19.66        639.88       166.58 o                         
   0  16  52      31340.72      28810.89       630.91 o                         
   2  16  52       5597.21       6636.73       233.64 o                         
   4  16  52       4832.71       4631.62       212.76 o                         
   6  16  52       1851.64       2266.64       192.37 o                         
   2  18  52      10776.32      10474.72       329.89 o                         
   4  18  52        353.16        992.63       152.85 o                         
   6  18  52      17032.07      17968.10       392.24 o                         
   0  20  52      19380.24      18721.51       652.46 o                         
   2  20  52        329.27        286.45       143.17 o                         
   4  20  52       3212.70       2720.46       213.78 o                         
   2  22  52       5536.73       5721.19       285.05 o                         
   1   1  53      32132.59      30826.56       335.66 o                         
   3   1  53      14948.86      14556.97       240.69 o                         
   5   1  53       3485.24       3929.53       131.65 o                         
   7   1  53       6361.83       8263.22       238.59 o                         
   9   1  53        171.22        581.93       120.67 o                         
   1   3  53      73180.55      74528.37       618.28 o                         
   3   3  53       3976.72       4358.66       154.77 o                         
   5   3  53        794.45       5341.01       141.44 o                         
   7   3  53      10838.46       9912.69       242.86 o                         
   9   3  53        874.48       1574.12       148.28 o                         
   1   5  53       5838.37       7944.02       200.71 o                         
   3   5  53        383.09       2640.17       123.20 o                         
   5   5  53      26657.75      23524.62       277.01 o                         
   7   5  53        177.88        745.03       100.91 o                         
   9   5  53         62.76        225.47       127.69 o                         
   1   7  53     114711.88     112055.34       759.75 o                         
   3   7  53      22322.67      21703.59       360.99 o                         
   5   7  53      23572.03      22790.81       489.82 o                         
   7   7  53        207.05        823.94       127.44 o                         
   9   7  53        780.63       1115.80       158.56 o                         
   1   9  53         37.20       1568.31       104.57 o                         
   3   9  53        976.67       2794.64       143.80 o                         
   5   9  53       8030.97       8467.63       216.94 o                         
   7   9  53      10504.68      11730.95       306.81 o                         
   9   9  53       2717.08       4510.62       241.88 o                         
   1  11  53      81252.08      76311.52       647.29 o                         
   3  11  53       7676.29       9746.39       221.82 o                         
   5  11  53      12998.68      15368.45       293.50 o                         
   7  11  53         39.69        397.77       126.03 o                         
   9  11  53         18.56        453.78       180.79 o                         
   1  13  53      21343.08      21487.29       527.38 o                         
   3  13  53        208.85        274.62        99.66 o                         
   5  13  53      11291.59       9967.77       280.25 o                         
   7  13  53       7065.93       9506.17       317.73 o                         
   1  15  53      14214.27      12295.04       365.32 o                         
   3  15  53       5515.52       6558.74       238.44 o                         
   5  15  53       1499.49       3876.83       198.67 o                         
   7  15  53         23.11        373.28       146.01 o                         
   1  17  53       6659.68       9380.46       302.78 o                         
   3  17  53       2048.35       2082.06       191.74 o                         
   5  17  53       6678.58       5986.86       262.17 o                         
   7  17  53      15593.57      16327.05       466.51 o                         
   1  19  53      24477.26      24562.90       446.11 o                         
   3  19  53       6465.21       6071.65       268.45 o                         
   5  19  53        314.10       1986.23       197.35 o                         
   1  21  53        929.08       1683.60       201.29 o                         
   3  21  53      11876.26      11947.60       426.44 o                         
   1  23  53       9173.23       8396.34       388.95 o                         
   2   0  54     101376.84     100789.70      1125.21 o                         
   6   0  54        309.29        308.55       106.55 o                         
  10   0  54      16343.94      14126.96       522.82 o                         
   0   2  54      27704.14      29346.74       657.12 o                         
   2   2  54      34607.67      30796.73       300.09 o                         
   4   2  54       4775.57       9474.08       191.39 o                         
   6   2  54         34.41       1169.04        87.92 o                         
   8   2  54      38859.74      37396.37       517.37 o                         
  10   2  54        241.82        506.43       138.82 o                         
   2   4  54      61906.72      61111.64       556.02 o                         
   4   4  54      11742.06      13841.47       227.92 o                         
   6   4  54        514.80        897.40        97.82 o                         
   8   4  54       2047.88       2809.75       180.22 o                         
  10   4  54       3591.75       3085.12       226.56 o                         
   0   6  54      89918.82      81735.40       843.63 o                         
   2   6  54       6606.88       9620.49       192.85 o                         
   4   6  54      43272.76      46093.08       448.55 o                         
   6   6  54       3480.79       2395.06       127.33 o                         
   8   6  54      10034.71      10426.68       314.60 o                         
  10   6  54       4004.74       3427.77       222.86 o                         
   2   8  54      28625.10      29479.00       386.62 o                         
   4   8  54       2954.59       4300.72       176.97 o                         
   6   8  54       5170.55       5965.27       206.25 o                         
   8   8  54        235.78        980.46       144.63 o                         
   0  10  54      48742.69      46503.47       603.51 o                         
   2  10  54        369.89       5631.66       192.17 o                         
   4  10  54       6465.76      10958.51       247.18 o                         
   6  10  54        251.94        216.97        92.98 o                         
   8  10  54      15040.38      15051.44       443.27 o                         
   2  12  54      52759.69      44276.15       714.21 o                         
   4  12  54       1871.28       1856.16       140.33 o                         
   6  12  54        265.01        179.50       110.99 o                         
   8  12  54        594.94       1649.97       175.33 o                         
   0  14  54      21760.39      18869.39       504.30 o                         
   2  14  54       4578.66       5562.13       233.17 o                         
   4  14  54       8660.00      10856.38       288.49 o                         
   6  14  54        871.56        508.56       125.96 o                         
   8  14  54       7578.27       7469.29       313.54 o                         
   2  16  54      18206.24      16635.39       347.13 o                         
   4  16  54         18.02        106.23       117.62 o                         
   6  16  54        778.29       1348.80       173.43 o                         
   0  18  54      28384.82      28969.27       815.22 o                         
   2  18  54       3259.98       2799.10       196.15 o                         
   4  18  54       5761.87       5347.55       256.37 o                         
   6  18  54         14.63         26.94       142.57 o                         
   2  20  54      19546.29      18234.16       429.72 o                         
   4  20  54       1388.18       1596.03       192.99 o                         
   0  22  54      13483.81      14378.62       647.34 o                         
   2  22  54         61.08        518.91       172.65 o                         
   1   1  55      68656.47      66033.25       558.64 o                         
   3   1  55         58.72        271.16        58.92 o                         
   5   1  55       5078.87       7487.88       179.58 o                         
   7   1  55      19609.95      16663.37       293.84 o                         
   9   1  55        260.36       2781.47       230.14 o                         
   1   3  55      34041.81      30482.06       313.40 o                         
   3   3  55        621.36       2227.63        98.41 o                         
   5   3  55       6702.69       6389.73       199.77 o                         
   7   3  55       1920.00       2629.03       197.70 o                         
   9   3  55        487.47       2568.97       183.61 o                         
   1   5  55      42641.20      42266.20       375.77 o                         
   3   5  55      15864.08      14692.00       287.57 o                         
   5   5  55      19793.26      21677.60       289.62 o                         
   7   5  55      10416.81       9633.23       301.10 o                         
   9   5  55        466.81       1131.11       186.74 o                         
   1   7  55      43480.02      42556.99       404.32 o                         
   3   7  55        906.95       1459.23        84.24 o                         
   5   7  55      17329.33      16182.52       269.63 o                         
   7   7  55       4151.94       2970.53       194.48 o                         
   9   7  55       1211.20       1557.12       170.12 o                         
   1   9  55      23272.71      22207.19       290.28 o                         
   3   9  55        549.66        519.76        84.37 o                         
   5   9  55      34669.53      30880.96       407.24 o                         
   7   9  55       9458.91      10464.45       318.52 o                         
   9   9  55        918.84        765.05       157.03 o                         
   1  11  55      44875.81      40753.25       422.37 o                         
   3  11  55        914.37       2553.97       145.47 o                         
   5  11  55      10018.54       9333.62       278.65 o                         
   7  11  55       1643.82       2375.50       183.53 o                         
   9  11  55       5282.54       5671.55       329.14 o                         
   1  13  55      13939.91      13189.33       261.05 o                         
   3  13  55        155.91        196.01       107.68 o                         
   5  13  55      18245.59      18278.44       360.06 o                         
   7  13  55       7869.89       8709.59       307.52 o                         
   1  15  55      45848.65      44627.73       539.63 o                         
   3  15  55        433.45        602.24       148.53 o                         
   5  15  55       2116.64       2034.19       173.89 o                         
   7  15  55        153.89        425.42       164.89 o                         
   1  17  55       3543.01       5166.75       235.53 o                         
   3  17  55        112.10        128.43       128.00 o                         
   5  17  55       8303.05       7636.72       308.20 o                         
   7  17  55      13896.04      12824.90       431.96 o                         
   1  19  55      34964.74      36509.40       612.29 o                         
   3  19  55       3752.50       3759.50       233.16 o                         
   5  19  55        738.00       1268.31       179.97 o                         
   1  21  55       7977.94       8270.84       354.94 o                         
   3  21  55        908.49        871.61       175.93 o                         
   0   0  56      98607.23      93905.74      1859.21 o                         
   4   0  56      26245.77      22645.40       371.49 o                         
   8   0  56        985.16       9054.46       419.78 o                         
   2   2  56       4624.12       4848.89       136.48 o                         
   4   2  56        678.49       1203.29        80.06 o                         
   6   2  56      12478.52      11647.66       308.96 o                         
   8   2  56        326.16        630.64       124.63 o                         
  10   2  56      14663.72      14094.57       428.93 o                         
   0   4  56      39152.10      38165.70       487.57 o                         
   2   4  56        743.99       1535.69        88.73 o                         
   4   4  56      47323.80      43525.48       497.29 o                         
   6   4  56        397.48        529.32       117.21 o                         
   8   4  56         10.34       2279.54       171.74 o                         
  10   4  56        508.49       1139.14       181.79 o                         
   2   6  56      39825.84      35552.33       347.94 o                         
   4   6  56       4274.73       2872.57       150.37 o                         
   6   6  56      15767.60      13294.41       255.68 o                         
   8   6  56         90.11        445.38       131.15 o                         
  10   6  56       4272.41       4902.27       271.17 o                         
   0   8  56      18965.64      20018.31       372.38 o                         
   2   8  56       4902.53       8559.20       185.48 o                         
   4   8  56      31321.17      32191.84       393.07 o                         
   6   8  56        397.13       1449.88       126.18 o                         
   8   8  56       8555.62       8161.04       288.89 o                         
   2  10  56      12158.46      12789.09       356.73 o                         
   4  10  56        385.07       1682.69       124.05 o                         
   6  10  56       7699.84       6691.94       217.67 o                         
   8  10  56        296.72       1071.29       160.39 o                         
   0  12  56      49921.64      42529.86       640.56 o                         
   2  12  56       4914.88       6729.79       252.72 o                         
   4  12  56      14301.13      14908.16       311.79 o                         
   6  12  56        314.56        708.38       121.03 o                         
   8  12  56       2019.30       3946.89       241.17 o                         
   2  14  56      13474.78      11573.72       326.79 o                         
   4  14  56       1252.40       2114.73       177.14 o                         
   6  14  56       2792.86       2029.75       173.11 o                         
   8  14  56        832.78       2161.61       234.36 o                         
   0  16  56       3323.38       3394.28       284.16 o                         
   2  16  56        146.44       1433.86       156.39 o                         
   4  16  56       8570.96       9173.15       306.85 o                         
   6  16  56          5.78         -2.28       128.11 o                         
   2  18  56      19143.43      17671.54       387.07 o                         
   4  18  56        980.02        754.76       152.48 o                         
   6  18  56        810.08        590.63       174.30 o                         
   0  20  56       8495.85       9344.77       596.30 o                         
   2  20  56        124.83       1700.77       182.18 o                         
   4  20  56      18826.90      18186.91       437.39 o                         
   2  22  56       6826.07       6425.02       320.82 o                         
   1   1  57       2824.54       5932.83       191.09 o                         
   3   1  57      41293.23      40134.91       539.05 o                         
   5   1  57        843.33       1389.15       111.83 o                         
   7   1  57       6261.23       8110.88       279.12 o                         
   9   1  57      21476.13      19948.49       457.78 o                         
   1   3  57      10604.24      11803.91       205.70 o                         
   3   3  57      76611.91      72833.77       574.96 o                         
   5   3  57       1560.82       1821.07       123.25 o                         
   7   3  57       2310.90       3600.19       193.61 o                         
   9   3  57       6393.24       6374.38       297.11 o                         
   1   5  57      41715.16      40528.16       370.12 o                         
   3   5  57      55254.62      55197.90       464.76 o                         
   5   5  57       9846.73       8861.69       281.11 o                         
   7   5  57       4685.27       4059.32       195.21 o                         
   9   5  57      11442.42      11136.16       357.30 o                         
   1   7  57       2071.38       2769.20       140.83 o                         
   3   7  57      38904.14      39389.11       470.71 o                         
   5   7  57      10401.82       8953.08       243.61 o                         
   7   7  57       1016.18       1235.99       131.64 o                         
   9   7  57       5892.98       4706.57       371.14 o                         
   1   9  57      11895.35      13202.96       241.30 o                         
   3   9  57      32989.82      31644.88       421.05 o                         
   5   9  57       2810.47       3314.76       162.24 o                         
   7   9  57      11033.70      11158.69       311.67 o                         
   9   9  57      20882.34      20491.03       441.57 o                         
   1  11  57       5561.40       5316.64       190.44 o                         
   3  11  57      22263.13      20539.54       320.14 o                         
   5  11  57        581.41       1313.20       152.53 o                         
   7  11  57         72.39        368.39       156.83 o                         
   1  13  57       1210.67       4663.95       182.84 o                         
   3  13  57      27335.45      27998.07       537.59 o                         
   5  13  57       3539.50       3022.14       184.90 o                         
   7  13  57        445.52       1360.80       218.45 o                         
   1  15  57       9479.61       7989.39       248.72 o                         
   3  15  57      19805.79      19502.28       370.29 o                         
   5  15  57        299.82       1579.50       166.34 o                         
   7  15  57       2272.11       2521.54       247.54 o                         
   1  17  57       1449.26       2707.50       194.10 o                         
   3  17  57       6328.25       5740.72       268.96 o                         
   5  17  57       5793.38       5099.11       264.80 o                         
   1  19  57      11459.24      11172.56       362.92 o                         
   3  19  57      16126.92      18406.48       424.10 o                         
   5  19  57      10187.95      10929.30       464.35 o                         
   1  21  57       1396.52       1050.16       173.81 o                         
   3  21  57       3150.84       2129.51       215.61 o                         
   2   0  58       7231.06      10077.66       286.26 o                         
   6   0  58      18010.89      21826.93       612.60 o                         
  10   0  58        230.61       2558.39       311.58 o                         
   0   2  58       1541.07       1150.41       133.88 o                         
   2   2  58      12689.73      13926.29       415.68 o                         
   4   2  58      47040.07      40956.16       490.46 o                         
   6   2  58        888.30       2174.58       133.54 o                         
   8   2  58       4894.95       8070.02       287.47 o                         
  10   2  58       1455.59       1495.05       184.22 o                         
   2   4  58      32213.77      30220.85       312.10 o                         
   4   4  58       4565.81       3943.30       147.60 o                         
   6   4  58       4479.42       4340.89       166.85 o                         
   8   4  58       1909.58       2134.02       186.75 o                         
  10   4  58       3215.27       3780.11       370.90 o                         
   0   6  58      24078.84      21083.22       366.06 o                         
   2   6  58       6222.95       8672.74       265.24 o                         
   4   6  58      59286.39      53253.35       499.50 o                         
   6   6  58       2582.01       3049.98       166.80 o                         
   8   6  58      10391.38      10076.37       377.89 o                         
   2   8  58      12648.56      12682.68       215.90 o                         
   4   8  58       5847.31       6670.38       212.41 o                         
   6   8  58      19968.21      18392.65       323.80 o                         
   8   8  58        371.07       1976.45       176.22 o                         
   0  10  58      52992.04      45783.61       613.39 o                         
   2  10  58       1745.40       2440.89       126.53 o                         
   4  10  58       8698.30       8276.42       239.57 o                         
   6  10  58        575.22       1201.89       131.27 o                         
   8  10  58      11533.28       9321.87       441.28 o                         
   2  12  58       8849.95       8927.05       316.30 o                         
   4  12  58       2162.29       3100.10       182.46 o                         
   6  12  58       9497.75       7717.53       283.53 o                         
   8  12  58        422.91        750.10       189.49 o                         
   0  14  58       9174.93       7918.26       394.44 o                         
   2  14  58         58.23        509.86       119.88 o                         
   4  14  58      11337.01      10801.45       310.84 o                         
   6  14  58       5575.73       7849.62       284.04 o                         
   2  16  58       3217.11       2894.18       187.50 o                         
   4  16  58       1041.72       1210.62       157.71 o                         
   6  16  58      14960.74      15181.80       448.39 o                         
   0  18  58       1317.13        824.59       314.68 o                         
   2  18  58       1070.18       1796.89       182.26 o                         
   4  18  58      17536.67      17933.58       397.63 o                         
   6  18  58         90.36        458.72       422.03 o                         
   2  20  58      15612.88      15985.11       422.17 o                         
   4  20  58       1243.35       1916.96       203.87 o                         
   0  22  58        257.38        241.79       255.07 o                         
   1   1  59       1981.42      12497.01       227.74 o                         
   3   1  59        899.96        638.91        78.57 o                         
   5   1  59      32625.31      31257.90       675.24 o                         
   7   1  59       1403.86       2310.71       165.91 o                         
   9   1  59        631.99       1224.83       166.26 o                         
   1   3  59      38191.68      37740.18       402.78 o                         
   3   3  59        529.08       1305.66       104.47 o                         
   5   3  59      29731.11      26623.57       357.10 o                         
   7   3  59       1827.50       3952.09       225.89 o                         
   9   3  59        854.83       1350.25       194.33 o                         
   1   5  59      13875.45      16707.17       226.72 o                         
   3   5  59      15837.87      13863.39       235.22 o                         
   5   5  59      26026.87      28327.61       423.36 o                         
   7   5  59        591.76        894.38       186.12 o                         
   9   5  59       2137.45       3040.27       221.14 o                         
   1   7  59      22495.96      22534.07       342.22 o                         
   3   7  59       9702.79       9442.89       222.85 o                         
   5   7  59      34144.47      29261.54       454.18 o                         
   7   7  59       2923.70       5357.76       245.22 o                         
   9   7  59       7759.86       7026.86       325.46 o                         
   1   9  59      15951.67      15075.01       241.63 o                         
   3   9  59       2585.16       2843.52       145.33 o                         
   5   9  59      15543.79      18193.24       311.99 o                         
   7   9  59        956.24       1183.28       157.25 o                         
   9   9  59       2651.84       4282.37       285.53 o                         
   1  11  59       7217.86       7413.79       203.72 o                         
   3  11  59       4215.34       4078.28       205.01 o                         
   5  11  59       9846.01       9550.80       307.18 o                         
   7  11  59       3563.73       5953.26       272.98 o                         
   1  13  59      13097.95      13645.93       298.47 o                         
   3  13  59       2724.41       3827.34       209.60 o                         
   5  13  59       4824.98       9946.46       441.36 o                         
   7  13  59        103.59        237.79       153.21 o                         
   1  15  59        110.27        892.00       149.60 o                         
   3  15  59       4563.88       6382.13       254.40 o                         
   5  15  59      11853.20      11643.63       341.94 o                         
   7  15  59       1180.56       2904.07       242.49 o                         
   1  17  59      10828.03      11533.40       352.90 o                         
   3  17  59       9248.77       9509.52       314.51 o                         
   5  17  59       1336.82       1921.78       192.21 o                         
   1  19  59        231.38       1646.88       209.77 o                         
   3  19  59      12288.33      13133.22       398.58 o                         
   5  19  59       5628.08       5575.69       293.84 o                         
   1  21  59       6667.55       6296.50       310.23 o                         
   3  21  59      14475.10      15725.06      1357.82 o                         
   0   0  60        993.20       1957.95       233.70 o                         
   4   0  60       8174.92      24722.74       590.46 o                         
   8   0  60      57544.00      46610.50      1103.55 o                         
   2   2  60      70061.16      74697.05       730.71 o                         
   4   2  60       4692.60       5105.92       204.75 o                         
   6   2  60       1483.64       2175.46       130.00 o                         
   8   2  60       1538.67       2001.22       175.27 o                         
   0   4  60      23132.17      19524.04       464.73 o                         
   2   4  60        125.26       2122.51       116.64 o                         
   4   4  60      30881.82      30167.59       397.04 o                         
   6   4  60        823.82       1568.46       123.19 o                         
   8   4  60      14800.82      15877.21       522.71 o                         
   2   6  60      46491.89      47203.59       426.98 o                         
   4   6  60        256.53       1216.70       119.74 o                         
   6   6  60        979.99       1536.86       133.47 o                         
   8   6  60       1633.22       1500.80       206.70 o                         
   0   8  60      14664.86      13787.42       341.09 o                         
   2   8  60       7084.30       7170.67       180.36 o                         
   4   8  60      34169.90      34047.52       407.63 o                         
   6   8  60        117.32        375.96       106.77 o                         
   8   8  60      22559.84      22682.39       746.60 o                         
   2  10  60      42875.84      37707.91       531.28 o                         
   4  10  60        566.63        690.54       117.55 o                         
   6  10  60         74.57        258.54       106.83 o                         
   8  10  60         53.76        340.92       211.72 o                         
   0  12  60       3973.42       3650.73       232.60 o                         
   2  12  60        959.44       1862.45       155.23 o                         
   4  12  60      21555.43      21251.27       414.93 o                         
   6  12  60       5700.42       6577.92       252.74 o                         
   8  12  60       9778.25       8768.89       415.19 o                         
   2  14  60      13341.95      13101.72       322.28 o                         
   4  14  60       5909.39       7300.46       268.43 o                         
   6  14  60         15.18        311.43       142.54 o                         
   0  16  60      15671.36      13235.29       539.02 o                         
   2  16  60        767.05       1791.83       175.94 o                         
   4  16  60      11069.36       9684.04       334.95 o                         
   6  16  60        271.51        398.39       166.96 o                         
   2  18  60       8074.23       8567.04       385.58 o                         
   4  18  60        417.51        338.05       162.12 o                         
   0  20  60      23194.08      21661.85       672.61 o                         
   2  20  60          9.44        214.58       148.26 o                         
   1   1  61      39852.48      36563.17       398.71 o                         
   3   1  61      16361.41      18988.93       403.98 o                         
   5   1  61       6819.48       6911.17       222.58 o                         
   7   1  61       9403.86       8496.52       326.72 o                         
   9   1  61         85.80        692.80       150.22 o                         
   1   3  61      50993.75      52378.67       502.52 o                         
   3   3  61       6308.01       6648.67       303.89 o                         
   5   3  61      17190.31      18633.38       325.33 o                         
   7   3  61       4928.43       6814.18       277.69 o                         
   9   3  61         41.94        186.61       153.11 o                         
   1   5  61      41482.88      40526.00       433.33 o                         
   3   5  61       7434.41       8226.23       271.42 o                         
   5   5  61       1792.79       2954.05       148.89 o                         
   7   5  61       1999.57       1466.20       178.10 o                         
   9   5  61       1607.36       2216.76       224.52 o                         
   1   7  61      24889.70      25716.90       307.37 o                         
   3   7  61      14138.78      12260.13       303.16 o                         
   5   7  61      10620.48      11143.39       282.27 o                         
   7   7  61      24953.30      24691.60       488.75 o                         
   9   7  61       1732.69       2510.87       242.39 o                         
   1   9  61      27657.11      27323.49       325.35 o                         
   3   9  61      11741.87       9749.18       236.40 o                         
   5   9  61       4960.12       4911.66       241.81 o                         
   7   9  61        812.88       1375.74       176.67 o                         
   1  11  61       4435.45       5190.46       177.01 o                         
   3  11  61       6505.13       5307.21       218.78 o                         
   5  11  61      11471.89      11186.49       309.15 o                         
   7  11  61       8696.48      10300.12       374.79 o                         
   1  13  61      29334.71      27095.63       416.05 o                         
   3  13  61       4052.11       3456.52       191.31 o                         
   5  13  61         29.64        686.94       129.76 o                         
   7  13  61         65.65        455.60       160.16 o                         
   1  15  61       3239.94       3866.14       206.98 o                         
   3  15  61         15.80        582.02       144.57 o                         
   5  15  61       4729.06       5722.41       257.36 o                         
   7  15  61      12917.35      12187.45       574.21 o                         
   1  17  61      47090.36      44823.72       622.26 o                         
   3  17  61       2811.21       3282.40       224.70 o                         
   5  17  61        410.36        375.24       152.19 o                         
   1  19  61       3653.34       5425.81       263.56 o                         
   3  19  61         47.38       1115.80       171.93 o                         
   1  21  61      39461.02      40391.07       655.80 o                         
   2   0  62       8771.33      10267.74       385.77 o                         
   6   0  62      48158.33      44608.43       763.53 o                         
   0   2  62     286402.84     278173.31      2459.45 o                         
   2   2  62       4625.74       8278.11       250.30 o                         
   4   2  62       2134.30       3552.00       182.29 o                         
   6   2  62        464.72        671.68       104.78 o                         
   8   2  62       2875.38       4168.15       273.60 o                         
   2   4  62      23455.37      22402.51       315.76 o                         
   4   4  62        111.04        442.13        99.28 o                         
   6   4  62      21050.59      20763.96       375.06 o                         
   8   4  62         43.03        385.84       152.26 o                         
   0   6  62      94334.00      92166.20      1091.11 o                         
   2   6  62       1141.89        702.96        86.54 o                         
   4   6  62       8359.03      10810.57       260.40 o                         
   6   6  62        123.77        654.58       113.50 o                         
   8   6  62        880.59       1492.08       207.00 o                         
   2   8  62      26193.35      23359.79       338.91 o                         
   4   8  62        844.07       1006.75       124.70 o                         
   6   8  62      25960.32      26581.35       425.27 o                         
   8   8  62        128.44       1077.09       182.80 o                         
   0  10  62      64456.27      60927.39       794.09 o                         
   2  10  62        101.84        336.36        96.33 o                         
   4  10  62      28209.22      26240.37       450.42 o                         
   6  10  62        478.65       1029.87       152.64 o                         
   8  10  62       1774.49       2015.27       252.96 o                         
   2  12  62       4645.37       6108.43       232.53 o                         
   4  12  62        214.95        486.54       118.10 o                         
   6  12  62       9336.95       8985.45       301.56 o                         
   8  12  62         23.49        183.49      1045.89 o                         
   0  14  62      39809.88      41378.86       958.95 o                         
   2  14  62        315.32       2180.23       174.32 o                         
   4  14  62       6481.48       8038.03       282.69 o                         
   6  14  62        613.05       1115.78       171.51 o                         
   2  16  62       4492.99       4044.76       215.80 o                         
   4  16  62       3985.95       3691.88       244.06 o                         
   6  16  62       6260.14       5676.42       287.55 o                         
   0  18  62      50720.37      50214.62       967.62 o                         
   2  18  62        505.49       1558.67       171.90 o                         
   4  18  62       4609.19       4682.77       262.89 o                         
   2  20  62       6529.86       6511.77       302.10 o                         
   1   1  63       2099.89      10781.62       315.74 o                         
   3   1  63      38493.61      36723.45       445.22 o                         
   5   1  63       1154.32       1531.18       140.60 o                         
   7   1  63       1780.79       2835.45       260.60 o                         
   9   1  63       7449.75       8890.37       451.28 o                         
   1   3  63      36005.77      38749.05       492.47 o                         
   3   3  63      30755.11      33259.43       391.04 o                         
   5   3  63         96.09        828.78       103.71 o                         
   7   3  63       3836.96       3179.38       232.57 o                         
   9   3  63       4121.77       5611.46       307.68 o                         
   1   5  63      22022.03      24078.24       331.78 o                         
   3   5  63      34969.50      32360.19       418.39 o                         
   5   5  63       1805.26       2174.03       136.95 o                         
   7   5  63        581.57        942.83       165.05 o                         
   9   5  63       4577.39       4253.93       294.92 o                         
   1   7  63       5878.09       6022.10       195.17 o                         
   3   7  63      26032.77      28717.06       478.68 o                         
   5   7  63       3259.81       4827.57       234.51 o                         
   7   7  63       9792.64       8916.03       342.93 o                         
   9   7  63       7500.42       7172.30       705.14 o                         
   1   9  63      23665.08      21483.03       401.51 o                         
   3   9  63      49638.19      47016.50       520.20 o                         
   5   9  63        149.63        418.40       116.78 o                         
   7   9  63        829.98        675.55       183.40 o                         
   1  11  63        712.56       1262.44       113.08 o                         
   3  11  63      23356.79      21386.76       348.26 o                         
   5  11  63         29.93        274.83       131.61 o                         
   7  11  63       4864.49       4441.03       268.43 o                         
   1  13  63       5898.98       5157.66       222.70 o                         
   3  13  63      10274.56      11767.81       322.41 o                         
   5  13  63        292.21        573.14       138.35 o                         
   7  13  63        386.84        558.53       185.11 o                         
   1  15  63       3297.78       3359.78       207.68 o                         
   3  15  63      12148.15      10720.14       377.32 o                         
   5  15  63        964.60       1295.44       184.85 o                         
   1  17  63       6688.13       7076.55       294.31 o                         
   3  17  63       7195.55       7981.48       336.94 o                         
   5  17  63       4866.11       7324.14       361.08 o                         
   1  19  63       7540.91       7959.02       313.29 o                         
   3  19  63       2296.23       2890.39       227.05 o                         
   0   0  64       5071.66       4677.24       339.47 o                         
   4   0  64      21516.74      22531.81       571.49 o                         
   8   0  64       9147.19       9221.90       562.10 o                         
   2   2  64       7052.64       8842.19       232.98 o                         
   4   2  64        284.93        864.92       118.45 o                         
   6   2  64      16509.38      15394.45       462.39 o                         
   8   2  64         96.28        418.38       174.73 o                         
   0   4  64     104442.30     100602.78      1129.64 o                         
   2   4  64       1045.00       1664.50       121.28 o                         
   4   4  64      22033.72      22571.64       382.48 o                         
   6   4  64        923.12       1273.73       155.00 o                         
   8   4  64       7472.48       6512.49       359.54 o                         
   2   6  64       8901.04       8644.33       272.23 o                         
   4   6  64       2000.46       3575.80       171.74 o                         
   6   6  64      12328.04      11515.04       300.94 o                         
   8   6  64        490.51       2067.41       205.38 o                         
   0   8  64      64557.13      53992.62       763.38 o                         
   2   8  64        142.96        218.36        95.01 o                         
   4   8  64      14821.62      13263.73       279.13 o                         
   6   8  64       2055.23       3057.69       189.55 o                         
   8   8  64       5780.78       5758.64       300.96 o                         
   2  10  64      20923.94      19339.17       390.29 o                         
   4  10  64       2968.00       4407.46       199.83 o                         
   6  10  64      19522.30      17939.21       487.18 o                         
   8  10  64        574.14       1606.90       215.48 o                         
   0  12  64      12625.19      10246.00       346.16 o                         
   2  12  64       5464.73       5862.11       273.36 o                         
   4  12  64       2886.93       2217.12       195.51 o                         
   6  12  64       1627.46       2381.89       216.19 o                         
   2  14  64       5762.73       5952.04       240.84 o                         
   4  14  64       6346.86       6270.63       268.62 o                         
   6  14  64      16357.99      15482.61       422.21 o                         
   0  16  64       6347.38       6193.25       349.83 o                         
   2  16  64       4015.77       4343.29       228.07 o                         
   4  16  64      10904.91      10213.11       333.32 o                         
   2  18  64       6404.48       5761.52       282.47 o                         
   4  18  64       2057.95       2625.38       217.99 o                         
   0  20  64      11661.82      12045.34       595.08 o                         
   2  20  64       4219.12       4312.96       263.22 o                         
   1   1  65       4627.24       4966.83       188.58 o                         
   3   1  65       7408.14       6851.52       232.09 o                         
   5   1  65      29383.57      29027.86       478.76 o                         
   7   1  65       2434.19       3964.37       325.08 o                         
   9   1  65        249.60       1332.60       222.11 o                         
   1   3  65      24888.59      25448.13       345.33 o                         
   3   3  65      22811.28      19774.27       334.64 o                         
   5   3  65      17430.44      17884.99       511.88 o                         
   7   3  65         78.88       1586.91       196.07 o                         
   9   3  65        473.25        776.22       205.63 o                         
   1   5  65       3224.48       3165.57       150.65 o                         
   3   5  65       8804.42      10638.93       263.44 o                         
   5   5  65      21832.02      22074.44       387.05 o                         
   7   5  65       8116.41       8598.81       414.45 o                         
   9   5  65       9384.82       8417.57       799.14 o                         
   1   7  65      34518.18      34280.07       491.78 o                         
   3   7  65        404.41        575.11       112.70 o                         
   5   7  65       8122.08       9313.17       304.96 o                         
   7   7  65       2689.37       2847.14       290.45 o                         
   1   9  65      27122.74      25357.90       401.52 o                         
   3   9  65       1070.59       2353.84       149.93 o                         
   5   9  65      26042.00      22950.36       381.11 o                         
   7   9  65       2995.35       4700.97       336.29 o                         
   1  11  65       9476.97       9781.57       244.52 o                         
   3  11  65         42.41        408.54       120.15 o                         
   5  11  65       5136.83       7517.52       319.07 o                         
   7  11  65       1757.49       1800.17       219.35 o                         
   1  13  65       4594.97       9257.81       330.67 o                         
   3  13  65        253.65        736.07       142.77 o                         
   5  13  65       7685.20       9484.71       326.80 o                         
   7  13  65       6228.40       7034.65       349.38 o                         
   1  15  65       6988.44       7392.96       367.91 o                         
   3  15  65       2933.51       4328.38       230.03 o                         
   5  15  65       3832.38       8485.47       322.16 o                         
   1  17  65        969.17       3205.14       299.20 o                         
   3  17  65       7024.76       8819.92       317.82 o                         
   5  17  65      11995.99      10515.73       369.53 o                         
   1  19  65       1284.72       1029.44       190.30 o                         
   3  19  65      10913.27      11221.51       417.87 o                         
   2   0  66       4909.45       4175.56       247.18 o                         
   6   0  66        950.38       3338.77       413.03 o                         
   0   2  66        573.06        504.53       129.08 o                         
   2   2  66       1122.51       2313.14       134.45 o                         
   4   2  66      64431.23      65529.36       644.40 o                         
   6   2  66        127.48        292.39       141.60 o                         
   8   2  66      19271.01      17204.24       475.15 o                         
   2   4  66      30205.16      29339.69       374.98 o                         
   4   4  66       2209.17       3258.29       210.73 o                         
   6   4  66        425.73       1312.28       203.32 o                         
   8   4  66       3905.50       6109.39       346.74 o                         
   0   6  66      16523.81      19511.71       527.95 o                         
   2   6  66      22100.30      19744.25       319.04 o                         
   4   6  66      25022.39      24779.86       426.16 o                         
   6   6  66       2520.00       1826.94       183.58 o                         
   8   6  66      34768.64      30364.66       636.75 o                         
   2   8  66      32320.48      27657.89       417.18 o                         
   4   8  66       8019.00       8638.01       275.79 o                         
   6   8  66       1152.13        812.49       160.88 o                         
   8   8  66         89.22        637.96       197.99 o                         
   0  10  66       2840.12       2014.15       200.54 o                         
   2  10  66       2239.84       3114.75       184.25 o                         
   4  10  66      32749.45      30687.12       479.80 o                         
   6  10  66        127.89        395.45       141.95 o                         
   2  12  66      14762.92      13420.84       333.41 o                         
   4  12  66       2956.94       3043.15       199.51 o                         
   6  12  66        640.91        684.90       174.86 o                         
   0  14  66        922.46       1121.00       191.87 o                         
   2  14  66        459.60        626.27       146.61 o                         
   4  14  66      11638.86      11200.93       351.52 o                         
   6  14  66        226.58        842.33       236.80 o                         
   2  16  66      18844.04      17514.01       454.52 o                         
   4  16  66        285.03        518.45       155.07 o                         
   0  18  66       1297.13       1822.00       280.54 o                         
   2  18  66        237.68        510.92       166.05 o                         
   4  18  66      16618.22      17871.89      1119.29 o                         
   1   1  67        977.77       1884.47       130.96 o                         
   3   1  67      11024.24      10533.20       236.15 o                         
   5   1  67       8284.90       7464.75       373.92 o                         
   7   1  67       4936.38       6019.59       311.32 o                         
   9   1  67       1385.69        328.55       686.19 o                         
   1   3  67      16256.05      15355.98       295.74 o                         
   3   3  67      16763.95      16866.04       367.01 o                         
   5   3  67       3779.41       4754.36       216.41 o                         
   7   3  67       4097.91       4005.78       264.72 o                         
   1   5  67      20899.72      19982.72       419.88 o                         
   3   5  67       8428.76       6002.24       248.10 o                         
   5   5  67       7971.67       9292.14       279.46 o                         
   7   5  67      18759.26      19551.25       726.04 o                         
   1   7  67      15622.93      13102.79       267.43 o                         
   3   7  67      11151.87      12458.62       287.38 o                         
   5   7  67        416.53        566.56       126.88 o                         
   7   7  67       6049.15       7308.81       438.86 o                         
   1   9  67      10305.18      11615.65       263.47 o                         
   3   9  67      14269.33      14510.58       346.81 o                         
   5   9  67       7373.76       9877.75       353.08 o                         
   7   9  67       9941.08       8700.43       397.87 o                         
   1  11  67      15926.22      15761.06       407.54 o                         
   3  11  67       2187.90       2691.28       218.66 o                         
   5  11  67       3327.64       3182.56       206.38 o                         
   7  11  67         68.81        881.86       204.98 o                         
   1  13  67       3323.53       2648.81       207.68 o                         
   3  13  67         21.12        832.90       148.51 o                         
   5  13  67       6688.85       6672.71       282.91 o                         
   1  15  67      11739.48      11236.96       360.93 o                         
   3  15  67       4953.13       4659.66       247.75 o                         
   5  15  67        702.82        898.68       169.05 o                         
   1  17  67       2621.37       2999.02       304.80 o                         
   3  17  67       2679.76       3223.58       236.51 o                         
   1  19  67       8366.83       8846.42       402.58 o                         
   0   0  68      37647.91      29627.49       758.40 o                         
   4   0  68       7806.26       7900.58       323.47 o                         
   8   0  68       2474.47       3154.99       433.55 o                         
   2   2  68      17941.87      16814.69       383.82 o                         
   4   2  68        134.48        464.22       102.27 o                         
   6   2  68      16882.06      17049.79       517.26 o                         
   8   2  68       1481.12       2140.01       235.00 o                         
   0   4  68      93762.07      89858.22      1180.72 o                         
   2   4  68        711.72       3455.58       208.85 o                         
   4   4  68       9944.85      10632.84       270.87 o                         
   6   4  68        294.03       1751.71       218.09 o                         
   8   4  68        536.77       3433.86       277.86 o                         
   2   6  68      10878.91      12446.82       258.37 o                         
   4   6  68       2018.94       2445.76       165.43 o                         
   6   6  68      21952.55      19537.82       491.40 o                         
   8   6  68       1859.02       2418.37       279.52 o                         
   0   8  68      85556.73      84289.50      1043.60 o                         
   2   8  68       2839.03       3916.62       198.77 o                         
   4   8  68      23148.18      22600.20       434.99 o                         
   6   8  68        123.12        569.99       164.85 o                         
   8   8  68        135.57        866.91       245.71 o                         
   2  10  68       4251.31       4110.10       213.74 o                         
   4  10  68         42.65         41.02       120.18 o                         
   6  10  68       9246.02       7071.00       341.43 o                         
   0  12  68      32631.50      35964.93       741.55 o                         
   2  12  68        339.51        777.35       156.00 o                         
   4  12  68      20364.35      18165.38       412.10 o                         
   6  12  68       2270.24       2522.07       266.61 o                         
   2  14  68       3418.43       3931.92       241.59 o                         
   4  14  68         60.30        769.02       172.35 o                         
   6  14  68       1720.28       1613.11       247.31 o                         
   0  16  68      20547.43      23042.66      1126.99 o                         
   2  16  68       1429.31       1455.28       209.92 o                         
   4  16  68      12684.98      12934.08       428.20 o                         
   2  18  68       9171.67       9419.01       393.22 o                         
   1   1  69      12098.96      13057.44       346.58 o                         
   3   1  69      29003.51      30407.13       396.87 o                         
   5   1  69        740.27       1467.42       167.64 o                         
   7   1  69         20.58        506.01       181.52 o                         
   1   3  69       1998.58       3482.80       165.23 o                         
   3   3  69      18573.75      19147.16       357.77 o                         
   5   3  69       4787.77       4753.39       222.86 o                         
   7   3  69       1284.31       1773.55       209.69 o                         
   1   5  69      36712.41      33375.63       481.43 o                         
   3   5  69      18684.50      16686.55       350.78 o                         
   5   5  69        186.35        355.29       114.13 o                         
   7   5  69       1550.40       3020.44       257.04 o                         
   1   7  69       9912.39      10687.74       271.25 o                         
   3   7  69      23879.57      21832.03       499.40 o                         
   5   7  69       9712.10      10262.98       303.64 o                         
   7   7  69       2122.91       2784.42       332.46 o                         
   1   9  69       8686.11       8757.71       261.38 o                         
   3   9  69       7632.24       9386.47       356.24 o                         
   5   9  69       3376.50       3549.86       205.32 o                         
   7   9  69       1120.70       1017.21       224.62 o                         
   1  11  69      23691.81      24511.80       445.90 o                         
   3  11  69      22048.45      22810.45       444.53 o                         
   5  11  69         29.67        213.59       135.18 o                         
   7  11  69         42.22        834.40       266.06 o                         
   1  13  69        142.50        693.71       153.32 o                         
   3  13  69      11046.36       9511.69       437.06 o                         
   5  13  69       2265.47       2333.72       262.59 o                         
   1  15  69      19992.91      20349.03       537.01 o                         
   3  15  69      11150.76      10412.39       399.89 o                         
   5  15  69       3923.42       4659.70       277.94 o                         
   1  17  69        544.72        315.41       170.01 o                         
   3  17  69       4312.82       3793.21       292.65 o                         
   2   0  70      76343.64      75968.05       986.92 o                         
   6   0  70        109.08        472.20       228.00 o                         
   0   2  70       2405.32       1446.79       165.24 o                         
   2   2  70        570.03       1064.77       115.71 o                         
   4   2  70       6720.94       8103.98       274.31 o                         
   6   2  70        337.86        574.18       228.14 o                         
   8   2  70       7803.60       7224.93       369.54 o                         
   2   4  70      46825.52      50070.75       525.20 o                         
   4   4  70       5431.92       6605.27       281.33 o                         
   6   4  70       5268.61       4369.01       327.99 o                         
   8   4  70        893.80       1685.77       237.49 o                         
   0   6  70      40137.43      43289.48       766.50 o                         
   2   6  70      10057.85       9912.91       395.18 o                         
   4   6  70      12908.97      14576.31       361.32 o                         
   6   6  70       1880.03        730.83       199.85 o                         
   8   6  70       7975.04       6163.10       400.48 o                         
   2   8  70      26860.99      27376.70       428.84 o                         
   4   8  70       3350.84       3658.32       205.16 o                         
   6   8  70       1537.74        856.60       191.65 o                         
   0  10  70      36778.77      32900.05       616.85 o                         
   2  10  70       8274.16       7727.66       334.67 o                         
   4  10  70      14203.75      13460.44       383.05 o                         
   6  10  70        848.26       1509.86       209.88 o                         
   2  12  70       6206.84       6325.73       289.64 o                         
   4  12  70        187.82        727.13       161.42 o                         
   6  12  70       4373.22       3789.19       333.95 o                         
   0  14  70      28872.60      29839.91       855.65 o                         
   2  14  70         25.44        385.76       155.53 o                         
   4  14  70      13757.61      11534.88       390.99 o                         
   2  16  70       6979.98       7751.98       365.53 o                         
   4  16  70       2754.63       3494.93       259.57 o                         
   0  18  70      19926.65      21560.30       810.51 o                         
   2  18  70       1274.80       1721.32       236.86 o                         
   1   1  71      29124.51      31925.92       532.90 o                         
   3   1  71        930.76       1059.89       125.83 o                         
   5   1  71      16606.85      15960.01       475.83 o                         
   7   1  71       1244.12       2721.83       268.47 o                         
   1   3  71       7162.37      15932.24       355.67 o                         
   3   3  71        352.35        469.44       129.60 o                         
   5   3  71      33138.23      32402.76       496.80 o                         
   7   3  71       2054.55       5094.21       383.21 o                         
   1   5  71      31176.53      30161.21       437.94 o                         
   3   5  71       2307.85       4088.90       293.58 o                         
   5   5  71      32937.29      31811.34       493.78 o                         
   7   5  71       3445.19       5972.98       327.80 o                         
   1   7  71      40466.41      36949.63       550.16 o                         
   3   7  71        832.40       1044.58       141.55 o                         
   5   7  71      15732.00      15384.96       342.48 o                         
   7   7  71       1124.47       3863.96       281.77 o                         
   1   9  71      11254.55      11290.80       289.20 o                         
   3   9  71         72.00        198.36       117.14 o                         
   5   9  71       7279.12      11404.13       448.94 o                         
   7   9  71       1622.60       1524.48       235.72 o                         
   1  11  71      19678.01      20424.10       462.90 o                         
   3  11  71       1003.28       1427.24       174.20 o                         
   5  11  71      16675.29      16246.79       401.24 o                         
   1  13  71       8083.62       7490.30       314.45 o                         
   3  13  71       3099.07       3474.53       240.91 o                         
   5  13  71       6553.76       7754.92       332.42 o                         
   1  15  71       6059.76       5364.92       336.22 o                         
   3  15  71       4379.26       5732.91       322.87 o                         
   1  17  71       2251.13       2458.27       281.06 o                         
   3  17  71       2585.99       1532.55       265.81 o                         
   0   0  72      73151.46      57232.30      1138.83 o                         
   4   0  72      27151.88      31179.51       664.69 o                         
   8   0  72      20924.21      20385.36       772.56 o                         
   2   2  72       6787.23       6900.56       319.24 o                         
   4   2  72         46.88        108.02       107.01 o                         
   6   2  72        335.78       1762.21       210.59 o                         
   8   2  72        186.81        523.02       196.64 o                         
   0   4  72       5622.10       4869.81       276.87 o                         
   2   4  72       5739.70       8225.98       239.86 o                         
   4   4  72      35003.78      36733.01       515.40 o                         
   6   4  72        159.21        414.13       169.06 o                         
   8   4  72      26227.54      21284.80      3082.63 o                         
   2   6  72      38011.44      36157.07       491.19 o                         
   4   6  72        317.89        637.01       131.59 o                         
   6   6  72        773.90        564.27       201.37 o                         
   0   8  72       1244.63        993.50       179.33 o                         
   2   8  72       1179.07       1691.23       150.60 o                         
   4   8  72      18604.22      17276.54       391.50 o                         
   6   8  72       1733.57       2132.67       240.76 o                         
   2  10  72      20353.42      17928.07       387.53 o                         
   4  10  72      14742.43      16207.58       436.83 o                         
   6  10  72       3169.13       2907.82       268.05 o                         
   0  12  72        236.58       1159.39       364.32 o                         
   2  12  72        412.48        850.78       159.74 o                         
   4  12  72      15693.03      14164.37       410.05 o                         
   6  12  72       2027.57       2277.03       334.79 o                         
   2  14  72      17294.59      16634.81       442.20 o                         
   4  14  72       1657.31       1514.23       201.99 o                         
   0  16  72       1455.26       1142.33       317.28 o                         
   2  16  72        844.71        655.45       190.11 o                         
   1   1  73      20402.64      22878.21       398.36 o                         
   3   1  73       3917.01       3671.49       180.73 o                         
   5   1  73      11840.74      10155.52       308.73 o                         
   7   1  73       2927.17       2748.56       245.39 o                         
   1   3  73      14998.29      17850.47       393.43 o                         
   3   3  73        105.53       2146.08       158.86 o                         
   5   3  73       1404.79       1774.33       178.50 o                         
   7   3  73      26900.16      27944.84       625.07 o                         
   1   5  73        239.94       1192.26       127.65 o                         
   3   5  73      25320.91      20198.03       431.15 o                         
   5   5  73       4296.91       3933.34       216.94 o                         
   7   5  73       4584.10       5835.72       337.39 o                         
   1   7  73      11722.33      10956.04       340.87 o                         
   3   7  73       8840.78       7225.94       263.52 o                         
   5   7  73       3167.35       5478.16       248.85 o                         
   7   7  73      29219.55      27990.67       627.90 o                         
   1   9  73       2264.91       1681.04       153.30 o                         
   3   9  73       5409.74       5937.74       292.62 o                         
   5   9  73       1087.30       1564.28       174.94 o                         
   1  11  73       2290.37       1931.28       183.16 o                         
   3  11  73      11969.76      12226.54       378.20 o                         
   5  11  73       3755.01       6822.15       303.09 o                         
   1  13  73      11721.79      10715.51       366.05 o                         
   3  13  73       4803.85       4985.27       319.96 o                         
   5  13  73       3225.75       3127.32       245.50 o                         
   1  15  73        298.16        -57.05       147.73 o                         
   3  15  73       1783.47       2039.34       223.70 o                         
   1  17  73      13748.44      12248.56       520.93 o                         
   2   0  74       4239.01       4448.28       266.80 o                         
   6   0  74      18458.04      18317.45       667.53 o                         
   0   2  74     109869.62     106756.38      1241.70 o                         
   2   2  74        452.00       1241.78       130.45 o                         
   4   2  74       4843.36       6407.21       261.86 o                         
   6   2  74       1816.31       2314.63       245.84 o                         
   2   4  74        739.57       5733.36       214.65 o                         
   4   4  74       3379.99       5594.92       232.88 o                         
   6   4  74      47993.69      44495.04       796.97 o                         
   0   6  74      79414.30      77425.07      1142.46 o                         
   2   6  74         62.36       1191.63       138.32 o                         
   4   6  74      16309.28      15436.81       361.98 o                         
   6   6  74        269.79       1107.00       209.97 o                         
   2   8  74       3358.47       4582.36       216.85 o                         
   4   8  74        171.00       1059.81       153.92 o                         
   6   8  74      28351.10      28989.24       764.81 o                         
   0  10  74       8909.89       8405.28       394.71 o                         
   2  10  74       1761.06       1617.14       198.55 o                         
   4  10  74       5499.23       4950.73       278.21 o                         
   6  10  74        743.66       1340.51       228.57 o                         
   2  12  74      11923.50      10955.10       401.64 o                         
   4  12  74        613.77        510.80       160.84 o                         
   0  14  74      13765.20      14033.42       696.03 o                         
   2  14  74         66.80        349.42       161.38 o                         
   4  14  74      10135.58       9123.40       441.33 o                         
   2  16  74       1487.98       1183.68       222.01 o                         
   1   1  75      17135.35      19659.87       406.36 o                         
   3   1  75      25790.90      21843.33       380.23 o                         
   5   1  75        516.81       1023.09       152.43 o                         
   7   1  75        535.71        498.75       190.33 o                         
   1   3  75        341.08        845.57       152.73 o                         
   3   3  75      21801.52      18932.03       356.36 o                         
   5   3  75       6735.80       7298.36       278.28 o                         
   7   3  75       2248.94       3011.60       268.29 o                         
   1   5  75       5058.44       8424.06       257.73 o                         
   3   5  75      14156.34      13800.96       383.70 o                         
   5   5  75       3959.86       3983.98       233.34 o                         
   7   5  75        778.08       2170.66       316.82 o                         
   1   7  75       2976.62       3381.76       177.16 o                         
   3   7  75      23326.28      22684.98       408.25 o                         
   5   7  75       3492.12       3170.78       205.41 o                         
   1   9  75      10042.81       8387.32       281.09 o                         
   3   9  75      12121.22      13050.77       373.97 o                         
   5   9  75        507.99        506.91       139.25 o                         
   1  11  75       2139.90       3158.73       252.59 o                         
   3  11  75       8770.16       8808.36       338.71 o                         
   5  11  75       3805.25       3752.95       248.96 o                         
   1  13  75      12332.16      12180.70       384.07 o                         
   3  13  75      18041.30      18270.77       443.24 o                         
   1  15  75         99.48         16.04       172.86 o                         
   3  15  75       5977.55       5734.33       361.08 o                         
   0   0  76      28647.34      26661.34       805.04 o                         
   4   0  76      19901.22      20834.86       577.95 o                         
   2   2  76      37286.28      34143.61       486.67 o                         
   4   2  76       3429.51       3036.01       200.51 o                         
   6   2  76       3587.54       3569.47       275.71 o                         
   0   4  76        563.06        337.69       172.35 o                         
   2   4  76        611.87       1035.63       128.04 o                         
   4   4  76      22752.14      20092.97       380.10 o                         
   6   4  76       4523.82       5126.16       310.18 o                         
   2   6  76      35939.10      34472.99       485.41 o                         
   4   6  76        210.30       1357.78       150.12 o                         
   6   6  76        760.43        258.30       184.00 o                         
   0   8  76      29414.38      26526.03       570.21 o                         
   2   8  76       1838.06       2322.04       180.31 o                         
   4   8  76       4970.23       4941.94       250.71 o                         
   6   8  76        283.22       1498.12       237.46 o                         
   2  10  76      10783.67      12797.63       374.23 o                         
   4  10  76        693.75       1402.11       178.94 o                         
   0  12  76      29962.26      27035.75      1145.75 o                         
   2  12  76       1786.14       2023.34       197.83 o                         
   4  12  76      14579.27      14364.53       428.09 o                         
   2  14  76      14100.81      12033.17       407.11 o                         
   0  16  76      12725.87      13815.35       937.49 o                         
   1   1  77      19337.32      19909.95       415.52 o                         
   3   1  77      16021.99      14341.01       316.08 o                         
   5   1  77      14156.89      13684.07       386.07 o                         
   7   1  77       1028.69       1901.47       249.04 o                         
   1   3  77       8151.89       9069.87       264.99 o                         
   3   3  77       9403.80      10308.51       296.32 o                         
   5   3  77      11258.49      13567.23       357.09 o                         
   7   3  77        935.39       2020.17       246.22 o                         
   1   5  77       7903.78      13767.30       309.47 o                         
   3   5  77       9322.13       9076.00       310.41 o                         
   5   5  77      10115.05       9322.84       324.18 o                         
   1   7  77      14707.55      13636.76       296.24 o                         
   3   7  77        600.84       1084.08       148.58 o                         
   5   7  77       3822.34       4286.70       243.04 o                         
   1   9  77      27760.40      26302.86       512.79 o                         
   3   9  77       2376.62       2898.36       208.77 o                         
   5   9  77       5415.21       5095.97       298.96 o                         
   1  11  77       4949.77       4079.16       251.34 o                         
   3  11  77       2116.85       2334.81       216.61 o                         
   5  11  77       2672.38       3483.93       246.03 o                         
   1  13  77      27966.22      26982.09       708.16 o                         
   3  13  77      12017.04      14969.20       446.52 o                         
   1  15  77       1024.59        868.94       239.57 o                         
   2   0  78      21007.52      22165.38       517.48 o                         
   6   0  78        495.39        934.22       287.41 o                         
   0   2  78      25559.36      21994.23       634.58 o                         
   2   2  78        397.77       1073.35       131.69 o                         
   4   2  78      47734.09      47652.82       619.68 o                         
   6   2  78        752.84        703.01       231.90 o                         
   2   4  78      11546.80      10742.48       312.94 o                         
   4   4  78       1848.70       2466.71       196.42 o                         
   6   4  78        270.28        438.29       188.83 o                         
   0   6  78       8310.51       7114.39       349.10 o                         
   2   6  78       4079.54       6497.73       251.54 o                         
   4   6  78      32651.47      31399.53       497.07 o                         
   6   6  78       3587.47       3484.43       283.70 o                         
   2   8  78      15614.18      14045.74       350.43 o                         
   4   8  78       8000.34       7862.97       301.92 o                         
   0  10  78      17056.78      17042.35       543.40 o                         
   2  10  78         22.03        452.06       163.33 o                         
   4  10  78      12835.49      14552.70       407.57 o                         
   2  12  78      19450.09      20320.52       454.74 o                         
   4  12  78        635.22        540.65       170.25 o                         
   0  14  78       9645.92       8826.86       748.74 o                         
   2  14  78         66.61        417.39       165.40 o                         
   1   1  79      20962.65      21257.77       419.89 o                         
   3   1  79      17124.62      15972.32       384.39 o                         
   5   1  79         86.31        620.57       143.48 o                         
   1   3  79       5808.59       5898.33       249.88 o                         
   3   3  79      10501.07      10447.22       347.74 o                         
   5   3  79        157.69       2058.12       227.15 o                         
   1   5  79       6271.70       7377.88       277.15 o                         
   3   5  79      12439.72      15491.75       456.68 o                         
   5   5  79       3447.07       4142.01       262.33 o                         
   1   7  79       2186.78       4502.30       226.43 o                         
   3   7  79       6750.77       6493.44       271.97 o                         
   5   7  79         48.03        268.38       141.84 o                         
   1   9  79       3797.15       4195.99       283.19 o                         
   3   9  79      13887.12      14413.38       409.29 o                         
   5   9  79       7374.86       8017.45       331.12 o                         
   1  11  79       7935.31       7342.39       385.71 o                         
   3  11  79       5517.97       6755.63       311.20 o                         
   1  13  79       2655.53       2949.01       271.38 o                         
   3  13  79      10803.09       9162.00       499.47 o                         
   0   0  80      78041.01      94363.42      1668.63 o                         
   4   0  80       1131.01       2307.14       305.36 o                         
   2   2  80       8855.34       7557.09       255.10 o                         
   4   2  80       2611.62       2656.91       203.42 o                         
   6   2  80      33591.17      31816.60       905.64 o                         
   0   4  80      49089.70      49115.04       792.01 o                         
   2   4  80       7163.94       6861.65       299.69 o                         
   4   4  80       4939.00       4859.81       250.50 o                         
   6   4  80         98.28       1325.43       255.71 o                         
   2   6  80        552.93       4109.50       216.72 o                         
   4   6  80       1714.23       3100.16       233.90 o                         
   0   8  80      41080.22      40680.82       741.63 o                         
   2   8  80        874.80       1710.43       204.22 o                         
   4   8  80      10506.72      11457.88       477.03 o                         
   2  10  80        765.56       2772.50       237.15 o                         
   4  10  80        264.36       1161.57       186.58 o                         
   0  12  80      32821.26      31817.98      1365.25 o                         
   2  12  80         57.61        695.57       204.11 o                         
   1   1  81      22697.09      21647.76       436.33 o                         
   3   1  81       1671.57        991.28       162.58 o                         
   5   1  81       1007.22        835.46       169.88 o                         
   1   3  81      13651.33      13859.90       321.00 o                         
   3   3  81       5193.63       5220.33       235.01 o                         
   5   3  81       5742.63       6020.11       273.78 o                         
   1   5  81       2893.07       4042.00       201.44 o                         
   3   5  81         27.56        527.25       139.42 o                         
   5   5  81       4101.95       4749.26       267.41 o                         
   1   7  81       5447.26       7418.11       275.51 o                         
   3   7  81       4003.21       5319.37       251.46 o                         
   5   7  81       9838.67      10646.45       378.78 o                         
   1   9  81        473.21        343.99       136.69 o                         
   3   9  81        707.30        736.67       158.96 o                         
   1  11  81      13756.15      15401.54       425.41 o                         
   3  11  81       5684.83       5172.77       336.09 o                         
   1  13  81        120.61        -16.96       175.95 o                         
   2   0  82      48038.32      55183.80       854.24 o                         
   6   0  82       5841.80       5581.10      1024.10 o                         
   0   2  82       3480.25       4115.89       374.18 o                         
   2   2  82        160.27        295.45       128.66 o                         
   4   2  82       9711.06      12680.69       393.77 o                         
   2   4  82      29361.62      26811.79       450.11 o                         
   4   4  82        118.79        513.67       156.12 o                         
   0   6  82        237.70        188.48       164.64 o                         
   2   6  82       2004.44       2376.66       189.20 o                         
   4   6  82       3751.20       5477.24       343.28 o                         
   2   8  82      11200.88      11734.69       383.63 o                         
   4   8  82        632.31        808.09       162.82 o                         
   0  10  82      17584.42      16123.14       603.21 o                         
   2  10  82        991.91       1353.68       227.75 o                         
   2  12  82       6869.54       7343.01       352.58 o                         
   1   1  83      18028.50      19421.12       425.39 o                         
   3   1  83         14.27        606.33       140.30 o                         
   5   1  83      25723.86      25267.06       484.44 o                         
   1   3  83      33023.07      32490.36       497.29 o                         
   3   3  83       2776.05       2870.54       196.94 o                         
   5   3  83      10762.98      12438.41       384.26 o                         
   1   5  83       6033.27       7792.37       284.74 o                         
   3   5  83        338.19        541.28       143.76 o                         
   5   5  83       3250.98       3835.73       250.67 o                         
   1   7  83      10675.99      16127.96       391.95 o                         
   3   7  83       2199.07       1540.20       177.42 o                         
   1   9  83       8574.92       7077.28       332.13 o                         
   3   9  83       1004.12       1874.63       201.34 o                         
   1  11  83      15160.31      15175.17       448.19 o                         
   0   0  84      26150.69      27430.46       863.75 o                         
   4   0  84      65117.05      66969.97      1109.37 o                         
   2   2  84      13342.65      14041.34       380.46 o                         
   4   2  84       2296.29       2722.76       232.01 o                         
   0   4  84      15594.20      13406.09       530.55 o                         
   2   4  84        965.70       2352.97       219.93 o                         
   4   4  84      26517.99      26499.36       613.14 o                         
   2   6  84      12281.08      11070.14       352.77 o                         
   4   6  84       1421.03       2973.01       237.53 o                         
   0   8  84       1224.55        494.85       281.74 o                         
   2   8  84       2902.33       4932.76       268.03 o                         
   4   8  84      16285.18      18299.21      2596.38 o                         
   2  10  84      41976.05      40453.31       642.46 o                         
   1   1  85       6220.71       7790.41       302.74 o                         
   3   1  85      34983.32      36627.70       766.27 o                         
   5   1  85       1537.15       1754.02       229.13 o                         
   1   3  85      10829.41      11784.96       320.09 o                         
   3   3  85      10563.67      11202.67       354.68 o                         
   1   5  85       5379.83       6420.19       298.15 o                         
   3   5  85      16968.24      18702.63       504.69 o                         
   1   7  85        946.44       1388.92       168.19 o                         
   3   7  85      10546.92      11568.74       363.20 o                         
   1   9  85       4074.16       5568.94       303.15 o                         
   3   9  85      33805.70      30645.24      1429.22 o                         
   2   0  86       9365.68      13229.05       509.95 o                         
   0   2  86      56238.16      55650.59      1085.64 o                         
   2   2  86        183.04        520.43       138.69 o                         
   4   2  86      15260.72      15711.75       579.10 o                         
   2   4  86       5326.68       5812.63       260.94 o                         
   4   4  86        746.44        970.72       170.14 o                         
   0   6  86      15797.69      13940.34       469.11 o                         
   2   6  86       1532.20       1185.68       167.02 o                         
   2   8  86       8697.40       9684.79       356.81 o                         
   0  10  86      27009.96      24457.53       782.54 o                         
   1   1  87      10475.14      10244.81       308.31 o                         
   3   1  87       7377.89       6403.40       293.37 o                         
   1   3  87       5365.45       4542.35       236.85 o                         
   3   3  87       3219.10       2833.04       220.77 o                         
   1   5  87       4903.28       4647.86       283.75 o                         
   3   5  87      15937.07      13825.39       503.14 o                         
   1   7  87       3402.41       3714.13       225.41 o                         
   1   9  87       8498.12      10412.66       384.27 o                         
   0   0  88        912.27       2133.91       484.67 o                         
   2   2  88      22047.39      22195.00       570.05 o                         
   0   4  88       5927.61       5898.26       348.99 o                         
   2   4  88        366.89       1243.84       166.05 o                         
   2   6  88       6341.78       6793.84       286.91 o                         
   0   8  88      16570.37      14657.87       664.68 o                         
   1   1  89       9186.30       9575.52       358.33 o                         
   3   1  89       1860.16       2202.55       205.49 o                         
   1   3  89       5552.87       6137.03       270.68 o                         
   3   3  89       1259.15        752.94       220.42 o                         
   1   5  89      12614.21      12104.26       369.32 o                         
   1   7  89       2894.20       3273.30       227.70 o                         
   2   0  90       3607.46       3055.04       438.22 o                         
   0   2  90      32826.16      32529.51       858.06 o                         
   2   2  90       2165.07       3151.57       236.64 o                         
   2   4  90       1356.91        501.61       156.38 o                         
   0   6  90      24934.32      22838.70       734.17 o                         
   1   1  91       7762.90      11176.15       388.42 o                         
   1   3  91       3901.28       7232.60       292.34 o                         
   0   0  92      51158.08      52394.55      2079.03 o                         
                                                                                
