# Supplementary material for: Development of a scalar-based geometric parameterization approach for the crystal structure landscape of dithienylethene-based crystalline solids
Source: IUCrJ. 2023 Sep 26;10(Pt 6):694–9. doi: 10.1107/S2052252523008060 (PMC10619447; doi:10.1107/S2052252523008060)
Supplement: Supplementary file 12 [file m-10-00694-dte-11sup12.hkl]

data_dte-11                                                                     
_shelx_title ' dte-11_a.res in P-1'                                             
_shelx_refln_list_code          4                                               
_shelx_F_calc_maximum      272.58                                               
_exptl_crystal_F_000       800.00                                               
_reflns_d_resolution_high  0.8500                                               
                                                                                
loop_                                                                           
 _space_group_symop_operation_xyz                                               
 'x, y, z'                                                                      
 '-x, -y, -z'                                                                   
                                                                                
_cell_length_a     9.4964                                                       
_cell_length_b    10.0318                                                       
_cell_length_c    17.3797                                                       
_cell_angle_alpha  86.772                                                       
_cell_angle_beta   84.163                                                       
_cell_angle_gamma  83.443                                                       
                                                                                
_shelx_F_squared_multiplier     1.000                                           
                                                                                
loop_                                                                           
 _refln_index_h                                                                 
 _refln_index_k                                                                 
 _refln_index_l                                                                 
 _refln_F_squared_calc                                                          
 _refln_F_squared_meas                                                          
 _refln_F_squared_sigma                                                         
 _refln_observed_status                                                         
   1   0   0       9759.78      10890.15       321.34 o                         
   2   0   0       4647.30       4147.96       111.39 o                         
   3   0   0       2353.50       2053.69        73.95 o                         
   4   0   0       4043.81       3600.34       120.63 o                         
   5   0   0       1474.65       1431.65        90.29 o                         
   6   0   0        310.85        187.57        64.84 o                         
   7   0   0       1051.27       1125.14       127.34 o                         
   8   0   0         98.59         46.11        79.45 o                         
   9   0   0        461.24        472.13       100.97 o                         
  10   0   0       1925.71       2005.09       163.18 o                         
  11   0   0          1.61          2.28       103.65 o                         
 -10   1   0       1039.46       1159.34       135.16 o                         
  -9   1   0         40.88        -14.02        85.76 o                         
  -8   1   0        321.32        292.31        89.80 o                         
  -7   1   0       3284.96       3401.23       180.68 o                         
  -6   1   0         45.11         69.22        76.08 o                         
  -5   1   0       1133.76       1145.67        68.53 o                         
  -4   1   0       8902.38       8055.01       206.39 o                         
  -3   1   0       1269.84       1435.37        63.41 o                         
  -2   1   0       6612.55       5644.48       144.76 o                         
  -1   1   0       5189.44       4928.79       152.34 o                         
   0   1   0      10853.71      12374.56       380.74 o                         
   1   1   0       2672.49       3091.47        87.12 o                         
   2   1   0       5763.40       6859.30       188.41 o                         
   3   1   0       2240.78       2113.86        83.26 o                         
   4   1   0          7.81        -33.29        33.29 o                         
   5   1   0       1849.65       1907.61        81.92 o                         
   6   1   0       1124.70       1060.42        90.97 o                         
   7   1   0        574.02        577.93        83.59 o                         
   8   1   0       2325.56       2396.02       161.46 o                         
   9   1   0       7957.51       8267.42       343.40 o                         
  10   1   0        713.81        672.88       117.05 o                         
  11   1   0        354.62        427.95       121.07 o                         
 -10   2   0          2.05         31.36        96.53 o                         
  -9   2   0        342.73        371.51       101.21 o                         
  -8   2   0       5722.78       5849.88       265.55 o                         
  -7   2   0       2489.34       3193.13       233.52 o                         
  -6   2   0         94.22         74.26        78.48 o                         
  -5   2   0       9786.66       9104.03       382.27 o                         
  -4   2   0       8222.98       7701.48       216.99 o                         
  -3   2   0       6941.49       6564.14       170.55 o                         
  -2   2   0       1970.90       2254.44        80.07 o                         
  -1   2   0      20571.24      22644.80       528.94 o                         
   0   2   0       1104.55       1037.05        61.84 o                         
   1   2   0       5851.98       5879.83       150.39 o                         
   2   2   0      21984.75      24631.57       533.73 o                         
   3   2   0        156.30        280.17        35.94 o                         
   4   2   0         12.05         26.72        34.79 o                         
   5   2   0       9402.08       9682.88       272.23 o                         
   6   2   0       2301.82       2295.27       134.47 o                         
   7   2   0        326.51        326.05        77.94 o                         
   8   2   0       3307.85       3532.55       191.22 o                         
   9   2   0       1827.72       1852.27       171.65 o                         
  10   2   0        886.41        837.07       122.18 o                         
  11   2   0         43.13        253.80       110.39 o                         
 -10   3   0         96.55        344.79       148.11 o                         
  -9   3   0        609.03        644.21       155.35 o                         
  -8   3   0       2530.16       3416.82       198.23 o                         
  -7   3   0        173.30        564.71       237.23 o                         
  -6   3   0         26.97        189.31       150.26 o                         
  -5   3   0       1284.53       1098.93       109.17 o                         
  -4   3   0       2431.43       2326.96        76.46 o                         
  -3   3   0         33.05         69.89        39.53 o                         
  -2   3   0       3683.92       3501.20       164.55 o                         
  -1   3   0        631.10        485.10        37.79 o                         
   0   3   0        458.04        428.31        33.25 o                         
   1   3   0      26625.03      27624.96       708.78 o                         
   2   3   0       1377.22       1560.31        76.02 o                         
   3   3   0       1799.44       2107.75        88.65 o                         
   4   3   0      12159.53      12937.80       348.08 o                         
   5   3   0       6474.67       6429.26       250.95 o                         
   6   3   0       5956.16       5988.94       243.96 o                         
   7   3   0        938.42        914.65        97.95 o                         
   8   3   0       5278.11       5388.38       285.71 o                         
   9   3   0       3161.08       3384.37       201.91 o                         
  10   3   0        415.39        420.67       107.55 o                         
  -9   4   0       1134.32       1837.06       156.07 o                         
  -8   4   0       1916.79       2366.47       178.07 o                         
  -7   4   0        345.31        426.58        97.52 o                         
  -6   4   0         52.78        146.88        92.39 o                         
  -5   4   0         62.10        131.81        73.10 o                         
  -4   4   0         43.72         77.41        43.81 o                         
  -3   4   0       5978.48       6125.21       168.63 o                         
  -2   4   0       3740.64       4918.36       155.10 o                         
  -1   4   0        675.15        743.84        45.80 o                         
   0   4   0       8116.93       8549.09       213.71 o                         
   1   4   0       4414.87       4168.41       131.59 o                         
   2   4   0       1619.74       1954.48        81.40 o                         
   3   4   0        180.99        404.10        45.67 o                         
   4   4   0       8514.33       9882.42       314.84 o                         
   5   4   0       2346.99       2324.51       255.98 o                         
   6   4   0       1214.03       1506.99       133.80 o                         
   7   4   0          8.85       -101.52       120.15 o                         
   8   4   0        347.38        488.09       223.27 o                         
   9   4   0        157.82          6.53       101.16 o                         
  10   4   0        455.79        555.69       135.67 o                         
  -9   5   0        104.26        262.28       102.18 o                         
  -8   5   0         77.49        355.14        83.87 o                         
  -7   5   0        833.73        680.79       131.91 o                         
  -6   5   0       1944.95       2269.91       185.48 o                         
  -5   5   0        144.54        244.78        81.28 o                         
  -4   5   0       5175.90       4645.07       193.58 o                         
  -3   5   0       2859.71       2699.59       121.28 o                         
  -2   5   0       5148.54       5187.99       163.45 o                         
  -1   5   0       2246.65       2843.65        97.01 o                         
   0   5   0      23976.92      23025.65       545.86 o                         
   1   5   0       7312.42       8030.71       209.40 o                         
   2   5   0       5933.04       5596.48       168.38 o                         
   3   5   0       1142.22       1254.26        67.89 o                         
   4   5   0       7725.00       7567.33       275.91 o                         
   5   5   0       1569.83       1960.76       144.91 o                         
   6   5   0        321.01        323.90        86.99 o                         
   7   5   0         49.92         81.04       142.94 o                         
   8   5   0         82.70        170.63        93.43 o                         
   9   5   0       1216.89       1224.33       172.33 o                         
  10   5   0       1305.52       1134.75       153.01 o                         
  -8   6   0        255.08        271.27        94.46 o                         
  -7   6   0        686.91       1281.54       244.87 o                         
  -6   6   0       2988.60       2987.96       358.15 o                         
  -5   6   0         44.51        300.42       106.85 o                         
  -4   6   0       1613.08       2276.47       281.07 o                         
  -3   6   0       2680.90       2833.89       155.67 o                         
  -2   6   0        609.69        742.77        68.22 o                         
  -1   6   0        748.04        811.69        65.73 o                         
   0   6   0        220.07        339.97        48.70 o                         
   1   6   0       1599.61       1636.16       128.78 o                         
   2   6   0         72.10        173.12        66.20 o                         
   3   6   0        519.85        720.82        86.87 o                         
   4   6   0        108.17        106.80        83.74 o                         
   5   6   0       3432.61       3931.75       450.73 o                         
   6   6   0       2227.45       2761.65       275.61 o                         
   7   6   0       2417.69       2692.53       291.92 o                         
   8   6   0        735.32        967.39       241.62 o                         
   9   6   0        993.68       1225.53       154.20 o                         
  10   6   0       1651.18       1723.00       307.73 o                         
  -8   7   0        849.67       1032.93       214.50 o                         
  -7   7   0       2723.94       3348.78       370.55 o                         
  -6   7   0        886.34       1164.72       237.31 o                         
  -5   7   0        205.87        247.08        87.72 o                         
  -4   7   0       4142.46       3809.33       202.38 o                         
  -3   7   0       6161.76       6129.27       267.47 o                         
  -2   7   0         45.14         57.60        63.35 o                         
  -1   7   0        698.45        646.38        68.17 o                         
   0   7   0       1339.01       1473.13        89.57 o                         
   1   7   0        481.11        479.29        60.64 o                         
   2   7   0       1532.61       1693.27       120.10 o                         
   3   7   0       2016.20       2352.86       145.59 o                         
   4   7   0        300.08        431.48        93.35 o                         
   5   7   0        839.33       1058.88       114.60 o                         
   6   7   0       4369.35       4932.51       244.11 o                         
   7   7   0       1677.98       1908.85       149.88 o                         
   8   7   0        502.59        474.73       168.70 o                         
   9   7   0       1591.74       1521.63       165.57 o                         
  -7   8   0        958.50       1371.09       162.09 o                         
  -6   8   0        511.87        657.07       105.25 o                         
  -5   8   0         53.46        286.39        83.64 o                         
  -4   8   0        309.39        355.49        95.29 o                         
  -3   8   0        302.98        338.80        87.19 o                         
  -2   8   0        370.04        513.63        93.14 o                         
  -1   8   0        540.98        576.75        94.77 o                         
   0   8   0          1.04        119.94        81.95 o                         
   1   8   0       5502.54       5168.48       237.92 o                         
   2   8   0       9159.06       9065.23       356.35 o                         
   3   8   0          4.62         43.20       101.02 o                         
   4   8   0        749.40        837.98       114.05 o                         
   5   8   0       5027.08       4872.81       243.47 o                         
   6   8   0       4132.46       3910.05       300.81 o                         
   7   8   0         83.02        168.95       137.69 o                         
   8   8   0        250.25        293.27       259.59 o                         
  -6   9   0          0.43        118.55       166.05 o                         
  -5   9   0       1071.47       1051.06       173.23 o                         
  -4   9   0         84.50        145.87        92.87 o                         
  -3   9   0        483.03        660.99       109.00 o                         
  -2   9   0       1950.21       1978.45       154.43 o                         
  -1   9   0        725.53        788.67       110.85 o                         
   0   9   0        104.60        353.35        96.66 o                         
   1   9   0       1758.40       1770.69       142.64 o                         
   2   9   0      10280.82       9694.45       384.95 o                         
   3   9   0        660.01        798.45       116.88 o                         
   4   9   0          6.07        -31.73        93.47 o                         
   5   9   0        326.58        379.02       108.30 o                         
   6   9   0          7.17         -6.62        97.82 o                         
   7   9   0          7.76         94.76       142.67 o                         
   8   9   0         61.08        323.55       219.40 o                         
  -4  10   0        158.75        195.48       176.90 o                         
  -3  10   0       2196.36       2140.87       169.11 o                         
  -2  10   0       3062.65       3181.12       199.28 o                         
  -1  10   0        965.69       1078.02       133.18 o                         
   0  10   0        630.91        797.84       119.95 o                         
   1  10   0       1101.45       1089.04       131.05 o                         
   2  10   0       1124.80       1306.40       139.54 o                         
   3  10   0          1.75        -97.88        97.88 o                         
   4  10   0       3867.86       3689.72       218.90 o                         
   5  10   0        559.50        671.58       125.27 o                         
   6  10   0        384.52        356.49       112.54 o                         
  -2  11   0        838.03        903.01       303.06 o                         
  -1  11   0        552.59        647.64       190.11 o                         
   0  11   0          5.90         41.01       107.30 o                         
   1  11   0         23.64        274.73       115.60 o                         
   2  11   0          0.59         31.36       106.29 o                         
   3  11   0        145.30          6.29       107.74 o                         
   4  11   0         13.03        -79.89       107.48 o                         
   5  11   0        289.36        337.84       185.66 o                         
  -4 -11   1         43.25         24.09       108.38 o                         
  -3 -11   1       1384.45       1549.01       155.18 o                         
  -2 -11   1        599.53        441.29       118.80 o                         
  -1 -11   1        171.20        185.79       107.29 o                         
   0 -11   1        369.34        204.83       162.75 o                         
   1 -11   1        636.67        512.07       185.53 o                         
   2 -11   1        320.14        552.50       192.88 o                         
  -6 -10   1        194.07        159.63       103.19 o                         
  -5 -10   1          5.24         39.79       100.86 o                         
  -4 -10   1          1.41         71.87       101.90 o                         
  -3 -10   1          4.66         -0.42        99.30 o                         
  -2 -10   1         57.95        135.12       102.22 o                         
  -1 -10   1        660.87        664.99       169.36 o                         
   0 -10   1       1627.06       1746.26       148.91 o                         
   1 -10   1         25.53         63.63        93.83 o                         
   2 -10   1        920.75       1307.61       138.67 o                         
   3 -10   1       2535.09       1591.54       341.26 o                         
   4 -10   1         13.59        358.73       190.10 o                         
  -7  -9   1        922.39        881.24       126.84 o                         
  -6  -9   1         33.02        -93.65        93.65 o                         
  -5  -9   1        595.95        492.14       110.59 o                         
  -4  -9   1       2348.39       2626.90       193.04 o                         
  -3  -9   1       1296.27       1438.93       135.57 o                         
  -2  -9   1         80.69        465.06       101.16 o                         
  -1  -9   1       4786.89       4800.70       235.15 o                         
   0  -9   1       1897.78       2056.59       151.76 o                         
   1  -9   1        168.34        213.67        89.91 o                         
   2  -9   1       3073.70       2837.55       176.71 o                         
   3  -9   1       2133.43       2344.38       252.68 o                         
   4  -9   1        529.47        741.42       158.18 o                         
   5  -9   1          0.18        123.13       157.06 o                         
   6  -9   1        585.89        436.46       185.87 o                         
  -8  -8   1        191.15        518.13       169.74 o                         
  -7  -8   1        867.89       1018.95       125.95 o                         
  -6  -8   1       2134.32       2329.23       206.31 o                         
  -5  -8   1       8697.56       8153.58       339.34 o                         
  -4  -8   1        459.85        448.63       100.76 o                         
  -3  -8   1          5.16         51.57        86.27 o                         
  -2  -8   1       7802.00       7825.39       317.22 o                         
  -1  -8   1       3584.47       3463.73       187.45 o                         
   0  -8   1       1899.65       1855.75       143.60 o                         
   1  -8   1        885.15       1020.58        84.00 o                         
   2  -8   1       2074.34       2165.74       122.62 o                         
   3  -8   1         92.72        206.06       115.18 o                         
   4  -8   1         10.21         57.26        78.05 o                         
   5  -8   1       1594.34       1657.02       137.72 o                         
   6  -8   1         14.53        159.66        89.86 o                         
   7  -8   1          7.18        189.48       219.44 o                         
  -9  -7   1       3403.08       3069.95       228.63 o                         
  -8  -7   1        545.62        271.97       230.41 o                         
  -7  -7   1        304.71        311.34       104.58 o                         
  -6  -7   1       7000.84       6355.58       284.55 o                         
  -5  -7   1       3907.60       3546.92       200.71 o                         
  -4  -7   1       1634.43       2015.94       142.23 o                         
  -3  -7   1       1189.29       1407.85       114.79 o                         
  -2  -7   1       4086.12       4216.99       199.54 o                         
  -1  -7   1          6.42        115.45        48.00 o                         
   0  -7   1       1228.81       1514.43        88.66 o                         
   1  -7   1        362.85        400.21        58.71 o                         
   2  -7   1         39.91         83.83        53.86 o                         
   3  -7   1        639.54        813.95       103.03 o                         
   4  -7   1       3365.84       3845.99       329.71 o                         
   5  -7   1         47.13        181.14        79.70 o                         
   6  -7   1        136.45        265.79        85.70 o                         
   7  -7   1       1962.01       3101.60       346.31 o                         
   8  -7   1        267.24        465.37       108.85 o                         
 -10  -6   1       1995.02       2018.79       199.28 o                         
  -9  -6   1       2974.30       3326.83       353.01 o                         
  -8  -6   1       1589.64       1793.65       195.67 o                         
  -7  -6   1       1453.55       1752.77       158.69 o                         
  -6  -6   1       4651.59       4808.95       230.13 o                         
  -5  -6   1       1420.96       1845.74       134.53 o                         
  -4  -6   1        681.67        727.40        95.81 o                         
  -3  -6   1       6038.39       5973.79       244.08 o                         
  -2  -6   1         53.60        102.86        47.20 o                         
  -1  -6   1          4.60         39.74        41.08 o                         
   0  -6   1       7600.30       7552.62       242.25 o                         
   1  -6   1       1409.29       1456.55        84.25 o                         
   2  -6   1        794.69        879.59        69.11 o                         
   3  -6   1       9015.65       8392.02       275.34 o                         
   4  -6   1       7061.98       6646.92       233.70 o                         
   5  -6   1       4116.29       3721.83       198.54 o                         
   6  -6   1         11.27        186.76       223.26 o                         
   7  -6   1       2447.22       2771.44       273.35 o                         
   8  -6   1        548.57        589.10       129.19 o                         
 -10  -5   1       1762.90       1842.75       179.48 o                         
  -9  -5   1        835.74        945.16       130.13 o                         
  -8  -5   1        955.54       1203.50       200.03 o                         
  -7  -5   1        341.29        392.37        93.89 o                         
  -6  -5   1        311.83        416.65        89.12 o                         
  -5  -5   1        862.21       1103.22        88.95 o                         
  -4  -5   1       1655.81       1968.83       121.60 o                         
  -3  -5   1       1546.41       1822.65        86.49 o                         
  -2  -5   1         77.97         72.26        50.60 o                         
  -1  -5   1       4052.87       4467.85       128.66 o                         
   0  -5   1       6095.06       5406.84       148.22 o                         
   1  -5   1          5.74         52.75        34.30 o                         
   2  -5   1        730.24        850.73        62.08 o                         
   3  -5   1       7183.07       7217.02       237.64 o                         
   4  -5   1       3017.92       3253.23       138.14 o                         
   5  -5   1        376.31        488.14        95.06 o                         
   6  -5   1       3188.92       3529.71       334.44 o                         
   7  -5   1        746.13        977.86       166.39 o                         
   8  -5   1        414.49        721.71       181.11 o                         
   9  -5   1        904.01       1025.85       131.38 o                         
 -10  -4   1       1093.40        817.09       361.22 o                         
  -9  -4   1         74.07        127.28       105.22 o                         
  -8  -4   1        391.33        435.19       171.71 o                         
  -7  -4   1         32.33       -112.44       158.34 o                         
  -6  -4   1        905.48       1076.89       119.27 o                         
  -5  -4   1       3718.37       3770.51       328.91 o                         
  -4  -4   1      10923.83      11108.46       275.33 o                         
  -3  -4   1       3347.03       3978.55       142.64 o                         
  -2  -4   1         13.33          0.19        44.52 o                         
  -1  -4   1      22376.08      22296.88       527.13 o                         
   0  -4   1       9781.59      10875.36       266.12 o                         
   1  -4   1       6367.92       6609.26       171.58 o                         
   2  -4   1       1316.25       1386.51        71.07 o                         
   3  -4   1       3645.17       3318.79       119.03 o                         
   4  -4   1       8184.09       7870.22       227.84 o                         
   5  -4   1        784.39        955.23        69.62 o                         
   6  -4   1        607.89        690.10       106.24 o                         
   7  -4   1        688.58        912.14       221.57 o                         
   8  -4   1        106.10        687.62       107.44 o                         
   9  -4   1         42.72        464.21       106.87 o                         
  10  -4   1         40.64        110.85       104.94 o                         
 -10  -3   1          0.00         32.07        99.51 o                         
  -9  -3   1       1423.41       1465.96       134.43 o                         
  -8  -3   1        216.82        221.73        84.68 o                         
  -7  -3   1        628.21        696.45        89.93 o                         
  -6  -3   1       1426.76       1537.08       130.04 o                         
  -5  -3   1       7386.38       7107.08       264.07 o                         
  -4  -3   1       8043.56       9545.38       240.47 o                         
  -3  -3   1       5104.46       5275.37       133.34 o                         
  -2  -3   1       5251.32       5562.72       159.98 o                         
  -1  -3   1       7754.45       8571.87       211.49 o                         
   0  -3   1       9347.90      10309.07       249.16 o                         
   1  -3   1       2175.98       2139.40        73.55 o                         
   2  -3   1        662.93        648.02        43.64 o                         
   3  -3   1        685.85        841.01        52.80 o                         
   4  -3   1        891.53        875.21        58.78 o                         
   5  -3   1       2884.50       2951.55       139.00 o                         
   6  -3   1       1975.77       2178.12       136.78 o                         
   7  -3   1        329.73        444.87       109.27 o                         
   8  -3   1       4556.60       5286.22       295.42 o                         
   9  -3   1       4196.31       4364.92       255.33 o                         
  10  -3   1       1048.42       1348.59       147.97 o                         
 -11  -2   1       1720.78       2013.14       177.30 o                         
 -10  -2   1          2.09        -92.70        92.70 o                         
  -9  -2   1       1008.63       1200.09       124.86 o                         
  -8  -2   1       2967.66       3468.21       230.96 o                         
  -7  -2   1        609.65        645.12       160.87 o                         
  -6  -2   1       1134.33       1081.74        96.17 o                         
  -5  -2   1       1964.18       1958.66       103.88 o                         
  -4  -2   1      10951.99      11055.77       274.75 o                         
  -3  -2   1       2818.69       3206.68       105.35 o                         
  -2  -2   1       3451.56       3553.54        87.93 o                         
  -1  -2   1         19.22        182.70        34.79 o                         
   0  -2   1       2852.57       2436.13        72.98 o                         
   1  -2   1         92.27         44.23        27.33 o                         
   2  -2   1          1.71         62.38        30.32 o                         
   3  -2   1       1668.28       1561.54        65.55 o                         
   4  -2   1       5710.07       5273.89       157.84 o                         
   5  -2   1       5175.32       4990.60       146.33 o                         
   6  -2   1        937.83        883.65        89.33 o                         
   7  -2   1       1575.60       1833.84       165.69 o                         
   8  -2   1       2079.10       3476.69       341.22 o                         
   9  -2   1       2732.26       3328.05       205.46 o                         
  10  -2   1          8.52        112.58        96.30 o                         
 -11  -1   1          3.25        200.27       114.41 o                         
 -10  -1   1        284.97        194.16       104.34 o                         
  -9  -1   1       2554.28       2541.76       172.39 o                         
  -8  -1   1       3617.29       4389.27       218.82 o                         
  -7  -1   1        216.74        421.13        76.82 o                         
  -6  -1   1        168.26        189.84        61.72 o                         
  -5  -1   1       7763.35       7570.74       205.68 o                         
  -4  -1   1       1749.39       1608.19        70.61 o                         
  -3  -1   1       5529.71       5412.61       157.71 o                         
  -2  -1   1       1607.88       2149.74        61.48 o                         
  -1  -1   1        195.10        522.88        27.77 o                         
   0  -1   1         29.53         26.90        22.23 o                         
   1  -1   1       8013.78       7496.87       166.14 o                         
   2  -1   1        886.24        973.72        54.60 o                         
   3  -1   1       1575.34       1604.45        65.84 o                         
   4  -1   1      14306.70      12869.52       314.29 o                         
   5  -1   1      22319.06      20457.35       489.81 o                         
   6  -1   1        277.71        318.91        67.49 o                         
   7  -1   1        284.07        339.83        95.04 o                         
   8  -1   1       4851.38       4520.80       283.30 o                         
   9  -1   1        547.10        621.85       110.73 o                         
  10  -1   1         17.41        218.72       131.33 o                         
 -10   0   1          1.02        -45.48        95.80 o                         
  -9   0   1        879.27        908.86       116.54 o                         
  -8   0   1        147.46        238.94        84.02 o                         
  -7   0   1        776.12        777.36        91.91 o                         
  -6   0   1        335.69        342.00        67.76 o                         
  -5   0   1          0.46        -25.81        37.41 o                         
  -4   0   1       2221.10       2028.46        80.40 o                         
  -3   0   1       3787.72       4068.53       124.38 o                         
  -2   0   1       2697.91       2687.24        87.68 o                         
  -1   0   1        903.99       1068.95        37.14 o                         
   1   0   1       8376.64       8282.41       302.60 o                         
   2   0   1       1687.44       1323.31        54.41 o                         
   3   0   1       2910.05       2547.11        90.63 o                         
   4   0   1       7297.88       6732.16       175.82 o                         
   5   0   1       1332.92       1291.39        64.07 o                         
   6   0   1         53.29         78.55        77.11 o                         
   7   0   1        401.08        379.32        97.05 o                         
   8   0   1         17.66        -64.40        75.70 o                         
   9   0   1        260.50        213.26        92.25 o                         
  10   0   1       1726.56       1875.84       157.10 o                         
  11   0   1         43.77         28.44       106.32 o                         
 -10   1   1       1165.81       1122.76       136.79 o                         
  -9   1   1          0.17         20.25       108.82 o                         
  -8   1   1        127.11         11.33        79.68 o                         
  -7   1   1       3608.91       3556.36       184.50 o                         
  -6   1   1       2171.15       2274.50       136.67 o                         
  -5   1   1        764.90        704.26        52.28 o                         
  -4   1   1      15931.45      15109.90       365.17 o                         
  -3   1   1      10577.98      10818.92       227.30 o                         
  -2   1   1      10705.39       9853.93       237.40 o                         
  -1   1   1        105.46         71.63        36.70 o                         
   0   1   1      14322.65      15721.13       632.32 o                         
   1   1   1      10875.98      11320.58       327.52 o                         
   2   1   1       2315.93       2578.77        79.26 o                         
   3   1   1      10137.99      10546.80       257.77 o                         
   4   1   1       1501.06       1431.63        63.81 o                         
   5   1   1        152.88        168.00        44.32 o                         
   6   1   1        553.45        565.35        96.71 o                         
   7   1   1        555.60        432.63        78.30 o                         
   8   1   1       1097.80       1206.33       114.58 o                         
   9   1   1        167.26        768.18       205.44 o                         
  10   1   1        977.97        814.87       120.02 o                         
  11   1   1         55.78        142.47       110.51 o                         
 -10   2   1         47.13        441.53       108.37 o                         
  -9   2   1        309.14        288.20        97.02 o                         
  -8   2   1       1040.72       1079.38       116.78 o                         
  -7   2   1       5242.86       5518.44       243.78 o                         
  -6   2   1        238.79        277.55        77.42 o                         
  -5   2   1       1586.50       1465.97        70.95 o                         
  -4   2   1      13464.90      13790.87       310.52 o                         
  -3   2   1      11754.14      11206.85       318.29 o                         
  -2   2   1          8.87         -0.66        39.71 o                         
  -1   2   1        867.36       1131.75        56.29 o                         
   0   2   1        883.39       1059.15        53.04 o                         
   1   2   1        416.73        503.36        52.71 o                         
   2   2   1        647.11        756.22        50.62 o                         
   3   2   1       1593.02       1726.18        75.88 o                         
   4   2   1       1635.62       2124.40        90.47 o                         
   5   2   1       5043.74       5538.03       196.44 o                         
   6   2   1       8447.17       8189.54       311.56 o                         
   7   2   1         30.39         59.87        68.38 o                         
   8   2   1       3313.45       3539.65       194.67 o                         
   9   2   1       4933.98       4799.18       240.13 o                         
  10   2   1        453.47        705.32       119.44 o                         
  11   2   1        750.02        706.93       212.30 o                         
 -10   3   1        735.47        872.75       166.79 o                         
  -9   3   1         17.14        137.99       120.53 o                         
  -8   3   1       2675.44       4413.32       283.45 o                         
  -7   3   1       2592.84       3707.30       552.17 o                         
  -6   3   1       2386.81       2372.62       178.40 o                         
  -5   3   1       1152.02       1104.50        78.79 o                         
  -4   3   1       4797.65       4808.87       140.04 o                         
  -3   3   1       7849.14       8295.02       235.24 o                         
  -2   3   1       1599.50       1776.13        83.28 o                         
  -1   3   1        322.41        232.69        44.83 o                         
   0   3   1       1879.73       1523.96        69.90 o                         
   1   3   1       5427.42       5200.86       137.42 o                         
   2   3   1       1526.12       1894.86        74.02 o                         
   3   3   1        653.21        750.58        70.64 o                         
   4   3   1         12.71         78.09        38.32 o                         
   5   3   1      10361.72      10695.32       331.27 o                         
   6   3   1       2447.17       2501.40       144.17 o                         
   7   3   1         30.07         29.62        69.85 o                         
   8   3   1       2085.44       2470.74       186.51 o                         
   9   3   1       2186.39       2295.10       161.93 o                         
  10   3   1        203.94        270.52       105.15 o                         
  11   3   1          0.08         49.71       132.97 o                         
  -9   4   1       1289.51       1770.47       217.75 o                         
  -8   4   1       1772.40       2182.80       162.82 o                         
  -7   4   1        518.61        709.61        90.92 o                         
  -6   4   1        192.67        295.35        71.09 o                         
  -5   4   1        361.86        301.52        77.57 o                         
  -4   4   1        575.01        594.24        62.56 o                         
  -3   4   1       2645.68       2338.15        91.64 o                         
  -2   4   1       3095.24       3967.43       124.34 o                         
  -1   4   1      15782.87      16861.09       495.76 o                         
   0   4   1        958.72        876.98        56.04 o                         
   1   4   1      12638.19      13312.77       321.90 o                         
   2   4   1      14204.58      14845.90       359.29 o                         
   3   4   1       4828.81       5103.05       173.97 o                         
   4   4   1       6798.68       6949.37       317.92 o                         
   5   4   1       9394.46       9076.85       336.42 o                         
   6   4   1       4926.45       5025.31       275.90 o                         
   7   4   1         31.46        -68.05        77.27 o                         
   8   4   1       1450.58       1381.93       124.52 o                         
   9   4   1       1635.22       1723.47       146.39 o                         
  10   4   1         28.87        -93.44        93.44 o                         
  -9   5   1        222.04        228.11       100.04 o                         
  -8   5   1        959.27       1375.97       118.08 o                         
  -7   5   1         22.38        206.82        76.28 o                         
  -6   5   1          4.10         84.17        96.40 o                         
  -5   5   1         45.59        126.27        75.96 o                         
  -4   5   1        555.90        698.85       103.54 o                         
  -3   5   1        726.20        699.29        73.47 o                         
  -2   5   1       2293.26       2366.15       102.57 o                         
  -1   5   1       2422.54       2659.47        94.11 o                         
   0   5   1       9876.72       9533.09       263.67 o                         
   1   5   1       3393.11       4038.22       123.16 o                         
   2   5   1      10671.11      10801.00       272.22 o                         
   3   5   1         77.54        190.35        42.26 o                         
   4   5   1        733.08        848.13       127.54 o                         
   5   5   1       4121.83       4134.38       203.06 o                         
   6   5   1         52.23         35.64        78.31 o                         
   7   5   1        283.06        459.96       214.64 o                         
   8   5   1         64.22         78.74        91.59 o                         
   9   5   1        580.10        770.56       129.91 o                         
  10   5   1       1779.80       1683.52       169.38 o                         
  -8   6   1        206.57        261.89        89.73 o                         
  -7   6   1       2181.76       2647.25       217.31 o                         
  -6   6   1       1576.03       1766.26       146.20 o                         
  -5   6   1       1112.96       1280.30       155.78 o                         
  -4   6   1       3777.87       3541.19       190.66 o                         
  -3   6   1       4319.61       4099.79       200.82 o                         
  -2   6   1      15599.60      15300.62       574.33 o                         
  -1   6   1         21.15        -17.48        43.99 o                         
   0   6   1       1029.56       1216.88       102.53 o                         
   1   6   1      15657.59      15221.78       531.24 o                         
   2   6   1       3302.32       3269.03       135.13 o                         
   3   6   1        547.66        660.17        84.76 o                         
   4   6   1       1401.24       1597.31       149.43 o                         
   5   6   1        358.10        240.51       125.47 o                         
   6   6   1        742.82        641.21       154.75 o                         
   7   6   1       1620.94       1780.00       144.52 o                         
   8   6   1        108.43         21.36        89.27 o                         
   9   6   1        295.00        602.59       115.44 o                         
  10   6   1        915.43        737.67       235.67 o                         
  -8   7   1        633.01        900.99       154.08 o                         
  -7   7   1       1071.69       1247.52       357.77 o                         
  -6   7   1       1270.30       1573.37       232.22 o                         
  -5   7   1         93.99        293.12        88.51 o                         
  -4   7   1        230.57        244.24       108.77 o                         
  -3   7   1       4990.69       5061.83       239.54 o                         
  -2   7   1        365.03        464.64        82.68 o                         
  -1   7   1        430.91        387.36        70.17 o                         
   0   7   1        938.49        998.13        82.05 o                         
   1   7   1          5.86        123.92        73.84 o                         
   2   7   1       1101.03       1141.64       107.41 o                         
   3   7   1        697.14        831.93        98.36 o                         
   4   7   1        864.15        927.87       111.83 o                         
   5   7   1       4509.32       4175.64       289.03 o                         
   6   7   1       2932.90       3825.32       738.51 o                         
   7   7   1       5209.07       5022.10       350.10 o                         
   8   7   1          0.48          6.34        81.80 o                         
   9   7   1        703.35        890.15       179.80 o                         
  -7   8   1       2030.39       2287.32       205.53 o                         
  -6   8   1        754.78       1194.94       250.81 o                         
  -5   8   1         97.55        130.66        85.49 o                         
  -4   8   1         67.35         95.38        80.89 o                         
  -3   8   1       1191.52       1448.17       142.27 o                         
  -2   8   1         19.18         65.94        81.08 o                         
  -1   8   1         40.12         47.78        78.55 o                         
   0   8   1       1720.14       1867.27       153.23 o                         
   1   8   1       1988.78       2530.86       161.51 o                         
   2   8   1       2306.84       2928.34       195.08 o                         
   3   8   1       6327.23       6280.01       275.44 o                         
   4   8   1         66.47        245.39        95.70 o                         
   5   8   1         51.26        389.61       102.93 o                         
   6   8   1       2463.02       2755.22       184.87 o                         
   7   8   1       1313.00       1523.52       457.52 o                         
   8   8   1        214.45        305.24       397.25 o                         
  -6   9   1         48.59         31.85       149.08 o                         
  -5   9   1        439.45        415.85       104.82 o                         
  -4   9   1        756.57        823.24       117.45 o                         
  -3   9   1        292.24        440.28       101.28 o                         
  -2   9   1        495.21        424.94        98.81 o                         
  -1   9   1       3244.95       3516.62       274.49 o                         
   0   9   1        564.89        586.45       106.31 o                         
   1   9   1        650.05        857.28       115.10 o                         
   2   9   1      14794.59      14319.87       530.56 o                         
   3   9   1       5209.15       5177.48       320.64 o                         
   4   9   1          0.93         23.73        97.41 o                         
   5   9   1        900.50       1015.14       127.69 o                         
   6   9   1       1271.74       1153.28       194.28 o                         
   7   9   1        161.55        363.51       162.69 o                         
   8   9   1        374.93        319.56       452.85 o                         
  -4  10   1         23.37        113.63       111.30 o                         
  -3  10   1        235.68        356.67       140.07 o                         
  -2  10   1       1811.00       2348.67       177.58 o                         
  -1  10   1        369.17        413.43       112.09 o                         
   0  10   1        143.97        172.10       102.14 o                         
   1  10   1        824.58        826.66       127.78 o                         
   2  10   1       2157.64       2350.28       172.70 o                         
   3  10   1        282.81        224.76       109.20 o                         
   4  10   1        152.09        306.01       114.33 o                         
   5  10   1       2232.02       2023.15       166.25 o                         
   6  10   1        119.68        261.04       111.20 o                         
  -2  11   1       3346.19       3153.79       359.90 o                         
  -1  11   1       1707.17       1715.60       192.09 o                         
   0  11   1        116.83          4.94       110.88 o                         
   1  11   1       2359.42       2217.81       182.67 o                         
   2  11   1        139.06         81.89       113.04 o                         
   3  11   1         54.99       -107.09       107.09 o                         
   4  11   1        141.36        260.37       119.60 o                         
   5  11   1         20.95          1.90       109.62 o                         
  -4 -11   2         28.60         22.42       109.27 o                         
  -3 -11   2        263.21        272.66       112.51 o                         
  -2 -11   2        539.98        445.45       121.50 o                         
  -1 -11   2        155.01        272.03       161.70 o                         
   0 -11   2        482.81        243.11       160.70 o                         
   1 -11   2         37.39         28.80       163.58 o                         
   2 -11   2        218.07        272.82       180.98 o                         
  -6 -10   2       2952.47       2561.69       186.60 o                         
  -5 -10   2       2013.40       2074.41       167.57 o                         
  -4 -10   2         69.63        -30.59        96.53 o                         
  -3 -10   2        125.50         64.02        98.62 o                         
  -2 -10   2        195.42        120.18        96.49 o                         
  -1 -10   2       1197.42       1057.48       125.53 o                         
   0 -10   2       1743.49       1855.81       198.41 o                         
   1 -10   2        408.15        405.06       108.79 o                         
   2 -10   2        287.51        314.88       171.13 o                         
   3 -10   2        939.18       1236.33       651.45 o                         
   4 -10   2       1794.39       1889.31       248.21 o                         
  -7  -9   2        519.15        595.68       113.61 o                         
  -6  -9   2         79.16        -26.80        92.65 o                         
  -5  -9   2        385.70        318.56       101.95 o                         
  -4  -9   2       1909.00       1863.81       150.45 o                         
  -3  -9   2        265.17        378.20       100.23 o                         
  -2  -9   2       1684.81       1901.34       146.54 o                         
  -1  -9   2       1991.45       2210.92       149.33 o                         
   0  -9   2       4672.09       4141.56       216.14 o                         
   1  -9   2         98.95         65.76        84.46 o                         
   2  -9   2       1662.50       1751.84       211.24 o                         
   3  -9   2       6253.41       6088.77       284.15 o                         
   4  -9   2       1393.23       1775.03       269.53 o                         
   5  -9   2         21.71         -0.74       162.66 o                         
   6  -9   2        438.41        520.72       424.84 o                         
  -8  -8   2        109.67         58.86        71.19 o                         
  -7  -8   2        466.25        567.77       113.69 o                         
  -6  -8   2         10.58         73.38        93.34 o                         
  -5  -8   2       1489.68       1768.64       142.39 o                         
  -4  -8   2       3799.67       4069.44       215.11 o                         
  -3  -8   2          1.39        -13.04        85.41 o                         
  -2  -8   2       1976.36       2225.48       149.70 o                         
  -1  -8   2       3730.31       3602.95       157.27 o                         
   0  -8   2       1222.13       1302.40        88.49 o                         
   1  -8   2       1841.59       1969.96       112.82 o                         
   2  -8   2        272.02        312.88        81.96 o                         
   3  -8   2        458.16        619.49        94.32 o                         
   4  -8   2         15.77        -10.55        71.65 o                         
   5  -8   2          1.59        276.89       132.87 o                         
   6  -8   2        321.45        324.14       165.31 o                         
   7  -8   2         23.38        125.60       166.93 o                         
  -8  -7   2       1126.61       1220.19       132.53 o                         
  -7  -7   2          2.47         92.55       120.68 o                         
  -6  -7   2       1557.40       1990.54       228.69 o                         
  -5  -7   2       8363.11       7980.36       329.23 o                         
  -4  -7   2       3885.74       4029.67       207.02 o                         
  -3  -7   2       1457.60       1702.81       126.24 o                         
  -2  -7   2       6015.85       5787.31       204.80 o                         
  -1  -7   2       4127.14       4018.36       154.84 o                         
   0  -7   2        813.34        817.43        82.83 o                         
   1  -7   2        787.32        779.43        68.93 o                         
   2  -7   2        658.21        747.91        69.65 o                         
   3  -7   2        712.06        719.30        69.66 o                         
   4  -7   2          8.54        224.70       244.03 o                         
   5  -7   2       1007.30        932.06       104.77 o                         
   6  -7   2        393.38        462.62        94.88 o                         
   7  -7   2         24.88        286.39       152.52 o                         
  -9  -6   2       4326.89       3567.79       247.87 o                         
  -8  -6   2       2325.03       2382.06       190.26 o                         
  -7  -6   2        975.21       1224.22       253.34 o                         
  -6  -6   2       2464.49       2333.34       139.16 o                         
  -5  -6   2       1723.05       1950.84       112.31 o                         
  -4  -6   2       2350.34       2494.77       181.70 o                         
  -3  -6   2        348.45        595.49        82.07 o                         
  -2  -6   2        512.78        499.21        57.40 o                         
  -1  -6   2         26.17         74.96        39.50 o                         
   0  -6   2        770.74        792.51        59.13 o                         
   1  -6   2       2451.23       2400.49       107.80 o                         
   2  -6   2         61.25        119.25        45.17 o                         
   3  -6   2       1053.14       1339.52        82.39 o                         
   4  -6   2       4035.97       4418.95       196.16 o                         
   5  -6   2       1412.89       1623.82       159.60 o                         
   6  -6   2          2.33        -74.10        74.10 o                         
   7  -6   2       1507.63       2341.04       243.64 o                         
   8  -6   2        988.94       1036.29       151.42 o                         
 -10  -5   2       1048.56       1366.79       229.23 o                         
  -9  -5   2       4134.53       4181.83       238.22 o                         
  -8  -5   2       3352.44       3258.63       199.89 o                         
  -7  -5   2        551.62        672.98       122.88 o                         
  -6  -5   2       3325.65       3579.53       212.36 o                         
  -5  -5   2       1086.49       1134.99        85.09 o                         
  -4  -5   2        275.64        298.03        55.86 o                         
  -3  -5   2        264.57        275.71        70.44 o                         
  -2  -5   2       1968.30       2162.25        90.79 o                         
  -1  -5   2        266.18        266.88        36.59 o                         
   0  -5   2       6453.90       5897.87       158.44 o                         
   1  -5   2        323.33        315.22        37.29 o                         
   2  -5   2        948.24       1023.82       104.25 o                         
   3  -5   2       5066.50       4903.04       173.47 o                         
   4  -5   2       7374.57       6783.84       228.62 o                         
   5  -5   2       4993.68       4680.71       180.52 o                         
   6  -5   2        271.42       1049.92       649.33 o                         
   7  -5   2        157.36        387.10       125.64 o                         
   8  -5   2        632.93       1093.83       150.68 o                         
   9  -5   2        182.61        577.59       109.24 o                         
 -10  -4   2        370.55        -69.14       324.42 o                         
  -9  -4   2        718.73        695.41       139.22 o                         
  -8  -4   2         15.66       -154.42       178.88 o                         
  -7  -4   2       1319.74       1346.36       127.35 o                         
  -6  -4   2       1181.00       1457.07       141.77 o                         
  -5  -4   2       1187.43       1466.76        98.28 o                         
  -4  -4   2       6360.67       6199.40       170.27 o                         
  -3  -4   2         30.82         59.58        31.75 o                         
  -2  -4   2       1243.16       1329.27        93.87 o                         
  -1  -4   2      15410.36      15294.03       367.17 o                         
   0  -4   2      15282.65      16456.52       392.72 o                         
   1  -4   2       7594.94       7634.36       216.47 o                         
   2  -4   2        298.12        355.95        45.80 o                         
   3  -4   2       2225.39       2035.12        88.84 o                         
   4  -4   2       4722.29       4886.46       155.21 o                         
   5  -4   2       1170.57       1251.69        90.28 o                         
   6  -4   2        785.44        794.06       107.87 o                         
   7  -4   2       1373.86       1689.09       173.16 o                         
   8  -4   2        352.16        549.16       222.41 o                         
   9  -4   2        137.32          9.88       157.47 o                         
  10  -4   2         74.00         78.93       106.24 o                         
 -10  -3   2       1078.19       1214.05       164.10 o                         
  -9  -3   2        145.06        152.94       123.09 o                         
  -8  -3   2       1968.06       1997.12       149.22 o                         
  -7  -3   2       2969.79       2997.74       201.68 o                         
  -6  -3   2       2694.14       2466.92       168.74 o                         
  -4  -3   2       4334.22       4950.19       138.66 o                         
  -3  -3   2      10522.79       9947.24       214.82 o                         
  -2  -3   2       4599.60       4737.57       127.40 o                         
  -1  -3   2       1962.90       2324.25        77.48 o                         
   0  -3   2      11875.11      12778.16       336.47 o                         
   1  -3   2       8436.58       8574.58       266.00 o                         
   2  -3   2        678.01        785.96        58.91 o                         
   3  -3   2        441.36        443.03        41.07 o                         
   4  -3   2         34.33        -10.69        37.97 o                         
   5  -3   2        241.37        428.41        58.96 o                         
   6  -3   2        383.74        461.97        75.70 o                         
   7  -3   2          1.10        -51.71        84.85 o                         
   8  -3   2       3056.58       4606.21       287.81 o                         
   9  -3   2        977.55       2001.56       291.18 o                         
  10  -3   2       1808.25       2281.21       180.93 o                         
 -10  -2   2         55.43        -18.20        93.51 o                         
  -9  -2   2       2079.34       2023.02       155.56 o                         
  -8  -2   2       7338.57       7513.22       313.20 o                         
  -7  -2   2       9921.91      10423.91       389.95 o                         
  -6  -2   2       2083.95       2315.01       136.00 o                         
  -5  -2   2       1261.60       1359.99        82.69 o                         
  -4  -2   2      15372.41      16206.65       362.48 o                         
  -3  -2   2       2330.12       2560.25        77.17 o                         
  -2  -2   2       3340.89       4005.15        97.11 o                         
  -1  -2   2       8918.10      10956.16       226.83 o                         
   0  -2   2      32108.35      35111.41      1000.35 o                         
   1  -2   2       1308.60       1049.78        65.58 o                         
   2  -2   2       8070.41       8466.86       259.48 o                         
   3  -2   2       7323.64       6931.35       177.51 o                         
   4  -2   2       2252.91       2108.94        85.85 o                         
   5  -2   2       1826.88       1634.86        89.86 o                         
   6  -2   2       3591.18       3183.01       237.87 o                         
   7  -2   2          0.25         46.15       131.13 o                         
   8  -2   2        576.62        609.38       182.09 o                         
   9  -2   2       4090.13       4914.98       448.18 o                         
  10  -2   2       2099.86       2341.53       230.57 o                         
 -10  -1   2         46.40        -22.93        98.61 o                         
  -9  -1   2        683.25        681.03       108.66 o                         
  -8  -1   2       7098.17       7803.14       320.40 o                         
  -7  -1   2       2945.01       3343.97       177.25 o                         
  -6  -1   2        657.73        668.49        78.45 o                         
  -5  -1   2       3707.43       3619.67       143.14 o                         
  -4  -1   2       7671.22       8066.45       205.02 o                         
  -3  -1   2       4462.66       5458.73       132.60 o                         
  -2  -1   2      20462.69      22196.44       480.68 o                         
  -1  -1   2       4363.86       5789.65       142.92 o                         
   0  -1   2       9599.08       9575.93       247.83 o                         
   1  -1   2       9677.22      10514.27       309.03 o                         
   2  -1   2      24861.26      24019.17       614.23 o                         
   3  -1   2       2954.61       2455.54       102.62 o                         
   4  -1   2       3764.94       3430.38       105.81 o                         
   5  -1   2      19314.60      17017.23       414.18 o                         
   6  -1   2         32.13         83.00        60.30 o                         
   7  -1   2          4.83          3.07        65.78 o                         
   8  -1   2       3127.81       3767.34       251.98 o                         
   9  -1   2       3383.93       3383.39       204.93 o                         
  10  -1   2         83.24         77.00        98.69 o                         
 -10   0   2          0.38         70.29       100.43 o                         
  -9   0   2       2084.77       2147.01       160.63 o                         
  -8   0   2       2962.48       3074.71       184.61 o                         
  -7   0   2        248.60        244.43        74.27 o                         
  -6   0   2         32.69         88.01        61.14 o                         
  -5   0   2       4990.29       4569.75       143.05 o                         
  -4   0   2       4789.55       4871.54       123.93 o                         
  -3   0   2       3907.58       5035.90       146.58 o                         
  -2   0   2      74299.74      80759.40      1864.24 o                         
  -1   0   2       1928.48       1931.22        58.45 o                         
   0   0   2        333.18        463.26        22.14 o                         
   1   0   2       3536.22       3262.38       117.69 o                         
   2   0   2      35233.67      31831.29      1063.63 o                         
   3   0   2        774.72        760.64        51.06 o                         
   4   0   2      13367.11      12128.95       323.83 o                         
   5   0   2      10779.19      10284.10       283.19 o                         
   6   0   2       3915.13       3794.36       173.73 o                         
   7   0   2        465.36        640.87       109.04 o                         
   8   0   2       2462.31       2359.49       191.35 o                         
   9   0   2         29.36        -84.00        84.00 o                         
  10   0   2         66.48        277.09       134.52 o                         
  11   0   2        165.35        -37.15       101.64 o                         
 -10   1   2         51.19        -32.51        93.30 o                         
  -9   1   2        267.69        335.60        98.77 o                         
  -8   1   2         11.57         39.61        80.63 o                         
  -7   1   2         18.92        -15.12        68.95 o                         
  -6   1   2       1050.20        985.45        83.28 o                         
  -5   1   2       1482.83       1445.66        73.06 o                         
  -4   1   2       2843.07       2940.23        94.84 o                         
  -3   1   2      10916.99      11282.35       300.07 o                         
  -2   1   2      10728.03      10950.86       288.23 o                         
  -1   1   2        152.27        140.23        29.87 o                         
   0   1   2       7057.17       7497.13       219.29 o                         
   1   1   2      14405.80      13926.00       357.73 o                         
   2   1   2        214.05        274.14        31.48 o                         
   3   1   2        133.33        114.45        31.83 o                         
   4   1   2       7823.69       6955.88       181.22 o                         
   5   1   2        125.02        134.49        37.59 o                         
   6   1   2         50.14         -6.13        59.61 o                         
   7   1   2       6867.67       6457.79       329.53 o                         
   8   1   2        611.41        655.56       140.92 o                         
   9   1   2        347.92        374.77       126.32 o                         
  10   1   2       3693.26       4002.22       234.76 o                         
  11   1   2        737.63        740.56       129.64 o                         
 -10   2   2       1747.73       1938.13       168.17 o                         
  -9   2   2          9.79        255.68        97.76 o                         
  -8   2   2        218.89        279.02       102.79 o                         
  -7   2   2       4690.69       5012.52       231.33 o                         
  -6   2   2       1382.93       1357.87       103.34 o                         
  -5   2   2        471.70        496.89        57.87 o                         
  -4   2   2       5073.46       5215.24       157.14 o                         
  -3   2   2      18912.23      18861.97       447.18 o                         
  -2   2   2        421.74        391.71        47.51 o                         
  -1   2   2      15509.74      15839.33       460.17 o                         
   0   2   2      35623.27      36613.45      1083.54 o                         
   1   2   2       8563.17       8653.74       293.05 o                         
   2   2   2         11.54         60.86        32.37 o                         
   3   2   2        566.82        551.03        40.43 o                         
   4   2   2       3246.91       3255.82       103.51 o                         
   5   2   2        874.44        900.05        68.29 o                         
   6   2   2       4514.13       4726.69       258.70 o                         
   7   2   2        234.44        253.63        95.65 o                         
   8   2   2          3.13         42.27        77.39 o                         
   9   2   2       1051.79       1236.26       124.46 o                         
  10   2   2       3148.62       3463.96       218.41 o                         
  11   2   2         92.55        122.35       162.88 o                         
 -10   3   2        378.89        173.84       138.44 o                         
  -9   3   2        282.56        291.18       163.84 o                         
  -8   3   2       4101.14       4006.19       409.98 o                         
  -7   3   2       6186.95       6845.78       482.95 o                         
  -6   3   2       1839.62       2015.59       131.19 o                         
  -5   3   2         16.12         -4.00        51.67 o                         
  -4   3   2       8295.23       7613.08       246.33 o                         
  -3   3   2       1048.27       1010.85        78.89 o                         
  -2   3   2        852.76        970.94        73.67 o                         
  -1   3   2       2901.39       3445.86       124.37 o                         
   0   3   2       4409.31       4202.38       125.98 o                         
   1   3   2        291.30        330.71        35.97 o                         
   2   3   2       3608.83       3745.81       172.84 o                         
   3   3   2        229.53        219.24        43.71 o                         
   4   3   2        130.62         95.14        40.01 o                         
   5   3   2       7253.81       7178.27       272.28 o                         
   6   3   2      13093.91      13269.83      1024.08 o                         
   7   3   2       2737.80       2761.67       164.62 o                         
   8   3   2        188.00        269.01        97.00 o                         
   9   3   2       5840.02       6134.83       280.61 o                         
  10   3   2       1796.58       1728.58       155.23 o                         
  11   3   2        713.36        752.01       130.44 o                         
  -9   4   2         75.63        -29.39       104.72 o                         
  -8   4   2       1014.24       1050.95       142.85 o                         
  -5   4   2        943.09        984.65       153.65 o                         
  -4   4   2        935.90        953.24       104.43 o                         
  -3   4   2         45.87         27.77        44.39 o                         
  -2   4   2        121.07        113.05        44.53 o                         
  -1   4   2        128.84         78.81        36.79 o                         
   0   4   2       1693.83       1682.48        68.82 o                         
   1   4   2       4997.13       5367.50       144.69 o                         
   2   4   2       7980.05       8453.51       214.36 o                         
   4   4   2       1134.02       1646.93       121.04 o                         
   5   4   2      14216.82      13624.09       585.52 o                         
   6   4   2       4011.13       4336.83       266.54 o                         
   7   4   2       3457.64       3321.80       182.37 o                         
   8   4   2       1076.07       1240.15       131.83 o                         
   9   4   2        690.63        748.90       110.59 o                         
  10   4   2        467.66        371.07       153.63 o                         
  -9   5   2        321.15        277.80       131.69 o                         
  -8   5   2       1465.75       1588.70       142.58 o                         
  -7   5   2        610.48        618.63        99.06 o                         
  -6   5   2        986.08       1150.82       145.55 o                         
  -5   5   2       1094.11       1198.42       116.67 o                         
  -4   5   2        668.41        714.91        93.74 o                         
  -3   5   2       1810.55       1932.88       211.34 o                         
  -2   5   2      11294.81      10766.13       337.39 o                         
  -1   5   2       1244.77       1147.84        75.96 o                         
   0   5   2        179.41        241.96        38.74 o                         
   1   5   2       7454.22       7453.51       194.58 o                         
   2   5   2      18294.61      18356.42       443.26 o                         
   3   5   2       5127.80       4977.00       196.88 o                         
   4   5   2       1281.31       1522.24       156.41 o                         
   6   5   2       3749.90       3708.05       222.34 o                         
   7   5   2          5.35        177.35       159.04 o                         
   8   5   2       1009.15       1123.39       187.78 o                         
   9   5   2        328.93        -59.08       185.38 o                         
  10   5   2         78.07        -83.09       274.88 o                         
  -8   6   2        433.48        679.87       108.60 o                         
  -7   6   2        259.15        320.52        91.24 o                         
  -6   6   2        331.86        367.69       107.08 o                         
  -5   6   2         18.11        -26.55        83.00 o                         
  -4   6   2        772.70        923.36       105.09 o                         
  -3   6   2       4161.45       3980.65       198.20 o                         
  -2   6   2       6842.51       6964.27       497.45 o                         
  -1   6   2        606.09        682.28        71.38 o                         
   0   6   2       1552.22       2069.46       108.70 o                         
   1   6   2       5157.49       5189.52       183.74 o                         
   2   6   2       2867.03       2729.67       150.17 o                         
   3   6   2          9.96         14.21        66.39 o                         
   4   6   2        508.17        570.95       211.76 o                         
   5   6   2       1533.46       1389.58       174.73 o                         
   6   6   2        406.62        344.58        85.31 o                         
   7   6   2       1249.57       1340.95       145.21 o                         
   8   6   2       1042.87        958.03       129.59 o                         
   9   6   2         40.50        171.83       100.87 o                         
  10   6   2       3037.15       2760.00       285.19 o                         
  -8   7   2          0.47       -100.39       108.11 o                         
  -7   7   2        846.37       1385.49       261.00 o                         
  -6   7   2       3118.84       3575.17       255.90 o                         
  -5   7   2       2331.63       2960.10       249.54 o                         
  -4   7   2       1001.17       1040.94       114.79 o                         
  -3   7   2       2711.23       2994.53       183.49 o                         
  -2   7   2       5104.17       4491.08       249.27 o                         
  -1   7   2       1609.91       1702.45       124.90 o                         
   0   7   2         42.95        130.51        71.74 o                         
   1   7   2       1560.79       1472.04       114.77 o                         
   2   7   2        751.39        689.24        94.31 o                         
   3   7   2        498.48        525.33        95.41 o                         
   4   7   2        211.60          6.49       171.90 o                         
   5   7   2          0.72       -112.67       134.13 o                         
   6   7   2       4815.67       4928.32       331.65 o                         
   7   7   2       1214.62       1117.33       423.99 o                         
   8   7   2         48.86         89.89        89.27 o                         
   9   7   2        397.45        356.87       131.76 o                         
  -7   8   2        396.61        527.48       259.30 o                         
  -6   8   2       2228.10       2780.98       270.34 o                         
  -5   8   2        186.70        338.22        93.65 o                         
  -4   8   2        506.56        579.23       106.91 o                         
  -3   8   2       1369.41       1181.91       124.24 o                         
  -2   8   2         28.69         41.81        81.06 o                         
  -1   8   2        159.11         59.03        84.10 o                         
   0   8   2        974.98        972.34       116.55 o                         
   1   8   2       1032.44       1248.45       119.27 o                         
   2   8   2        113.88        418.79       109.70 o                         
   3   8   2       4792.94       4782.00       233.67 o                         
   4   8   2       5550.69       5734.61       265.16 o                         
   5   8   2       1605.17       1899.08       204.15 o                         
   6   8   2       3027.83       3271.40       556.38 o                         
   7   8   2       7351.31       6707.74       409.73 o                         
   8   8   2        295.08        483.35       156.95 o                         
  -6   9   2         11.98        263.21        93.76 o                         
  -5   9   2        107.67        117.04        94.54 o                         
  -4   9   2        105.16         96.10        91.51 o                         
  -3   9   2         56.23        255.90       124.32 o                         
  -2   9   2        317.33        275.84       103.21 o                         
  -1   9   2       1219.63       1463.54       171.81 o                         
   0   9   2       1255.18       1338.55       130.01 o                         
   1   9   2        124.90        244.17        97.77 o                         
   2   9   2         17.76        655.53       115.17 o                         
   3   9   2        699.53        962.33       123.79 o                         
   4   9   2         43.43         88.44       106.48 o                         
   5   9   2        837.80        925.67       125.74 o                         
   6   9   2       2419.63       2668.51       362.87 o                         
   7   9   2        818.15       1091.70       194.09 o                         
   8   9   2         48.74        961.73       325.98 o                         
  -4  10   2        539.54        543.86       112.08 o                         
  -3  10   2         32.20         92.12        98.97 o                         
  -2  10   2       2471.61       2538.86       216.88 o                         
  -1  10   2       2481.98       2537.21       245.93 o                         
   0  10   2        433.55        638.24       121.22 o                         
   1  10   2        226.69        286.63       109.52 o                         
   2  10   2       5673.66       5531.26       276.44 o                         
   3  10   2       1678.52       1706.00       158.39 o                         
   4  10   2       1389.36       1384.89       148.81 o                         
   5  10   2        234.17        341.38       116.09 o                         
   6  10   2       1320.50       1184.87       201.15 o                         
  -2  11   2       1672.22       1630.73       158.62 o                         
  -1  11   2        584.32        709.22       132.79 o                         
   0  11   2         96.96        149.65       116.03 o                         
   1  11   2          1.39         75.81       115.80 o                         
   2  11   2        290.35        205.88       116.34 o                         
   3  11   2        367.84        290.73       119.31 o                         
   4  11   2        213.81        247.28       119.21 o                         
   5  11   2        100.89        -11.50       113.17 o                         
  -4 -11   3       1411.00       1321.53       178.07 o                         
  -3 -11   3        470.16        287.34       120.40 o                         
  -2 -11   3        634.69        645.48       362.44 o                         
  -1 -11   3       1960.57       1931.03       493.56 o                         
   0 -11   3         34.57       -109.17       158.27 o                         
   1 -11   3          5.21        -36.41       159.34 o                         
   2 -11   3        705.22        630.06       196.35 o                         
  -6 -10   3       1491.84       1326.00       143.19 o                         
  -5 -10   3       1889.08       1814.78       158.61 o                         
  -4 -10   3         68.93         72.86        97.24 o                         
  -3 -10   3        627.38        644.85       114.45 o                         
  -2 -10   3       1582.79       1488.05       140.89 o                         
  -1 -10   3         27.15         52.09        88.15 o                         
   0 -10   3        150.97        179.85        99.78 o                         
   1 -10   3        753.61        911.60       183.14 o                         
   2 -10   3        670.12        802.16       192.99 o                         
   3 -10   3        859.89        856.33       201.50 o                         
   4 -10   3       2516.14       1735.85       348.05 o                         
  -7  -9   3        227.70        311.93       103.57 o                         
  -6  -9   3       1737.26       1919.14       158.60 o                         
  -5  -9   3         39.68        -40.32        90.78 o                         
  -4  -9   3         17.75         62.52        91.18 o                         
  -3  -9   3        928.38        966.24       126.12 o                         
  -2  -9   3          4.42         31.64        86.05 o                         
  -1  -9   3       2356.09       2351.29       169.49 o                         
   0  -9   3       1882.31       1954.15       145.83 o                         
   1  -9   3        235.38        312.16        88.76 o                         
   2  -9   3         71.32         -5.70       148.28 o                         
   3  -9   3       2551.75       1959.12       344.66 o                         
   4  -9   3       2634.28       3201.72       658.29 o                         
   5  -9   3          6.22         78.66       207.56 o                         
   6  -9   3         29.82        167.74       175.90 o                         
  -8  -8   3         27.17         28.76       113.21 o                         
  -7  -8   3       1538.58       1760.82       122.23 o                         
  -6  -8   3          0.53         92.81        91.96 o                         
  -5  -8   3        951.06        958.13       118.81 o                         
  -4  -8   3      10166.78       9836.60       386.69 o                         
  -3  -8   3       1504.62       1657.93       133.81 o                         
  -2  -8   3        240.31        259.72        86.15 o                         
  -1  -8   3       7381.13       6992.37       240.83 o                         
   0  -8   3       9691.27       8813.05       288.81 o                         
   1  -8   3        724.44        830.64       129.74 o                         
   2  -8   3        138.85        250.36       143.57 o                         
   3  -8   3       6183.21       5913.64       369.18 o                         
   4  -8   3        844.16        818.43       180.92 o                         
   5  -8   3        131.57        129.70       183.36 o                         
   6  -8   3        619.97        634.63       302.59 o                         
   7  -8   3         86.80         71.05       213.50 o                         
  -9  -7   3         26.03          7.58        98.15 o                         
  -8  -7   3       1002.69       1179.24       286.55 o                         
  -7  -7   3        335.51        423.33       103.02 o                         
  -6  -7   3        277.39        282.27        69.64 o                         
  -5  -7   3        310.39        446.05       109.32 o                         
  -4  -7   3      10654.19      10060.05       385.35 o                         
  -3  -7   3        113.03        129.47        80.48 o                         
  -2  -7   3        561.50        623.60        75.11 o                         
  -1  -7   3       5055.95       4729.62       172.57 o                         
   0  -7   3       1862.60       1751.75       122.04 o                         
   1  -7   3         40.33         83.43        58.71 o                         
   2  -7   3       1879.76       1958.94       182.60 o                         
   3  -7   3        602.75        849.42       154.81 o                         
   4  -7   3        153.87        139.94        72.80 o                         
   5  -7   3       1102.71       1414.38       222.14 o                         
   6  -7   3        343.95        417.77        86.66 o                         
   7  -7   3         25.45         33.07       150.71 o                         
   8  -7   3       1824.60       4065.01       441.35 o                         
  -9  -6   3       3615.87       3029.39       292.83 o                         
  -8  -6   3       5363.34       5292.74       297.43 o                         
  -7  -6   3        402.86        452.35       154.02 o                         
  -6  -6   3        174.34        198.89        67.17 o                         
  -5  -6   3       9104.61       9087.59       302.69 o                         
  -4  -6   3       2998.21       2951.53       188.89 o                         
  -3  -6   3       2614.03       2647.31       125.87 o                         
  -2  -6   3       4709.04       4714.82       170.93 o                         
  -1  -6   3       3593.98       3737.20       141.09 o                         
   0  -6   3       3069.35       2957.40       118.08 o                         
   1  -6   3       3688.64       3467.99       224.97 o                         
   2  -6   3       2257.97       2665.14       195.31 o                         
   3  -6   3         18.94          5.12       111.16 o                         
   4  -6   3        272.90        425.60       180.78 o                         
   5  -6   3       2486.39       2604.73       170.92 o                         
   6  -6   3         57.77        -69.35       111.63 o                         
   7  -6   3         47.32        171.48       101.87 o                         
   8  -6   3       1985.04       2313.57       205.53 o                         
  -9  -5   3       3060.79       3209.61       342.17 o                         
  -8  -5   3       1056.35       1220.43       260.45 o                         
  -7  -5   3       2029.76       2112.48       170.90 o                         
  -6  -5   3        531.33        758.39       148.24 o                         
  -5  -5   3       2231.47       2296.41       127.91 o                         
  -4  -5   3         68.15         83.68        46.82 o                         
  -3  -5   3        590.88        854.65        85.13 o                         
  -2  -5   3       1018.20       1110.54        71.11 o                         
  -1  -5   3         58.96         64.35        39.58 o                         
   0  -5   3       2317.21       2137.93       114.35 o                         
   1  -5   3       5822.15       5844.84       294.39 o                         
   2  -5   3        285.15        322.13       100.82 o                         
   3  -5   3        142.10         68.01        96.27 o                         
   4  -5   3      12871.79      12166.32       374.75 o                         
   5  -5   3       2383.35       3096.41       445.64 o                         
   6  -5   3        574.11        848.28        97.59 o                         
   7  -5   3       3117.93       3112.07       207.41 o                         
   8  -5   3       2032.62       2439.12       283.49 o                         
   9  -5   3       1695.21       2190.41       262.70 o                         
 -10  -4   3        296.74         37.13       281.16 o                         
  -9  -4   3        429.70        235.96       202.68 o                         
  -8  -4   3       2922.70       2994.42       215.86 o                         
  -7  -4   3        290.89        268.05        73.20 o                         
  -6  -4   3       1143.39       1346.30        97.28 o                         
  -5  -4   3         80.98        131.48        92.22 o                         
  -4  -4   3         98.32        107.34        46.52 o                         
  -3  -4   3       5617.50       6198.08       145.95 o                         
  -2  -4   3       1264.94       1265.95        76.05 o                         
  -1  -4   3       1290.12       1290.69        58.03 o                         
   0  -4   3      16273.85      17074.02       505.07 o                         
   1  -4   3       2404.37       2446.43       114.24 o                         
   2  -4   3       6289.01       6646.37       224.38 o                         
   3  -4   3       4309.94       4270.79       184.27 o                         
   4  -4   3       2690.66       2470.30        87.40 o                         
   5  -4   3       3226.78       2923.45       129.41 o                         
   6  -4   3       1077.75       1127.77       138.37 o                         
   7  -4   3        250.18        396.67       121.97 o                         
   8  -4   3         60.85        121.07       294.95 o                         
   9  -4   3         94.66         16.13       209.68 o                         
 -10  -3   3        508.85        282.36       122.40 o                         
  -9  -3   3        130.77         64.58       104.61 o                         
  -8  -3   3         52.27        -10.86       187.73 o                         
  -7  -3   3       1737.10       1431.01       128.11 o                         
  -6  -3   3        325.64        368.50       125.17 o                         
  -5  -3   3        437.21        488.68        57.26 o                         
  -4  -3   3       7971.36       8349.10       187.61 o                         
  -3  -3   3      16983.16      18006.01       398.03 o                         
  -2  -3   3       7745.65       8923.81       205.50 o                         
  -1  -3   3       7094.02       7868.50       181.08 o                         
   0  -3   3      12257.31      12993.26       386.97 o                         
   1  -3   3       7163.66       7171.59       230.04 o                         
   2  -3   3        277.61        300.57        40.24 o                         
   3  -3   3       1390.87       1352.56        60.61 o                         
   4  -3   3       1299.47       1388.92        67.18 o                         
   5  -3   3       2180.30       2096.62       112.35 o                         
   6  -3   3        981.14       1016.97        81.83 o                         
   7  -3   3        560.14        566.51        90.23 o                         
   8  -3   3         95.84        531.29       207.04 o                         
   9  -3   3       1409.90       1795.71       185.92 o                         
  10  -3   3        741.57       1509.45       185.20 o                         
 -10  -2   3        199.29         -3.12        99.12 o                         
  -9  -2   3         39.60         34.80        87.37 o                         
  -8  -2   3       1657.22       1474.92       127.31 o                         
  -7  -2   3       1019.66       1080.30       103.71 o                         
  -6  -2   3        910.31        951.03        76.87 o                         
  -4  -2   3       8928.66       8654.69       204.32 o                         
  -3  -2   3       5128.74       6415.82       145.97 o                         
  -2  -2   3        146.00        303.13        33.49 o                         
  -1  -2   3       3156.13       3520.62        84.67 o                         
   0  -2   3       1508.40       1545.36        59.71 o                         
   1  -2   3        726.54        893.93        51.63 o                         
   2  -2   3       1352.24       1405.13        75.66 o                         
   3  -2   3       1251.32       1298.24        56.17 o                         
   4  -2   3          3.02         28.90        35.01 o                         
   5  -2   3       2686.23       2305.25       144.15 o                         
   6  -2   3       3758.48       3560.80       149.00 o                         
   7  -2   3        171.65        202.96        75.24 o                         
   8  -2   3       1626.23       1828.28       186.04 o                         
   9  -2   3       1177.42       3167.79       391.35 o                         
  10  -2   3       1074.84       1438.88       175.03 o                         
 -10  -1   3       1026.08       1202.64       139.70 o                         
  -9  -1   3       1653.38       1705.39       145.27 o                         
  -8  -1   3       3965.79       4276.39       223.88 o                         
  -7  -1   3       7638.52       7572.70       302.69 o                         
  -6  -1   3        881.59        729.37        84.38 o                         
  -5  -1   3       5424.82       5374.53       163.22 o                         
  -4  -1   3      19128.46      20360.93       449.54 o                         
  -3  -1   3       9276.42       9927.21       244.47 o                         
  -2  -1   3       9457.59      10314.32       249.87 o                         
  -1  -1   3       2340.41       2559.76        82.88 o                         
   0  -1   3       2604.30       2756.47        86.19 o                         
   1  -1   3       5912.94       6474.89       201.34 o                         
   2  -1   3       2326.74       2333.49        97.94 o                         
   3  -1   3       5154.48       4914.48       242.96 o                         
   4  -1   3       1835.95       1630.48        69.01 o                         
   5  -1   3       7613.21       6256.71       207.06 o                         
   6  -1   3       6118.96       5595.50       341.93 o                         
   7  -1   3        570.31        703.39        90.78 o                         
   8  -1   3        306.31        529.01        91.21 o                         
   9  -1   3        617.64       1297.81       235.15 o                         
  10  -1   3        712.58        752.13       125.10 o                         
 -10   0   3        219.99        478.02       136.63 o                         
  -9   0   3        125.78        208.77        96.83 o                         
  -8   0   3       2460.28       2258.32       185.90 o                         
  -7   0   3       1870.75       2304.79       185.53 o                         
  -6   0   3         95.79        120.22        63.50 o                         
  -5   0   3        343.37        312.85        68.48 o                         
  -4   0   3         14.70         -9.68        38.72 o                         
  -3   0   3        175.26        223.22        35.48 o                         
  -2   0   3      14966.09      15789.40       373.78 o                         
  -1   0   3         10.38         17.80        29.00 o                         
   0   0   3      18993.93      19667.96       499.88 o                         
   1   0   3      17757.98      17699.93       716.06 o                         
   2   0   3       2890.87       2846.70       153.84 o                         
   3   0   3       2972.87       2468.63       115.68 o                         
   4   0   3       3561.68       2743.54        97.72 o                         
   5   0   3      13436.36      12823.08       388.48 o                         
   6   0   3       5220.95       4781.80       247.16 o                         
   7   0   3         63.48         98.39        65.14 o                         
   8   0   3       2037.84       2103.01       188.17 o                         
   9   0   3        219.04        189.64       111.16 o                         
  10   0   3          3.72         42.69       107.79 o                         
  11   0   3        141.79        139.71       110.09 o                         
 -10   1   3        154.42         27.62        96.07 o                         
  -9   1   3        907.15        935.48       123.06 o                         
  -8   1   3       1468.59       1369.30       149.98 o                         
  -7   1   3        220.13        247.19        90.29 o                         
  -6   1   3        612.11        654.63        80.32 o                         
  -5   1   3        598.53        572.36        57.00 o                         
  -4   1   3       1337.12       1422.70        85.57 o                         
  -3   1   3       1132.20       1141.73        54.12 o                         
  -2   1   3      58906.63      62898.31      1454.86 o                         
  -1   1   3       4990.42       5090.92       143.83 o                         
   0   1   3       1495.62       1427.03        56.17 o                         
   1   1   3      20247.33      19736.56       504.28 o                         
   2   1   3       2662.58       2269.17        73.81 o                         
   3   1   3          3.21         26.02        29.35 o                         
   4   1   3        203.50        189.83        36.43 o                         
   5   1   3       4792.15       4374.94       142.32 o                         
   6   1   3       1255.38       1344.40       104.22 o                         
   7   1   3          6.05         90.22        68.15 o                         
   8   1   3        156.00        210.11       101.16 o                         
   9   1   3        245.44        252.17       122.24 o                         
  10   1   3       1376.14       1712.19       152.36 o                         
  11   1   3        408.31        663.40       124.33 o                         
 -10   2   3         92.61        120.55       170.63 o                         
  -9   2   3       1667.06       1527.22       280.52 o                         
  -8   2   3         96.35         73.78       100.44 o                         
  -7   2   3       1837.84       1862.31       132.68 o                         
  -6   2   3       3188.68       2972.67       157.85 o                         
  -5   2   3        518.05        509.93        86.37 o                         
  -4   2   3        789.38        741.50        54.99 o                         
  -3   2   3      20049.39      19634.28       512.31 o                         
  -2   2   3       6414.05       6760.06       246.48 o                         
  -1   2   3       5621.53       5559.77       178.04 o                         
   0   2   3      11731.37      12186.25       356.49 o                         
   1   2   3      17884.29      17815.63       513.96 o                         
   2   2   3      12144.83      11819.53       310.81 o                         
   3   2   3       6155.43       6324.38       164.25 o                         
   4   2   3       1470.84       1531.93        68.68 o                         
   5   2   3       1610.09       1490.26        84.63 o                         
   6   2   3        109.25        131.32        66.40 o                         
   7   2   3       1381.89       1349.21       112.50 o                         
   8   2   3          4.71         -0.67        96.87 o                         
   9   2   3         86.51        160.90        87.91 o                         
  10   2   3       5256.80       6075.02       291.25 o                         
  11   2   3       1551.96       1472.92       157.04 o                         
 -10   3   3        381.94        382.71       136.85 o                         
  -9   3   3        212.52        387.95       127.86 o                         
  -8   3   3          2.66         -8.64       103.48 o                         
  -7   3   3       6107.63       5918.97       467.20 o                         
  -6   3   3       3513.91       4010.97       199.94 o                         
  -5   3   3       3369.51       3323.15       162.59 o                         
  -4   3   3       2911.14       2738.84       105.25 o                         
  -3   3   3       1029.21       1187.03       114.79 o                         
  -2   3   3        318.09        278.54        51.53 o                         
  -1   3   3       2558.09       2779.46       124.35 o                         
   0   3   3       2294.28       2504.96        98.95 o                         
   1   3   3        302.66        236.95        44.96 o                         
   3   3   3       1639.22       2250.91        88.67 o                         
   4   3   3        228.53        215.75        38.38 o                         
   5   3   3       1915.49       1798.14        97.70 o                         
   6   3   3       4663.73       4609.07       206.52 o                         
   7   3   3       1403.23       1373.61       150.22 o                         
   8   3   3         20.77         98.65        81.03 o                         
   9   3   3       2017.54       2530.07       215.81 o                         
  10   3   3       2097.97       1958.05       164.05 o                         
  11   3   3        972.23       1109.97       173.77 o                         
  -9   4   3          1.02        -38.28       106.69 o                         
  -8   4   3        525.03        617.67       121.21 o                         
  -7   4   3       4310.35       4612.11       268.31 o                         
  -6   4   3       4579.70       5225.37       457.94 o                         
  -5   4   3        325.83        362.48       121.39 o                         
  -4   4   3       3864.95       3494.62       280.14 o                         
  -3   4   3       6625.80       6223.62       291.73 o                         
  -2   4   3       1282.28       1306.50        81.22 o                         
  -1   4   3       2073.24       1881.11        91.99 o                         
   0   4   3         12.45         72.56        52.81 o                         
   1   4   3        274.64        375.77        41.55 o                         
   2   4   3       7031.29       7207.99       208.59 o                         
   3   4   3       1890.18       1679.51       118.53 o                         
   5   4   3       3738.28       3771.03       215.60 o                         
   6   4   3       7359.92       7681.73       467.66 o                         
   7   4   3       9338.62       9206.46       358.76 o                         
   8   4   3        487.59        517.11       125.59 o                         
   9   4   3        781.02        680.06       110.08 o                         
  10   4   3        333.89        541.00       113.07 o                         
  -9   5   3         55.57         29.67        95.57 o                         
  -8   5   3         73.71        -39.00        85.18 o                         
  -7   5   3        273.95        307.92        90.02 o                         
  -6   5   3        156.87        219.87       171.48 o                         
  -5   5   3        526.56        547.37       108.04 o                         
  -4   5   3          0.09        -43.35        76.21 o                         
  -3   5   3        244.59        194.95        79.57 o                         
  -2   5   3       6762.78       6051.04       290.35 o                         
  -1   5   3         27.48         37.45        49.07 o                         
   0   5   3         15.96         64.01        39.64 o                         
   1   5   3       7822.44       7517.37       214.12 o                         
   2   5   3      12339.62      13071.91       341.20 o                         
   3   5   3       8421.41       8120.68       526.24 o                         
   4   5   3         22.02         45.04        99.24 o                         
   6   5   3       3436.83       3160.69       205.26 o                         
   7   5   3       1008.01       1110.81       182.18 o                         
   8   5   3        132.57        279.60       141.32 o                         
   9   5   3        542.54        382.40       180.57 o                         
  10   5   3        502.89        452.58       175.91 o                         
  -8   6   3        698.58        923.24       121.62 o                         
  -7   6   3        322.28        443.23        99.01 o                         
  -6   6   3       1852.56       2132.80       189.27 o                         
  -5   6   3        606.06        709.96       120.10 o                         
  -4   6   3       1925.86       2213.76       219.83 o                         
  -3   6   3       2556.94       2515.92       183.36 o                         
  -2   6   3       3185.01       3055.88       201.64 o                         
  -1   6   3       7488.15       7061.52       509.31 o                         
   0   6   3        860.40        902.22        76.80 o                         
   1   6   3       2748.70       2765.99       150.42 o                         
   2   6   3       6980.06       7317.81       285.97 o                         
   3   6   3       2073.22       2019.88       144.56 o                         
   4   6   3         17.59        195.25       125.64 o                         
   5   6   3        102.37        186.76       136.67 o                         
   6   6   3        555.07        636.59       217.28 o                         
   7   6   3         19.78        228.53       140.48 o                         
   8   6   3        102.46         94.07       212.91 o                         
   9   6   3        358.83        335.91       151.11 o                         
  10   6   3        803.00        720.74       178.88 o                         
  -7   7   3       1801.04       2356.90       418.89 o                         
  -6   7   3       2627.06       2785.44       221.92 o                         
  -5   7   3       3875.28       3704.64       247.70 o                         
  -4   7   3         75.23        119.96        89.71 o                         
  -3   7   3       2222.70       2271.94       178.61 o                         
  -2   7   3       3040.13       2759.06       165.46 o                         
  -1   7   3       5363.42       5174.00       394.04 o                         
   0   7   3        308.71        354.95        80.77 o                         
   1   7   3       1643.85       1843.43       145.32 o                         
   2   7   3       1374.45       1334.54       113.61 o                         
   3   7   3        929.57        954.27       107.89 o                         
   4   7   3        209.88        110.69       157.05 o                         
   5   7   3       3277.68       3992.57       691.35 o                         
   6   7   3        607.70        971.87       180.45 o                         
   7   7   3        468.17       -127.75       592.07 o                         
   8   7   3       2594.54       2638.52       184.26 o                         
   9   7   3         16.46        117.28       101.99 o                         
  -7   8   3        578.83        669.63       143.07 o                         
  -6   8   3       1488.42       1463.43       163.31 o                         
  -5   8   3       2177.57       2613.23       212.52 o                         
  -4   8   3        193.55         85.76       144.31 o                         
  -3   8   3        214.76        124.69        90.77 o                         
  -2   8   3       2731.89       2492.70       182.21 o                         
  -1   8   3          5.17         91.32       112.96 o                         
   0   8   3        220.21        267.30       100.07 o                         
   1   8   3         24.44        130.22        88.20 o                         
   2   8   3       4423.23       4724.75       232.16 o                         
   3   8   3        696.81        715.66       109.04 o                         
   4   8   3       3755.30       4125.11       221.33 o                         
   5   8   3         26.92         45.54       135.05 o                         
   6   8   3        985.80        709.35       185.88 o                         
   7   8   3       2573.16       2717.96       334.47 o                         
   8   8   3        597.30       1965.06       379.46 o                         
  -5   9   3         17.04          1.86        96.54 o                         
  -4   9   3          0.05        -61.05        89.18 o                         
  -3   9   3       1547.57       1534.98       175.74 o                         
  -2   9   3         26.55        -44.66        86.07 o                         
  -1   9   3        592.75        422.89       101.99 o                         
   0   9   3       5621.06       5241.01       309.62 o                         
   1   9   3        319.03        374.18       107.29 o                         
   2   9   3        723.40        810.66       121.10 o                         
   3   9   3       1672.54       1766.94       151.46 o                         
   4   9   3        797.81        744.69       120.12 o                         
   5   9   3         96.38        109.53       106.33 o                         
   6   9   3       1269.68        996.59       196.28 o                         
   7   9   3       6154.52       5915.89       392.72 o                         
   8   9   3        858.56       1268.90       744.83 o                         
  -4  10   3         14.37         64.68        96.80 o                         
  -3  10   3        139.87        259.04       104.26 o                         
  -2  10   3        824.42        965.72       130.02 o                         
  -1  10   3       1280.26       1185.78       194.65 o                         
   0  10   3       2584.23       2616.47       187.01 o                         
   1  10   3        705.87        815.28       126.80 o                         
   2  10   3       3465.84       3307.95       211.65 o                         
   3  10   3       6672.64       6219.62       363.00 o                         
   4  10   3          7.38         86.94       113.13 o                         
   5  10   3         48.90        -16.66       109.22 o                         
   6  10   3        307.30        368.25       164.19 o                         
  -2  11   3        488.57        553.35       183.03 o                         
  -1  11   3       2029.84       1923.49       273.71 o                         
   0  11   3        619.00        664.38       143.59 o                         
   1  11   3        372.30        383.78       130.34 o                         
   2  11   3       1480.21       1411.32       157.03 o                         
   3  11   3       1171.88       1189.17       151.97 o                         
   4  11   3       1019.87        836.39       141.22 o                         
   5  11   3        135.80        124.32       121.04 o                         
  -3 -11   4        206.23        403.81       159.00 o                         
  -2 -11   4        867.24        714.58       174.71 o                         
  -1 -11   4        819.48        699.62       309.81 o                         
   0 -11   4        341.15        177.98       163.36 o                         
   1 -11   4        684.73        620.53       190.26 o                         
  -6 -10   4        279.88        411.36       213.79 o                         
  -5 -10   4       2249.68       2016.52       164.75 o                         
  -4 -10   4       1724.55       1676.97       150.54 o                         
  -3 -10   4         25.18         -5.46        94.07 o                         
  -2 -10   4        112.49         78.63        91.45 o                         
  -1 -10   4       1173.76       1049.48       323.86 o                         
   0 -10   4         17.92         13.55       144.67 o                         
   1 -10   4         20.49        100.45       149.88 o                         
   2 -10   4         42.20         66.83       162.51 o                         
   3 -10   4        416.74        311.71       181.42 o                         
   4 -10   4        512.87       1785.09       329.38 o                         
  -7  -9   4          4.98        -48.84        92.32 o                         
  -6  -9   4        474.78        493.70       107.88 o                         
  -5  -9   4        681.64        575.80       110.70 o                         
  -4  -9   4        299.24        314.57        98.02 o                         
  -3  -9   4        123.80         70.75        88.28 o                         
  -2  -9   4       1733.31       1676.34       135.18 o                         
  -1  -9   4        119.67        104.87       122.76 o                         
   0  -9   4       4150.73       3689.03       277.87 o                         
   1  -9   4       3494.40       2950.75       248.61 o                         
   2  -9   4         75.23        153.10       176.15 o                         
   3  -9   4        213.63        573.60       265.24 o                         
   4  -9   4       2227.19       1667.94       332.77 o                         
   5  -9   4       1885.83       1271.58       321.74 o                         
  -8  -8   4        312.91        536.44       256.48 o                         
  -7  -8   4         22.99         65.47        69.53 o                         
  -6  -8   4         39.36          4.63        94.95 o                         
  -5  -8   4        944.89        885.41       115.39 o                         
  -4  -8   4        312.33        374.17        97.19 o                         
  -3  -8   4       1089.86       1089.50       115.34 o                         
  -2  -8   4        142.30         26.94        80.61 o                         
  -1  -8   4        556.24        669.75        82.46 o                         
   0  -8   4       3782.23       3681.77       261.93 o                         
   1  -8   4       1566.86       1724.96       181.87 o                         
   2  -8   4        623.78        766.52       155.92 o                         
   3  -8   4        986.58       1838.57       258.92 o                         
   4  -8   4       1870.29       1940.06       411.68 o                         
   5  -8   4        102.02        390.61       202.85 o                         
   6  -8   4        615.77        668.75       554.72 o                         
   7  -8   4         78.65          6.80       169.00 o                         
  -8  -7   4        475.87        683.97       169.84 o                         
  -7  -7   4       2861.17       2442.45       151.60 o                         
  -6  -7   4         90.29        176.57        66.78 o                         
  -5  -7   4        269.65        251.68        93.05 o                         
  -4  -7   4      14702.16      13766.20       503.33 o                         
  -3  -7   4       5008.65       4728.40       222.80 o                         
  -2  -7   4        691.22        816.66        69.23 o                         
  -1  -7   4        773.24        684.45        60.99 o                         
   0  -7   4       4286.02       4583.02       271.46 o                         
   1  -7   4       5987.98       5459.07       310.81 o                         
   2  -7   4        136.88        197.57       124.97 o                         
   3  -7   4       1280.00       1381.44       173.77 o                         
   4  -7   4         54.58        155.49       140.45 o                         
   5  -7   4         11.50        144.48       144.38 o                         
   6  -7   4        910.18       1051.12       398.95 o                         
   7  -7   4          0.32        -22.74       149.41 o                         
   8  -7   4          9.16        403.23       209.68 o                         
  -9  -6   4          3.41        154.24       379.89 o                         
  -8  -6   4       4900.74       4644.48       294.03 o                         
  -7  -6   4        913.80        780.93        92.34 o                         
  -6  -6   4        177.97        195.36        68.82 o                         
  -5  -6   4       1451.60       1633.60       105.11 o                         
  -4  -6   4       6150.84       6044.92       259.00 o                         
  -3  -6   4        363.91        338.26        59.70 o                         
  -2  -6   4        338.66        476.66        56.62 o                         
  -1  -6   4       3087.92       3106.70       123.61 o                         
   0  -6   4       1818.46       1984.24       156.68 o                         
   1  -6   4          7.82        119.88        93.58 o                         
   2  -6   4        690.23        693.78       122.33 o                         
   3  -6   4        239.42        188.96       113.21 o                         
   4  -6   4       1271.86       1393.06       168.44 o                         
   5  -6   4       4474.89       4140.05       727.86 o                         
   6  -6   4        495.48        431.54       181.20 o                         
   7  -6   4        535.51        801.23       110.19 o                         
   8  -6   4       1493.22       1745.44       198.35 o                         
  -9  -5   4       1646.97       1631.34       184.64 o                         
  -8  -5   4       2916.97       2651.07       166.35 o                         
  -7  -5   4       4756.31       4792.10       223.08 o                         
  -6  -5   4        205.33        229.43        88.03 o                         
  -5  -5   4       4688.65       4582.84       180.15 o                         
  -4  -5   4       3997.48       4203.75       164.14 o                         
  -3  -5   4       3063.63       3069.94       114.01 o                         
  -2  -5   4        450.37        511.78        56.33 o                         
  -1  -5   4        106.08        182.60        40.96 o                         
   0  -5   4        429.88        702.58        99.27 o                         
   1  -5   4       5179.42       5273.88       274.42 o                         
   2  -5   4       1766.70       1931.57       157.46 o                         
   3  -5   4        986.44       1247.30       262.27 o                         
   4  -5   4       2404.93       2539.07       252.13 o                         
   5  -5   4       1767.81       1820.47       113.03 o                         
   6  -5   4         12.81         26.54        48.08 o                         
   7  -5   4        235.02        337.87       155.35 o                         
   8  -5   4       2850.72       3721.85       314.97 o                         
   9  -5   4        529.71       1249.96       248.69 o                         
  -9  -4   4       1911.11       1765.74       162.04 o                         
  -8  -4   4        956.34        936.19       122.52 o                         
  -7  -4   4       1883.69       2088.87       188.77 o                         
  -6  -4   4       2321.17       2264.40       146.89 o                         
  -5  -4   4       1695.05       2060.94       114.00 o                         
  -4  -4   4       1395.10       1720.24        93.86 o                         
  -3  -4   4       2700.19       2763.29        98.41 o                         
  -2  -4   4       3215.42       3352.37        89.31 o                         
  -1  -4   4         42.87         65.48        29.65 o                         
   0  -4   4       6537.64       6644.38       219.77 o                         
   1  -4   4      10074.52      10476.99       324.77 o                         
   2  -4   4      18865.94      19295.89       633.91 o                         
   3  -4   4         23.43         34.88        55.64 o                         
   4  -4   4       9053.76       8255.59       898.44 o                         
   5  -4   4       6877.91       6197.00       290.90 o                         
   6  -4   4       3423.88       3337.12       195.92 o                         
   7  -4   4         24.03         92.22       110.81 o                         
   8  -4   4         34.95        127.99       128.05 o                         
   9  -4   4        368.75        495.06       146.00 o                         
 -10  -3   4          3.01        -53.59       109.22 o                         
  -9  -3   4         41.78        -94.34        94.34 o                         
  -8  -3   4       2237.72       2249.83       185.42 o                         
  -7  -3   4        389.06        468.16        81.42 o                         
  -6  -3   4        517.89        685.50       107.85 o                         
  -5  -3   4        831.69        795.79        80.03 o                         
  -4  -3   4       3504.52       3410.83       103.31 o                         
  -3  -3   4       3208.38       3008.05        90.11 o                         
  -2  -3   4       3733.92       3954.46        98.53 o                         
  -1  -3   4        348.40        449.93        30.26 o                         
   0  -3   4      11865.43      13352.92       322.05 o                         
   1  -3   4      11752.50      12089.78       294.77 o                         
   2  -3   4       6957.05       8055.08       250.64 o                         
   3  -3   4        989.47       1133.09       123.38 o                         
   4  -3   4       1655.29       1676.93       113.03 o                         
   5  -3   4       1436.73       1436.62        84.57 o                         
   6  -3   4       1861.96       1898.17       105.01 o                         
   7  -3   4         17.81         92.35        68.84 o                         
   8  -3   4        165.58        273.35        86.03 o                         
   9  -3   4        281.65        401.68        96.03 o                         
  10  -3   4       1642.06       2282.75       222.66 o                         
 -10  -2   4        458.83        207.98       122.18 o                         
  -9  -2   4       1389.00       1592.59       168.01 o                         
  -8  -2   4        516.27        625.06       119.78 o                         
  -7  -2   4        411.03        310.49        80.35 o                         
  -6  -2   4       3024.83       3074.13       157.31 o                         
  -5  -2   4         18.68         12.48        55.28 o                         
  -4  -2   4      24048.96      24961.62       592.42 o                         
  -3  -2   4      21506.54      24687.39       540.01 o                         
  -2  -2   4      23127.96      26128.18       612.54 o                         
  -1  -2   4       1535.07       1635.76        55.21 o                         
   0  -2   4      16597.37      17304.84       409.48 o                         
   1  -2   4      37321.67      41454.95      1056.17 o                         
   2  -2   4       1070.28       1251.78        72.06 o                         
   3  -2   4        529.44        420.34        36.98 o                         
   4  -2   4       2693.18       2159.15        79.21 o                         
   5  -2   4          7.55         14.51        39.67 o                         
   6  -2   4        724.72        681.73        66.32 o                         
   7  -2   4       1569.23       1637.55       124.06 o                         
   8  -2   4          1.28         50.02        73.50 o                         
   9  -2   4       1546.26       1680.70       144.58 o                         
  10  -2   4       1175.60       1444.96       179.40 o                         
 -10  -1   4        852.52        793.70       179.97 o                         
  -9  -1   4         20.44        139.49        94.05 o                         
  -8  -1   4       2935.44       2944.77       218.81 o                         
  -7  -1   4       2563.56       2546.48       137.12 o                         
  -6  -1   4       5697.73       5348.81       222.78 o                         
  -5  -1   4         18.47        109.16        48.45 o                         
  -4  -1   4        458.22        515.07        46.07 o                         
  -3  -1   4       2641.84       2427.96        83.07 o                         
  -2  -1   4        703.50        821.57        44.22 o                         
  -1  -1   4       2759.24       3036.36        88.86 o                         
   0  -1   4      12117.01      12610.40       276.31 o                         
   1  -1   4          4.41        -33.69        39.99 o                         
   2  -1   4         39.89         58.40        32.79 o                         
   3  -1   4       4366.52       3808.86       214.10 o                         
   4  -1   4       2998.84       2914.26       104.72 o                         
   5  -1   4       6958.01       6152.19       203.69 o                         
   6  -1   4       7047.47       6190.06       214.79 o                         
   7  -1   4       6743.46       6338.81       337.07 o                         
   8  -1   4        692.85        915.75       107.61 o                         
   9  -1   4       1665.29       1527.10       163.49 o                         
  10  -1   4       2976.88       3491.49       271.17 o                         
 -10   0   4       1577.77       1675.12       184.65 o                         
  -9   0   4        156.15        240.55       117.84 o                         
  -8   0   4        832.60        811.23       106.74 o                         
  -7   0   4      12192.50      12285.43       447.27 o                         
  -6   0   4        178.85        160.66        67.00 o                         
  -5   0   4          0.14          0.77        45.51 o                         
  -4   0   4       1150.43       1035.20        62.76 o                         
  -3   0   4         21.22          8.97        32.03 o                         
  -2   0   4         64.90        171.84        36.26 o                         
  -1   0   4       6241.53       6083.96       153.02 o                         
   0   0   4       7574.94       8392.91       203.04 o                         
   1   0   4        573.42        708.81        40.03 o                         
   2   0   4      18234.18      17253.28       465.67 o                         
   3   0   4      11171.83       9602.73       235.95 o                         
   4   0   4       1828.47       1524.55        67.79 o                         
   5   0   4        114.89         86.79        52.63 o                         
   6   0   4       7320.73       6584.23       258.68 o                         
   7   0   4         42.49         58.50        63.40 o                         
   8   0   4         43.40        138.13        76.79 o                         
   9   0   4        779.65        957.64       115.54 o                         
  10   0   4        805.87        720.77       147.47 o                         
  11   0   4         20.80        104.82       105.49 o                         
 -10   1   4        143.02        223.86       126.06 o                         
  -9   1   4         10.91        -28.31       106.67 o                         
  -8   1   4       2094.68       2177.56       181.06 o                         
  -7   1   4        349.55        377.28        86.37 o                         
  -6   1   4        254.41        194.21        69.47 o                         
  -5   1   4       1232.54       1300.45        93.91 o                         
  -4   1   4         48.39         15.44        35.52 o                         
  -3   1   4       2161.92       2173.13       100.33 o                         
  -2   1   4      10536.10      10939.87       265.40 o                         
  -1   1   4       3592.04       3653.75       111.38 o                         
   0   1   4       1485.41       1367.34        58.24 o                         
   1   1   4       3981.95       4397.74       138.14 o                         
   2   1   4      58048.59      53187.72      1230.34 o                         
   3   1   4          8.00         46.28        29.67 o                         
   4   1   4        187.26        312.91        38.43 o                         
   5   1   4      10858.85       9656.53       301.24 o                         
   6   1   4       3324.11       2979.20       153.70 o                         
   7   1   4       1093.75       1119.20       106.53 o                         
   8   1   4       1209.34       1169.16       117.17 o                         
   9   1   4        578.16        681.29       150.26 o                         
  10   1   4        446.45        575.62       202.00 o                         
  11   1   4        164.80        225.60       107.80 o                         
 -10   2   4        263.90        106.11       161.29 o                         
  -9   2   4         12.70       -112.91       112.91 o                         
  -8   2   4        152.92        142.14       110.31 o                         
  -7   2   4        718.88        843.75       221.99 o                         
  -6   2   4       1165.17       1270.37       151.91 o                         
  -5   2   4       1457.65       1579.45       126.90 o                         
  -4   2   4        874.13        779.82        64.01 o                         
  -3   2   4        749.70        705.83        52.84 o                         
  -2   2   4      30936.87      31588.43       903.46 o                         
  -1   2   4        417.20        465.30        50.87 o                         
   0   2   4       3730.53       4301.59       142.83 o                         
   1   2   4      11510.33      10746.10       635.75 o                         
   2   2   4       1528.86       1528.70        69.77 o                         
   3   2   4       4832.41       4719.60       129.41 o                         
   4   2   4       3655.83       3945.37       117.58 o                         
   5   2   4        230.96        208.87        62.89 o                         
   6   2   4       2702.80       2765.57       152.32 o                         
   7   2   4         15.89         72.22        73.42 o                         
   8   2   4        729.66        896.77       110.07 o                         
   9   2   4        198.56        312.05       123.82 o                         
  10   2   4       1368.01       1815.02       193.28 o                         
  11   2   4       1998.43       2278.69       227.59 o                         
  -9   3   4       1369.09       1528.72       171.37 o                         
  -8   3   4          0.43        -79.44        84.12 o                         
  -7   3   4        432.35        405.00        95.64 o                         
  -6   3   4       8643.50       7975.14       451.47 o                         
  -5   3   4       2039.89       2040.14       135.53 o                         
  -4   3   4        647.77        636.59        73.54 o                         
  -3   3   4       8438.59       8190.68       259.71 o                         
  -2   3   4      14330.09      14045.80       419.42 o                         
  -1   3   4       1936.44       1828.62        91.81 o                         
   0   3   4       2310.73       2345.76       130.97 o                         
   1   3   4       8476.38       8474.92       295.47 o                         
   2   3   4       5175.18       6016.80       196.78 o                         
   3   3   4        110.29         87.68        33.17 o                         
   4   3   4       6721.20       6186.76       167.15 o                         
   5   3   4        919.48        920.16        87.16 o                         
   6   3   4       1281.82       1366.85       109.99 o                         
   7   3   4       4846.61       4887.82       226.10 o                         
   8   3   4         12.01        135.54       111.60 o                         
   9   3   4        145.64        174.92       119.98 o                         
  10   3   4       3036.47       3371.58       215.62 o                         
  11   3   4       1345.96       1403.87       153.38 o                         
  -9   4   4         60.44         84.48       122.24 o                         
  -8   4   4         42.69         38.67       103.24 o                         
  -7   4   4       1227.54       1319.03       122.29 o                         
  -6   4   4       2495.40       2669.97       161.63 o                         
  -5   4   4       1168.26       1252.94       137.04 o                         
  -4   4   4        189.28        277.57        88.25 o                         
  -3   4   4       2474.40       2329.16       219.02 o                         
  -2   4   4         33.72         -2.87        49.96 o                         
  -1   4   4       1867.64       2237.75       104.41 o                         
   0   4   4       1407.27       1526.55        82.16 o                         
   1   4   4       3127.94       3033.13       107.84 o                         
   2   4   4       1062.52       1504.93       113.09 o                         
   3   4   4      22606.36      22129.80       746.65 o                         
   4   4   4        376.63        407.48       120.55 o                         
   5   4   4         33.61         94.77        54.83 o                         
   6   4   4       8498.85       8453.46       327.35 o                         
   7   4   4       5253.56       5518.62       313.55 o                         
   8   4   4        238.33        236.79       116.03 o                         
   9   4   4        777.76        736.01       113.08 o                         
  10   4   4       2092.49       2071.05       174.27 o                         
  -9   5   4        285.71        415.02       124.08 o                         
  -8   5   4        414.87        420.07       125.60 o                         
  -7   5   4       1901.11       2689.00       205.82 o                         
  -6   5   4       2817.56       2890.25       289.44 o                         
  -5   5   4       1174.85       1082.28       174.88 o                         
  -4   5   4        193.13        199.49       106.96 o                         
  -3   5   4       1566.04       1401.01       132.68 o                         
  -2   5   4         24.19        -27.46        69.36 o                         
  -1   5   4       3205.83       3573.37       193.02 o                         
   0   5   4       3346.78       3486.45       133.57 o                         
   1   5   4        326.66        315.74        68.16 o                         
   2   5   4       8936.89       8642.88       244.59 o                         
   3   5   4       2490.02       2354.49       292.83 o                         
   4   5   4       2697.20       2811.03       230.01 o                         
   6   5   4       5825.77       7079.70      1069.92 o                         
   7   5   4       1307.26       1550.55       134.28 o                         
   8   5   4        308.33        197.79        93.31 o                         
   9   5   4         16.16         -2.85        91.26 o                         
  10   5   4         14.25        -96.53        96.53 o                         
  -8   6   4         12.04         97.62        92.43 o                         
  -7   6   4         44.91        -12.46        80.39 o                         
  -6   6   4          1.05         69.79       101.90 o                         
  -5   6   4         34.93        125.51        95.44 o                         
  -4   6   4        776.30        669.61       117.40 o                         
  -3   6   4        529.57        539.57       102.05 o                         
  -2   6   4       8782.65       8021.60       717.67 o                         
  -1   6   4       5310.93       4986.96       742.71 o                         
   0   6   4       2540.44       2584.40       150.15 o                         
   1   6   4       1846.93       1711.81       198.73 o                         
   2   6   4      14205.33      15341.11       538.81 o                         
   3   6   4       5877.64       5408.33       295.72 o                         
   4   6   4       1470.27       1394.55       177.85 o                         
   5   6   4       1869.35       1724.87       198.73 o                         
   6   6   4       2320.40       2127.11       268.26 o                         
   7   6   4        729.50        720.88       112.61 o                         
   8   6   4        570.97        326.26       181.40 o                         
   9   6   4        288.97        225.87       105.73 o                         
  10   6   4        263.07        305.69       122.49 o                         
  -7   7   4         21.98        122.88       112.72 o                         
  -6   7   4        603.96        543.99       122.49 o                         
  -5   7   4        410.84        382.40       112.02 o                         
  -4   7   4       1787.43       1689.37       286.51 o                         
  -3   7   4        413.18        415.41       108.62 o                         
  -2   7   4       4055.64       4018.85       592.92 o                         
  -1   7   4       6062.33       5625.26       365.31 o                         
   0   7   4       1285.54       1446.94       117.10 o                         
   1   7   4        153.17        103.37        78.93 o                         
   2   7   4        772.06        686.66        97.23 o                         
   3   7   4        545.00        498.25       102.22 o                         
   4   7   4        223.08        356.05       125.79 o                         
   5   7   4         51.42        129.92       261.00 o                         
   6   7   4        533.31        485.81       160.29 o                         
   7   7   4        768.06        399.43       204.12 o                         
   8   7   4       1631.70       1673.75       157.70 o                         
   9   7   4        457.14        349.23       112.23 o                         
  -6   8   4        860.40        888.28       140.89 o                         
  -5   8   4       2617.95       2760.86       221.27 o                         
  -4   8   4        188.84        174.01       102.32 o                         
  -3   8   4          5.39         -4.68        94.97 o                         
  -2   8   4       3680.90       3481.21       235.85 o                         
  -1   8   4        767.20        801.44       112.57 o                         
   0   8   4          2.29        -35.55        82.57 o                         
   1   8   4       1492.99       1304.83       187.01 o                         
   2   8   4       1208.93       1510.11       132.98 o                         
   3   8   4        471.42        410.46       105.23 o                         
   4   8   4        311.02        397.08       142.33 o                         
   5   8   4       1574.18       1546.16       196.37 o                         
   6   8   4         22.88       -141.75       146.77 o                         
   7   8   4       1399.45       2014.28       633.24 o                         
   8   8   4       3376.41       2966.69       373.52 o                         
  -5   9   4        748.78        772.42       251.28 o                         
  -4   9   4         10.43         49.59       106.12 o                         
  -3   9   4        189.76        315.86       112.48 o                         
  -2   9   4        362.31        330.63        99.62 o                         
  -1   9   4        123.35        293.61        96.48 o                         
   0   9   4         69.87        185.33        93.93 o                         
   1   9   4         20.81         21.14        98.67 o                         
   2   9   4       1285.84       1329.71       136.23 o                         
   3   9   4       1732.28       1919.35       158.62 o                         
   4   9   4       1915.24       1578.40       150.14 o                         
   5   9   4         54.16        333.96       216.01 o                         
   6   9   4        543.61        165.44       206.71 o                         
   7   9   4       3954.45       3706.00       414.27 o                         
  -4  10   4          8.60        -39.77       142.19 o                         
  -3  10   4        753.45        651.10       138.22 o                         
  -2  10   4         43.65         66.75       165.11 o                         
  -1  10   4          4.56         54.60       144.53 o                         
   0  10   4       3504.79       3355.36       232.89 o                         
   1  10   4         26.84        193.60       106.57 o                         
   2  10   4        404.17        589.18       123.34 o                         
   3  10   4       1656.25       1833.65       166.19 o                         
   4  10   4       3407.74       3298.81       213.06 o                         
   5  10   4         44.38        144.81       113.53 o                         
   6  10   4        570.28        492.17       181.09 o                         
  -2  11   4        208.99        206.39       115.16 o                         
  -1  11   4       1647.56       1704.71       252.96 o                         
   0  11   4       1569.73       1449.01       161.35 o                         
   1  11   4         47.26         -8.55       114.97 o                         
   2  11   4       1130.11       1062.37       150.01 o                         
   3  11   4       1608.68       1471.29       233.42 o                         
   4  11   4       1005.60       1010.14       151.77 o                         
   5  11   4          7.86         81.20       212.81 o                         
  -3 -11   5       1040.60        890.54       190.02 o                         
  -2 -11   5        472.68        250.21       158.55 o                         
  -1 -11   5        275.63         38.44       154.64 o                         
   0 -11   5       2615.61       2537.60       329.80 o                         
   1 -11   5         88.15        235.31       175.50 o                         
  -5 -10   5       1696.11       1316.47       140.05 o                         
  -4 -10   5       5333.04       5053.90       344.31 o                         
  -3 -10   5         85.19         49.44        94.68 o                         
  -2 -10   5        262.95        176.50       238.54 o                         
  -1 -10   5       1448.19        957.49       286.08 o                         
   0 -10   5        173.82        -53.12       145.27 o                         
   1 -10   5          2.67          3.03       144.34 o                         
   2 -10   5        520.96        332.13       174.41 o                         
   3 -10   5        257.60        313.75       175.10 o                         
   4 -10   5       1222.44       1092.11       317.03 o                         
  -7  -9   5        343.39        232.04       130.31 o                         
  -6  -9   5         78.37        -47.91        94.29 o                         
  -5  -9   5        628.74        753.52       117.02 o                         
  -4  -9   5        697.44        568.83       104.66 o                         
  -3  -9   5          1.28         29.85        85.73 o                         
  -2  -9   5         28.18         38.82        82.41 o                         
  -1  -9   5         81.40        -49.13        76.98 o                         
   0  -9   5       1355.60       1340.35       179.44 o                         
   1  -9   5       2352.25       1354.69       295.42 o                         
   2  -9   5       1026.60        869.81       172.95 o                         
   3  -9   5       1177.89       1541.17       260.15 o                         
   4  -9   5       1147.06       1486.52       215.80 o                         
   5  -9   5       2323.34       1374.22       330.23 o                         
  -8  -8   5       1138.44       1000.76       178.66 o                         
  -7  -8   5         38.34         61.08        94.85 o                         
  -6  -8   5       1503.30       1527.96       142.90 o                         
  -5  -8   5        102.45        239.46        94.56 o                         
  -4  -8   5         10.83        -33.85       102.27 o                         
  -3  -8   5        389.37        413.25        95.56 o                         
  -2  -8   5       4253.42       4074.48       169.67 o                         
  -1  -8   5        143.74        209.10        60.26 o                         
   0  -8   5        616.68        499.03       133.29 o                         
   1  -8   5      12395.94      11573.08       555.17 o                         
   2  -8   5       1041.68       1171.46       170.40 o                         
   3  -8   5        100.89        283.94       148.04 o                         
   4  -8   5       2103.51       1745.19       329.38 o                         
   5  -8   5       1585.20        842.88       280.14 o                         
   6  -8   5        194.41        128.24       161.95 o                         
  -8  -7   5         89.70        117.84        75.95 o                         
  -7  -7   5        287.34        155.36        72.86 o                         
  -6  -7   5        977.39       1012.44        94.36 o                         
  -5  -7   5       1727.73       2048.35       150.05 o                         
  -4  -7   5       2329.99       2470.54       160.44 o                         
  -3  -7   5       5058.60       4754.27       226.30 o                         
  -2  -7   5        248.35        170.28        49.63 o                         
  -1  -7   5         83.63         23.12        44.27 o                         
   0  -7   5       7491.26       7394.96       375.01 o                         
   1  -7   5        971.95       1026.90       158.75 o                         
   2  -7   5        444.40        481.98       129.97 o                         
   3  -7   5       1302.57       1403.40       180.78 o                         
   4  -7   5       5008.31       4863.78       936.26 o                         
   5  -7   5        123.77        105.91       265.28 o                         
   6  -7   5       1299.69       2055.04       301.36 o                         
   7  -7   5        399.45         96.37       313.25 o                         
  -8  -6   5        199.31        103.75        97.41 o                         
  -7  -6   5       3544.64       3438.78       269.06 o                         
  -6  -6   5        383.52        426.93        78.76 o                         
  -5  -6   5        140.04        142.60        64.68 o                         
  -4  -6   5       8318.04       8317.47       279.09 o                         
  -3  -6   5       4706.49       4748.13       158.15 o                         
  -2  -6   5       1670.68       1709.91        94.59 o                         
  -1  -6   5       1506.42       1570.40        89.59 o                         
   0  -6   5       4344.41       4132.87       249.96 o                         
   1  -6   5        380.25        419.45       107.53 o                         
   2  -6   5       1596.17       1665.00       156.14 o                         
   3  -6   5        562.80        586.92       127.99 o                         
   4  -6   5        134.00        181.21       122.49 o                         
   5  -6   5          3.38        261.56       194.36 o                         
   6  -6   5       2363.81       1247.81       282.69 o                         
   7  -6   5          1.80        228.43       107.46 o                         
   8  -6   5        133.76        144.88       207.13 o                         
  -8  -5   5       4546.58       4020.30       219.01 o                         
  -7  -5   5       1483.53       1611.66       179.54 o                         
  -6  -5   5          5.92         -9.19        62.43 o                         
  -5  -5   5        533.79        484.30        73.30 o                         
  -4  -5   5       5090.63       4956.05       185.15 o                         
  -3  -5   5       4847.73       5171.09       153.00 o                         
  -2  -5   5        808.14        861.42        56.20 o                         
  -1  -5   5       4947.89       4746.00       163.76 o                         
   0  -5   5          1.39        -66.42        81.48 o                         
   1  -5   5         58.00        185.21       117.15 o                         
   2  -5   5       5454.89       5426.66       289.59 o                         
   3  -5   5          1.24         67.19        96.80 o                         
   4  -5   5        495.63        569.09       104.37 o                         
   5  -5   5       5220.99       4473.55       668.01 o                         
   6  -5   5       3661.84       3975.85       222.40 o                         
   7  -5   5       2737.25       3010.08       198.76 o                         
   8  -5   5        595.35        782.42       268.26 o                         
   9  -5   5       2230.02       2531.05       256.35 o                         
  -8  -4   5       3091.05       2988.04       213.11 o                         
  -7  -4   5         25.07         25.37        73.91 o                         
  -6  -4   5        129.38        140.87        70.94 o                         
  -5  -4   5        115.97        206.66        60.67 o                         
  -4  -4   5         58.01          5.97        51.51 o                         
  -2  -4   5       3140.71       2976.11        89.76 o                         
  -1  -4   5        261.03        224.70        29.38 o                         
   0  -4   5         59.29        172.20        44.10 o                         
   1  -4   5      12218.06      12749.39       344.91 o                         
   2  -4   5       2830.31       2786.94       103.64 o                         
   3  -4   5         92.07        110.24        48.98 o                         
   4  -4   5       2039.93       2015.81       163.24 o                         
   5  -4   5       7864.27       6856.59       414.40 o                         
   6  -4   5       3046.81       2886.64       177.24 o                         
   7  -4   5        256.68        335.11       121.17 o                         
   8  -4   5        624.96        736.96       146.48 o                         
   9  -4   5         49.05        111.39       132.68 o                         
 -10  -3   5        178.06        -84.15       305.74 o                         
  -9  -3   5        937.07        997.97       257.22 o                         
  -8  -3   5        797.42        894.86       123.93 o                         
  -7  -3   5        101.56        276.90       135.43 o                         
  -6  -3   5       1675.65       1849.33       114.83 o                         
  -5  -3   5       2136.19       2304.43       121.44 o                         
  -4  -3   5       1388.71       1623.49        80.03 o                         
  -3  -3   5       4718.99       4724.21       134.00 o                         
  -2  -3   5       4746.39       4762.36       114.86 o                         
  -1  -3   5       2172.35       2094.34        64.98 o                         
   0  -3   5         27.25         -3.03        31.78 o                         
   1  -3   5      14705.12      14923.55       360.74 o                         
   2  -3   5       2567.65       2859.51       106.07 o                         
   3  -3   5       2417.67       2343.98       113.70 o                         
   4  -3   5       2235.09       2276.13       134.29 o                         
   5  -3   5       3357.35       2927.51       160.24 o                         
   6  -3   5       2261.74       2186.09       121.92 o                         
   7  -3   5        282.24        297.48        76.91 o                         
   8  -3   5        223.85        172.51        81.52 o                         
   9  -3   5        410.58        425.63        99.50 o                         
  10  -3   5        476.39        737.54       114.96 o                         
 -10  -2   5          5.68        -10.42       112.12 o                         
  -9  -2   5         68.83        110.40        92.44 o                         
  -8  -2   5         12.60       -100.15       133.05 o                         
  -7  -2   5        608.52        640.26        87.67 o                         
  -5  -2   5        209.96        268.74        64.66 o                         
  -4  -2   5      10301.21      10098.44       238.15 o                         
  -3  -2   5      16726.64      17509.43       363.97 o                         
  -2  -2   5      11088.50      12705.31       285.26 o                         
  -1  -2   5       4347.50       4429.32       110.74 o                         
   0  -2   5       9543.42       8881.84       219.82 o                         
   1  -2   5       1000.48       1173.39        60.31 o                         
   2  -2   5       1761.17       1788.82        92.90 o                         
   3  -2   5        526.82        575.11        59.16 o                         
   4  -2   5       3735.34       3266.24       180.55 o                         
   5  -2   5         51.42         62.60        39.89 o                         
   6  -2   5        692.56        606.44        64.15 o                         
   7  -2   5        715.49        697.76        89.74 o                         
   8  -2   5       1735.82       1810.93       138.58 o                         
   9  -2   5        700.88        843.36       112.93 o                         
  10  -2   5       2324.35       2711.27       194.20 o                         
 -10  -1   5        755.76        945.01       152.90 o                         
  -9  -1   5        842.30        727.61       130.33 o                         
  -8  -1   5       1144.99        992.20       179.54 o                         
  -7  -1   5       4377.69       4444.54       209.26 o                         
  -6  -1   5      11701.50      11315.77       411.31 o                         
  -5  -1   5       2849.25       2715.24       140.32 o                         
  -4  -1   5          4.99         58.27        40.17 o                         
  -3  -1   5       6435.53       6850.02       178.08 o                         
  -2  -1   5      22444.91      22592.97       531.55 o                         
  -1  -1   5        224.33        339.14        36.17 o                         
   0  -1   5       1119.13       1127.99        51.08 o                         
   1  -1   5        556.12        798.59        56.68 o                         
   2  -1   5        264.55        358.29        43.89 o                         
   3  -1   5       1704.96       1413.88        75.95 o                         
   4  -1   5        202.38        180.26        34.22 o                         
   5  -1   5        525.25        499.36        54.11 o                         
   6  -1   5       1972.49       1948.12       103.82 o                         
   7  -1   5       3114.25       3032.42       165.50 o                         
   8  -1   5        180.65        135.12        73.84 o                         
   9  -1   5       2994.92       3207.03       197.57 o                         
  10  -1   5       1659.87       1677.41       156.70 o                         
 -10   0   5       1686.52       1788.41       187.83 o                         
  -9   0   5         20.19        -30.46        90.93 o                         
  -8   0   5       1018.87       1014.13       113.01 o                         
  -7   0   5       4215.35       4118.07       325.94 o                         
  -6   0   5       2430.13       2477.23       145.86 o                         
  -5   0   5        118.55        102.32        58.83 o                         
  -4   0   5       1297.60       1287.98        63.63 o                         
  -3   0   5       1501.80       1450.36        64.59 o                         
  -2   0   5        675.07        731.00        48.14 o                         
  -1   0   5       1788.12       1561.07        61.16 o                         
   0   0   5       3469.87       4205.91       110.57 o                         
   1   0   5         10.65         16.81        27.10 o                         
   2   0   5       9907.95       9000.64       241.88 o                         
   3   0   5      23842.38      21962.15       517.26 o                         
   4   0   5          1.74         -8.37        30.50 o                         
   5   0   5         82.59         50.45        40.99 o                         
   6   0   5       8318.24       7293.94       282.97 o                         
   7   0   5       5738.28       4987.80       220.32 o                         
   8   0   5          1.36         54.04        75.70 o                         
   9   0   5        730.98        803.87       113.09 o                         
  10   0   5       2118.18       1923.45       197.85 o                         
 -10   1   5       1092.29       1110.84       162.69 o                         
  -9   1   5        250.75        246.39       118.45 o                         
  -8   1   5        223.21        244.21        91.41 o                         
  -7   1   5       2829.54       2762.86       164.59 o                         
  -6   1   5        821.39        889.67        94.10 o                         
  -5   1   5        115.09         51.57        58.94 o                         
  -4   1   5       5335.62       5160.02       229.35 o                         
  -3   1   5       3679.55       3740.21       111.82 o                         
  -2   1   5          5.21         -4.34        29.40 o                         
  -1   1   5         15.60         65.84        28.05 o                         
   0   1   5       1849.90       1761.86        60.86 o                         
   1   1   5       1689.01       1701.29       103.42 o                         
   2   1   5       6790.47       5808.65       149.30 o                         
   3   1   5       6283.85       6144.51       160.55 o                         
   4   1   5        956.69        791.04        48.80 o                         
   5   1   5       7510.21       6618.83       219.40 o                         
   6   1   5       4353.36       3692.72       176.22 o                         
   7   1   5        205.78        305.10        77.79 o                         
   8   1   5        340.66        322.54        85.92 o                         
   9   1   5        268.55        207.17        86.61 o                         
  10   1   5         15.15         30.05       109.73 o                         
  11   1   5        124.15        191.31       108.92 o                         
 -10   2   5        310.48        187.27       109.68 o                         
  -9   2   5         42.44        -43.24       120.12 o                         
  -8   2   5        124.99        185.03       110.88 o                         
  -7   2   5          1.05       -164.26       164.26 o                         
  -6   2   5        210.86        228.34        76.69 o                         
  -5   2   5       6761.02       6403.06       342.81 o                         
  -4   2   5        739.12        801.08        66.01 o                         
  -3   2   5          6.31         23.13        38.19 o                         
  -2   2   5      13689.57      13417.74       355.21 o                         
  -1   2   5      13191.16      13115.97       387.80 o                         
   0   2   5       2617.12       2205.54        92.80 o                         
   1   2   5       7798.90       6339.72       326.79 o                         
   2   2   5       7681.88       7730.55       212.55 o                         
   3   2   5      11599.06      10812.31       265.36 o                         
   4   2   5       5526.95       5543.05       152.75 o                         
   5   2   5       5219.23       5148.91       213.86 o                         
   6   2   5       1206.40       1308.43       106.11 o                         
   7   2   5       1117.14       1303.84       114.83 o                         
   8   2   5       2097.58       2216.63       155.14 o                         
   9   2   5         64.70         35.02        85.26 o                         
  10   2   5        193.14        200.85       114.02 o                         
  11   2   5        378.04        559.55       114.62 o                         
  -9   3   5        916.05        769.87       168.02 o                         
  -8   3   5         78.36        112.15        91.77 o                         
  -7   3   5        135.07         22.29        81.48 o                         
  -6   3   5       1513.87       1453.01       255.06 o                         
  -5   3   5        982.99        929.17        89.77 o                         
  -4   3   5       1390.96       1499.00       134.74 o                         
  -3   3   5        104.48        100.08        72.70 o                         
  -2   3   5      21332.03      21574.40       631.33 o                         
  -1   3   5       6127.85       6011.44       197.76 o                         
   0   3   5        391.86        305.14        46.72 o                         
   1   3   5       3098.03       3154.41       226.62 o                         
   2   3   5       2112.56       2031.43        93.15 o                         
   3   3   5       3441.01       3505.80       121.42 o                         
   4   3   5        410.02        298.03        40.47 o                         
   5   3   5       1095.52       1116.84       102.68 o                         
   6   3   5         47.81         48.98        67.80 o                         
   7   3   5       4608.97       4715.86       222.60 o                         
   8   3   5       2606.23       2657.91       243.04 o                         
   9   3   5         12.83         42.05       135.40 o                         
  10   3   5       1481.07       1650.36       189.87 o                         
  -9   4   5       1750.83       1728.87       181.42 o                         
  -8   4   5        610.18        683.42       123.41 o                         
  -7   4   5       1656.82       1502.08       131.01 o                         
  -6   4   5       4875.88       4737.22       221.07 o                         
  -5   4   5       2197.03       2090.14       174.68 o                         
  -4   4   5        884.39       1023.46       183.36 o                         
  -3   4   5       4353.96       3872.72       219.48 o                         
  -2   4   5       4502.09       4208.87       186.24 o                         
  -1   4   5       8070.84       8231.54       298.26 o                         
   0   4   5        251.95        367.53        50.80 o                         
   1   4   5        722.86        708.99        81.48 o                         
   2   4   5       1432.44       1116.59        79.46 o                         
   3   4   5       7790.80       7396.69       450.73 o                         
   4   4   5       1901.69       3997.94       324.28 o                         
   5   4   5        582.54        582.94        81.18 o                         
   6   4   5        913.10        818.05        95.90 o                         
   7   4   5       5435.48       5350.75       308.45 o                         
   8   4   5        142.62        220.93       125.10 o                         
   9   4   5        180.01        276.45       130.84 o                         
  10   4   5       1153.64       1189.51       138.69 o                         
  -8   5   5         54.89        206.86       106.94 o                         
  -7   5   5       2564.29       2986.09       249.11 o                         
  -6   5   5       1334.52       1219.80       199.49 o                         
  -5   5   5        394.36        538.97       142.62 o                         
  -4   5   5        574.22        703.66       148.56 o                         
  -3   5   5        393.35        367.58       110.36 o                         
  -2   5   5          7.32        -67.49        67.49 o                         
  -1   5   5        986.58        794.05       101.61 o                         
   0   5   5       1295.14       1453.02       111.01 o                         
   1   5   5       1792.76       1730.43       111.94 o                         
   2   5   5       3558.74       2961.88       201.98 o                         
   3   5   5      10209.76      10453.31       654.42 o                         
   4   5   5       3923.70       3933.44       261.15 o                         
   6   5   5       5363.12       5941.64       368.00 o                         
   7   5   5       4200.59       4155.27       283.65 o                         
   8   5   5       2748.93       2866.19       490.63 o                         
   9   5   5          2.25         54.80        92.34 o                         
  10   5   5        216.53        236.70       111.03 o                         
  -8   6   5         34.12         74.31        93.89 o                         
  -7   6   5         70.22         59.37       115.81 o                         
  -6   6   5        918.92       1000.60       147.47 o                         
  -5   6   5        183.98        414.41       132.81 o                         
  -4   6   5        323.86        321.78       103.56 o                         
  -3   6   5          7.54         98.58        83.40 o                         
  -2   6   5        326.80        286.93        86.17 o                         
  -1   6   5       2963.12       2733.22       269.53 o                         
   0   6   5       1973.05       1862.69       153.73 o                         
   1   6   5        263.60        245.69        74.39 o                         
   2   6   5       6135.26       6390.51       259.59 o                         
   3   6   5       2612.28       2483.83       193.38 o                         
   4   6   5       4304.45       4475.31       293.57 o                         
   5   6   5       1159.65       1474.30       309.85 o                         
   6   6   5        264.10       1136.61       347.20 o                         
   7   6   5       1278.93       1215.89       132.75 o                         
   8   6   5         28.52         -5.63        96.09 o                         
   9   6   5        127.17        125.77       122.03 o                         
  10   6   5         78.14         -5.10       110.69 o                         
  -7   7   5        516.80        564.54       138.83 o                         
  -6   7   5        176.55         80.96       113.16 o                         
  -5   7   5       1801.85       1858.06       222.84 o                         
  -4   7   5       1311.36       1255.09       148.17 o                         
  -3   7   5        311.84        296.95       100.63 o                         
  -2   7   5       5133.58       4613.47       487.23 o                         
  -1   7   5       8063.12       7382.56      1006.68 o                         
   0   7   5       7876.65       8040.24       392.86 o                         
   1   7   5         44.74        108.37        80.51 o                         
   2   7   5        849.66        793.91       101.36 o                         
   3   7   5      12366.06      11876.21       691.35 o                         
   4   7   5         91.56        214.03       126.85 o                         
   5   7   5          8.58       -253.78       253.78 o                         
   6   7   5        456.08        719.92       188.88 o                         
   7   7   5          9.67       -224.33       377.30 o                         
   8   7   5        218.84        199.49       200.34 o                         
   9   7   5        417.94        529.32       121.11 o                         
  -6   8   5       1373.15       1430.69       364.56 o                         
  -5   8   5       1106.92       1052.96       292.83 o                         
  -4   8   5       1526.30       1390.24       178.23 o                         
  -3   8   5          5.73         -2.36        96.11 o                         
  -2   8   5         18.72        -72.83        87.58 o                         
  -1   8   5        669.61        795.35       133.19 o                         
   0   8   5        249.27        279.70        93.07 o                         
   1   8   5        688.73        641.41       105.70 o                         
   2   8   5       6511.33       6256.92       280.26 o                         
   3   8   5        901.00        902.81       119.26 o                         
   4   8   5       1106.98       1011.48       207.98 o                         
   5   8   5         28.41       -242.02       319.15 o                         
   6   8   5        317.35        519.36       234.68 o                         
   7   8   5       2313.24       2283.07       260.81 o                         
   8   8   5       1391.13       1198.58       265.71 o                         
  -5   9   5       3039.37       3124.40       248.57 o                         
  -4   9   5        840.27        807.25       144.11 o                         
  -3   9   5          2.43        105.75       109.35 o                         
  -2   9   5        705.08        861.72       141.66 o                         
  -1   9   5        360.66        482.75       123.52 o                         
   0   9   5        753.04        702.29       114.10 o                         
   1   9   5        286.16        163.72       100.95 o                         
   2   9   5       1365.14       1549.87       165.67 o                         
   3   9   5       1385.14       1652.71       226.27 o                         
   4   9   5        945.36        842.96       168.09 o                         
   5   9   5       4513.38       4855.23       610.28 o                         
   6   9   5        468.03        391.44       478.32 o                         
   7   9   5         94.52        249.51       245.29 o                         
  -4  10   5         84.68        158.47       142.62 o                         
  -3  10   5        122.30        122.10       116.18 o                         
  -2  10   5        153.18        102.91       117.07 o                         
  -1  10   5       1291.29       1103.89       135.39 o                         
   0  10   5        911.80        706.85       122.33 o                         
   1  10   5       2444.18       2343.28       278.03 o                         
   2  10   5        506.87        661.68       137.53 o                         
   3  10   5       1347.86       1140.09       147.57 o                         
   4  10   5       5398.77       4971.38       271.83 o                         
   5  10   5       2701.53       2915.06       273.04 o                         
   6  10   5          0.02         99.30       159.24 o                         
  -1  11   5         10.33         41.12       109.64 o                         
   0  11   5       2969.97       2652.51       368.33 o                         
   1  11   5        418.80        264.21       125.70 o                         
   2  11   5          9.64         73.73       121.98 o                         
   3  11   5        919.37        870.47       150.25 o                         
   4  11   5        376.95        241.66       129.73 o                         
  -1 -11   6       2134.32       2012.77       231.14 o                         
   0 -11   6       1956.76       1906.33       432.05 o                         
  -5 -10   6       1614.91       1567.04       150.36 o                         
  -4 -10   6        811.04        726.40       127.61 o                         
  -3 -10   6       1936.54       1674.18       212.43 o                         
  -2 -10   6         57.98        -71.74       139.24 o                         
  -1 -10   6        237.15        396.96       202.00 o                         
   0 -10   6        289.49        305.26       158.48 o                         
   1 -10   6          2.98          9.40       148.06 o                         
   2 -10   6        121.52        181.03       162.33 o                         
   3 -10   6         49.79         72.84       160.77 o                         
  -6  -9   6         20.06         40.08       101.77 o                         
  -5  -9   6       1258.90       1087.60       129.58 o                         
  -4  -9   6       2293.77       2222.12       167.54 o                         
  -3  -9   6        181.20        257.51        92.71 o                         
  -2  -9   6        428.02        414.07        94.79 o                         
  -1  -9   6        407.00        333.81       141.11 o                         
   0  -9   6         28.51        133.94       138.51 o                         
   1  -9   6          4.09         95.01       133.92 o                         
   2  -9   6        788.51        761.55       173.57 o                         
   3  -9   6        340.10        504.94       164.96 o                         
   4  -9   6        509.67        386.10       213.88 o                         
   5  -9   6        300.44        714.98       216.90 o                         
  -7  -8   6        158.36        171.56        80.24 o                         
  -6  -8   6         48.55         76.85        84.91 o                         
  -5  -8   6        553.00        516.91       108.09 o                         
  -4  -8   6          8.80        -59.64        84.97 o                         
  -3  -8   6       2166.84       2309.92       157.76 o                         
  -2  -8   6        685.24        636.03        95.37 o                         
  -1  -8   6        426.19        406.05       135.44 o                         
   0  -8   6       2800.70       2544.87       217.17 o                         
   1  -8   6       4694.48       4830.82       309.97 o                         
   2  -8   6       2516.24       2230.28       218.41 o                         
   3  -8   6          0.28        -85.22       124.80 o                         
   4  -8   6       1617.50        907.40       288.63 o                         
   5  -8   6       1643.60        887.03       280.14 o                         
   6  -8   6        511.07        404.09       287.74 o                         
  -8  -7   6        193.16        285.46       188.01 o                         
  -7  -7   6         37.90         24.65        73.24 o                         
  -6  -7   6       4479.15       4244.91       189.50 o                         
  -5  -7   6        446.02        377.83        74.51 o                         
  -4  -7   6         23.46        -12.15        62.26 o                         
  -3  -7   6       1610.12       1669.94       127.95 o                         
  -2  -7   6       1171.55       1283.59       123.24 o                         
  -1  -7   6        101.58          7.83       108.03 o                         
   0  -7   6       2203.36       2273.88       243.59 o                         
   1  -7   6       6061.82       5434.15       316.94 o                         
   2  -7   6        492.50        549.33       134.69 o                         
   3  -7   6        527.43        759.54       148.86 o                         
   4  -7   6        785.36       1241.28       400.64 o                         
   5  -7   6        710.90        428.64       260.15 o                         
   6  -7   6          4.28         -5.38       145.61 o                         
   7  -7   6          3.14         -3.17       151.87 o                         
  -8  -6   6        271.61        255.31       134.04 o                         
  -7  -6   6        966.70        776.77        99.21 o                         
  -6  -6   6       5088.66       4607.21       223.96 o                         
  -5  -6   6          1.56        -60.69        60.69 o                         
  -4  -6   6       4988.62       4860.86       191.64 o                         
  -3  -6   6       6748.18       6694.87       207.27 o                         
  -2  -6   6       3639.84       3417.33       141.26 o                         
  -1  -6   6        323.90        417.13       110.50 o                         
   0  -6   6       4366.15       4134.83       251.42 o                         
   1  -6   6       1347.06       1412.35       145.61 o                         
   2  -6   6        246.82        303.40       112.08 o                         
   3  -6   6       1894.45       1698.73       166.78 o                         
   4  -6   6       1777.16       1964.52       442.66 o                         
   5  -6   6       3649.83       2325.76       336.17 o                         
   6  -6   6        438.50        511.43       176.17 o                         
   7  -6   6        344.21        390.31       147.07 o                         
   8  -6   6         64.87          6.95       129.59 o                         
  -9  -5   6        226.84        188.90       149.55 o                         
  -8  -5   6        345.20        477.90       166.50 o                         
  -7  -5   6       6906.12       6452.68       249.04 o                         
  -6  -5   6        900.72        921.25        92.00 o                         
  -5  -5   6       1150.89       1283.94       137.72 o                         
  -4  -5   6       5608.06       5476.22       201.85 o                         
  -3  -5   6       3464.09       3449.67       128.44 o                         
  -2  -5   6       3342.81       3388.06       109.25 o                         
  -1  -5   6       1935.41       1917.54       112.87 o                         
   0  -5   6         12.23         74.34        89.51 o                         
   1  -5   6        536.22        472.17       101.86 o                         
   2  -5   6        180.49        151.63        66.16 o                         
   3  -5   6        318.93        292.91        76.33 o                         
   4  -5   6        977.58        848.05       127.14 o                         
   5  -5   6       1640.38       1497.00       153.23 o                         
   6  -5   6       5543.62       2965.84       359.94 o                         
   7  -5   6        865.59       1121.33       208.83 o                         
   8  -5   6         13.37         43.44       103.54 o                         
   9  -5   6       1336.24       1670.29       206.50 o                         
  -8  -4   6       5124.09       4896.78       294.53 o                         
  -7  -4   6       7721.26       7740.08       490.67 o                         
  -6  -4   6       2393.23       2530.89       166.05 o                         
  -5  -4   6         74.69         37.66        59.95 o                         
  -4  -4   6        770.06        906.52        76.49 o                         
  -3  -4   6       2498.75       2617.57       106.22 o                         
  -2  -4   6       1510.95       1458.39        66.74 o                         
  -1  -4   6         12.31        110.64        34.22 o                         
   0  -4   6       4489.13       4538.26       132.43 o                         
   1  -4   6        109.58        103.43        40.56 o                         
   2  -4   6      10098.75      10454.52       288.33 o                         
   3  -4   6       4018.77       3943.13       178.11 o                         
   4  -4   6       1573.33       1578.36       149.14 o                         
   5  -4   6       3947.18       3350.50       598.86 o                         
   6  -4   6       1945.56       1790.39       170.63 o                         
   7  -4   6       2427.59       2344.73       289.86 o                         
   8  -4   6         21.78       -109.52       109.52 o                         
   9  -4   6        287.00        359.27       142.95 o                         
 -10  -3   6        858.00        815.09       196.10 o                         
  -9  -3   6        733.71        669.19       108.50 o                         
  -8  -3   6       1852.81       1716.11       169.43 o                         
  -7  -3   6       2049.71       2022.66       141.31 o                         
  -6  -3   6        584.31        545.87        86.45 o                         
  -5  -3   6         50.81         13.31        57.89 o                         
  -4  -3   6          0.13        119.29        52.01 o                         
  -3  -3   6       3512.95       3513.80       125.86 o                         
  -2  -3   6       8980.38       9932.60       217.21 o                         
  -1  -3   6         49.68        106.52        29.14 o                         
   0  -3   6         30.55         52.66        34.31 o                         
   1  -3   6      13299.81      14079.30       342.96 o                         
   2  -3   6       7250.78       8388.61       268.95 o                         
   3  -3   6      10059.11      10050.28       363.00 o                         
   4  -3   6        619.71        489.88       104.58 o                         
   5  -3   6       3527.67       2857.36       172.25 o                         
   6  -3   6       2414.86       2174.06       196.61 o                         
   7  -3   6         84.84         34.82        66.33 o                         
   8  -3   6        799.62        872.36       106.50 o                         
   9  -3   6        324.03        508.37        99.80 o                         
  10  -3   6         21.01        159.88        92.76 o                         
 -10  -2   6         87.69        122.75       145.59 o                         
  -9  -2   6        216.75        255.18       158.08 o                         
  -8  -2   6        309.68        401.07       197.25 o                         
  -7  -2   6         29.39         37.75        83.94 o                         
  -6  -2   6       3685.79       3899.30       187.69 o                         
  -5  -2   6       2923.84       3235.23       160.37 o                         
  -4  -2   6       1373.87       1453.60        97.18 o                         
  -3  -2   6       5735.14       6007.94       161.52 o                         
  -2  -2   6       6306.64       6970.41       182.46 o                         
  -1  -2   6       9656.23       9305.53       212.25 o                         
   0  -2   6       5669.22       5417.94       157.56 o                         
   1  -2   6        335.47        504.25        46.67 o                         
   2  -2   6      16310.52      16865.14       499.46 o                         
   3  -2   6      12631.13      12904.37       392.65 o                         
   4  -2   6         83.59        109.67        34.90 o                         
   5  -2   6        312.06        244.72        45.42 o                         
   6  -2   6          5.63        -19.72        39.56 o                         
   7  -2   6        300.09        276.56        74.44 o                         
   8  -2   6         60.09        113.30        74.28 o                         
   9  -2   6        450.84        472.38        93.71 o                         
  10  -2   6        833.62       1139.02       132.91 o                         
 -10  -1   6        985.48       1101.96       235.11 o                         
  -9  -1   6         19.91        -63.02        90.24 o                         
  -8  -1   6          6.83         41.84        88.57 o                         
  -7  -1   6       3212.14       3137.08       224.32 o                         
  -6  -1   6       6780.49       6464.49       261.75 o                         
  -5  -1   6       4753.62       4580.17       197.79 o                         
  -4  -1   6       4420.82       4464.55       185.95 o                         
  -3  -1   6       4185.07       4461.53       127.58 o                         
  -2  -1   6      14877.39      13926.83       335.41 o                         
  -1  -1   6        434.64        632.66        40.50 o                         
   0  -1   6          0.47         50.35        30.70 o                         
   1  -1   6       1158.23        954.41        73.24 o                         
   2  -1   6       2139.83       1849.58        98.90 o                         
   3  -1   6       1035.30       1004.05        63.69 o                         
   4  -1   6       2941.12       2648.74       126.09 o                         
   5  -1   6       2442.76       2134.84       100.26 o                         
   6  -1   6       2403.65       1992.76       103.43 o                         
   7  -1   6       1298.33       1205.96       117.37 o                         
   8  -1   6       2246.84       2186.86       149.88 o                         
   9  -1   6        171.17        175.44        79.96 o                         
  10  -1   6        520.60        534.66       109.90 o                         
 -10   0   6       1014.44        670.28       150.22 o                         
  -9   0   6       2532.44       2561.36       176.64 o                         
  -8   0   6        497.77        605.57       104.32 o                         
  -7   0   6       1815.73       1758.41       132.97 o                         
  -6   0   6       3952.59       4208.25       197.69 o                         
  -5   0   6       1737.56       1619.56       109.04 o                         
  -4   0   6        450.91        607.24        70.38 o                         
  -3   0   6       8719.53       8475.32       249.57 o                         
  -2   0   6        722.02        684.35        45.41 o                         
  -1   0   6          0.28         -4.51        31.26 o                         
   0   0   6         90.46         53.20        27.95 o                         
   1   0   6       3187.90       2779.73        98.33 o                         
   2   0   6       7781.89       6774.54       171.31 o                         
   3   0   6        489.66        498.93        44.47 o                         
   4   0   6       1586.18       1459.73        65.23 o                         
   5   0   6       3291.72       2678.86       114.15 o                         
   6   0   6       4606.85       4032.09       186.75 o                         
   7   0   6       4211.28       3635.77       183.21 o                         
   8   0   6        516.57        352.52        83.20 o                         
   9   0   6        584.70        713.00       108.15 o                         
  10   0   6       1793.21       1986.64       163.13 o                         
 -10   1   6       3089.87       3600.74       365.88 o                         
  -9   1   6        697.76        620.83       143.49 o                         
  -8   1   6        949.68       1024.29       140.93 o                         
  -7   1   6       2680.93       2832.68       217.11 o                         
  -6   1   6       2663.11       2763.85       242.36 o                         
  -5   1   6        246.56        221.62       106.96 o                         
  -4   1   6       2111.67       2108.40       121.83 o                         
  -3   1   6       2305.55       1974.29        78.01 o                         
  -2   1   6       1773.30       1656.87        67.80 o                         
  -1   1   6         18.72        126.75        29.93 o                         
   0   1   6      11318.75      10140.94       268.57 o                         
   1   1   6       1721.61       1488.07        69.10 o                         
   2   1   6       3895.91       3821.39       115.79 o                         
   3   1   6      13743.50      13158.31       347.33 o                         
   4   1   6       5957.56       5338.97       159.69 o                         
   5   1   6        318.06        278.57        49.27 o                         
   6   1   6      10138.94       8993.70       338.80 o                         
   7   1   6       4843.78       4256.58       204.76 o                         
   8   1   6       1452.75       1691.02       136.17 o                         
   9   1   6         10.32          9.75        90.54 o                         
  10   1   6        432.07        556.78       107.21 o                         
  -9   2   6         35.30         56.47       109.75 o                         
  -8   2   6        136.61        138.48        92.12 o                         
  -7   2   6        258.95        206.39        86.83 o                         
  -6   2   6          0.17        -64.16        72.85 o                         
  -5   2   6        230.26        215.50        69.73 o                         
  -4   2   6       6396.45       6126.81       207.23 o                         
  -3   2   6       6868.15       6286.75       183.45 o                         
  -2   2   6       2161.18       2173.37        87.85 o                         
  -1   2   6       9547.51       8521.90       211.72 o                         
   0   2   6         43.88         33.06        33.72 o                         
   1   2   6       5231.34       4597.58       171.50 o                         
   2   2   6       7957.84       7855.61       198.33 o                         
   3   2   6      11422.50       9835.14       244.49 o                         
   4   2   6        462.57        492.54        43.30 o                         
   5   2   6         51.93         55.72        58.78 o                         
   6   2   6       7431.31       6772.41       272.64 o                         
   7   2   6        957.16        849.41       100.47 o                         
   8   2   6        609.54        481.23        95.59 o                         
   9   2   6        395.92        363.49        97.07 o                         
  10   2   6        221.57        299.92       126.04 o                         
  -9   3   6         38.07        126.52        98.83 o                         
  -8   3   6       1779.77       1675.70       145.34 o                         
  -7   3   6         48.17         40.81        83.39 o                         
  -6   3   6        824.38        839.35       164.09 o                         
  -5   3   6       3353.85       2972.15       158.98 o                         
  -4   3   6       1673.69       1561.93       104.49 o                         
  -3   3   6        499.64        583.71        94.95 o                         
  -2   3   6       9164.75       9001.47       283.35 o                         
  -1   3   6      19592.74      19281.77       565.33 o                         
   0   3   6       2924.99       3289.27       148.77 o                         
   1   3   6         12.60         49.87        45.52 o                         
   2   3   6       6917.55       5802.41       228.12 o                         
   3   3   6        630.24        557.82        50.79 o                         
   4   3   6        118.76        133.33        44.40 o                         
   5   3   6        126.03        248.12        70.97 o                         
   6   3   6        278.99        315.26        77.72 o                         
   7   3   6       1045.25       1174.07       113.41 o                         
   8   3   6       4733.90       4423.70       323.43 o                         
   9   3   6        121.29        140.41        90.35 o                         
  10   3   6        175.70        192.86       122.56 o                         
  -9   4   6        663.96        632.94       123.93 o                         
  -8   4   6        187.89        148.82        98.31 o                         
  -7   4   6        210.07        145.21        92.58 o                         
  -6   4   6       5603.14       5151.62       413.12 o                         
  -5   4   6       2178.35       2024.54       181.62 o                         
  -4   4   6         82.78         95.90       161.29 o                         
  -3   4   6          2.08        -77.55        77.55 o                         
  -2   4   6      10782.70       9595.14       434.60 o                         
  -1   4   6       2394.46       2346.75       113.98 o                         
   0   4   6        940.92        749.28        68.26 o                         
   1   4   6       4830.25       4442.48       217.94 o                         
   3   4   6        244.27         88.50        75.00 o                         
   4   4   6       1798.53       2091.09       166.24 o                         
   5   4   6       1839.07       1957.10       126.96 o                         
   6   4   6        882.42        939.65       102.40 o                         
   7   4   6       4403.72       4324.78       220.06 o                         
   8   4   6       5614.92       5780.73       352.18 o                         
   9   4   6       2799.98       2579.55       229.79 o                         
  10   4   6          3.51         67.08       134.55 o                         
  -8   5   6        661.07        692.93       128.64 o                         
  -7   5   6          7.50        122.75        95.12 o                         
  -6   5   6       1824.26       1911.58       246.18 o                         
  -5   5   6       3227.93       3234.86       307.31 o                         
  -4   5   6        440.24        415.97       131.58 o                         
  -3   5   6        159.05        225.81       108.66 o                         
  -2   5   6        193.47         10.19        90.83 o                         
  -1   5   6        221.37        201.51        84.43 o                         
   0   5   6        348.87        350.61        84.15 o                         
   1   5   6        130.02        195.88        61.37 o                         
   2   5   6         25.50          0.61        69.52 o                         
   3   5   6       1320.13       1908.96       217.28 o                         
   6   5   6       1275.21       1188.28       114.88 o                         
   7   5   6       5864.29       5675.46       347.15 o                         
   8   5   6        684.05        633.89       144.48 o                         
   9   5   6         53.59        115.01       169.36 o                         
  10   5   6       2114.83       2020.50       170.67 o                         
  -8   6   6        140.47         55.42        92.65 o                         
  -7   6   6        133.41        241.09       157.90 o                         
  -6   6   6        274.77        391.35       152.80 o                         
  -5   6   6        207.02        378.61       140.07 o                         
  -4   6   6        623.92        657.12       137.52 o                         
  -3   6   6         96.69         86.98        88.31 o                         
  -2   6   6          9.50         49.60        84.33 o                         
  -1   6   6       2741.25       2524.64       180.87 o                         
   0   6   6      10447.55       9591.40       564.48 o                         
   1   6   6        375.81        395.29        89.52 o                         
   2   6   6         27.16        -93.99       135.58 o                         
   3   6   6       3244.50       3439.66       461.76 o                         
   4   6   6       7621.70       9168.32      1058.93 o                         
   5   6   6       1915.88       2519.38       440.97 o                         
   7   6   6       2429.43       2324.91       294.57 o                         
   8   6   6       3095.23       2762.23       600.94 o                         
   9   6   6         46.96        -31.18       181.12 o                         
  -7   7   6         39.44        -87.04       116.02 o                         
  -6   7   6          1.57        -24.36       168.08 o                         
  -5   7   6       1236.37       1358.69       163.99 o                         
  -4   7   6        595.71        550.54       199.03 o                         
  -3   7   6        352.37        349.26       133.24 o                         
  -2   7   6        350.41        218.54       102.37 o                         
  -1   7   6       3155.54       3155.16       218.52 o                         
   0   7   6       4088.60       3984.84       585.71 o                         
   1   7   6        150.09         74.89        82.79 o                         
   2   7   6        512.45        436.45       115.26 o                         
   3   7   6        225.49        175.84       113.67 o                         
   4   7   6        136.20        136.13       132.09 o                         
   5   7   6          8.77        159.81       136.40 o                         
   6   7   6        811.43        737.79       197.37 o                         
   7   7   6        570.53        452.48       173.94 o                         
   8   7   6       1194.68       1086.83       215.16 o                         
   9   7   6        327.33        374.85       113.42 o                         
  -6   8   6        248.32        375.11       126.35 o                         
  -5   8   6        456.08        631.30       131.03 o                         
  -4   8   6       2416.02       1872.11       203.70 o                         
  -3   8   6       1093.95       1107.25       146.80 o                         
  -2   8   6        836.60        932.71       137.03 o                         
  -1   8   6       2922.20       2900.58       220.21 o                         
   0   8   6       2126.79       1864.03       173.13 o                         
   1   8   6        554.41        590.76       107.43 o                         
   2   8   6         12.47         -1.68        90.54 o                         
   3   8   6        850.49        921.10       159.67 o                         
   4   8   6         35.75         64.80       133.13 o                         
   5   8   6          4.16       -103.57       155.35 o                         
   6   8   6        728.09       2246.81       354.00 o                         
   7   8   6         15.87        -88.29       174.03 o                         
   8   8   6        653.00        744.59       353.95 o                         
  -5   9   6        832.75        863.69       150.89 o                         
  -4   9   6       1217.03       1235.19       249.96 o                         
  -3   9   6         10.48         10.02       107.25 o                         
  -2   9   6        971.05       1110.14       151.54 o                         
  -1   9   6       1641.79       1493.38       286.46 o                         
   0   9   6          7.45         63.36        95.29 o                         
   1   9   6        229.46         62.81        97.18 o                         
   2   9   6        250.20        263.31       109.48 o                         
   3   9   6        390.23        304.99       114.83 o                         
   4   9   6        488.17        472.20       154.83 o                         
   5   9   6       2073.92       2541.52       317.07 o                         
   6   9   6         13.70        -56.69       156.28 o                         
   7   9   6       1297.40       1373.07       244.02 o                         
  -3  10   6        145.46        126.06       118.86 o                         
  -2  10   6        667.91        781.33       167.66 o                         
  -1  10   6        104.08        142.98       151.95 o                         
   0  10   6         70.44        -36.23       100.36 o                         
   1  10   6        189.35        208.50       108.25 o                         
   2  10   6          9.54         42.27       110.93 o                         
   3  10   6       1005.59        789.49       138.77 o                         
   4  10   6       1428.66       1877.10       309.58 o                         
   5  10   6       1474.83       1503.73       380.27 o                         
   6  10   6        286.86        409.83       179.49 o                         
  -1  11   6        129.89         66.25       123.19 o                         
   0  11   6       1772.35       1491.38       211.07 o                         
   1  11   6       2727.99       2436.81       324.85 o                         
   2  11   6         98.05        128.77       122.82 o                         
   3  11   6        138.14        111.07       128.06 o                         
   4  11   6       2444.65       2652.44       269.87 o                         
  -4 -10   7       3316.07       2934.64       270.44 o                         
  -3 -10   7       3923.91       3457.54       280.42 o                         
  -2 -10   7       2193.72       1957.91       223.33 o                         
  -1 -10   7        111.69        154.83       152.01 o                         
   0 -10   7       1411.30       1222.48       252.93 o                         
   1 -10   7       1591.56       1377.90       336.97 o                         
   2 -10   7        145.29         -6.54       154.11 o                         
   3 -10   7         30.57         -0.52       157.05 o                         
  -6  -9   7        391.04        542.93       233.40 o                         
  -5  -9   7        744.85        770.58       123.31 o                         
  -4  -9   7       1190.96       1238.57       135.74 o                         
  -3  -9   7       1329.00       1215.24       136.77 o                         
  -2  -9   7        608.26        649.67       160.62 o                         
  -1  -9   7        265.95        217.55       260.57 o                         
   0  -9   7       1006.36       1093.50       227.51 o                         
   1  -9   7        517.10        454.78       164.14 o                         
   2  -9   7        645.58        437.23       161.41 o                         
   3  -9   7       1493.35       1339.50       204.99 o                         
   4  -9   7        266.61        258.97       158.83 o                         
   5  -9   7       1140.88       1013.77       379.42 o                         
  -7  -8   7       2329.63       2023.24       170.80 o                         
  -6  -8   7        458.95        425.28        85.23 o                         
  -5  -8   7         53.89         83.50        95.51 o                         
  -4  -8   7       3019.83       3092.25       195.41 o                         
  -3  -8   7         73.79        203.85        89.38 o                         
  -2  -8   7        420.77        326.74        86.98 o                         
  -1  -8   7       2951.70       3176.38       240.25 o                         
   0  -8   7         38.47        -78.60       124.95 o                         
   1  -8   7        366.66        322.59       144.65 o                         
   2  -8   7       1189.45       1151.86       168.79 o                         
   3  -8   7        322.82        409.99       147.89 o                         
   4  -8   7        149.88        212.27       143.54 o                         
   5  -8   7       1016.84       1178.48       670.98 o                         
   6  -8   7       1762.85       1409.70       452.43 o                         
  -7  -7   7        129.51         97.41        74.75 o                         
  -6  -7   7        145.21        187.58        75.49 o                         
  -5  -7   7        739.98        812.00       106.14 o                         
  -4  -7   7        108.33        331.10        78.64 o                         
  -3  -7   7       1075.87       1080.90       115.16 o                         
  -2  -7   7       4960.82       4406.12       173.34 o                         
  -1  -7   7       1280.10       1256.02       202.85 o                         
   0  -7   7       1046.52       1207.70       162.21 o                         
   1  -7   7       5955.29       5551.71       694.75 o                         
   2  -7   7       7947.25       8031.09       659.09 o                         
   3  -7   7         49.19        -34.10       117.11 o                         
   4  -7   7        645.68        451.26       147.84 o                         
   5  -7   7        910.74        876.97       275.05 o                         
   6  -7   7       1264.78        880.25       325.56 o                         
   7  -7   7        103.37       -121.95       142.24 o                         
  -8  -6   7        123.03        316.03       128.96 o                         
  -7  -6   7         49.72          3.07       120.56 o                         
  -6  -6   7       3008.38       2965.14       201.03 o                         
  -5  -6   7        136.95        103.50        70.25 o                         
  -4  -6   7       2387.61       2388.57       129.76 o                         
  -3  -6   7       2454.29       2494.48       113.82 o                         
  -2  -6   7       7653.32       7856.55       232.14 o                         
  -1  -6   7        264.99        226.55       112.78 o                         
   0  -6   7         55.69         22.04       103.97 o                         
   1  -6   7       7635.14       7477.98       379.04 o                         
   2  -6   7        855.77        888.91       135.75 o                         
   3  -6   7         14.89         70.77       107.35 o                         
   4  -6   7       1484.01       1409.01       123.78 o                         
   5  -6   7        405.89        666.17       118.00 o                         
   6  -6   7          2.48          4.59        95.97 o                         
   7  -6   7        257.70        227.62       115.60 o                         
   8  -6   7         76.20        -29.71       169.78 o                         
  -8  -5   7         21.25         90.54       128.03 o                         
  -7  -5   7       2602.58       2348.71       242.90 o                         
  -6  -5   7       7432.39       7188.40       262.50 o                         
  -5  -5   7          2.74         24.36        64.62 o                         
  -4  -5   7        995.85       1038.08        87.48 o                         
  -3  -5   7      12253.75      12372.18       343.67 o                         
  -2  -5   7       3901.58       3867.81       134.61 o                         
  -1  -5   7       1475.92       1688.33       109.38 o                         
   0  -5   7       2287.92       2080.50       102.91 o                         
   1  -5   7       1807.88       1770.53        95.71 o                         
   2  -5   7         92.89         86.85        67.93 o                         
   3  -5   7        201.50         83.19        95.62 o                         
   4  -5   7         30.96         33.98       105.24 o                         
   5  -5   7         39.83         47.37       108.48 o                         
   6  -5   7       3255.89       1457.41       289.48 o                         
   7  -5   7       1925.79       2650.28       230.05 o                         
   8  -5   7        513.62        620.50       148.78 o                         
   9  -5   7          3.11         75.94       142.75 o                         
  -9  -4   7        169.86        191.77        94.14 o                         
  -8  -4   7         26.03         -5.00        86.71 o                         
  -7  -4   7       2506.85       2779.37       169.36 o                         
  -6  -4   7        910.43        910.12       111.05 o                         
  -5  -4   7         25.05         -1.86        74.20 o                         
  -4  -4   7       4522.81       4504.39       174.58 o                         
  -3  -4   7        924.28        893.18        65.68 o                         
  -2  -4   7        289.80        390.83        46.47 o                         
  -1  -4   7       1870.65       2243.39        81.47 o                         
   0  -4   7        903.42        940.14        67.13 o                         
   1  -4   7       1746.30       1866.55        85.77 o                         
   2  -4   7       6770.45       6747.89       199.76 o                         
   3  -4   7       5896.09       5801.16       301.07 o                         
   4  -4   7          8.14         93.82        98.97 o                         
   5  -4   7        447.47        318.34       114.64 o                         
   6  -4   7       5792.52       5824.63       423.61 o                         
   7  -4   7        655.16        540.08       132.79 o                         
   8  -4   7        233.21        231.27        72.23 o                         
   9  -4   7       1215.17       1449.87       200.10 o                         
  -9  -3   7        294.43        207.05       105.63 o                         
  -8  -3   7       2952.81       2889.56       181.89 o                         
  -7  -3   7       5139.87       4701.09       224.16 o                         
  -6  -3   7       4784.84       4373.18       238.08 o                         
  -5  -3   7        406.16        406.37        71.24 o                         
  -4  -3   7        553.38        481.83        62.71 o                         
  -3  -3   7         48.38        -13.34        50.66 o                         
  -2  -3   7         91.51         60.68        35.49 o                         
  -1  -3   7       5396.69       5309.55       126.43 o                         
   0  -3   7        544.62        582.11        45.05 o                         
   1  -3   7       1878.24       2001.88        84.64 o                         
   2  -3   7       9801.43      10120.30       320.36 o                         
   3  -3   7       3596.13       3348.08       226.66 o                         
   4  -3   7        526.14        603.66       111.97 o                         
   5  -3   7       3433.54       2901.56       500.39 o                         
   6  -3   7        795.80        757.25        69.33 o                         
   7  -3   7       2008.56       1952.71       136.82 o                         
   8  -3   7         26.89        110.86        75.47 o                         
   9  -3   7         34.88         14.97        75.78 o                         
 -10  -2   7       1310.23       1220.90       139.69 o                         
  -9  -2   7          6.48        -20.31        91.32 o                         
  -8  -2   7         70.07         75.18        88.14 o                         
  -7  -2   7         14.37        -71.50        77.91 o                         
  -6  -2   7       2365.36       2368.59       146.84 o                         
  -5  -2   7       2775.88       2737.32       148.70 o                         
  -4  -2   7        433.53        529.24        72.21 o                         
  -3  -2   7         96.01         43.78        46.34 o                         
  -2  -2   7      15356.45      15219.92       367.14 o                         
  -1  -2   7       6483.76       6270.97       162.44 o                         
   0  -2   7        364.54        472.09        45.09 o                         
   1  -2   7      14184.57      16044.62       477.00 o                         
   2  -2   7      16568.04      17384.40       516.39 o                         
   3  -2   7       5195.61       4974.34       183.03 o                         
   4  -2   7         45.32         48.06        88.15 o                         
   5  -2   7        510.49        409.58        67.52 o                         
   6  -2   7       3262.12       2779.29       173.35 o                         
   7  -2   7        209.97        268.71        70.95 o                         
   8  -2   7        392.54        423.43        88.98 o                         
   9  -2   7          1.67        -50.75        74.26 o                         
  10  -2   7         10.58         -3.94        88.82 o                         
 -10  -1   7          1.34       -100.35       101.79 o                         
  -9  -1   7         61.11        215.50        98.53 o                         
  -8  -1   7       1122.61       1056.46       119.73 o                         
  -7  -1   7         16.37        -68.58        78.52 o                         
  -6  -1   7       2665.35       2810.00       162.25 o                         
  -5  -1   7       3505.10       3539.12       170.01 o                         
  -4  -1   7       3180.10       3346.81       156.31 o                         
  -3  -1   7        416.01        510.87        57.57 o                         
  -2  -1   7      11651.74      10507.12       259.89 o                         
  -1  -1   7       2323.19       2575.95        84.55 o                         
   0  -1   7       1106.41        906.44        74.38 o                         
   1  -1   7       1410.59       1299.69        83.44 o                         
   2  -1   7        615.67        594.93        38.74 o                         
   3  -1   7         69.28         58.13        29.53 o                         
   4  -1   7        455.34        400.25        46.66 o                         
   5  -1   7        524.86        541.84        56.12 o                         
   6  -1   7         26.16         10.54        42.14 o                         
   7  -1   7       2818.93       2406.34       149.89 o                         
   8  -1   7        441.25        492.36        89.03 o                         
   9  -1   7         17.66        -66.45        66.45 o                         
  10  -1   7       1896.83       1851.76       161.07 o                         
 -10   0   7        454.85        434.43       120.48 o                         
  -9   0   7       1187.92       1191.84       133.57 o                         
  -8   0   7        616.02        450.86       102.74 o                         
  -7   0   7        968.53       1060.90       113.30 o                         
  -6   0   7       4409.59       4621.28       213.70 o                         
  -5   0   7       4400.89       4264.18       190.39 o                         
  -4   0   7        931.63       1043.05       102.74 o                         
  -3   0   7       5976.61       5516.83       153.93 o                         
  -2   0   7       7550.67       7675.42       196.55 o                         
  -1   0   7       1723.80       1520.54        70.30 o                         
   0   0   7        224.36        285.99        33.74 o                         
   1   0   7       6334.78       6195.44       191.60 o                         
   2   0   7         21.06         38.43        32.45 o                         
   3   0   7        319.82        370.09        37.87 o                         
   4   0   7       1355.39       1252.36        97.72 o                         
   5   0   7       2851.19       2463.98       110.16 o                         
   6   0   7       1271.97       1162.58       100.46 o                         
   7   0   7       1004.95       1016.86       104.13 o                         
   8   0   7       2636.45       2287.21       208.79 o                         
   9   0   7        260.23        336.92        89.53 o                         
  10   0   7        979.96       1010.63       131.43 o                         
  -9   1   7       3397.02       3217.39       395.55 o                         
  -8   1   7          9.56         -3.72       108.19 o                         
  -7   1   7        248.83        200.74       111.63 o                         
  -6   1   7       2550.04       2647.75       191.88 o                         
  -5   1   7        356.64        369.28        76.89 o                         
  -4   1   7        172.90        213.90        61.20 o                         
  -3   1   7        461.65        538.58        55.13 o                         
  -2   1   7        546.96        591.86        47.51 o                         
  -1   1   7         81.40        151.90        33.18 o                         
   0   1   7       5342.14       4682.86       136.97 o                         
   1   1   7        813.52        770.68        50.05 o                         
   2   1   7       6502.40       6050.24       170.81 o                         
   3   1   7       9522.82       8582.24       236.26 o                         
   4   1   7       3195.55       2703.98       113.57 o                         
   5   1   7        543.61        522.85        57.29 o                         
   6   1   7       1074.65        995.80        97.37 o                         
   7   1   7       4030.62       3290.96       179.93 o                         
   8   1   7       2104.02       2012.69       147.02 o                         
   9   1   7        148.61        152.33        85.94 o                         
  10   1   7       1893.46       1770.56       159.94 o                         
  -9   2   7        670.75        670.30       123.04 o                         
  -8   2   7          7.75         79.69        95.19 o                         
  -7   2   7       2628.10       2351.11       160.02 o                         
  -6   2   7       1278.36       1240.65       115.02 o                         
  -5   2   7        885.25       1035.51        95.34 o                         
  -4   2   7       2078.44       2019.73       117.75 o                         
  -3   2   7          5.77         -0.30        41.39 o                         
  -2   2   7          1.99         49.09        37.56 o                         
  -1   2   7       2029.93       1532.22        71.34 o                         
   0   2   7       2910.17       2660.52        94.19 o                         
   1   2   7        237.61        262.96        47.53 o                         
   2   2   7        851.06        863.76        72.17 o                         
   3   2   7      25952.20      24229.57       572.54 o                         
   4   2   7       3436.17       3342.83       114.94 o                         
   5   2   7        644.92        663.17        80.66 o                         
   6   2   7        366.00        360.20        78.32 o                         
   7   2   7       1285.37       1238.27       117.16 o                         
   8   2   7       1193.40       1170.61       120.13 o                         
   9   2   7          0.32         -3.62        83.96 o                         
  10   2   7          1.83        -25.64        91.44 o                         
  -9   3   7          0.46         17.47       100.45 o                         
  -8   3   7         16.70        -56.98       113.08 o                         
  -7   3   7        352.48        369.53        94.04 o                         
  -6   3   7        427.32        518.81        94.37 o                         
  -5   3   7       1742.38       1882.79       127.68 o                         
  -4   3   7       7353.42       6594.11       257.25 o                         
  -3   3   7        403.76        422.46        88.93 o                         
  -2   3   7      10180.16       9629.06       427.92 o                         
  -1   3   7      14189.63      13251.65       398.94 o                         
   0   3   7       3462.09       3583.33       135.30 o                         
   1   3   7       4789.94       4542.86       238.08 o                         
   2   3   7       6216.98       5349.56       514.82 o                         
   3   3   7       1868.12       1621.15        81.49 o                         
   4   3   7       1153.72       1130.51        74.17 o                         
   5   3   7        357.83        356.85        73.01 o                         
   6   3   7       1144.92       1126.37       107.19 o                         
   7   3   7        120.80         90.83        80.47 o                         
   8   3   7         70.65        125.09        84.45 o                         
   9   3   7        320.21        369.20       103.16 o                         
  10   3   7          9.15         42.52        90.86 o                         
  -8   4   7        572.49        439.90       107.89 o                         
  -7   4   7         30.70         54.52        84.04 o                         
  -6   4   7         73.24        127.49        79.27 o                         
  -5   4   7       8326.61       7826.63       306.54 o                         
  -4   4   7       3205.36       2973.23       242.75 o                         
  -3   4   7        637.86        680.25       105.62 o                         
  -2   4   7       2313.89       2063.34       227.89 o                         
  -1   4   7        831.51        676.93       134.55 o                         
   0   4   7       4435.54       3995.81       209.49 o                         
   1   4   7        801.36        455.78       129.03 o                         
   2   4   7        625.27        763.09       123.09 o                         
   3   4   7         81.72         33.68        72.41 o                         
   4   4   7        101.75        151.68        65.78 o                         
   5   4   7       1494.31       1459.05       112.10 o                         
   6   4   7       1242.19       1190.64       113.18 o                         
   7   4   7        501.26        524.12        98.71 o                         
   8   4   7       4275.57       4094.82       222.81 o                         
   9   4   7        962.63        959.11       127.30 o                         
  10   4   7        333.07        394.19       141.15 o                         
  -8   5   7        687.55        726.42       175.72 o                         
  -7   5   7          0.07         -3.95        81.31 o                         
  -6   5   7       2391.07       2556.02       217.30 o                         
  -5   5   7       6955.77       5886.84       448.61 o                         
  -4   5   7       2719.02       2812.32       208.23 o                         
  -3   5   7        495.26        457.31       126.02 o                         
  -2   5   7       1200.56        910.80       146.01 o                         
  -1   5   7       1697.13       1630.59       188.46 o                         
   0   5   7         49.68         30.43        74.68 o                         
   1   5   7       3420.05       3245.89       318.72 o                         
   2   5   7         14.88        203.11       270.76 o                         
   3   5   7       1009.53       1138.92       142.17 o                         
   4   5   7       6805.28       6896.72       482.95 o                         
   5   5   7       2889.81       3306.17       312.40 o                         
   6   5   7        327.22        256.44        88.65 o                         
   7   5   7       1050.94       1115.56       120.59 o                         
   8   5   7       1159.35       1184.07       128.73 o                         
   9   5   7       1043.42       1325.09       182.73 o                         
  10   5   7         41.79        171.16       131.99 o                         
  -7   6   7          6.77         28.01       141.77 o                         
  -6   6   7       1170.13        911.64       188.46 o                         
  -5   6   7       1688.04       1566.92       219.02 o                         
  -4   6   7        530.44        291.18       142.62 o                         
  -3   6   7         26.61        -15.28       109.51 o                         
  -2   6   7        185.79        203.63       109.51 o                         
  -1   6   7        992.52       1034.59       125.21 o                         
   0   6   7       6937.32       6413.42       578.49 o                         
   1   6   7         20.29        -61.10        73.97 o                         
   2   6   7          1.56        -25.37        87.79 o                         
   3   6   7       8370.45       8468.73       566.14 o                         
   4   6   7       7294.07       7109.79       568.73 o                         
   5   6   7       3457.76       3707.85       599.71 o                         
   6   6   7        139.53        613.34       597.55 o                         
   8   6   7       1256.42       1214.14       426.54 o                         
   9   6   7         67.71         34.83       158.46 o                         
  -7   7   7         82.51         10.53       126.06 o                         
  -6   7   7        584.13        619.22       141.70 o                         
  -5   7   7         55.18        143.95       116.67 o                         
  -4   7   7       2508.97       2468.85       244.06 o                         
  -3   7   7       1766.43       1432.53       153.05 o                         
  -2   7   7       2360.42       2439.43       201.72 o                         
  -1   7   7        350.65        304.94       105.49 o                         
   0   7   7       1088.14       1185.54       137.15 o                         
   1   7   7       2929.09       2715.48       197.03 o                         
   2   7   7         82.51         32.61        94.73 o                         
   3   7   7       4922.41       5027.88       308.42 o                         
   4   7   7       4121.65       4291.81       294.50 o                         
   5   7   7       3484.18       3595.86       276.56 o                         
   6   7   7         89.39         50.09       170.63 o                         
   7   7   7        101.76       -179.93       179.93 o                         
   8   7   7        221.88        310.17       111.59 o                         
   9   7   7         38.22        -66.94       103.83 o                         
  -6   8   7         77.28        -40.25       123.94 o                         
  -5   8   7        843.88       1002.15       155.14 o                         
  -4   8   7        930.89        617.71       130.08 o                         
  -3   8   7        801.96        796.50       134.57 o                         
  -2   8   7        838.95        812.93       132.54 o                         
  -1   8   7       3226.99       3251.74       236.77 o                         
   0   8   7       4427.65       3958.61       574.67 o                         
   1   8   7       1638.54       1599.30       162.54 o                         
   2   8   7        653.81        609.36       109.57 o                         
   3   8   7        448.52        340.63       122.69 o                         
   4   8   7        904.47        885.33       174.47 o                         
   5   8   7        224.20        113.22       150.01 o                         
   6   8   7        561.69       2011.75       326.83 o                         
   7   8   7       1144.58       1106.49       216.43 o                         
   8   8   7        679.04       1003.19       200.49 o                         
  -5   9   7        313.44        442.18       127.71 o                         
  -4   9   7       1184.45       1398.30       176.40 o                         
  -3   9   7        684.81        748.40       140.40 o                         
  -2   9   7         17.12         96.67       124.37 o                         
  -1   9   7       1066.76       1161.98       161.27 o                         
   0   9   7       1723.72       1894.81       375.18 o                         
   1   9   7          8.36        -26.03       105.27 o                         
   2   9   7        676.34        497.66       112.96 o                         
   3   9   7        480.03        462.57       119.89 o                         
   4   9   7        550.56        644.64       171.91 o                         
   5   9   7        154.87       -175.82       589.10 o                         
   6   9   7        162.19        431.10       253.36 o                         
   7   9   7        631.76       1156.18       459.64 o                         
  -3  10   7         33.40         89.04       119.98 o                         
  -2  10   7         53.36         84.29       123.14 o                         
  -1  10   7        510.84        615.02       142.57 o                         
   0  10   7        142.04         89.56       120.52 o                         
   1  10   7        166.81        169.00       109.27 o                         
   2  10   7       1344.98       1211.21       198.25 o                         
   3  10   7        245.38        360.21       122.31 o                         
   4  10   7        807.88       1003.19       191.91 o                         
   5  10   7       2834.32       2568.22       268.33 o                         
   6  10   7        119.18        164.73       322.97 o                         
   0  11   7        845.38        672.67       152.90 o                         
   1  11   7        425.18        252.07       121.04 o                         
   2  11   7        331.54        256.34       124.59 o                         
   3  11   7        983.06        798.77       153.07 o                         
  -3 -10   8       1778.06       1688.33       214.20 o                         
  -2 -10   8       1253.15       1027.40       192.24 o                         
  -1 -10   8        103.70         51.09       213.50 o                         
   0 -10   8       1226.24        850.56       190.69 o                         
   1 -10   8        988.60       1078.54       204.49 o                         
   2 -10   8          7.86         74.07       165.57 o                         
  -5  -9   8        164.88        156.51       105.56 o                         
  -4  -9   8       1066.11       1048.61       134.77 o                         
  -3  -9   8       3940.11       3466.50       279.62 o                         
  -2  -9   8       1735.36       1467.92       225.34 o                         
  -1  -9   8        268.80        232.61       154.05 o                         
   0  -9   8         55.81        -36.49       144.90 o                         
   1  -9   8        191.01        108.48       148.71 o                         
   2  -9   8        475.36        357.32       288.16 o                         
   3  -9   8         52.65         68.27       148.65 o                         
   4  -9   8        205.40        244.57       190.58 o                         
  -6  -8   8        492.66        449.24        86.31 o                         
  -5  -8   8        588.08        630.68        94.08 o                         
  -4  -8   8       1578.55       1514.33       141.45 o                         
  -3  -8   8        886.95        736.04       111.84 o                         
  -2  -8   8          1.27       -129.70       129.70 o                         
  -1  -8   8       1883.80       1770.41       338.72 o                         
   0  -8   8        246.52        158.00       138.16 o                         
   1  -8   8        855.12        872.86       189.31 o                         
   2  -8   8       1901.68       1799.18       280.14 o                         
   3  -8   8       2297.97       2172.24       308.11 o                         
   4  -8   8          0.08         50.93       140.55 o                         
   5  -8   8       1325.93       1026.69       284.81 o                         
  -7  -7   8        535.98        572.25        95.57 o                         
  -6  -7   8       1142.73        949.67        99.87 o                         
  -5  -7   8         22.13         45.99        72.69 o                         
  -4  -7   8        894.86        719.68        87.52 o                         
  -3  -7   8          1.36        -80.77        80.77 o                         
  -2  -7   8        969.67        961.77        80.31 o                         
  -1  -7   8       3503.33       3191.00       237.40 o                         
   0  -7   8        241.75        357.50       136.68 o                         
   1  -7   8        398.50        303.64       171.86 o                         
   2  -7   8       1707.93       1920.55       444.32 o                         
   3  -7   8        617.94        668.54       142.42 o                         
   4  -7   8       1774.20       1713.73       352.26 o                         
   5  -7   8       1395.91       1340.74       384.94 o                         
   6  -7   8       1118.44        943.28       261.04 o                         
   7  -7   8         21.81         27.70       149.60 o                         
  -8  -6   8       1081.89        904.48       118.50 o                         
  -7  -6   8         66.94         85.72        81.38 o                         
  -6  -6   8        519.78        636.92        89.61 o                         
  -5  -6   8       1195.46       1128.22       100.59 o                         
  -4  -6   8        161.66        157.76       109.66 o                         
  -3  -6   8        572.64        562.11        76.62 o                         
  -2  -6   8       9671.78       9665.80       279.68 o                         
  -1  -6   8        738.32        720.96        94.64 o                         
   0  -6   8         59.10        160.96       117.54 o                         
   1  -6   8       6111.42       5940.12       399.79 o                         
   2  -6   8      11289.27      11306.64       423.41 o                         
   3  -6   8       6798.53       6764.80       454.62 o                         
   4  -6   8        133.31         84.94       102.26 o                         
   5  -6   8        249.36        194.04        98.76 o                         
   6  -6   8          5.09        -50.75        93.76 o                         
   7  -6   8         10.52         31.61       115.52 o                         
   8  -6   8        221.41        -44.14       187.61 o                         
  -8  -5   8        671.30        514.46        99.45 o                         
  -7  -5   8         30.17         52.24       130.97 o                         
  -6  -5   8       7183.79       6826.16       326.73 o                         
  -5  -5   8       1853.99       1674.66       112.56 o                         
  -4  -5   8         97.21        111.38        66.56 o                         
  -3  -5   8       6740.85       6868.68       212.69 o                         
  -2  -5   8       2400.81       2508.09       105.93 o                         
  -1  -5   8       1320.04       1297.78       103.34 o                         
   0  -5   8         75.06         69.47        72.00 o                         
   1  -5   8       2438.47       2753.62       151.44 o                         
   2  -5   8       1011.92       1112.90       103.71 o                         
   3  -5   8         96.17        -68.37        95.28 o                         
   4  -5   8        945.67        984.98       142.89 o                         
   5  -5   8        170.08        139.47       115.95 o                         
   6  -5   8       1266.22        578.02       247.88 o                         
   7  -5   8       3720.12       4023.41       362.48 o                         
   8  -5   8        239.95        290.28       136.39 o                         
  -9  -4   8        649.50        591.09       170.34 o                         
  -8  -4   8         95.18         81.23        90.07 o                         
  -7  -4   8        837.85        843.31       108.01 o                         
  -6  -4   8       2745.72       2510.95       156.01 o                         
  -5  -4   8       8105.92       8381.44       357.68 o                         
  -4  -4   8        142.25        181.76        64.75 o                         
  -3  -4   8       4270.18       4384.01       151.80 o                         
  -2  -4   8       4113.89       4265.10       143.42 o                         
  -1  -4   8       1496.68       1472.27        85.10 o                         
   0  -4   8       2554.62       2757.79       149.80 o                         
   1  -4   8         60.31         65.79        67.02 o                         
   2  -4   8        248.24        320.68        73.49 o                         
   3  -4   8        821.12        776.69       146.01 o                         
   4  -4   8        101.92        160.39       107.34 o                         
   5  -4   8       1175.89       1139.36       313.63 o                         
   6  -4   8       2268.34       2564.30       265.71 o                         
   7  -4   8       2118.49       2157.82       326.36 o                         
   8  -4   8        669.12        651.91       149.89 o                         
   9  -4   8        140.59        100.18       169.36 o                         
  -9  -3   8        267.77        213.46       101.84 o                         
  -8  -3   8          8.23         43.01        89.30 o                         
  -7  -3   8       2192.05       2137.01       146.62 o                         
  -6  -3   8        683.90        633.46        94.67 o                         
  -5  -3   8        303.07        314.36        76.59 o                         
  -4  -3   8       2661.43       2625.87       144.10 o                         
  -3  -3   8          8.61        -27.41        46.55 o                         
  -2  -3   8       2143.37       1870.47        79.18 o                         
  -1  -3   8      10829.79      10916.35       334.71 o                         
   0  -3   8        761.96        872.81        83.74 o                         
   1  -3   8        227.91        211.85        41.27 o                         
   2  -3   8       5950.86       6029.50       304.22 o                         
   3  -3   8       5958.73       5967.22       311.19 o                         
   4  -3   8       3291.31       2988.77       212.57 o                         
   5  -3   8        178.72        112.48       108.75 o                         
   6  -3   8       3585.60       3261.97       216.90 o                         
   7  -3   8       2349.12       2361.68       147.67 o                         
   8  -3   8        413.73        395.76        86.87 o                         
   9  -3   8        376.86        396.91       135.51 o                         
  -9  -2   8        996.38        934.19       127.17 o                         
  -8  -2   8         51.01         34.01        88.25 o                         
  -7  -2   8        404.59        319.45        90.39 o                         
  -6  -2   8        872.61        823.25       100.01 o                         
  -5  -2   8       1718.34       1818.12       122.75 o                         
  -4  -2   8        128.06        167.41        63.21 o                         
  -3  -2   8        354.40        306.84        54.57 o                         
  -2  -2   8       9369.67       9262.02       331.49 o                         
  -1  -2   8       5636.64       5752.22       165.70 o                         
   0  -2   8       6089.42       6536.36       157.74 o                         
   1  -2   8        961.09       1140.01        84.52 o                         
   2  -2   8       6833.94       6862.94       230.55 o                         
   3  -2   8       3815.53       3474.48       211.95 o                         
   4  -2   8        127.64         -5.32        91.01 o                         
   5  -2   8        894.84        732.65        64.66 o                         
   6  -2   8        912.63        883.03        70.45 o                         
   7  -2   8        956.07        928.61        99.28 o                         
   8  -2   8       1522.27       1373.04       125.72 o                         
   9  -2   8          0.18         55.62        74.69 o                         
  10  -2   8         93.49        124.04       100.27 o                         
  -9  -1   8        150.73        228.58       105.76 o                         
  -8  -1   8       1254.59       1121.32       128.60 o                         
  -7  -1   8        417.78        376.58        93.20 o                         
  -6  -1   8       2852.39       3070.49       171.80 o                         
  -5  -1   8       1940.01       1951.02       139.93 o                         
  -4  -1   8       3909.22       3659.04       168.97 o                         
  -3  -1   8          2.96         27.29        53.27 o                         
  -2  -1   8      18802.74      17923.37       432.47 o                         
  -1  -1   8       7342.61       7503.38       191.39 o                         
   0  -1   8      10533.32       9962.20       299.15 o                         
   1  -1   8       1554.77       1471.17        78.16 o                         
   2  -1   8       6555.48       6675.92       174.20 o                         
   3  -1   8       7230.72       6465.89       268.18 o                         
   4  -1   8          0.78        -30.40        30.40 o                         
   5  -1   8          1.29         12.35        38.35 o                         
   6  -1   8       2402.31       2126.48       106.36 o                         
   7  -1   8         78.06        145.78        66.48 o                         
   8  -1   8        279.34        184.26        77.73 o                         
   9  -1   8        176.00        263.06        88.05 o                         
  10  -1   8        171.45        157.17        90.28 o                         
  -9   0   8        186.70        317.77       221.52 o                         
  -8   0   8        603.37        634.76       196.06 o                         
  -7   0   8         43.48        -23.85       109.51 o                         
  -6   0   8       3694.62       3604.37       270.34 o                         
  -5   0   8       3826.51       3517.66       276.74 o                         
  -4   0   8       2252.15       2006.09       123.28 o                         
  -3   0   8       3261.96       2813.01       138.55 o                         
  -2   0   8       2448.82       2623.78        90.66 o                         
  -1   0   8      14186.36      13540.94       401.79 o                         
   0   0   8       2373.92       2142.50        83.03 o                         
   1   0   8        971.04        994.18        58.01 o                         
   2   0   8        322.60        279.86        36.41 o                         
   3   0   8        154.04        172.86        33.73 o                         
   4   0   8        711.28        572.50        54.15 o                         
   5   0   8       2357.67       1928.49        99.05 o                         
   6   0   8       1556.04       1741.66       150.30 o                         
   7   0   8       6576.68       5479.79       241.01 o                         
   8   0   8       2983.12       2559.72       261.38 o                         
   9   0   8       1138.91       1068.09       120.88 o                         
  10   0   8        568.75        525.95       110.23 o                         
  -9   1   8       2149.31       1994.43       246.01 o                         
  -8   1   8       1325.72       1272.60       133.73 o                         
  -7   1   8         31.67        -79.34       106.14 o                         
  -6   1   8       2468.14       2263.95       149.79 o                         
  -5   1   8       7392.50       6627.39       361.17 o                         
  -4   1   8        145.59        127.33        60.64 o                         
  -3   1   8         20.10         80.88        53.32 o                         
  -2   1   8       6125.20       5439.53       148.39 o                         
  -1   1   8       1830.99       1577.77        66.15 o                         
   0   1   8        542.89        569.75        45.55 o                         
   1   1   8       6643.76       6909.25       215.03 o                         
   2   1   8         51.58         32.90        33.77 o                         
   3   1   8        506.32        494.79        41.32 o                         
   4   1   8       6272.34       5365.49       183.58 o                         
   5   1   8       1048.59       1015.52        91.95 o                         
   6   1   8       1960.40       1708.57       183.29 o                         
   7   1   8       1207.43       1083.71       130.50 o                         
   8   1   8       4440.30       4019.54       210.84 o                         
   9   1   8        237.48        183.44        84.33 o                         
  10   1   8          5.33        153.32        83.69 o                         
  -9   2   8       1676.78       1645.79       180.08 o                         
  -8   2   8         45.73        134.33        97.33 o                         
  -7   2   8        347.39        177.10        89.23 o                         
  -6   2   8       2847.91       2837.49       166.62 o                         
  -5   2   8        347.53        332.95        76.26 o                         
  -4   2   8        104.56         29.02        58.94 o                         
  -3   2   8        170.60        126.36        47.11 o                         
  -2   2   8         71.14        129.94        41.45 o                         
  -1   2   8       7247.38       6911.27       242.16 o                         
   0   2   8       4648.61       4861.06       164.31 o                         
   1   2   8       7181.10       6738.78       210.94 o                         
   2   2   8       2875.04       2602.63       183.09 o                         
   3   2   8      12578.95      11611.66       482.20 o                         
   4   2   8      14985.53      14412.87       568.17 o                         
   5   2   8        337.39        392.76        74.35 o                         
   6   2   8       1630.82       1687.97       125.52 o                         
   7   2   8       2303.99       2319.06       154.31 o                         
   8   2   8        783.98        702.63       106.29 o                         
   9   2   8        453.93        315.13        96.75 o                         
  10   2   8       1042.51       1149.23       136.23 o                         
  -9   3   8        800.45        644.54       122.18 o                         
  -8   3   8         93.25         66.12        96.63 o                         
  -7   3   8        283.37        138.61       120.89 o                         
  -6   3   8        236.99        115.10        81.17 o                         
  -5   3   8        260.46        212.28        73.50 o                         
  -4   3   8        862.62        804.78        82.29 o                         
  -3   3   8        629.63        629.76       107.91 o                         
  -2   3   8       3361.59       2698.98       253.82 o                         
  -1   3   8       3894.72       3619.67       170.31 o                         
   0   3   8      11424.54      10963.30       385.82 o                         
   1   3   8       1431.44       1334.88       110.74 o                         
   2   3   8        112.32         44.39        46.96 o                         
   3   3   8       7977.35       8293.09       265.84 o                         
   4   3   8       1852.25       1874.35       122.27 o                         
   5   3   8       3720.13       3468.92       212.13 o                         
   6   3   8       2554.73       2595.47       159.91 o                         
   7   3   8         97.90        107.04        81.93 o                         
   8   3   8       1721.78       1651.05       198.69 o                         
   9   3   8        394.96        400.81       106.02 o                         
  10   3   8        456.39        358.69       105.19 o                         
  -8   4   8        885.99        868.44       163.90 o                         
  -7   4   8         58.83        106.03        88.06 o                         
  -6   4   8        944.87       1061.38       111.63 o                         
  -5   4   8         10.15         20.67       105.20 o                         
  -4   4   8      11244.87       8761.15       730.40 o                         
  -3   4   8        570.66        546.17       131.54 o                         
  -2   4   8       2272.60       2219.04       238.93 o                         
  -1   4   8       8097.59       7759.93       358.75 o                         
   0   4   8       8729.19       8596.70       512.27 o                         
   1   4   8        736.53        887.03       140.92 o                         
   2   4   8       1654.71       2069.47       205.44 o                         
   3   4   8       1404.71       1348.59       104.86 o                         
   4   4   8        850.30        876.00       112.05 o                         
   5   4   8         39.12        -10.39        68.69 o                         
   6   4   8        594.64        732.79       100.56 o                         
   7   4   8        410.15        376.01        92.16 o                         
   8   4   8        412.89        285.06        97.89 o                         
   9   4   8       1780.64       1894.82       162.97 o                         
  10   4   8          0.72        -92.95        92.95 o                         
  -8   5   8       1155.95       1044.03       130.14 o                         
  -7   5   8        193.58        204.77        91.96 o                         
  -6   5   8        295.53        246.62       124.84 o                         
  -5   5   8       1236.75       1208.72       177.80 o                         
  -4   5   8        638.34        704.55       128.17 o                         
  -3   5   8       1203.28        967.21       133.59 o                         
  -2   5   8        337.14        405.60       102.23 o                         
  -1   5   8       1601.65       1466.75       179.97 o                         
   0   5   8        860.71        849.67       139.22 o                         
   1   5   8        887.04        981.75       116.30 o                         
   2   5   8        354.83        365.03       114.60 o                         
   5   5   8       3321.77       3544.43       197.73 o                         
   6   5   8        929.92        958.84       111.55 o                         
   7   5   8        126.75        170.12        91.21 o                         
   8   5   8       5206.14       5432.35       306.88 o                         
   9   5   8       2269.49       2186.80       171.72 o                         
  10   5   8        141.39        137.41       135.31 o                         
  -7   6   8        455.93        371.82       178.27 o                         
  -6   6   8        266.27        212.23       155.35 o                         
  -5   6   8       1324.93       1327.53       216.47 o                         
  -4   6   8        257.88        222.41       144.31 o                         
  -3   6   8        310.44        183.36       128.19 o                         
  -2   6   8        513.15        522.84       133.28 o                         
  -1   6   8        367.62        365.45       104.22 o                         
   0   6   8        263.03        229.11        92.16 o                         
   1   6   8       1980.53       1951.80       171.48 o                         
   2   6   8       1371.72       1426.85       196.95 o                         
   3   6   8        163.44        215.62       135.83 o                         
   4   6   8       3631.34       4326.96       575.09 o                         
   5   6   8       1111.85       1652.36       577.17 o                         
   6   6   8       1100.39       1301.73       280.52 o                         
   7   6   8        267.62        336.74       121.37 o                         
   8   6   8       1692.86       2118.71       308.15 o                         
   9   6   8       1091.24       1064.81       314.05 o                         
  -6   7   8         49.91        281.63       132.44 o                         
  -5   7   8          8.40         19.63       111.65 o                         
  -4   7   8        305.60        328.74       117.20 o                         
  -3   7   8       1292.03       1270.98       151.54 o                         
  -2   7   8        693.54        676.95       126.61 o                         
  -1   7   8        192.03        335.42       110.47 o                         
   0   7   8       3464.62       3126.31       300.05 o                         
   1   7   8       1302.20        874.29       195.25 o                         
   2   7   8         66.23         84.89       128.19 o                         
   3   7   8       3151.19       3222.37       252.80 o                         
   4   7   8       4029.20       4087.40       288.78 o                         
   5   7   8       1392.09       1936.52       312.78 o                         
   6   7   8         14.82       -149.41       149.41 o                         
   7   7   8        596.04        631.51       181.70 o                         
   8   7   8       1326.36       1496.38       263.59 o                         
   9   7   8        207.63        167.70       118.97 o                         
  -5   8   8         35.72        -48.74       148.56 o                         
  -4   8   8        626.77        557.13       133.32 o                         
  -3   8   8        426.46        489.93       124.58 o                         
  -2   8   8        134.62        232.37       132.85 o                         
  -1   8   8        269.43        235.71       109.03 o                         
   0   8   8       3118.79       2868.29       223.06 o                         
   1   8   8       3525.91       2955.71       225.27 o                         
   2   8   8        228.30        104.58       101.28 o                         
   3   8   8        229.43        170.79       252.55 o                         
   4   8   8       1247.90        879.77       333.58 o                         
   5   8   8        260.95        669.39       602.22 o                         
   6   8   8          1.34        -66.22       147.87 o                         
   7   8   8          5.47        305.92       353.53 o                         
   8   8   8         10.41        244.72       170.52 o                         
  -4   9   8       1981.08       1639.32       189.50 o                         
  -3   9   8       2249.78       2169.52       207.02 o                         
  -2   9   8        139.17        202.73       115.00 o                         
  -1   9   8         90.25        109.32       119.14 o                         
   0   9   8       5240.31       4840.28       611.60 o                         
   1   9   8        807.41        614.36       136.16 o                         
   2   9   8         27.20        -20.15       111.29 o                         
   3   9   8        151.57        246.43       143.75 o                         
   4   9   8         10.57        -17.11       143.11 o                         
   5   9   8        105.57        -28.04       173.18 o                         
   6   9   8        192.30        362.01       169.30 o                         
   7   9   8        667.77       1168.25       502.09 o                         
  -3  10   8        196.28        147.87       119.18 o                         
  -2  10   8        278.60        383.32       178.23 o                         
  -1  10   8        109.49        187.87       122.54 o                         
   0  10   8          0.69         63.00       113.77 o                         
   1  10   8        461.26        366.24       133.60 o                         
   2  10   8        205.17         25.68       106.05 o                         
   3  10   8        232.18        219.76       118.81 o                         
   4  10   8       1750.50       1758.60       232.00 o                         
   5  10   8       1554.84       1769.91       350.98 o                         
   1  11   8         51.31       -199.79       218.17 o                         
   2  11   8       1457.14       1628.65       193.63 o                         
  -2 -10   9        978.93        857.49       189.43 o                         
  -1 -10   9       1137.66        893.51       262.74 o                         
   0 -10   9        493.36        446.63       220.67 o                         
   1 -10   9        361.27        381.02       184.04 o                         
  -5  -9   9        763.89       1112.29       500.39 o                         
  -4  -9   9       1869.51       1814.31       235.11 o                         
  -3  -9   9        735.55        700.83       179.70 o                         
  -2  -9   9       2686.57       2737.65       298.39 o                         
  -1  -9   9          0.75         17.74       214.35 o                         
   0  -9   9        905.57        986.86       260.62 o                         
   1  -9   9       2104.20       2148.67       322.54 o                         
   2  -9   9         29.84         38.95       157.01 o                         
   3  -9   9         27.53        224.56       163.33 o                         
   4  -9   9        568.11        527.13       182.87 o                         
  -6  -8   9       2728.91       2317.83       156.59 o                         
  -5  -8   9         74.87         90.39        77.77 o                         
  -4  -8   9        799.79        757.31        94.27 o                         
  -3  -8   9        502.42        438.54        80.59 o                         
  -2  -8   9        258.84        354.75       154.38 o                         
  -1  -8   9        383.34        460.50       159.62 o                         
   0  -8   9        172.97         31.82       146.99 o                         
   1  -8   9         59.22        103.26       142.16 o                         
   2  -8   9       1082.83       1281.45       410.41 o                         
   3  -8   9        616.89        724.58       324.67 o                         
   4  -8   9        686.80        653.58       223.65 o                         
   5  -8   9       1535.26       1769.81       290.33 o                         
  -7  -7   9       2553.79       2011.58       201.29 o                         
  -6  -7   9        751.18        696.76       104.12 o                         
  -5  -7   9        399.36        306.38        84.14 o                         
  -4  -7   9        610.04        569.02        84.90 o                         
  -3  -7   9        224.29        219.50        73.79 o                         
  -2  -7   9        639.00        610.28       101.65 o                         
  -1  -7   9       1065.08       1106.98       115.04 o                         
   0  -7   9       1904.52       1803.44       146.74 o                         
   1  -7   9        297.79        167.54       133.75 o                         
   2  -7   9        587.77        522.24        99.91 o                         
   3  -7   9       3137.37       3307.57       378.57 o                         
   4  -7   9        202.20        275.11       145.63 o                         
   5  -7   9        699.53        569.82       171.52 o                         
   6  -7   9       2985.93       3098.93       237.39 o                         
  -7  -6   9         16.75         91.46        88.88 o                         
  -6  -6   9        290.10        396.23        85.34 o                         
  -5  -6   9        230.98        173.85        78.10 o                         
  -4  -6   9        660.92        619.66        86.75 o                         
  -3  -6   9       1125.25       1313.86       100.76 o                         
  -2  -6   9       2628.36       2576.07       113.42 o                         
  -1  -6   9       5157.88       5299.12       244.97 o                         
   0  -6   9        319.04        364.66        91.64 o                         
   1  -6   9       1780.00       1897.84       250.26 o                         
   2  -6   9       8497.59       8845.67       430.76 o                         
   3  -6   9       1501.79       1303.57       126.77 o                         
   4  -6   9          8.79        106.96        94.50 o                         
   5  -6   9        509.07        366.15       107.94 o                         
   6  -6   9       1333.29       1272.15       203.72 o                         
   7  -6   9        100.71         81.85       198.65 o                         
  -8  -5   9       1753.30       1577.11       139.65 o                         
  -7  -5   9        520.77        508.61        94.57 o                         
  -6  -5   9       1220.54       1119.02       107.27 o                         
  -5  -5   9       3254.91       3466.94       230.70 o                         
  -4  -5   9       1408.16       1435.87       103.84 o                         
  -3  -5   9        778.77        879.66        87.52 o                         
  -2  -5   9       4652.85       4619.59       157.85 o                         
  -1  -5   9       4638.36       4624.00       215.97 o                         
   0  -5   9       1940.02       2022.80       139.76 o                         
   1  -5   9        138.94        146.86        81.44 o                         
   2  -5   9       1420.36       1511.82       116.54 o                         
   3  -5   9        476.69        448.23       178.23 o                         
   4  -5   9       1653.22       1289.12       294.10 o                         
   5  -5   9        546.21        562.45       202.00 o                         
   6  -5   9          1.03        -82.49       115.31 o                         
   7  -5   9          3.79        -62.82       146.86 o                         
   8  -5   9        911.86        755.91       161.67 o                         
  -9  -4   9        579.10        653.33       151.91 o                         
  -8  -4   9        426.57        355.14       100.60 o                         
  -7  -4   9       1741.81       1644.05       136.64 o                         
  -6  -4   9       9895.82       8886.50       348.15 o                         
  -5  -4   9       2861.13       2780.51       162.01 o                         
  -4  -4   9        112.90         40.26        67.09 o                         
  -3  -4   9       2230.20       2335.04       109.23 o                         
  -2  -4   9       4753.66       4689.44       156.28 o                         
  -1  -4   9       1291.33       1359.79       106.06 o                         
   0  -4   9          1.14        -22.95        67.31 o                         
   1  -4   9       3041.16       3540.47       178.47 o                         
   2  -4   9         77.33        108.90        91.19 o                         
   3  -4   9        216.03        112.12        99.76 o                         
   4  -4   9       6382.55       6243.61       956.64 o                         
   5  -4   9        115.89        -25.44       221.99 o                         
   6  -4   9        143.80        173.18       146.86 o                         
   7  -4   9       2383.48       2393.91       464.74 o                         
   8  -4   9       2238.13       2364.03       445.21 o                         
   9  -4   9        177.34        112.11       127.44 o                         
  -9  -3   9       2281.31       2190.97       166.39 o                         
  -8  -3   9        680.59        638.44       108.42 o                         
  -7  -3   9         41.73         13.00        84.93 o                         
  -6  -3   9       3253.16       3401.57       185.25 o                         
  -5  -3   9       1151.56       1125.91       103.44 o                         
  -4  -3   9         88.41         29.57        63.60 o                         
  -3  -3   9          9.02         -2.03        69.32 o                         
  -2  -3   9       3224.13       3282.74       153.24 o                         
  -1  -3   9        363.86        410.19        47.83 o                         
   0  -3   9        225.44        166.20        59.08 o                         
   1  -3   9        182.90        174.59        56.14 o                         
   2  -3   9       1113.21       1157.24       127.04 o                         
   3  -3   9      12910.31      12746.01       571.61 o                         
   4  -3   9        731.46        760.43       138.37 o                         
   5  -3   9        122.55        127.76       189.73 o                         
   6  -3   9       1903.42       1976.94       243.64 o                         
   7  -3   9       3041.49       2915.93       170.20 o                         
   8  -3   9       1564.01       1375.64       134.65 o                         
   9  -3   9         76.88         60.90       121.97 o                         
  -9  -2   9        579.78        601.12       116.02 o                         
  -8  -2   9         10.77        -41.77        88.71 o                         
  -7  -2   9        707.75        791.05       107.00 o                         
  -6  -2   9        968.70        910.22       104.98 o                         
  -5  -2   9          8.49        -29.05        69.50 o                         
  -4  -2   9       1561.63       1828.20       116.77 o                         
  -3  -2   9        132.52         81.31        72.11 o                         
  -2  -2   9        136.72        111.21        48.26 o                         
  -1  -2   9       4539.71       4752.30       164.13 o                         
   0  -2   9       5971.76       6052.53       159.93 o                         
   1  -2   9       3280.00       3316.55       197.42 o                         
   2  -2   9        397.65        451.62        80.52 o                         
   3  -2   9      11101.65      10370.20       846.28 o                         
   4  -2   9       4156.82       3747.60       301.36 o                         
   5  -2   9        620.11        529.21        62.13 o                         
   6  -2   9       1160.43       1130.93        77.68 o                         
   7  -2   9        832.37        781.01       146.49 o                         
   8  -2   9        983.77       1095.82       112.53 o                         
   9  -2   9         32.09         47.84        76.21 o                         
  -9  -1   9         42.85        127.27       104.41 o                         
  -8  -1   9         90.17        -54.55        90.98 o                         
  -7  -1   9        230.12        191.11        90.65 o                         
  -6  -1   9          3.41        108.31        80.25 o                         
  -5  -1   9        828.00        777.81       108.77 o                         
  -4  -1   9       2012.86       2036.75       151.06 o                         
  -3  -1   9          0.84          9.73        62.72 o                         
  -2  -1   9       2415.61       2111.48       116.28 o                         
  -1  -1   9       2189.55       1939.26        85.64 o                         
   0  -1   9       3083.60       2922.96       114.09 o                         
   1  -1   9          6.69          5.64        33.29 o                         
   2  -1   9       7072.74       6689.39       197.56 o                         
   3  -1   9       2843.27       2475.87       111.25 o                         
   4  -1   9       1298.61       1160.88        83.64 o                         
   5  -1   9       1226.67       1153.74       101.14 o                         
   6  -1   9        526.67        468.45        71.90 o                         
   7  -1   9        226.35        166.78        69.29 o                         
   8  -1   9        869.19        702.08        96.55 o                         
   9  -1   9        334.90        378.39        93.42 o                         
  10  -1   9        252.96        206.30        90.62 o                         
  -9   0   9        509.30        276.45       135.45 o                         
  -8   0   9        592.14        500.79       132.17 o                         
  -7   0   9        309.29        276.75       110.86 o                         
  -6   0   9        824.08        889.41       122.29 o                         
  -5   0   9       3627.14       3300.13       171.92 o                         
  -4   0   9       5447.98       4901.21       208.02 o                         
  -3   0   9          3.45          9.52        54.94 o                         
  -2   0   9        822.02       1011.66        79.15 o                         
  -1   0   9      10554.30       9561.44       261.23 o                         
   0   0   9       8092.29       8372.28       230.81 o                         
   1   0   9       1133.94       1175.30        64.24 o                         
   2   0   9        799.72        910.89        83.03 o                         
   3   0   9       1938.83       1782.01        82.61 o                         
   4   0   9         21.72        -13.84        37.26 o                         
   5   0   9         25.60         32.90        39.91 o                         
   6   0   9         63.27         42.10        64.02 o                         
   7   0   9         99.39        124.29        70.18 o                         
   8   0   9       1414.17       1279.95       122.41 o                         
   9   0   9        911.05        860.19       127.78 o                         
  10   0   9         14.93         32.55        85.48 o                         
  -9   1   9        498.75        454.54       117.27 o                         
  -8   1   9        501.23        546.15       110.98 o                         
  -7   1   9        142.95        164.46        91.09 o                         
  -6   1   9       1554.71       1567.84       128.87 o                         
  -5   1   9       6674.66       6213.97       403.87 o                         
  -4   1   9        698.47        698.38        80.42 o                         
  -3   1   9         16.99         58.70        54.68 o                         
  -2   1   9       7136.30       6701.80       252.85 o                         
  -1   1   9       1631.64       1457.39        65.17 o                         
   0   1   9         52.36         34.16        58.25 o                         
   1   1   9          0.68        -28.20        34.51 o                         
   2   1   9          0.73          8.46        33.61 o                         
   3   1   9        875.82        812.56        66.89 o                         
   4   1   9       2934.62       2417.74       111.31 o                         
   5   1   9       2795.53       2389.89       143.34 o                         
   6   1   9          1.00         83.43        67.97 o                         
   7   1   9       4232.02       3767.47       233.38 o                         
   8   1   9       4755.51       4413.02       392.93 o                         
   9   1   9       1452.88       1219.97       129.87 o                         
  10   1   9         23.07         45.09        86.65 o                         
  -9   2   9       1310.20       1228.20       146.19 o                         
  -8   2   9       1048.69       1011.45       125.43 o                         
  -7   2   9        293.55        412.71        96.10 o                         
  -6   2   9       1489.54       1566.89       126.09 o                         
  -5   2   9       1244.80       1079.09       101.58 o                         
  -4   2   9       1630.25       1523.68       112.66 o                         
  -3   2   9        360.92        297.80        63.79 o                         
  -2   2   9       1141.38       1020.54        85.04 o                         
  -1   2   9       2167.97       2227.78       151.18 o                         
   0   2   9        699.76        628.18        49.16 o                         
   1   2   9       3679.13       3519.41       127.61 o                         
   2   2   9         28.60         27.19        35.42 o                         
   3   2   9       1964.38       1906.66        97.13 o                         
   4   2   9       5094.82       4735.91       227.37 o                         
   5   2   9       2126.67       2232.56       167.88 o                         
   6   2   9         12.15         47.28        67.94 o                         
   7   2   9       4168.99       4146.13       232.62 o                         
   8   2   9       1265.70       1125.58       144.45 o                         
   9   2   9        207.30        211.35        96.46 o                         
  10   2   9        141.55        252.55       101.22 o                         
  -8   3   9        100.91        219.43       103.22 o                         
  -7   3   9        167.50        139.83        95.39 o                         
  -6   3   9       1457.57       1361.24       121.96 o                         
  -5   3   9        570.64        551.89       115.79 o                         
  -4   3   9        292.67        209.34        68.99 o                         
  -3   3   9       6561.99       5485.16       222.46 o                         
  -2   3   9         37.51         36.40        87.86 o                         
  -1   3   9        117.12        110.26        76.54 o                         
   0   3   9       8444.67       7474.68       277.42 o                         
   1   3   9       3954.52       3480.19       267.41 o                         
   2   3   9         40.38          5.09        67.91 o                         
   3   3   9       2848.41       2787.66       198.21 o                         
   4   3   9      10282.96      10567.46       430.44 o                         
   5   3   9       5976.18       5909.26       272.76 o                         
   6   3   9        144.84        183.12        79.76 o                         
   7   3   9         86.07        158.38        84.05 o                         
   8   3   9          8.77         -9.75        83.09 o                         
   9   3   9         75.37         -5.41        88.50 o                         
  10   3   9        960.61        844.30       129.79 o                         
  -8   4   9         24.52        -21.38        92.24 o                         
  -7   4   9        527.81        466.77       102.83 o                         
  -6   4   9        218.05        339.37        85.77 o                         
  -5   4   9         17.22         98.57        71.65 o                         
  -4   4   9       3767.04       3418.53       234.13 o                         
  -3   4   9       1859.95       1559.47       149.24 o                         
  -2   4   9         65.66         59.01        84.55 o                         
  -1   4   9       4245.20       3794.09       217.08 o                         
   0   4   9       3699.66       3390.23       378.19 o                         
   1   4   9         74.67        113.75        97.62 o                         
   2   4   9         95.77          4.24        89.98 o                         
   3   4   9       2521.79       2791.59       186.46 o                         
   4   4   9        454.67        491.05        88.31 o                         
   5   4   9        258.91        308.41        81.24 o                         
   6   4   9       4994.58       4969.48       406.63 o                         
   7   4   9         73.09        -56.59        82.19 o                         
   8   4   9         11.49         27.05        88.26 o                         
   9   4   9       1961.12       1983.29       166.35 o                         
  10   4   9        154.08        131.47       101.97 o                         
  -7   5   9        597.85        362.10       102.01 o                         
  -6   5   9          1.75         50.17       118.27 o                         
  -5   5   9       1462.48       1422.60       169.41 o                         
  -4   5   9       7077.86       5467.31       710.03 o                         
  -3   5   9       3646.59       2876.61       217.51 o                         
  -2   5   9       1154.50       1266.99       139.92 o                         
  -1   5   9       5392.90       4662.59       259.65 o                         
   0   5   9       2181.00       1960.81       213.08 o                         
   1   5   9       4586.53       4189.36       574.20 o                         
   2   5   9         68.00         53.48       100.17 o                         
   5   5   9        542.15        697.11       130.33 o                         
   6   5   9         13.78         78.30        83.42 o                         
   7   5   9         86.60        153.85        91.05 o                         
   8   5   9       1204.05       1238.03       135.65 o                         
   9   5   9       1228.63       1404.41       148.41 o                         
  -7   6   9        767.84        923.53       215.62 o                         
  -6   6   9        142.14         94.23       149.41 o                         
  -5   6   9        641.08        784.31       190.16 o                         
  -4   6   9        169.03        117.15       140.07 o                         
  -3   6   9          4.97        -61.97       121.39 o                         
  -2   6   9       1839.50       1585.59       204.59 o                         
  -1   6   9         38.07          9.34       114.60 o                         
   0   6   9        692.13        868.05       122.63 o                         
   1   6   9       1481.49       1565.94       150.54 o                         
   2   6   9       1540.01       1411.57       196.95 o                         
   3   6   9        318.74        578.52       253.78 o                         
   4   6   9       2682.91       3375.66       259.64 o                         
   5   6   9       8200.31       8206.55       445.16 o                         
   6   6   9        654.56        946.45       205.44 o                         
   7   6   9         10.48         54.18       172.91 o                         
   8   6   9       3175.79       3540.00       328.02 o                         
   9   6   9       1278.20       1040.00       307.73 o                         
  -6   7   9         90.41         44.99       153.65 o                         
  -5   7   9        256.03        136.67       148.56 o                         
  -4   7   9       1545.27       1649.30       230.05 o                         
  -3   7   9          0.12         47.32        98.62 o                         
  -2   7   9         60.70         77.08       104.15 o                         
  -1   7   9        222.88        118.86       105.22 o                         
   0   7   9        561.94        449.24       112.01 o                         
   1   7   9       3122.89       3129.99       224.92 o                         
   2   7   9       1931.96       2043.27       180.35 o                         
   3   7   9       1103.61       1225.43       276.70 o                         
   4   7   9        504.70        597.87       185.02 o                         
   5   7   9       2266.55       2289.77       342.07 o                         
   6   7   9        727.44        835.70       277.59 o                         
   7   7   9        953.39       3523.49       555.95 o                         
   8   7   9        100.04       -126.44       161.90 o                         
  -5   8   9        213.08        234.92       125.98 o                         
  -4   8   9        219.45        155.01       130.73 o                         
  -3   8   9       1146.01       1543.87       173.87 o                         
  -2   8   9        251.47        295.70       121.97 o                         
  -1   8   9         79.44         49.39       105.81 o                         
   0   8   9       4343.47       4325.64       323.01 o                         
   1   8   9       2891.31       2617.14       211.85 o                         
   2   8   9       2555.93       1858.10       252.13 o                         
   3   8   9         90.47        233.45       162.99 o                         
   4   8   9       1995.84       1417.51       253.82 o                         
   5   8   9       5160.10       6442.99      1149.30 o                         
   6   8   9        136.38         80.65       183.36 o                         
   7   8   9         89.60         37.42       148.07 o                         
   8   8   9         93.44          2.74       523.31 o                         
  -4   9   9        985.29        916.70       164.14 o                         
  -3   9   9       1102.10       1128.53       166.46 o                         
  -2   9   9        268.29        301.13       143.85 o                         
  -1   9   9        279.53        299.13       129.91 o                         
   0   9   9        255.71        211.56       128.05 o                         
   1   9   9       1896.42       1662.98       271.65 o                         
   2   9   9         51.55        -84.07       125.21 o                         
   3   9   9         61.50       -101.66       101.66 o                         
   4   9   9        395.52        -25.96       556.38 o                         
   5   9   9         86.17        167.96       166.08 o                         
   6   9   9        362.10        265.82       179.95 o                         
  -2  10   9        286.88        387.11       145.02 o                         
  -1  10   9          0.02        -31.04       117.73 o                         
   0  10   9       1089.83       1029.91       300.51 o                         
   1  10   9        373.03        446.45       139.20 o                         
   2  10   9         54.71        -68.22       105.95 o                         
   3  10   9        169.58        141.77       185.06 o                         
   4  10   9         12.18       -110.10       157.02 o                         
   5  10   9        259.20        224.13       173.21 o                         
  -4  -9  10        133.64        322.85       184.93 o                         
  -3  -9  10        544.01        483.15       186.92 o                         
  -2  -9  10       1057.83        705.65       186.61 o                         
  -1  -9  10        933.21        983.44       237.27 o                         
   0  -9  10        614.21        600.48       356.50 o                         
   1  -9  10        514.22        479.06       253.78 o                         
   2  -9  10        370.34        405.67       177.50 o                         
   3  -9  10         20.13         97.27       201.19 o                         
  -5  -8  10       2628.26       2672.03       203.14 o                         
  -4  -8  10          2.71         30.33        80.49 o                         
  -3  -8  10       1303.00       1224.92       131.54 o                         
  -2  -8  10       1188.71       1451.78       138.14 o                         
  -1  -8  10         23.29       -142.62       145.33 o                         
   0  -8  10        686.48        787.96       173.36 o                         
   1  -8  10       2056.30       1913.50       409.98 o                         
   2  -8  10         42.66         88.16       154.67 o                         
   3  -8  10         92.48        152.34       148.40 o                         
   4  -8  10        556.39        303.67       163.80 o                         
   5  -8  10        366.65        242.48       202.00 o                         
  -6  -7  10       2979.29       2415.98       160.72 o                         
  -5  -7  10        184.43        316.44        86.63 o                         
  -4  -7  10          2.35        -40.99        74.39 o                         
  -3  -7  10       1371.49       1401.92       108.98 o                         
  -2  -7  10         60.70         11.36        87.22 o                         
  -1  -7  10        106.02          3.81        90.90 o                         
   0  -7  10         49.24         36.27        89.82 o                         
   1  -7  10        501.74        430.93       103.61 o                         
   2  -7  10       3167.71       3133.04       252.30 o                         
   3  -7  10       2643.24       2543.59       376.02 o                         
   4  -7  10       1675.53       1500.84       252.93 o                         
   5  -7  10          1.82          9.68       102.06 o                         
   6  -7  10       1541.24       1350.04       200.97 o                         
  -7  -6  10        715.53        986.09       239.34 o                         
  -6  -6  10        276.96        227.87        86.49 o                         
  -5  -6  10        295.41        324.05        86.59 o                         
  -4  -6  10       1163.25       1163.42       106.00 o                         
  -3  -6  10          0.16         40.78        73.52 o                         
  -2  -6  10        171.97         79.22        53.47 o                         
  -1  -6  10       4300.97       4247.62       220.01 o                         
   0  -6  10       2281.44       2583.52       169.68 o                         
   1  -6  10        168.29         78.79       179.42 o                         
   2  -6  10       2437.40       2626.55       182.95 o                         
   3  -6  10       1754.14       1840.21       144.11 o                         
   4  -6  10       2437.12       2517.66       232.70 o                         
   5  -6  10        910.19        765.21       146.75 o                         
   6  -6  10        616.09        506.08       201.90 o                         
   7  -6  10        619.43        601.79       191.00 o                         
  -8  -5  10       3130.34       3035.35       192.49 o                         
  -7  -5  10          4.03          7.28        88.11 o                         
  -6  -5  10        579.71        432.11       130.12 o                         
  -5  -5  10        924.54        908.92       104.02 o                         
  -4  -5  10        624.86        815.96       154.46 o                         
  -3  -5  10        166.88        142.49        70.90 o                         
  -2  -5  10       4063.73       4224.37       150.98 o                         
  -1  -5  10      11154.94      11308.56       424.35 o                         
   0  -5  10       1275.87       1320.34       121.00 o                         
   1  -5  10        435.05        439.45        96.05 o                         
   2  -5  10       2782.73       3226.98       178.12 o                         
   3  -5  10       1007.73       1009.01       292.03 o                         
   4  -5  10        232.25        168.70       225.81 o                         
   5  -5  10        522.46        787.67       464.31 o                         
   6  -5  10         31.22       -117.57       117.57 o                         
   7  -5  10         37.97         25.47       142.62 o                         
   8  -5  10        495.88        404.62       143.09 o                         
  -8  -4  10       1136.75        979.95       195.00 o                         
  -7  -4  10        211.85        237.56        93.41 o                         
  -6  -4  10       1655.50       1575.29       128.98 o                         
  -5  -4  10       5214.54       5128.41       255.54 o                         
  -4  -4  10         61.35        -25.60        70.80 o                         
  -3  -4  10         87.33         49.85        64.00 o                         
  -2  -4  10       4956.30       5011.96       191.02 o                         
  -1  -4  10       1348.99       1410.02       113.36 o                         
   0  -4  10        829.19        930.60       102.89 o                         
   1  -4  10        301.28        201.18        91.42 o                         
   2  -4  10          4.92         -2.72        95.36 o                         
   3  -4  10       2657.40       3030.34       219.71 o                         
   4  -4  10       1847.63       1805.47       348.05 o                         
   5  -4  10        115.23         58.07       123.40 o                         
   6  -4  10         64.94         93.38       140.92 o                         
   7  -4  10        757.52        345.85       200.30 o                         
   8  -4  10       1018.88        964.16       158.44 o                         
  -8  -3  10        324.42        277.87       100.63 o                         
  -7  -3  10          0.41         37.43        92.22 o                         
  -6  -3  10       6870.19       7150.13       297.30 o                         
  -5  -3  10       4273.46       4146.72       264.05 o                         
  -4  -3  10       2644.24       2567.73       147.70 o                         
  -3  -3  10       3394.29       3176.48       197.60 o                         
  -2  -3  10        596.16        664.40        64.53 o                         
  -1  -3  10        557.29        542.25        53.90 o                         
   0  -3  10       1303.36       1417.57       109.40 o                         
   1  -3  10        501.79        549.17        89.82 o                         
   2  -3  10        558.02        584.48       144.70 o                         
   3  -3  10        153.08        144.35       144.74 o                         
   4  -3  10       2768.68       2662.25       206.01 o                         
   5  -3  10        602.87        651.03       170.63 o                         
   6  -3  10         44.73         26.32       136.67 o                         
   7  -3  10       2791.44       2795.82       228.48 o                         
   8  -3  10       1573.54       1321.14       174.33 o                         
   9  -3  10        729.60        843.31       158.45 o                         
  -9  -2  10       1206.19        891.46       131.11 o                         
  -8  -2  10        566.52        537.12       109.66 o                         
  -7  -2  10        695.58        864.16       112.88 o                         
  -6  -2  10        336.43        390.02        92.61 o                         
  -5  -2  10       1139.97       1316.13       135.83 o                         
  -4  -2  10          4.76        -30.10        82.02 o                         
  -3  -2  10       1387.84       1384.54       102.37 o                         
  -2  -2  10          1.86        -46.87        46.87 o                         
  -1  -2  10       1808.19       1853.16        94.61 o                         
   0  -2  10       6292.04       6567.03       210.21 o                         
   1  -2  10        382.77        242.02        73.88 o                         
   2  -2  10        778.68        720.00       115.74 o                         
   3  -2  10       9253.48       8647.94       414.64 o                         
   4  -2  10       1675.58       1687.46       207.13 o                         
   5  -2  10       2655.76       2759.55       280.14 o                         
   6  -2  10       4255.15       3497.04       177.13 o                         
   7  -2  10       2036.15       1890.94       134.79 o                         
   8  -2  10       2612.55       2358.61       157.65 o                         
   9  -2  10         16.72       -109.61       114.58 o                         
  -9  -1  10        869.04        920.97       159.10 o                         
  -8  -1  10         84.14         37.68       116.02 o                         
  -7  -1  10        425.71        485.02       123.20 o                         
  -6  -1  10        755.72        710.27       119.40 o                         
  -5  -1  10        188.88        117.88        77.03 o                         
  -4  -1  10       5732.64       5482.23       230.49 o                         
  -3  -1  10        191.51        212.60        63.96 o                         
  -2  -1  10        877.67        845.17        93.58 o                         
  -1  -1  10       6210.89       5891.88       196.52 o                         
   0  -1  10       3369.17       3746.17       160.20 o                         
   1  -1  10       4625.38       4246.76       188.91 o                         
   2  -1  10       2187.24       2111.20        96.13 o                         
   3  -1  10       1381.77       1425.01        98.06 o                         
   4  -1  10       9852.52       8582.69       273.06 o                         
   5  -1  10        837.71        902.52        68.20 o                         
   6  -1  10        111.72         88.57        44.26 o                         
   7  -1  10        272.03        206.35        70.65 o                         
   8  -1  10         49.36         99.48        70.31 o                         
   9  -1  10         35.99         55.40        78.57 o                         
  -9   0  10         20.59        -38.96       102.27 o                         
  -8   0  10       1566.39       1469.18       144.81 o                         
  -7   0  10        277.63        266.71        96.33 o                         
  -6   0  10         25.39        -79.54        79.54 o                         
  -5   0  10       4612.57       4293.84       202.02 o                         
  -4   0  10       3493.83       3154.61       160.62 o                         
  -3   0  10       1527.23       1513.73       104.19 o                         
  -2   0  10       3599.59       3600.73       162.95 o                         
  -1   0  10       4776.81       4811.27       195.91 o                         
   0   0  10       4907.83       4705.01       163.79 o                         
   1   0  10        254.20        275.01        55.62 o                         
   2   0  10       1669.40       1696.62        87.49 o                         
   3   0  10       7302.39       6659.05       216.53 o                         
   4   0  10         83.60         97.73        40.36 o                         
   5   0  10       1132.08       1097.16        76.53 o                         
   6   0  10        153.21        168.42        70.23 o                         
   7   0  10       1025.25        973.43       106.71 o                         
   8   0  10       2196.19       2032.29       150.86 o                         
   9   0  10       1341.58       1216.57       124.77 o                         
  10   0  10        643.80        494.81       162.85 o                         
  -8   1  10       1184.55       1057.89       154.39 o                         
  -7   1  10       1862.13       1743.50       145.26 o                         
  -6   1  10        502.99        437.86        92.24 o                         
  -5   1  10       2909.52       2866.59       184.45 o                         
  -4   1  10       3203.93       3082.00       180.65 o                         
  -3   1  10       2240.95       2158.82       126.06 o                         
  -2   1  10        787.47        827.25       112.73 o                         
  -1   1  10       3010.67       3050.71       205.87 o                         
   0   1  10        936.77        967.67        77.59 o                         
   1   1  10       1060.13       1150.42        81.56 o                         
   2   1  10          1.50         47.82        42.48 o                         
   3   1  10       1072.91       1057.27       103.16 o                         
   4   1  10       4801.37       4386.89       162.09 o                         
   5   1  10         26.22         50.85        64.30 o                         
   6   1  10       1973.85       1710.89       328.53 o                         
   7   1  10        399.41        409.03       120.80 o                         
   8   1  10       2491.55       2186.03       158.52 o                         
   9   1  10       1966.81       1671.49       146.63 o                         
  10   1  10          3.81        -42.61        93.08 o                         
  -8   2  10       1696.94       1535.74       144.84 o                         
  -7   2  10        109.06        186.57        92.70 o                         
  -6   2  10        993.46       1097.20       113.08 o                         
  -5   2  10       2815.49       2668.07       155.23 o                         
  -4   2  10       3123.54       2859.65       153.71 o                         
  -3   2  10          3.39         52.36        58.25 o                         
  -2   2  10         59.04         82.63        58.46 o                         
  -1   2  10       1005.36        793.42       161.82 o                         
   0   2  10       1138.87       1023.88        73.03 o                         
   1   2  10       2002.50       1996.63       118.27 o                         
   2   2  10       1782.81       1695.16       105.19 o                         
   3   2  10       2938.91       2734.21       159.44 o                         
   4   2  10       1507.66       1196.55       121.25 o                         
   5   2  10       6470.08       6212.51       257.42 o                         
   6   2  10       2538.70       2575.41       162.93 o                         
   7   2  10         91.84         49.27        80.82 o                         
   8   2  10       3860.94       3317.54       199.93 o                         
   9   2  10       1750.42       1772.36       152.83 o                         
  10   2  10        272.81        261.66       104.64 o                         
  -8   3  10        739.96        697.36       120.35 o                         
  -7   3  10        321.96        219.99        96.59 o                         
  -6   3  10        301.42        306.56        98.80 o                         
  -5   3  10         16.78         85.63        73.00 o                         
  -4   3  10        599.96        506.12        83.15 o                         
  -3   3  10         25.12         12.69        58.81 o                         
  -2   3  10        205.77        214.29        63.68 o                         
  -1   3  10        856.37        739.49        96.97 o                         
   0   3  10       1501.95       1184.06       114.66 o                         
   1   3  10      11818.58      11674.66       502.34 o                         
   2   3  10          2.05        -18.93       107.81 o                         
   3   3  10       1247.22       1158.32       109.35 o                         
   4   3  10       4963.10       5027.99       303.02 o                         
   5   3  10       1747.99       1871.12       131.92 o                         
   6   3  10        362.12        369.63        88.50 o                         
   7   3  10        216.32        265.46        89.54 o                         
   8   3  10       1717.28       1587.12       144.09 o                         
   9   3  10        382.31        285.44        98.86 o                         
  10   3  10        159.71         65.63        95.08 o                         
  -8   4  10         54.21        -29.03        97.33 o                         
  -7   4  10          9.94        -13.07        87.96 o                         
  -6   4  10       2228.79       1875.27       182.84 o                         
  -5   4  10        424.88        290.52       119.51 o                         
  -4   4  10       3476.75       2887.28       360.32 o                         
  -3   4  10        692.99        449.95       117.11 o                         
  -2   4  10        874.94        848.99       118.42 o                         
  -1   4  10          7.19         -1.27        81.24 o                         
   0   4  10       5620.33       5212.15       270.91 o                         
   1   4  10       5515.54       5233.02       373.52 o                         
   2   4  10       1622.97       1910.73       213.08 o                         
   3   4  10          1.17         19.52        94.23 o                         
   4   4  10       2399.53       2552.00       152.26 o                         
   5   4  10        398.04        327.14        85.79 o                         
   6   4  10          0.80        -13.66        78.26 o                         
   7   4  10        171.92        201.39        91.10 o                         
   8   4  10         10.68         16.90        94.86 o                         
   9   4  10        312.94        245.97       104.40 o                         
  -7   5  10        859.30        627.12       163.37 o                         
  -6   5  10         37.46       -115.41       115.41 o                         
  -5   5  10        623.60        624.78       145.02 o                         
  -4   5  10       5058.72       4313.36       594.15 o                         
  -3   5  10       2585.79       2255.79       191.88 o                         
  -2   5  10         30.63        -67.56        93.81 o                         
  -1   5  10       1166.28       1106.05       134.01 o                         
   0   5  10       2990.24       2577.89       254.67 o                         
   1   5  10        443.08        508.41       134.13 o                         
   2   5  10         47.10         11.88       108.66 o                         
   3   5  10       1392.23       1609.36       212.23 o                         
   4   5  10        833.82        762.37       134.37 o                         
   5   5  10         12.24        -17.05       101.47 o                         
   6   5  10       2449.96       2421.41       175.32 o                         
   7   5  10        412.75        448.15       133.24 o                         
   8   5  10        406.28        403.39       109.22 o                         
   9   5  10       2639.70       2450.47       314.72 o                         
  -6   6  10         87.24        157.05       156.20 o                         
  -5   6  10          2.18         -1.37       120.14 o                         
  -4   6  10        728.57        414.90       174.41 o                         
  -3   6  10       1798.31       1504.10       212.23 o                         
  -2   6  10         62.97         14.43       117.15 o                         
  -1   6  10        659.54        598.40       154.50 o                         
   0   6  10        273.97        284.80       101.39 o                         
   1   6  10       1469.69       1333.26       145.08 o                         
   2   6  10        237.78         51.78       120.55 o                         
   3   6  10        174.46         42.45       131.58 o                         
   4   6  10        775.20        956.85       182.09 o                         
   5   6  10       1902.27       1791.52       210.28 o                         
   7   6  10          9.97       -135.35       161.94 o                         
   8   6  10        685.24        479.01       117.48 o                         
   9   6  10        987.76        693.31       138.08 o                         
  -6   7  10         69.16         88.29       166.39 o                         
  -5   7  10       1052.80       1061.90       207.98 o                         
  -4   7  10        913.29        941.36       187.61 o                         
  -3   7  10        175.70        -47.54       126.49 o                         
  -2   7  10        409.52        458.09       121.52 o                         
  -1   7  10         51.81        -94.37        94.37 o                         
   0   7  10         72.96         12.44        99.27 o                         
   1   7  10       1203.67       1280.11       150.04 o                         
   2   7  10       1561.47       1714.63       233.45 o                         
   3   7  10          7.40         96.78       137.52 o                         
   4   7  10       1072.92        904.90       811.90 o                         
   5   7  10       4197.29       5025.99       957.06 o                         
   6   7  10       2154.87       2465.83       310.70 o                         
   7   7  10        156.09        -93.28       164.30 o                         
   8   7  10        699.07        633.23       224.09 o                         
  -5   8  10         14.42        203.20       128.25 o                         
  -4   8  10          6.11        -76.90       185.49 o                         
  -3   8  10        245.69        121.42       121.68 o                         
  -2   8  10        276.66        108.64       119.32 o                         
  -1   8  10         41.43        -60.79        99.20 o                         
   0   8  10       1447.82       1724.98       179.84 o                         
   1   8  10       2209.95       2389.65       206.97 o                         
   2   8  10       1249.98       1220.65       218.17 o                         
   3   8  10         32.69        115.42       129.95 o                         
   4   8  10       1437.61       2161.21       435.45 o                         
   5   8  10       1337.49       1420.80       214.30 o                         
   6   8  10        567.29        450.69       319.15 o                         
   7   8  10         19.36       -248.22       288.16 o                         
  -3   9  10        727.17        699.27       152.30 o                         
  -2   9  10       3001.51       3202.08       300.90 o                         
  -1   9  10        526.77        471.40       135.74 o                         
   0   9  10        251.95        153.29       120.70 o                         
   1   9  10        849.45        750.26       328.49 o                         
   2   9  10       1895.59       1523.91       263.54 o                         
   3   9  10        685.32        888.72       219.87 o                         
   4   9  10         37.48         -4.23       146.94 o                         
   5   9  10        489.54        429.81       197.75 o                         
   6   9  10         19.22        -21.00       177.42 o                         
  -1  10  10         25.27         49.44       188.88 o                         
   0  10  10         76.83         33.24       128.83 o                         
   1  10  10        975.97       1012.43       167.11 o                         
   2  10  10        131.06        105.14       128.25 o                         
   3  10  10         16.99       -147.29       147.29 o                         
   4  10  10        197.68        168.56       165.50 o                         
  -3  -9  11       1852.53       2332.16       370.93 o                         
  -2  -9  11       3579.62       3279.95       303.73 o                         
  -1  -9  11       3136.65       3018.16       352.26 o                         
   0  -9  11        482.14        310.11       189.67 o                         
   1  -9  11        127.28         32.61       171.01 o                         
   2  -9  11       1364.98       1260.45       275.00 o                         
  -5  -8  11       1152.55        959.58       146.53 o                         
  -4  -8  11         28.05         -2.39       170.29 o                         
  -3  -8  11        664.97        736.54       121.11 o                         
  -2  -8  11       1944.04       1821.34       159.64 o                         
  -1  -8  11        546.61        301.27       110.97 o                         
   0  -8  11       1244.51       1171.95       207.94 o                         
   1  -8  11        174.51         69.48       254.67 o                         
   2  -8  11       1064.30       1054.60       191.70 o                         
   3  -8  11        825.43        840.04       145.39 o                         
   4  -8  11        273.34        189.50       168.44 o                         
  -6  -7  11       2191.80       1884.17       148.32 o                         
  -5  -7  11       1801.79       1709.01       208.63 o                         
  -4  -7  11        154.27        130.68        79.27 o                         
  -3  -7  11       1234.74       1428.03       122.64 o                         
  -2  -7  11       2458.98       2575.25       175.59 o                         
  -1  -7  11        207.01         89.60       101.87 o                         
   0  -7  11        187.09        165.53       103.97 o                         
   1  -7  11        519.24        565.88       111.66 o                         
   2  -7  11        876.61       1197.26       132.61 o                         
   3  -7  11       1404.04       1225.95       229.83 o                         
   4  -7  11       1492.54       1357.84       224.54 o                         
   5  -7  11         32.03        -60.24       112.08 o                         
   6  -7  11        261.37        289.25       124.05 o                         
  -6  -6  11       1447.86       1239.97       124.00 o                         
  -5  -6  11         81.57        176.69        80.49 o                         
  -4  -6  11       1163.62       1139.19       104.06 o                         
  -3  -6  11       1506.85       1550.85       112.25 o                         
  -2  -6  11       1650.60       1819.50       144.36 o                         
  -1  -6  11       1549.54       1601.89       140.83 o                         
   0  -6  11       4265.58       4483.71       233.72 o                         
   1  -6  11       1045.99       1069.69       122.48 o                         
   2  -6  11       2485.79       3211.06       190.08 o                         
   3  -6  11       2733.20       2862.96       387.30 o                         
   4  -6  11       3524.96       4413.27       269.32 o                         
   5  -6  11        268.80        276.58       296.23 o                         
   6  -6  11       1025.81        925.62       265.57 o                         
   7  -6  11       1420.88       1564.37       250.43 o                         
  -7  -5  11         66.23        122.48        89.94 o                         
  -6  -5  11        188.88        203.02        88.02 o                         
  -5  -5  11        627.20        491.00        93.93 o                         
  -4  -5  11       1989.97       2060.99       129.36 o                         
  -3  -5  11          0.37         48.19       117.81 o                         
  -2  -5  11         88.74         55.61        50.80 o                         
  -1  -5  11       2617.53       2925.22       176.34 o                         
   0  -5  11       4788.53       4973.05       239.71 o                         
   1  -5  11          0.89        -26.28        90.97 o                         
   2  -5  11       1823.44       1826.57       314.52 o                         
   3  -5  11       2318.52       2288.56       281.80 o                         
   4  -5  11        158.30         78.00       128.61 o                         
   5  -5  11          8.93         40.95       129.19 o                         
   6  -5  11        737.64        770.66       480.02 o                         
   7  -5  11        172.63        250.43       163.84 o                         
  -8  -4  11       2658.56       2278.31       167.35 o                         
  -7  -4  11        223.31        318.56        98.40 o                         
  -6  -4  11        147.24        231.71       155.04 o                         
  -5  -4  11       3675.13       3875.92       246.12 o                         
  -4  -4  11       3354.59       3325.71       180.40 o                         
  -3  -4  11         26.24         -7.17        93.35 o                         
  -2  -4  11       1704.06       1781.07        93.27 o                         
  -1  -4  11       9022.98       9596.50       369.06 o                         
   0  -4  11       2538.37       2672.54       162.82 o                         
   1  -4  11        385.15        357.30        95.26 o                         
   2  -4  11       2516.01       2511.28       203.31 o                         
   3  -4  11       2056.23       2166.18       196.46 o                         
   4  -4  11          0.42        160.89       118.42 o                         
   5  -4  11        398.99        268.53       196.95 o                         
   6  -4  11        171.13        262.31       163.84 o                         
   7  -4  11         23.34        -66.16       107.07 o                         
   8  -4  11        433.77        387.25       135.24 o                         
  -8  -3  11       1142.14       1182.18       135.48 o                         
  -7  -3  11        339.59        318.32        99.17 o                         
  -6  -3  11       1183.20       1056.89       114.91 o                         
  -5  -3  11       2013.07       2146.95       175.98 o                         
  -4  -3  11       4637.26       4311.49       247.89 o                         
  -3  -3  11        161.05         73.95        68.80 o                         
  -2  -3  11       1779.50       1761.90       106.77 o                         
  -1  -3  11        158.73        173.56        47.27 o                         
   0  -3  11        121.89        181.66        86.05 o                         
   1  -3  11        904.19       1175.64       260.57 o                         
   2  -3  11         24.77         40.21       103.16 o                         
   3  -3  11          5.43        -28.60       105.42 o                         
   4  -3  11       2786.09       2550.71       210.75 o                         
   5  -3  11       3096.52       2883.49       295.42 o                         
   6  -3  11         12.22         22.83       104.26 o                         
   7  -3  11       1277.97       1171.07       163.53 o                         
   8  -3  11       2229.41       2145.48       212.70 o                         
   9  -3  11        238.27        191.22       177.00 o                         
  -8  -2  11        877.81        817.94       146.04 o                         
  -7  -2  11         65.98        -43.88       104.43 o                         
  -6  -2  11       1274.23       1215.47       142.76 o                         
  -5  -2  11       1002.74       1051.26       109.11 o                         
  -4  -2  11       2000.03       2055.98       134.48 o                         
  -3  -2  11        571.53        522.27        77.92 o                         
  -2  -2  11       1207.52       1321.90        85.58 o                         
  -1  -2  11        373.22        435.24        56.86 o                         
   0  -2  11        467.25        564.45        54.82 o                         
   1  -2  11       2536.53       2424.16       338.25 o                         
   2  -2  11          7.60        -65.06        89.34 o                         
   3  -2  11        339.35        354.20       114.25 o                         
   4  -2  11       1722.09       1782.54       219.87 o                         
   5  -2  11       1059.05       1005.79       144.64 o                         
   6  -2  11        155.86        182.46       176.57 o                         
   7  -2  11        740.42        668.38       107.94 o                         
   8  -2  11        843.14        743.04       140.52 o                         
   9  -2  11        910.76        973.63       163.81 o                         
  -8  -1  11        346.73        160.66       101.85 o                         
  -7  -1  11        291.47        351.93       100.91 o                         
  -6  -1  11         38.61        -80.50        80.50 o                         
  -5  -1  11        306.28        351.38        86.16 o                         
  -4  -1  11       1567.23       1508.75       115.63 o                         
  -3  -1  11         98.95        -31.86        64.50 o                         
  -2  -1  11        110.27         88.92        61.57 o                         
  -1  -1  11       2149.56       2082.44       104.41 o                         
   0  -1  11      12067.78      12389.77       440.68 o                         
   1  -1  11       2531.25       2382.52       119.83 o                         
   2  -1  11        422.17        484.28        53.41 o                         
   3  -1  11       5404.27       5008.42       194.36 o                         
   4  -1  11       6042.03       5492.64       190.72 o                         
   5  -1  11       1451.23       1318.12        83.99 o                         
   6  -1  11        148.19        123.14        73.64 o                         
   7  -1  11         90.16         47.27        87.98 o                         
   8  -1  11       1037.34        909.40       109.34 o                         
   9  -1  11        100.53         55.10        77.44 o                         
  -8   0  11          0.29        -79.54        94.26 o                         
  -7   0  11         20.57         -5.15        86.19 o                         
  -6   0  11        580.96        588.60       101.05 o                         
  -5   0  11        185.61        239.06        80.60 o                         
  -4   0  11       1848.80       1787.30       122.21 o                         
  -3   0  11       1513.74       1527.63       108.31 o                         
  -2   0  11        317.32        303.08        67.03 o                         
  -1   0  11       3705.62       3839.42       169.88 o                         
   0   0  11       6699.14       6821.42       223.00 o                         
   1   0  11       1027.22       1061.98        80.02 o                         
   2   0  11        250.36        330.55        55.12 o                         
   3   0  11       1072.20       1052.66        94.98 o                         
   4   0  11       2288.03       2106.97       105.23 o                         
   5   0  11        128.34        107.78        64.99 o                         
   6   0  11         22.79        106.75        68.93 o                         
   7   0  11         66.73        104.13        72.83 o                         
   8   0  11        457.12        336.25        85.77 o                         
   9   0  11        529.64        495.94        99.89 o                         
  -8   1  11        915.62        864.35       126.68 o                         
  -7   1  11       1159.31       1256.59       128.91 o                         
  -6   1  11          2.96        -67.15        77.20 o                         
  -5   1  11       3369.91       3306.44       240.55 o                         
  -4   1  11       7589.90       7155.12       300.02 o                         
  -3   1  11       6882.53       6266.88       252.78 o                         
  -2   1  11         31.60         -9.95        58.85 o                         
  -1   1  11       2323.96       2127.77       218.61 o                         
   0   1  11       2717.15       2544.10       132.53 o                         
   1   1  11        555.37        597.65        67.62 o                         
   2   1  11        197.07        168.80        51.60 o                         
   3   1  11       1565.10       1326.17       137.02 o                         
   4   1  11         32.13         41.00        60.35 o                         
   5   1  11        342.47        377.64        78.22 o                         
   6   1  11        368.21        435.21        92.47 o                         
   7   1  11         85.56         45.78        74.85 o                         
   8   1  11        877.32        632.82       101.86 o                         
   9   1  11       1013.12        843.99       121.26 o                         
  -8   2  11       1223.02       1020.43       133.13 o                         
  -7   2  11        947.24        898.34       117.44 o                         
  -6   2  11          7.73          4.26        77.69 o                         
  -5   2  11        311.00        257.79        81.40 o                         
  -4   2  11       5277.55       4910.92       218.69 o                         
  -3   2  11        183.53        186.57        68.96 o                         
  -2   2  11          7.50         19.10        59.31 o                         
  -1   2  11       1323.20       1166.51        91.57 o                         
   0   2  11        239.56        145.11        64.41 o                         
   1   2  11         27.98        -28.07        64.78 o                         
   2   2  11       1547.66       1724.66       133.76 o                         
   3   2  11       1990.97       2031.88       148.84 o                         
   4   2  11       4970.36       4679.22       206.27 o                         
   5   2  11       7013.60       6898.28       446.59 o                         
   6   2  11       3991.87       3890.18       313.71 o                         
   7   2  11         79.70         77.22        80.51 o                         
   8   2  11        221.44        171.30        90.61 o                         
   9   2  11       2460.16       2221.68       172.20 o                         
  -8   3  11       2227.99       2326.23       263.61 o                         
  -7   3  11         60.84        -22.61        90.39 o                         
  -6   3  11        184.65        257.14        90.05 o                         
  -5   3  11       2662.71       2686.15       166.78 o                         
  -4   3  11       1186.81       1086.75       101.07 o                         
  -3   3  11        143.67        118.46        66.37 o                         
  -2   3  11       1074.98       1143.16        97.14 o                         
  -1   3  11        681.51        542.94        74.48 o                         
   0   3  11        186.28        126.43        65.55 o                         
   1   3  11       3873.82       3570.37       199.59 o                         
   2   3  11       2111.08       1967.33       184.17 o                         
   3   3  11        275.96        370.47        85.01 o                         
   4   3  11        693.10        792.15        93.70 o                         
   5   3  11       1759.66       1960.65       137.20 o                         
   6   3  11        645.22        624.23        96.67 o                         
   7   3  11         35.11         84.77        83.46 o                         
   8   3  11       1327.58       1336.63       135.58 o                         
   9   3  11        260.15        164.36        95.74 o                         
  -7   4  11        280.64        189.20        93.77 o                         
  -6   4  11        481.72        526.76       100.55 o                         
  -5   4  11        144.87        181.81        79.17 o                         
  -4   4  11        441.33        439.52       124.67 o                         
  -3   4  11       1123.66       1083.17       142.98 o                         
  -2   4  11        716.71        758.74       123.15 o                         
  -1   4  11       1403.59       1085.54       130.04 o                         
   0   4  11       3739.23       3766.11       227.91 o                         
   1   4  11       9530.43       9494.98       609.43 o                         
   2   4  11        550.58        600.09       144.31 o                         
   3   4  11         14.57        -27.76        73.61 o                         
   4   4  11      11397.90      12579.20       562.39 o                         
   5   4  11       2145.41       2058.27       221.84 o                         
   6   4  11        986.24       1121.35       115.40 o                         
   7   4  11        349.66        312.70        96.57 o                         
   8   4  11        404.85        271.16       103.56 o                         
   9   4  11        117.19         44.89        97.76 o                         
  -7   5  11         73.13        124.51        94.08 o                         
  -6   5  11       3287.03       3066.91       663.38 o                         
  -5   5  11        127.03         86.88       122.76 o                         
  -4   5  11          5.61         -7.48       112.44 o                         
  -3   5  11       4146.91       3587.26       517.33 o                         
  -2   5  11       1251.01       1235.49       148.44 o                         
  -1   5  11         16.47         34.62       137.95 o                         
   0   5  11       1777.03       1639.78       156.28 o                         
   1   5  11        767.14        667.16       153.65 o                         
   2   5  11       2448.75       2723.05       268.26 o                         
   3   5  11         32.40         83.19       114.60 o                         
   4   5  11          3.26        118.69       103.72 o                         
   5   5  11       1948.13       2294.07       201.75 o                         
   6   5  11          2.60         21.73        86.37 o                         
   7   5  11        125.84        148.01        96.81 o                         
   8   5  11        705.71        698.17       119.44 o                         
   9   5  11        733.78        608.57       122.43 o                         
  -6   6  11         53.40          1.31       135.18 o                         
  -5   6  11          0.71          4.88       126.21 o                         
  -4   6  11       2178.91       1862.12       489.74 o                         
  -3   6  11       2057.58       1808.08       300.51 o                         
  -2   6  11       2837.33       2622.88       285.23 o                         
  -1   6  11       1111.62       1218.10       194.40 o                         
   0   6  11        667.98        786.86       165.54 o                         
   1   6  11          9.83         80.64        96.93 o                         
   2   6  11        630.81        328.53       137.52 o                         
   3   6  11       1795.84       1869.13       245.34 o                         
   4   6  11         33.80         78.99       144.74 o                         
   6   6  11       1979.47       2145.59       323.82 o                         
   7   6  11        823.53        886.31       223.71 o                         
   8   6  11         66.92         11.32        99.72 o                         
  -5   7  11         37.77         59.42       143.47 o                         
  -4   7  11        743.86        844.58       196.10 o                         
  -3   7  11        268.49        172.33       139.22 o                         
  -2   7  11        151.23        271.65       155.35 o                         
  -1   7  11        220.09         56.19       104.81 o                         
   0   7  11         32.63        -63.74        98.91 o                         
   1   7  11         87.22        172.97       106.44 o                         
   2   7  11       1061.43       1726.51       241.94 o                         
   3   7  11         63.97        116.30       146.01 o                         
   4   7  11         89.59        -45.84       136.67 o                         
   5   7  11       4356.76       5115.56       343.42 o                         
   7   7  11        938.14        892.77       316.22 o                         
   8   7  11        442.53         52.88       441.39 o                         
  -4   8  11         37.34        -92.32       115.88 o                         
  -3   8  11         16.68        -49.14       170.63 o                         
  -2   8  11       1206.12       1161.90       162.32 o                         
  -1   8  11         49.90        -61.03       103.96 o                         
   0   8  11         50.34         25.74       114.35 o                         
   1   8  11       1803.20       2061.11       438.84 o                         
   2   8  11       1371.28       1396.29       229.21 o                         
   3   8  11       1456.54       1881.86       272.50 o                         
   4   8  11         27.04       -123.65       123.65 o                         
   5   8  11       1084.76       1439.45       249.54 o                         
   6   8  11       1467.82       1961.68       435.02 o                         
   7   8  11        582.07        952.80       258.03 o                         
  -3   9  11        901.37       1269.87       180.22 o                         
  -2   9  11       1204.68       1226.23       172.15 o                         
  -1   9  11        544.11        493.77       138.61 o                         
   0   9  11       1238.69       1203.87       172.36 o                         
   1   9  11       2190.86       2116.01       207.67 o                         
   2   9  11       1730.85       1759.97       297.97 o                         
   3   9  11        100.19         72.16       176.57 o                         
   4   9  11        204.96        252.13       199.49 o                         
   5   9  11        421.62        300.36       177.92 o                         
   6   9  11        210.47        980.19       750.78 o                         
   0  10  11         19.99        -41.74       148.98 o                         
   1  10  11        126.16         23.44       126.45 o                         
   2  10  11        173.33        312.40       137.45 o                         
   3  10  11          1.64         33.11       189.31 o                         
  -1  -9  12        893.31        944.63       213.70 o                         
   0  -9  12        423.70        535.50       206.46 o                         
   1  -9  12        478.00        862.13       356.12 o                         
  -4  -8  12       1110.08        687.75       139.89 o                         
  -3  -8  12          0.65         16.10       107.62 o                         
  -2  -8  12       1461.55       1670.11       165.68 o                         
  -1  -8  12       4031.49       3795.15       230.80 o                         
   0  -8  12        604.31        574.59       126.24 o                         
   1  -8  12          2.10       -112.83       177.92 o                         
   2  -8  12        448.18        397.13       122.37 o                         
   3  -8  12        333.60        149.40       179.90 o                         
   4  -8  12         25.09        126.92       179.96 o                         
  -5  -7  12       1892.30       1667.04       136.94 o                         
  -4  -7  12        397.08        376.85       102.41 o                         
  -3  -7  12         19.16         87.40       102.59 o                         
  -2  -7  12       1052.11       1146.19       181.52 o                         
  -1  -7  12        615.80        477.99       147.01 o                         
   0  -7  12         43.80         63.49       104.05 o                         
   1  -7  12        944.08       1007.19       160.76 o                         
   2  -7  12        127.37         15.11       103.56 o                         
   3  -7  12       1418.91       1286.71       254.71 o                         
   4  -7  12        889.75        802.94       255.08 o                         
   5  -7  12        861.93        592.57       150.65 o                         
  -6  -6  12        951.14        913.72       116.43 o                         
  -5  -6  12        831.52        880.50       174.55 o                         
  -4  -6  12        418.04        386.36        85.64 o                         
  -3  -6  12        125.77         22.07       122.25 o                         
  -2  -6  12          1.43       -136.64       164.85 o                         
  -1  -6  12        644.33        638.40       116.41 o                         
   0  -6  12        901.98       1146.05       172.88 o                         
   1  -6  12       1724.15       1705.76       187.19 o                         
   2  -6  12          8.93        -32.76        95.09 o                         
   3  -6  12        463.68        264.29       125.24 o                         
   4  -6  12       1890.30       2192.48       264.86 o                         
   5  -6  12        146.20         77.66       137.81 o                         
   6  -6  12         60.60       -102.71       135.49 o                         
  -7  -5  12         86.57         -1.75       111.66 o                         
  -6  -5  12        812.01        647.99       106.39 o                         
  -5  -5  12          1.10        -39.17        89.67 o                         
  -4  -5  12       1562.05       1673.80       275.47 o                         
  -3  -5  12       3073.94       3020.91       167.07 o                         
  -2  -5  12        147.42        129.82       108.56 o                         
  -1  -5  12       1428.72       1523.80       139.67 o                         
   0  -5  12       6388.57       6838.77       298.06 o                         
   1  -5  12        839.62        725.59       119.38 o                         
   2  -5  12          1.32        -88.60        93.78 o                         
   3  -5  12       1828.07       2052.45       308.96 o                         
   4  -5  12       1500.18       1412.59       360.74 o                         
   5  -5  12        366.07        276.02       415.50 o                         
   6  -5  12        224.29        282.54       151.20 o                         
   7  -5  12       1166.08       1371.67       242.79 o                         
  -7  -4  12        192.07        337.54       105.43 o                         
  -6  -4  12        348.23        168.51        92.64 o                         
  -5  -4  12        428.96        363.48       116.47 o                         
  -4  -4  12       3280.87       2925.57       209.42 o                         
  -3  -4  12        834.76        863.71        95.14 o                         
  -2  -4  12        109.50        188.49        55.27 o                         
  -1  -4  12       6310.17       6463.45       265.35 o                         
   0  -4  12       2793.81       3122.03       183.47 o                         
   1  -4  12       1997.67       2198.23       152.62 o                         
   2  -4  12       3619.81       3140.20       237.11 o                         
   3  -4  12        655.77        506.37       138.43 o                         
   4  -4  12         14.86         68.24       118.02 o                         
   5  -4  12          6.12         45.49       243.64 o                         
   6  -4  12        752.91        805.53       198.65 o                         
   7  -4  12          0.57        -86.43       107.60 o                         
   8  -4  12        312.49        146.99       124.90 o                         
  -8  -3  12       3141.29       3266.19       253.46 o                         
  -7  -3  12        785.69        727.68       134.39 o                         
  -6  -3  12         50.47        133.03       105.92 o                         
  -5  -3  12       3822.26       3538.00       191.87 o                         
  -4  -3  12       2715.91       2824.31       162.92 o                         
  -3  -3  12       3570.12       3393.99       174.01 o                         
  -2  -3  12        168.70        197.18        70.38 o                         
  -1  -3  12       4494.96       4370.72       165.73 o                         
   0  -3  12       2303.30       2509.31       159.94 o                         
   1  -3  12        843.47        927.42       109.99 o                         
   2  -3  12       1163.05       1431.35       166.68 o                         
   3  -3  12          3.48       -155.16       162.57 o                         
   4  -3  12         60.80         65.89       126.26 o                         
   5  -3  12        731.69        788.55       177.42 o                         
   6  -3  12         45.60          7.30       107.97 o                         
   7  -3  12         99.90        106.18       180.39 o                         
   8  -3  12       1399.82       1375.21       179.22 o                         
  -8  -2  12       1284.44       1053.50       164.88 o                         
  -7  -2  12        493.31        445.69       118.84 o                         
  -6  -2  12        373.55        379.11        97.21 o                         
  -5  -2  12       2309.43       2333.87       150.63 o                         
  -4  -2  12       1090.12        982.31       103.78 o                         
  -3  -2  12         93.47        114.88        70.64 o                         
  -2  -2  12       1937.64       2045.67       129.64 o                         
  -1  -2  12        667.48        753.94        67.76 o                         
   0  -2  12        264.19        313.92        55.26 o                         
   1  -2  12       7715.12       7409.64       298.38 o                         
   2  -2  12        146.98        111.78       105.78 o                         
   3  -2  12        364.52        281.25       119.18 o                         
   4  -2  12       7465.05       7148.00       495.68 o                         
   5  -2  12       3888.84       3552.43       247.13 o                         
   6  -2  12       1359.55       1336.13       166.88 o                         
   7  -2  12        694.42        788.03       139.96 o                         
   8  -2  12       3051.66       2706.70       236.96 o                         
   9  -2  12       1582.08       1672.60       197.24 o                         
  -8  -1  12       1192.48        956.06       128.46 o                         
  -7  -1  12        605.95        547.50       118.64 o                         
  -6  -1  12        889.74        883.72       111.37 o                         
  -5  -1  12        224.13        175.50        79.49 o                         
  -4  -1  12        995.37        983.59       101.09 o                         
  -3  -1  12        727.90        800.79        91.65 o                         
  -2  -1  12          0.39        -12.20        62.19 o                         
  -1  -1  12        701.30        777.71        71.45 o                         
   0  -1  12       2310.48       2307.54       109.58 o                         
   1  -1  12       2435.85       2725.28       131.67 o                         
   2  -1  12       1583.39       1570.37       146.48 o                         
   3  -1  12        256.84        182.57        48.26 o                         
   4  -1  12       4527.45       4269.90       166.05 o                         
   5  -1  12       1526.44       1487.86        90.49 o                         
   6  -1  12        232.25        189.63        70.60 o                         
   7  -1  12        130.01        134.12        68.12 o                         
   8  -1  12        332.90        304.23        80.44 o                         
   9  -1  12        246.03        187.90       125.39 o                         
  -8   0  12        250.33        252.71       104.07 o                         
  -7   0  12        205.84        351.45       103.39 o                         
  -6   0  12        607.49        694.49       103.54 o                         
  -5   0  12         61.37         21.36        77.11 o                         
  -4   0  12       2025.13       2227.89       142.82 o                         
  -3   0  12       1132.26       1124.51        99.90 o                         
  -2   0  12        832.13       1012.10        92.85 o                         
  -1   0  12       1239.07       1162.70        93.82 o                         
   0   0  12      11430.84      11922.54       366.20 o                         
   1   0  12       6971.17       7499.19       518.43 o                         
   2   0  12       3362.72       3262.45       148.16 o                         
   3   0  12       2488.88       2519.79       115.36 o                         
   4   0  12       1245.18       1315.39        89.18 o                         
   5   0  12       4234.82       3780.06       188.81 o                         
   6   0  12        533.39        530.89        86.45 o                         
   7   0  12         84.18         38.30        69.72 o                         
   8   0  12        514.93        643.86       101.14 o                         
   9   0  12         44.79          3.88        74.87 o                         
  -8   1  12        184.91        198.73       105.67 o                         
  -7   1  12        132.71        230.32        97.14 o                         
  -6   1  12         17.33        -60.32        81.40 o                         
  -5   1  12        133.42         91.97        77.21 o                         
  -4   1  12       3766.90       3503.14       182.51 o                         
  -3   1  12       2698.84       2435.90       146.17 o                         
  -2   1  12        388.97        342.87        77.47 o                         
  -1   1  12       1511.84       1310.11        99.94 o                         
   0   1  12       2072.83       2090.18       204.77 o                         
   1   1  12       8371.53       8463.65       618.35 o                         
   2   1  12        498.97        570.59        92.19 o                         
   3   1  12         15.72        -64.39        64.39 o                         
   4   1  12        832.00        790.05       123.81 o                         
   5   1  12        223.67        179.37        72.44 o                         
   6   1  12        866.57        940.71       122.67 o                         
   7   1  12        101.75        132.17        78.18 o                         
   8   1  12       1429.49       1260.03       139.14 o                         
   9   1  12       1361.44       1180.03       180.01 o                         
  -7   2  12       2691.38       2631.67       256.57 o                         
  -6   2  12        639.81        759.93       107.62 o                         
  -5   2  12        121.44        105.76        78.21 o                         
  -4   2  12       2431.66       2026.95       137.30 o                         
  -3   2  12       2551.48       2338.24       144.57 o                         
  -2   2  12         18.56        115.23        67.03 o                         
  -1   2  12        132.23          6.51        62.32 o                         
   0   2  12       1236.66       1251.83       119.47 o                         
   1   2  12        423.49        489.04        88.88 o                         
   2   2  12         42.90         63.37        83.62 o                         
   3   2  12       1212.26       1508.09       130.22 o                         
   4   2  12          2.43        129.13        66.70 o                         
   5   2  12       3018.27       3061.08       176.34 o                         
   6   2  12        855.34        919.18       131.24 o                         
   7   2  12         85.61        118.90        81.90 o                         
   8   2  12        277.13        204.21        91.71 o                         
   9   2  12        596.34        566.27       114.94 o                         
  -7   3  12        687.99        687.42       124.03 o                         
  -6   3  12         83.91        183.36        87.59 o                         
  -5   3  12        212.78        217.71        82.21 o                         
  -4   3  12        725.39        743.18        94.33 o                         
  -3   3  12        244.88        298.89        81.11 o                         
  -2   3  12        541.87        646.96        87.95 o                         
  -1   3  12       1703.93       1609.65       202.00 o                         
   0   3  12        331.62        214.92        74.35 o                         
   1   3  12       3657.12       3387.60       423.56 o                         
   2   3  12       1795.22       1837.50       229.63 o                         
   3   3  12       2490.19       2447.01       305.14 o                         
   4   3  12       2538.40       2739.21       172.47 o                         
   5   3  12       3451.00       3555.67       320.32 o                         
   6   3  12       1485.88       1462.19       161.38 o                         
   7   3  12          6.62          1.59        79.06 o                         
   8   3  12       1048.10       1091.27       128.12 o                         
   9   3  12       2708.38       3389.00       284.81 o                         
  -7   4  12        338.52        341.28       101.11 o                         
  -6   4  12        251.93        349.73        93.06 o                         
  -5   4  12         23.91        -11.48        77.81 o                         
  -4   4  12          0.33        -33.90       109.77 o                         
  -3   4  12         47.92          3.63       107.20 o                         
  -2   4  12       1412.11       1179.73       144.13 o                         
  -1   4  12        392.96        229.24       103.48 o                         
   0   4  12        707.92        843.22       124.25 o                         
   1   4  12       1147.93       1145.13       270.76 o                         
   2   4  12       4462.47       4849.32       365.88 o                         
   3   4  12         30.64         18.39        81.80 o                         
   4   4  12       1298.25       1400.07       269.91 o                         
   5   4  12       1313.25       1352.57       121.83 o                         
   6   4  12        318.32        322.21        90.60 o                         
   7   4  12        324.75        339.14        99.09 o                         
   8   4  12        519.51        471.96       109.98 o                         
   9   4  12         23.43         16.05        98.96 o                         
  -6   5  12       1544.37       1556.72       360.32 o                         
  -5   5  12        387.03        394.34       136.34 o                         
  -4   5  12        406.58        236.47       122.41 o                         
  -3   5  12       1620.95       1438.83       352.68 o                         
  -2   5  12       2464.03       2240.62       190.25 o                         
  -1   5  12         23.76        -51.19        99.60 o                         
   0   5  12       1702.96       1352.32       175.26 o                         
   1   5  12       6040.55       6170.98       449.84 o                         
   2   5  12       2551.13       2832.56       285.23 o                         
   3   5  12        265.49        196.10       127.34 o                         
   4   5  12       2308.20       2461.23       228.57 o                         
   5   5  12        544.61        657.37       131.14 o                         
   6   5  12          3.52        -11.97        83.50 o                         
   7   5  12        348.89        366.62       104.77 o                         
   8   5  12          5.51        -38.71        93.24 o                         
  -5   6  12         95.52        157.26       135.95 o                         
  -4   6  12        854.06        729.40       314.48 o                         
  -3   6  12       1899.27       1717.21       454.12 o                         
  -2   6  12        622.25        642.48       139.65 o                         
  -1   6  12       1201.88       1551.64       226.66 o                         
   0   6  12        637.65        711.30       169.78 o                         
   1   6  12       1121.75       1463.36       158.77 o                         
   2   6  12         45.54         26.32       129.88 o                         
   3   6  12        175.29        -29.71       124.79 o                         
   4   6  12         16.62       -117.15       117.15 o                         
   5   6  12         97.02        126.79       137.69 o                         
   6   6  12       1256.73       1526.10       201.52 o                         
   7   6  12        484.64        471.77       131.99 o                         
   8   6  12          1.25        -98.45        98.45 o                         
  -5   7  12        131.43        348.05       170.63 o                         
  -4   7  12        685.92        855.62       193.55 o                         
  -3   7  12        896.19        798.74       184.21 o                         
  -2   7  12       1676.92       1575.41       239.39 o                         
  -1   7  12         49.91         14.79       108.78 o                         
   0   7  12        170.68         24.24       107.20 o                         
   1   7  12        352.54        261.03       115.22 o                         
   2   7  12        127.70        223.26       145.16 o                         
   3   7  12       1111.35       1298.66       230.90 o                         
   5   7  12        441.49        241.81       455.40 o                         
   6   7  12       1761.88       2895.19       760.54 o                         
   7   7  12        458.18        688.75       195.25 o                         
  -3   8  12          5.53       -114.19       114.19 o                         
  -2   8  12        224.07        179.45       121.95 o                         
  -1   8  12        371.84        350.13       126.17 o                         
   0   8  12          4.82          7.71       111.86 o                         
   1   8  12        521.74        535.77       183.75 o                         
   2   8  12       2469.92       2758.70       325.13 o                         
   3   8  12       2497.38       2984.43       346.36 o                         
   4   8  12          8.89        -65.37       147.71 o                         
   5   8  12       1616.43       2536.14       613.68 o                         
   6   8  12       1927.69       2357.26       246.69 o                         
  -2   9  12        387.63        372.42       140.45 o                         
  -1   9  12        135.25        121.87       123.11 o                         
   0   9  12        130.48        -35.00       113.16 o                         
   1   9  12        131.59        174.04       126.49 o                         
   2   9  12       1159.36       1415.81       247.88 o                         
   3   9  12       1040.89       1375.91       258.92 o                         
   4   9  12          0.85        135.83       181.67 o                         
   5   9  12         14.27       -128.19       191.00 o                         
  -3  -8  13         20.79         16.98       202.89 o                         
  -2  -8  13       4638.80       4996.51       276.72 o                         
  -1  -8  13       1951.29       1964.79       205.74 o                         
   0  -8  13       2726.63       2591.44       241.68 o                         
   1  -8  13         18.69       -113.82       113.82 o                         
   2  -8  13        313.45        307.78       121.88 o                         
   3  -8  13       1054.94        728.13       138.13 o                         
  -4  -7  13       3130.97       3574.00       393.46 o                         
  -3  -7  13        119.18         44.32       109.28 o                         
  -2  -7  13         74.92        -61.95       107.74 o                         
  -1  -7  13        892.49        948.28       137.30 o                         
   0  -7  13          1.20        -93.85       106.82 o                         
   1  -7  13         69.86        -22.54       105.59 o                         
   2  -7  13        111.97         77.02       111.61 o                         
   3  -7  13         46.54         -5.25       111.45 o                         
   4  -7  13        857.86        881.23       243.26 o                         
  -5  -6  13       2321.59       2404.57       409.11 o                         
  -4  -6  13         82.46        -17.78       111.46 o                         
  -3  -6  13          1.33         63.07        78.31 o                         
  -2  -6  13        557.16        569.44       119.69 o                         
  -1  -6  13        400.51        543.94       122.52 o                         
   0  -6  13       1171.55       1436.79       148.34 o                         
   1  -6  13        240.93        355.22       112.21 o                         
   2  -6  13        888.55        926.44       126.42 o                         
   3  -6  13        690.20        863.63       281.41 o                         
   4  -6  13       2884.38       1706.99       372.67 o                         
   5  -6  13       3967.59       3727.23       359.09 o                         
   6  -6  13         71.78       -105.82       152.38 o                         
  -6  -5  13        663.34        349.32       132.33 o                         
  -5  -5  13         86.29        105.51       115.31 o                         
  -4  -5  13         18.90        -42.07        78.96 o                         
  -3  -5  13        309.53        346.00        76.55 o                         
  -2  -5  13        257.28        272.06        68.80 o                         
  -1  -5  13       2123.49       2699.75       183.73 o                         
   0  -5  13       1129.88       1172.97       132.93 o                         
   1  -5  13        783.98       1021.11       157.66 o                         
   2  -5  13         10.02         61.09        98.14 o                         
   3  -5  13        936.38        932.77       161.61 o                         
   4  -5  13       4389.24       4011.84       703.70 o                         
   5  -5  13        548.44        377.77       156.36 o                         
   6  -5  13         19.19       -129.03       160.44 o                         
   7  -5  13       1318.70       1708.69       260.62 o                         
  -7  -4  13         62.02        -19.26       111.55 o                         
  -6  -4  13        163.50        -21.95       218.17 o                         
  -5  -4  13        514.08        380.79        97.04 o                         
  -4  -4  13       1071.78       1045.04       110.01 o                         
  -3  -4  13       4303.81       4460.46       210.37 o                         
  -2  -4  13        472.49        351.46        75.78 o                         
  -1  -4  13        571.49        525.88       120.52 o                         
   0  -4  13       2343.61       2463.20       165.62 o                         
   1  -4  13       2360.40       2689.27       177.94 o                         
   2  -4  13          1.01       -118.06       118.06 o                         
   3  -4  13        428.56        470.79       141.13 o                         
   4  -4  13        746.77       1074.57       306.88 o                         
   5  -4  13        469.19        242.71       140.79 o                         
   6  -4  13          6.20        -25.47       156.20 o                         
   7  -4  13        114.44        231.60       151.53 o                         
  -7  -3  13        769.50        645.52       113.75 o                         
  -6  -3  13         19.40        -48.78        87.28 o                         
  -5  -3  13        824.37        903.45       115.32 o                         
  -4  -3  13       4186.07       4051.48       201.51 o                         
  -3  -3  13        111.26        129.60        74.96 o                         
  -2  -3  13          4.33        -16.26        87.61 o                         
  -1  -3  13        738.40        859.47        73.43 o                         
   0  -3  13       3338.73       3659.96       229.78 o                         
   1  -3  13       1251.79       1187.46       125.23 o                         
   2  -3  13       2607.12       2779.18       233.49 o                         
   3  -3  13       1360.76       1404.27       176.58 o                         
   4  -3  13          5.97        -52.18       124.88 o                         
   5  -3  13        225.17        263.16       151.95 o                         
   6  -3  13        816.25       1006.97       160.20 o                         
   7  -3  13         62.89         97.94       115.18 o                         
   8  -3  13        278.27        220.79       128.04 o                         
  -7  -2  13        842.75        918.64       123.45 o                         
  -6  -2  13        113.07        168.70        88.24 o                         
  -5  -2  13       1866.88       1899.99       141.35 o                         
  -4  -2  13       2596.76       2716.41       160.36 o                         
  -3  -2  13        885.22        872.64        99.96 o                         
  -2  -2  13         10.86         72.60        69.67 o                         
  -1  -2  13         35.90          8.40        60.41 o                         
   0  -2  13        693.86        753.01        66.95 o                         
   1  -2  13        141.34        195.24        47.76 o                         
   2  -2  13          0.97         41.12       113.33 o                         
   3  -2  13         21.12        -75.26       107.83 o                         
   4  -2  13        644.18        443.90       157.05 o                         
   5  -2  13       2900.90       2773.68       224.91 o                         
   6  -2  13        445.14        420.63       127.43 o                         
   7  -2  13          5.26         15.54       104.40 o                         
   8  -2  13        811.70        679.68       147.29 o                         
  -7  -1  13        697.35        706.17       115.41 o                         
  -6  -1  13        332.28        342.79        92.94 o                         
  -5  -1  13       1030.70       1022.34       111.42 o                         
  -4  -1  13       1010.09       1014.10       107.11 o                         
  -3  -1  13          0.08         45.53        72.99 o                         
  -2  -1  13       1955.72       2017.36       130.28 o                         
  -1  -1  13        476.57        446.05        76.66 o                         
   0  -1  13        692.65        668.74        65.03 o                         
   1  -1  13       2262.66       2405.64       126.74 o                         
   2  -1  13        772.88       1074.97        81.07 o                         
   3  -1  13         50.03        124.60        47.77 o                         
   4  -1  13       4006.70       3882.35       226.90 o                         
   5  -1  13       3557.96       3440.19       159.78 o                         
   6  -1  13       3360.13       2933.22       172.43 o                         
   7  -1  13         30.12        -30.47        59.90 o                         
   8  -1  13        873.05        955.88       152.66 o                         
  -7   0  13         78.85        108.11        95.72 o                         
  -6   0  13        119.31         98.79        96.12 o                         
  -5   0  13        138.59         74.08        81.26 o                         
  -4   0  13          0.71         78.65        74.97 o                         
  -3   0  13       1497.76       1580.01       121.28 o                         
  -2   0  13       1202.76       1264.57       137.65 o                         
  -1   0  13         53.85        -29.35        63.93 o                         
   0   0  13       1674.32       1612.13       112.46 o                         
   1   0  13       3026.52       3216.61       320.00 o                         
   2   0  13       2478.84       2628.13       166.51 o                         
   3   0  13        891.30        911.52        71.59 o                         
   4   0  13       1530.66       1800.76       193.38 o                         
   5   0  13       1426.95       1433.13       127.90 o                         
   6   0  13        214.43        174.42        76.11 o                         
   7   0  13        434.68        468.32        88.95 o                         
   8   0  13        402.51        309.59        91.48 o                         
   9   0  13         26.92        -62.66        94.08 o                         
  -7   1  13       1091.43       1081.04       132.02 o                         
  -6   1  13        487.13        567.17       112.27 o                         
  -5   1  13        168.60        242.33        86.64 o                         
  -4   1  13        976.79        965.00       104.37 o                         
  -3   1  13       2546.35       2409.72       150.51 o                         
  -2   1  13       3624.61       3522.53       218.85 o                         
  -1   1  13         45.19         20.21        66.27 o                         
   0   1  13       1839.23       1959.55       192.96 o                         
   1   1  13       9550.00      10456.21      1041.95 o                         
   2   1  13       1181.33       1289.16       236.80 o                         
   3   1  13        795.92       1016.05       194.40 o                         
   4   1  13          5.40        -58.89        58.89 o                         
   5   1  13        329.51        364.92        81.90 o                         
   6   1  13        460.55        295.06        82.17 o                         
   7   1  13        102.54        101.45        78.11 o                         
   8   1  13        114.94         19.98        81.56 o                         
   9   1  13        370.15        242.70        97.96 o                         
  -7   2  13        888.95        879.88       124.47 o                         
  -6   2  13        704.41        855.00       136.12 o                         
  -5   2  13        138.40        165.36        99.89 o                         
  -4   2  13       1417.54       1294.18       145.57 o                         
  -3   2  13       3331.53       3440.38       286.91 o                         
  -2   2  13        902.05        701.33        92.39 o                         
  -1   2  13        177.10        240.04        73.24 o                         
   0   2  13       2591.03       2595.62       265.46 o                         
   1   2  13          3.85         59.74        76.13 o                         
   2   2  13       1371.96       1363.83       130.05 o                         
   3   2  13        559.35        725.46       103.67 o                         
   4   2  13       2839.26       2763.06       158.50 o                         
   5   2  13         63.56         35.88        73.55 o                         
   6   2  13       1319.32       1312.12       157.40 o                         
   7   2  13       1228.58       1242.00       127.16 o                         
   8   2  13        210.20        227.57        94.15 o                         
   9   2  13       1849.47       1539.94       201.83 o                         
  -7   3  13       1430.63       1326.68       174.44 o                         
  -6   3  13        840.52        928.60       121.25 o                         
  -5   3  13          3.07         41.96       109.16 o                         
  -4   3  13       1098.41       1101.81       113.25 o                         
  -3   3  13       2604.22       2284.43       164.52 o                         
  -2   3  13       1401.86       1480.58       138.70 o                         
  -1   3  13          1.12        -40.07        68.59 o                         
   0   3  13        118.85        101.95        74.67 o                         
   1   3  13        400.81        435.32        95.17 o                         
   2   3  13         80.83         90.75       169.36 o                         
   3   3  13        559.45        629.43       124.79 o                         
   4   3  13         48.67        -15.65        84.61 o                         
   5   3  13        416.08        505.18        95.17 o                         
   6   3  13       2156.25       2269.33       278.20 o                         
   7   3  13        281.04        227.40        93.00 o                         
   8   3  13         13.66         79.12        89.05 o                         
   9   3  13       1247.05       1158.86       142.93 o                         
  -6   4  13         27.44        -20.83        83.31 o                         
  -5   4  13          1.90         27.84        81.82 o                         
  -4   4  13        421.52        424.33        89.64 o                         
  -3   4  13         60.48         95.42       110.26 o                         
  -2   4  13        100.18         72.85       109.51 o                         
  -1   4  13       4255.29       3899.08       313.63 o                         
   0   4  13        604.07        541.98       117.04 o                         
   1   4  13        901.34        991.44       171.48 o                         
   2   4  13       7993.67       9040.81       596.70 o                         
   3   4  13        858.33        981.14       191.85 o                         
   4   4  13         65.54        123.48        93.05 o                         
   5   4  13       1680.90       1800.40       141.42 o                         
   6   4  13       3970.73       4079.55       420.92 o                         
   7   4  13       1816.24       1646.15       143.30 o                         
   8   4  13         21.54         29.87        94.10 o                         
  -6   5  13         10.22         63.98        91.86 o                         
  -5   5  13          8.91        103.74       124.54 o                         
  -4   5  13         50.75        185.64       124.39 o                         
  -3   5  13        289.49        298.65       123.75 o                         
  -2   5  13       1667.13       1501.06       264.82 o                         
  -1   5  13        346.70        376.02       121.44 o                         
   0   5  13        359.99        428.00       123.32 o                         
   1   5  13       2281.53       2677.21       292.87 o                         
   2   5  13       1875.43       2134.75       252.13 o                         
   3   5  13        592.59        644.24       162.14 o                         
   4   5  13         50.07         26.56        93.93 o                         
   5   5  13        544.48        641.32       124.32 o                         
   6   5  13          1.70        -20.27        84.19 o                         
   7   5  13        135.47        189.16        97.75 o                         
   8   5  13        454.72        502.86       118.70 o                         
  -5   6  13        390.44        267.43       146.00 o                         
  -4   6  13          6.05         99.17       116.20 o                         
  -3   6  13       1857.54       1970.57       367.54 o                         
  -2   6  13       1524.97       1333.98       355.23 o                         
  -1   6  13         10.81       -126.49       126.49 o                         
   0   6  13          4.12         45.84       128.19 o                         
   1   6  13       4331.22       4376.56       377.77 o                         
   2   6  13       1080.20       1036.43       200.34 o                         
   3   6  13       3340.16       3402.09       329.38 o                         
   4   6  13        323.94        448.99       174.03 o                         
   5   6  13         32.40        222.41       162.14 o                         
   6   6  13          0.35         27.17       137.52 o                         
   7   6  13        450.12        294.12       123.73 o                         
   8   6  13          2.30        -26.47       114.02 o                         
  -4   7  13        210.91        331.92       165.54 o                         
  -3   7  13       1292.79       1250.36       222.41 o                         
  -2   7  13        558.73        652.73       187.61 o                         
  -1   7  13        157.28        122.24       143.47 o                         
   0   7  13       1125.30       1360.04       165.95 o                         
   1   7  13         31.24        -16.20       106.18 o                         
   2   7  13        246.94        436.26       168.08 o                         
   3   7  13       1162.41       1624.64       251.28 o                         
   4   7  13         25.78         14.43       150.26 o                         
   5   7  13         25.04         79.90       185.49 o                         
   6   7  13       1523.63        774.12       508.41 o                         
   7   7  13       1909.05       -352.30       519.45 o                         
  -3   8  13         13.38        102.47       122.06 o                         
  -2   8  13        548.82        727.98       258.49 o                         
  -1   8  13         28.11        -80.76       196.95 o                         
   0   8  13         28.07          3.49       114.43 o                         
   1   8  13         28.44          7.16       116.94 o                         
   2   8  13        347.57        185.06       160.44 o                         
   3   8  13       1540.09       1995.62       283.54 o                         
   4   8  13        119.71        202.89       177.42 o                         
   5   8  13         11.70        521.17       288.59 o                         
  -1   9  13       1353.12       1594.51       198.02 o                         
   0   9  13        375.34        303.21       131.86 o                         
   1   9  13          8.28        -26.49       121.81 o                         
   2   9  13       2461.21       2861.13       592.92 o                         
   3   9  13       2016.82       2221.34       326.83 o                         
   4   9  13       1066.63       1266.49       267.41 o                         
  -1  -8  14       1012.51       1245.53       164.24 o                         
   0  -8  14       1776.76       1712.56       177.61 o                         
   1  -8  14        535.31        638.32       141.54 o                         
  -3  -7  14        882.46        927.77       337.33 o                         
  -2  -7  14        134.55        161.71       147.34 o                         
  -1  -7  14       1232.65       1334.84       155.62 o                         
   0  -7  14        831.17        859.03       142.27 o                         
   1  -7  14        294.38        217.10       124.48 o                         
   2  -7  14         86.60         71.79       115.05 o                         
   3  -7  14        694.80        471.47       145.92 o                         
   4  -7  14         84.57        416.83       184.67 o                         
  -5  -6  14       1065.00       1018.62       269.95 o                         
  -4  -6  14        287.08        374.70       135.84 o                         
  -3  -6  14          8.95        -60.68       142.16 o                         
  -2  -6  14         36.10         47.34       113.81 o                         
  -1  -6  14       1402.01       1527.83       155.86 o                         
   0  -6  14        263.43        215.31       114.89 o                         
   1  -6  14        550.86        505.25       155.10 o                         
   2  -6  14        566.94        585.66       141.04 o                         
   3  -6  14         91.37        -56.87       223.69 o                         
   4  -6  14        516.79        401.52       188.84 o                         
   5  -6  14        863.24        757.45       384.09 o                         
  -6  -5  14        467.70        489.27       162.52 o                         
  -5  -5  14       1608.92       1376.98       131.66 o                         
  -4  -5  14          0.51         65.07       162.34 o                         
  -3  -5  14         68.48         53.00        71.53 o                         
  -2  -5  14       1136.42       1006.59       121.89 o                         
  -1  -5  14         15.01         35.99       110.32 o                         
   0  -5  14        408.50        425.35       119.71 o                         
   1  -5  14       1279.70       1314.49       141.25 o                         
   2  -5  14        992.50        778.11       164.13 o                         
   3  -5  14        263.66        217.86       142.14 o                         
   4  -5  14       1116.82       1326.99       343.77 o                         
   5  -5  14       1167.49        912.38       425.26 o                         
   6  -5  14        116.48          6.79       158.75 o                         
  -6  -4  14        751.76        577.12       113.33 o                         
  -5  -4  14         95.62        151.29        89.70 o                         
  -4  -4  14        319.96        248.18        86.97 o                         
  -3  -4  14       3475.12       3858.53       197.45 o                         
  -2  -4  14        447.19        468.22        82.32 o                         
  -1  -4  14        390.84        391.29       124.35 o                         
   0  -4  14       5084.27       5234.70       360.32 o                         
   1  -4  14       3552.66       4031.79       257.47 o                         
   2  -4  14        160.70         86.43       131.74 o                         
   3  -4  14        194.39        208.47       132.42 o                         
   4  -4  14       3752.67       3383.42       327.68 o                         
   5  -4  14        675.45        864.11       198.65 o                         
   6  -4  14        105.97        -87.44       145.16 o                         
   7  -4  14        898.15       1100.77       170.66 o                         
  -6  -3  14        726.66        526.01       105.04 o                         
  -5  -3  14        236.56        221.72        88.36 o                         
  -4  -3  14        860.38       1042.97       110.73 o                         
  -3  -3  14       3729.42       3865.83       196.18 o                         
  -2  -3  14         13.28        -40.09        66.79 o                         
  -1  -3  14          1.41        -37.32        66.91 o                         
   0  -3  14       2265.23       2384.27       326.34 o                         
   1  -3  14       1599.74       1773.24       150.86 o                         
   2  -3  14        383.69        312.21       138.23 o                         
   3  -3  14        202.94         95.81       124.90 o                         
   4  -3  14         28.81         14.43       133.28 o                         
   5  -3  14         83.72       -128.19       128.19 o                         
   6  -3  14        234.59        326.54       132.35 o                         
   7  -3  14          2.95        -52.55       124.79 o                         
  -7  -2  14       1463.79       1505.60       144.48 o                         
  -6  -2  14        595.61        623.37       108.32 o                         
  -5  -2  14        464.45        477.29        94.86 o                         
  -4  -2  14       4889.47       4944.98       230.04 o                         
  -3  -2  14       1221.34       1209.18       113.60 o                         
  -2  -2  14        475.48        545.51        85.77 o                         
  -1  -2  14       3386.66       3494.69       175.01 o                         
   0  -2  14          4.63        -39.01        45.90 o                         
   1  -2  14       1956.29       2073.85       112.03 o                         
   2  -2  14        709.95        791.17       155.90 o                         
   3  -2  14       1439.92       1414.96       212.23 o                         
   4  -2  14         69.58        -56.03       137.52 o                         
   5  -2  14        862.46        855.16       144.53 o                         
   6  -2  14       2289.62       2114.53       203.98 o                         
   7  -2  14        537.86        634.22       135.34 o                         
   8  -2  14          2.24          3.47       116.74 o                         
  -7  -1  14        666.39        510.63       110.14 o                         
  -6  -1  14        755.38        916.07       117.02 o                         
  -5  -1  14       1014.39       1177.83       120.31 o                         
  -4  -1  14        567.42        453.63        92.69 o                         
  -3  -1  14       1393.19       1386.78       119.08 o                         
  -2  -1  14         17.02          6.31        71.15 o                         
  -1  -1  14        124.90         23.71        69.95 o                         
   0  -1  14        748.05        894.23        91.80 o                         
   1  -1  14        770.80        974.81       102.86 o                         
   2  -1  14       1233.34       1461.08        99.88 o                         
   3  -1  14        102.05        109.82        48.84 o                         
   4  -1  14        117.12         67.29        53.01 o                         
   5  -1  14       2291.37       2396.66       151.40 o                         
   6  -1  14       1286.46       1073.74       106.14 o                         
   7  -1  14        509.00        653.86       143.55 o                         
   8  -1  14       1515.33       1783.06       204.59 o                         
  -7   0  14       1432.43       1480.12       147.67 o                         
  -6   0  14         67.18         16.12        89.64 o                         
  -5   0  14          1.51        153.12        87.26 o                         
  -4   0  14        333.93        320.29        90.51 o                         
  -3   0  14        163.70        241.24        81.32 o                         
  -2   0  14       2773.29       2918.43       165.87 o                         
  -1   0  14          6.88        -57.01        71.06 o                         
   0   0  14          4.05        -65.56        65.56 o                         
   1   0  14       5231.62       5731.88       435.45 o                         
   2   0  14       1486.39       1708.80       377.72 o                         
   3   0  14       1343.00       1505.97       254.21 o                         
   4   0  14       1327.40       1374.46       111.94 o                         
   5   0  14        967.01        923.61        99.81 o                         
   6   0  14       3369.14       3346.12       188.66 o                         
   7   0  14        142.00        205.61        79.97 o                         
   8   0  14          0.41        -23.35        76.80 o                         
  -7   1  14         17.87        248.03       107.40 o                         
  -6   1  14       1126.05       1074.55       123.49 o                         
  -5   1  14         75.47         69.76        84.40 o                         
  -4   1  14        278.45        198.78       106.22 o                         
  -3   1  14       4400.55       4651.09       274.58 o                         
  -2   1  14       1183.79       1054.83       106.05 o                         
  -1   1  14        262.19        269.63        79.80 o                         
   0   1  14       2516.64       2643.30       204.68 o                         
   1   1  14       4379.07       4700.99       601.83 o                         
   2   1  14       3972.23       3849.49       482.99 o                         
   3   1  14        264.62        325.08        87.70 o                         
   4   1  14        442.53        415.46        82.29 o                         
   5   1  14        833.40        952.76       118.94 o                         
   6   1  14        121.48        135.19        81.02 o                         
   7   1  14        339.45        294.20       113.34 o                         
   8   1  14        186.52         25.54        83.02 o                         
  -6   2  14        981.30        977.97       123.71 o                         
  -5   2  14       1102.51       1101.06       122.82 o                         
  -4   2  14       1133.04       1180.99       116.38 o                         
  -3   2  14       1419.17       1239.08       144.59 o                         
  -2   2  14       1154.44       1041.72       105.53 o                         
  -1   2  14        903.50        807.78        99.60 o                         
   0   2  14        174.54        248.30        92.74 o                         
   1   2  14        673.82        724.17       106.48 o                         
   2   2  14         44.32         32.94        78.73 o                         
   3   2  14        154.94        222.39        86.90 o                         
   4   2  14         23.79        -18.79        69.40 o                         
   5   2  14        232.18        290.67        87.32 o                         
   6   2  14        904.76        904.04       113.46 o                         
   7   2  14        160.64         83.30        83.73 o                         
   8   2  14        150.79        136.14        93.01 o                         
  -6   3  14       1384.53       1380.41       210.33 o                         
  -5   3  14          9.08         98.27        84.21 o                         
  -4   3  14       1384.96       1436.44       148.51 o                         
  -3   3  14       2835.88       2507.69       159.92 o                         
  -2   3  14        273.72        367.74        87.98 o                         
  -1   3  14        250.30        331.43        84.67 o                         
   0   3  14        526.39        556.25       109.30 o                         
   1   3  14       1025.74       1199.93       225.34 o                         
   2   3  14        261.42        202.52        88.29 o                         
   3   3  14        476.62        560.47       104.46 o                         
   4   3  14        129.74        149.63        95.47 o                         
   5   3  14        940.83       1041.92       118.36 o                         
   6   3  14       2038.70       2298.69       262.07 o                         
   7   3  14       3880.93       4745.68       368.38 o                         
   8   3  14          0.28         -9.36        89.68 o                         
  -6   4  14        148.85        250.00       104.24 o                         
  -5   4  14          2.71        193.68        94.01 o                         
  -4   4  14        327.12        261.52        91.14 o                         
  -3   4  14        351.64        337.41        88.25 o                         
  -2   4  14         14.79         62.44       120.12 o                         
  -1   4  14         27.36        -54.86        80.25 o                         
   0   4  14         23.80        -48.12        79.67 o                         
   1   4  14        499.89        544.04       141.30 o                         
   2   4  14       1313.95       1491.07       364.14 o                         
   3   4  14        551.40        565.71       111.01 o                         
   4   4  14         14.58        -73.07        90.59 o                         
   5   4  14       1937.98       1993.42       373.21 o                         
   6   4  14       4093.34       5128.27       306.22 o                         
   7   4  14        469.57        479.18       102.99 o                         
   8   4  14          2.08        175.58       101.53 o                         
  -5   5  14         53.55        140.50       155.78 o                         
  -4   5  14        192.76        207.40       126.35 o                         
  -3   5  14        171.46        130.80       120.29 o                         
  -2   5  14       1332.01       1340.52       259.72 o                         
  -1   5  14       1875.70       1704.52       435.87 o                         
   0   5  14        478.41        483.18       210.06 o                         
   1   5  14         17.76        174.03       134.98 o                         
   2   5  14       2920.81       2970.85       296.27 o                         
   3   5  14       1178.62       1516.83       231.75 o                         
   4   5  14         56.61        113.75       141.77 o                         
   5   5  14        767.24        613.21       288.59 o                         
   6   5  14       1066.11       1233.86       176.33 o                         
   7   5  14        160.36        200.42        97.88 o                         
   8   5  14        338.62        408.98       116.19 o                         
  -4   6  14         20.85        -63.50       144.74 o                         
  -3   6  14        345.37        525.06       217.28 o                         
  -2   6  14       1982.30       1712.28       322.59 o                         
  -1   6  14        704.36        745.75       151.75 o                         
   0   6  14         66.85         41.60       133.28 o                         
   1   6  14        567.59        637.45       179.12 o                         
   2   6  14        627.89        623.86       181.67 o                         
   3   6  14       2077.17       2159.37       274.20 o                         
   4   6  14        263.61        431.16       172.33 o                         
   5   6  14        648.36       1105.20       231.75 o                         
   6   6  14         40.03       -126.21       137.80 o                         
   7   6  14        103.05         60.25       103.03 o                         
  -3   7  14        461.54        482.95       172.33 o                         
  -2   7  14        743.63        641.69       187.61 o                         
  -1   7  14       1204.10       1403.08       225.81 o                         
   0   7  14         43.04        -99.03       105.03 o                         
   1   7  14          0.55          0.85       142.62 o                         
   2   7  14        207.28        292.87       158.75 o                         
   3   7  14        775.73        991.44       219.87 o                         
   4   7  14         11.05       -135.83       135.83 o                         
   5   7  14          4.91        -79.80       152.80 o                         
   6   7  14        120.20       -262.46       714.27 o                         
  -2   8  14        285.71        517.95       140.51 o                         
  -1   8  14         11.27        -29.52       111.57 o                         
   0   8  14        175.85        111.27       122.07 o                         
   1   8  14        173.48        333.47       129.31 o                         
   2   8  14         78.98         64.52       168.08 o                         
   3   8  14       1412.85       1776.60       283.54 o                         
   4   8  14        153.77        202.89       179.12 o                         
   5   8  14        138.20         16.13       173.18 o                         
   1   9  14         13.35        -42.20       121.41 o                         
   2   9  14        306.36        437.95       195.25 o                         
  -1  -7  15        277.31        446.29       327.05 o                         
   0  -7  15       1200.85       1434.91       213.98 o                         
   1  -7  15        415.29        557.40       162.39 o                         
   2  -7  15        256.23        173.20       138.84 o                         
  -4  -6  15       1892.10       1929.78       201.48 o                         
  -3  -6  15       1574.55       1787.12       192.95 o                         
  -2  -6  15        275.69        460.40       128.72 o                         
  -1  -6  15        341.39        343.46       126.01 o                         
   0  -6  15        724.82        678.89       135.83 o                         
   1  -6  15        131.37         25.95       121.97 o                         
   2  -6  15        135.61        -17.17       250.85 o                         
   3  -6  15        721.68        729.09       286.04 o                         
   4  -6  15        340.80        308.20       155.27 o                         
  -5  -5  15        263.66        275.30        95.95 o                         
  -4  -5  15        213.87        283.54        92.34 o                         
  -3  -5  15        258.03        111.59       119.52 o                         
  -2  -5  15        200.23        119.93       123.84 o                         
  -1  -5  15        549.35        702.31       171.56 o                         
   0  -5  15        444.78        385.04       119.48 o                         
   1  -5  15       1182.81       1122.88       187.04 o                         
   2  -5  15       2033.64       2307.50       236.65 o                         
   3  -5  15          8.82        -81.62       157.90 o                         
   4  -5  15       1141.27        521.99       378.61 o                         
   5  -5  15       2221.74       2172.96       280.14 o                         
  -5  -4  15        562.58        630.27       106.52 o                         
  -4  -4  15         21.08        -19.46        81.50 o                         
  -3  -4  15        425.64        452.07        90.69 o
[truncated: 48,927 more chars]
