# Supplementary material for: Development of a scalar-based geometric parameterization approach for the crystal structure landscape of dithienylethene-based crystalline solids
Source: IUCrJ. 2023 Sep 26;10(Pt 6):694–9. doi: 10.1107/S2052252523008060 (PMC10619447; doi:10.1107/S2052252523008060)
Supplement: Supplementary file 13 [file m-10-00694-dte-12sup13.hkl]

data_dte-12                                                                     
_shelx_title ' dte-12_a.res in P-1'                                             
_shelx_refln_list_code          4                                               
_shelx_F_calc_maximum      200.73                                               
_exptl_crystal_F_000       731.00                                               
_reflns_d_resolution_high  0.6489                                               
                                                                                
loop_                                                                           
 _space_group_symop_operation_xyz                                               
 'x, y, z'                                                                      
 '-x, -y, -z'                                                                   
                                                                                
_cell_length_a     9.5108                                                       
_cell_length_b    11.4444                                                       
_cell_length_c    16.0164                                                       
_cell_angle_alpha 105.012                                                       
_cell_angle_beta   98.452                                                       
_cell_angle_gamma  99.178                                                       
                                                                                
_shelx_F_squared_multiplier     1.000                                           
                                                                                
loop_                                                                           
 _refln_index_h                                                                 
 _refln_index_k                                                                 
 _refln_index_l                                                                 
 _refln_F_squared_calc                                                          
 _refln_F_squared_meas                                                          
 _refln_F_squared_sigma                                                         
 _refln_observed_status                                                         
   1   0   0        237.87        272.96         2.76 o                         
   2   0   0         43.54         25.85         1.79 o                         
   3   0   0       1451.83       1779.31        17.65 o                         
   4   0   0       1711.69       1750.95        22.68 o                         
   5   0   0        305.04        284.24         6.26 o                         
   6   0   0       1881.25       1861.76        22.15 o                         
   7   0   0       4133.31       3998.34        51.74 o                         
   8   0   0        258.92        238.99        12.60 o                         
   9   0   0        236.08        234.04        13.19 o                         
  10   0   0        259.38        291.55        14.29 o                         
  11   0   0         45.86         43.86        10.97 o                         
  12   0   0          7.80         22.81        12.25 o                         
  13   0   0        246.98        290.90        25.43 o                         
  14   0   0         88.88        126.65        26.88 o                         
 -14   1   0         25.34         28.79        14.57 o                         
 -13   1   0        195.92        196.08        16.01 o                         
 -12   1   0        350.41        355.97        24.77 o                         
 -11   1   0         68.54         72.63        17.30 o                         
 -10   1   0        265.34        251.75        13.22 o                         
  -9   1   0        131.00         99.80         6.08 o                         
  -8   1   0        109.27        114.43         6.75 o                         
  -7   1   0        222.14        267.90         9.79 o                         
  -6   1   0       2643.56       2362.57        27.02 o                         
  -5   1   0         32.43         37.86         3.11 o                         
  -4   1   0       1938.03       2114.87        23.19 o                         
  -3   1   0       4222.53       4871.62        49.17 o                         
  -2   1   0         20.11         89.89         3.31 o                         
  -1   1   0       1089.97       1367.68        11.10 o                         
   0   1   0       2901.27       3580.57        26.39 o                         
   1   1   0        159.43        122.90         1.84 o                         
   2   1   0       2097.59       2309.05        20.04 o                         
   3   1   0      12825.31      14041.99       126.98 o                         
   4   1   0       3044.98       2929.91        28.30 o                         
   5   1   0       5705.66       5795.85        59.45 o                         
   6   1   0        178.38        171.45        13.23 o                         
   7   1   0       1016.98       1041.42        17.69 o                         
   8   1   0        965.27        906.27        20.88 o                         
   9   1   0        337.98        324.86        13.54 o                         
  10   1   0          1.41          6.94         8.39 o                         
  11   1   0        852.58        880.55        44.80 o                         
  12   1   0          7.01         16.39        12.09 o                         
  13   1   0         83.55         88.67        15.44 o                         
 -14   2   0        121.56        136.22        24.26 o                         
 -13   2   0          7.40         26.99        11.78 o                         
 -12   2   0         52.11         60.00        13.90 o                         
 -11   2   0        180.45        183.13        12.68 o                         
 -10   2   0        452.20        420.76        20.28 o                         
  -9   2   0          3.80         14.82         4.74 o                         
  -8   2   0       3535.22       3492.01        45.92 o                         
  -7   2   0          4.52          6.75         3.43 o                         
  -6   2   0        859.92        917.43        12.97 o                         
  -5   2   0        648.93        622.26        19.06 o                         
  -4   2   0      11018.61      11758.09       116.52 o                         
  -3   2   0          5.23          7.29         2.44 o                         
  -2   2   0       3009.17       3654.97        37.07 o                         
  -1   2   0      28002.23      33967.80       282.74 o                         
   0   2   0        750.60        701.41         7.21 o                         
   1   2   0      10482.76      10958.65       122.35 o                         
   2   2   0         28.15         39.91         2.26 o                         
   3   2   0       7535.35       8489.21        81.86 o                         
   4   2   0         53.37         71.45         5.18 o                         
   5   2   0       2976.61       3018.83        29.56 o                         
   6   2   0       1372.55       1339.90        15.12 o                         
   7   2   0        300.30        301.93         7.97 o                         
   8   2   0         79.27        100.35         7.08 o                         
   9   2   0        845.86        805.87        23.24 o                         
  10   2   0        153.53        139.58        12.74 o                         
  11   2   0          2.81         16.11        19.85 o                         
  12   2   0        381.72        376.14        22.74 o                         
  13   2   0        147.37        183.12        17.70 o                         
 -14   3   0         75.88         68.05        30.80 o                         
 -13   3   0        266.95        281.81        23.74 o                         
 -12   3   0        149.83        155.52        21.70 o                         
 -11   3   0         46.81         56.09         9.90 o                         
 -10   3   0         77.41         99.70         8.67 o                         
  -9   3   0        376.10        386.70        10.08 o                         
  -8   3   0       2750.94       2659.22        31.77 o                         
  -7   3   0        882.74        800.51        12.55 o                         
  -6   3   0         92.26         89.66         4.53 o                         
  -5   3   0       1031.43       1214.61        15.43 o                         
  -4   3   0        984.67       1023.40        12.92 o                         
  -3   3   0       1648.23       1630.61        18.27 o                         
  -2   3   0       1339.08       1367.98        13.73 o                         
  -1   3   0       4032.53       4314.00        36.56 o                         
   0   3   0       4450.27       5073.67        46.18 o                         
   1   3   0         37.77         21.02         2.10 o                         
   2   3   0         21.18         32.58         3.85 o                         
   3   3   0       2303.41       2240.88        24.24 o                         
   4   3   0        575.66        620.68         8.29 o                         
   5   3   0         13.58         13.34         2.47 o                         
   6   3   0        242.80        236.03        11.44 o                         
   7   3   0       1238.55       1159.38        18.96 o                         
   8   3   0          5.51          9.87         5.94 o                         
   9   3   0        217.77        218.47        15.89 o                         
  10   3   0        469.91        471.59        22.35 o                         
  11   3   0         38.18         38.02        12.21 o                         
  12   3   0         57.51         70.81        14.29 o                         
  13   3   0          0.80         -0.71        13.68 o                         
 -14   4   0         13.87         -8.62        16.81 o                         
 -13   4   0          3.82         27.41        15.40 o                         
 -12   4   0         33.91         45.67        22.86 o                         
 -11   4   0        279.25        273.21        18.22 o                         
 -10   4   0          6.27          7.28         6.84 o                         
  -9   4   0       1370.83       1315.05        19.44 o                         
  -8   4   0        105.17        111.38         7.99 o                         
  -7   4   0         23.72         21.08         4.02 o                         
  -6   4   0        675.80        648.50        10.57 o                         
  -5   4   0      12032.46      12469.27       124.47 o                         
  -4   4   0       1772.76       1968.29        22.38 o                         
  -3   4   0        919.30       1077.52        13.26 o                         
  -2   4   0       3235.80       3380.76        31.81 o                         
  -1   4   0       1186.38       1344.36        13.82 o                         
   0   4   0        147.05        138.40         3.54 o                         
   1   4   0        607.17        592.40         8.38 o                         
   2   4   0      16284.10      17235.89       169.29 o                         
   3   4   0        929.26        917.90        12.26 o                         
   4   4   0        645.28        565.16         9.20 o                         
   5   4   0        364.55        413.06         8.08 o                         
   6   4   0         58.12         65.16         6.06 o                         
   7   4   0         91.25         90.41         6.97 o                         
   8   4   0       1401.16       1323.92        22.37 o                         
   9   4   0         44.90         47.89         8.03 o                         
  10   4   0         56.94         81.97        18.66 o                         
  11   4   0        212.66        225.73        27.24 o                         
  12   4   0          6.80         41.33        17.00 o                         
  13   4   0          4.66         19.50        15.23 o                         
 -14   5   0         40.92         44.15        34.30 o                         
 -13   5   0        218.39        234.36        36.60 o                         
 -12   5   0          0.08         12.28        15.12 o                         
 -11   5   0       1216.52       1191.46        30.59 o                         
 -10   5   0         71.32         83.53        10.85 o                         
  -9   5   0         28.03         33.09         8.67 o                         
  -8   5   0        406.07        373.67         9.51 o                         
  -7   5   0        216.53        202.60         6.79 o                         
  -6   5   0       1009.67        917.46        13.42 o                         
  -5   5   0       1286.79       1233.54        36.39 o                         
  -4   5   0       5761.21       5752.62        59.38 o                         
  -3   5   0          1.49          7.13         2.35 o                         
  -2   5   0       1046.28       1083.86        13.36 o                         
  -1   5   0       1271.72       1309.69        13.98 o                         
   0   5   0        645.60        659.89         8.43 o                         
   1   5   0        831.60        941.96        13.25 o                         
   2   5   0       7549.44       8010.40        80.79 o                         
   3   5   0          0.26          2.84         3.20 o                         
   4   5   0        133.07        190.48        13.00 o                         
   5   5   0        567.07        563.97        15.56 o                         
   6   5   0       1949.58       1857.31        30.58 o                         
   7   5   0        397.40        372.08        13.00 o                         
   8   5   0         64.31         71.61         8.16 o                         
   9   5   0         26.96         22.87         9.71 o                         
  10   5   0       1095.36       1094.53        28.58 o                         
  11   5   0          2.41          3.67        13.17 o                         
  12   5   0         29.17         56.80        14.96 o                         
 -14   6   0         13.56         41.21        18.24 o                         
 -13   6   0        451.23        403.61        25.50 o                         
 -12   6   0         79.42         86.26        15.44 o                         
 -11   6   0        152.94        148.13        14.63 o                         
 -10   6   0        625.13        667.05        19.18 o                         
  -9   6   0        420.48        425.57        11.09 o                         
  -8   6   0        353.06        291.73        13.73 o                         
  -7   6   0         76.26         72.29         7.79 o                         
  -6   6   0       4452.59       4234.01        46.14 o                         
  -5   6   0       2463.75       2541.34        29.16 o                         
  -4   6   0          7.93          8.06         2.67 o                         
  -3   6   0       2984.09       3346.14        36.02 o                         
  -2   6   0       1934.61       2018.07        22.87 o                         
  -1   6   0        940.69        957.60        12.53 o                         
   0   6   0         47.95         20.66         2.95 o                         
   1   6   0       7431.17       7600.75        78.20 o                         
   2   6   0        359.48        340.51         7.41 o                         
   3   6   0         72.68         99.06         5.04 o                         
   4   6   0         68.92         78.54         5.14 o                         
   5   6   0         14.55         26.48         4.46 o                         
   6   6   0       1460.40       1450.42        23.08 o                         
   7   6   0       1924.62       1895.90        36.42 o                         
   8   6   0          1.07          8.17         7.56 o                         
   9   6   0          5.62         11.42        10.86 o                         
  10   6   0        130.56        145.55        14.99 o                         
  11   6   0        248.41        301.15        23.92 o                         
  12   6   0        248.32        299.57        21.45 o                         
 -14   7   0         90.31         61.99        20.21 o                         
 -13   7   0         23.19         45.04        17.46 o                         
 -12   7   0        197.74        182.53        16.77 o                         
 -11   7   0         63.15         59.55        13.59 o                         
 -10   7   0         11.23         11.34         7.73 o                         
  -9   7   0        322.85        336.05        12.96 o                         
  -8   7   0       1939.68       1874.94        29.18 o                         
  -7   7   0         91.54         72.56         6.23 o                         
  -6   7   0       1262.07       1209.65        16.80 o                         
  -5   7   0        225.74        212.11         6.20 o                         
  -4   7   0         81.78         88.25         4.36 o                         
  -3   7   0        447.59        474.11         8.37 o                         
  -2   7   0       4299.98       4411.94        46.60 o                         
  -1   7   0          8.39         10.12         3.81 o                         
   0   7   0          4.29          3.07         2.97 o                         
   1   7   0       2002.75       1934.57        22.88 o                         
   2   7   0        388.40        377.90         9.58 o                         
   3   7   0        244.17        279.45         8.12 o                         
   4   7   0        369.39        368.64         9.44 o                         
   5   7   0       1046.86       1000.90        18.23 o                         
   6   7   0        106.00         74.98         7.85 o                         
   7   7   0         29.59         27.09         7.80 o                         
   8   7   0         46.82         41.29        10.03 o                         
   9   7   0       1131.16       1145.63        39.42 o                         
  10   7   0          2.38          4.88        12.90 o                         
  11   7   0         78.78         61.35        15.59 o                         
 -13   8   0         12.37         -9.04        25.90 o                         
 -12   8   0        415.55        446.18        34.02 o                         
 -11   8   0        563.90        547.28        23.66 o                         
 -10   8   0        730.32        721.96        18.98 o                         
  -9   8   0         53.52         51.43        10.24 o                         
  -8   8   0         67.60         62.66         7.90 o                         
  -7   8   0       1635.03       1638.70        28.43 o                         
  -6   8   0       1603.98       1588.55        20.81 o                         
  -5   8   0          5.53          7.04         4.66 o                         
  -4   8   0        293.72        346.57         7.81 o                         
  -3   8   0       1912.78       1814.33        22.05 o                         
  -2   8   0       1585.92       1587.25        19.60 o                         
  -1   8   0       1016.11        945.61        13.85 o                         
   0   8   0       1614.12       1611.10        22.31 o                         
   1   8   0        269.34        287.02         7.83 o                         
   2   8   0        498.69        506.42        11.55 o                         
   3   8   0        276.70        222.75        11.18 o                         
   4   8   0        860.18        823.97        18.48 o                         
   5   8   0         53.58         68.74         8.91 o                         
   6   8   0       1386.89       1383.90        30.04 o                         
   7   8   0          4.41         12.94         8.25 o                         
   8   8   0        126.62        148.12        11.40 o                         
   9   8   0          2.75          1.99        11.72 o                         
  10   8   0        175.92        194.93        16.64 o                         
  11   8   0          4.22         36.54        17.30 o                         
 -13   9   0         84.00        125.98        29.16 o                         
 -12   9   0         71.36         75.54        16.47 o                         
 -11   9   0        102.88         76.76        29.53 o                         
 -10   9   0        331.19        345.64        15.01 o                         
  -9   9   0        777.31        790.03        21.96 o                         
  -8   9   0         91.46         85.33         8.95 o                         
  -7   9   0        572.19        545.07        24.99 o                         
  -6   9   0          0.23          5.12         5.77 o                         
  -5   9   0        326.88        318.17         9.47 o                         
  -4   9   0        626.03        592.60        10.72 o                         
  -3   9   0       3129.32       2868.37        40.97 o                         
  -2   9   0         28.10         34.65         4.08 o                         
  -1   9   0          2.97          0.64         3.49 o                         
   0   9   0       1137.50       1092.45        15.58 o                         
   1   9   0       1501.93       1433.54        19.32 o                         
   2   9   0         18.08         13.97         4.68 o                         
   3   9   0        360.91        368.34        10.26 o                         
   4   9   0       1512.15       1473.53        26.61 o                         
   5   9   0        150.54        157.97        11.36 o                         
   6   9   0          3.44          3.71         7.74 o                         
   7   9   0          1.92         -5.32        13.33 o                         
   8   9   0        325.88        313.66        21.26 o                         
   9   9   0          0.41         -0.47        13.42 o                         
  10   9   0         14.24         17.86        14.75 o                         
 -13  10   0         11.43         10.04        17.43 o                         
 -12  10   0         67.49         75.24        16.19 o                         
 -11  10   0        615.90        564.90        24.43 o                         
 -10  10   0        167.33        168.66        12.17 o                         
  -9  10   0         92.34         78.13        15.36 o                         
  -8  10   0       1407.63       1362.45        25.70 o                         
  -7  10   0        858.29        823.72        19.06 o                         
  -6  10   0        198.09        213.21        22.28 o                         
  -5  10   0         45.71         55.98         7.20 o                         
  -4  10   0       2094.85       2005.58        29.46 o                         
  -3  10   0        742.42        716.76        12.27 o                         
  -2  10   0        555.84        518.59        12.09 o                         
  -1  10   0        905.79        867.49        18.66 o                         
   0  10   0        257.93        289.71        10.58 o                         
   1  10   0        168.60        189.80         9.15 o                         
   2  10   0        484.18        449.43        13.36 o                         
   3  10   0          0.93          2.28         6.75 o                         
   4  10   0        570.39        589.43        26.47 o                         
   5  10   0        112.98         86.84        12.85 o                         
   6  10   0        183.00        193.46        14.23 o                         
   7  10   0        114.48        146.88        13.16 o                         
   8  10   0        198.37        194.88        15.71 o                         
   9  10   0         78.98         65.95        18.20 o                         
 -12  11   0          1.96         21.26        18.51 o                         
 -11  11   0         15.16         -0.10        14.90 o                         
 -10  11   0        198.30        186.73        15.01 o                         
  -9  11   0         20.01         19.36        14.24 o                         
  -8  11   0         66.61         56.31        11.40 o                         
  -7  11   0        769.64        728.54        23.27 o                         
  -6  11   0        336.95        326.40        28.64 o                         
  -5  11   0        131.12        107.47        10.25 o                         
  -4  11   0        241.69        230.45        13.20 o                         
  -3  11   0         30.75         20.94         8.02 o                         
  -2  11   0         16.42         29.15         7.61 o                         
  -1  11   0        642.98        575.48        14.16 o                         
   0  11   0       2249.43       2174.81        31.88 o                         
   1  11   0         73.61         97.48         8.50 o                         
   2  11   0        551.39        554.99        15.51 o                         
   3  11   0       1840.09       1814.41        30.95 o                         
   4  11   0        156.63        169.99        16.24 o                         
   5  11   0         21.92         34.64        13.03 o                         
   6  11   0          0.33         17.67        15.30 o                         
   7  11   0        614.58        579.52        22.08 o                         
   8  11   0        154.90        154.00        19.30 o                         
 -12  12   0        632.03        677.61        35.61 o                         
 -11  12   0        166.53        160.41        22.21 o                         
 -10  12   0         76.23         78.44        13.69 o                         
  -9  12   0        443.66        414.20        29.39 o                         
  -8  12   0        384.30        362.49        19.80 o                         
  -7  12   0         53.01         56.93        11.77 o                         
  -6  12   0         22.14         32.49        10.70 o                         
  -5  12   0        529.26        566.10        20.01 o                         
  -4  12   0        708.70        681.26        21.54 o                         
  -3  12   0         64.65         58.87         9.97 o                         
  -2  12   0         17.41          9.27        12.00 o                         
  -1  12   0          8.74         16.85         7.21 o                         
   0  12   0         10.05         20.55         7.37 o                         
   1  12   0        123.85        134.66        12.19 o                         
   2  12   0         11.01         21.06         8.34 o                         
   3  12   0        209.96        234.24        13.51 o                         
   4  12   0          2.64         27.36        15.55 o                         
   5  12   0        255.93        221.61        19.28 o                         
   6  12   0         25.96         35.31        12.89 o                         
   7  12   0         43.44         32.72        13.38 o                         
 -11  13   0        170.49        162.97        22.96 o                         
 -10  13   0        152.19        139.48        16.71 o                         
  -9  13   0          6.33         26.46        19.61 o                         
  -8  13   0        414.26        487.66        22.46 o                         
  -7  13   0         58.93         83.99        13.52 o                         
  -6  13   0        352.33        390.45        19.10 o                         
  -5  13   0        698.86        702.52        22.94 o                         
  -4  13   0        260.36        258.20        15.90 o                         
  -3  13   0        161.77        154.02        17.52 o                         
  -2  13   0          0.29          0.14        10.65 o                         
  -1  13   0       1268.62       1305.63        30.67 o                         
   0  13   0        217.21        223.70        11.94 o                         
   1  13   0         31.74         37.25        10.28 o                         
   2  13   0       1026.92       1019.21        31.95 o                         
   3  13   0        166.53        189.05        21.23 o                         
   4  13   0        241.56        252.08        19.09 o                         
   5  13   0         74.71         62.66        36.86 o                         
   6  13   0        265.73        288.82        18.38 o                         
 -10  14   0         12.80         14.48        18.56 o                         
  -9  14   0        182.28        214.19        18.58 o                         
  -8  14   0         43.88         28.57        14.05 o                         
  -7  14   0         77.04        102.06        15.13 o                         
  -6  14   0        154.05        161.73        24.57 o                         
  -5  14   0       1016.01       1026.42        29.16 o                         
  -4  14   0          1.07          6.77        21.46 o                         
  -3  14   0         23.56         27.58        11.94 o                         
  -2  14   0        165.63        166.82        15.45 o                         
  -1  14   0         61.22         62.53        12.97 o                         
   0  14   0         15.78         39.12        20.22 o                         
   1  14   0         30.99         63.70        13.91 o                         
   2  14   0        195.70        177.37        14.60 o                         
   3  14   0         15.79          5.65        11.93 o                         
   4  14   0        249.99        239.02        21.02 o                         
   5  14   0        123.03        161.44        23.33 o                         
  -9  15   0        159.30        182.85        25.28 o                         
  -8  15   0         40.81         58.35        15.99 o                         
  -7  15   0         54.90         48.16        20.34 o                         
  -6  15   0        224.34        210.08        24.13 o                         
  -5  15   0        561.89        536.79        29.20 o                         
  -4  15   0         53.47         44.45        13.82 o                         
  -3  15   0          5.17         18.95        13.94 o                         
  -2  15   0        808.85        870.90        61.55 o                         
  -1  15   0        123.07         91.37        17.36 o                         
   0  15   0          3.14          5.17        14.19 o                         
   1  15   0        112.71        116.57        19.20 o                         
   2  15   0        380.00        422.62        36.86 o                         
   3  15   0        210.44        178.32        22.86 o                         
   4  15   0        187.77        213.44        21.59 o                         
  -7  16   0         39.46         45.77        17.04 o                         
  -6  16   0        160.79        199.28        20.03 o                         
  -5  16   0         63.40         66.42        15.29 o                         
  -4  16   0          3.91          4.74        14.60 o                         
  -3  16   0          0.98         -7.84        15.17 o                         
  -2  16   0        111.00        124.27        21.85 o                         
  -1  16   0         16.14         18.93        15.62 o                         
   0  16   0        176.14        182.36        39.89 o                         
   1  16   0         14.02        -20.20        36.63 o                         
   2  16   0         33.05         44.08        18.92 o                         
  -3  17   0        161.15        179.02        20.51 o                         
   1 -17   1         14.38         15.05        19.05 o                         
   2 -17   1          1.96         31.54        16.97 o                         
   3 -17   1         64.30         49.38        20.91 o                         
   4 -17   1         59.95         42.82        17.32 o                         
   5 -17   1         50.41        116.18        27.53 o                         
  -2 -16   1        248.47        310.07        90.03 o                         
  -1 -16   1         63.89         71.35        19.13 o                         
   0 -16   1         23.56         32.75        18.34 o                         
   1 -16   1         10.37          6.21        14.20 o                         
   2 -16   1        282.88        256.38        19.09 o                         
   3 -16   1        300.58        328.17        21.74 o                         
   4 -16   1         20.25         12.58        14.69 o                         
   5 -16   1        129.33        101.70        17.02 o                         
   6 -16   1        511.01        559.37        30.03 o                         
   7 -16   1        126.28        103.77        17.45 o                         
  -4 -15   1         10.37         -1.66        13.60 o                         
  -3 -15   1         51.69         71.03        14.01 o                         
  -2 -15   1        104.32         96.83        17.65 o                         
  -1 -15   1          4.68          1.09        22.63 o                         
   0 -15   1         35.44         28.45        14.35 o                         
   1 -15   1          1.03         13.61        13.69 o                         
   2 -15   1        519.94        496.75        23.13 o                         
   3 -15   1          0.91          6.10        13.25 o                         
   4 -15   1         90.65        104.73        15.60 o                         
   5 -15   1         43.69         50.59        14.43 o                         
   6 -15   1        135.06        131.40        19.09 o                         
   7 -15   1         37.48         24.27        24.20 o                         
   8 -15   1        205.56        202.61        24.03 o                         
   9 -15   1         60.10         52.46        20.39 o                         
  -5 -14   1         93.70        108.78        19.13 o                         
  -4 -14   1        229.16        245.85        20.42 o                         
  -3 -14   1        691.71        740.29        24.79 o                         
  -2 -14   1        284.97        290.90        17.33 o                         
  -1 -14   1         81.48         78.53        11.00 o                         
   0 -14   1         11.61         29.63        12.80 o                         
   1 -14   1        668.37        617.63        25.32 o                         
   2 -14   1       1239.35       1280.84        31.83 o                         
   3 -14   1         12.81         18.47        11.85 o                         
   4 -14   1        222.50        238.49        17.09 o                         
   5 -14   1       1169.75       1127.69        39.91 o                         
   6 -14   1        256.59        245.68        23.11 o                         
   7 -14   1         76.24         73.50        14.31 o                         
   8 -14   1        126.77        102.22        17.38 o                         
   9 -14   1        296.48        280.98        19.33 o                         
  10 -14   1         10.59         35.32        20.36 o                         
  -7 -13   1         27.16         47.86        14.40 o                         
  -6 -13   1         47.48         54.82        14.08 o                         
  -5 -13   1          9.08         11.86        15.41 o                         
  -4 -13   1         89.00         87.13        13.07 o                         
  -3 -13   1        104.94        119.01        12.39 o                         
  -2 -13   1         13.24          1.21         9.73 o                         
  -1 -13   1         39.36         42.53        12.32 o                         
   0 -13   1        190.25        197.05        12.39 o                         
   1 -13   1        331.21        301.52        15.09 o                         
   2 -13   1          1.95         -9.17         9.17 o                         
   3 -13   1        227.13        250.41        15.27 o                         
   4 -13   1          0.88         -0.20        13.86 o                         
   5 -13   1        936.93        898.35        25.46 o                         
   6 -13   1         20.99         12.89        11.63 o                         
   7 -13   1        243.29        252.90        18.26 o                         
   8 -13   1        159.93        170.79        15.57 o                         
   9 -13   1        294.48        309.57        19.12 o                         
  10 -13   1          0.40          9.40        16.19 o                         
  11 -13   1          1.40         -8.24        18.60 o                         
  -8 -12   1          1.55          3.95        17.30 o                         
  -7 -12   1        119.48        125.08        14.88 o                         
  -6 -12   1        378.58        357.47        47.09 o                         
  -5 -12   1         34.47         49.63        13.90 o                         
  -4 -12   1        294.68        350.32        24.10 o                         
  -3 -12   1         87.63         95.83        11.21 o                         
  -2 -12   1        424.39        447.76        15.34 o                         
  -1 -12   1        401.03        411.94        16.02 o                         
   0 -12   1        869.63        807.69        17.78 o                         
   1 -12   1       2091.54       1992.08        30.21 o                         
   2 -12   1         14.45          3.34         5.97 o                         
   3 -12   1        216.66        218.47        17.10 o                         
   4 -12   1         23.12         20.27         8.95 o                         
   5 -12   1        395.53        378.54        20.86 o                         
   6 -12   1        524.95        518.59        22.16 o                         
   7 -12   1          4.73          1.95        10.25 o                         
   8 -12   1        897.90        861.46        75.38 o                         
   9 -12   1          4.57         11.69        11.53 o                         
  10 -12   1         21.79         27.26        17.30 o                         
  11 -12   1         19.16         32.97        17.95 o                         
  12 -12   1        167.37        181.07        24.36 o                         
  -9 -11   1          6.47        -10.38        15.67 o                         
  -8 -11   1         16.06         12.66        12.86 o                         
  -7 -11   1        339.89        367.37        18.12 o                         
  -6 -11   1         21.67         19.37        11.39 o                         
  -5 -11   1         55.10         31.06        10.38 o                         
  -4 -11   1         97.05         67.54         9.96 o                         
  -3 -11   1          8.43          6.94         8.36 o                         
  -2 -11   1          1.85          1.08         6.62 o                         
  -1 -11   1        254.44        253.06        10.77 o                         
   0 -11   1        334.36        320.10        11.49 o                         
   1 -11   1        280.25        264.71        10.78 o                         
   2 -11   1        631.21        562.34        15.06 o                         
   3 -11   1        207.66        199.63        10.84 o                         
   4 -11   1        809.59        700.12        26.67 o                         
   5 -11   1         17.35         14.05         8.68 o                         
   6 -11   1         25.10         37.92         9.58 o                         
   7 -11   1         10.79          9.71         9.34 o                         
   8 -11   1        457.89        475.32        43.86 o                         
   9 -11   1         26.54         43.01        11.07 o                         
  10 -11   1        196.02        192.65        20.95 o                         
  11 -11   1        449.83        451.90        48.06 o                         
  12 -11   1        340.28        383.60        28.51 o                         
  -9 -10   1        127.40        129.36        18.07 o                         
  -8 -10   1         14.79          8.48        11.76 o                         
  -7 -10   1        348.95        361.05        17.24 o                         
  -6 -10   1          2.19          1.45         9.13 o                         
  -5 -10   1         96.61        129.34        11.23 o                         
  -4 -10   1        293.11        297.29        23.78 o                         
  -3 -10   1       3259.69       3197.11        52.26 o                         
  -2 -10   1       1320.83       1286.26        26.47 o                         
  -1 -10   1        737.16        790.57        15.99 o                         
   0 -10   1       3713.95       3639.48        63.24 o                         
   1 -10   1        116.31        137.53         7.75 o                         
   2 -10   1         36.91         35.12         6.60 o                         
   3 -10   1          3.10          6.29         4.72 o                         
   4 -10   1       5007.15       4892.59        53.15 o                         
   5 -10   1        534.45        483.51        25.05 o                         
   6 -10   1         35.96         33.48         6.90 o                         
   7 -10   1       1120.38       1041.34        20.99 o                         
   8 -10   1        209.43        194.46        11.45 o                         
   9 -10   1          7.24         10.06         8.50 o                         
  10 -10   1         45.49         50.66        13.57 o                         
  11 -10   1        150.68        145.59        16.81 o                         
  12 -10   1         62.75         50.57        15.25 o                         
  13 -10   1         60.23         48.90        16.69 o                         
 -10  -9   1         37.88         47.81        17.21 o                         
  -9  -9   1        195.62        212.58        20.09 o                         
  -8  -9   1        103.40         97.63        15.04 o                         
  -7  -9   1         17.35          9.44         9.24 o                         
  -6  -9   1        446.82        448.32        14.96 o                         
  -5  -9   1          9.34          3.57         6.87 o                         
  -4  -9   1         16.22         17.97         6.03 o                         
  -3  -9   1          3.18          3.12         4.85 o                         
  -2  -9   1       2158.35       2076.11        25.76 o                         
  -1  -9   1         46.61         44.17         4.56 o                         
   0  -9   1       1353.32       1299.92        22.81 o                         
   1  -9   1          1.19          4.04         8.29 o                         
   2  -9   1        231.52        218.55         6.35 o                         
   3  -9   1        711.33        623.33        10.86 o                         
   4  -9   1        680.93        633.92        11.00 o                         
   5  -9   1        147.59        136.27        10.87 o                         
   6  -9   1        369.32        299.14        17.16 o                         
   7  -9   1       2557.36       2394.99        35.24 o                         
   8  -9   1       1463.68       1420.42        26.47 o                         
   9  -9   1         14.69         12.14         8.24 o                         
  10  -9   1        323.65        307.94        43.01 o                         
  11  -9   1        517.99        593.88        25.33 o                         
  12  -9   1         61.72         39.32        15.46 o                         
  13  -9   1         45.96         73.03        18.79 o                         
 -11  -8   1         26.52         36.47        17.45 o                         
 -10  -8   1        141.11        154.93        16.49 o                         
  -9  -8   1        101.70        101.97        14.02 o                         
  -8  -8   1        467.88        471.79        16.73 o                         
  -7  -8   1        227.58        201.47        11.02 o                         
  -6  -8   1         90.70         87.57         8.24 o                         
  -5  -8   1         26.75         32.94         7.82 o                         
  -4  -8   1       7396.35       7203.35        75.45 o                         
  -3  -8   1        280.17        261.34        10.58 o                         
  -2  -8   1        785.33        831.21        21.87 o                         
  -1  -8   1       1011.15        962.11        13.86 o                         
   0  -8   1       1040.30       1073.99        12.77 o                         
   1  -8   1        114.09        151.18        10.85 o                         
   2  -8   1         73.70         53.75         3.91 o                         
   3  -8   1       8251.56       8400.86       114.03 o                         
   4  -8   1         14.10          8.64         3.48 o                         
   5  -8   1         12.45         17.22         4.58 o                         
   6  -8   1        462.73        412.45        15.44 o                         
   7  -8   1        523.94        521.74        10.99 o                         
   8  -8   1         38.31         36.30         6.81 o                         
   9  -8   1        495.18        500.86        15.48 o                         
  10  -8   1        227.80        261.18        17.32 o                         
  11  -8   1         11.92         16.54        12.91 o                         
  12  -8   1         25.60         40.02        14.65 o                         
  13  -8   1        313.03        355.44        42.69 o                         
 -11  -7   1         11.44         11.65        14.05 o                         
 -10  -7   1        817.21        906.84        37.65 o                         
  -9  -7   1          4.68         19.50         9.12 o                         
  -8  -7   1         54.61         60.13         9.30 o                         
  -7  -7   1        259.27        250.16        11.22 o                         
  -6  -7   1         19.89         27.97         6.66 o                         
  -5  -7   1        919.03        888.07        16.85 o                         
  -4  -7   1       2083.34       2090.26        25.51 o                         
  -3  -7   1       2006.25       1915.95        23.49 o                         
  -2  -7   1         16.79         35.98         4.26 o                         
  -1  -7   1        511.57        481.90         8.73 o                         
   0  -7   1        481.70        501.18         7.29 o                         
   1  -7   1        503.19        436.04         6.68 o                         
   2  -7   1       2106.00       2230.61        25.24 o                         
   3  -7   1       3143.55       3151.10        34.54 o                         
   4  -7   1         17.34         17.61         5.82 o                         
   5  -7   1         10.44         12.59         3.46 o                         
   6  -7   1        542.08        538.51        10.38 o                         
   7  -7   1        774.62        768.36        13.09 o                         
   8  -7   1         28.33         27.26         5.08 o                         
   9  -7   1         12.04         11.88         6.48 o                         
  10  -7   1        455.70        490.82        20.95 o                         
  11  -7   1       1133.51       1149.54        31.12 o                         
  12  -7   1          5.92         14.98        12.12 o                         
  13  -7   1        149.70        158.81        21.34 o                         
  14  -7   1        401.07        376.85        27.68 o                         
 -12  -6   1         12.20         27.94        15.47 o                         
 -11  -6   1         81.36        127.73        19.27 o                         
 -10  -6   1         33.35         37.46        12.39 o                         
  -9  -6   1        276.47        300.06        13.19 o                         
  -8  -6   1        431.98        454.44        18.72 o                         
  -7  -6   1        312.42        316.44        12.18 o                         
  -6  -6   1         91.61         93.54         7.09 o                         
  -5  -6   1       6666.84       6216.00        65.04 o                         
  -4  -6   1         11.20          9.53         3.60 o                         
  -3  -6   1        526.52        501.45         9.27 o                         
  -2  -6   1        463.17        484.93         8.67 o                         
  -1  -6   1       7641.05       7956.12        80.28 o                         
   0  -6   1         65.92         77.46         3.50 o                         
   1  -6   1       1382.21       1394.66        14.87 o                         
   2  -6   1       5169.59       5252.00        54.09 o                         
   3  -6   1        536.53        605.73         9.26 o                         
   4  -6   1         35.20         43.95         3.55 o                         
   5  -6   1       1133.15       1168.88        15.61 o                         
   6  -6   1       1888.73       1830.48        22.90 o                         
   7  -6   1        815.50        724.66        12.61 o                         
   8  -6   1       1012.05        967.33        19.71 o                         
   9  -6   1          1.10          3.98         7.77 o                         
  10  -6   1         61.33         76.76         8.58 o                         
  11  -6   1         89.33         71.25        12.22 o                         
  12  -6   1        665.93        703.62        39.87 o                         
  13  -6   1         36.35         29.66        17.04 o                         
  14  -6   1         76.71         79.29        20.03 o                         
 -12  -5   1          4.50         15.42        14.59 o                         
 -11  -5   1        176.09        222.83        19.41 o                         
 -10  -5   1         15.66          7.30        11.37 o                         
  -9  -5   1        143.49        135.44         9.96 o                         
  -8  -5   1        133.48        128.94         8.88 o                         
  -7  -5   1       1092.54       1066.74        19.42 o                         
  -6  -5   1       1013.25       1010.45        17.52 o                         
  -5  -5   1       1175.81       1147.68        20.80 o                         
  -4  -5   1       1141.43       1007.09        13.87 o                         
  -3  -5   1        402.96        297.10         6.71 o                         
  -2  -5   1        594.70        636.31         9.59 o                         
  -1  -5   1       3220.04       3231.79        31.31 o                         
   0  -5   1       7650.81       8545.90        84.77 o                         
   1  -5   1       1078.77       1149.05        13.74 o                         
   2  -5   1       4770.08       4502.38        46.34 o                         
   3  -5   1       1330.13       1534.09        17.99 o                         
   4  -5   1         14.45         12.59         3.59 o                         
   5  -5   1        489.30        546.64        10.19 o                         
   6  -5   1       4553.65       4410.15        47.65 o                         
   7  -5   1         62.95         53.81         4.83 o                         
   8  -5   1        907.28        827.41        19.95 o                         
   9  -5   1        238.55        253.96         8.91 o                         
  10  -5   1       1518.50       1401.43        35.39 o                         
  11  -5   1         35.55         41.20         9.12 o                         
  12  -5   1        361.33        389.19        24.42 o                         
  13  -5   1        221.38        244.91        23.95 o                         
  14  -5   1         45.68         38.15        24.96 o                         
 -13  -4   1        381.62        370.08        21.92 o                         
 -12  -4   1         14.16         44.33        18.15 o                         
 -11  -4   1          4.12        -13.62        13.62 o                         
 -10  -4   1        506.71        527.54        37.10 o                         
  -9  -4   1        722.50        703.01        21.20 o                         
  -8  -4   1          5.36          2.10         6.33 o                         
  -7  -4   1         30.01         20.56         5.47 o                         
  -6  -4   1       6404.05       5894.43       111.45 o                         
  -5  -4   1       1374.99       1444.70        20.76 o                         
  -4  -4   1        412.23        383.11         6.19 o                         
  -3  -4   1         40.00         88.26         3.99 o                         
  -2  -4   1       3563.97       3365.83        35.22 o                         
  -1  -4   1        190.19        203.61         4.21 o                         
   0  -4   1       2667.78       3046.54        31.16 o                         
   1  -4   1       1217.72       1424.72        14.38 o                         
   2  -4   1       1004.95       1053.30        18.92 o                         
   3  -4   1       1530.55       1695.90        19.26 o                         
   4  -4   1       2162.28       2111.42        23.80 o                         
   5  -4   1       2961.91       3056.74        33.56 o                         
   6  -4   1        398.63        393.17         8.14 o                         
   7  -4   1        318.07        309.60         7.75 o                         
   8  -4   1        712.80        540.70        10.98 o                         
   9  -4   1        184.97        174.82         7.42 o                         
  10  -4   1        921.48        890.46        19.78 o                         
  11  -4   1       1290.34       1351.11        28.77 o                         
  12  -4   1         23.94         18.33        12.73 o                         
  13  -4   1        217.96        190.64        21.79 o                         
  14  -4   1         10.47         -6.81        18.61 o                         
 -13  -3   1          1.48          0.33        14.50 o                         
 -12  -3   1         17.68         20.09        13.17 o                         
 -11  -3   1        438.87        452.61        19.03 o                         
 -10  -3   1        520.39        529.15        19.71 o                         
  -9  -3   1         32.72         22.72         6.94 o                         
  -8  -3   1       1687.67       1632.27        28.20 o                         
  -7  -3   1          0.67          7.89         4.91 o                         
  -6  -3   1         92.15         84.68         5.88 o                         
  -5  -3   1         47.40         54.17         5.72 o                         
  -4  -3   1       1886.20       1923.57        24.91 o                         
  -3  -3   1        758.25        851.37        10.47 o                         
  -2  -3   1      15318.81      16318.56       148.30 o                         
  -1  -3   1      18350.28      20292.56       223.93 o                         
   0  -3   1       2034.49       2317.31        23.60 o                         
   1  -3   1       1306.40       1380.77        15.47 o                         
   2  -3   1       6092.34       6230.83        62.28 o                         
   3  -3   1        562.98        552.51         9.00 o                         
   4  -3   1        944.96       1133.28        14.12 o                         
   5  -3   1       4725.63       4909.59        51.31 o                         
   6  -3   1       1882.56       1946.86        23.23 o                         
   7  -3   1        104.77        106.69         5.10 o                         
   8  -3   1       1159.59       1150.07        18.10 o                         
   9  -3   1       3087.71       2893.72        43.75 o                         
  10  -3   1        125.75        119.59         9.52 o                         
  11  -3   1         24.65         17.48        11.83 o                         
  12  -3   1         29.82         29.47        11.17 o                         
  13  -3   1        586.01        605.97        24.20 o                         
  14  -3   1          2.73         18.85        25.20 o                         
 -13  -2   1          1.56          3.00        13.89 o                         
 -12  -2   1          5.29         12.19        12.06 o                         
 -11  -2   1        130.01        112.97        12.28 o                         
 -10  -2   1        997.09        954.87        26.68 o                         
  -9  -2   1        304.22        274.32        10.69 o                         
  -8  -2   1         36.72         31.12         5.69 o                         
  -7  -2   1       1646.87       1579.94        23.12 o                         
  -6  -2   1         39.85         35.25         4.84 o                         
  -5  -2   1          8.80         11.99         3.63 o                         
  -4  -2   1        341.13        532.68         9.51 o                         
  -3  -2   1       6783.92       7394.71        82.63 o                         
  -2  -2   1       1022.21       1186.79        12.96 o                         
  -1  -2   1        158.50        210.63         3.36 o                         
   0  -2   1       1279.80       1637.66        15.51 o                         
   1  -2   1       3387.21       3870.84        32.61 o                         
   2  -2   1       1588.62       2012.10        19.25 o                         
   3  -2   1      21107.94      22637.66       226.03 o                         
   4  -2   1       2288.75       2658.74        30.22 o                         
   5  -2   1        474.77        453.14         7.83 o                         
   6  -2   1         73.92         58.68         3.74 o                         
   7  -2   1        672.38        594.91        10.32 o                         
   8  -2   1         13.69         10.54         3.96 o                         
   9  -2   1        466.00        461.11        25.12 o                         
  10  -2   1        989.47        975.76        23.48 o                         
  11  -2   1          3.16         -4.35         9.08 o                         
  12  -2   1         79.05         62.09        12.05 o                         
  13  -2   1         41.63         46.68        17.15 o                         
  14  -2   1        267.94        322.43        28.23 o                         
 -14  -1   1          5.86        -17.62        23.80 o                         
 -13  -1   1          2.17         16.54        13.49 o                         
 -12  -1   1        732.82        786.67        25.28 o                         
 -11  -1   1        102.88         80.65        11.05 o                         
 -10  -1   1          3.34         16.73         9.14 o                         
  -9  -1   1        315.90        294.32        10.53 o                         
  -8  -1   1        390.82        353.14        10.27 o                         
  -7  -1   1        315.33        409.69         9.24 o                         
  -6  -1   1        923.50        887.81        13.99 o                         
  -5  -1   1       1216.64       1027.15        11.79 o                         
  -4  -1   1       2063.98       2153.47        21.20 o                         
  -3  -1   1       6860.81       7267.02        65.73 o                         
  -2  -1   1        349.60        499.27         7.42 o                         
  -1  -1   1       4781.30       5132.82        40.20 o                         
   0  -1   1       3602.44       4428.11        34.78 o                         
   1  -1   1      10212.23      11888.15        93.94 o                         
   2  -1   1         35.68         17.07         1.44 o                         
   3  -1   1       1748.58       1788.74        17.65 o                         
   4  -1   1       2374.64       2373.78        25.80 o                         
   5  -1   1       2845.34       3214.57        34.59 o                         
   6  -1   1        305.08        300.19         6.73 o                         
   7  -1   1        298.27        331.54         7.79 o                         
   8  -1   1       4314.01       4204.07        46.30 o                         
   9  -1   1        125.72        120.82         8.52 o                         
  10  -1   1         24.32          9.38         8.49 o                         
  11  -1   1         42.29         39.60        25.90 o                         
  12  -1   1        189.94        182.05        15.15 o                         
  13  -1   1         93.19        152.10        15.77 o                         
  14  -1   1         21.24         17.08        14.29 o                         
 -14   0   1         85.70         71.32        15.75 o                         
 -13   0   1         19.27         33.90        13.55 o                         
 -12   0   1         17.90         17.37        11.86 o                         
 -11   0   1       1324.96       1263.61        28.30 o                         
 -10   0   1         40.28         31.17         8.24 o                         
  -9   0   1        180.95        193.06         8.49 o                         
  -8   0   1        372.10        305.92         9.81 o                         
  -7   0   1        977.08        935.44        13.79 o                         
  -6   0   1          3.43          0.22         3.02 o                         
  -5   0   1       1547.85       1611.57        18.99 o                         
  -4   0   1      11066.95      12214.05       121.74 o                         
  -3   0   1        225.67        244.02         4.41 o                         
  -2   0   1       3099.00       4194.71        41.67 o                         
  -1   0   1       4677.74       5877.53        49.72 o                         
   0   0   1        752.48       1344.13        21.12 o                         
   1   0   1       2026.90       2585.10        19.33 o                         
   2   0   1      16122.15      18919.27       185.74 o                         
   3   0   1       1855.26       2114.39        29.73 o                         
   4   0   1         36.51         45.29         4.30 o                         
   5   0   1       1500.96       1590.08        18.92 o                         
   6   0   1        624.50        537.85         9.25 o                         
   7   0   1          3.94          8.32         3.53 o                         
   8   0   1        267.69        283.59         8.02 o                         
   9   0   1        230.05        249.79        12.30 o                         
  10   0   1        207.63        207.16        12.64 o                         
  11   0   1        143.26        145.77        14.01 o                         
  12   0   1        460.78        470.26        44.09 o                         
  13   0   1        337.68        379.94        21.18 o                         
  14   0   1        133.37        121.51        16.88 o                         
 -14   1   1          2.35        -17.20        17.20 o                         
 -13   1   1        261.89        273.81        28.48 o                         
 -12   1   1        141.43        130.06        13.54 o                         
 -11   1   1        183.49        194.88        13.54 o                         
 -10   1   1        135.23        120.94         9.77 o                         
  -9   1   1       1949.03       1854.69        24.23 o                         
  -8   1   1        339.72        352.10        11.86 o                         
  -7   1   1        945.63        920.97        13.76 o                         
  -6   1   1         22.18         10.68         3.07 o                         
  -5   1   1         92.40        127.32         4.47 o                         
  -4   1   1       2016.46       2078.42        22.85 o                         
  -3   1   1       6812.07       7281.19        72.44 o                         
  -2   1   1       1170.49       1162.68        10.81 o                         
  -1   1   1       1864.24       2163.19        18.70 o                         
   0   1   1       9356.94      10900.72        76.75 o                         
   1   1   1       2522.88       2432.05        19.64 o                         
   2   1   1       2485.27       2704.15        23.49 o                         
   3   1   1       1394.29       1251.64        19.82 o                         
   4   1   1       4606.09       4506.03        46.45 o                         
   5   1   1         37.69         29.39         3.26 o                         
   6   1   1        126.69        128.25         5.25 o                         
   7   1   1       4540.71       4596.79        49.26 o                         
   8   1   1          4.60         10.73         4.07 o                         
   9   1   1         51.62         49.07         8.58 o                         
  10   1   1          0.52         -8.30         8.30 o                         
  11   1   1        292.34        286.74        18.74 o                         
  12   1   1          0.39         14.45        12.80 o                         
  13   1   1         24.30         24.33        18.09 o                         
 -14   2   1          1.53          9.64        18.13 o                         
 -13   2   1         12.41         16.43        11.90 o                         
 -12   2   1       1214.81       1125.30        27.93 o                         
 -11   2   1        200.50        173.35        17.03 o                         
 -10   2   1         52.70         48.07         8.08 o                         
  -9   2   1        123.38         88.98         8.80 o                         
  -8   2   1       4716.34       4674.13        50.97 o                         
  -7   2   1        441.38        467.40         9.35 o                         
  -6   2   1        640.29        570.76         9.64 o                         
  -5   2   1       3831.60       4089.58        43.06 o                         
  -4   2   1         28.21         30.47         2.64 o                         
  -3   2   1        906.42        923.82         9.98 o                         
  -2   2   1       2204.07       2658.34        24.80 o                         
  -1   2   1       5189.43       5646.38        47.26 o                         
   0   2   1      14522.80      17268.94       144.67 o                         
   1   2   1        267.00        410.07         5.56 o                         
   2   2   1          1.83          4.60         1.97 o                         
   3   2   1         79.31         88.91         4.83 o                         
   4   2   1         23.80         33.36         3.06 o                         
   5   2   1       3663.98       3493.20        37.46 o                         
   6   2   1         53.30         49.44         4.07 o                         
   7   2   1        525.44        500.60         9.78 o                         
   8   2   1        199.61        179.75        10.61 o                         
   9   2   1        215.49        225.12        12.66 o                         
  10   2   1        136.83        111.70        12.43 o                         
  11   2   1        472.54        451.80        23.16 o                         
  12   2   1         27.82         39.35        14.70 o                         
  13   2   1         90.77         73.30        16.34 o                         
 -14   3   1        472.07        470.04        38.96 o                         
 -13   3   1         99.10        102.02        18.36 o                         
 -12   3   1         15.73         16.16         9.72 o                         
 -11   3   1          1.47          5.23         8.68 o                         
 -10   3   1        357.92        384.80        15.55 o                         
  -9   3   1        628.87        578.08        13.86 o                         
  -8   3   1        680.73        661.07        13.85 o                         
  -7   3   1         19.67          9.77         4.50 o                         
  -6   3   1         16.08         18.69         4.14 o                         
  -5   3   1       2757.78       2938.44        32.16 o                         
  -4   3   1       5481.10       5904.11        60.21 o                         
  -3   3   1        487.27        492.69         6.24 o                         
  -2   3   1          1.19          4.10         1.18 o                         
  -1   3   1       8566.78       8954.01        80.86 o                         
   0   3   1        602.33        676.93         7.96 o                         
   1   3   1       2697.07       2975.20        30.87 o                         
   2   3   1        112.55        122.00         5.53 o                         
   3   3   1       8856.65       8926.66        89.21 o                         
   4   3   1       2137.52       2208.32        24.86 o                         
   5   3   1        896.19        880.08        13.55 o                         
   6   3   1       2805.35       2720.55        30.95 o                         
   7   3   1        144.53        150.15         7.63 o                         
   8   3   1          9.79         16.37         5.69 o                         
   9   3   1        310.29        278.07        14.11 o                         
  10   3   1        604.64        586.55        28.80 o                         
  11   3   1          1.32         -1.37        13.09 o                         
  12   3   1          3.30         -1.61        12.28 o                         
  13   3   1         35.58         34.79        15.48 o                         
 -14   4   1          4.66        -15.37        23.56 o                         
 -13   4   1        400.64        389.11        26.00 o                         
 -12   4   1        107.67         93.72        36.63 o                         
 -11   4   1          2.02          5.31         7.91 o                         
 -10   4   1        403.51        376.86        10.88 o                         
  -9   4   1       1153.29       1126.95        17.50 o                         
  -8   4   1        170.55        175.28         6.98 o                         
  -7   4   1        311.27        323.17         7.95 o                         
  -6   4   1         70.92         94.66         4.61 o                         
  -5   4   1       1382.44       1393.45        17.30 o                         
  -4   4   1         36.52         21.28         2.21 o                         
  -3   4   1       3448.57       3503.19        36.67 o                         
  -2   4   1        186.66        326.24         4.75 o                         
  -1   4   1        484.41        619.40         8.41 o                         
   0   4   1       6327.32       6609.37        75.63 o                         
   1   4   1         12.74         39.39         2.91 o                         
   2   4   1        759.16        710.68        11.74 o                         
   3   4   1       1425.35       1386.53        16.98 o                         
   4   4   1        876.14        694.66        11.86 o                         
   5   4   1          3.41          5.43         3.58 o                         
   6   4   1        866.65        862.02        13.27 o                         
   7   4   1         14.36         20.50         5.84 o                         
   8   4   1        407.46        371.47        12.44 o                         
   9   4   1          3.27         -5.82        10.28 o                         
  10   4   1        574.13        609.71        25.93 o                         
  11   4   1         27.92         22.51        16.14 o                         
  12   4   1          3.90          8.77        13.74 o                         
 -14   5   1         35.75         12.85        22.86 o                         
 -13   5   1         32.46         77.82        23.33 o                         
 -12   5   1         53.35         45.39        23.80 o                         
 -11   5   1        438.90        487.62        24.84 o                         
 -10   5   1        411.08        377.80        13.68 o                         
  -9   5   1        986.50        955.15        16.10 o                         
  -8   5   1         31.72         35.72         4.82 o                         
  -7   5   1         76.09         69.91         5.00 o                         
  -6   5   1        165.55        142.89         5.94 o                         
  -5   5   1       4990.36       4880.63        83.88 o                         
  -4   5   1         55.83         40.93         2.76 o                         
  -3   5   1          4.16          8.46         1.95 o                         
  -2   5   1       7697.47       8006.14        80.33 o                         
  -1   5   1       5058.65       5131.67        52.54 o                         
   0   5   1       1155.62       1294.39        15.54 o                         
   1   5   1        266.39        229.46         5.76 o                         
   2   5   1      11272.33      11863.92       118.13 o                         
   3   5   1        199.81        279.11         8.06 o                         
   4   5   1        289.51        238.78         7.79 o                         
   5   5   1        809.74        814.26        12.74 o                         
   6   5   1        587.70        567.30        13.16 o                         
   7   5   1         86.21         90.41         7.22 o                         
   8   5   1        663.94        650.58        19.55 o                         
   9   5   1       1074.36       1083.67        26.93 o                         
  10   5   1         87.53        108.93        13.85 o                         
  11   5   1         81.39         96.33        15.44 o                         
  12   5   1        534.15        598.20        25.67 o                         
 -14   6   1        137.40        100.85        20.63 o                         
 -13   6   1        231.16        237.11        21.54 o                         
 -12   6   1          1.38          4.63        13.22 o                         
 -11   6   1        356.76        336.96        31.48 o                         
 -10   6   1        568.56        554.30        27.14 o                         
  -9   6   1        396.02        399.33        12.92 o                         
  -8   6   1         55.60         46.55         5.02 o                         
  -7   6   1        119.54        108.98         6.19 o                         
  -6   6   1       1243.79       1268.84        17.08 o                         
  -5   6   1         73.64         87.38         6.43 o                         
  -4   6   1       1719.66       1479.83        18.84 o                         
  -3   6   1          6.28          2.40         2.19 o                         
  -2   6   1       4282.85       4647.13        48.44 o                         
  -1   6   1        332.91        343.14         6.75 o                         
   0   6   1       2366.95       2276.51        25.59 o                         
   1   6   1        978.14       1111.39        14.58 o                         
   2   6   1       5545.91       5599.20        58.33 o                         
   3   6   1        303.91        282.53        11.26 o                         
   4   6   1        109.60         93.41         5.78 o                         
   5   6   1       1692.84       1599.76        21.06 o                         
   6   6   1        549.10        517.28        13.66 o                         
   7   6   1         26.30         17.68         6.82 o                         
   8   6   1        188.84        175.89        10.54 o                         
   9   6   1       1056.28       1088.27        27.55 o                         
  10   6   1        166.14        189.19        19.62 o                         
  11   6   1          2.23          7.40        13.77 o                         
  12   6   1        146.20        109.85        17.60 o                         
 -14   7   1         20.99         43.74        18.94 o                         
 -13   7   1        209.87        201.47        21.62 o                         
 -12   7   1        355.42        328.61        20.02 o                         
 -11   7   1         27.87         18.06        11.82 o                         
 -10   7   1        508.98        472.73        15.95 o                         
  -9   7   1         14.12         51.95         7.75 o                         
  -8   7   1        182.67        180.22        15.39 o                         
  -7   7   1        144.98        140.54        12.05 o                         
  -6   7   1       6078.86       5749.44        61.15 o                         
  -5   7   1         76.94        100.06         4.51 o                         
  -4   7   1        157.12        187.48         7.22 o                         
  -3   7   1       2752.87       2773.23        30.89 o                         
  -2   7   1       3512.20       3407.44        37.05 o                         
  -1   7   1          0.52          1.79         2.91 o                         
   0   7   1        103.60        115.58         4.98 o                         
   1   7   1       2438.00       2322.06        30.05 o                         
   2   7   1        415.36        470.48        10.56 o                         
   3   7   1        158.96        130.75         6.30 o                         
   4   7   1        591.17        576.65        11.67 o                         
   5   7   1        791.17        874.63        17.23 o                         
   6   7   1        157.60        181.79         9.79 o                         
   7   7   1        436.36        455.20        15.29 o                         
   8   7   1        163.10        184.08        11.46 o                         
   9   7   1         71.63         83.56        13.13 o                         
  10   7   1         83.92         66.57        14.19 o                         
  11   7   1        494.74        601.50        26.17 o                         
 -13   8   1         36.99         53.57        18.58 o                         
 -12   8   1          4.94         15.57        13.16 o                         
 -11   8   1        152.57        155.80        15.74 o                         
 -10   8   1        137.93        141.85        10.96 o                         
  -9   8   1        135.01        129.82        10.04 o                         
  -8   8   1        510.80        486.77        14.47 o                         
  -7   8   1         40.34         53.27         6.88 o                         
  -6   8   1        247.98        251.88        11.58 o                         
  -5   8   1         71.50         58.10         4.50 o                         
  -4   8   1          6.55          8.16         3.48 o                         
  -3   8   1       1640.53       1741.90        21.49 o                         
  -2   8   1       2440.85       2429.39        28.12 o                         
  -1   8   1       1718.16       1664.33        20.65 o                         
   0   8   1        610.63        618.49        10.81 o                         
   1   8   1       3305.62       3455.96        38.37 o                         
   2   8   1       2231.09       2134.42        31.57 o                         
   3   8   1        485.00        410.43        10.25 o                         
   4   8   1          1.20          3.99         5.17 o                         
   5   8   1       1176.40       1080.29        19.81 o                         
   6   8   1        110.71        118.81         9.57 o                         
   7   8   1        204.87        191.63        13.44 o                         
   8   8   1        820.38        820.43        21.77 o                         
   9   8   1         37.22         43.19        13.55 o                         
  10   8   1         33.52         63.24        15.07 o                         
 -13   9   1        216.01        279.55        54.83 o                         
 -12   9   1          2.64         13.22        14.89 o                         
 -11   9   1        580.56        610.83        31.37 o                         
 -10   9   1        818.85        834.89        24.38 o                         
  -9   9   1         41.90         22.88         8.55 o                         
  -8   9   1          3.54         13.59         7.50 o                         
  -7   9   1       1093.22       1071.54        20.69 o                         
  -6   9   1        126.11        135.96         8.74 o                         
  -5   9   1        207.60        208.70         9.64 o                         
  -4   9   1        852.46        797.35        16.57 o                         
  -3   9   1       4504.14       4247.87        46.39 o                         
  -2   9   1        265.44        217.84         8.45 o                         
  -1   9   1         31.44         38.08         4.49 o                         
   0   9   1       1383.86       1328.90        18.36 o                         
   1   9   1        699.18        685.81        12.61 o                         
   2   9   1        104.58         93.46         6.45 o                         
   3   9   1        279.98        287.64         9.61 o                         
   4   9   1       1093.99        981.53        21.36 o                         
   5   9   1        121.50        130.88        14.35 o                         
   6   9   1        272.78        293.03        13.08 o                         
   7   9   1          9.69         12.48        11.05 o                         
   8   9   1          7.23         17.64        14.00 o                         
   9   9   1         49.31         50.37        16.74 o                         
  10   9   1        321.54        369.57        39.19 o                         
 -13  10   1         68.98         68.30        18.05 o                         
 -12  10   1          1.20         -0.30        17.12 o                         
 -11  10   1         68.53         82.22        17.07 o                         
 -10  10   1         88.83        115.59        13.74 o                         
  -9  10   1        800.98        792.45        20.08 o                         
  -8  10   1         50.99         52.49         9.06 o                         
  -7  10   1        178.81        198.31        20.94 o                         
  -6  10   1          1.04          6.25         6.92 o                         
  -5  10   1        854.82        827.54        17.77 o                         
  -4  10   1        291.87        274.31        17.37 o                         
  -3  10   1        547.63        533.49        17.71 o                         
  -2  10   1        580.10        513.18        10.60 o                         
  -1  10   1        109.06        105.38         6.97 o                         
   0  10   1       1158.61       1060.14        19.08 o                         
   1  10   1        169.57        209.43         9.65 o                         
   2  10   1         31.87         17.48         6.64 o                         
   3  10   1         38.02         26.89         9.63 o                         
   4  10   1       1818.30       1759.00        34.23 o                         
   5  10   1         42.82         59.03        12.87 o                         
   6  10   1         10.31         18.91        10.14 o                         
   7  10   1        585.42        522.48        28.36 o                         
   8  10   1        435.92        467.26        25.82 o                         
   9  10   1          2.40         -0.29        15.61 o                         
 -12  11   1         11.81         11.75        20.76 o                         
 -11  11   1        808.07        856.60        36.10 o                         
 -10  11   1        155.10        144.53        14.35 o                         
  -9  11   1          4.02         -7.61        10.69 o                         
  -8  11   1       1499.54       1477.56        38.70 o                         
  -7  11   1        881.59        839.08        23.33 o                         
  -6  11   1         85.33         59.83        10.43 o                         
  -5  11   1        333.37        350.47        16.02 o                         
  -4  11   1       2304.96       2173.96        75.61 o                         
  -3  11   1        530.39        494.92        17.67 o                         
  -2  11   1         67.84         70.66         8.96 o                         
  -1  11   1        133.80        130.22        12.88 o                         
   0  11   1        216.95        219.06        10.21 o                         
   1  11   1          1.76         -4.35         6.53 o                         
   2  11   1        123.71        134.39        13.00 o                         
   3  11   1         51.76         32.09         8.96 o                         
   4  11   1        246.72        249.27        14.18 o                         
   5  11   1         65.46         78.56        14.35 o                         
   6  11   1          5.86         24.02        12.27 o                         
   7  11   1         34.15         46.59        13.01 o                         
   8  11   1         45.56         63.45        17.07 o                         
 -12  12   1          8.86         -4.67        33.60 o                         
 -11  12   1         37.06         34.34        28.46 o                         
 -10  12   1        225.51        240.64        16.91 o                         
  -9  12   1          0.20        -11.79        11.79 o                         
  -8  12   1        119.62        116.47        13.71 o                         
  -7  12   1        774.38        764.80        23.43 o                         
  -6  12   1        444.71        442.98        18.52 o                         
  -5  12   1         26.84         13.69         9.31 o                         
  -4  12   1        740.32        682.38        29.94 o                         
  -3  12   1          4.66         11.67        11.22 o                         
  -2  12   1        146.26        165.57        12.81 o                         
  -1  12   1        167.53        148.37         9.90 o                         
   0  12   1       2025.68       1997.05        41.50 o                         
   1  12   1          3.48         14.96         7.98 o                         
   2  12   1         61.74         66.27         9.25 o                         
   3  12   1        399.29        425.80        28.96 o                         
   4  12   1        170.94        202.13        14.45 o                         
   5  12   1         17.72         21.77        14.68 o                         
   6  12   1         25.29          9.85        12.52 o                         
   7  12   1        349.54        372.84        20.79 o                         
 -11  13   1         19.92         13.61        19.11 o                         
 -10  13   1          4.26         12.52        13.51 o                         
  -9  13   1        509.75        519.18        52.55 o                         
  -8  13   1        514.39        518.03        27.42 o                         
  -7  13   1        381.99        390.23        25.12 o                         
  -6  13   1         31.64         25.66        11.98 o                         
  -5  13   1        690.47        663.95        23.55 o                         
  -4  13   1        273.76        274.94        16.86 o                         
  -3  13   1         25.85         30.78        11.26 o                         
  -2  13   1         13.27         10.92        10.58 o                         
  -1  13   1        427.50        382.26        17.70 o                         
   0  13   1        581.28        557.21        21.85 o                         
   1  13   1         11.65         11.30         9.02 o                         
   2  13   1          0.09         -2.86        10.33 o                         
   3  13   1         67.60         53.27        11.97 o                         
   4  13   1        287.47        250.73        15.98 o                         
   5  13   1         98.78         92.84        15.28 o                         
   6  13   1        135.84        157.99        20.63 o                         
 -10  14   1        114.25        108.11        16.53 o                         
  -9  14   1          5.83        -15.98        16.91 o                         
  -8  14   1        292.46        322.96        27.74 o                         
  -7  14   1        218.84        251.36        18.64 o                         
  -6  14   1         50.32         49.29        13.38 o                         
  -5  14   1        186.61        192.14        16.40 o                         
  -4  14   1        116.08         75.64        13.30 o                         
  -3  14   1         31.58         61.92        13.57 o                         
  -2  14   1          1.35          9.22        11.85 o                         
  -1  14   1        744.69        747.49        25.06 o                         
   0  14   1          4.36         11.41        12.79 o                         
   1  14   1         39.19         56.86        13.15 o                         
   2  14   1         68.13         71.63        17.12 o                         
   3  14   1         81.79         92.63        13.64 o                         
   4  14   1         17.66         18.41        12.46 o                         
   5  14   1          1.30         21.40        25.42 o                         
  -9  15   1        257.50        268.66        20.76 o                         
  -8  15   1        613.60        596.46        26.32 o                         
  -7  15   1        116.94        118.93        17.25 o                         
  -6  15   1        469.08        426.30        25.32 o                         
  -5  15   1        428.48        419.45        41.99 o                         
  -4  15   1          7.88         -5.69        13.46 o                         
  -3  15   1         67.88         91.78        15.38 o                         
  -2  15   1         53.72         46.44        14.63 o                         
  -1  15   1        276.16        302.99        19.42 o                         
   0  15   1         74.81        115.45        15.64 o                         
   1  15   1         16.22         26.77        17.26 o                         
   2  15   1         19.67         29.81        17.12 o                         
   3  15   1          2.51         32.68        36.16 o                         
  -7  16   1          3.63         18.92        28.46 o                         
  -6  16   1         35.63         12.58        15.04 o                         
  -5  16   1        340.03        335.88        22.22 o                         
  -4  16   1         60.78         53.62        18.58 o                         
  -3  16   1         11.05         16.84        15.54 o                         
  -2  16   1        490.91        562.50        25.68 o                         
  -1  16   1          9.04          1.47        14.85 o                         
   0  16   1         11.21        -13.06        17.80 o                         
   1  16   1         18.12          8.71        18.13 o                         
   0 -17   2          2.59         13.68        19.13 o                         
   1 -17   2         97.37        109.57        21.26 o                         
   2 -17   2         90.52         61.17        17.44 o                         
   3 -17   2        285.60        325.69        23.26 o                         
   4 -17   2         30.99         36.99        30.32 o                         
   5 -17   2          4.72         -2.23        15.45 o                         
  -2 -16   2          8.16         20.25        17.73 o                         
  -1 -16   2        272.75        326.50        43.16 o                         
   0 -16   2        130.94        151.55        24.50 o                         
   1 -16   2          2.12         -6.94        14.52 o                         
   2 -16   2         28.97         47.41        14.93 o                         
   3 -16   2        333.63        346.32        32.74 o                         
   4 -16   2         51.85         42.74        15.20 o                         
   5 -16   2         27.15         -2.40        18.24 o                         
   6 -16   2        242.32        254.91        20.27 o                         
   7 -16   2          1.92          5.41        15.63 o                         
   8 -16   2         54.04         78.23        17.33 o                         
  -4 -15   2          7.06         15.11        13.78 o                         
  -3 -15   2        129.32        134.92        17.28 o                         
  -2 -15   2        405.36        411.88        19.75 o                         
  -1 -15   2        160.07        165.71        32.20 o                         
   0 -15   2         87.58         94.80        15.26 o                         
   1 -15   2        168.49        133.91        20.68 o                         
   2 -15   2        200.76        197.62        17.63 o                         
   3 -15   2        314.37        293.72        19.11 o                         
   4 -15   2         11.88         -4.78        12.99 o                         
   5 -15   2        366.41        327.71        28.44 o                         
   6 -15   2        485.11        469.77        29.68 o                         
   7 -15   2         71.32         63.58        22.85 o                         
   8 -15   2          1.50        -13.89        13.89 o                         
   9 -15   2        307.99        302.42        33.13 o                         
  -6 -14   2        136.02        121.30        16.27 o                         
  -5 -14   2         34.68         48.12        13.67 o                         
  -4 -14   2          4.92         16.19        12.52 o                         
  -3 -14   2         37.29         39.37        12.54 o                         
  -2 -14   2        545.19        546.67        58.58 o                         
  -1 -14   2         45.17         41.95        10.41 o                         
   0 -14   2         12.40          7.00         9.23 o                         
   1 -14   2         17.37         21.77        12.00 o                         
   2 -14   2        262.04        270.42        17.37 o                         
   3 -14   2         74.97         77.43        13.02 o                         
   4 -14   2         18.60         24.47        20.08 o                         
   5 -14   2         58.09         41.49        13.04 o                         
   6 -14   2        254.59        257.09        17.25 o                         
   7 -14   2         42.63         23.53        17.15 o                         
   8 -14   2        280.16        331.76        35.93 o                         
   9 -14   2        294.46        295.09        26.04 o                         
  10 -14   2          1.68        -16.67        16.67 o                         
  -7 -13   2        166.07        164.06        16.59 o                         
  -6 -13   2        164.73        181.12        16.32 o                         
  -5 -13   2         32.46         48.98        12.97 o                         
  -4 -13   2        848.53        828.45        24.38 o                         
  -3 -13   2        499.55        500.73        39.56 o                         
  -2 -13   2        485.41        437.78        17.17 o                         
  -1 -13   2          5.90         16.15         8.79 o                         
   0 -13   2        269.40        266.81        12.60 o                         
   1 -13   2        181.42        195.99        18.32 o                         
   2 -13   2       1548.37       1589.17        33.20 o                         
   3 -13   2         17.34         14.61        10.86 o                         
   4 -13   2        147.54        136.03        13.26 o                         
   5 -13   2        216.90        190.42        20.30 o                         
   6 -13   2        321.89        321.45        64.83 o                         
   7 -13   2         26.58         19.32        11.43 o                         
   8 -13   2        381.91        337.22        29.17 o                         
   9 -13   2        331.35        310.79        29.16 o                         
  10 -13   2         81.27         65.18        19.92 o                         
  11 -13   2         11.85          3.52        19.16 o                         
  -8 -12   2         22.38         14.71        13.69 o                         
  -7 -12   2         89.54         94.17        19.01 o                         
  -6 -12   2        102.23        120.00        13.36 o                         
  -5 -12   2         11.14          4.94        13.26 o                         
  -4 -12   2        239.74        235.44        14.88 o                         
  -3 -12   2        833.42        907.86        32.46 o                         
  -2 -12   2         73.71        108.38        15.56 o                         
  -1 -12   2         32.78         29.45         8.15 o                         
   0 -12   2        253.02        252.40        11.64 o                         
   1 -12   2        271.90        285.02        11.63 o                         
   2 -12   2         19.50         10.48         6.35 o                         
   3 -12   2       1192.77       1135.43        24.50 o                         
   4 -12   2        325.27        318.32        19.50 o                         
   5 -12   2        576.26        579.47        28.04 o                         
   6 -12   2        580.18        559.70        20.12 o                         
   7 -12   2        664.35        616.05        35.15 o                         
   8 -12   2        156.03        148.29        14.28 o                         
   9 -12   2         43.18         45.29        12.38 o                         
  10 -12   2         48.71         49.11        21.46 o                         
  11 -12   2        144.05        142.51        43.39 o                         
  12 -12   2         68.61         75.65        21.53 o                         
  -9 -11   2          7.87          9.09        16.82 o                         
  -8 -11   2        198.89        189.10        16.18 o                         
  -7 -11   2        112.58        115.16        22.53 o                         
  -6 -11   2          5.33         13.58        10.36 o                         
  -5 -11   2        330.63        347.82        16.05 o                         
  -4 -11   2         69.09         56.67        10.95 o                         
  -3 -11   2        546.06        501.76        22.43 o                         
  -2 -11   2        235.05        223.98        10.72 o                         
  -1 -11   2         53.48         53.48         8.40 o                         
   0 -11   2       1081.92       1045.01        19.58 o                         
   1 -11   2       1541.58       1543.48        24.56 o                         
   2 -11   2          4.85          8.48         5.85 o                         
   3 -11   2         37.62         40.08         6.71 o                         
   4 -11   2       1216.97       1119.91        19.61 o                         
   5 -11   2       3120.92       3100.30        50.59 o                         
   6 -11   2         10.98          1.58         8.84 o                         
   7 -11   2        530.15        489.54        17.94 o                         
   8 -11   2        718.23        754.62        35.36 o                         
   9 -11   2        411.58        413.16        18.37 o                         
  10 -11   2         42.25         40.93        16.65 o                         
  11 -11   2         13.47          7.31        17.62 o                         
  12 -11   2        248.37        261.12        25.63 o                         
 -10 -10   2         30.10         -3.71        16.46 o                         
  -9 -10   2         31.47         34.28        16.93 o                         
  -8 -10   2          0.25         -0.93        12.43 o                         
  -7 -10   2        516.16        498.55        23.58 o                         
  -6 -10   2         65.93         71.08        11.48 o                         
  -5 -10   2        224.80        223.84        12.97 o                         
  -4 -10   2         90.38        121.15        10.32 o                         
  -3 -10   2        489.61        417.73        13.26 o                         
  -2 -10   2         37.09         43.66         8.28 o                         
  -1 -10   2       1645.46       1396.65        22.32 o                         
   0 -10   2       1660.61       1634.63        24.81 o                         
   1 -10   2          6.08          4.55         5.01 o                         
   2 -10   2        353.94        328.45        13.67 o                         
   3 -10   2          1.44         -1.20         4.84 o                         
   4 -10   2        212.61        217.12         8.08 o                         
   5 -10   2        610.03        643.36        12.41 o                         
   6 -10   2        411.20        398.52        15.76 o                         
   7 -10   2        469.72        447.37        21.20 o                         
   8 -10   2        684.38        656.57        17.49 o                         
   9 -10   2        205.68        198.23        11.62 o                         
  10 -10   2        252.56        284.93        33.67 o                         
  11 -10   2        319.69        383.81        22.11 o                         
  12 -10   2        266.76        229.09        19.83 o                         
  13 -10   2         68.30         77.12        18.44 o                         
 -10  -9   2         33.54         56.60        17.07 o                         
  -9  -9   2        231.28        245.93        16.11 o                         
  -8  -9   2        260.00        240.77        14.86 o                         
  -7  -9   2        495.22        492.63        25.31 o                         
  -6  -9   2         91.82         87.98         8.84 o                         
  -5  -9   2        505.25        437.90        13.19 o                         
  -4  -9   2        751.20        748.05        16.49 o                         
  -3  -9   2        458.24        433.79        10.21 o                         
  -2  -9   2        165.67        167.35         6.69 o                         
  -1  -9   2        335.92        324.65        10.11 o                         
   0  -9   2       1575.18       1523.80        22.57 o                         
   1  -9   2        833.54        846.80        15.28 o                         
   2  -9   2        224.15        214.74         9.26 o                         
   3  -9   2        646.22        617.95        11.97 o                         
   4  -9   2       5826.67       5575.87        65.01 o                         
   5  -9   2        155.98        167.95         9.14 o                         
   6  -9   2        468.83        453.99        16.05 o                         
   7  -9   2       1082.85       1050.31        20.38 o                         
   8  -9   2        769.04        740.21        17.71 o                         
   9  -9   2        107.96        112.51         9.93 o                         
  10  -9   2         78.49        107.66        26.59 o                         
  11  -9   2        378.52        390.05        21.15 o                         
  12  -9   2        119.02        114.66        17.11 o                         
  13  -9   2         37.64         32.85        18.36 o                         
 -11  -8   2        153.83        134.13        19.66 o                         
 -10  -8   2         71.36         76.25        14.45 o                         
  -9  -8   2         17.15         33.28        11.56 o                         
  -8  -8   2        706.63        709.61        19.22 o                         
  -7  -8   2        193.02        201.15        11.31 o                         
  -6  -8   2          9.64          6.52         6.51 o                         
  -5  -8   2         20.94         25.79         6.39 o                         
  -4  -8   2        609.46        575.52        11.56 o                         
  -3  -8   2        413.37        443.44         9.85 o                         
  -2  -8   2       4739.09       4605.93        52.80 o                         
  -1  -8   2       1227.97       1200.27        13.90 o                         
   0  -8   2        186.15        235.40        11.10 o                         
   1  -8   2        373.20        417.73        10.73 o                         
   2  -8   2        256.82        188.09         4.65 o                         
   3  -8   2         66.03         77.63         4.68 o                         
   4  -8   2       1169.91       1186.12        16.34 o                         
   5  -8   2       1458.22       1364.73        18.57 o                         
   6  -8   2         32.89         25.29         4.40 o                         
   7  -8   2       1750.88       1673.24        23.25 o                         
   8  -8   2       1054.58        939.16        16.20 o                         
   9  -8   2        385.60        380.51        13.75 o                         
  10  -8   2        458.59        452.92        20.64 o                         
  11  -8   2        198.98        202.36        16.91 o                         
  12  -8   2         25.33         54.08        14.05 o                         
  13  -8   2         10.74         -9.56        18.43 o                         
 -12  -7   2          5.26         -3.50        15.12 o                         
 -11  -7   2        123.63        168.75        18.88 o                         
 -10  -7   2         46.10         54.48        12.39 o                         
  -9  -7   2        163.09        171.95        12.39 o                         
  -8  -7   2        397.23        370.18        14.20 o                         
  -7  -7   2         11.50         -0.49         6.70 o                         
  -6  -7   2        118.27         95.98         7.97 o                         
  -5  -7   2        831.97        812.50        18.73 o                         
  -4  -7   2        676.11        643.52        11.46 o                         
  -3  -7   2          4.40          7.02         3.70 o                         
  -2  -7   2        357.96        398.27         8.19 o                         
  -1  -7   2       3287.28       3131.42        33.04 o                         
   0  -7   2       3818.34       3763.11        45.36 o                         
   1  -7   2        178.04        204.89        15.41 o                         
   2  -7   2       1110.41       1201.40        13.65 o                         
   3  -7   2       8162.04       8241.63        83.76 o                         
   4  -7   2          6.31         15.25         3.54 o                         
   5  -7   2        116.77        113.07         5.44 o                         
   6  -7   2        410.09        377.27         8.94 o                         
   7  -7   2       1745.00       1613.97        21.75 o                         
   8  -7   2          3.22          3.14         4.85 o                         
   9  -7   2        113.86         96.48         9.79 o                         
  10  -7   2       1170.39       1099.91        28.82 o                         
  11  -7   2         22.59         34.70        12.63 o                         
  12  -7   2         21.50         44.74        14.09 o                         
  13  -7   2        399.63        377.19        46.66 o                         
  14  -7   2         25.66         43.39        22.40 o                         
 -12  -6   2        310.51        298.46        24.00 o                         
 -11  -6   2          5.34         -4.08        12.21 o                         
 -10  -6   2         14.23         12.99        11.18 o                         
  -9  -6   2        109.06        120.63        10.14 o                         
  -8  -6   2         11.31          3.89         7.31 o                         
  -7  -6   2         16.16         15.39         6.92 o                         
  -6  -6   2        324.96        340.80        11.13 o                         
  -5  -6   2        278.17        314.74        11.90 o                         
  -4  -6   2         74.07         61.92         4.59 o                         
  -3  -6   2       3178.51       3136.05        34.35 o                         
  -2  -6   2        267.05        277.91         6.58 o                         
  -1  -6   2        155.81        162.46         7.00 o                         
   0  -6   2        275.41        303.28         7.54 o                         
   1  -6   2       1136.45       1036.55        15.10 o                         
   2  -6   2       1061.91        941.83        12.26 o                         
   3  -6   2       1517.72       1616.10        19.31 o                         
   4  -6   2       2603.41       2803.19        31.30 o                         
   5  -6   2          3.18          6.68         3.32 o                         
   6  -6   2       1701.79       1741.22        22.06 o                         
   7  -6   2        374.05        377.34        13.48 o                         
   8  -6   2        713.76        647.03        12.37 o                         
   9  -6   2        223.06        249.56        11.31 o                         
  10  -6   2        767.13        751.80        20.61 o                         
  11  -6   2        337.41        373.08        23.17 o                         
  12  -6   2          9.18         20.56        13.44 o                         
  13  -6   2         53.55         23.97        26.36 o                         
  14  -6   2        370.75        348.17        45.26 o                         
 -12  -5   2         95.40         93.52        15.78 o                         
 -11  -5   2         32.44         29.12        13.30 o                         
 -10  -5   2          4.77         10.50        11.19 o                         
  -9  -5   2        213.07        188.75        10.65 o                         
  -8  -5   2        346.84        306.86        14.82 o                         
  -7  -5   2         14.70         16.57         6.87 o                         
  -6  -5   2        677.89        658.32        13.68 o                         
  -5  -5   2       1425.63       1282.98        19.43 o                         
  -4  -5   2         18.63         25.39         2.69 o                         
  -3  -5   2        398.56        429.23         8.66 o                         
  -2  -5   2       1599.52       1509.14        17.77 o                         
  -1  -5   2       2020.09       2014.39        20.11 o                         
   0  -5   2        123.09        104.25         4.41 o                         
   1  -5   2         65.21         60.80         2.22 o                         
   2  -5   2      10023.54      10284.17       102.29 o                         
   3  -5   2        826.19        907.65        18.88 o                         
   4  -5   2        470.63        578.41        13.92 o                         
   5  -5   2        109.45        141.56         5.29 o                         
   6  -5   2       4371.30       4227.66        50.83 o                         
   7  -5   2       1371.18       1298.49        18.10 o                         
   8  -5   2        236.93        236.41         8.01 o                         
   9  -5   2        693.45        662.37        16.66 o                         
  10  -5   2        171.52        158.74        12.19 o                         
  11  -5   2         13.01         22.21         9.16 o                         
  12  -5   2       1262.16       1345.29        41.33 o                         
  13  -5   2        317.20        313.44        25.22 o                         
  14  -5   2        104.51        145.54        22.63 o                         
 -13  -4   2        313.87        276.38        20.20 o                         
 -12  -4   2         30.41         37.26        14.02 o                         
 -11  -4   2         26.19         35.62        11.83 o                         
 -10  -4   2         46.29         49.73        10.29 o                         
  -9  -4   2        590.67        576.60        15.80 o                         
  -8  -4   2         29.95         36.09         6.53 o                         
  -7  -4   2       1681.07       1538.60        23.46 o                         
  -6  -4   2         18.89         37.11         5.31 o                         
  -5  -4   2         74.88        102.46         5.76 o                         
  -4  -4   2       2717.33       2669.57        33.21 o                         
  -3  -4   2       1203.02       1188.08        13.04 o                         
  -2  -4   2        226.21        198.19         4.95 o                         
  -1  -4   2       2498.03       2712.94        25.85 o                         
   0  -4   2       3580.09       3794.95        43.60 o                         
   1  -4   2         49.74         31.65         1.90 o                         
   2  -4   2       2184.35       2528.66        27.02 o                         
   3  -4   2        162.28        172.95         5.52 o                         
   4  -4   2         11.47          9.71         2.66 o                         
   5  -4   2       1082.07       1174.97        15.38 o                         
   6  -4   2       7862.28       7972.66        82.10 o                         
   7  -4   2         26.94         31.06         4.60 o                         
   8  -4   2        775.67        780.29        13.24 o                         
   9  -4   2       2991.91       2914.90        40.74 o                         
  10  -4   2        163.50        176.30        15.45 o                         
  11  -4   2          3.74          2.38        10.46 o                         
  12  -4   2        129.49        171.32        14.66 o                         
  13  -4   2        484.56        500.08        29.66 o                         
  14  -4   2          6.49         43.08        21.00 o                         
 -13  -3   2        221.13        235.78        20.71 o                         
 -12  -3   2        234.52        285.98        18.22 o                         
 -11  -3   2         36.64         26.20        11.30 o                         
 -10  -3   2        336.50        286.94        17.77 o                         
  -9  -3   2        989.43        962.35        19.04 o                         
  -8  -3   2        703.61        671.07        14.78 o                         
  -7  -3   2        396.82        335.20         9.97 o                         
  -6  -3   2       3295.68       3235.65        40.70 o                         
  -5  -3   2          1.73          4.42         3.85 o                         
  -4  -3   2         56.12         61.19         4.12 o                         
  -3  -3   2         31.25         61.14         4.00 o                         
  -2  -3   2      11986.41      12384.68       114.31 o                         
  -1  -3   2        278.40        221.15         3.75 o                         
   0  -3   2       3464.93       4098.92        46.41 o                         
   1  -3   2       1283.99       1350.71        14.89 o                         
   2  -3   2       3360.26       3280.86        41.76 o                         
   3  -3   2         40.41         51.88         2.90 o                         
   4  -3   2        394.79        255.98         8.37 o                         
   5  -3   2       3708.91       3679.53        39.56 o                         
   6  -3   2         33.46         39.92         5.48 o                         
   7  -3   2        504.02        530.35         9.90 o                         
   8  -3   2       1847.82       1680.76        21.84 o                         
   9  -3   2        190.90        203.03        10.22 o                         
  10  -3   2          0.99         -1.62         7.41 o                         
  11  -3   2       1434.63       1418.48        30.76 o                         
  12  -3   2        478.00        447.69        41.51 o                         
  13  -3   2         72.89         50.24        13.52 o                         
  14  -3   2          6.55          0.17        16.43 o                         
 -13  -2   2          0.72         -4.63        23.10 o                         
 -12  -2   2         78.86        108.39        16.64 o                         
 -11  -2   2        106.03        109.89        12.63 o                         
 -10  -2   2        326.76        272.06        11.52 o                         
  -9  -2   2        120.94        122.09        10.98 o                         
  -8  -2   2       1135.10       1087.38        18.76 o                         
  -7  -2   2        121.55        118.57         6.68 o                         
  -6  -2   2        478.43        502.78        10.78 o                         
  -5  -2   2        244.65        373.63         9.77 o                         
  -4  -2   2       1137.28       1036.75        23.64 o                         
  -3  -2   2       1804.54       2269.21        27.44 o                         
  -2  -2   2       3467.88       4174.41        38.18 o                         
  -1  -2   2      27869.79      31760.54       265.76 o                         
   0  -2   2        279.99        371.13         4.56 o                         
   1  -2   2      23866.81      28660.35       240.11 o                         
   2  -2   2       6737.81       8355.43        75.58 o                         
   3  -2   2        176.39        200.33         7.38 o                         
   4  -2   2        337.79        342.26         5.25 o                         
   5  -2   2      13935.10      14473.05       144.02 o                         
   6  -2   2        297.92        347.48         9.62 o                         
   7  -2   2        381.51        374.20         8.31 o                         
   8  -2   2        749.42        730.02        13.64 o                         
   9  -2   2        523.09        511.11        14.37 o                         
  10  -2   2         28.54         31.69        12.31 o                         
  11  -2   2         92.27         77.30        15.10 o                         
  12  -2   2        115.01         64.99        12.83 o                         
  13  -2   2         71.29         79.48        23.46 o                         
  14  -2   2          7.41        -13.42        13.42 o                         
 -14  -1   2        173.03        196.80        18.50 o                         
 -13  -1   2         37.20         58.59        14.20 o                         
 -12  -1   2          5.32          4.58        11.31 o                         
 -11  -1   2         16.20         -0.74         9.48 o                         
 -10  -1   2       1248.61       1239.36        22.20 o                         
  -9  -1   2        503.91        474.12        12.80 o                         
  -8  -1   2        218.16        228.99        15.34 o                         
  -7  -1   2       1716.37       1698.99        20.92 o                         
  -6  -1   2        912.41        862.49        10.69 o                         
  -5  -1   2         24.01         21.55         2.38 o                         
  -4  -1   2        399.48        466.19         7.72 o                         
  -3  -1   2       6740.35       6718.54        60.91 o                         
  -2  -1   2       4219.06       5627.59        50.95 o                         
  -1  -1   2       3143.72       3288.09        24.54 o                         
   0  -1   2       1040.70       1319.07         9.74 o                         
   1  -1   2       4425.65       5430.77        42.78 o                         
   2  -1   2       5249.06       5263.93        52.64 o                         
   3  -1   2        231.80        211.82         3.73 o                         
   4  -1   2       6239.49       6429.58        59.06 o                         
   5  -1   2       2179.66       2469.66        27.40 o                         
   6  -1   2         88.98        110.90         5.30 o                         
   7  -1   2       2126.82       1956.10        26.52 o                         
   8  -1   2       1180.51       1232.44        17.27 o                         
   9  -1   2          3.80          5.97         6.30 o                         
  10  -1   2        918.50        857.08        27.53 o                         
  11  -1   2         10.87         21.67        10.40 o                         
  12  -1   2         92.57        109.93        19.51 o                         
  13  -1   2        130.47        137.36        15.89 o                         
  14  -1   2        451.07        495.15        24.55 o                         
 -14   0   2         14.14        -16.42        17.41 o                         
 -13   0   2        169.28        202.42        17.13 o                         
 -12   0   2        156.05        194.64        15.02 o                         
 -11   0   2        183.89        154.61        12.32 o                         
 -10   0   2         61.00         56.42         7.28 o                         
  -9   0   2        730.45        713.50        14.78 o                         
  -8   0   2        390.90        417.45         9.69 o                         
  -7   0   2        326.33        316.92        10.72 o                         
  -6   0   2        146.16        175.18         5.63 o                         
  -5   0   2       8028.35       8297.82        83.56 o                         
  -4   0   2        470.27        584.52         8.42 o                         
  -3   0   2       6146.14       7084.87        64.25 o                         
  -2   0   2       4884.53       5564.37        46.60 o                         
  -1   0   2         33.31         46.02         1.36 o                         
   0   0   2       3150.44       4201.77        35.42 o                         
   1   0   2      12765.24      13891.15       143.39 o                         
   2   0   2         89.31        160.73         4.00 o                         
   3   0   2          7.20         17.51         1.63 o                         
   4   0   2      11383.87      12540.77       113.17 o                         
   5   0   2         37.40         68.02         3.53 o                         
   6   0   2         13.80         12.86         3.16 o                         
   7   0   2        388.66        380.63        12.87 o                         
   8   0   2       5128.98       4842.53        52.55 o                         
   9   0   2         16.53         15.40         7.98 o                         
  10   0   2          4.30          1.74         9.14 o                         
  11   0   2        306.60        327.06        53.89 o                         
  12   0   2        303.02        320.91        32.21 o                         
  13   0   2          6.13         38.44        14.37 o                         
 -14   1   2         81.18         66.87        21.00 o                         
 -13   1   2         10.15          6.69        16.51 o                         
 -12   1   2          9.65         14.41        12.00 o                         
 -11   1   2       1931.63       1865.41        50.78 o                         
 -10   1   2        301.25        290.45        10.97 o                         
  -9   1   2         55.95         56.49         5.73 o                         
  -8   1   2       2040.55       1949.32        24.36 o                         
  -7   1   2       7746.59       7521.84        77.43 o                         
  -6   1   2         20.71         32.58         3.60 o                         
  -5   1   2       1079.49        996.40        15.52 o                         
  -4   1   2       3178.36       3155.68        33.24 o                         
  -3   1   2       1578.10       1792.96        19.52 o                         
  -2   1   2       8556.08       8986.47        81.74 o                         
  -1   1   2       1242.55       1497.71        13.08 o                         
   0   1   2       7801.36       9133.96        71.26 o                         
   1   1   2          6.71         40.91         1.96 o                         
   2   1   2       5390.00       5406.22        50.42 o                         
   3   1   2        347.71        347.93         6.92 o                         
   4   1   2        377.20        289.84         5.96 o                         
   5   1   2        225.45        261.44         6.08 o                         
   6   1   2       2210.56       2087.01        24.53 o                         
   7   1   2          8.00          9.54         3.63 o                         
   8   1   2        406.18        399.94        15.11 o                         
   9   1   2         28.18         38.35         8.09 o                         
  10   1   2         37.07         31.66        10.25 o                         
  11   1   2         57.02         57.65        12.39 o                         
  12   1   2        275.19        255.40        22.16 o                         
  13   1   2        612.74        732.31        28.01 o                         
 -14   2   2          8.64          7.98        18.13 o                         
 -13   2   2        219.58        249.30        55.04 o                         
 -12   2   2         14.52         33.05        44.33 o                         
 -11   2   2         14.82          5.41         9.02 o                         
 -10   2   2        257.16        236.01        13.54 o                         
  -9   2   2        219.03        206.64         7.84 o                         
  -8   2   2       1093.52       1028.57        23.26 o                         
  -7   2   2       1303.41       1313.61        17.62 o                         
  -6   2   2       5189.80       4969.94        52.35 o                         
  -5   2   2          0.13          1.73         3.18 o                         
  -4   2   2       3332.11       3665.38        38.32 o                         
  -3   2   2       1723.25       1762.38        17.42 o                         
  -2   2   2       5988.17       7074.94        78.89 o                         
  -1   2   2         61.85        152.47         3.96 o                         
   0   2   2      40294.11      45923.10       413.25 o                         
   1   2   2         44.65         54.43         4.42 o                         
   2   2   2         11.02         11.34         2.81 o                         
   3   2   2       5852.32       6629.67        66.96 o                         
   4   2   2       4007.44       3833.78        40.50 o                         
   5   2   2        157.38        164.74         5.64 o                         
   6   2   2          6.33         10.83         3.56 o                         
   7   2   2       3989.05       3749.03        41.59 o                         
   8   2   2        448.71        361.74        10.66 o                         
   9   2   2        190.76        143.67        11.37 o                         
  10   2   2         17.90         22.87        10.12 o                         
  11   2   2        666.64        640.54        22.51 o                         
  12   2   2         77.81         86.00        15.20 o                         
  13   2   2         82.26         84.93        21.12 o                         
 -14   3   2          2.31         27.09        18.14 o                         
 -13   3   2          6.20          3.97        15.80 o                         
 -12   3   2       1210.93       1192.18        38.13 o                         
 -11   3   2         71.02         48.12        10.10 o                         
 -10   3   2         80.55         66.54         8.01 o                         
  -9   3   2        221.10        204.56         7.85 o                         
  -8   3   2       2029.59       1937.37        26.95 o                         
  -7   3   2         97.44         78.19         6.75 o                         
  -6   3   2        126.32         89.02         5.17 o                         
  -5   3   2       4163.12       4290.69        45.21 o                         
  -4   3   2        177.10        137.01         5.94 o                         
  -3   3   2       1892.27       2101.41        26.19 o                         
  -2   3   2       5833.07       6233.14        98.85 o                         
  -1   3   2       5541.70       5531.84        50.42 o                         
   0   3   2      12376.26      13438.47       132.69 o                         
   1   3   2       2487.45       2723.36        28.81 o                         
   2   3   2        127.74        203.04         5.83 o                         
   3   3   2        179.66        179.15         6.07 o                         
   4   3   2        186.70        209.11         5.72 o                         
   5   3   2       1899.35       1737.76        21.07 o                         
   6   3   2         16.91         22.08         4.67 o                         
   7   3   2       1540.78       1424.00        27.95 o                         
   8   3   2         11.36         12.15         6.11 o                         
   9   3   2        513.02        531.16        18.52 o                         
  10   3   2          1.89         26.31        11.26 o                         
  11   3   2        511.58        582.26        28.70 o                         
  12   3   2        113.92        158.76        16.05 o                         
  13   3   2          3.50         33.12        19.63 o                         
 -14   4   2        350.19        329.44        25.63 o                         
 -13   4   2         47.47         62.10        18.19 o                         
 -12   4   2         13.44          7.00        14.75 o                         
 -11   4   2          8.73          5.44        11.35 o                         
 -10   4   2        448.20        435.94        11.90 o                         
  -9   4   2        135.29        133.40        10.49 o                         
  -8   4   2        639.62        678.20        12.36 o                         
  -7   4   2        676.94        563.21        10.48 o                         
  -6   4   2        250.78        279.56        12.56 o                         
  -5   4   2        235.36        215.53         6.85 o                         
  -4   4   2        788.46        745.68         8.77 o                         
  -3   4   2       3469.14       3624.39        43.20 o                         
  -2   4   2       4701.13       5213.53        48.10 o                         
  -1   4   2       1418.95       1438.22        16.41 o                         
   0   4   2        798.94       1048.40        23.33 o                         
   1   4   2       3367.44       3366.70        35.57 o                         
   2   4   2       5101.71       5585.08        64.20 o                         
   3   4   2       9625.68       9663.16        97.18 o                         
   4   4   2         38.18         44.23         4.05 o                         
   5   4   2         93.21         96.09         5.33 o                         
   6   4   2        977.99       1027.81        15.19 o                         
   7   4   2        474.33        484.12        21.84 o                         
   8   4   2         66.32         77.23        14.35 o                         
   9   4   2         20.90         23.27         9.50 o                         
  10   4   2        757.57        711.61        24.03 o                         
  11   4   2         14.99         34.32        13.03 o                         
  12   4   2        685.95        742.69        28.35 o                         
 -14   5   2          3.90          6.06        18.20 o                         
 -13   5   2        444.42        417.69        31.96 o                         
 -12   5   2        317.03        360.39        29.86 o                         
 -11   5   2        221.84        207.60        15.77 o                         
 -10   5   2        759.76        768.04        42.22 o                         
  -9   5   2       2088.51       2053.75        26.96 o                         
  -8   5   2        102.58         94.08         5.84 o                         
  -7   5   2         47.94         43.24         4.46 o                         
  -6   5   2        138.65        160.70         6.61 o                         
  -5   5   2       1118.65       1105.82        12.60 o                         
  -4   5   2       2031.14       2032.25        26.92 o                         
  -3   5   2       6608.98       6680.50        76.75 o                         
  -2   5   2       1044.06       1100.14        13.22 o                         
  -1   5   2       2832.34       3219.75        34.23 o                         
   0   5   2       1067.85       1073.24        13.69 o                         
   1   5   2        322.14        481.49         8.27 o                         
   2   5   2        430.51        402.10        15.42 o                         
   3   5   2        979.03       1034.47        15.62 o                         
   4   5   2         97.26         67.53         5.45 o                         
   5   5   2        215.61        237.49         7.47 o                         
   6   5   2        560.75        535.25        17.44 o                         
   7   5   2          8.11          5.60         6.74 o                         
   8   5   2        642.57        611.09        19.88 o                         
   9   5   2          6.02          5.59         9.72 o                         
  10   5   2        246.41        219.26        19.23 o                         
  11   5   2        148.77        152.10        20.78 o                         
  12   5   2         17.18         -1.84        15.09 o                         
 -14   6   2         13.43         12.59        17.62 o                         
 -13   6   2        150.16        137.88        18.93 o                         
 -12   6   2          0.55        -13.63        13.63 o                         
 -11   6   2       1305.98       1389.37        33.18 o                         
 -10   6   2         59.35         67.75         8.62 o                         
  -9   6   2        415.41        418.00        14.08 o                         
  -8   6   2         65.10         46.50         8.51 o                         
  -7   6   2        439.45        430.80         9.05 o                         
  -6   6   2        834.25        921.26        17.66 o                         
  -5   6   2       5841.20       5789.62        90.50 o                         
  -4   6   2         51.93         30.48         4.65 o                         
  -3   6   2        949.83       1138.77        12.72 o                         
  -2   6   2       1455.18       1274.03        15.86 o                         
  -1   6   2       1108.99       1093.01        14.31 o                         
   0   6   2       1421.99       1432.25        17.74 o                         
   1   6   2          0.16         -0.55         3.27 o                         
   2   6   2       6138.80       5931.08        61.79 o                         
   3   6   2       2768.57       2742.60        31.35 o                         
   4   6   2        112.98        117.30         6.98 o                         
   5   6   2        439.76        483.44        10.78 o                         
   6   6   2        245.79        258.01        10.49 o                         
   7   6   2         78.12        109.86         9.56 o                         
   8   6   2         33.31         31.31        10.80 o                         
   9   6   2        171.01        146.81        14.22 o                         
  10   6   2        118.25        126.58        15.22 o                         
  11   6   2         81.71        104.20        16.46 o                         
 -14   7   2        114.97        105.61        21.05 o                         
 -13   7   2        181.25        159.21        20.91 o                         
 -12   7   2        179.36        163.07        19.08 o                         
 -11   7   2        573.89        600.22        24.05 o                         
 -10   7   2       1211.21       1175.46        27.73 o                         
  -9   7   2        153.46        147.78        10.01 o                         
  -8   7   2          6.11          1.97         6.50 o                         
  -7   7   2        370.48        379.35        20.34 o                         
  -6   7   2       1287.05       1182.66        20.11 o                         
  -5   7   2       1917.33       2024.09        32.93 o                         
  -4   7   2       1426.57       1313.06        25.34 o                         
  -3   7   2        655.17        594.20         9.43 o                         
  -2   7   2        297.55        288.20         6.62 o                         
  -1   7   2        205.35        204.79         8.26 o                         
   0   7   2       1427.67       1310.64        17.17 o                         
   1   7   2        287.82        297.55         8.32 o                         
   2   7   2       1832.57       1911.22        23.61 o                         
   3   7   2        664.25        570.47        11.17 o                         
   4   7   2        853.23        768.83        13.72 o                         
   5   7   2         31.97         32.13         5.53 o                         
   6   7   2        550.74        553.76        24.58 o                         
   7   7   2        381.00        344.82        13.29 o                         
   8   7   2         67.18         50.22        11.44 o                         
   9   7   2        113.73        122.12        16.31 o                         
  10   7   2          2.90          1.46        12.90 o                         
  11   7   2         12.35          8.16        15.03 o                         
 -13   8   2        195.39        189.31        21.27 o                         
 -12   8   2        272.14        317.97        29.29 o                         
 -11   8   2        117.80        111.43        11.73 o                         
 -10   8   2        365.25        312.95        14.17 o                         
  -9   8   2         48.02         59.72         8.66 o                         
  -8   8   2        344.40        295.14        12.32 o                         
  -7   8   2        202.76        210.48        10.09 o                         
  -6   8   2       4746.16       4552.63       100.14 o                         
  -5   8   2         10.02         12.52         5.54 o                         
  -4   8   2        350.61        393.80        11.25 o                         
  -3   8   2       1748.30       1771.91        21.69 o                         
  -2   8   2       2161.35       2160.37        25.63 o                         
  -1   8   2        121.12        129.50         5.62 o                         
   0   8   2        139.91        140.17         6.30 o                         
   1   8   2       1571.40       1445.31        21.69 o                         
   2   8   2        731.39        714.65        12.84 o                         
   3   8   2        416.90        408.25        10.70 o                         
   4   8   2        232.84        223.05        10.02 o                         
   5   8   2        605.69        595.72        15.36 o                         
   6   8   2        359.58        378.02        16.97 o                         
   7   8   2        303.25        360.96        15.89 o                         
   8   8   2         96.21        120.86        13.75 o                         
   9   8   2          3.62          6.51        13.96 o                         
  10   8   2         47.56         83.23        16.13 o                         
 -13   9   2        170.50        195.97        25.20 o                         
 -12   9   2        105.25        129.13        21.86 o                         
 -11   9   2        279.77        317.06        16.65 o                         
 -10   9   2         16.30         16.40         9.59 o                         
  -9   9   2         15.42         21.34        10.64 o                         
  -8   9   2       1451.49       1353.06        24.84 o                         
  -7   9   2        116.29        116.07         8.91 o                         
  -6   9   2        726.70        681.61        16.24 o                         
  -5   9   2         64.78         60.93         6.72 o                         
  -4   9   2         35.27         36.73         6.41 o                         
  -3   9   2         27.41         36.02         5.23 o                         
  -2   9   2        364.25        362.92         8.62 o                         
  -1   9   2       1861.85       1791.82        22.91 o                         
   0   9   2         19.15         12.94         4.52 o                         
   1   9   2       1086.67       1038.46        16.16 o                         
   2   9   2         53.65         66.64         6.12 o                         
   3   9   2         10.56         14.38         5.78 o                         
   4   9   2        103.34         91.73         7.60 o                         
   5   9   2        649.72        634.43        16.53 o                         
   6   9   2         24.66         27.81         8.41 o                         
   7   9   2         55.95         53.39        10.11 o                         
   8   9   2        382.48        382.83        22.25 o                         
   9   9   2         39.69         72.67        33.13 o                         
 -13  10   2         87.12        129.73        18.30 o                         
 -12  10   2         50.84         76.06        16.62 o                         
 -11  10   2        351.94        373.87        18.80 o                         
 -10  10   2        218.17        229.21        13.71 o                         
  -9  10   2         79.65         91.55        13.43 o                         
  -8  10   2          5.50          8.05         8.09 o                         
  -7  10   2       1315.83       1342.39        24.88 o                         
  -6  10   2        203.41        216.24        10.91 o                         
  -5  10   2         26.43         21.47        10.17 o                         
  -4  10   2         52.01         38.72         6.86 o                         
  -3  10   2       2039.48       1956.94        29.43 o                         
  -2  10   2        658.29        662.44        12.20 o                         
  -1  10   2         22.94         27.67         5.71 o                         
   0  10   2        553.70        530.53        15.48 o                         
   1  10   2        321.20        373.71        22.49 o                         
   2  10   2         15.21         25.37         7.03 o                         
   3  10   2         20.98         38.89         7.80 o                         
   4  10   2        901.97        898.62        22.16 o                         
   5  10   2        136.68        131.91        11.67 o                         
   6  10   2          2.58         -5.04         9.44 o                         
   7  10   2          1.13         13.17        11.17 o                         
   8  10   2          3.08         26.30        15.61 o                         
   9  10   2         26.93         32.16        17.21 o                         
 -12  11   2        119.57        140.93        37.56 o                         
 -11  11   2        263.37        304.38        25.90 o                         
 -10  11   2        207.10        231.42        15.67 o                         
  -9  11   2        385.03        412.16        17.02 o                         
  -8  11   2        256.84        280.07        15.10 o                         
  -7  11   2         60.66         77.39        11.27 o                         
  -6  11   2        125.49        129.60        11.73 o                         
  -5  11   2        217.75        254.55        14.22 o                         
  -4  11   2         36.82         55.24         9.59 o                         
  -3  11   2        987.66        901.35        22.25 o                         
  -2  11   2        495.52        460.51        25.96 o                         
  -1  11   2          0.36         -5.55         8.67 o                         
   0  11   2        333.90        341.74        12.23 o                         
   1  11   2        483.15        476.53        15.10 o                         
   2  11   2          9.82         10.20         7.68 o                         
   3  11   2        111.24        122.64        14.17 o                         
   4  11   2        641.11        642.73        41.51 o                         
   5  11   2         37.62         27.34        10.57 o                         
   6  11   2        153.39        154.71        14.19 o                         
   7  11   2        363.58        355.87        23.17 o                         
   8  11   2         89.98         95.71        21.23 o                         
 -12  12   2          1.23         10.27        19.71 o                         
 -11  12   2        116.96        103.71        35.23 o                         
 -10  12   2          0.52          1.95        12.28 o                         
  -9  12   2          9.00         22.56        11.96 o                         
  -8  12   2       1355.21       1282.13        46.20 o                         
  -7  12   2        171.21        183.45        14.60 o                         
  -6  12   2          3.01          6.33        10.30 o                         
  -5  12   2          2.67         -0.48         9.13 o                         
  -4  12   2       2429.94       2240.66        41.34 o                         
  -3  12   2        200.74        173.55        13.42 o                         
  -2  12   2         29.61         29.95        10.52 o                         
  -1  12   2        616.29        555.56        39.43 o                         
   0  12   2        945.01        914.54        19.59 o                         
   1  12   2        239.50        245.71        14.53 o                         
   2  12   2         17.26         14.27        11.52 o                         
   3  12   2        411.94        402.12        17.20 o                         
   4  12   2        105.61        117.39        12.75 o                         
   5  12   2          7.31          4.21        11.31 o                         
   6  12   2        154.43        154.14        18.99 o                         
   7  12   2          6.87         -7.12        16.16 o                         
 -11  13   2         16.09         51.66        45.03 o                         
 -10  13   2        156.54        182.16        17.56 o                         
  -9  13   2         19.27         54.76        22.51 o                         
  -8  13   2          7.89          3.97        12.90 o                         
  -7  13   2          2.75          1.84        12.22 o                         
  -6  13   2         97.52        105.85        13.43 o                         
  -5  13   2          8.74         21.24        12.29 o                         
  -4  13   2        497.45        496.31        20.93 o                         
  -3  13   2         72.16         88.44        13.10 o                         
  -2  13   2          2.41          2.82        31.96 o                         
  -1  13   2        164.33        172.21        14.17 o                         
   0  13   2        379.15        382.10        18.11 o                         
   1  13   2         69.18         76.31        13.23 o                         
   2  13   2        118.64        130.43        13.15 o                         
   3  13   2        376.91        376.76        22.83 o                         
   4  13   2         25.95         27.55        12.37 o                         
   5  13   2          5.76         -0.58        12.30 o                         
   6  13   2        112.55         94.13        28.90 o                         
 -10  14   2          8.37         -1.32        15.97 o                         
  -9  14   2        174.62        178.10        17.67 o                         
  -8  14   2         78.77         48.13        15.16 o                         
  -7  14   2        308.70        293.33        19.71 o                         
  -6  14   2         26.54         26.71        13.72 o                         
  -5  14   2       1014.45       1096.31        34.50 o                         
  -4  14   2         84.74         87.89        19.76 o                         
  -3  14   2        139.62        168.09        47.83 o                         
  -2  14   2         65.56         30.07        12.85 o                         
  -1  14   2        331.03        295.96        17.86 o                         
   0  14   2        225.05        220.21        17.29 o                         
   1  14   2        127.15        143.68        18.14 o                         
   2  14   2         64.09         66.20        17.12 o                         
   3  14   2         88.73         95.81        18.11 o                         
   4  14   2          1.34        -12.56        12.56 o                         
  -8  15   2         28.46         57.08        16.46 o                         
  -7  15   2         74.66        112.70        17.19 o                         
  -6  15   2         11.82          9.65        18.88 o                         
  -5  15   2        200.34        229.15        18.38 o                         
  -4  15   2         46.91         56.39        19.14 o                         
  -3  15   2          4.19         12.41        14.30 o                         
  -2  15   2          3.26          6.78        13.69 o                         
  -1  15   2        209.01        225.64        18.36 o                         
   0  15   2         19.35         25.12        14.79 o                         
   1  15   2         16.83          7.51        30.80 o                         
   2  15   2        296.73        322.11        26.36 o                         
   3  15   2        129.21        178.53        20.60 o                         
  -6  16   2        319.38        357.96        48.53 o                         
  -5  16   2         81.79         66.96        16.88 o                         
  -4  16   2         76.78         62.85        16.56 o                         
  -3  16   2         17.55         23.62        15.24 o                         
  -2  16   2        149.88        169.45        18.50 o                         
  -1  16   2        116.83        132.52        18.80 o                         
   0  16   2        211.81        224.99        31.94 o                         
   0 -17   3        169.17        184.53        23.05 o                         
   1 -17   3         19.11         22.85        17.85 o                         
   2 -17   3         54.36         37.66        18.22 o                         
   3 -17   3        151.62        158.49        19.46 o                         
   4 -17   3        405.85        423.34        40.65 o                         
   5 -17   3         35.08         26.10        20.13 o                         
  -3 -16   3         76.31         76.00        20.33 o                         
  -2 -16   3         40.37         66.52        18.14 o                         
  -1 -16   3         89.62        117.76        21.00 o                         
   0 -16   3        154.15        133.74        43.16 o                         
   1 -16   3        221.11        259.34        20.17 o                         
   2 -16   3        261.91        267.32        20.57 o                         
   3 -16   3        159.80        161.24        18.05 o                         
   4 -16   3        108.28        113.45        23.22 o                         
   5 -16   3          7.07          2.55        17.76 o                         
   6 -16   3        310.05        304.88        21.05 o                         
   7 -16   3         93.58        107.09        20.95 o                         
   8 -16   3          3.92          8.03        14.81 o                         
  -5 -15   3        142.17        138.69        21.63 o                         
  -4 -15   3         58.03         52.93        14.63 o                         
  -3 -15   3          7.93         20.16        12.82 o                         
  -2 -15   3         60.92         90.24        13.78 o                         
  -1 -15   3        439.95        507.31        21.08 o                         
   0 -15   3          9.85         18.94        13.95 o                         
   1 -15   3         24.41         20.83        13.88 o                         
   2 -15   3        242.56        266.92        18.80 o                         
   3 -15   3        632.96        658.45        50.50 o                         
   4 -15   3         35.06         48.00        13.67 o                         
   5 -15   3          0.03         -1.93        13.12 o                         
   6 -15   3        431.56        420.42        21.78 o                         
   7 -15   3          7.35          3.37        13.08 o                         
   8 -15   3         11.31          7.60        13.98 o                         
   9 -15   3         64.97         43.89        20.07 o                         
  -6 -14   3          2.28          5.13        13.82 o                         
  -5 -14   3          8.21         30.38        13.72 o                         
  -4 -14   3          8.00         -1.40        12.52 o                         
  -3 -14   3         12.82         15.36        13.21 o                         
  -2 -14   3        249.48        236.69        25.97 o                         
  -1 -14   3         49.07         48.72        10.35 o                         
   0 -14   3        770.11        741.45        25.15 o                         
   1 -14   3          0.13         -6.80        11.79 o                         
   2 -14   3        433.37        403.18        19.05 o                         
   3 -14   3        286.36        343.47        31.43 o                         
   4 -14   3        112.04        115.05        14.22 o                         
   5 -14   3       1027.85       1003.42        49.02 o                         
   6 -14   3        506.83        503.16        21.70 o                         
   7 -14   3         14.23         18.37        17.97 o                         
   8 -14   3         11.20         21.37        12.75 o                         
   9 -14   3        171.84        168.38        22.54 o                         
  10 -14   3        574.41        573.77        33.97 o                         
  -7 -13   3        124.99        117.76        15.49 o                         
  -6 -13   3        172.53        191.34        16.28 o                         
  -5 -13   3         85.46        113.51        17.19 o                         
  -4 -13   3         22.17         17.87        11.56 o                         
  -3 -13   3         26.33         37.99        11.53 o                         
  -2 -13   3        706.02        754.38        33.32 o                         
  -1 -13   3          2.04        -10.25        10.78 o                         
   0 -13   3          8.10         14.46         8.10 o                         
   1 -13   3        165.67        141.86        10.44 o                         
   2 -13   3        608.99        613.71        16.65 o                         
   3 -13   3        274.38        292.10        27.80 o                         
   4 -13   3        182.06        193.94        14.29 o                         
   5 -13   3         29.79         24.04        10.90 o                         
   6 -13   3        161.69        146.73        24.91 o                         
   7 -13   3         36.09         34.87        11.65 o                         
   8 -13   3        327.26        322.50        23.27 o                         
   9 -13   3        437.71        450.92        28.32 o                         
  10 -13   3        222.00        189.86        23.42 o                         
  11 -13   3         19.03         67.58        30.56 o                         
  -8 -12   3        130.91        151.87        16.25 o                         
  -7 -12   3        186.90        171.44        15.49 o                         
  -6 -12   3         98.57         96.55        13.53 o                         
  -5 -12   3          6.53         -6.38        10.77 o                         
  -4 -12   3        207.19        195.83        13.70 o                         
  -3 -12   3        246.83        236.56        13.82 o                         
  -2 -12   3        532.23        525.25        17.15 o                         
  -1 -12   3        289.87        297.43        15.62 o                         
   0 -12   3          3.47         11.48        11.30 o                         
   1 -12   3        764.67        726.60        16.87 o                         
   2 -12   3       1435.09       1378.84        23.73 o                         
   3 -12   3        488.64        449.75        16.03 o                         
   4 -12   3       1079.10       1020.26        24.89 o                         
   5 -12   3       1736.66       1675.90        33.90 o                         
   6 -12   3        122.96         83.68        13.91 o                         
   7 -12   3          3.21          3.88         9.86 o                         
   8 -12   3        136.52        109.81        14.67 o                         
   9 -12   3        747.62        797.78        33.73 o                         
  10 -12   3         30.38         64.87        17.57 o                         
  11 -12   3         98.52        108.95        20.15 o                         
  12 -12   3         91.50         79.00        20.78 o                         
  -9 -11   3         22.40         26.14        14.59 o                         
  -8 -11   3         59.90         67.16        13.54 o                         
  -7 -11   3          4.06         17.67        11.66 o                         
  -6 -11   3        467.24        534.73        20.26 o                         
  -5 -11   3          4.55          6.40         9.64 o                         
  -4 -11   3         14.56         26.48         9.36 o                         
  -3 -11   3        339.59        315.71        13.97 o                         
  -2 -11   3          2.67         12.26         7.13 o                         
  -1 -11   3        110.29        103.86         8.49 o                         
   0 -11   3          0.06         -3.58         5.94 o                         
   1 -11   3        909.64        884.14        28.08 o                         
   2 -11   3         21.22         25.12         6.05 o                         
   3 -11   3         66.20         71.63         7.10 o                         
   4 -11   3        394.04        358.29        17.38 o                         
   5 -11   3       1469.34       1328.54        31.52 o                         
   6 -11   3        116.98         90.89        14.16 o                         
   7 -11   3        679.53        699.55        21.19 o                         
   8 -11   3        666.79        653.61        21.06 o                         
   9 -11   3          7.12          9.47        14.94 o                         
  10 -11   3          6.56         22.55        20.76 o                         
  11 -11   3        181.68        194.66        51.09 o                         
  12 -11   3        293.70        242.99        30.54 o                         
 -10 -10   3         31.46         40.75        16.48 o                         
  -9 -10   3        184.21        249.82        25.22 o                         
  -8 -10   3        111.37        126.72        14.16 o                         
  -7 -10   3        144.29        132.16        12.83 o                         
  -6 -10   3          6.03          7.62        12.57 o                         
  -5 -10   3        866.50        764.39        28.86 o                         
  -4 -10   3         28.52         17.56         7.48 o                         
  -3 -10   3        231.41        246.15        10.40 o                         
  -2 -10   3         37.32         45.12         6.79 o                         
  -1 -10   3         82.46         63.50         6.91 o                         
   0 -10   3        905.71        839.36        16.37 o                         
   1 -10   3       2210.65       2166.09        30.50 o                         
   2 -10   3        788.06        746.58        14.85 o                         
   3 -10   3        724.02        711.34        14.50 o                         
   4 -10   3       1453.56       1431.60        22.55 o                         
   5 -10   3       1680.50       1628.44        22.07 o                         
   6 -10   3         17.46         29.60         5.94 o                         
   7 -10   3        488.33        463.81        17.44 o                         
   8 -10   3       1573.74       1519.36        26.82 o                         
   9 -10   3          4.06         -0.97        10.57 o                         
  10 -10   3          4.38          2.07        12.08 o                         
  11 -10   3          0.82         -1.26        12.88 o                         
  12 -10   3        353.58        366.97        34.49 o                         
  13 -10   3         96.06        142.53        19.60 o                         
 -10  -9   3        144.41        137.07        18.80 o                         
  -9  -9   3         12.68         21.32        11.83 o                         
  -8  -9   3         12.07         20.37        10.22 o                         
  -7  -9   3        828.74        852.12        44.04 o                         
  -6  -9   3        173.10        183.58        11.22 o                         
  -5  -9   3          6.20          5.27         6.34 o                         
  -4  -9   3        895.92        841.74        20.00 o                         
  -3  -9   3        927.26        896.90        26.53 o                         
  -2  -9   3        309.43        291.16        11.70 o                         
  -1  -9   3         88.54         92.23         6.90 o                         
   0  -9   3       1581.87       1453.91        23.37 o                         
   1  -9   3        259.79        277.84        12.12 o                         
   2  -9   3        233.96        193.98        11.34 o                         
   3  -9   3         34.52         41.78         6.40 o                         
   4  -9   3       1524.94       1441.18        21.71 o                         
   5  -9   3        142.21        136.38         6.35 o                         
   6  -9   3        758.84        706.37        13.19 o                         
   7  -9   3        515.74        507.15        11.51 o                         
   8  -9   3        122.93        124.20         9.23 o                         
   9  -9   3         41.20         53.70        11.97 o                         
  10  -9   3        589.93        607.81        24.07 o                         
  11  -9   3        134.88        137.21        16.58 o                         
  12  -9   3        100.87        140.87        17.50 o                         
  13  -9   3        164.10        172.27        22.19 o                         
 -11  -8   3         53.31         89.52        17.71 o                         
 -10  -8   3         88.66        114.98        15.48 o                         
  -9  -8   3        665.82        713.74        19.97 o                         
  -8  -8   3        200.44        225.10        12.61 o                         
  -7  -8   3        261.28        227.90        11.97 o                         
  -6  -8   3        390.06        348.68        25.19 o                         
  -5  -8   3         40.66         49.42         6.72 o                         
  -4  -8   3       1028.63       1045.85        16.79 o                         
  -3  -8   3        689.83        651.13        11.71 o                         
  -2  -8   3        405.55        384.33         8.38 o                         
  -1  -8   3       1066.95       1125.06        17.85 o                         
   0  -8   3       8666.73       8822.00       117.11 o                         
   1  -8   3        617.91        711.18        18.96 o                         
   2  -8   3          5.90         10.56         4.12 o                         
   3  -8   3       1380.01       1391.46        23.50 o                         
   4  -8   3       3387.57       3258.01        36.67 o                         
   5  -8   3        256.38        206.68         7.01 o                         
   6  -8   3        261.95        246.61        10.38 o                         
   7  -8   3       1121.56       1095.03        17.11 o                         
   8  -8   3        644.92        621.31        13.02 o                         
   9  -8   3         64.66         77.02         9.42 o                         
  10  -8   3          0.08          6.83        13.71 o                         
  11  -8   3       1380.64       1443.99        36.51 o                         
  12  -8   3         17.93         25.22        17.37 o                         
  13  -8   3         28.36         36.11        16.65 o                         
 -12  -7   3         41.62         34.09        16.15 o                         
 -11  -7   3        421.35        369.06        20.40 o                         
 -10  -7   3        108.04        120.13        14.61 o                         
  -9  -7   3         66.40         85.61        10.47 o                         
  -8  -7   3        431.42        404.59        18.25 o                         
  -7  -7   3          9.81         16.21         7.24 o                         
  -6  -7   3        116.89         96.06         7.82 o                         
  -5  -7   3          3.72          5.34         8.74 o                         
  -4  -7   3       3932.81       3732.12        41.00 o                         
  -3  -7   3          6.77          3.03         3.70 o                         
  -2  -7   3       2399.79       2271.65        42.79 o                         
  -1  -7   3       2005.60       1960.25        26.10 o                         
   0  -7   3        620.44        637.69        14.25 o                         
   1  -7   3         41.27         32.90         4.02 o                         
   2  -7   3        423.33        373.68        10.41 o                         
   3  -7   3        198.49        173.49         5.89 o                         
   4  -7   3        555.06        502.61         9.33 o                         
   5  -7   3       2131.38       2096.21        34.62 o                         
   6  -7   3          1.45          4.44         4.32 o                         
   7  -7   3        567.33        536.29        11.26 o                         
   8  -7   3        282.73        266.93        13.75 o                         
   9  -7   3        939.46        882.11        19.52 o                         
  10  -7   3         38.15         61.74         9.28 o                         
  11  -7   3         83.31         97.34        16.56 o                         
  12  -7   3         24.00         39.64        13.60 o                         
  13  -7   3          2.42          7.80        15.22 o                         
 -12  -6   3        160.87        180.89        18.76 o                         
 -11  -6   3          7.89          2.75        13.30 o                         
 -10  -6   3        998.91       1030.31        23.24 o                         
  -9  -6   3         94.41        103.79        14.21 o                         
  -8  -6   3         62.95         67.53         8.89 o                         
  -7  -6   3        395.76        382.95        12.55 o                         
  -6  -6   3        556.78        519.26        12.51 o                         
  -5  -6   3       2004.71       1864.73        26.47 o                         
  -4  -6   3       2587.04       2362.16        27.15 o                         
  -3  -6   3         26.37         45.26         5.97 o                         
  -2  -6   3        138.01        137.27         6.96 o                         
  -1  -6   3       4871.77       5059.53        47.24 o                         
   0  -6   3       1895.42       1936.08        25.02 o                         
   1  -6   3        553.56        672.83        15.27 o                         
   2  -6   3       1709.66       1842.18        21.05 o                         
   3  -6   3       4426.75       4298.38        45.46 o                         
   4  -6   3        864.74        972.90        14.46 o                         
   5  -6   3        324.36        358.46         8.08 o                         
   6  -6   3         21.70         15.55         4.12 o                         
   7  -6   3       2779.36       2614.41        31.39 o                         
   8  -6   3          4.10          6.30         4.54 o                         
   9  -6   3        223.25        215.36        17.49 o                         
  10  -6   3        684.24        717.55        18.65 o                         
  11  -6   3         50.76         43.10         9.32 o                         
  12  -6   3         62.72         59.89        15.16 o                         
  13  -6   3        306.62        290.71        24.07 o                         
  14  -6   3         32.40          6.72        17.94 o                         
 -13  -5   3          0.90         13.90        14.43 o                         
 -12  -5   3        512.76        568.88        35.01 o                         
 -11  -5   3         62.57         65.75        13.07 o                         
 -10  -5   3         35.53         51.95         9.29 o                         
  -9  -5   3        741.17        712.15        25.79 o                         
  -8  -5   3         74.71         49.19         7.36 o                         
  -7  -5   3         80.17         88.39         7.45 o                         
  -6  -5   3       1127.51       1075.92        23.98 o                         
  -5  -5   3       3774.56       3512.90        43.47 o                         
  -4  -5   3          4.76         12.10         4.24 o                         
  -3  -5   3       4083.68       4032.24        42.40 o                         
  -2  -5   3       3322.47       3718.29        38.93 o                         
  -1  -5   3        988.48       1012.93        11.27 o                         
   0  -5   3         17.00         19.83         3.35 o                         
   1  -5   3       6645.59       7033.59        64.11 o                         
   2  -5   3       3731.31       3697.28        43.50 o                         
   3  -5   3       7236.52       7864.73        79.52 o                         
   4  -5   3        765.24        714.59        10.67 o                         
   5  -5   3         30.30         44.99         3.94 o                         
   6  -5   3        267.26        287.38         7.32 o                         
   7  -5   3        648.69        643.60        14.12 o                         
   8  -5   3        466.29        455.27        10.24 o                         
   9  -5   3        715.00        739.41        18.97 o                         
  10  -5   3        531.63        521.44        16.41 o                         
  11  -5   3        473.81        445.12        16.51 o                         
  12  -5   3         29.67         25.10        11.15 o                         
  13  -5   3         29.12          9.67        17.77 o                         
  14  -5   3        521.11        475.79        29.68 o                         
 -13  -4   3         27.09          7.85        14.21 o                         
 -12  -4   3         14.28         13.60        13.47 o                         
 -11  -4   3        525.72        610.11        22.59 o                         
 -10  -4   3          3.02         13.97         8.31 o                         
  -9  -4   3        105.33        118.06        14.48 o                         
  -8  -4   3          0.91          3.55         5.88 o                         
  -7  -4   3       1168.97       1012.78        18.01 o                         
  -6  -4   3       1528.81       1400.70        21.23 o                         
  -5  -4   3       1637.35       1408.06        20.43 o                         
  -4  -4   3         96.56         63.09         4.44 o                         
  -3  -4   3          7.80          7.95         2.61 o                         
  -2  -4   3       4609.93       5136.30        52.29 o                         
  -1  -4   3       2085.95       2247.15        27.37 o                         
   0  -4   3       2219.90       2481.37        35.22 o                         
   1  -4   3        997.57       1140.24        12.04 o                         
   2  -4   3       6035.44       6321.98       106.78 o                         
   3  -4   3       6512.92       7550.00        76.15 o                         
   4  -4   3         86.44         78.76         3.94 o                         
   5  -4   3        198.41        213.36        10.08 o                         
   6  -4   3       6577.06       6373.07        66.65 o                         
   7  -4   3          0.62         10.83         3.70 o                         
   8  -4   3       1263.12       1199.29        17.41 o                         
   9  -4   3          8.67         13.41         7.95 o                         
  10  -4   3        206.58        201.63        11.30 o                         
  11  -4   3          1.41         -1.83         9.51 o                         
  12  -4   3        157.03        182.33        15.06 o                         
  13  -4   3        265.48        278.17        18.46 o                         
  14  -4   3         46.72          0.65        18.13 o                         
 -13  -3   3        604.88        626.99        34.84 o                         
 -12  -3   3         47.53         70.15        13.54 o                         
 -11  -3   3         26.03         33.28        10.85 o                         
 -10  -3   3         40.53         24.87        10.37 o                         
  -9  -3   3        156.61        170.57        12.86 o                         
  -8  -3   3          3.90          8.02         7.75 o                         
  -7  -3   3       3982.43       3899.91        55.35 o                         
  -6  -3   3       3488.57       3351.22        41.96 o                         
  -5  -3   3        266.09        245.59         7.56 o                         
  -4  -3   3        177.47        137.17         7.34 o                         
  -3  -3   3         19.23         78.05         4.59 o                         
  -2  -3   3       2947.71       2938.70        31.32 o                         
  -1  -3   3        521.11        468.56         6.13 o                         
   0  -3   3      15512.11      17790.34       161.67 o                         
   1  -3   3        559.67        615.81         7.39 o                         
   2  -3   3       5304.23       6378.41        64.14 o                         
   3  -3   3        543.37        733.44         9.98 o                         
   4  -3   3        156.42         98.15         8.18 o                         
   5  -3   3       2802.03       2852.58        33.78 o                         
   6  -3   3       3303.58       3288.30        37.42 o                         
   7  -3   3       3045.01       2902.91        33.37 o                         
   8  -3   3        319.35        310.79        10.84 o                         
   9  -3   3         82.58        101.17         8.43 o                         
  10  -3   3        884.31        834.24        24.10 o                         
  11  -3   3        392.55        430.29        18.29 o                         
  12  -3   3         68.12         66.46        12.64 o                         
  13  -3   3        626.35        628.23        30.19 o                         
  14  -3   3         16.22         10.76        18.65 o                         
 -14  -2   3         12.62         18.34        15.30 o                         
 -13  -2   3        136.35        140.97        16.24 o                         
 -12  -2   3        438.09        492.71        20.96 o                         
 -11  -2   3        153.13        183.89        16.71 o                         
 -10  -2   3        368.07        338.86        12.70 o                         
  -9  -2   3        449.42        445.22        13.19 o                         
  -8  -2   3       1354.04       1274.38        20.69 o                         
  -7  -2   3        518.95        468.99        12.66 o                         
  -6  -2   3       2542.88       2374.29        30.91 o                         
  -5  -2   3        608.30        720.30        17.49 o                         
  -4  -2   3        102.73         94.35         4.57 o                         
  -3  -2   3       2955.74       3382.39        31.61 o                         
  -2  -2   3      12028.19      13609.68       132.03 o                         
  -1  -2   3       6220.00       7385.44        68.21 o                         
   0  -2   3       8847.94      10699.01        97.63 o                         
   1  -2   3      16594.06      19132.42       174.18 o                         
   2  -2   3       3234.35       3771.85        49.18 o                         
   3  -2   3        237.63        192.08         6.26 o                         
   4  -2   3         31.48         75.01         2.94 o                         
   5  -2   3       2605.66       2637.54        26.27 o                         
   6  -2   3       2665.34       2600.28        26.77 o                         
   7  -2   3        139.60        144.67         5.22 o                         
   8  -2   3        478.72        389.99        24.85 o                         
   9  -2   3        143.30        153.50        10.44 o                         
  10  -2   3         65.77         57.49        10.30 o                         
  11  -2   3       1160.79       1176.22        28.29 o                         
  12  -2   3         44.59         54.96        28.62 o                         
  13  -2   3          6.40         10.23        12.37 o                         
  14  -2   3         42.62         25.88        22.27 o                         
 -14  -1   3         45.79         46.81        14.82 o                         
 -13  -1   3         86.55        104.67        14.89 o                         
 -12  -1   3         26.39         27.28        11.48 o                         
 -11  -1   3         61.85         65.27        11.17 o                         
 -10  -1   3        627.43        565.52        15.19 o                         
  -9  -1   3         73.51         68.87         6.96 o                         
  -8  -1   3       3668.64       3538.41        44.93 o                         
  -7  -1   3        355.23        350.18         7.93 o                         
  -6  -1   3         25.35         24.32         5.75 o                         
  -5  -1   3         35.98         60.70         3.07 o                         
  -4  -1   3       2871.34       2831.83        27.29 o                         
  -3  -1   3       1000.61       1114.09        13.03 o                         
  -2  -1   3       2666.62       3461.28        32.08 o                         
  -1  -1   3        722.56        831.56         8.07 o                         
   0  -1   3       2376.16       2380.22        20.48 o                         
   1  -1   3       1881.73       2407.52        22.46 o                         
   2  -1   3       2914.54       3443.40        48.96 o                         
   3  -1   3       3699.04       3557.08        42.04 o                         
   4  -1   3       2598.55       2638.48        42.74 o                         
   5  -1   3       3367.60       3494.48        33.79 o                         
   6  -1   3        140.09        153.34         4.97 o                         
   7  -1   3        109.51        117.89         4.55 o                         
   8  -1   3        252.80        275.98        12.83 o                         
   9  -1   3       1294.72       1304.60        23.71 o                         
  10  -1   3        110.98        118.82        12.12 o                         
  11  -1   3         14.60          9.06        10.59 o                         
  12  -1   3        443.90        408.23        33.65 o                         
  13  -1   3         19.89         15.13        16.32 o                         
 -14   0   3         69.73         71.06        17.05 o                         
 -13   0   3         56.69        103.65        27.26 o                         
 -12   0   3         81.20        115.19        13.33 o                         
 -11   0   3         27.63         35.00        10.01 o                         
 -10   0   3        993.22        948.32        18.65 o                         
  -9   0   3        448.22        498.40        12.62 o                         
  -8   0   3        865.34        729.46        12.80 o                         
  -7   0   3       2173.91       2052.20        24.65 o                         
  -6   0   3        451.89        403.67         7.98 o                         
  -5   0   3         19.63         29.49         4.33 o                         
  -4   0   3        963.79       1108.56        13.46 o                         
  -3   0   3      16550.29      18231.88       236.14 o                         
  -2   0   3       1705.18       2007.43        21.08 o                         
  -1   0   3         24.57         36.76         1.56 o                         
   0   0   3       1398.53       1749.77        14.31 o                         
   1   0   3        464.56        371.41         4.60 o                         
   2   0   3       1651.94       1492.66        18.68 o                         
   3   0   3        628.85        674.41         7.87 o                         
   4   0   3        397.31        299.31         4.87 o                         
   5   0   3        642.06        647.40         8.34 o                         
   6   0   3        479.55        540.75         9.24 o                         
   7   0   3        643.90        583.61        10.20 o                         
   8   0   3       1179.44       1156.66        20.65 o                         
   9   0   3         62.53         65.42         9.14 o                         
  10   0   3        669.24        701.91        38.94 o                         
  11   0   3          0.22         -8.76        14.71 o                         
  12   0   3         77.46        100.33        14.34 o                         
  13   0   3         28.06         42.69        14.42 o                         
 -14   1   3         28.56         -6.13        31.73 o                         
 -13   1   3          9.74         17.67        12.39 o                         
 -12   1   3        268.85        313.76        16.51 o                         
 -11   1   3        208.55        212.99        26.77 o                         
 -10   1   3        104.93         99.54         9.61 o                         
  -9   1   3        355.18        362.70         9.99 o                         
  -8   1   3        238.88        232.83        10.34 o                         
  -7   1   3         18.79         17.11         4.51 o                         
  -6   1   3         14.42         18.76         3.17 o                         
  -5   1   3       3556.21       3430.72        36.65 o                         
  -4   1   3       3926.54       3955.93        41.17 o                         
  -3   1   3       3061.63       3147.31        32.67 o                         
  -2   1   3        289.36        566.97         7.62 o                         
  -1   1   3       2924.51       3416.65        29.00 o                         
   0   1   3        684.19        891.25         9.21 o                         
   1   1   3        201.83        249.18         4.01 o                         
   2   1   3       8901.15       9067.86        82.43 o                         
   3   1   3        897.66       1061.69        13.05 o                         
   4   1   3       2931.81       2786.09        30.38 o                         
   5   1   3        422.09        411.78         8.23 o                         
   6   1   3         42.63         49.81         5.40 o                         
   7   1   3        851.19        747.70        12.12 o                         
   8   1   3       4271.72       4086.12        52.19 o                         
   9   1   3          8.11         12.70         8.33 o                         
  10   1   3         43.01         36.39        10.47 o                         
  11   1   3        479.83        507.91        27.10 o                         
  12   1   3         55.63         61.91        13.58 o                         
  13   1   3          7.04         18.51        14.03 o                         
 -14   2   3          4.16         -3.96        21.00 o                         
 -13   2   3        274.12        276.57        23.16 o                         
 -12   2   3          4.02          4.35        10.10 o                         
 -11   2   3       1954.24       1964.07        33.06 o                         
 -10   2   3         45.92         39.82         6.32 o                         
  -9   2   3         17.18         18.58         4.93 o                         
  -8   2   3         82.95         81.38         5.51 o                         
  -7   2   3       2449.57       2351.07        27.72 o                         
  -6   2   3         14.56          9.88         3.32 o                         
  -5   2   3        331.70        338.37         6.68 o                         
  -4   2   3       6474.42       6905.96        69.81 o                         
  -3   2   3       3742.87       3748.26        34.94 o                         
  -2   2   3       7443.91       7710.65        69.63 o                         
  -1   2   3        598.35        872.05         9.26 o                         
   0   2   3      12759.55      13869.60       137.36 o                         
   1   2   3         34.63         61.63         2.87 o                         
   2   2   3        105.19        104.78         4.69 o                         
   3   2   3        151.34        121.23         4.28 o                         
   4   2   3        205.49        216.11         8.91 o                         
   5   2   3         18.97         20.80         3.44 o                         
   6   2   3        803.06        718.62        11.66 o                         
   7   2   3       1302.11       1173.98        16.77 o                         
   8   2   3          5.54         10.03         7.67 o                         
   9   2   3        256.79        281.96        20.72 o                         
  10   2   3        184.89        205.96        14.12 o                         
  11   2   3          5.03         16.83        11.70 o                         
  12   2   3         52.03         64.05        34.30 o                         
  13   2   3        322.52        359.44        22.14 o                         
 -14   3   3          1.54         10.38        17.52 o                         
 -13   3   3        496.45        508.65        29.04 o                         
 -12   3   3         95.60         74.31        15.07 o                         
 -11   3   3         47.47         37.67        11.58 o                         
 -10   3   3       1112.58       1068.85        21.23 o                         
  -9   3   3        293.57        287.32        11.39 o                         
  -8   3   3         52.53         50.00         6.71 o                         
  -7   3   3        613.20        584.19        10.36 o                         
  -6   3   3       4095.73       3880.34        41.95 o                         
  -5   3   3         89.99        134.62         4.54 o                         
  -4   3   3        179.60        108.80         5.22 o                         
  -3   3   3        303.68        305.30        10.24 o                         
  -2   3   3        508.13        486.86         8.57 o                         
  -1   3   3        266.70        318.69         5.01 o                         
   0   3   3      16383.65      17154.29       171.52 o                         
   1   3   3        734.47        905.41        11.68 o                         
   2   3   3        999.78       1089.45        13.75 o                         
   3   3   3       1840.44       2003.67        22.92 o                         
   4   3   3       1488.66       1407.27        17.64 o                         
   5   3   3         85.64         95.10         8.69 o                         
   6   3   3        109.70         99.04         5.38 o                         
   7   3   3       1309.54       1311.60        33.33 o                         
   8   3   3         24.25         13.90         7.98 o                         
   9   3   3         43.90         50.11        10.74 o                         
  10   3   3        106.14         91.40        13.62 o                         
  11   3   3        269.01        278.36        22.07 o                         
  12   3   3          3.20         19.34        17.83 o                         
 -14   4   3         55.59         37.43        21.00 o                         
 -13   4   3         45.59         68.14        17.94 o                         
 -12   4   3       1159.32       1139.27        37.11 o                         
 -11   4   3         17.14         21.09         8.57 o                         
 -10   4   3          6.15          9.08         7.44 o                         
  -9   4   3         28.96         21.63         6.33 o                         
  -8   4   3       3346.81       3322.63        38.24 o                         
  -7   4   3         53.77         56.39         4.52 o                         
  -6   4   3        115.43        129.29         4.99 o                         
  -5   4   3       3021.81       2839.37        28.08 o                         
  -4   4   3       1131.84       1121.28        24.04 o                         
  -3   4   3        513.91        546.53        14.68 o                         
  -2   4   3        888.53       1003.04        12.42 o                         
  -1   4   3       9330.50       9741.27       107.94 o                         
   0   4   3       4602.67       5421.04        61.73 o                         
   1   4   3        311.46        426.47         7.46 o                         
   2   4   3        215.47        248.43         6.27 o                         
   3   4   3       2139.08       2062.47        27.19 o                         
   4   4   3        407.92        388.03         8.42 o                         
   5   4   3       1310.06       1219.45        16.96 o                         
   6   4   3        313.58        382.49        11.57 o                         
   7   4   3        115.36        142.21         8.11 o                         
   8   4   3        201.01        213.20        18.69 o                         
   9   4   3        444.08        432.27        26.34 o                         
  10   4   3         56.91         75.28        18.55 o                         
  11   4   3        164.55        175.43        16.77 o                         
  12   4   3         86.12         74.31        15.97 o                         
 -14   5   3        430.85        464.56        34.76 o                         
 -13   5   3         29.08         34.92        37.56 o                         
 -12   5   3         16.29         -4.31        13.02 o                         
 -11   5   3        403.09        409.49        21.55 o                         
 -10   5   3        128.70        153.69         9.97 o                         
  -9   5   3         62.10         45.21         7.26 o                         
  -8   5   3        346.33        346.23         8.89 o                         
  -7   5   3       3654.49       3220.47        37.59 o                         
  -6   5   3         64.13         78.61         2.78 o                         
  -5   5   3       1180.12       1252.48        19.33 o                         
  -4   5   3        756.80        780.80        22.49 o                         
  -3   5   3        207.31        151.98         6.21 o                         
  -2   5   3        204.81        208.61         3.98 o                         
  -1   5   3       5102.27       5361.31        55.20 o                         
   0   5   3         52.71         37.46         3.47 o                         
   1   5   3        204.60        195.92         5.95 o                         
   2   5   3       3453.68       3601.00        39.06 o                         
   3   5   3       3823.56       3711.04        40.43 o                         
   4   5   3        101.93        136.15         6.15 o                         
   5   5   3          2.04          9.44         4.42 o                         
   6   5   3        564.29        543.04        18.99 o                         
   7   5   3        446.77        432.63        12.71 o                         
   8   5   3        227.57        241.41        15.66 o                         
   9   5   3         19.90         24.37        11.25 o                         
  10   5   3        870.61        838.37        26.91 o                         
  11   5   3          0.97          6.80        13.95 o                         
  12   5   3          1.91          3.76        14.84 o                         
 -14   6   3         10.12        -10.98        16.93 o                         
 -13   6   3         80.29         47.30        22.63 o                         
 -12   6   3          6.90         -1.63        13.20 o                         
 -11   6   3          5.85          9.28         8.39 o                         
 -10   6   3          1.33          0.11         7.15 o                         
  -9   6   3       2613.34       2604.70        37.96 o                         
  -8   6   3        287.46        281.83        25.11 o                         
  -7   6   3        644.69        626.77        15.29 o                         
  -6   6   3        704.89        711.88        14.31 o                         
  -5   6   3       2738.96       2724.27        35.95 o                         
  -4   6   3        359.11        398.98        10.14 o                         
  -3   6   3       2960.65       2945.95        37.57 o                         
  -2   6   3       4676.73       4633.25        48.68 o                         
  -1   6   3        704.19        663.56        10.25 o                         
   0   6   3        720.95        739.67        11.26 o                         
   1   6   3         96.18        120.18         5.39 o                         
   2   6   3       2252.42       2152.92        32.84 o                         
   3   6   3        135.67        144.79         7.95 o                         
   4   6   3       4317.87       4073.80        58.64 o                         
   5   6   3        275.40        278.95        15.88 o                         
   6   6   3        160.58        170.03         9.43 o                         
   7   6   3        301.27        252.58        11.25 o                         
   8   6   3        468.95        475.55        19.06 o                         
   9   6   3          3.11          3.83        13.22 o                         
  10   6   3         67.38         61.58        14.95 o                         
  11   6   3         13.09          9.15        13.51 o                         
 -14   7   3          8.44         16.94        28.46 o                         
 -13   7   3         21.85         15.23        16.15 o                         
 -12   7   3        140.27        140.00        20.35 o                         
 -11   7   3        654.31        656.67        19.22 o                         
 -10   7   3          6.02          8.44         8.17 o                         
  -9   7   3       1312.25       1189.51        22.93 o                         
  -8   7   3        421.75        418.27        17.38 o                         
  -7   7   3         73.25         59.09         7.41 o                         
  -6   7   3        272.30        275.20        12.86 o                         
  -5   7   3       1810.89       1734.57        25.88 o                         
  -4   7   3         32.61         12.02         4.94 o                         
  -3   7   3        263.84        246.65         5.17 o                         
  -2   7   3       3216.42       3050.02        33.93 o                         
  -1   7   3        411.14        429.33         8.45 o                         
   0   7   3         21.21         31.21         4.15 o                         
   1   7   3        576.65        622.05        11.09 o                         
   2   7   3       4864.52       4575.43        49.62 o                         
   3   7   3        102.33         83.36         6.72 o                         
   4   7   3         11.27         10.07         5.84 o                         
   5   7   3        555.55        590.75        12.89 o                         
   6   7   3        684.97        680.27        16.39 o                         
   7   7   3         16.93         25.44         8.01 o                         
   8   7   3        187.00        202.65        21.84 o                         
   9   7   3        439.74        442.55        20.85 o                         
  10   7   3          3.14         21.94        15.95 o                         
  11   7   3          9.67          7.93        22.40 o                         
 -13   8   3        117.65         82.03        19.45 o                         
 -12   8   3          3.93          0.40        15.74 o                         
 -11   8   3         10.08         22.32         9.47 o                         
 -10   8   3        886.73        955.22        22.75 o                         
  -9   8   3         60.65         57.64         9.27 o                         
  -8   8   3         11.61         18.01         7.56 o                         
  -7   8   3         53.44         76.35         8.04 o                         
  -6   8   3       2270.54       2218.85        32.44 o                         
  -5   8   3       1851.54       1788.37        27.12 o                         
  -4   8   3        737.18        703.65        14.77 o                         
  -3   8   3        760.92        800.90        12.29 o                         
  -2   8   3        479.47        454.67        10.85 o                         
  -1   8   3        297.08        337.52         8.30 o                         
   0   8   3       1416.97       1359.74        18.71 o                         
   1   8   3         63.96         47.61         5.10 o                         
   2   8   3        997.81       1000.73        15.93 o                         
   3   8   3        562.94        545.22        11.99 o                         
   4   8   3         86.39        103.29         7.54 o                         
   5   8   3        333.13        311.73        12.13 o                         
   6   8   3         18.47         23.50         8.00 o                         
   7   8   3        494.34        502.36        16.72 o                         
   8   8   3          1.86         18.66        11.61 o                         
   9   8   3        288.67        320.72        19.38 o                         
  10   8   3          5.06          7.89        14.17 o                         
 -13   9   3          4.64         36.01        18.86 o                         
 -12   9   3        299.73        326.98        30.45 o                         
 -11   9   3         37.98         32.04        17.51 o                         
 -10   9   3        278.19        291.63        14.64 o                         
  -9   9   3        110.61        106.79        10.17 o                         
  -8   9   3         82.01         89.43        11.79 o                         
  -7   9   3         17.43         23.69         7.52 o                         
  -6   9   3       1638.80       1496.36        25.10 o                         
  -5   9   3       1457.03       1390.49        23.76 o                         
  -4   9   3        326.11        310.93        13.60 o                         
  -3   9   3       1885.73       1782.00        34.41 o                         
  -2   9   3       1999.37       1988.66        34.96 o                         
  -1   9   3         99.27         77.96         5.55 o                         
   0   9   3        318.21        307.44        11.39 o                         
   1   9   3       1567.86       1542.53        23.94 o                         
   2   9   3         11.74         20.77         6.31 o                         
   3   9   3          2.71         15.56         6.42 o                         
   4   9   3         87.74         84.59         7.58 o                         
   5   9   3        892.31        862.40        30.51 o                         
   6   9   3        138.47        135.61        15.22 o                         
   7   9   3         51.63         35.06        12.16 o                         
   8   9   3         61.11         77.44        15.67 o                         
   9   9   3         72.04         88.51        17.59 o                         
 -13  10   3         41.08         47.16        18.26 o                         
 -12  10   3         72.20        106.59        17.49 o                         
 -11  10   3        556.92        581.44        21.55 o                         
 -10  10   3        171.51        183.98        13.28 o                         
  -9  10   3         84.53         95.84        10.72 o                         
  -8  10   3        120.55        104.65        10.22 o                         
  -7  10   3        297.85        349.53        14.02 o                         
  -6  10   3        348.77        296.34        12.27 o                         
  -5  10   3        180.00        167.61        10.47 o                         
  -4  10   3        163.46        173.99         9.49 o                         
  -3  10   3        412.94        386.85        19.53 o                         
  -2  10   3        464.92        429.27        15.95 o                         
  -1  10   3       2076.94       1961.86        28.42 o                         
   0  10   3        171.95        187.62         9.00 o                         
   1  10   3        808.12        824.60        15.36 o                         
   2  10   3        434.97        384.94        12.96 o                         
   3  10   3        247.77        261.27        11.65 o                         
   4  10   3          4.02          5.03         8.88 o                         
   5  10   3        180.73        230.68        15.66 o                         
   6  10   3        345.26        367.12        17.02 o                         
   7  10   3          1.66        -10.06        13.52 o                         
   8  10   3        130.89        119.52        18.53 o                         
 -12  11   3        130.09        135.95        21.70 o                         
 -11  11   3         14.84          3.59        15.32 o                         
 -10  11   3         23.35         15.41        10.86 o                         
  -9  11   3         13.87         33.58        10.51 o                         
  -8  11   3          0.38          6.35         9.55 o                         
  -7  11   3       1284.60       1285.32        27.26 o                         
  -6  11   3          6.91         11.54         9.41 o                         
  -5  11   3        112.24        119.23        11.72 o                         
  -4  11   3        802.41        768.63        21.78 o                         
  -3  11   3       1921.27       1835.39        39.80 o                         
  -2  11   3        302.56        291.76        17.66 o                         
  -1  11   3         34.99         18.70         7.73 o                         
   0  11   3       1878.43       1768.37        32.10 o                         
   1  11   3        503.71        502.21        15.16 o                         
   2  11   3          4.18          0.52         7.53 o                         
   3  11   3        154.64        139.25        11.98 o                         
   4  11   3        650.79        578.85        19.69 o                         
   5  11   3         31.47         22.55        11.95 o                         
   6  11   3         11.55         15.13        11.40 o                         
   7  11   3          1.75          9.06        16.56 o                         
 -11  12   3        253.75        260.21        19.22 o                         
 -10  12   3        118.14        152.21        39.50 o                         
  -9  12   3        222.89        256.08        20.34 o                         
  -8  12   3         53.74         76.56        13.95 o                         
  -7  12   3        193.88        215.73        15.71 o                         
  -6  12   3         75.28         58.34        11.43 o                         
  -5  12   3         29.46         30.44        10.94 o                         
  -4  12   3        127.66        154.65        13.75 o                         
  -3  12   3        786.43        747.44        24.30 o                         
  -2  12   3        330.52        352.49        17.25 o                         
  -1  12   3        156.95        165.41        16.00 o                         
   0  12   3        105.68        122.09        12.33 o                         
   1  12   3         34.07         37.75         9.02 o                         
   2  12   3        240.21        213.24        12.35 o                         
   3  12   3        200.85        220.76        14.14 o                         
   4  12   3        127.26        122.55        12.86 o                         
   5  12   3        172.51        193.47        15.25 o                         
   6  12   3          1.31          9.43        12.56 o                         
 -11  13   3        224.76        215.55        19.18 o                         
 -10  13   3          2.79         -5.64        15.52 o                         
  -9  13   3         72.81         67.96        14.93 o                         
  -8  13   3        798.39        814.11        27.31 o                         
  -7  13   3        402.52        387.62        20.12 o                         
  -6  13   3         23.32         47.79        27.10 o                         
  -5  13   3          3.18         -7.20        14.01 o                         
  -4  13   3       1300.21       1392.58        39.28 o                         
  -3  13   3        314.46        291.31        23.36 o                         
  -2  13   3         21.51         27.87        12.50 o                         
  -1  13   3        742.89        745.78        24.75 o                         
   0  13   3        590.31        630.02        23.37 o                         
   1  13   3        151.55        146.79        14.64 o                         
   2  13   3          4.03        -10.07        14.08 o                         
   3  13   3         33.84         33.65        11.81 o                         
   4  13   3         48.53         56.06        12.82 o                         
   5  13   3          4.38          9.49        12.66 o                         
  -9  14   3        104.66        117.75        16.96 o                         
  -8  14   3        520.73        566.28        54.47 o                         
  -7  14   3        147.61        125.89        16.50 o                         
  -6  14   3        115.20        129.03        15.89 o                         
  -5  14   3          3.30         -7.33        12.49 o                         
  -4  14   3        389.15        329.88        19.92 o                         
  -3  14   3        353.56        399.50        20.37 o                         
  -2  14   3         29.28         17.27        19.90 o                         
  -1  14   3          6.26         17.60        12.84 o                         
   0  14   3        246.72        275.15        18.61 o                         
   1  14   3         40.42         39.01        15.65 o                         
   2  14   3          2.48         -2.17        15.08 o                         
   3  14   3        143.84        151.70        19.72 o                         
   4  14   3         12.98         37.33        24.73 o                         
  -8  15   3        300.39        328.78        22.51 o                         
  -7  15   3        158.86        144.27        17.91 o                         
  -6  15   3         28.95         43.89        15.39 o                         
  -5  15   3        447.30        498.72        23.99 o                         
  -4  15   3         43.18         45.28        30.80 o                         
  -3  15   3         16.75         42.72        14.40 o                         
  -2  15   3         28.58         23.66        14.46 o                         
  -1  15   3        237.76        207.61        17.71 o                         
   0  15   3        327.43        313.51        20.49 o                         
   1  15   3         49.72         75.49        18.73 o                         
   2  15   3         12.37          8.91        17.45 o                         
  -6  16   3          8.21         21.00        23.80 o                         
  -5  16   3        299.15        310.55        45.26 o                         
  -4  16   3         41.50         26.96        16.53 o                         
  -3  16   3          1.78         15.14        15.42 o                         
  -2  16   3          2.27         35.64        15.84 o                         
  -1  16   3          8.40         13.56        15.92 o                         
  -1 -17   4         13.29         -6.53        24.26 o                         
   0 -17   4        116.76        124.73        21.05 o                         
   1 -17   4         28.83         36.30        17.48 o                         
   2 -17   4         66.10         77.09        21.69 o                         
   3 -17   4        388.79        382.15        23.75 o                         
   4 -17   4          3.26         -1.07        15.82 o                         
   5 -17   4         16.23         19.91        16.00 o                         
   6 -17   4          6.29         37.90        17.71 o                         
  -3 -16   4          5.19          0.18        14.19 o                         
  -2 -16   4         27.25         45.26        17.82 o                         
  -1 -16   4        237.32        250.64        22.45 o                         
   0 -16   4         67.41         75.15        20.53 o                         
   1 -16   4         44.71          9.64        19.98 o                         
   2 -16   4         88.72         86.60        15.65 o                         
   3 -16   4        319.17        348.03        21.66 o                         
   4 -16   4        347.10        344.38        21.08 o                         
   5 -16   4          1.52          6.63        13.89 o                         
   6 -16   4         88.23         66.35        19.22 o                         
   7 -16   4        421.43        449.70        24.19 o                         
   8 -16   4          0.15          6.62        19.24 o                         
  -5 -15   4        126.49        122.85        16.66 o                         
  -4 -15   4          1.29         -3.52        15.67 o                         
  -3 -15   4        118.28        131.98        15.20 o                         
  -2 -15   4          7.43         19.72        12.95 o                         
  -1 -15   4        456.69        451.57        20.80 o                         
   0 -15   4        100.30         91.48        13.90 o                         
   1 -15   4        666.20        619.86        24.43 o                         
   2 -15   4         96.58         91.03        14.46 o                         
   3 -15   4         30.29         47.12        13.01 o                         
   4 -15   4         83.32         72.94        14.42 o                         
   5 -15   4         38.06         21.35        15.97 o                         
   6 -15   4        337.48        303.45        19.29 o                         
   7 -15   4         46.12         63.64        13.82 o                         
   8 -15   4         60.37         93.61        18.63 o                         
   9 -15   4        133.72        131.72        40.83 o                         
  -6 -14   4        102.92        149.22        16.42 o                         
  -5 -14   4        346.74        335.95        31.57 o                         
  -4 -14   4         13.00          3.65        16.08 o                         
  -3 -14   4          3.35          5.73        11.49 o                         
  -2 -14   4        337.16        345.81        16.86 o                         
  -1 -14   4        130.06        156.91        12.18 o                         
   0 -14   4         37.76         26.89         9.60 o                         
   1 -14   4          7.14         -6.39         8.43 o                         
   2 -14   4        604.66        632.27        23.76 o                         
   3 -14   4        297.25        318.50        17.75 o                         
   4 -14   4        423.83        439.33        20.67 o                         
   5 -14   4         56.65         53.16        12.51 o                         
   6 -14   4        322.80        321.82        35.87 o                         
   7 -14   4         86.99         76.07        13.65 o                         
   8 -14   4         70.48         79.24        14.28 o                         
   9 -14   4          5.88          1.69        16.93 o                         
  10 -14   4        447.20        435.37        29.02 o                         
  -7 -13   4         63.95         68.92        26.65 o                         
  -6 -13   4         64.39         93.33        16.38 o                         
  -5 -13   4          7.02         -7.37        11.57 o                         
  -4 -13   4         47.51         61.70        12.12 o                         
  -3 -13   4        306.65        327.46        16.70 o                         
  -2 -13   4        492.24        479.45        18.32 o                         
  -1 -13   4         23.84         21.80         8.48 o                         
   0 -13   4        396.31        415.39        15.30 o                         
   1 -13   4         27.22         31.62         8.13 o                         
   2 -13   4        210.18        211.68        15.17 o                         
   3 -13   4         14.68         23.14         7.65 o                         
   4 -13   4        621.33        611.45        21.52 o                         
   5 -13   4        943.22        910.93        27.88 o                         
   6 -13   4        238.26        248.35        24.47 o                         
   7 -13   4          0.21         -1.74        10.25 o                         
   8 -13   4         70.95         58.66        15.65 o                         
   9 -13   4        175.95        206.98        26.36 o                         
  10 -13   4        871.26        965.29        52.73 o                         
  11 -13   4         66.30         46.24        23.10 o                         
  -8 -12   4         94.95        110.70        15.51 o                         
  -7 -12   4          0.24          8.33        11.97 o                         
  -6 -12   4        469.37        452.08        19.77 o                         
  -5 -12   4        179.12        184.94        14.45 o                         
  -4 -12   4         43.99         56.94        10.41 o                         
  -3 -12   4        238.30        240.32        31.21 o                         
  -2 -12   4        716.34        714.14        17.94 o                         
  -1 -12   4        227.70        229.36        15.69 o                         
   0 -12   4          3.70         -0.13         6.76 o                         
   1 -12   4        238.69        222.39        10.66 o                         
   2 -12   4        762.48        707.56        30.70 o                         
   3 -12   4         64.77         85.76         9.06 o                         
   4 -12   4         69.30         68.59         7.56 o                         
   5 -12   4        505.24        499.69        18.59 o                         
   6 -12   4        599.66        599.43        19.30 o                         
   7 -12   4         31.07         40.32        10.76 o                         
   8 -12   4         33.14         37.21        10.93 o                         
   9 -12   4        371.75        365.42        25.88 o                         
  10 -12   4          3.80         -3.67        16.65 o                         
  11 -12   4        108.52        106.24        21.15 o                         
  12 -12   4          3.17         57.39        23.33 o                         
  -9 -11   4         26.57         40.65        13.74 o                         
  -8 -11   4        204.18        208.32        16.59 o                         
  -7 -11   4         26.24         34.96        15.41 o                         
  -6 -11   4        250.53        232.78        14.64 o                         
  -5 -11   4        161.73        144.32        12.62 o                         
  -4 -11   4       2630.17       2649.23        43.69 o                         
  -3 -11   4         38.11         41.42         9.48 o                         
  -2 -11   4        201.10        187.48        10.12 o                         
  -1 -11   4          3.79         10.68         6.67 o                         
   0 -11   4        351.34        356.35        12.15 o                         
   1 -11   4       1214.14       1174.85        22.78 o                         
   2 -11   4        499.23        504.52        13.63 o                         
   3 -11   4        724.64        698.75        15.26 o                         
   4 -11   4        240.45        236.72        11.97 o                         
   5 -11   4        308.95        301.47        10.95 o                         
   6 -11   4       1179.95       1184.28        25.99 o                         
   7 -11   4         29.35         14.34        12.85 o                         
   8 -11   4       1020.16        996.93        34.32 o                         
   9 -11   4       1356.20       1276.45        40.48 o                         
  10 -11   4         79.59         70.61        54.59 o                         
  11 -11   4        261.47        192.09        22.01 o                         
  12 -11   4          8.65          7.17        18.51 o                         
 -10 -10   4        205.15        224.01        21.52 o                         
  -9 -10   4         19.52         14.19        12.62 o                         
  -8 -10   4        161.26        149.59        24.57 o                         
  -7 -10   4        233.75        237.69        15.07 o                         
  -6 -10   4        313.74        299.88        22.52 o                         
  -5 -10   4        474.83        449.27        16.50 o                         
  -4 -10   4         25.07         26.11         7.69 o                         
  -3 -10   4       2162.22       2050.20        30.11 o                         
  -2 -10   4       1025.92       1033.20        19.04 o                         
  -1 -10   4         36.61         35.94         6.30 o                         
   0 -10   4         11.13         18.85        10.17 o                         
   1 -10   4       1213.62       1188.38        24.93 o                         
   2 -10   4        391.35        411.30        14.68 o                         
   3 -10   4        427.65        412.26        15.00 o                         
   4 -10   4         33.57         30.79         6.40 o                         
   5 -10   4        778.87        747.13        15.29 o                         
   6 -10   4         84.37         85.65         7.34 o                         
   7 -10   4        486.75        424.30        11.59 o                         
   8 -10   4        374.10        350.63        13.72 o                         
   9 -10   4         71.31         53.73        12.14 o                         
  10 -10   4         94.48         86.38        13.34 o                         
  11 -10   4        279.82        289.83        20.36 o                         
  12 -10   4         48.85         47.21        16.38 o                         
 -11  -9   4        100.80        100.68        19.28 o                         
 -10  -9   4        246.97        277.96        21.71 o                         
  -9  -9   4        142.92        133.67        13.90 o                         
  -8  -9   4          9.73         22.84        10.83 o                         
  -7  -9   4        485.84        514.29        18.19 o                         
  -6  -9   4         19.58         26.06         8.54 o                         
  -5  -9   4        358.77        344.02        32.13 o                         
  -4  -9   4        152.91        140.10         8.32 o                         
  -3  -9   4        198.28        160.39         8.31 o                         
  -2  -9   4         27.84         33.00         5.45 o                         
  -1  -9   4        523.68        477.04        12.12 o                         
   0  -9   4       2740.79       2783.56        60.18 o                         
   1  -9   4       1652.09       1564.90        23.15 o                         
   2  -9   4        247.65        187.96         8.06 o                         
   3  -9   4          3.12          1.02         4.80 o                         
   4  -9   4       1544.99       1527.23        20.25 o                         
   5  -9   4       3273.87       3237.31        42.17 o                         
   6  -9   4        271.62        241.33         8.55 o                         
   7  -9   4        404.21        379.94        10.53 o                         
   8  -9   4       1464.56       1406.01        26.07 o                         
   9  -9   4         25.31          7.61        10.48 o                         
  10  -9   4          8.67         -3.01        10.97 o                         
  11  -9   4         14.35          3.57        12.71 o                         
  12  -9   4        957.08        982.21        38.03 o                         
  13  -9   4          3.63          4.71        16.96 o                         
 -11  -8   4         80.27        102.87        18.11 o                         
 -10  -8   4        104.60        102.71        12.53 o                         
  -9  -8   4          8.21         15.08        11.18 o                         
  -8  -8   4         54.17         42.52         8.88 o                         
  -7  -8   4       1537.62       1488.95        34.68 o                         
  -6  -8   4        178.80        197.85        19.05 o                         
  -5  -8   4        215.05        220.49         9.77 o                         
  -4  -8   4       1244.09       1182.74        19.77 o                         
  -3  -8   4        726.39        693.36        11.88 o                         
  -2  -8   4         33.61         32.75         3.20 o                         
  -1  -8   4          3.05         -4.06         4.65 o                         
   0  -8   4       3819.33       3717.17        45.83 o                         
   1  -8   4        128.31        187.54         7.66 o                         
   2  -8   4       1326.62       1210.60        24.78 o                         
   3  -8   4         12.22         13.53         3.57 o                         
   4  -8   4       1034.62       1030.01        17.05 o                         
   5  -8   4        909.68        865.46        22.91 o                         
   6  -8   4        907.27        868.88        14.52 o                         
   7  -8   4        975.27        939.15        21.79 o                         
   8  -8   4        202.12        202.33         8.34 o                         
   9  -8   4         35.71         43.10         8.17 o                         
  10  -8   4        847.54        803.62        26.10 o                         
  11  -8   4        139.18        123.26        21.21 o                         
  12  -8   4          2.08         14.57        14.55 o                         
  13  -8   4        122.66        114.14        18.97 o                         
 -12  -7   4        117.86        106.21        17.12 o                         
 -11  -7   4         18.91         30.51        14.01 o                         
 -10  -7   4         17.19         27.61        10.11 o                         
  -9  -7   4        684.67        698.64        19.15 o                         
  -8  -7   4        151.81        144.60        10.75 o                         
  -7  -7   4        123.35        130.41         9.11 o                         
  -6  -7   4        233.58        209.16        13.46 o                         
  -5  -7   4          4.70          7.07         6.42 o                         
  -4  -7   4        351.12        339.74        10.07 o                         
  -3  -7   4        145.08        124.23         5.56 o                         
  -2  -7   4        920.18        841.64        12.15 o                         
  -1  -7   4        524.02        487.49        12.51 o                         
   0  -7   4       2229.33       2189.03        32.99 o                         
   1  -7   4        119.35        177.53         8.01 o                         
   2  -7   4        385.49        366.72        11.51 o                         
   3  -7   4        573.44        532.16         9.43 o                         
   4  -7   4       3987.25       3822.68        41.77 o                         
   5  -7   4        102.38         63.94         4.85 o                         
   6  -7   4        376.01        359.13         9.06 o                         
   7  -7   4       2188.78       2115.68        27.00 o                         
   8  -7   4        350.35        347.44        10.24 o                         
   9  -7   4         30.12         23.56         7.70 o                         
  10  -7   4        100.22        102.49        10.15 o                         
  11  -7   4       1403.36       1398.47        35.07 o                         
  12  -7   4         37.69         74.92        15.37 o                         
  13  -7   4          5.38          8.27        16.61 o                         
 -12  -6   4         87.06         72.83        15.96 o                         
 -11  -6   4        110.09        103.37        15.48 o                         
 -10  -6   4         84.59         97.70        10.98 o                         
  -9  -6   4         32.21         34.13         8.80 o                         
  -8  -6   4       2149.79       2016.00        45.92 o                         
  -7  -6   4        275.17        241.55        10.34 o                         
  -6  -6   4        483.52        456.35        15.64 o                         
  -5  -6   4          2.98          2.48         4.54 o                         
  -4  -6   4       2765.42       2680.02        30.28 o                         
  -3  -6   4        265.59        255.37         6.64 o                         
  -2  -6   4       1923.64       1902.55        21.95 o                         
  -1  -6   4        271.77        199.11         4.54 o                         
   0  -6   4        992.61       1200.27        18.24 o                         
   1  -6   4          6.85          9.81         3.77 o                         
   2  -6   4        735.03        712.54        10.32 o                         
   3  -6   4       4433.71       4763.81        50.09 o                         
   4  -6   4        104.81        119.15         5.10 o                         
   5  -6   4       1852.00       1686.55        21.18 o                         
   6  -6   4          8.36         10.06         3.82 o                         
   7  -6   4        459.98        499.85        11.51 o                         
   8  -6   4        253.06        238.95        13.59 o                         
   9  -6   4        176.95        161.83        10.21 o                         
  10  -6   4       1213.24       1185.25        28.28 o                         
  11  -6   4        100.34         96.54        11.33 o                         
  12  -6   4         49.86         23.37        15.68 o                         
  13  -6   4          2.51         10.04        17.07 o                         
 -13  -5   4          0.08          0.57        13.99 o                         
 -12  -5   4         11.92         28.52        13.96 o                         
 -11  -5   4         10.99         11.51        11.75 o                         
 -10  -5   4       1024.77       1047.65        21.98 o                         
  -9  -5   4        379.10        389.46        15.83 o                         
  -8  -5   4          7.84          0.40         8.30 o                         
  -7  -5   4        431.84        438.11        12.33 o                         
  -6  -5   4        114.33        113.60         7.08 o                         
  -5  -5   4        129.45        114.26         6.49 o                         
  -4  -5   4       1276.80       1263.67        13.97 o                         
  -3  -5   4       1763.45       1547.32        18.51 o                         
  -2  -5   4          5.17         12.76         2.86 o                         
  -1  -5   4       1577.82       1482.48        16.93 o                         
   0  -5   4         36.48         11.30         2.91 o                         
   1  -5   4         44.77         66.07         2.81 o                         
   2  -5   4       3181.60       3483.45        36.89 o                         
   3  -5   4       4302.28       4316.73        45.43 o                         
   4  -5   4        129.42        158.36         7.44 o                         
   5  -5   4        112.13        125.09         5.10 o                         
   6  -5   4        431.19        477.94        19.57 o                         
   7  -5   4       3131.38       3001.84        34.99 o                         
   8  -5   4        178.83        186.98         9.90 o                         
   9  -5   4        180.43        186.20        10.86 o                         
  10  -5   4       1330.27       1251.64        24.75 o                         
  11  -5   4         19.70         10.22         9.24 o                         
  12  -5   4        134.48        112.35        13.14 o                         
  13  -5   4         46.27         62.72        17.19 o                         
 -13  -4   4         19.68         23.17        14.36 o                         
 -12  -4   4        255.28        227.88        17.32 o                         
 -11  -4   4          2.84         10.91        11.57 o                         
 -10  -4   4         13.69         15.10         8.02 o                         
  -9  -4   4        619.91        602.42        15.57 o                         
  -8  -4   4        449.87        466.11        13.54 o                         
  -7  -4   4         34.98         21.80         6.87 o                         
  -6  -4   4        568.08        559.39        11.95 o                         
  -5  -4   4       3322.76       3172.63        39.43 o                         
  -4  -4   4        313.93        289.77         7.84 o                         
  -3  -4   4        109.93        155.55         4.37 o                         
  -2  -4   4         78.83         70.87         3.55 o                         
  -1  -4   4       1508.08       1743.12        18.65 o                         
   0  -4   4       2765.51       3193.01        30.20 o                         
   1  -4   4       6176.04       6710.45        61.47 o                         
   2  -4   4      10736.27      12183.71       120.69 o                         
   3  -4   4        328.14        495.85         8.06 o                         
   4  -4   4       2841.69       2873.09        39.00 o                         
   5  -4   4        141.01        115.78         4.68 o                         
   6  -4   4        316.70        409.08         9.32 o                         
   7  -4   4        249.44        259.40         8.96 o                         
   8  -4   4       1149.86       1080.51        20.39 o                         
   9  -4   4        563.57        562.18        16.37 o                         
  10  -4   4        463.58        497.73        16.90 o                         
  11  -4   4         33.92         33.68        10.27 o                         
  12  -4   4         12.14         17.15        11.14 o                         
  13  -4   4         27.08         36.28        14.05 o                         
 -13  -3   4          8.29         14.90        14.02 o                         
 -12  -3   4         13.75         -6.05        11.47 o                         
 -11  -3   4       1049.97       1200.69        30.50 o                         
 -10  -3   4        144.23        142.24        10.20 o                         
  -9  -3   4         10.41          7.81         6.71 o                         
  -8  -3   4          6.54          8.15         5.88 o                         
  -7  -3   4         93.11        100.55         6.87 o                         
  -6  -3   4        218.29        181.43         7.13 o                         
  -5  -3   4       4488.61       4508.18        53.55 o                         
  -4  -3   4        939.59        905.78        13.93 o                         
  -3  -3   4         13.82         25.22         2.62 o                         
  -2  -3   4       3269.76       3139.16        32.76 o                         
  -1  -3   4       4156.20       3981.98        40.72 o                         
   0  -3   4       8712.56       9819.38        88.50 o                         
   1  -3   4      11593.28      13312.61       132.73 o                         
   2  -3   4      11006.23      12365.56       132.82 o                         
   3  -3   4       1335.63       1593.83        16.59 o                         
   4  -3   4        156.53        162.24         5.45 o                         
   5  -3   4        629.48        741.31        10.88 o                         
   6  -3   4       5696.46       5593.54        53.11 o                         
   7  -3   4        779.24        699.81        18.57 o                         
   8  -3   4          4.32          1.43         5.99 o                         
   9  -3   4        660.27        688.21        17.16 o                         
  10  -3   4        195.12        189.69        11.35 o                         
  11  -3   4         34.44         36.12        10.85 o                         
  12  -3   4        517.11        512.92        21.58 o                         
  13  -3   4        265.43        270.63        18.99 o                         
 -14  -2   4         22.86         13.50        14.60 o                         
 -13  -2   4        314.54        319.65        19.29 o                         
 -12  -2   4         41.08         54.05        12.58 o                         
 -11  -2   4          4.37          8.34         8.34 o                         
 -10  -2   4        278.67        252.14        22.28 o                         
  -9  -2   4        692.48        682.81        15.73 o                         
  -8  -2   4         12.68         12.94         5.16 o                         
  -7  -2   4       1254.13       1192.05        18.84 o                         
  -6  -2   4       2523.26       2408.22        31.29 o                         
  -5  -2   4          3.75          8.88         3.49 o                         
  -4  -2   4        538.74        444.01         7.21 o                         
  -3  -2   4       1547.01       1345.84        14.08 o                         
  -2  -2   4       6003.29       7201.62        65.65 o                         
  -1  -2   4       1135.08       1289.36        14.50 o                         
   0  -2   4      10423.26      11326.23       111.69 o                         
   1  -2   4       1567.40       1674.22        16.58 o                         
   2  -2   4        774.11        826.44         9.17 o                         
   3  -2   4        195.28        218.97        11.31 o                         
   4  -2   4         10.42         14.10         3.68 o                         
   5  -2   4       1253.34       1452.55        21.43 o                         
   6  -2   4        645.14        601.95        12.99 o                         
   7  -2   4       2147.41       2032.06        29.59 o                         
   8  -2   4          5.06         10.99         6.13 o                         
   9  -2   4        631.74        673.52        20.19 o                         
  10  -2   4        187.07        182.37        16.37 o                         
  11  -2   4        134.01        148.59        13.58 o                         
  12  -2   4        222.40        211.21        18.76 o                         
  13  -2   4        338.91        328.66        19.82 o                         
 -14  -1   4         12.54         -3.20        14.06 o                         
 -13  -1   4        176.57        170.25        16.32 o                         
 -12  -1   4        530.08        604.49        21.55 o                         
 -11  -1   4         30.65         20.88        10.03 o                         
 -10  -1   4         89.86         65.20         8.11 o                         
  -9  -1   4         77.11         82.56         9.63 o                         
  -8  -1   4       1735.47       1588.34        23.64 o                         
  -7  -1   4         95.92         70.97         4.68 o                         
  -6  -1   4       6730.24       6651.55        68.37 o                         
  -5  -1   4         17.57         23.59         4.18 o                         
  -4  -1   4         90.49        112.17         4.01 o                         
  -3  -1   4        462.21        549.36        11.50 o                         
  -2  -1   4       6996.63       7785.88       102.55 o                         
  -1  -1   4        302.05        430.81         6.02 o                         
   0  -1   4        774.79        981.92        10.04 o                         
   1  -1   4       1086.03       1266.72        11.80 o                         
   2  -1   4       1379.61       1586.13        22.27 o                         
   3  -1   4        109.55        112.46         4.88 o                         
   4  -1   4        572.66        691.27        12.09 o                         
   5  -1   4       3557.64       3516.22        43.72 o                         
   6  -1   4        327.59        332.36         9.83 o                         
   7  -1   4        372.59        402.37        11.74 o                         
   8  -1   4        209.58        145.37         9.13 o                         
   9  -1   4        195.93        218.81        11.51 o                         
  10  -1   4         12.03         22.05         9.65 o                         
  11  -1   4        337.26        395.60        19.22 o                         
  12  -1   4        127.44        144.11        26.93 o                         
  13  -1   4         24.23         31.77        14.03 o                         
 -14   0   4        189.65        193.19        26.83 o                         
 -13   0   4         15.12         12.49        11.76 o                         
 -12   0   4         38.30         21.49        11.33 o                         
 -11   0   4         55.40         45.90        10.03 o                         
 -10   0   4        980.15        869.09        17.86 o                         
  -9   0   4        107.32         92.72         7.21 o                         
  -8   0   4        430.93        411.21         9.55 o                         
  -7   0   4       3053.74       2865.04        32.66 o                         
  -6   0   4        308.17        337.77         7.53 o                         
  -5   0   4         80.48         51.30         4.20 o                         
  -4   0   4       3673.85       3539.97        37.09 o                         
  -3   0   4       7907.78       9033.62        90.17 o                         
  -2   0   4       3325.19       3523.40        32.73 o                         
  -1   0   4      16741.45      19633.47       178.02 o                         
   0   0   4        567.66        607.57         6.63 o                         
   1   0   4        868.66        972.42         9.35 o                         
   2   0   4        160.64        117.04         3.44 o                         
   3   0   4       7751.39       8462.90       126.06 o                         
   4   0   4        669.21        693.44        12.18 o                         
   5   0   4       1219.02       1197.55        15.43 o                         
   6   0   4        242.51        250.21         5.75 o                         
   7   0   4        344.62        345.88        13.25 o                         
   8   0   4        208.33        218.92        14.72 o                         
   9   0   4       1685.01       1589.56        39.49 o                         
  10   0   4        147.22        149.55        13.03 o                         
  11   0   4         65.95         86.14        12.92 o                         
  12   0   4        227.03        242.09        18.06 o                         
  13   0   4         39.47         85.77        15.55 o                         
 -14   1   4          3.26          3.37        25.66 o                         
 -13   1   4        460.37        543.68        63.92 o                         
 -12   1   4         32.86         50.78        14.76 o                         
 -11   1   4         20.60         17.80         7.22 o                         
 -10   1   4       1034.43       1031.46        19.34 o                         
  -9   1   4        409.27        443.92        10.87 o                         
  -8   1   4         46.35         46.85         5.16 o                         
  -7   1   4       1784.54       1766.90        22.06 o                         
  -6   1   4         30.32         25.56         3.47 o                         
  -5   1   4        291.77        403.04         7.34 o                         
  -4   1   4       4228.06       4511.47        46.59 o                         
  -3   1   4      18428.81      19299.70       191.28 o                         
  -2   1   4       4250.33       3888.56        36.08 o                         
  -1   1   4       2021.97       2328.04        20.45 o                         
   0   1   4       3014.40       3063.57        28.67 o                         
   1   1   4       5876.03       6317.69        63.36 o                         
   2   1   4        112.94        100.98         3.51 o                         
   3   1   4         70.61         36.68         4.04 o                         
   4   1   4       3629.94       3583.18        38.30 o                         
   5   1   4       2267.84       2457.91        29.67 o                         
   6   1   4        200.67        215.74         6.90 o                         
   7   1   4          0.73         11.96         5.66 o                         
   8   1   4       1753.72       1715.58        27.07 o                         
   9   1   4          0.73          7.49         9.06 o                         
  10   1   4        249.96        258.87        19.01 o                         
  11   1   4          0.38         13.89        14.05 o                         
  12   1   4        145.57        192.91        16.99 o                         
  13   1   4         35.21         39.92        14.94 o                         
 -14   2   4        255.04        254.88        24.94 o                         
 -13   2   4         14.81         -0.64        24.50 o                         
 -12   2   4         32.33         66.66        15.79 o                         
 -11   2   4        272.00        237.69        10.50 o                         
 -10   2   4        191.63        176.88        10.44 o                         
  -9   2   4       1462.70       1391.93        19.90 o                         
  -8   2   4        376.97        298.85         8.64 o                         
  -7   2   4        940.28        947.69        14.07 o                         
  -6   2   4         66.82         62.48         4.25 o                         
  -5   2   4       4948.97       5093.75        60.54 o                         
  -4   2   4       1547.18       1486.60        17.40 o                         
  -3   2   4         23.93         34.74         5.48 o                         
  -2   2   4       5350.33       5971.50        54.56 o                         
  -1   2   4        410.36        344.34         4.98 o                         
   0   2   4       1684.91       1859.18        20.43 o                         
   1   2   4         26.52         21.17         2.52 o                         
   2   2   4       6551.52       7171.70        72.37 o                         
   3   2   4       3179.89       3414.89        36.57 o                         
   4   2   4       2199.41       2207.57        25.37 o                         
   5   2   4        731.05        770.19        12.23 o                         
   6   2   4        294.79        256.86         7.52 o                         
   7   2   4         44.69         29.02         4.63 o                         
   8   2   4       2958.57       2894.97        80.95 o                         
   9   2   4        410.55        437.32        18.11 o                         
  10   2   4         54.97         32.95        11.69 o                         
  11   2   4        531.24        599.30        30.09 o                         
  12   2   4        489.99        522.04        35.20 o                         
 -14   3   4          0.16        -15.73        15.73 o                         
 -13   3   4         73.78         71.50        16.51 o                         
 -12   3   4          6.82         16.70        17.73 o                         
 -11   3   4       1318.59       1271.30        27.09 o                         
 -10   3   4        291.71        274.80        12.22 o                         
  -9   3   4         31.18         25.36        10.11 o                         
  -8   3   4        584.84        581.89        11.16 o                         
  -7   3   4       1558.08       1395.55        18.50 o                         
  -6   3   4         66.66         63.49         3.92 o                         
  -5   3   4        407.12        403.69         7.22 o                         
  -4   3   4      14353.75      14574.99       131.22 o                         
  -3   3   4       1122.88       1165.75        20.93 o                         
  -2   3   4        969.87       1013.58        10.98 o                         
  -1   3   4       2163.16       2718.48        29.03 o                         
   0   3   4      11303.55      12274.64       121.53 o                         
   1   3   4       1465.54       1867.93        21.22 o                         
   2   3   4        464.49        375.86         7.39 o                         
   3   3   4       2063.92       2026.34        23.52 o                         
   4   3   4       1548.66       1535.07        19.24 o                         
   5   3   4        185.89        239.38        12.23 o                         
   6   3   4         91.81         57.61         4.90 o                         
   7   3   4        717.88        661.51        12.51 o                         
   8   3   4        233.85        231.25        12.70 o                         
   9   3   4        130.29        129.54        12.74 o                         
  10   3   4        309.52        364.22        26.10 o                         
  11   3   4          4.68         21.12        22.63 o                         
  12   3   4          3.49          1.96        13.43 o                         
 -14   4   4          4.99          7.21        17.94 o                         
 -13   4   4         31.29         35.37        16.84 o                         
 -12   4   4        368.89        400.66        24.30 o                         
 -11   4   4         61.43         63.59        14.88 o                         
 -10   4   4        716.08        656.14        17.02 o                         
  -9   4   4         68.57         76.09         6.09 o                         
  -8   4   4        728.06        734.58        13.69 o                         
  -7   4   4        536.54        516.61        11.68 o                         
  -6   4   4       3472.87       3141.67        35.00 o                         
  -5   4   4        312.23        262.47         8.08 o                         
  -4   4   4         32.39         43.49         4.48 o                         
  -3   4   4        444.39        403.50         8.70 o                         
  -2   4   4        249.07        229.43         4.12 o                         
  -1   4   4       2763.67       2988.92        32.06 o                         
   0   4   4       5572.33       5935.95        67.49 o                         
   1   4   4       1851.60       1928.78        22.27 o                         
   2   4   4        139.01        178.97         8.19 o                         
   3   4   4       1293.19       1231.36        16.27 o                         
   4   4   4       3558.14       3488.30        38.70 o                         
   5   4   4        148.80        139.41         6.19 o                         
   6   4   4          1.15          2.42         4.59 o                         
   7   4   4       1336.05       1315.93        22.17 o                         
   8   4   4         20.01         19.52         9.20 o                         
   9   4   4        342.32        313.13        16.52 o                         
  10   4   4        139.31        122.16        21.64 o                         
  11   4   4        998.33       1036.00        31.02 o                         
  12   4   4         78.33         73.61        52.49 o                         
 -14   5   4         81.87         98.22        20.53 o                         
 -13   5   4          0.07         29.62        17.96 o                         
 -12   5   4        296.90        239.72        20.49 o                         
 -11   5   4          1.13          7.03         8.44 o                         
 -10   5   4          5.76         10.38         7.66 o                         
  -9   5   4         56.48         61.91         9.97 o                         
  -8   5   4       2957.50       2794.38        38.62 o                         
  -7   5   4        137.33        156.59        12.39 o                         
  -6   5   4         80.10         79.92         6.40 o                         
  -5   5   4       4267.16       4493.03        55.35 o                         
  -4   5   4        605.01        617.75        12.11 o                         
  -3   5   4        124.64        146.34         8.03 o                         
  -2   5   4        409.10        407.16         7.16 o                         
  -1   5   4       2400.43       2171.68        26.95 o                         
   0   5   4       1991.80       2345.22        26.55 o                         
   1   5   4          6.99         12.46         3.74 o                         
   2   5   4        759.14        760.77        12.01 o                         
   3   5   4       1308.99       1440.49        18.88 o                         
   4   5   4         68.10         50.85         4.97 o                         
   5   5   4       2929.91       2573.93        30.84 o                         
   6   5   4         32.24         36.60         5.48 o                         
   7   5   4        225.90        255.41        15.55 o                         
   8   5   4         66.21         53.18        10.30 o                         
   9   5   4        201.42        208.40        15.37 o                         
  10   5   4         71.46         54.09        13.57 o                         
  11   5   4         98.39        117.53        18.90 o                         
 -14   6   4        277.62        292.09        25.58 o                         
 -13   6   4         67.98         64.28        17.71 o                         
 -12   6   4        274.03        250.24        20.23 o                         
 -11   6   4         35.54         37.73         9.23 o                         
 -10   6   4        235.81        284.41        13.01 o                         
  -9   6   4        307.75        287.93        12.15 o                         
  -8   6   4        325.45        316.56        13.54 o                         
  -7   6   4       2030.74       1830.81        27.84 o                         
  -6   6   4        535.62        527.58        12.95 o                         
  -5   6   4       1790.47       1774.75        25.71 o                         
  -4   6   4        226.04        211.92         8.23 o                         
  -3   6   4       1655.01       1624.68        23.25 o                         
  -2   6   4        375.35        358.55         7.10 o                         
  -1   6   4       1055.90        990.29        13.67 o                         
   0   6   4        581.22        545.53         9.56 o                         
   1   6   4        344.93        328.41         8.07 o                         
   2   6   4        127.29        121.34         5.96 o                         
   3   6   4        723.59        686.19        12.33 o                         
   4   6   4         85.22         75.50         5.86 o                         
   5   6   4         13.47         16.16         5.32 o                         
   6   6   4        675.33        683.78        15.77 o                         
   7   6   4        392.97        383.12        36.38 o                         
   8   6   4          4.29          1.45         9.50 o                         
   9   6   4         27.03         31.05        12.65 o                         
  10   6   4        635.59        621.92        24.73 o                         
  11   6   4         27.81         26.94        15.31 o                         
 -14   7   4          7.16        -13.94        19.83 o                         
 -13   7   4        117.38        124.00        19.08 o                         
 -12   7   4        236.98        266.99        18.98 o                         
 -11   7   4         27.68         14.82         9.17 o                         
 -10   7   4         49.87         51.72         9.63 o                         
  -9   7   4       2191.53       2152.60        33.85 o                         
  -8   7   4        124.81        120.26         9.19 o                         
  -7   7   4        164.59        147.11         8.81 o                         
  -6   7   4        424.53        420.79        12.48 o                         
  -5   7   4       1988.93       1939.58        28.13 o                         
  -4   7   4       2017.47       1970.79        30.93 o                         
  -3   7   4        172.89        179.27         8.27 o                         
  -2   7   4       2679.21       2615.05        30.07 o                         
  -1   7   4        782.11        774.46        16.33 o                         
   0   7   4        223.06        234.29         7.35 o                         
   1   7   4        161.70        166.23         7.48 o                         
   2   7   4       1915.56       1899.72        24.14 o                         
   3   7   4        471.00        488.67        10.97 o                         
   4   7   4        458.93        389.26        12.41 o                         
   5   7   4        206.99        188.64         8.65 o                         
   6   7   4         67.94         73.73         9.43 o                         
   7   7   4         14.46          8.78        10.30 o                         
   8   7   4        463.10        498.93        20.68 o                         
   9   7   4         63.47         72.27        17.91 o                         
  10   7   4        131.77        129.22        15.91 o                         
 -13   8   4        176.91        184.05        21.90 o                         
 -12   8   4         12.52         30.26        14.69 o                         
 -11   8   4        809.72        819.41        28.49 o                         
 -10   8   4          9.37         11.10         9.27 o                         
  -9   8   4        266.85        291.70        13.53 o                         
  -8   8   4        974.02        881.37        34.23 o                         
  -7   8   4         67.02         70.40         8.76 o                         
  -6   8   4        258.43        283.12        11.09 o                         
  -5   8   4        609.72        570.06        13.92 o                         
  -4   8   4       1288.08       1170.61        19.93 o                         
  -3   8   4        427.90        413.17        11.57 o                         
  -2   8   4        609.22        573.00        10.52 o                         
  -1   8   4        101.63         97.53         5.71 o                         
   0   8   4         16.51         21.23         4.67 o                         
   1   8   4         10.05         20.04         5.78 o                         
   2   8   4       1342.71       1235.53        18.72 o                         
   3   8   4        298.80        329.32        10.34 o                         
   4   8   4        158.36        156.98         9.60 o                         
   5   8   4        642.42        616.05        16.01 o                         
   6   8   4        959.99        983.67        28.76 o                         
   7   8   4        158.07        194.32        19.30 o                         
   8   8   4          7.98         19.02        11.98 o                         
   9   8   4        397.25        412.35        21.23 o                         
  10   8   4         32.37         60.34        20.97 o                         
 -13   9   4        362.63        408.99        27.97 o                         
 -12   9   4          2.73         32.23        14.76 o                         
 -11   9   4          5.85         13.56        14.41 o                         
 -10   9   4       1042.17       1083.40        24.79 o                         
  -9   9   4        326.17        353.74        15.01 o                         
  -8   9   4          8.98          6.94         9.09 o                         
  -7   9   4          3.73          2.13         9.09 o                         
  -6   9   4        866.50        824.11        25.19 o                         
  -5   9   4        548.58        512.86        14.41 o                         
  -4   9   4        254.79        265.89        10.99 o                         
  -3   9   4       1240.16       1209.60        20.99 o                         
  -2   9   4        344.09        349.42         9.00 o                         
  -1   9   4          9.19         12.05         4.85 o                         
   0   9   4       1756.73       1642.85        22.48 o                         
   1   9   4        124.99        129.44         7.44 o                         
   2   9   4       1130.64       1138.53        20.46 o                         
   3   9   4          3.31          9.50         6.28 o                         
   4   9   4         20.25         32.06         8.23 o                         
   5   9   4        124.61        124.50        10.05 o                         
   6   9   4        105.95        118.35        10.70 o                         
   7   9   4        451.50        466.31        20.81 o                         
   8   9   4         10.58          1.86        14.08 o                         
   9   9   4         19.97          5.37        20.06 o                         
 -12  10   4        268.01        276.19        21.21 o                         
 -11  10   4          5.84         18.22        12.59 o                         
 -10  10   4         74.85         74.10        14.05 o                         
  -9  10   4        136.55        131.40        11.87 o                         
  -8  10   4        443.80        402.76        15.63 o                         
  -7  10   4         43.37         55.23         9.22 o                         
  -6  10   4       1181.80       1160.80        39.45 o                         
  -5  10   4         41.19         36.00         8.04 o                         
  -4  10   4         84.95         89.98         8.60 o                         
  -3  10   4       1126.96       1103.45        21.08 o                         
  -2  10   4        418.43        403.57        14.08 o                         
  -1  10   4          2.07          4.72         5.29 o                         
   0  10   4          0.00         -5.25         5.25 o                         
   1  10   4        817.71        797.13        17.52 o                         
   2  10   4         84.47         88.25         8.87 o                         
   3  10   4        244.61        254.30        14.22 o                         
   4  10   4        293.88        278.77        24.15 o                         
   5  10   4        917.04        968.23        24.02 o                         
   6  10   4        339.54        412.00        22.98 o                         
   7  10   4          1.40         -0.03        17.50 o                         
   8  10   4         41.53         53.47        16.87 o                         
 -12  11   4         20.78         -5.05        18.83 o                         
 -11  11   4        359.80        371.01        19.30 o                         
 -10  11   4        121.77        116.18        12.79 o                         
  -9  11   4         40.72         46.63        12.80 o                         
  -8  11   4         22.23         27.36        10.12 o                         
  -7  11   4        419.67        435.95        16.30 o                         
  -6  11   4        437.49        398.72        23.16 o                         
  -5  11   4         65.75         65.77        10.88 o                         
  -4  11   4        224.17        227.70        14.18 o                         
  -3  11   4        393.73        389.72        16.50 o                         
  -2  11   4        599.49        578.62        19.01 o                         
  -1  11   4        249.64        287.80        15.26 o                         
   0  11   4        121.30        116.57         9.07 o                         
   1  11   4        433.03        464.58        19.40 o                         
   2  11   4         73.98         75.01         9.32 o                         
   3  11   4        261.92        295.95        30.39 o                         
   4  11   4          3.86         -1.09        12.04 o                         
   5  11   4         29.61         39.27        11.04 o                         
   6  11   4        161.52        164.44        19.13 o                         
   7  11   4          0.53         -8.02        18.90 o                         
 -11  12   4        125.22        138.81        17.10 o                         
 -10  12   4         37.47         35.89        24.20 o                         
  -9  12   4        246.20        306.60        18.85 o                         
  -8  12   4          1.31         -1.98        11.78 o                         
  -7  12   4        189.38        232.16        16.18 o                         
  -6  12   4         75.56         90.27        14.35 o                         
  -5  12   4         12.19         11.96        10.69 o                         
  -4  12   4        219.15        216.85        14.75 o                         
  -3  12   4        668.37        690.25        22.47 o                         
  -2  12   4        112.64        114.67        12.60 o                         
  -1  12   4         14.38         21.84        10.60 o                         
   0  12   4        843.01        791.41        23.96 o                         
   1  12   4        393.81        401.65        19.04 o                         
   2  12   4          1.08          4.91         8.56 o                         
   3  12   4          0.01          9.60        12.69 o                         
   4  12   4        677.22        665.74        28.98 o                         
   5  12   4         93.16         95.53        13.28 o                         
   6  12   4          2.98         15.53        15.34 o                         
 -10  13   4         78.36        104.25        20.39 o                         
  -9  13   4          4.05         15.45        34.41 o                         
  -8  13   4        683.08        724.59        26.79 o                         
  -7  13   4        282.66        270.98        20.22 o                         
  -6  13   4         27.94         17.28        13.19 o                         
  -5  13   4          2.96         -0.87        11.12 o                         
  -4  13   4         91.68         99.87        13.57 o                         
  -3  13   4        164.36        159.92        28.13 o                         
  -2  13   4        154.35        160.95        14.86 o                         
  -1  13   4         41.22         41.87        15.12 o                         
   0  13   4         80.10         72.70        12.57 o                         
   1  13   4          9.79         13.13        12.21 o                         
   2  13   4        188.05        195.51        19.06 o                         
   3  13   4          3.69          8.26        15.13 o                         
   4  13   4        189.15        193.64        30.10 o                         
   5  13   4          8.51         33.28        13.31 o                         
  -9  14   4          7.02         -0.97        14.42 o                         
  -8  14   4        103.85        111.65        16.97 o                         
  -7  14   4         16.20          5.08        14.48 o                         
  -6  14   4          2.57          4.70        13.98 o                         
  -5  14   4         19.21         38.80        14.18 o                         
  -4  14   4        341.33        347.46        20.16 o                         
  -3  14   4         66.47         66.70        14.82 o                         
  -2  14   4          0.78          5.26        16.53 o                         
  -1  14   4        466.68        474.74        22.49 o                         
   0  14   4        296.61        295.32        18.88 o                         
   1  14   4         23.34         23.64        15.50 o                         
   2  14   4          4.33        -13.23        15.13 o                         
   3  14   4        167.34        187.94        20.86 o                         
  -8  15   4        143.27        154.77        20.90 o                         
  -7  15   4          1.85         21.83        15.57 o                         
  -6  15   4        102.97        100.83        16.94 o                         
  -5  15   4          8.88          5.97        14.64 o                         
  -4  15   4        102.12         57.71        15.84 o                         
  -3  15   4         47.92         84.17        20.34 o                         
  -2  15   4          0.11          6.45        14.54 o                         
  -1  15   4         22.89         24.32        14.75 o                         
   0  15   4         19.01         28.54        14.75 o                         
   1  15   4        187.10        208.37        21.52 o                         
  -4  16   4         64.20         81.00        18.08 o                         
  -3  16   4         11.27         40.34        15.94 o                         
  -1 -17   5          4.41        -17.82        17.82 o                         
   0 -17   5        188.71        174.14        20.72 o                         
   1 -17   5        180.21        187.81        19.35 o                         
   2 -17   5          8.75        -15.77        15.77 o                         
   3 -17   5        352.26        360.53        22.64 o                         
   4 -17   5        546.58        590.02        31.52 o                         
   5 -17   5         21.16          4.37        23.38 o                         
   6 -17   5          0.81          6.84        14.94 o                         
  -3 -16   5          0.31          5.76        14.77 o                         
  -2 -16   5        116.56        173.43        16.88 o                         
  -1 -16   5          4.39         25.02        16.48 o                         
   0 -16   5        408.26        437.86        25.90 o                         
   1 -16   5        142.71        145.78        16.61 o                         
   2 -16   5         84.51         93.32        16.36 o                         
   3 -16   5        305.17        339.43        20.33 o                         
   4 -16   5         20.53         26.66        14.43 o                         
   5 -16   5          5.95         11.77        13.75 o                         
   6 -16   5         10.52         22.89        14.34 o                         
   7 -16   5        335.52        383.27        22.90 o                         
   8 -16   5          1.06          5.82        25.20 o                         
  -5 -15   5        107.11         95.50        16.18 o                         
  -4 -15   5        109.41         95.97        15.66 o                         
  -3 -15   5         19.46         -3.82        13.10 o                         
  -2 -15   5          2.10         13.85        12.33 o                         
  -1 -15   5          9.24          6.49        10.99 o                         
   0 -15   5         86.31        105.56        11.40 o                         
   1 -15   5         12.14         -7.44        11.78 o                         
   2 -15   5        149.73        155.86        16.47 o                         
   3 -15   5        886.26        870.03        27.68 o                         
   4 -15   5        238.68        224.19        17.72 o                         
   5 -15   5         81.40         96.52        29.46 o                         
   6 -15   5          6.35         20.05        13.98 o                         
   7 -15   5        325.77        350.45        26.82 o                         
   8 -15   5          1.69         -6.88        17.99 o                         
   9 -15   5        119.07        106.20        22.03 o                         
  -6 -14   5         21.26        -10.07        13.80 o                         
  -5 -14   5        118.89        136.10        16.07 o                         
  -4 -14   5         40.73         53.65        13.31 o                         
  -3 -14   5        122.63        132.82        14.27 o                         
  -2 -14   5         41.04         56.38        12.02 o                         
  -1 -14   5        651.40        680.82        19.80 o                         
   0 -14   5        553.07        551.68        17.93 o                         
   1 -14   5        285.11        262.73        16.09 o                         
   2 -14   5         59.12         52.33         9.67 o                         
   3 -14   5         24.51         17.41        11.88 o                         
   4 -14   5         58.41         45.22        12.37 o                         
   5 -14   5         96.10        102.75        13.40 o                         
   6 -14   5        953.85        950.63        27.87 o                         
   7 -14   5          3.65         12.93        20.27 o                         
   8 -14   5         77.59        120.37        21.23 o                         
   9 -14   5         71.55         67.87        20.49 o                         
  10 -14   5         77.72         97.95        22.41 o                         
  -7 -13   5        224.60        239.29        17.94 o                         
  -6 -13   5         88.67        121.92        37.32 o                         
  -5 -13   5        133.60        145.16        14.96 o                         
  -4 -13   5         13.92          6.38        11.14 o                         
  -3 -13   5         10.99         26.87        10.93 o                         
  -2 -13   5        249.75        229.71        16.52 o                         
  -1 -13   5        813.05        831.08        19.95 o                         
   0 -13   5         51.24         51.05         8.98 o                         
   1 -13   5         15.90          7.26         7.60 o                         
   2 -13   5        713.00        746.24        18.37 o                         
   3 -13   5        483.77        501.50        15.73 o                         
   4 -13   5          7.41          4.77        12.67 o                         
   5 -13   5        599.13        509.36        22.74 o                         
   6 -13   5       1507.31       1493.68        33.19 o                         
   7 -13   5         14.10          9.78        12.76 o                         
   8 -13   5          2.48         -5.66        15.56 o                         
   9 -13   5         10.49         29.05        17.82 o                         
  10 -13   5        729.06        748.79        36.01 o                         
  11 -13   5         14.24         13.44        19.28 o                         
  -8 -12   5        262.61        311.66        19.37 o                         
  -7 -12   5         37.66         28.27        14.14 o                         
  -6 -12   5         13.10          7.67        11.47 o                         
  -5 -12   5          9.80          5.26        13.89 o                         
  -4 -12   5        461.95        422.18        25.75 o                         
  -3 -12   5        366.74        394.00        16.61 o                         
  -2 -12   5        735.45        745.02        18.06 o                         
  -1 -12   5        189.56        162.54        10.07 o                         
   0 -12   5        454.40        421.35        14.00 o                         
   1 -12   5          9.50          7.35         7.06 o                         
   2 -12   5       1002.19        992.49        20.09 o                         
   3 -12   5         26.80         26.65         7.41 o                         
   4 -12   5        602.94        578.88        14.78 o                         
   5 -12   5       1509.67       1390.23        24.33 o                         
   6 -12   5        328.08        314.29        35.60 o                         
   7 -12   5         21.02          4.95        10.93 o                         
   8 -12   5         22.60         24.56        15.11 o                         
   9 -12   5        611.08        566.65        28.90 o                         
  10 -12   5        445.52        393.29        25.57 o                         
  11 -12   5         34.37         30.01        18.23 o                         
  -9 -11   5        207.57        210.22        17.60 o                         
  -8 -11   5        236.28        259.01        17.40 o                         
  -7 -11   5         74.33         68.45        12.22 o                         
  -6 -11   5         35.92         38.01        11.29 o                         
  -5 -11   5          0.21         -0.23         9.55 o                         
  -4 -11   5         53.44         66.98        12.49 o                         
  -3 -11   5        697.95        630.06        18.39 o                         
  -2 -11   5       1348.81       1330.78        23.25 o                         
  -1 -11   5         15.91         14.15         6.42 o                         
   0 -11   5         18.06          4.37         6.37 o                         
   1 -11   5        476.97        438.41        19.67 o                         
   2 -11   5       1131.04       1133.92        20.23 o                         
   3 -11   5        103.44        108.62         7.61 o                         
   4 -11   5        642.10        615.77        14.52 o                         
   5 -11   5       2068.53       1946.51        50.71 o                         
   6 -11   5        268.92        286.28        11.32 o                         
   7 -11   5         12.39         10.59         8.53 o                         
   8 -11   5         87.45         70.75        18.90 o                         
   9 -11   5        497.24        486.11        26.82 o                         
  10 -11   5         49.62         69.26        30.33 o                         
  11 -11   5        129.78        113.01        18.82 o                         
  12 -11   5          2.24        -14.40        17.67 o                         
 -10 -10   5         66.94         35.16        13.46 o                         
  -9 -10   5         43.47         70.02        13.65 o                         
  -8 -10   5        121.03        130.46        15.68 o                         
  -7 -10   5        178.75        164.29        13.01 o                         
  -6 -10   5        194.53        170.96        12.75 o                         
  -5 -10   5          3.02         11.80         8.75 o                         
  -4 -10   5        329.87        303.11        13.37 o                         
  -3 -10   5        759.03        738.93        16.50 o                         
  -2 -10   5         31.98         44.37        11.05 o                         
  -1 -10   5        476.46        425.12        14.32 o                         
   0 -10   5         84.67        101.35         7.62 o                         
   1 -10   5       1400.07       1445.64        22.96 o                         
   2 -10   5          7.70         15.13         5.72 o                         
   3 -10   5        299.37        291.86        10.30 o                         
   4 -10   5        861.26        773.35        16.77 o                         
   5 -10   5        394.35        370.22        10.00 o                         
   6 -10   5        306.27        271.58         9.27 o                         
   7 -10   5         63.94         63.51         6.66 o                         
   8 -10   5       1087.44       1054.37        27.35 o                         
   9 -10   5        217.16        206.54        16.05 o                         
  10 -10   5        380.94        426.68        26.44 o                         
  11 -10   5        173.17        200.90        24.35 o                         
  12 -10   5        188.55        208.43        19.86 o                         
 -11  -9   5          3.50         -5.34        16.31 o                         
 -10  -9   5        235.49        202.05        18.69 o                         
  -9  -9   5         44.04         39.60        11.85 o                         
  -8  -9   5         58.02         62.11        11.56 o                         
  -7  -9   5          7.36         13.79         8.87 o                         
  -6  -9   5        512.43        482.63        19.96 o                         
  -5  -9   5        137.43        135.72        10.56 o                         
  -4  -9   5        130.08        128.77        10.56 o                         
  -3  -9   5       2309.40       2123.74        36.83 o                         
  -2  -9   5        404.71        458.32        11.81 o                         
  -1  -9   5          7.53         -2.83         5.06 o                         
   0  -9   5        503.13        511.89        15.64 o                         
   1  -9   5       3102.17       3027.43        41.81 o                         
   2  -9   5         10.25          5.77         4.90 o                         
   3  -9   5         94.72         98.67         6.18 o                         
   4  -9   5       1214.73       1117.90        18.80 o                         
   5  -9   5        554.43        549.60        11.18 o                         
   6  -9   5         72.26         83.14         7.07 o                         
   7  -9   5        147.50        140.21         7.56 o                         
   8  -9   5        695.03        656.83        17.44 o                         
   9  -9   5          2.16         -7.11         8.41 o                         
  10  -9   5        186.78        175.85        15.95 o                         
  11  -9   5          4.94          5.14        12.33 o                         
  12  -9   5        121.86         97.13        19.26 o                         
  13  -9   5        161.70        163.75        27.76 o                         
 -11  -8   5        344.96        367.47        27.06 o                         
 -10  -8   5         25.36         58.58        12.29 o                         
  -9  -8   5        214.11        283.55        17.34 o                         
  -8  -8   5         22.89         25.70         8.71 o                         
  -7  -8   5        453.02        414.69        14.37 o                         
  -6  -8   5        198.06        196.03        12.39 o                         
  -5  -8   5       1775.81       1641.10        24.88 o                         
  -4  -8   5        143.29        126.34         6.49 o                         
  -3  -8   5         12.87          8.39         4.53 o                         
  -2  -8   5         92.95         63.36         3.67 o                         
  -1  -8   5        769.82        690.65        13.22 o                         
   0  -8   5       2855.32       2907.68        37.17 o                         
   1  -8   5         83.21         83.95         5.84 o                         
   2  -8   5        575.52        559.99        11.49 o                         
   3  -8   5         88.99         77.05         4.79 o                         
   4  -8   5        618.27        593.01        10.85 o                         
   5  -8   5       2082.17       2053.07        25.57 o                         
   6  -8   5        667.35        638.56        13.08 o                         
   7  -8   5        954.65        934.69        15.78 o                         
   8  -8   5        478.72        461.80        25.79 o                         
   9  -8   5         11.41         14.67         7.80 o                         
  10  -8   5         13.17         16.04         9.83 o                         
  11  -8   5         18.27         29.85        19.13 o                         
  12  -8   5       1380.59       1415.49        45.21 o                         
  13  -8   5        121.52        189.57        29.86 o                         
 -12  -7   5         28.02         26.41        15.35 o                         
 -11  -7   5        205.21        174.20        16.68 o                         
 -10  -7   5          2.71          3.37         9.85 o                         
  -9  -7   5         30.47         36.83        10.98 o                         
  -8  -7   5        142.57        113.62        13.74 o                         
  -7  -7   5       3200.43       3125.27        42.56 o                         
  -6  -7   5        248.63        240.37         9.95 o                         
  -5  -7   5          5.07          4.59         5.88 o                         
  -4  -7   5       2439.92       2358.61        27.68 o                         
  -3  -7   5        558.59        514.83        12.06 o                         
  -2  -7   5       1144.71       1104.74        14.89 o                         
  -1  -7   5         16.94         30.91         5.96 o                         
   0  -7   5       5726.21       5670.37        71.25 o                         
   1  -7   5         50.41         91.01         7.55 o                         
   2  -7   5        799.39        807.30        11.79 o                         
   3  -7   5        875.37        879.22        12.90 o                         
   4  -7   5       4172.10       4027.48        43.94 o                         
   5  -7   5         24.47         20.05         4.20 o                         
   6  -7   5        305.53        269.77         8.22 o                         
   7  -7   5        829.54        763.19        16.51 o                         
   8  -7   5        167.37        186.15        16.49 o                         
   9  -7   5         42.04         48.76         8.61 o                         
  10  -7   5        134.72        147.36        11.44 o                         
  11  -7   5        187.05        222.66        19.93 o                         
  12  -7   5          4.24         24.27        14.44 o                         
  13  -7   5        227.51        204.70        56.44 o                         
 -12  -6   5         88.25         87.29        16.16 o                         
 -11  -6   5         15.49          2.51        12.60 o                         
 -10  -6   5         36.40         33.58        10.03 o                         
  -9  -6   5        433.01        439.99        21.61 o                         
  -8  -6   5        471.12        443.25        14.20 o                         
  -7  -6   5         20.37         16.42         6.90 o                         
  -6  -6   5       2408.86       2187.55        30.80 o                         
  -5  -6   5         76.57         78.15         6.07 o                         
  -4  -6   5        204.49        202.48         9.61 o                         
  -3  -6   5         62.04         77.48         5.42 o                         
  -2  -6   5       3647.86       3664.65        39.15 o                         
  -1  -6   5       2283.68       2465.57        24.48 o                         
   0  -6   5        261.10        258.34         7.81 o                         
   1  -6   5         71.48        139.74         4.48 o                         
   2  -6   5        556.79        595.94         9.43 o                         
   3  -6   5       1464.01       1400.07        17.57 o                         
   4  -6   5       4770.33       4695.94        50.15 o                         
   5  -6   5        995.59        879.57        16.60 o                         
   6  -6   5       1497.40       1474.93        19.89 o                         
   7  -6   5       2988.95       2937.56        34.78 o                         
   8  -6   5       4018.17       3943.77        52.30 o                         
   9  -6   5         68.20         72.46        11.18 o                         
  10  -6   5         28.48         25.03         8.41 o                         
  11  -6   5       1530.63       1513.25        56.23 o                         
  12  -6   5         18.42         13.77        11.68 o                         
  13  -6   5          5.64         15.19        16.56 o                         
 -13  -5   5         11.47         13.17        15.26 o                         
 -12  -5   5        241.13        241.87        17.98 o                         
 -11  -5   5        163.15        150.76        12.29 o                         
 -10  -5   5         25.40         44.67         9.42 o                         
  -9  -5   5          1.84         -3.06         7.43 o                         
  -8  -5   5       2362.44       2193.25        40.20 o                         
  -7  -5   5         80.78         89.51         9.29 o                         
  -6  -5   5        234.46        243.69        13.33 o                         
  -5  -5   5         96.46         93.71         9.70 o                         
  -4  -5   5       3139.17       3047.12        29.98 o                         
  -3  -5   5         28.40         53.60         3.87 o                         
  -2  -5   5        557.46        588.99         9.28 o                         
  -1  -5   5       5810.43       6001.86        55.63 o                         
   0  -5   5       1694.67       1819.89        18.57 o                         
   1  -5   5        514.94        583.80        10.77 o                         
   2  -5   5         40.20         48.93         5.49 o                         
   3  -5   5       1265.85       1271.70        16.13 o                         
   4  -5   5          1.42          8.10         3.01 o                         
   5  -5   5        691.13        668.95        10.81 o                         
   6  -5   5        407.44        455.14         9.01 o                         
   7  -5   5       1261.34       1250.51        29.19 o                         
   8  -5   5          3.15          7.54         6.18 o                         
   9  -5   5       1702.48       1608.94        27.87 o                         
  10  -5   5        522.57        545.42        17.69 o                         
  11  -5   5         41.99         49.84        10.25 o                         
  12  -5   5        253.98        264.22        17.22 o                         
  13  -5   5          5.37         -8.70        14.20 o                         
 -13  -4   5          1.44        -13.11        13.11 o                         
 -12  -4   5        185.87        177.48        15.66 o                         
 -11  -4   5         84.28         79.38        10.28 o                         
 -10  -4   5       1201.31       1151.77        23.17 o                         
  -9  -4   5        628.80        600.90        16.04 o                         
  -8  -4   5         20.35         13.22         6.53 o                         
  -7  -4   5       2531.46       2271.00        31.55 o                         
  -6  -4   5        358.48        361.86         9.90 o                         
  -5  -4   5       1860.97       1820.87        25.07 o                         
  -4  -4   5        542.56        570.21         7.87 o                         
  -3  -4   5       2390.31       2284.65        28.21 o                         
  -2  -4   5        666.79        704.02         9.94 o                         
  -1  -4   5        504.36        500.93         7.76 o                         
   0  -4   5       2676.27       2798.54        29.82 o                         
   1  -4   5        516.15        650.34         9.20 o                         
   2  -4   5       4440.52       5446.70        55.81 o                         
   3  -4   5       6071.60       6431.01        65.81 o                         
   4  -4   5         18.40         37.56         3.43 o                         
   5  -4   5        134.37        138.20         4.75 o                         
   6  -4   5        107.08        129.29         6.01 o                         
   7  -4   5       3180.94       3071.17        41.56 o                         
   8  -4   5         95.08         92.79         9.07 o                         
   9  -4   5          9.70         19.64         7.97 o                         
  10  -4   5        813.57        869.75        21.01 o                         
  11  -4   5         44.90         43.37        11.48 o                         
  12  -4   5         49.69         71.09        13.20 o                         
  13  -4   5         57.92         66.29        14.68 o                         
 -13  -3   5         45.73         54.46        14.70 o                         
 -12  -3   5        204.02        166.46        18.45 o                         
 -11  -3   5         71.53         97.21        10.36 o                         
 -10  -3   5         10.76         15.19         7.99 o                         
  -9  -3   5       1994.03       1958.38        29.85 o                         
  -8  -3   5          2.17          4.37         5.94 o                         
  -7  -3   5        533.28        529.08        12.38 o                         
  -6  -3   5          7.34         13.85         4.67 o                         
  -5  -3   5       5683.92       5263.02        79.94 o                         
  -4  -3   5         91.99        120.74         4.14 o                         
  -3  -3   5        848.90        763.43        11.99 o                         
  -2  -3   5       9543.93      10763.84       106.69 o                         
  -1  -3   5      12326.42      13433.35       210.99 o                         
   0  -3   5          3.74         12.22         2.35 o                         
   1  -3   5       6019.84       6310.65        63.68 o                         
   2  -3   5       8342.18       9006.37        90.14 o                         
   3  -3   5       1874.92       2262.52        22.58 o                         
   4  -3   5        185.30        134.54         6.69 o                         
   5  -3   5         32.17         55.52         5.45 o                         
   6  -3   5       1904.35       1883.95        27.40 o                         
   7  -3   5         61.28         48.36         6.45 o                         
   8  -3   5       3167.76       3077.17        42.45 o                         
   9  -3   5        342.54        371.84        16.37 o                         
  10  -3   5         10.09         15.25         9.67 o                         
  11  -3   5         12.92         18.64        17.05 o                         
  12  -3   5         84.31        118.05        15.40 o                         
  13  -3   5          2.10          3.89        14.44 o                         
 -14  -2   5         47.86         57.17        15.47 o                         
 -13  -2   5        135.25        129.68        15.32 o                         
 -12  -2   5          0.82          5.02        11.31 o                         
 -11  -2   5        624.89        674.55        27.94 o                         
 -10  -2   5        125.66        129.54         9.45 o                         
  -9  -2   5         38.56         28.62         6.71 o                         
  -8  -2   5        895.29        876.67        16.68 o                         
  -7  -2   5       1479.31       1389.50        21.18 o                         
  -6  -2   5        611.99        579.48        11.09 o                         
  -5  -2   5       1017.13        952.50        11.39 o                         
  -4  -2   5       5022.31       4926.44        50.79 o                         
  -3  -2   5       1016.09       1054.62        12.93 o                         
  -2  -2   5       6655.07       7651.69        85.73 o                         
  -1  -2   5       2798.84       3003.99        28.47 o                         
   0  -2   5       5639.03       6296.45        62.69 o                         
   1  -2   5         30.20         28.97         2.90 o                         
   2  -2   5       7893.78       8372.91        76.64 o                         
   3  -2   5       3430.31       3960.39        47.25 o                         
   4  -2   5          9.79         19.96         3.79 o                         
   5  -2   5        940.71        963.22        16.37 o                         
   6  -2   5       7701.40       7498.86       100.04 o                         
   7  -2   5         44.55         38.79         6.73 o                         
   8  -2   5        144.73        115.29         8.87 o                         
   9  -2   5        849.56        898.20        20.11 o                         
  10  -2   5        447.58        493.31        18.98 o                         
  11  -2   5          4.81         17.44        10.83 o                         
  12  -2   5        167.61        189.69        17.54 o                         
  13  -2   5        490.75        490.43        23.09 o                         
 -14  -1   5         15.32         33.82        19.39 o                         
 -13  -1   5        826.64        861.38        79.77 o                         
 -12  -1   5          1.63          5.61        10.36 o                         
 -11  -1   5          3.05          5.32         7.57 o                         
 -10  -1   5        777.55        721.16        16.87 o                         
  -9  -1   5        618.68        586.71        14.13 o                         
  -8  -1   5        267.74        322.25        10.54 o                         
  -7  -1   5         33.04         40.44         4.40 o                         
  -6  -1   5       3700.24       3602.31        39.65 o                         
  -5  -1   5         93.41        112.78         6.94 o                         
  -4  -1   5        335.83        333.70         6.32 o                         
  -3  -1   5        226.04        289.85         5.50 o                         
  -2  -1   5       2068.49       2088.59        22.51 o                         
  -1  -1   5         42.54         60.99         2.03 o                         
   0  -1   5       4140.75       4523.13        41.66 o                         
   1  -1   5       2064.69       2168.92        19.44 o                         
   2  -1   5        879.88       1009.12        11.99 o                         
   3  -1   5        284.23        236.61         6.60 o                         
   4  -1   5       3317.44       3417.94        42.14 o                         
   5  -1   5       1724.15       1750.83        24.78 o                         
   6  -1   5        832.51        849.16        18.59 o                         
   7  -1   5       2476.59       2309.00        32.85 o                         
   8  -1   5          5.23         17.05         6.51 o                         
   9  -1   5        320.91        327.38        14.14 o                         
  10  -1   5        190.13        170.25        19.59 o                         
  11  -1   5        475.86        490.47        28.73 o                         
  12  -1   5        101.58        102.82        14.59 o                         
  13  -1   5        188.58        206.56        21.70 o                         
 -14   0   5         14.35         -2.98        17.35 o                         
 -13   0   5          6.74        -11.65        11.65 o                         
 -12   0   5        928.51       1014.13        27.06 o                         
 -11   0   5        256.70        271.57        12.04 o                         
 -10   0   5        387.65        345.88        19.60 o                         
  -9   0   5        375.44        329.17        11.00 o                         
  -8   0   5       1254.56       1204.04        17.41 o                         
  -7   0   5        162.19        166.81         7.44 o                         
  -6   0   5       1176.49       1136.11        15.15 o                         
  -5   0   5        149.02        129.89         6.88 o                         
  -4   0   5         27.31         14.71         2.49 o                         
  -3   0   5         72.91        116.61         3.82 o                         
  -2   0   5       7489.87       7465.21        74.38 o                         
  -1   0   5         47.99         63.15         3.65 o                         
   0   0   5        841.48        924.19        11.79 o                         
   1   0   5       3395.64       3442.76        35.87 o                         
   2   0   5       2006.52       1924.64        19.21 o                         
   3   0   5        963.86       1065.27        13.35 o                         
   4   0   5       1599.87       1694.65        23.48 o                         
   5   0   5       6571.61       6596.90        77.49 o                         
   6   0   5        206.65        199.32         8.77 o                         
   7   0   5        236.98        220.88        13.53 o                         
   8   0   5        189.11        157.84         9.49 o                         
   9   0   5        358.99        390.89        16.46 o                         
  10   0   5         38.23         31.82        15.38 o                         
  11   0   5        322.90        288.35        16.68 o                         
  12   0   5        653.29        638.04        25.31 o                         
  13   0   5         15.85         19.12        14.04 o                         
 -14   1   5        448.58        446.66        28.73 o                         
 -13   1   5          0.56         21.45        17.26 o                         
 -12   1   5          5.10          5.31         9.98 o                         
 -11   1   5         78.72         77.75         8.49 o                         
 -10   1   5        795.93        725.41        16.38 o                         
  -9   1   5          7.55         -1.17         5.76 o                         
  -8   1   5       1569.56       1383.35        19.01 o                         
  -7   1   5       1629.30       1440.07        18.88 o                         
  -6   1   5        285.01        285.97         7.56 o                         
  -5   1   5         65.77         49.78         4.28 o                         
  -4   1   5        304.96        308.41         8.26 o                         
  -3   1   5        294.07        219.64         4.66 o                         
  -2   1   5         43.39         60.78         3.14 o                         
  -1   1   5       1833.26       1995.75        19.47 o                         
   0   1   5        270.67        314.25         4.58 o                         
   1   1   5       1957.46       2011.99        22.18 o                         
   2   1   5        163.73        165.06         6.78 o                         
   3   1   5       4208.65       4065.87        56.58 o                         
   4   1   5        883.52        936.21        12.85 o                         
   5   1   5        826.04        850.04        12.43 o                         
   6   1   5          9.56         11.59         4.01 o                         
   7   1   5        189.59        185.85         9.54 o                         
   8   1   5        125.76        159.27        11.18 o                         
   9   1   5          4.33          1.40        11.09 o                         
  10   1   5        425.11        409.57        22.01 o                         
  11   1   5        179.84        189.63        15.84 o                         
  12   1   5         95.42         85.58        14.56 o                         
  13   1   5          1.89        -14.26        14.26 o                         
 -14   2   5         19.94          0.51        17.26 o                         
 -13   2   5        444.48        553.33        29.89 o                         
 -12   2   5        336.75        376.79        29.16 o                         
 -11   2   5        165.10        152.38         9.56 o                         
 -10   2   5        251.31        241.28        14.00 o                         
  -9   2   5        641.01        661.06        14.13 o                         
  -8   2   5          5.26         -2.80         4.11 o                         
  -7   2   5        338.57        365.80         9.14 o                         
  -6   2   5          1.84          8.05         3.29 o                         
  -5   2   5        790.54        738.05        10.72 o                         
  -4   2   5        160.12        169.73         4.50 o                         
  -3   2   5       6186.01       6601.89        60.61 o                         
  -2   2   5       1205.95       1478.68        15.17 o                         
  -1   2   5        981.22       1007.14        12.80 o                         
   0   2   5       5962.55       6531.13        65.97 o                         
   1   2   5      11126.36      11911.57       118.31 o                         
   2   2   5        567.14        724.30        10.31 o                         
   3   2   5         19.30         12.78         2.88 o                         
   4   2   5       5334.62       5347.30        56.10 o                         
   5   2   5        448.21        431.46        13.85 o                         
   6   2   5         31.49         48.45         4.49 o                         
   7   2   5         64.17         59.23         7.80 o                         
   8   2   5       1764.27       1793.89        33.93 o                         
   9   2   5         53.02         77.38        10.58 o                         
  10   2   5        309.58        285.49        20.69 o                         
  11   2   5         21.32          7.89        12.49 o                         
  12   2   5        583.78        589.22        25.57 o                         
 -14   3   5         53.28         60.86        27.76 o                         
 -13   3   5          8.15         17.43        16.20 o                         
 -12   3   5         26.76         34.69        15.47 o                         
 -11   3   5        942.56        888.21        22.27 o                         
 -10   3   5          1.28         -3.32         5.41 o                         
  -9   3   5        299.63        304.46         9.08 o                         
  -8   3   5       1903.72       1691.22        22.13 o                         
  -7   3   5        167.00        183.47        11.67 o                         
  -6   3   5        306.59        317.90         7.91 o                         
  -5   3   5       4068.04       3793.48        36.65 o                         
  -4   3   5        796.63        661.03         9.39 o                         
  -3   3   5       1968.57       2056.03        23.08 o                         
  -2   3   5        447.69        351.50         5.28 o                         
  -1   3   5       1226.76       1609.24        18.60 o                         
   0   3   5       3032.51       3560.96        37.72 o                         
   1   3   5        391.52        412.30         7.33 o                         
   2   3   5       1461.27       1265.80        18.48 o                         
   3   3   5         60.24         45.57         3.85 o                         
   4   3   5        952.32        951.95        15.32 o                         
   5   3   5        321.77        305.31         7.89 o                         
   6   3   5        146.62        187.25         7.11 o                         
   7   3   5        202.17        231.20        10.44 o                         
   8   3   5       1342.08       1313.48        32.37 o                         
   9   3   5         90.42         82.42        18.52 o                         
  10   3   5          7.35         -4.90        14.10 o                         
  11   3   5         18.45         15.83        12.43 o                         
  12   3   5         65.00         60.70        25.31 o                         
 -14   4   5          4.87        -13.03        16.38 o                         
 -13   4   5        371.88        369.59        24.91 o                         
 -12   4   5         11.65         21.24        10.50 o                         
 -11   4   5         84.27         70.95        10.44 o                         
 -10   4   5        414.92        386.32        24.24 o                         
  -9   4   5        152.55        139.82         9.33 o                         
  -8   4   5        112.42        111.66         8.19 o                         
  -7   4   5       1231.82       1231.10        20.33 o                         
  -6   4   5         24.00         27.62         3.43 o                         
  -5   4   5          0.04         -2.53         4.05 o                         
  -4   4   5       4205.02       4266.12        51.54 o                         
  -3   4   5        749.40        779.54        14.75 o                         
  -2   4   5        237.41        246.25         4.44 o                         
  -1   4   5        355.24        344.69         6.66 o                         
   0   4   5      11548.46      11997.36       133.33 o                         
   1   4   5        103.19        120.62         4.93 o                         
   2   4   5         33.29         38.52         3.93 o                         
   3   4   5       3536.44       3461.49        43.21 o                         
   4   4   5        566.87        567.86        10.73 o                         
   5   4   5         40.69         22.70         5.01 o                         
   6   4   5         85.51         87.96         7.02 o                         
   7   4   5       1320.40       1289.32        27.10 o                         
   8   4   5        137.08        144.51        12.29 o                         
   9   4   5         68.93         59.71        11.73 o                         
  10   4   5          0.00         11.86        12.75 o                         
  11   4   5          7.75         -2.33        17.15 o                         
 -14   5   5          1.77        -14.08        16.84 o                         
 -13   5   5         95.41        112.88        18.91 o                         
 -12   5   5        899.30        820.31        22.55 o                         
 -11   5   5         35.64         28.45        10.84 o                         
 -10   5   5        227.09        219.76        11.76 o                         
  -9   5   5          0.46         -2.04         6.80 o                         
  -8   5   5        640.11        563.46        14.57 o                         
  -7   5   5        236.47        221.25        10.90 o                         
  -6   5   5       2409.06       2120.37        39.72 o                         
  -5   5   5         17.90         17.69         4.73 o                         
  -4   5   5        472.62        540.07        11.33 o                         
  -3   5   5         55.76         52.36         4.62 o                         
  -2   5   5          7.56          9.99         2.74 o                         
  -1   5   5        397.38        417.39         7.82 o                         
   0   5   5       1309.01       1359.30        17.17 o                         
   1   5   5        418.77        326.10         7.66 o                         
   2   5   5         88.43         87.54         5.77 o                         
   3   5   5         19.95         27.21         6.36 o                         
   4   5   5         58.77         66.74         5.42 o                         
   5   5   5        549.62        578.65        12.06 o                         
   6   5   5        253.12        243.21         9.07 o                         
   7   5   5        592.62        624.95        21.50 o                         
   8   5   5         37.92         31.37        10.55 o                         
   9   5   5        191.68        205.59        15.56 o                         
  10   5   5         11.58         12.80        13.47 o                         
  11   5   5         71.78         89.49        20.17 o                         
 -14   6   5        224.32        298.28        36.63 o                         
 -13   6   5         58.63         59.53        17.94 o                         
 -12   6   5        188.70        184.00        14.45 o                         
 -11   6   5         79.41         99.50        10.98 o                         
 -10   6   5          8.39          3.65         8.04 o                         
  -9   6   5        100.08         98.51        11.92 o                         
  -8   6   5       1327.33       1343.91        23.67 o                         
  -7   6   5          4.92          3.01         7.15 o                         
  -6   6   5          2.70         13.32         5.30 o                         
  -5   6   5       3501.62       3266.95        49.84 o                         
  -4   6   5       2353.97       2341.18        31.85 o                         
  -3   6   5         83.20        102.31         6.29 o                         
  -2   6   5          2.09          0.73         3.00 o                         
  -1   6   5       6694.60       6352.28        65.97 o                         
   0   6   5       2449.52       2622.11        36.99 o                         
   1   6   5        254.38        261.63         7.71 o                         
   2   6   5        135.35        126.45         6.17 o                         
   3   6   5       1779.39       1691.45        22.41 o                         
   4   6   5        173.86        199.37         8.05 o                         
   5   6   5        205.12        209.40         8.82 o                         
   6   6   5        575.92        509.20        14.50 o                         
   7   6   5         11.14         14.08        10.17 o                         
   8   6   5        233.52        230.65        15.76 o                         
   9   6   5         15.42          6.69        12.14 o                         
  10   6   5         20.82         21.91        14.39 o                         
 -14   7   5         60.15         84.68        20.83 o                         
 -13   7   5        295.34        319.69        42.69 o                         
 -12   7   5         18.45         19.45        10.73 o                         
 -11   7   5         82.55         77.01        10.88 o                         
 -10   7   5        266.67        277.52        16.25 o                         
  -9   7   5        242.60        265.56        12.42 o                         
  -8   7   5          2.85          3.05         6.84 o                         
  -7   7   5       1526.26       1429.64        27.28 o                         
  -6   7   5        618.43        543.53        13.83 o                         
  -5   7   5        611.37        576.89        13.44 o                         
  -4   7   5        901.72        862.85        19.46 o                         
  -3   7   5       3608.97       3419.12        43.83 o                         
  -2   7   5          9.77         13.52         4.91 o                         
  -1   7   5       1181.18       1196.08        16.56 o                         
   0   7   5        427.23        424.19         9.30 o                         
   1   7   5        252.18        253.18         9.43 o                         
   2   7   5       2165.32       2006.98        28.17 o                         
   3   7   5        886.20        961.41        17.40 o                         
   4   7   5         25.10         20.29         6.34 o                         
   5   7   5         52.91         45.55         7.41 o                         
   6   7   5        212.31        233.44        11.19 o                         
   7   7   5        204.23        245.78        15.10 o                         
   8   7   5        170.55        189.24        19.75 o                         
   9   7   5          0.90          2.08        12.23 o                         
  10   7   5        364.16        384.07        22.35 o                         
 -13   8   5         15.11          3.22        16.62 o                         
 -12   8   5          5.34         21.57        11.18 o                         
 -11   8   5          5.64         -8.00        11.38 o                         
 -10   8   5         14.38          5.29         9.63 o                         
  -9   8   5        953.26        921.17        21.48 o                         
  -8   8   5          3.24          8.03         7.53 o                         
  -7   8   5         10.42         47.67         8.82 o                         
  -6   8   5        389.15        391.80        12.81 o                         
  -5   8   5       1253.46       1252.74        21.70 o                         
  -4   8   5         51.27         47.56         6.47 o                         
  -3   8   5        140.39        124.30         7.83 o                         
  -2   8   5       3009.11       2859.36        33.29 o                         
  -1   8   5        301.05        333.35         9.12 o                         
   0   8   5        546.97        540.24        11.40 o                         
   1   8   5          9.80         20.10         5.23 o                         
   2   8   5       3562.18       3384.76        44.61 o                         
   3   8   5        324.47        345.82        10.71 o                         
   4   8   5        260.62        279.78        16.11 o                         
   5   8   5        364.43        356.30        13.36 o                         
   6   8   5        103.12        137.59        10.53 o                         
   7   8   5         55.03         63.07        12.85 o                         
   8   8   5        260.31        313.43        23.74 o                         
   9   8   5          8.64        -13.54        13.54 o                         
 -13   9   5         89.46         80.72        19.33 o                         
 -12   9   5         32.83         46.12        12.25 o                         
 -11   9   5        354.06        371.33        17.13 o                         
 -10   9   5         36.41         29.60        11.25 o                         
  -9   9   5        120.17        123.32        12.57 o                         
  -8   9   5        341.82        334.17        14.33 o                         
  -7   9   5         10.91         16.79         8.11 o                         
  -6   9   5        143.57        139.45         9.72 o                         
  -5   9   5        118.12        118.05        14.21 o                         
  -4   9   5        633.96        631.46        15.51 o                         
  -3   9   5          7.11         13.49         9.97 o                         
  -2   9   5       1066.80        988.25        19.19 o                         
  -1   9   5         84.23         67.41         9.26 o                         
   0   9   5         12.32         13.73         8.93 o                         
   1   9   5        571.55        502.12        12.28 o                         
   2   9   5       1596.81       1559.96        22.74 o                         
   3   9   5         25.53         25.21         6.76 o                         
   4   9   5         16.01         28.92         8.48 o                         
   5   9   5        505.70        497.62        15.78 o                         
   6   9   5        249.25        241.86        18.62 o                         
   7   9   5          4.58          5.65        12.46 o                         
   8   9   5         12.69         -0.43        14.21 o                         
 -12  10   5        169.82        228.40        16.21 o                         
 -11  10   5         51.45         41.75        11.94 o                         
 -10  10   5        524.40        560.90        19.94 o                         
  -9  10   5        151.86        163.45        12.87 o                         
  -8  10   5         93.36        104.03        13.20 o                         
  -7  10   5         23.52         30.17         8.56 o                         
  -6  10   5       1475.38       1458.53        28.85 o                         
  -5  10   5        306.36        279.96        28.28 o                         
  -4  10   5         22.15         22.79         7.49 o                         
  -3  10   5       1293.17       1230.91        22.65 o                         
  -2  10   5        535.80        505.40        19.06 o                         
  -1  10   5        196.58        195.47        11.71 o                         
   0  10   5          6.06          4.78         5.85 o                         
   1  10   5       1501.17       1431.85        29.97 o                         
   2  10   5        280.87        292.01        11.03 o                         
   3  10   5          5.53          7.04         7.70 o                         
   4  10   5          3.32         -1.57        11.67 o                         
   5  10   5          6.07          4.95        16.65 o                         
   6  10   5         12.48          5.87        22.86 o                         
   7  10   5        425.98        444.27        30.80 o                         
   8  10   5         10.32         -1.49        15.80 o                         
 -12  11   5        375.34        439.14        35.28 o                         
 -11  11   5          0.53          7.75        14.95 o                         
 -10  11   5         40.62         17.34        22.49 o                         
  -9  11   5        183.94        185.63        13.95 o                         
  -8  11   5        257.90        264.56        14.64 o                         
  -7  11   5          3.73        -10.71        10.71 o                         
  -6  11   5        699.48        653.46        19.29 o                         
  -5  11   5        324.36        319.07        15.82 o                         
  -4  11   5         37.47         25.81         9.69 o                         
  -3  11   5        862.89        804.86        22.80 o                         
  -2  11   5        108.94        137.00        11.85 o                         
  -1  11   5          3.50          3.96         9.27 o                         
   0  11   5        186.63        169.80        13.37 o                         
   1  11   5        542.78        512.77        16.90 o                         
   2  11   5          0.44         -7.69         7.69 o                         
   3  11   5         27.94         20.06         9.77 o                         
   4  11   5        104.45         80.09        14.47 o                         
   5  11   5        232.49        246.17        15.22 o                         
   6  11   5         13.12          5.89        14.80 o                         
   7  11   5          7.85          4.27        25.20 o                         
 -11  12   5        250.40        274.31        20.10 o                         
 -10  12   5         71.59         79.75        19.46 o                         
  -9  12   5          2.81          7.24        18.53 o                         
  -8  12   5         16.50         10.25        12.48 o                         
  -7  12   5       1182.89       1230.90        30.46 o                         
  -6  12   5        207.66        199.09        15.72 o                         
  -5  12   5         13.75          3.34        11.11 o                         
  -4  12   5        446.82        430.62        18.45 o                         
  -3  12   5        882.26        866.68        24.66 o                         
  -2  12   5        214.76        230.45        15.70 o                         
  -1  12   5         90.81        110.15        13.40 o                         
   0  12   5        445.80        439.58        23.39 o                         
   1  12   5        113.69        116.62        13.39 o                         
   2  12   5        121.58        110.54        13.27 o                         
   3  12   5         56.09         59.29        11.69 o                         
   4  12   5        109.41        123.61        14.86 o                         
   5  12   5         37.90         62.11        13.01 o                         
   6  12   5        134.72        143.51        26.13 o                         
 -10  13   5         19.63         37.59        15.35 o                         
  -9  13   5         92.31        138.67        22.90 o                         
  -8  13   5          4.10          1.42        13.58 o                         
  -7  13   5        139.31        135.15        18.88 o                         
  -6  13   5         93.49         82.99        15.05 o                         
  -5  13   5          5.62          4.38        11.96 o                         
  -4  13   5         83.28         79.82        13.40 o                         
  -3  13   5        250.78        233.99        16.73 o                         
  -2  13   5          1.67         15.73        15.48 o                         
  -1  13   5          3.58         11.87        24.50 o                         
   0  13   5        591.45        553.75        26.41 o                         
   1  13   5        261.86        273.67        23.37 o                         
   2  13   5          5.75         -0.61        14.14 o                         
   3  13   5         25.51        -12.52        14.14 o                         
   4  13   5        376.83        363.52        55.06 o                         
  -9  14   5         55.26         89.99        16.85 o                         
  -8  14   5        670.18        711.21        28.67 o                         
  -7  14   5        203.10        240.95        19.95 o                         
  -6  14   5        109.05        143.67        16.79 o                         
  -5  14   5          0.88          3.91        13.65 o                         
  -4  14   5        163.06        185.34        17.31 o                         
  -3  14   5        135.27        123.18        16.39 o                         
  -2  14   5         30.70         29.68        16.67 o                         
  -1  14   5         94.27         97.75        15.58 o                         
   0  14   5          5.63          0.48        13.64 o                         
   1  14   5         13.89         56.60        16.87 o                         
   2  14   5         53.24         54.96        44.56 o                         
   3  14   5          3.21         -2.59        16.93 o                         
  -7  15   5         51.67         70.13        16.73 o                         
  -6  15   5          0.90         14.83        17.62 o                         
  -5  15   5         24.97         13.53        15.25 o                         
  -4  15   5        471.47        507.33        32.95 o                         
  -3  15   5         28.72         12.11        20.53 o                         
  -2  15   5         54.94         64.30        33.46 o                         
  -1  15   5         56.95         55.71        16.33 o                         
   0  15   5        339.87        347.68        22.15 o                         
  -1 -17   6        131.86        164.57        27.53 o                         
   0 -17   6        730.30        785.84        35.00 o                         
   1 -17   6         62.53        113.44        18.29 o                         
   2 -17   6         40.79         21.55        16.36 o                         
   3 -17   6          6.60         19.35        23.15 o                         
   4 -17   6        228.52        248.00        20.81 o                         
   5 -17   6         69.33         50.76        15.97 o                         
   6 -17   6         21.02         12.60        23.33 o                         
  -3 -16   6          3.78          5.33        14.22 o                         
  -2 -16   6         35.84         48.61        14.27 o                         
  -1 -16   6         29.38         25.21        13.27 o                         
   0 -16   6         79.26        145.26        20.06 o                         
   1 -16   6          5.61         17.85        14.39 o                         
   2 -16   6         44.60         27.45        27.92 o                         
   3 -16   6        919.84        875.96        30.38 o                         
   4 -16   6        227.22        237.70        18.72 o                         
   5 -16   6          6.26         28.27        14.99 o                         
   6 -16   6          3.36          3.23        14.78 o                         
   7 -16   6        143.82        163.26        18.20 o                         
   8 -16   6        773.48        782.56       134.12 o                         
  -5 -15   6         25.73         10.07        16.65 o                         
  -4 -15   6        239.66        299.34        33.38 o                         
  -3 -15   6         40.26         36.39        13.32 o                         
  -2 -15   6         13.06          8.00        12.76 o                         
  -1 -15   6        158.56        178.32        14.99 o                         
   0 -15   6        266.68        293.34        20.07 o                         
   1 -15   6         67.17         66.83        10.98 o                         
   2 -15   6         38.77         51.51        14.17 o                         
   3 -15   6        204.52        178.72        16.64 o                         
   4 -15   6        133.70        152.57        16.58 o                         
   5 -15   6        266.24        267.02        19.08 o                         
   6 -15   6          0.61         16.92        13.12 o                         
   7 -15   6        423.72        412.20        21.78 o                         
   8 -15   6         15.28         11.19        23.10 o                         
   9 -15   6        231.79        282.58        32.41 o                         
  -6 -14   6        209.94        273.36        30.34 o                         
  -5 -14   6        244.39        258.80        18.06 o                         
  -4 -14   6          3.93         20.91        16.52 o                         
  -3 -14   6          3.79          4.76        11.28 o                         
  -2 -14   6         46.70         32.00        11.29 o                         
  -1 -14   6        127.07        141.29        11.88 o                         
   0 -14   6        198.05        225.00        17.56 o                         
   1 -14   6         29.62         37.91         9.44 o                         
   2 -14   6        450.91        465.74        16.56 o                         
   3 -14   6        267.17        262.81        14.35 o                         
   4 -14   6        473.30        464.46        21.12 o                         
   5 -14   6         30.25         16.87        11.95 o                         
   6 -14   6        253.03        278.78        27.56 o                         
   7 -14   6        982.25        964.32        29.01 o                         
   8 -14   6          6.89         -2.38        15.18 o                         
   9 -14   6        114.69        109.42        52.96 o                         
  10 -14   6        193.71        175.07        44.30 o                         
  -7 -13   6         42.54         66.22        13.87 o                         
  -6 -13   6          4.14         14.33        11.85 o                         
  -5 -13   6        689.68        813.18        25.61 o                         
  -4 -13   6          9.11          8.86        12.21 o                         
  -3 -13   6        563.83        546.39        32.90 o                         
  -2 -13   6          5.10          1.58         9.75 o                         
  -1 -13   6        392.67        418.59        15.07 o                         
   0 -13   6        278.44        269.23        13.01 o                         
   1 -13   6         50.60         55.45         8.82 o                         
   2 -13   6        464.91        452.58        25.32 o                         
   3 -13   6        293.59        315.71        19.60 o                         
   4 -13   6         22.29         23.24         8.19 o                         
   5 -13   6        129.30        131.90        13.40 o                         
   6 -13   6        662.01        625.76        45.07 o                         
   7 -13   6         31.84         41.72        13.13 o                         
   8 -13   6        141.35        155.23        19.05 o                         
   9 -13   6        284.22        274.07        41.99 o                         
  10 -13   6        136.68         95.65        20.30 o                         
  11 -13   6         49.51         41.60        19.57 o                         
  -8 -12   6         12.85         37.78        14.11 o                         
  -7 -12   6        186.65        213.80        22.06 o                         
  -6 -12   6        256.59        259.90        19.58 o                         
  -5 -12   6          5.15          3.46        10.00 o                         
  -4 -12   6        138.69        146.44        12.83 o                         
  -3 -12   6        180.19        164.19        27.59 o                         
  -2 -12   6        892.29        890.06        19.49 o                         
  -1 -12   6       1173.53       1164.50        22.36 o                         
   0 -12   6        180.16        187.86        10.60 o                         
   1 -12   6          8.12         -8.51         8.82 o                         
   2 -12   6        688.09        658.06        16.44 o                         
   3 -12   6       1330.65       1318.77        23.55 o                         
   4 -12   6         12.52         20.52         7.28 o                         
   5 -12   6        445.68        393.43        13.71 o                         
   6 -12   6       2111.07       2039.61        38.73 o                         
   7 -12   6         51.01         43.15        10.94 o                         
   8 -12   6          8.15          4.53        15.14 o                         
   9 -12   6         39.09         58.34        17.53 o                         
  10 -12   6        699.24        680.61        31.27 o                         
  11 -12   6         69.94         85.87        26.36 o                         
  -9 -11   6        203.73        220.86        17.32 o                         
  -8 -11   6        172.85        194.85        16.69 o                         
  -7 -11   6        102.90        119.07        13.94 o                         
  -6 -11   6        584.57        569.44        20.24 o                         
  -5 -11   6         72.88         74.34        10.66 o                         
  -4 -11   6         35.22         29.21         8.78 o                         
  -3 -11   6          0.16          1.62         7.89 o                         
  -2 -11   6        679.11        665.45        16.17 o                         
  -1 -11   6         47.86         45.80         7.34 o                         
   0 -11   6        507.21        474.24        15.62 o                         
   1 -11   6         38.00         27.47         6.79 o                         
   2 -11   6       1981.53       1989.09        29.94 o                         
   3 -11   6          5.39          6.56         6.17 o                         
   4 -11   6       1781.38       1661.44        32.25 o                         
   5 -11   6        926.53        889.44        18.14 o                         
   6 -11   6        163.73        174.31        11.73 o                         
   7 -11   6         28.11         41.53         7.88 o                         
   8 -11   6        131.05        120.00        16.81 o                         
   9 -11   6        204.72        204.75        19.32 o                         
  10 -11   6        301.69        362.41        25.39 o                         
  11 -11   6        250.55        250.40        22.69 o                         
  12 -11   6        125.83        163.92        23.01 o                         
 -10 -10   6         23.05         13.46        12.74 o                         
  -9 -10   6        104.72        105.28        15.00 o                         
  -8 -10   6        358.04        410.82        24.57 o                         
  -7 -10   6         48.46         56.19        11.09 o                         
  -6 -10   6        388.45        368.04        15.94 o                         
  -5 -10   6         32.84         20.27         8.40 o                         
  -4 -10   6        554.12        522.60        29.27 o                         
  -3 -10   6        542.77        512.29        15.90 o                         
  -2 -10   6       2173.13       2105.84        42.36 o                         
  -1 -10   6        189.23        192.39         9.36 o                         
   0 -10   6        608.52        602.05        17.85 o                         
   1 -10   6       1592.18       1486.96        33.67 o                         
   2 -10   6       3224.76       3124.65        41.35 o                         
   3 -10   6         39.52         38.34         6.19 o                         
   4 -10   6         12.23         13.30         6.80 o                         
   5 -10   6       1435.27       1358.75        22.56 o                         
   6 -10   6         58.52         50.34         6.19 o                         
   7 -10   6         70.03         73.80         7.04 o                         
   8 -10   6         15.41         18.38         8.01 o                         
   9 -10   6       1235.31       1260.57        31.81 o                         
  10 -10   6          0.10         12.24        11.58 o                         
  11 -10   6          4.71          2.05        13.79 o                         
  12 -10   6         42.98         29.93        16.13 o                         
 -11  -9   6          0.57         -4.77        15.88 o                         
 -10  -9   6        412.80        420.96        19.96 o                         
  -9  -9   6         34.33         35.47        13.53 o                         
  -8  -9   6        176.53        169.94        13.37 o                         
  -7  -9   6        115.16        112.38        13.77 o                         
  -6  -9   6        269.46        287.41        20.68 o                         
  -5  -9   6         56.40         54.78         8.30 o                         
  -4  -9   6        851.41        751.96        21.90 o                         
  -3  -9   6        603.21        533.71        13.00 o                         
  -2  -9   6          5.32         -1.36         4.94 o                         
  -1  -9   6        217.84        206.25         8.75 o                         
   0  -9   6        306.38        316.16        10.03 o                         
   1  -9   6       2329.54       2349.83        32.12 o                         
   2  -9   6        115.39        116.97         6.98 o                         
   3  -9   6       1541.97       1438.78        19.11 o                         
   4  -9   6         29.69         22.67         4.77 o                         
   5  -9   6        124.86        139.89         6.99 o                         
   6  -9   6         86.70         94.23         6.81 o                         
   7  -9   6        389.29        358.68        17.12 o                         
   8  -9   6        491.42        493.98        18.92 o                         
   9  -9   6        157.49        150.26        14.28 o                         
  10  -9   6        270.23        288.13        18.43 o                         
  11  -9   6         54.36         82.06        23.66 o                         
  12  -9   6         90.02         96.29        17.44 o                         
 -11  -8   6        107.02        116.31        17.98 o                         
 -10  -8   6          7.60         -1.00        10.40 o                         
  -9  -8   6        304.41        318.94        14.73 o                         
  -8  -8   6          7.95          2.19         7.98 o                         
  -7  -8   6        295.87        237.75        11.38 o                         
  -6  -8   6        570.48        552.59        17.46 o                         
  -5  -8   6        285.32        264.42        14.47 o                         
  -4  -8   6        130.80        128.50         6.49 o                         
  -3  -8   6       2019.78       1905.02        23.62 o                         
  -2  -8   6       1092.55        956.14        15.41 o                         
  -1  -8   6        154.66        148.62         8.42 o                         
   0  -8   6       1046.93        927.87        15.86 o                         
   1  -8   6       6454.71       6434.94        75.68 o                         
   2  -8   6        257.94        271.08         6.43 o                         
   3  -8   6        113.63        104.99         5.47 o                         
   4  -8   6       1936.86       1973.58        24.68 o                         
   5  -8   6       1282.02       1331.50        18.75 o                         
   6  -8   6         39.78         45.99         5.39 o                         
   7  -8   6        312.02        298.64        12.46 o                         
   8  -8   6       2148.62       2044.33        34.88 o                         
   9  -8   6         29.71         41.27         8.71 o                         
  10  -8   6         48.02         74.92        10.91 o                         
  11  -8   6          0.52         14.76        13.20 o                         
  12  -8   6          6.63        -13.22        14.60 o                         
  13  -8   6         87.58         66.75        18.58 o                         
 -12  -7   6         32.73         22.00        15.58 o                         
 -11  -7   6        435.47        390.62        17.35 o                         
 -10  -7   6         94.62        119.02        11.80 o                         
  -9  -7   6         72.47        104.15        10.62 o                         
  -8  -7   6        246.03        228.49        11.44 o                         
  -7  -7   6        355.85        340.23        19.06 o                         
  -6  -7   6        507.71        451.43        12.90 o                         
  -5  -7   6       1248.66       1108.41        30.31 o                         
  -4  -7   6        412.08        400.05         9.92 o                         
  -3  -7   6         51.81         37.38         5.74 o                         
  -2  -7   6        337.03        325.92         7.39 o                         
  -1  -7   6        548.42        445.44         6.51 o                         
   0  -7   6       1270.01       1200.33        18.17 o                         
   1  -7   6        225.03        189.39         8.17 o                         
   2  -7   6        562.81        499.54         9.17 o                         
   3  -7   6          0.95         -2.83         3.35 o                         
   4  -7   6       2030.44       2022.84        24.83 o                         
   5  -7   6        617.22        617.79        11.41 o                         
   6  -7   6        562.47        483.92        11.00 o                         
   7  -7   6       1182.72       1153.81        42.87 o                         
   8  -7   6       1726.98       1673.95        29.02 o                         
   9  -7   6        547.65        561.07        21.15 o                         
  10  -7   6         25.73         22.73        10.57 o                         
  11  -7   6         24.58         19.24        10.30 o                         
  12  -7   6        727.50        766.16        37.58 o                         
  13  -7   6        105.59        136.39        20.98 o                         
 -12  -6   6          0.67          7.95        14.84 o                         
 -11  -6   6         12.89          9.36        10.33 o                         
 -10  -6   6          9.13         14.10         9.03 o                         
  -9  -6   6        175.13        200.84        19.99 o                         
  -8  -6   6         92.12         88.27         8.76 o                         
  -7  -6   6       1840.69       1751.29        27.07 o                         
  -6  -6   6        105.96        122.97        10.37 o                         
  -5  -6   6          2.90         -0.83         4.58 o                         
  -4  -6   6       1024.60        952.70        17.83 o                         
  -3  -6   6       1019.09       1081.17        16.49 o                         
  -2  -6   6        776.50        768.86        11.44 o                         
  -1  -6   6        501.00        542.52         9.82 o                         
   0  -6   6      10051.88      10290.65        93.74 o                         
   1  -6   6         21.67         25.69         4.18 o                         
   2  -6   6        254.79        273.08         7.26 o                         
   3  -6   6        745.61        829.93        12.43 o                         
   4  -6   6       4933.29       4850.96        52.51 o                         
   5  -6   6        162.33        160.60         6.20 o                         
   6  -6   6        336.63        288.82        14.09 o                         
   7  -6   6       3215.72       3150.22        42.82 o                         
   8  -6   6          9.90          9.22         6.74 o                         
   9  -6   6        152.83        165.84        10.97 o                         
  10  -6   6        170.86        171.71        13.00 o                         
  11  -6   6        126.43        144.56        12.63 o                         
  12  -6   6         17.19         34.00        12.55 o                         
  13  -6   6         80.81         88.82        37.09 o                         
 -13  -5   6         34.76          0.33        14.55 o                         
 -12  -5   6        151.24        141.16        17.54 o                         
 -11  -5   6         21.64         21.69        10.10 o                         
 -10  -5   6        117.30        151.05        12.06 o                         
  -9  -5   6        511.56        507.55        20.19 o                         
  -8  -5   6         87.42         85.01        12.89 o                         
  -7  -5   6          2.34         -3.83         8.08 o                         
  -6  -5   6        572.37        563.54        12.67 o                         
  -5  -5   6        267.27        320.67         9.51 o                         
  -4  -5   6       1688.30       1731.90        20.78 o                         
  -3  -5   6        113.36        150.61         5.46 o                         
  -2  -5   6       2521.26       2349.84        26.30 o                         
  -1  -5   6         72.63         42.77         5.04 o                         
   0  -5   6        170.80        165.48         4.87 o                         
   1  -5   6         48.68         96.25         6.19 o                         
   2  -5   6        284.83        410.80         8.03 o                         
   3  -5   6       2941.86       3264.70        35.67 o                         
   4  -5   6       1282.54       1230.51        23.10 o                         
   5  -5   6        867.30        787.65        12.18 o                         
   6  -5   6        440.62        450.50        11.12 o                         
   7  -5   6        750.94        728.56        16.37 o                         
   8  -5   6        142.07        135.80         9.40 o                         
   9  -5   6         81.09        102.60         9.84 o                         
  10  -5   6         51.02         72.15        10.34 o                         
  11  -5   6       1135.99       1174.05        26.18 o                         
  12  -5   6         82.16        107.73        14.39 o                         
  13  -5   6         17.65         22.74        13.75 o                         
 -13  -4   6          4.25         22.74        14.10 o                         
 -12  -4   6         22.88         17.67        15.82 o                         
 -11  -4   6          1.05         -8.68         8.90 o                         
 -10  -4   6        230.55        219.52        19.52 o                         
  -9  -4   6         55.79         63.81         8.20 o                         
  -8  -4   6        798.20        769.28        16.35 o                         
  -7  -4   6        132.78        142.18         7.89 o                         
  -6  -4   6        334.44        289.85         9.51 o                         
  -5  -4   6        997.13        966.95        16.57 o                         
  -4  -4   6       4789.25       4757.83        56.84 o                         
  -3  -4   6         41.05         52.27         3.76 o                         
  -2  -4   6         35.02         25.39         3.33 o                         
  -1  -4   6       8314.31       8475.12        84.99 o                         
   0  -4   6       7034.02       7756.22        78.09 o                         
   1  -4   6        809.87        995.11        13.06 o                         
   2  -4   6          9.08         39.59         3.21 o                         
   3  -4   6       5458.89       5715.53        59.34 o                         
   4  -4   6         75.42         83.54         6.02 o                         
   5  -4   6         68.22         55.44         2.80 o                         
   6  -4   6       1278.84       1363.01        21.97 o                         
   7  -4   6         27.14         32.91         6.44 o                         
   8  -4   6        162.67        171.51        10.02 o                         
   9  -4   6        583.64        571.12        16.80 o                         
  10  -4   6        369.52        423.10        16.37 o                         
  11  -4   6         23.93         32.01        12.47 o                         
  12  -4   6        355.25        373.27        19.24 o                         
  13  -4   6          1.23        -13.08        13.08 o                         
 -13  -3   6          5.55         -2.31        12.99 o                         
 -12  -3   6        133.65        146.06        14.94 o                         
 -11  -3   6         67.40         92.58        10.51 o                         
 -10  -3   6        993.57       1021.87        23.06 o                         
  -9  -3   6        248.41        243.81        11.00 o                         
  -8  -3   6        182.43        182.96        12.07 o                         
  -7  -3   6       1366.53       1373.90        21.63 o                         
  -6  -3   6         41.56         49.64         5.11 o                         
  -5  -3   6        952.27        776.62        10.00 o                         
  -4  -3   6        626.91        670.76        10.23 o                         
  -3  -3   6       1719.32       1464.28        17.39 o                         
  -2  -3   6        754.32        896.20        11.80 o                         
  -1  -3   6        341.13        369.58         6.45 o                         
   0  -3   6        103.19        145.10         7.56 o                         
   1  -3   6         60.88         49.95         5.70 o                         
   2  -3   6       6833.21       7771.00        86.11 o                         
   3  -3   6       2489.50       2576.07        29.52 o                         
   4  -3   6        111.11        116.82         6.03 o                         
   5  -3   6        345.78        343.30         9.69 o                         
   6  -3   6         31.57         46.61         5.85 o                         
   7  -3   6        769.11        802.05        16.93 o                         
   8  -3   6         85.58         66.90         7.97 o                         
   9  -3   6        244.29        260.42        12.43 o                         
  10  -3   6       1251.74       1251.35        25.59 o                         
  11  -3   6         47.03         41.30        11.81 o                         
  12  -3   6        106.83        127.68        15.09 o                         
  13  -3   6          8.27         23.71        13.87 o                         
 -14  -2   6         37.67         17.31        14.60 o                         
 -13  -2   6          9.16          5.35        12.85 o                         
 -12  -2   6        181.57        140.68        14.84 o                         
 -11  -2   6         84.68        119.39        10.42 o                         
 -10  -2   6         14.77         24.83         7.65 o                         
  -9  -2   6       1124.20       1076.31        27.60 o                         
  -8  -2   6        438.36        415.48        11.93 o                         
  -7  -2   6         66.01         69.72         4.51 o                         
  -6  -2   6        599.55        557.12         9.62 o                         
  -5  -2   6       7600.06       7372.38        75.15 o                         
  -4  -2   6         18.21          3.48         2.66 o                         
  -3  -2   6        156.73        135.06         6.23 o                         
  -2  -2   6       2154.59       2262.23        24.69 o                         
  -1  -2   6       2348.95       2657.34        25.57 o                         
   0  -2   6       2275.48       2712.35        28.54 o                         
   1  -2   6        494.71        476.77         7.39 o                         
   2  -2   6      12629.12      14099.17       127.14 o                         
   3  -2   6        270.68        280.66         7.62 o                         
   4  -2   6        695.96        726.27        13.21 o                         
   5  -2   6        162.74        156.70         7.25 o                         
   6  -2   6         24.41         32.80         8.69 o                         
   7  -2   6        761.39        717.36        16.03 o                         
   8  -2   6       1366.23       1330.36        23.86 o                         
   9  -2   6        651.83        670.20        17.38 o                         
  10  -2   6         62.98         85.16        11.35 o                         
  11  -2   6          1.85         10.02        10.27 o                         
  12  -2   6          1.81         11.90        15.12 o                         
  13  -2   6          6.28          0.96        13.66 o                         
 -14  -1   6          4.91         12.40        18.09 o                         
 -13  -1   6        221.94        253.41        18.93 o                         
 -12  -1   6        116.72        138.16        11.59 o                         
 -11  -1   6        834.21        899.89        20.28 o                         
 -10  -1   6        141.94        148.73         9.54 o                         
  -9  -1   6        141.31        136.92         8.53 o                         
  -8  -1   6          5.51          7.46         4.52 o                         
  -7  -1   6        903.53        856.49        13.18 o                         
  -6  -1   6        105.45        113.21         6.74 o                         
  -5  -1   6       1093.15       1163.36        15.06 o                         
  -4  -1   6       1116.27       1087.97        16.23 o                         
  -3  -1   6        644.26        751.52        11.34 o                         
  -2  -1   6       5760.74       6424.44        58.79 o                         
  -1  -1   6        280.65        270.60         4.73 o                         
   0  -1   6       2843.58       2945.35        27.91 o                         
   1  -1   6        783.57        811.85         9.29 o                         
   2  -1   6       4828.39       4926.75        46.05 o                         
   3  -1   6        671.06        750.97        12.90 o                         
   4  -1   6         23.46         26.77         4.29 o                         
   5  -1   6        832.16        913.16        16.10 o                         
   6  -1   6       3231.77       3122.93        41.27 o                         
   7  -1   6         84.10         95.15         7.99 o                         
   8  -1   6         20.95         40.14         7.19 o                         
   9  -1   6       1163.43       1032.13        21.76 o                         
  10  -1   6        424.31        462.53        19.57 o                         
  11  -1   6         82.45         73.35        13.11 o                         
  12  -1   6         10.30         24.68        13.02 o                         
  13  -1   6        493.73        492.71        35.31 o                         
 -14   0   6          1.17          3.10        19.13 o                         
 -13   0   6        555.08        571.19        32.66 o                         
 -12   0   6         90.19        125.79        10.78 o                         
 -11   0   6        123.94         92.65         9.18 o                         
 -10   0   6        893.23        818.78        17.47 o                         
  -9   0   6        330.49        331.86        11.23 o                         
  -8   0   6        453.49        481.35        13.61 o                         
  -7   0   6         79.73         81.30         5.21 o                         
  -6   0   6       5536.52       5217.20        54.95 o                         
  -5   0   6        422.02        521.41        12.33 o                         
  -4   0   6         11.02         18.38         3.71 o                         
  -3   0   6         21.62         38.96         3.06 o                         
  -2   0   6       8306.58       8844.36        80.35 o                         
  -1   0   6          0.69          8.63         2.91 o                         
   0   0   6        478.57        515.35         6.30 o                         
   1   0   6       4128.44       4297.08        44.42 o                         
   2   0   6        104.09        105.27         3.94 o                         
   3   0   6         20.16         56.60         3.76 o                         
   4   0   6        531.74        484.75        10.49 o                         
   5   0   6       1584.42       1626.89        23.99 o                         
   6   0   6        467.23        457.76        12.08 o                         
   7   0   6       1203.52       1208.31        21.13 o                         
   8   0   6         25.07         20.87         6.96 o                         
   9   0   6          9.11          2.19         8.76 o                         
  10   0   6         15.34         13.09        10.33 o                         
  11   0   6        210.89        224.59        16.67 o                         
  12   0   6         24.74         40.15        22.65 o                         
  13   0   6        360.94        360.63        34.06 o                         
 -14   1   6         20.99         12.23        17.67 o                         
 -13   1   6          9.07         36.63        16.65 o                         
 -12   1   6        675.95        707.29        21.97 o                         
 -11   1   6          0.03          2.57         7.38 o                         
 -10   1   6         75.69         79.77         7.80 o                         
  -9   1   6          1.44          1.92         5.11 o                         
  -8   1   6       1726.08       1557.68        20.86 o                         
  -7   1   6          4.72          3.48         5.20 o                         
  -6   1   6       1228.64       1162.09        15.62 o                         
  -5   1   6       3261.99       3284.16        35.69 o                         
  -4   1   6        324.48        336.35         6.46 o                         
  -3   1   6       3399.64       3748.78        39.37 o                         
  -2   1   6       3820.83       4385.24        40.93 o                         
  -1   1   6        631.70        671.94         8.28 o                         
   0   1   6        427.75        432.08         6.77 o                         
   1   1   6       5038.28       5120.45        52.59 o                         
   2   1   6       1269.65       1309.39        16.07 o                         
   3   1   6          8.42         18.40         2.72 o                         
   4   1   6       1830.64       1914.27        22.90 o                         
   5   1   6       3725.98       3547.49        35.32 o                         
   6   1   6         57.80         89.41         7.13 o                         
   7   1   6         18.07         28.80         6.60 o                         
   8   1   6         79.04         86.54         8.66 o                         
   9   1   6        488.71        505.89        18.75 o                         
  10   1   6         48.15         48.63        11.49 o                         
  11   1   6         60.86         85.60        14.34 o                         
  12   1   6        113.32        140.85        16.58 o                         
 -14   2   6        154.36        180.31        30.80 o                         
 -13   2   6         17.77         26.39        16.62 o                         
 -12   2   6        129.58        117.81        19.74 o                         
 -11   2   6        109.80         91.90        11.66 o                         
 -10   2   6       1526.28       1427.94        23.67 o                         
  -9   2   6        332.76        335.10        16.58 o                         
  -8   2   6        200.04        190.52         9.63 o                         
  -7   2   6       3910.17       3655.22        40.59 o                         
  -6   2   6        758.87        708.04        14.29 o                         
  -5   2   6         17.48         17.29         2.90 o                         
  -4   2   6         39.29         68.59         3.46 o                         
  -3   2   6       5316.93       5483.54        56.28 o                         
  -2   2   6         57.97         63.93         4.39 o                         
  -1   2   6        258.40        256.93         5.17 o                         
   0   2   6       4399.76       4925.06        50.90 o                         
   1   2   6       1334.39       1403.43        19.59 o                         
   2   2   6        102.13        128.14         4.67 o                         
   3   2   6       2393.46       2222.28        28.80 o                         
   4   2   6       2957.57       3019.72        33.91 o                         
   5   2   6        809.58        800.05        13.73 o                         
   6   2   6         69.87         67.33         6.77 o                         
   7   2   6          6.24         17.47         7.92 o                         
   8   2   6         40.15         28.81        12.83 o                         
   9   2   6          1.78         13.58        14.17 o                         
  10   2   6        875.76        931.10        28.78 o                         
  11   2   6         48.72         76.70        14.21 o                         
  12   2   6        147.47        140.37        17.38 o                         
 -14   3   6         12.54         27.37        17.95 o                         
 -13   3   6        424.10        446.64        46.43 o                         
 -12   3   6          3.60         -1.37         9.79 o                         
 -11   3   6         17.00         16.37         9.20 o                         
 -10   3   6         13.65          2.94         7.16 o                         
  -9   3   6       1609.36       1658.93        22.78 o                         
  -8   3   6          9.82          8.11         4.15 o                         
  -7   3   6        793.40        780.62        12.51 o                         
  -6   3   6         98.24        106.36         4.58 o                         
  -5   3   6        310.88        264.49         8.49 o                         
  -4   3   6       2853.91       2949.72        31.07 o                         
  -3   3   6      13194.13      13535.22       134.61 o                         
  -2   3   6        103.89         40.81         2.94 o                         
  -1   3   6         18.80         27.67         2.94 o                         
   0   3   6        566.79        648.88        10.43 o                         
   1   3   6       1917.83       1940.68        22.66 o                         
   2   3   6        139.08        164.85         9.55 o                         
   3   3   6        541.88        529.64         9.56 o                         
   4   3   6       5657.39       5413.56        57.50 o                         
   5   3   6        968.09        868.33        15.95 o                         
   6   3   6        141.84        118.13         7.77 o                         
   7   3   6        154.20        192.18        10.22 o                         
   8   3   6       2261.97       2263.37        41.04 o                         
   9   3   6          2.67         -3.12        19.36 o                         
  10   3   6        266.91        254.82        19.37 o                         
  11   3   6        256.30        242.26        18.27 o                         
  12   3   6         58.18         66.14        15.50 o                         
 -14   4   6         48.89         28.05        18.14 o                         
 -13   4   6         45.71        106.28        18.24 o                         
 -12   4   6         32.42         38.80        10.99 o                         
 -11   4   6       1665.62       1570.33        31.87 o                         
 -10   4   6        100.17         86.73         9.61 o                         
  -9   4   6         72.72         78.95         8.05 o                         
  -8   4   6       2192.71       1860.42        28.37 o                         
  -7   4   6        702.93        656.23        18.86 o                         
  -6   4   6        166.95        173.76         7.74 o                         
  -5   4   6          8.85         -1.46         3.90 o                         
  -4   4   6       8057.55       7938.43        91.60 o                         
  -3   4   6        325.55        290.83         4.58 o                         
  -2   4   6        849.34        834.67        11.67 o                         
  -1   4   6         41.45         72.17         3.80 o                         
   0   4   6       1367.52       1363.79        22.67 o                         
   1   4   6         50.17         46.35         3.90 o                         
   2   4   6       3236.60       3146.17        35.13 o                         
   3   4   6        104.22        110.36         5.45 o                         
   4   4   6        181.17        189.40        10.07 o                         
   5   4   6         81.84         90.68         7.48 o                         
   6   4   6        814.61        743.04        24.80 o                         
   7   4   6          4.22          9.87         8.40 o                         
   8   4   6        649.79        644.13        21.38 o                         
   9   4   6        347.94        339.54        23.02 o                         
  10   4   6         95.87        109.75        14.36 o                         
  11   4   6        141.52        135.68        16.63 o                         
 -14   5   6          5.64         35.70        18.30 o                         
 -13   5   6        160.90        167.53        19.45 o                         
 -12   5   6         53.52         70.03        19.46 o                         
 -11   5   6        127.56         90.30        10.43 o                         
 -10   5   6        687.37        707.52        21.54 o                         
  -9   5   6          1.84         10.03         7.21 o                         
  -8   5   6        632.70        568.37        14.89 o                         
  -7   5   6        962.30        960.69        18.21 o                         
  -6   5   6        193.98        152.40         7.94 o                         
  -5   5   6          4.82         11.84         4.58 o                         
  -4   5   6       4078.93       4126.91        50.90 o                         
  -3   5   6        643.24        632.61        12.34 o                         
  -2   5   6        113.96        118.70         5.90 o                         
  -1   5   6       2025.55       2133.38        26.66 o                         
   0   5   6       6051.92       6046.31        63.06 o                         
   1   5   6          5.90         -3.47         3.47 o                         
   2   5   6         27.09         17.95         4.23 o                         
   3   5   6       1596.85       1579.05        21.09 o                         
   4   5   6       1193.44       1143.21        17.21 o                         
   5   5   6         11.27         14.78         5.27 o                         
   6   5   6         21.57         24.13         6.34 o                         
   7   5   6        714.24        686.99        31.72 o                         
   8   5   6          3.27         11.78        10.55 o                         
   9   5   6        268.36        287.47        25.10 o                         
  10   5   6         23.47         34.05        17.71 o                         
  11   5   6        154.58        188.41        18.37 o                         
 -14   6   6          5.65          5.44        17.57 o                         
 -13   6   6         77.22         90.85        18.36 o                         
 -12   6   6        947.49        946.44        26.35 o                         
 -11   6   6         50.03         29.89        12.99 o                         
 -10   6   6        158.22        157.76        14.09 o                         
  -9   6   6          4.41          7.26         7.45 o                         
  -8   6   6        500.74        525.57        14.81 o                         
  -7   6   6         39.53         36.31         7.14 o                         
  -6   6   6        427.93        382.43        12.19 o                         
  -5   6   6       3189.03       2970.98        39.61 o                         
  -4   6   6        519.67        498.05        11.77 o                         
  -3   6   6        372.39        323.98        20.14 o                         
  -2   6   6        649.99        625.95        10.53 o                         
  -1   6   6        353.97        364.03        10.17 o                         
   0   6   6        455.79        535.05        16.60 o                         
   1   6   6        415.68        369.56         9.17 o                         
   2   6   6        236.93        193.37         7.44 o                         
   3   6   6        120.73         96.32         9.28 o                         
   4   6   6        362.35        333.16        10.04 o                         
   5   6   6        686.26        637.10        13.70 o                         
   6   6   6         37.34         15.87         8.94 o                         
   7   6   6        213.52        245.84        14.96 o                         
   8   6   6         38.53         23.51        14.78 o                         
   9   6   6         37.23         30.53        17.31 o                         
  10   6   6         41.71         41.46        18.24 o                         
 -13   7   6         27.77         41.17        17.71 o                         
 -12   7   6        173.06        177.12        13.96 o                         
 -11   7   6        166.84        182.24        13.25 o                         
 -10   7   6         66.06         56.63         9.96 o                         
  -9   7   6          4.31          4.36         7.98 o                         
  -8   7   6        844.51        846.44        19.06 o                         
  -7   7   6         21.87         23.52         7.02 o                         
  -6   7   6         71.17         54.39         7.08 o                         
  -5   7   6        338.67        364.70        11.63 o                         
  -4   7   6         25.81         18.42         5.50 o                         
  -3   7   6          4.24         14.30         5.30 o                         
  -2   7   6        579.31        577.02        15.46 o                         
  -1   7   6       3949.12       3859.08        48.88 o                         
   0   7   6        973.15        960.71        16.04 o                         
   1   7   6          9.76         10.46         4.60 o                         
   2   7   6        118.95        130.76         8.08 o                         
   3   7   6       1757.13       1789.98        24.43 o                         
   4   7   6         95.19        143.47         8.05 o                         
   5   7   6         36.76         52.55         7.16 o                         
   6   7   6        738.32        700.17        24.43 o                         
   7   7   6        239.74        250.70        31.92 o                         
   8   7   6         86.77         87.84        13.97 o                         
   9   7   6          0.27         21.71        13.92 o                         
  10   7   6        230.01        233.86        30.54 o                         
 -13   8   6        549.73        579.90        31.07 o                         
 -12   8   6        354.13        357.81        17.46 o                         
 -11   8   6         14.27          1.88        10.23 o                         
 -10   8   6          6.20         22.99         9.51 o                         
  -9   8   6       1161.14       1210.60        24.69 o                         
  -8   8   6         87.81         95.65        11.52 o                         
  -7   8   6       1273.64       1229.36        23.36 o                         
  -6   8   6        246.25        234.06        10.95 o                         
  -5   8   6        346.01        327.22        11.86 o                         
  -4   8   6        214.25        222.52        13.33 o                         
  -3   8   6       1021.52        922.11        26.67 o                         
  -2   8   6        261.88        226.78         7.57 o                         
  -1   8   6        142.85        161.21         6.95 o                         
   0   8   6        485.49        431.91        12.33 o                         
   1   8   6        279.34        250.71         9.12 o                         
   2   8   6         13.52         21.31         5.84 o                         
   3   8   6        429.74        408.83        19.05 o                         
   4   8   6        662.94        655.61        14.84 o                         
   5   8   6          0.67         -6.93         7.30 o                         
   6   8   6         80.32         97.62        13.50 o                         
   7   8   6         59.84         82.59        13.38 o                         
   8   8   6         25.25         18.91        16.00 o                         
   9   8   6          0.56          3.09        14.29 o                         
 -13   9   6         21.41         11.70        17.24 o                         
 -12   9   6         34.35         27.65        12.15 o                         
 -11   9   6        118.32        112.13        13.01 o                         
 -10   9   6          0.61         -1.43         9.60 o                         
  -9   9   6       1204.48       1176.82        32.92 o                         
  -8   9   6          4.87         -0.90         8.25 o                         
  -7   9   6         43.13         25.22         8.17 o                         
  -6   9   6       1240.41       1164.12        26.88 o                         
  -5   9   6       1319.35       1280.34        37.38 o                         
  -4   9   6        360.40        324.18        12.27 o                         
  -3   9   6          3.65         26.40         6.94 o                         
  -2   9   6       1582.88       1549.40        25.64 o                         
  -1   9   6       1751.87       1612.76        22.51 o                         
   0   9   6          7.43         24.98         5.81 o                         
   1   9   6         36.62         18.46         6.04 o                         
   2   9   6       2514.26       2506.62        36.19 o                         
   3   9   6        255.32        285.35        13.42 o                         
   4   9   6         20.05         21.83         7.49 o                         
   5   9   6         59.37         49.03         9.14 o                         
   6   9   6         49.34         65.84        12.40 o                         
   7   9   6         10.26         26.19        13.02 o                         
   8   9   6        121.14        116.15        17.80 o                         
 -12  10   6          2.58        -11.68        11.68 o                         
 -11  10   6        289.25        329.32        17.66 o                         
 -10  10   6        456.62        541.00        20.00 o                         
  -9  10   6         46.01         39.72        10.95 o                         
  -8  10   6        316.40        298.79        16.43 o                         
  -7  10   6         40.73         66.30        11.80 o                         
  -6  10   6         21.64         22.89         8.82 o                         
  -5  10   6        581.97        557.45        16.56 o                         
  -4  10   6        301.12        290.08        12.75 o                         
  -3  10   6        305.74        311.70        17.58 o                         
  -2  10   6        386.15        365.60        13.79 o                         
  -1  10   6         10.24          0.91         7.44 o                         
   0  10   6        301.82        344.92        11.91 o                         
   1  10   6        146.51        146.72         9.02 o                         
   2  10   6        672.11        648.39        15.39 o                         
   3  10   6        261.89        276.21        11.83 o                         
   4  10   6          6.53         28.03         9.85 o                         
   5  10   6         60.46         64.28        11.00 o                         
   6  10   6        275.82        305.34        20.57 o                         
   7  10   6          0.90         -1.26        25.20 o                         
 -12  11   6          2.65         18.20        21.93 o                         
 -11  11   6          2.50          6.93        19.53 o                         
 -10  11   6        565.94        564.95        21.08 o                         
  -9  11   6          0.96          8.70        10.98 o                         
  -8  11   6         17.82         24.00        13.87 o                         
  -7  11   6        307.95        253.95        15.26 o                         
  -6  11   6        864.88        911.96        21.93 o                         
  -5  11   6        550.43        490.43        18.10 o                         
  -4  11   6         26.08         32.98        11.07 o                         
  -3  11   6       1011.91       1086.70        26.32 o                         
  -2  11   6        812.69        816.68        23.69 o                         
  -1  11   6        156.11        193.22        13.88 o                         
   0  11   6          0.34         -0.77         9.94 o                         
   1  11   6        174.28        180.86        28.23 o                         
   2  11   6         46.56         41.99         9.07 o                         
   3  11   6          5.94         -0.48         9.92 o                         
   4  11   6          1.77          2.97        15.14 o                         
   5  11   6        193.46        207.11        21.93 o                         
   6  11   6         46.23         46.98        16.00 o                         
 -11  12   6        124.16        153.43        27.81 o                         
 -10  12   6         57.41         64.84        14.99 o                         
  -9  12   6          5.23         21.35        13.53 o                         
  -8  12   6         10.97         15.50        13.01 o                         
  -7  12   6         14.74         12.10        12.54 o                         
  -6  12   6        218.82        211.32        17.24 o                         
  -5  12   6        272.58        262.88        16.64 o                         
  -4  12   6          0.02         -3.39        10.42 o                         
  -3  12   6        184.53        175.46        19.36 o                         
  -2  12   6        124.80        137.95        13.68 o                         
  -1  12   6        110.68        154.15        14.11 o                         
   0  12   6         53.65         46.00        14.91 o                         
   1  12   6        277.25        299.23        16.98 o                         
   2  12   6         21.45          7.10        11.38 o                         
   3  12   6         60.88         70.09        15.50 o                         
   4  12   6         60.13         59.52        13.69 o                         
   5  12   6        233.82        246.70        19.79 o                         
 -10  13   6         19.83         -0.32        27.24 o                         
  -9  13   6          6.68         34.15        19.23 o                         
  -8  13   6         24.71         18.15        25.53 o                         
  -7  13   6        839.46        883.93        29.33 o                         
  -6  13   6        184.17        176.23        16.84 o                         
  -5  13   6         13.49         38.49        12.90 o                         
  -4  13   6        156.98        158.36        15.44 o                         
  -3  13   6        384.55        358.37        32.79 o                         
  -2  13   6        133.57        139.82        15.08 o                         
  -1  13   6         47.53         77.02        13.66 o                         
   0  13   6        263.75        246.38        17.44 o                         
   1  13   6         14.83         18.82        12.81 o                         
   2  13   6        105.06        140.23        17.59 o                         
   3  13   6         20.48         46.84        16.31 o                         
   4  13   6        134.56        157.82        18.64 o                         
  -8  14   6         17.42         -0.15        15.49 o                         
  -7  14   6         22.17         50.22        15.77 o                         
  -6  14   6         83.99         95.15        15.91 o                         
  -5  14   6          0.60          7.82        14.26 o                         
  -4  14   6         93.95         80.18        15.29 o                         
  -3  14   6        174.54        185.59        20.59 o                         
  -2  14   6          1.38         -8.49        22.35 o                         
  -1  14   6        125.94        163.24        18.05 o                         
   0  14   6        133.52        172.78        17.52 o                         
   1  14   6         54.30         58.68        17.07 o                         
   2  14   6          4.24         -5.52        16.13 o                         
  -6  15   6          0.87          5.13        15.23 o                         
  -5  15   6         44.52         38.32        16.12 o                         
  -4  15   6        289.42        309.53        21.60 o                         
  -3  15   6         82.74         72.44        31.15 o                         
  -2  15   6          3.78         11.71        14.93 o                         
  -1  15   6        556.02        532.17        25.07 o                         
  -1 -17   7         15.20         18.90        19.33 o                         
   0 -17   7          3.69         -7.34        17.82 o                         
   1 -17   7          5.46         10.06        16.33 o                         
   2 -17   7          7.58         21.21        16.01 o                         
   3 -17   7         32.35         60.24        20.36 o                         
   4 -17   7        248.81        263.48        32.30 o                         
   5 -17   7        175.05        164.18        18.92 o                         
  -3 -16   7        503.35        567.24        33.02 o                         
  -2 -16   7        187.05        205.49        17.66 o                         
  -1 -16   7          0.19         -9.12        11.91 o                         
   0 -16   7        394.32        354.42        18.26 o                         
   1 -16   7         86.23        126.15        17.11 o                         
   2 -16   7         62.70         60.86        15.68 o                         
   3 -16   7          3.17        -10.32        13.77 o                         
   4 -16   7        265.35        324.40        31.53 o                         
   5 -16   7        299.00        288.50        20.74 o                         
   6 -16   7          6.53         19.37        18.64 o                         
   7 -16   7        112.91         80.06        21.82 o                         
  -5 -15   7         30.44         -0.58        13.82 o                         
  -4 -15   7        213.97        210.01        17.25 o                         
  -3 -15   7          1.37         15.43        12.81 o                         
  -2 -15   7        250.47        263.51        17.28 o                         
  -1 -15   7         40.59         46.53        12.18 o                         
   0 -15   7        324.30        345.02        21.96 o                         
   1 -15   7         20.43         11.84        11.38 o                         
   2 -15   7        257.24        308.81        15.38 o                         
   3 -15   7        298.60        335.28        22.62 o                         
   4 -15   7        296.02        316.09        19.85 o                         
   5 -15   7          2.26        -11.67        18.81 o                         
   6 -15   7          2.65          8.70        13.23 o                         
   7 -15   7        138.23        152.47        27.76 o                         
   8 -15   7        322.92        288.14        26.91 o                         
   9 -15   7         27.63         97.91        21.55 o                         
  -6 -14   7          5.17        -13.47        13.47 o                         
  -5 -14   7        175.84        162.85        18.48 o                         
  -4 -14   7        560.45        563.87        22.03 o                         
  -3 -14   7         19.13         31.49        12.35 o                         
  -2 -14   7         42.07         30.91        15.48 o                         
  -1 -14   7         53.91         41.34        10.44 o                         
   0 -14   7        426.80        481.21        18.39 o                         
   1 -14   7        390.47        388.91        25.54 o                         
   2 -14   7         12.08          3.28         9.16 o                         
   3 -14   7       1827.55       1855.50        32.02 o                         
   4 -14   7         75.12         65.81        13.16 o                         
   5 -14   7         12.85          7.99        11.81 o                         
   6 -14   7          2.28         -4.03        11.76 o                         
   7 -14   7        242.08        323.90        29.40 o                         
   8 -14   7          2.67          1.44        18.90 o                         
   9 -14   7         65.98        112.45        45.73 o                         
  10 -14   7        159.09        131.51        22.20 o                         
  -8 -13   7          1.63          1.20        16.43 o                         
  -7 -13   7         48.43         77.22        14.54 o                         
  -6 -13   7         65.41         81.47        14.35 o                         
  -5 -13   7         62.10         69.23        12.82 o                         
  -4 -13   7         75.03         62.58        12.25 o                         
  -3 -13   7        272.33        280.04        22.91 o                         
  -2 -13   7         10.13         17.80         9.85 o                         
  -1 -13   7        250.69        272.96        14.47 o                         
   0 -13   7          5.33         -5.47         7.66 o                         
   1 -13   7        146.05        116.12        13.74 o                         
   2 -13   7        509.15        525.95        20.45 o                         
   3 -13   7        292.39        295.65        17.17 o                         
   4 -13   7         83.34        110.46        10.51 o                         
   5 -13   7         27.61         20.27         8.86 o                         
   6 -13   7        503.00        505.89        21.28 o                         
   7 -13   7       1184.46       1182.87        33.71 o                         
   8 -13   7          1.49         -2.61        15.74 o                         
   9 -13   7        180.07        135.33        35.00 o                         
  10 -13   7        247.39        249.69        52.70 o                         
  -9 -12   7        119.23        147.91        28.46 o                         
  -8 -12   7        164.68        170.45        16.57 o                         
  -7 -12   7         33.46         17.75        15.62 o                         
  -6 -12   7         32.45         20.04        12.11 o                         
  -5 -12   7        473.38        410.21        17.62 o                         
  -4 -12   7         40.65         38.86        10.69 o                         
  -3 -12   7          6.32          2.43         9.19 o                         
  -2 -12   7        394.12        355.06        22.76 o                         
  -1 -12   7       1007.08       1006.93        22.59 o                         
   0 -12   7        885.38        831.12        18.81 o                         
   1 -12   7         67.59         80.79         8.82 o                         
   2 -12   7        605.77        619.18        17.17 o
[truncated: 613,902 more chars]
