# Supplementary material for: Development of a scalar-based geometric parameterization approach for the crystal structure landscape of dithienylethene-based crystalline solids
Source: IUCrJ. 2023 Sep 26;10(Pt 6):694–9. doi: 10.1107/S2052252523008060 (PMC10619447; doi:10.1107/S2052252523008060)
Supplement: Supplementary file 14 [file m-10-00694-dte-13sup14.hkl]

data_dte-13                                                                     
_shelx_title ' dte-13_a.res in P-1'                                             
_shelx_refln_list_code          4                                               
_shelx_F_calc_maximum      245.27                                               
_exptl_crystal_F_000       864.00                                               
_reflns_d_resolution_high  0.7484                                               
                                                                                
loop_                                                                           
 _space_group_symop_operation_xyz                                               
 'x, y, z'                                                                      
 '-x, -y, -z'                                                                   
                                                                                
_cell_length_a    10.1753                                                       
_cell_length_b    10.9520                                                       
_cell_length_c    18.4108                                                       
_cell_angle_alpha  89.839                                                       
_cell_angle_beta   82.711                                                       
_cell_angle_gamma  69.145                                                       
                                                                                
_shelx_F_squared_multiplier     1.000                                           
                                                                                
loop_                                                                           
 _refln_index_h                                                                 
 _refln_index_k                                                                 
 _refln_index_l                                                                 
 _refln_F_squared_calc                                                          
 _refln_F_squared_meas                                                          
 _refln_F_squared_sigma                                                         
 _refln_observed_status                                                         
   1   0   0       4515.41       4727.01       106.05 o                         
   1   0   0       2851.14       2756.97        62.03 o                         
   2   0   0       5732.02       6207.08       129.00 o                         
   3   0   0         35.04         67.07         3.79 o                         
   3   0   0         55.50         94.68         4.10 o                         
   4   0   0       9940.84      10554.80       237.46 o                         
   5   0   0        408.67        473.73        16.47 o                         
   5   0   0        647.22        695.54        22.22 o                         
   6   0   0       1484.62       1624.29        48.25 o                         
   7   0   0         84.07        111.21        12.40 o                         
   7   0   0        249.04        274.09        17.88 o                         
   7   0   0        133.15        161.85        21.28 o                         
   8   0   0       2043.49       2133.46        63.67 o                         
   9   0   0        847.07        895.83        32.50 o                         
  10   0   0         40.80         51.16        16.34 o                         
  11   0   0         46.99         67.30        20.65 o                         
  12   0   0       1685.71       1657.26        57.74 o                         
 -12   1   0        104.09        135.82        39.33 o                         
 -11   1   0         53.26         40.02        18.46 o                         
 -10   1   0        418.41        380.33        24.93 o                         
  -9   1   0       1075.72       1056.41        36.16 o                         
  -8   1   0         72.84         72.96        14.82 o                         
  -8   1   0         45.64         49.25        15.61 o                         
  -7   1   0        114.91        110.64        12.38 o                         
  -6   1   0        174.10        193.17        21.64 o                         
  -6   1   0        275.73        276.55        26.68 o                         
  -6   1   0        775.21        684.85        27.42 o                         
  -5   1   0        403.11        529.07        18.92 o                         
  -4   1   0       6834.56       7102.29       176.13 o                         
  -4   1   0         27.26         96.18         8.41 o                         
  -4   1   0         43.18        138.62        14.76 o                         
  -3   1   0        113.92        134.56         5.41 o                         
  -3   1   0        194.53        182.70        13.72 o                         
  -3   1   0         71.93         95.56         4.91 o                         
  -2   1   0        449.17        537.61        13.40 o                         
  -2   1   0        468.12        592.33        25.75 o                         
  -2   1   0        283.62        344.00         9.06 o                         
  -1   1   0       1939.48       1950.75        36.31 o                         
  -1   1   0       1224.64       1159.67        23.10 o                         
   0   1   0        203.95        182.71         4.05 o                         
   0   1   0        323.00        295.61         6.23 o                         
   0   1   0        526.95        538.37        30.05 o                         
   1   1   0          7.90         10.88         1.39 o                         
   1   1   0          4.99          6.36         1.14 o                         
   2   1   0      20362.75      22208.21       537.13 o                         
   2   1   0       7333.55       8143.66       345.10 o                         
   2   1   0      11614.29      12573.89       531.96 o                         
   3   1   0        981.81       1085.95        22.32 o                         
   3   1   0       1554.92       1762.76        38.00 o                         
   4   1   0        935.36        953.91        21.81 o                         
   5   1   0          0.27          3.94         3.48 o                         
   5   1   0          0.43          4.09         4.17 o                         
   6   1   0       3376.26       3441.42        97.90 o                         
   7   1   0       1767.25       1789.09        53.08 o                         
   7   1   0       1115.88       1193.87        36.87 o                         
   8   1   0        225.70        282.85        14.41 o                         
   9   1   0        592.91        570.41        25.74 o                         
   9   1   0        374.38        412.79        25.88 o                         
  10   1   0        564.25        572.26        23.68 o                         
  11   1   0        594.49        656.73        46.31 o                         
  11   1   0          3.88         47.34        17.95 o                         
  12   1   0        241.69        247.85        21.25 o                         
 -11   2   0         19.33         13.40        20.91 o                         
 -10   2   0        480.96        452.08        40.59 o                         
 -10   2   0         80.86         78.33        23.70 o                         
 -10   2   0         51.06         48.83        19.01 o                         
  -9   2   0        136.11        166.11        14.32 o                         
  -8   2   0       1401.64       1411.73        63.92 o                         
  -8   2   0        885.03        934.42        44.23 o                         
  -7   2   0        513.75        489.62        19.50 o                         
  -6   2   0        289.01        307.75        12.83 o                         
  -6   2   0        519.16        519.86        44.56 o                         
  -6   2   0        457.71        447.87        19.78 o                         
  -5   2   0         34.31         51.68         8.33 o                         
  -4   2   0       2577.74       2318.17        75.05 o                         
  -4   2   0       1005.76       1022.90        27.60 o                         
  -4   2   0       1592.85       1553.20        40.98 o                         
  -3   2   0        841.34        818.09        20.50 o                         
  -2   2   0        623.72        538.78        11.09 o                         
  -2   2   0        987.79        917.20        19.06 o                         
  -2   2   0       1214.35       1157.38        66.39 o                         
  -1   2   0        435.07        467.87        10.72 o                         
  -1   2   0        265.45        305.22        14.42 o                         
  -1   2   0        420.40        410.01        18.29 o                         
   0   2   0      20944.33      20671.75       400.16 o                         
   0   2   0      13224.77      12664.75       259.25 o                         
   0   2   0      34169.10      37245.31      2008.84 o                         
   1   2   0        430.17        461.74        10.62 o                         
   1   2   0       1111.43       1181.11        38.22 o                         
   1   2   0        681.26        728.98        16.11 o                         
   2   2   0      10979.34      11926.20       397.23 o                         
   2   2   0      15582.87      17080.54       534.76 o                         
   2   2   0       6932.62       7216.27       240.84 o                         
   3   2   0         58.31         69.03         5.27 o                         
   3   2   0       1172.23       1210.32        39.74 o                         
   3   2   0         92.35        120.09         7.54 o                         
   4   2   0       6629.45       7147.16       173.97 o                         
   4   2   0       4897.92       5122.19       219.17 o                         
   4   2   0       3092.67       3430.03       147.99 o                         
   5   2   0       3020.03       3421.76       140.58 o                         
   5   2   0       7677.15       8766.71       275.79 o                         
   5   2   0       4782.89       5101.93       309.69 o                         
   6   2   0        986.94       1032.84        32.69 o                         
   7   2   0        298.47        296.80        18.17 o                         
   7   2   0         74.02         73.97        16.33 o                         
   7   2   0         46.74         57.38        15.43 o                         
   8   2   0       9865.35      10386.55       290.68 o                         
   9   2   0         80.65        110.16        18.43 o                         
   9   2   0         78.88         83.53        20.89 o                         
   9   2   0         49.80         80.46        20.32 o                         
  10   2   0        190.59        204.32        16.00 o                         
  11   2   0        915.26       1010.17        56.36 o                         
  12   2   0       1939.26       1903.51        60.90 o                         
  13   2   0        348.98        412.67        53.27 o                         
  13   2   0       1145.75       1047.24        85.16 o                         
 -11   3   0        191.08        224.30        36.40 o                         
 -10   3   0        789.49        712.48        37.79 o                         
  -9   3   0        388.44        372.77        22.31 o                         
  -8   3   0        430.96        441.33        23.10 o                         
  -7   3   0        672.67        621.51        23.97 o                         
  -6   3   0       1326.66       1368.56        48.35 o                         
  -6   3   0        828.06        853.88        39.35 o                         
  -6   3   0       1311.41       1280.48        82.93 o                         
  -5   3   0         80.93         76.25         8.28 o                         
  -4   3   0       1351.71       1279.89        55.36 o                         
  -4   3   0       1782.47       1851.50        61.28 o                         
  -4   3   0        853.50        857.82        26.49 o                         
  -3   3   0       3584.66       3948.75        91.26 o                         
  -2   3   0         23.02         13.57         2.95 o                         
  -2   3   0         36.45         22.10         2.77 o                         
  -1   3   0       1988.44       1870.63        33.41 o                         
   0   3   0        133.96        160.54         4.64 o                         
   0   3   0         84.59        105.56         4.04 o                         
   1   3   0        585.72        515.79        11.31 o                         
   2   3   0        254.25        243.32         6.24 o                         
   2   3   0        402.66        394.51        11.86 o                         
   3   3   0         90.84         88.81         5.10 o                         
   4   3   0       1089.25       1108.14        38.03 o                         
   4   3   0        687.78        717.93        26.11 o                         
   4   3   0       3058.45       3394.66       132.41 o                         
   5   3   0       1093.50       1039.66        31.81 o                         
   6   3   0       1099.57       1195.91        53.08 o                         
   6   3   0        694.30        727.19        27.94 o                         
   6   3   0       1594.59       1805.98        73.39 o                         
   7   3   0       2509.50       2642.54        76.87 o                         
   8   3   0        975.89       1056.79        35.45 o                         
   8   3   0        130.04        169.64        25.46 o                         
   9   3   0        986.25        985.30        34.06 o                         
  10   3   0         98.75         89.57        16.88 o                         
  11   3   0         89.15         97.30        19.10 o                         
  12   3   0        413.53        443.79        27.03 o                         
  13   3   0        673.56        684.68        41.01 o                         
 -10   4   0       1625.47       1699.54        79.22 o                         
  -9   4   0        480.87        474.25        31.22 o                         
  -8   4   0       1175.39       1208.59        46.67 o                         
  -7   4   0        662.68        679.67        26.81 o                         
  -6   4   0        132.08        144.20        12.21 o                         
  -5   4   0        984.88        977.02        25.93 o                         
  -4   4   0        638.34        642.88        18.27 o                         
  -4   4   0        236.16        288.48        20.44 o                         
  -3   4   0       1197.99       1104.54        27.34 o                         
  -2   4   0         47.47         25.95         5.95 o                         
  -2   4   0         27.38         23.71         9.94 o                         
  -1   4   0         60.81         65.86         5.41 o                         
   0   4   0        531.02        508.60        13.34 o                         
   0   4   0        840.98        803.77        20.24 o                         
   0   4   0        854.59        893.17        26.26 o                         
   1   4   0       1642.96       1619.25        32.65 o                         
   2   4   0       1001.99        971.60        20.46 o                         
   2   4   0        632.68        648.97        14.22 o                         
   2   4   0       1634.67       1594.37        63.73 o                         
   3   4   0       3264.21       3152.97        67.43 o                         
   4   4   0        337.44        401.20        20.72 o                         
   4   4   0         27.32         32.16         4.80 o                         
   4   4   0         43.27         44.56         5.85 o                         
   5   4   0       3732.17       4000.13       112.93 o                         
   6   4   0         36.77         44.38         7.67 o                         
   6   4   0         58.24         72.75         8.14 o                         
   6   4   0         59.81         96.57        22.51 o                         
   7   4   0        187.21        177.02        10.92 o                         
   8   4   0       1042.73       1142.18        53.65 o                         
   8   4   0       1651.39       1798.70        79.23 o                         
   9   4   0        138.67        121.30        12.57 o                         
  10   4   0       1212.52       1199.74        49.34 o                         
  10   4   0        517.57        594.54        53.82 o                         
  11   4   0       1074.38       1103.60        38.63 o                         
  12   4   0        338.36        441.76        34.30 o                         
  13   4   0        626.56        596.33        30.68 o                         
 -10   5   0         73.70        107.29        23.77 o                         
  -9   5   0        604.54        580.49        53.81 o                         
  -8   5   0        592.46        592.21        28.53 o                         
  -7   5   0        334.18        320.65        24.01 o                         
  -7   5   0          4.57         17.13        16.30 o                         
  -6   5   0        769.78        745.51        23.13 o                         
  -5   5   0         15.17         27.56         8.31 o                         
  -5   5   0         91.00        181.98        18.76 o                         
  -5   5   0          9.58          4.87        12.99 o                         
  -4   5   0       1828.86       1914.35        50.39 o                         
  -3   5   0       1055.71       1061.29        32.74 o                         
  -3   5   0        614.82        696.17        45.91 o                         
  -3   5   0        973.70        895.21        40.15 o                         
  -2   5   0       2555.13       2646.22        61.86 o                         
  -1   5   0       2543.17       2304.18       129.67 o                         
  -1   5   0       3092.52       2903.26        81.85 o                         
  -1   5   0       1605.82       1513.37        88.02 o                         
   0   5   0         83.52        101.90         6.67 o                         
   1   5   0        152.10        147.37        10.68 o                         
   1   5   0         93.23        112.83         7.87 o                         
   1   5   0         58.87         80.16         6.77 o                         
   2   5   0        112.14        133.68        10.89 o                         
   2   5   0        182.94        213.38        10.00 o                         
   2   5   0         70.81         85.50         9.02 o                         
   3   5   0        241.48        258.62        15.21 o                         
   3   5   0        382.44        358.65        20.20 o                         
   3   5   0        839.59        823.51        25.50 o                         
   4   5   0       2030.59       2024.13       127.37 o                         
   4   5   0       3543.01       3670.87       117.04 o                         
   4   5   0       1282.16       1622.62       103.57 o                         
   5   5   0        553.53        572.60        20.18 o                         
   6   5   0         16.37         36.51        13.95 o                         
   6   5   0         32.04         55.71        12.40 o                         
   6   5   0         25.93         38.97        14.43 o                         
   7   5   0       1388.33       1427.37        43.79 o                         
   8   5   0        420.96        419.45        39.25 o                         
   8   5   0        430.84        510.86        25.34 o                         
   8   5   0        265.81        337.00        36.65 o                         
   9   5   0        445.85        429.69        19.95 o                         
  10   5   0        287.71        288.82        21.84 o                         
  10   5   0         85.81         91.18        26.18 o                         
  11   5   0        554.84        560.10        25.14 o                         
  12   5   0        284.23        346.74        41.15 o                         
  13   5   0        255.13        235.81        20.02 o                         
  -9   6   0       1245.12       1275.52        68.09 o                         
  -8   6   0        378.73        412.50        34.95 o                         
  -7   6   0        379.18        391.56        28.01 o                         
  -6   6   0        281.54        252.13        16.09 o                         
  -5   6   0       1579.45       1638.36        50.31 o                         
  -5   6   0        370.59        426.20        31.93 o                         
  -4   6   0        729.25        682.24        21.16 o                         
  -3   6   0        549.93        530.46        27.15 o                         
  -3   6   0        870.94        857.80        39.19 o                         
  -3   6   0       1091.16       1143.69        73.55 o                         
  -2   6   0       1963.33       1768.79        46.38 o                         
  -1   6   0       2002.26       1991.17        66.91 o                         
  -1   6   0       1264.27       1257.15        53.03 o                         
   0   6   0       2219.99       2186.92        51.58 o                         
   1   6   0         32.19         42.02         5.07 o                         
   1   6   0         50.98         69.28         5.97 o                         
   1   6   0         83.17        129.75        22.45 o                         
   2   6   0       1557.64       1579.19        41.34 o                         
   3   6   0       1795.02       1742.56        50.91 o                         
   3   6   0       2842.80       2698.67        89.93 o                         
   4   6   0        656.28        730.97        27.51 o                         
   5   6   0        289.20        272.10        14.07 o                         
   5   6   0        286.08        294.16        29.83 o                         
   5   6   0        180.64        187.17        23.41 o                         
   6   6   0        156.24        176.20        11.63 o                         
   7   6   0          4.45         12.94        15.05 o                         
   7   6   0          7.05         19.95        15.86 o                         
   7   6   0        312.84        315.56        19.00 o                         
   8   6   0        291.71        286.53        16.58 o                         
   9   6   0        425.64        447.35        22.85 o                         
  10   6   0        206.53        224.53        18.89 o                         
  11   6   0       1002.76       1020.79        37.89 o                         
  12   6   0        330.40        372.04        25.42 o                         
  13   6   0        262.52        202.81        26.67 o                         
  -8   7   0        208.81        231.32        36.57 o                         
  -7   7   0        460.34        480.32        27.91 o                         
  -6   7   0        489.35        483.34        29.08 o                         
  -5   7   0       1002.39       1022.71        41.63 o                         
  -4   7   0         86.15         79.58        14.11 o                         
  -3   7   0       3379.45       3320.15        84.64 o                         
  -2   7   0        938.17        871.85        23.01 o                         
  -1   7   0        982.53        905.41        57.94 o                         
  -1   7   0        982.98       1048.79        47.76 o                         
   0   7   0        103.14        157.33         9.48 o                         
   1   7   0       2538.62       2615.38        75.44 o                         
   1   7   0       1118.75       1334.65        84.03 o                         
   1   7   0       1771.78       1754.57       109.08 o                         
   2   7   0          0.64         -3.45         9.00 o                         
   3   7   0         96.73         76.89        10.00 o                         
   3   7   0        153.20        158.38        11.07 o                         
   3   7   0        249.93        233.30        27.58 o                         
   4   7   0       4538.29       4403.46       124.58 o                         
   5   7   0        606.01        636.43        25.20 o                         
   5   7   0        959.76        998.52        46.08 o                         
   6   7   0        297.72        319.91        14.42 o                         
   7   7   0        131.41        181.89        16.23 o                         
   7   7   0        208.12        295.35        17.46 o                         
   7   7   0        208.83        272.90        32.18 o                         
   8   7   0        137.41        146.41        12.08 o                         
   9   7   0        778.48        873.22        46.27 o                         
   9   7   0        552.15        605.93        55.99 o                         
   9   7   0        348.64        324.97        38.96 o                         
  10   7   0        194.87        187.50        16.96 o                         
  11   7   0        530.75        525.92        29.88 o                         
  12   7   0        396.17        397.16        24.66 o                         
  13   7   0        155.16        121.36        29.79 o                         
  -7   8   0        254.94        232.36        23.08 o                         
  -6   8   0         42.25         99.16        32.33 o                         
  -5   8   0       1408.04       1480.43        54.20 o                         
  -4   8   0        351.47        322.44        22.35 o                         
  -3   8   0        120.91        106.33        12.62 o                         
  -2   8   0        767.45        813.98        29.27 o                         
  -1   8   0        880.57        820.92        24.92 o                         
   0   8   0       3573.05       3492.60        90.37 o                         
   1   8   0        590.72        605.40        22.05 o                         
   2   8   0         40.43         51.80        12.41 o                         
   3   8   0       4340.11       4117.66       117.37 o                         
   5   8   0        269.83        256.56        17.99 o                         
   6   8   0        427.92        474.38        20.36 o                         
   7   8   0       1186.81       1244.98        47.63 o                         
   8   8   0        124.63        137.48        14.52 o                         
   9   8   0        184.50        165.15        19.36 o                         
  10   8   0        265.80        273.32        18.67 o                         
  11   8   0       2112.70       2191.89        82.40 o                         
  12   8   0         99.99         85.55        18.33 o                         
  13   8   0          0.52         53.33        59.89 o                         
  -6   9   0        532.04        568.48        65.86 o                         
  -5   9   0         78.08         62.04        19.95 o                         
  -4   9   0         33.37        114.84        46.57 o                         
  -3   9   0       1263.83       1368.78        50.79 o                         
  -2   9   0         83.01        113.47        40.46 o                         
  -2   9   0         18.43         32.12        19.91 o                         
  -1   9   0         74.56         67.24         9.91 o                         
   0   9   0         19.08         22.73         9.90 o                         
   0   9   0         30.22         42.35        11.22 o                         
   1   9   0       1049.95       1020.98        29.17 o                         
   2   9   0        969.02        920.92        32.29 o                         
   3   9   0        293.41        296.67        15.51 o                         
   4   9   0        904.18        810.55        57.37 o                         
   5   9   0       2573.24       2645.09       151.03 o                         
   6   9   0        752.66        803.26        60.67 o                         
   7   9   0        593.57        558.50        24.00 o                         
   8   9   0        215.37        186.34        18.85 o                         
   9   9   0       1854.99       1810.33        57.37 o                         
  10   9   0        252.18        293.98        23.20 o                         
  11   9   0        420.66        399.29        27.29 o                         
  12   9   0        552.73        548.10        35.32 o                         
  -5  10   0       1117.88       1051.61        47.55 o                         
  -4  10   0        406.70        441.25        40.11 o                         
  -3  10   0        699.16        741.51        36.66 o                         
  -2  10   0        191.49        192.24        31.16 o                         
  -1  10   0         18.63         13.58        13.71 o                         
   0  10   0        265.26        311.88        29.99 o                         
   1  10   0        883.00        875.03        27.03 o                         
   2  10   0        880.06        860.09        35.64 o                         
   3  10   0        270.41        247.30        14.15 o                         
   4  10   0         20.82         36.37        26.28 o                         
   5  10   0        160.58        153.91        13.31 o                         
   6  10   0         39.99         61.54        26.00 o                         
   6  10   0         63.34         44.11        22.62 o                         
   7  10   0       1315.89       1303.84        42.31 o                         
   8  10   0       1030.23       1180.87        97.30 o                         
   9  10   0        322.49        291.02        20.16 o                         
  10  10   0        107.26        146.64        37.21 o                         
  11  10   0       1631.06       1575.90        63.04 o                         
  12  10   0         94.88        148.68        47.99 o                         
  -4  11   0         32.47         13.87        23.61 o                         
  -3  11   0        921.63        991.63        58.90 o                         
  -2  11   0        910.41        887.17        40.78 o                         
  -1  11   0         98.82        120.99        26.76 o                         
   0  11   0        346.92        331.11        26.42 o                         
   1  11   0        626.13        603.68        25.96 o                         
   2  11   0        694.93        671.87        27.23 o                         
   3  11   0         61.49         76.89        15.63 o                         
   4  11   0         44.37         17.27        26.09 o                         
   5  11   0        972.60       1053.95        37.00 o                         
   6  11   0        112.98        155.36        23.14 o                         
   7  11   0        320.58        352.89        27.84 o                         
   8  11   0        631.49        731.26        44.90 o                         
   9  11   0        876.16        820.21        35.84 o                         
  10  11   0        590.66        555.09        61.12 o                         
  11  11   0         78.31         68.90        22.57 o                         
  -2  12   0         36.40         46.21        18.52 o                         
   0  12   0         14.91          3.43        17.05 o                         
   1  12   0         63.28         70.65        47.28 o                         
   2  12   0        547.19        497.42        27.52 o                         
   3  12   0         41.08         68.49        43.78 o                         
   4  12   0        112.75         78.79        17.71 o                         
   5  12   0        161.89        207.51        26.53 o                         
   6  12   0        324.19        302.36        18.56 o                         
   7  12   0         54.97         76.49        22.16 o                         
   8  12   0       1181.68       1165.65        59.36 o                         
   9  12   0         80.40        114.85        33.05 o                         
  10  12   0          5.91        -48.02        56.75 o                         
  11  12   0        321.60        347.43        66.80 o                         
  -1  13   0        349.18        365.06        64.84 o                         
   0  13   0         49.78         44.01        26.11 o                         
   1  13   0       1145.53       1133.83        90.26 o                         
   2  13   0       1536.49       1515.61        57.73 o                         
   3  13   0         38.19         26.54        48.68 o                         
   4  13   0        663.82        645.07        32.64 o                         
   5  13   0         82.13        106.07        26.44 o                         
   6  13   0         26.11         38.80        13.29 o                         
   8  13   0        328.37        302.59        22.15 o                         
   1  14   0       1118.38        972.83        86.04 o                         
   2  14   0         49.16         50.91        28.67 o                         
   3  14   0        380.48        336.09        41.48 o                         
   4  14   0        143.92        132.88        32.80 o                         
   5  14   0          5.70        -30.75        35.63 o                         
   6  14   0        412.61        387.08        34.54 o                         
   7  14   0         19.85         85.39        57.87 o                         
   8  14   0        482.81        505.32        35.81 o                         
  -8 -14   1        912.24        973.04        46.96 o                         
  -7 -14   1         33.64         12.84        54.78 o                         
  -6 -14   1         43.90         22.18        22.64 o                         
  -5 -14   1        317.36        258.64        55.10 o                         
  -4 -14   1        395.45        409.70        37.99 o                         
  -3 -14   1        370.72        394.05        59.28 o                         
  -2 -14   1         37.30         46.85        28.82 o                         
  -1 -14   1          6.57         36.37        54.10 o                         
  -9 -13   1        184.10        276.22        58.57 o                         
  -8 -13   1        241.15        203.59        26.23 o                         
  -6 -13   1       1209.32       1242.29        38.66 o                         
  -5 -13   1         19.68         40.88        23.12 o                         
  -4 -13   1        548.48        491.85        24.44 o                         
  -3 -13   1         26.92         13.03        49.21 o                         
  -2 -13   1       1505.90       1475.09        56.69 o                         
  -1 -13   1        579.65        744.01        74.20 o                         
   0 -13   1         40.14         53.53        33.52 o                         
   1 -13   1        398.65        399.00        47.22 o                         
 -11 -12   1          4.27         69.68        22.16 o                         
 -11 -12   1          6.76         47.53        33.75 o                         
 -10 -12   1        181.13        267.19        39.72 o                         
  -9 -12   1        143.06        218.39        35.51 o                         
  -8 -12   1        540.36        651.65        34.56 o                         
  -7 -12   1         53.95         58.65        24.33 o                         
  -6 -12   1        160.14        156.78        20.97 o                         
  -5 -12   1         83.62        140.39        25.13 o                         
  -4 -12   1        115.79         90.29        17.59 o                         
  -3 -12   1        561.18        584.98        41.02 o                         
  -2 -12   1        654.53        525.58        23.21 o                         
  -1 -12   1         55.43         87.61        50.03 o                         
   0 -12   1       1234.06       1168.31        47.15 o                         
   2 -12   1         23.53         33.44        18.07 o                         
 -11 -11   1         49.52         54.38        32.69 o                         
 -10 -11   1        716.35        712.09        85.80 o                         
  -9 -11   1         48.28         54.00        18.98 o                         
  -8 -11   1        449.71        483.62        49.81 o                         
  -7 -11   1        695.02        714.65        39.13 o                         
  -6 -11   1       1364.30       1360.78        51.73 o                         
  -5 -11   1        156.96        181.14        17.72 o                         
  -4 -11   1        475.88        508.08        36.30 o                         
  -3 -11   1         80.86         86.54        15.62 o                         
  -2 -11   1        877.67        867.67        31.96 o                         
  -1 -11   1        515.35        527.61        24.95 o                         
   0 -11   1          3.77        -15.98        15.98 o                         
   1 -11   1         64.74         23.55        31.33 o                         
   2 -11   1        274.75        257.63        25.28 o                         
   3 -11   1        142.18        215.33        39.22 o                         
   4 -11   1         10.53         -3.40        23.34 o                         
 -12 -10   1        305.35        291.68        66.13 o                         
 -11 -10   1        144.06        155.58        21.40 o                         
 -10 -10   1        166.26        210.07        38.31 o                         
  -9 -10   1         11.84         -0.83        15.21 o                         
  -8 -10   1       1552.43       1651.47       120.69 o                         
  -8 -10   1        937.28        890.70        75.76 o                         
  -7 -10   1        272.67        260.09        15.90 o                         
  -6 -10   1        124.92         56.44        22.43 o                         
  -6 -10   1         78.88         62.13        26.16 o                         
  -5 -10   1         72.41         88.25        10.79 o                         
  -4 -10   1        162.97        207.19        45.21 o                         
  -3 -10   1       2138.16       2099.14        56.04 o                         
  -2 -10   1       1302.08       1320.85        60.61 o                         
  -1 -10   1        984.75        939.69        28.40 o                         
   0 -10   1       4366.58       4673.11       186.63 o                         
   1 -10   1         61.22         59.89        14.60 o                         
   2 -10   1         26.19         33.34        28.84 o                         
   3 -10   1        357.69        370.25        26.94 o                         
   4 -10   1        528.53        542.01        35.24 o                         
   5 -10   1        627.20        631.79        36.45 o                         
 -12  -9   1        168.76        184.98        26.02 o                         
 -11  -9   1        130.75        135.96        23.57 o                         
 -10  -9   1        488.43        476.96        26.37 o                         
  -9  -9   1        547.37        574.69        26.97 o                         
  -8  -9   1         19.47         71.67        17.59 o                         
  -7  -9   1         24.58         30.27        14.46 o                         
  -6  -9   1       1617.49       1842.13        66.59 o                         
  -5  -9   1        305.24        300.27        31.12 o                         
  -4  -9   1        123.22        108.78        21.71 o                         
  -3  -9   1        521.01        480.23        17.33 o                         
  -2  -9   1       1132.15       1077.51        42.11 o                         
  -1  -9   1       1056.12        983.47        28.33 o                         
   0  -9   1          7.30         12.97         9.71 o                         
   0  -9   1          4.61          2.34         9.78 o                         
   1  -9   1        113.65         92.59        10.91 o                         
   2  -9   1         96.00         60.67        20.68 o                         
   2  -9   1         60.62         82.63        22.04 o                         
   3  -9   1        293.56        279.08        16.11 o                         
   4  -9   1        141.09        141.84        48.09 o                         
   5  -9   1        573.16        571.22        30.70 o                         
   6  -9   1        800.95        813.88        75.99 o                         
 -13  -8   1          7.60         87.65        59.42 o                         
 -12  -8   1        248.58        245.01        20.42 o                         
 -11  -8   1        104.02        247.20        31.29 o                         
 -10  -8   1        640.77        571.70        24.96 o                         
  -9  -8   1         99.30         91.52        19.04 o                         
  -9  -8   1         58.00         57.34        24.58 o                         
  -8  -8   1        901.60        880.78        31.00 o                         
  -7  -8   1        437.89        439.49        25.65 o                         
  -6  -8   1        346.15        330.91        17.42 o                         
  -5  -8   1        432.71        419.06        28.04 o                         
  -4  -8   1       1035.06       1088.42        35.03 o                         
  -3  -8   1       2884.49       2844.11        80.63 o                         
  -2  -8   1       2027.09       2028.73        53.54 o                         
  -1  -8   1        605.58        615.36        18.21 o                         
   0  -8   1       5657.79       5732.24       144.04 o                         
   0  -8   1       5657.17       5213.24       314.19 o                         
   1  -8   1        202.77        200.42        11.93 o                         
   2  -8   1       1933.26       1954.25        58.36 o                         
   3  -8   1        122.96        141.16        13.66 o                         
   4  -8   1        466.60        470.87        23.52 o                         
   5  -8   1       1778.79       1802.98        63.88 o                         
   6  -8   1        609.50        760.49        39.02 o                         
   7  -8   1         11.95          8.88        19.53 o                         
 -13  -7   1        137.62        122.02        29.96 o                         
 -12  -7   1        622.35        648.33        30.05 o                         
 -11  -7   1        468.79        497.11        29.29 o                         
 -10  -7   1        595.28        550.46        24.46 o                         
  -9  -7   1        165.41        195.32        17.36 o                         
  -9  -7   1        456.76        465.62        33.72 o                         
  -9  -7   1        261.97        255.63        35.79 o                         
  -8  -7   1        324.66        344.13        16.82 o                         
  -7  -7   1         28.36         45.75         9.49 o                         
  -7  -7   1        274.14        394.65        36.09 o                         
  -7  -7   1         17.91         54.93        19.01 o                         
  -6  -7   1        985.45        997.51        31.86 o                         
  -5  -7   1        260.66        354.18        22.01 o                         
  -5  -7   1        412.81        443.48        37.87 o                         
  -4  -7   1       3147.85       3186.98        91.09 o                         
  -3  -7   1        953.54        880.85        40.90 o                         
  -3  -7   1        602.09        519.43        26.93 o                         
  -3  -7   1        954.30        965.04        43.41 o                         
  -2  -7   1       1221.47       1197.33        35.86 o                         
  -1  -7   1       1214.46       1161.58        73.54 o                         
  -1  -7   1       2333.21       2272.59        65.99 o                         
  -1  -7   1        766.84        940.45        61.69 o                         
   0  -7   1        153.96        165.02         8.57 o                         
   1  -7   1        373.30        345.64        24.07 o                         
   1  -7   1        235.71        274.05        20.98 o                         
   1  -7   1        609.01        577.51        21.66 o                         
   2  -7   1        257.12        250.75        14.28 o                         
   3  -7   1        131.50        116.82        14.34 o                         
   4  -7   1        541.27        563.04        23.31 o                         
   5  -7   1         16.54         48.55        15.93 o                         
   6  -7   1        261.14        275.61        20.62 o                         
   7  -7   1        261.30        267.93        23.38 o                         
   8  -7   1        153.91        193.25        35.47 o                         
 -13  -6   1        553.60        584.37        30.56 o                         
 -12  -6   1         65.24         60.64        21.56 o                         
 -11  -6   1        186.82        144.14        19.36 o                         
 -10  -6   1       1457.44       1472.85        48.63 o                         
  -9  -6   1       1144.03       1177.41        40.00 o                         
  -8  -6   1       1322.02       1335.23        42.54 o                         
  -7  -6   1        391.20        394.50        18.87 o                         
  -7  -6   1          1.88          6.59        15.36 o                         
  -6  -6   1        382.86        415.37        17.06 o                         
  -5  -6   1        496.59        513.58        20.79 o                         
  -5  -6   1        786.45        728.94        53.14 o                         
  -5  -6   1       1902.23       1819.68        74.09 o                         
  -4  -6   1        534.05        569.44        22.55 o                         
  -3  -6   1       1439.33       1418.69        59.28 o                         
  -3  -6   1       1253.79       1116.09        49.39 o                         
  -3  -6   1        791.67        745.47        28.10 o                         
  -2  -6   1       1134.94        995.96        30.32 o                         
  -1  -6   1        160.10        162.73         8.26 o                         
  -1  -6   1        101.09        111.26         7.10 o                         
  -1  -6   1        246.81        260.44        27.77 o                         
   0  -6   1       1959.71       1921.95        45.72 o                         
   1  -6   1       1517.02       1587.26        53.90 o                         
   1  -6   1        957.88       1124.49        39.54 o                         
   2  -6   1       3153.22       3236.92        90.50 o                         
   3  -6   1       2133.02       2047.30        83.07 o                         
   3  -6   1       3378.11       3246.60       128.58 o                         
   3  -6   1       3392.24       3691.08       207.78 o                         
   4  -6   1        877.93        926.72        30.09 o                         
   5  -6   1       2920.97       2945.77        84.77 o                         
   5  -6   1        903.84       1451.69        89.18 o                         
   6  -6   1        390.46        411.98        19.31 o                         
   7  -6   1        169.14        128.71        19.93 o                         
   8  -6   1        360.30        357.17        33.20 o                         
   9  -6   1        212.50        301.81        39.70 o                         
 -13  -5   1        288.07        301.63        21.82 o                         
 -12  -5   1        575.63        520.20        57.08 o                         
 -11  -5   1       1230.95       1162.93        40.37 o                         
 -10  -5   1        488.37        464.26        25.63 o                         
 -10  -5   1        257.28        318.07        40.01 o                         
  -9  -5   1       1100.93       1110.37        36.86 o                         
  -8  -5   1       1065.46       1144.57        42.67 o                         
  -8  -5   1        456.62        560.18        47.25 o                         
  -8  -5   1        723.15        730.58        55.73 o                         
  -7  -5   1        250.68        238.69        13.43 o                         
  -6  -5   1        442.30        422.48        19.87 o                         
  -6  -5   1         42.23         72.52        17.28 o                         
  -6  -5   1         66.88        102.02        17.86 o                         
  -5  -5   1          3.64          3.04         8.86 o                         
  -4  -5   1       1689.50       2308.12       144.54 o                         
  -4  -5   1       2675.69       2910.37       179.68 o                         
  -4  -5   1       5885.54       6137.27       167.63 o                         
  -3  -5   1        615.87        451.17        13.13 o                         
  -3  -5   1        219.52        223.47        22.73 o                         
  -3  -5   1        347.66        262.08        16.90 o                         
  -2  -5   1       1545.69       1577.23        36.83 o                         
  -2  -5   1        148.03        198.26        13.13 o                         
  -1  -5   1          5.18         12.30         4.03 o                         
  -1  -5   1        119.18         92.57         9.99 o                         
  -1  -5   1          8.20         12.53         5.69 o                         
   0  -5   1         56.59         76.50         5.92 o                         
   1  -5   1       2475.83       2262.60        63.52 o                         
   1  -5   1        870.02        865.56        53.46 o                         
   1  -5   1        549.35        606.32        27.67 o                         
   2  -5   1        530.16        496.44        13.93 o                         
   3  -5   1        125.69        136.79        17.72 o                         
   3  -5   1        205.06        191.91        15.88 o                         
   3  -5   1         79.37         95.19        15.64 o                         
   4  -5   1       1540.19       1628.31        43.33 o                         
   5  -5   1       2598.03       2552.80        84.79 o                         
   5  -5   1       1397.52       1299.05        79.58 o                         
   5  -5   1       2213.28       1971.76        84.03 o                         
   6  -5   1        118.37        125.34         9.98 o                         
   7  -5   1         68.75         64.58        19.68 o                         
   7  -5   1        242.44        271.15        27.88 o                         
   8  -5   1          5.64         20.18        13.55 o                         
   9  -5   1        417.56        506.59        48.54 o                         
   9  -5   1        666.47        771.91        69.77 o                         
  10  -5   1        417.76        465.94        35.27 o                         
 -13  -4   1        370.41        399.82        25.64 o                         
 -12  -4   1        182.94        218.52        29.65 o                         
 -11  -4   1        200.10        223.60        18.07 o                         
 -10  -4   1        350.87        397.68        25.67 o                         
 -10  -4   1        597.67        589.71        32.67 o                         
  -9  -4   1       2390.81       2419.61        72.03 o                         
  -8  -4   1         66.75         82.74        13.60 o                         
  -8  -4   1         42.15         55.09         9.16 o                         
  -7  -4   1        762.59        784.29        26.05 o                         
  -6  -4   1          2.70          8.94         4.11 o                         
  -6  -4   1          4.27          5.04         7.52 o                         
  -6  -4   1         21.17          8.21        15.12 o                         
  -5  -4   1        406.59        383.32        14.29 o                         
  -4  -4   1        222.98        190.98        20.45 o                         
  -4  -4   1         93.28         73.84         5.74 o                         
  -4  -4   1        147.72        128.62         6.79 o                         
  -3  -4   1       3098.72       3089.58        61.66 o                         
  -2  -4   1        245.22        244.29         7.79 o                         
  -2  -4   1        421.56        408.85        16.86 o                         
  -2  -4   1        388.36        391.83        11.09 o                         
  -1  -4   1       1451.18       1216.21        23.70 o                         
   0  -4   1        552.57        480.61        18.29 o                         
   0  -4   1         13.61         28.27         3.39 o                         
   0  -4   1         21.55         25.37         3.09 o                         
   1  -4   1         92.68        111.77         5.74 o                         
   2  -4   1         13.42         27.06         9.17 o                         
   2  -4   1          5.20          7.30         3.29 o                         
   2  -4   1          8.23         22.75         9.64 o                         
   3  -4   1       4163.25       4954.01       297.31 o                         
   3  -4   1      10756.66      10316.51       255.45 o                         
   3  -4   1       6593.42       7514.99       450.26 o                         
   4  -4   1        582.14        574.55        16.57 o                         
   5  -4   1       1130.07       1097.03        28.09 o                         
   6  -4   1          5.58          4.02        11.53 o                         
   7  -4   1       1206.12       1182.13        39.04 o                         
   8  -4   1        127.33        104.77        19.77 o                         
   9  -4   1        332.93        279.59        27.24 o                         
  10  -4   1         71.78         84.83        23.50 o                         
 -13  -3   1        162.53        192.26        28.80 o                         
 -12  -3   1        133.83        151.38        21.12 o                         
 -11  -3   1        946.55        947.99        36.12 o                         
 -10  -3   1         61.82         44.98        16.89 o                         
  -9  -3   1       2130.24       2129.17        64.42 o                         
  -8  -3   1        523.34        541.80        23.08 o                         
  -8  -3   1          8.61         30.31        15.68 o                         
  -7  -3   1       1761.59       1842.02        55.11 o                         
  -6  -3   1       1080.97       1254.05        74.45 o                         
  -6  -3   1        300.72        373.56        15.46 o                         
  -6  -3   1        476.26        582.57        29.27 o                         
  -5  -3   1        431.52        419.77        15.55 o                         
  -4  -3   1       8588.84       9899.92       275.04 o                         
  -4  -3   1       5423.20       5147.69       198.16 o                         
  -4  -3   1       8651.86       9254.38       503.85 o                         
  -3  -3   1       2916.48       2787.28        59.63 o                         
  -2  -3   1       1110.56       1164.59        23.74 o                         
  -2  -3   1       1758.82       1862.79        43.57 o                         
  -1  -3   1       1113.24       1059.28        20.40 o                         
   0  -3   1       1129.14       1097.72        24.05 o                         
   0  -3   1        712.97        652.01        12.99 o                         
   0  -3   1       2317.65       2296.03       126.50 o                         
   1  -3   1       2550.47       2431.80        47.53 o                         
   2  -3   1         99.53        103.18         3.68 o                         
   2  -3   1         62.84         57.83         3.15 o                         
   3  -3   1         59.89         57.64         4.77 o                         
   4  -3   1         14.74          6.93         5.01 o                         
   4  -3   1          9.31          1.77         4.59 o                         
   4  -3   1         18.71         10.43        11.59 o                         
   5  -3   1       1683.19       1576.17        38.34 o                         
   6  -3   1          3.65         32.48         8.19 o                         
   6  -3   1        660.42        639.33        23.62 o                         
   6  -3   1          5.78          1.91        10.22 o                         
   7  -3   1         28.64         16.09        11.84 o                         
   8  -3   1         30.70         15.97        16.22 o                         
   9  -3   1       3663.68       3564.36       118.56 o                         
  10  -3   1        634.12        645.61        35.71 o                         
  11  -3   1        103.35        146.65        26.43 o                         
 -13  -2   1        120.41        150.86        28.19 o                         
 -13  -2   1        207.05        254.41        58.46 o                         
 -12  -2   1        369.69        412.36        23.66 o                         
 -11  -2   1         41.57         59.52        30.42 o                         
 -10  -2   1       1833.93       1929.39        59.51 o                         
  -9  -2   1        911.99        911.04        38.26 o                         
  -9  -2   1        256.99        330.89        36.17 o                         
  -9  -2   1        407.00        452.10        38.22 o                         
  -8  -2   1        842.12        876.19        30.01 o                         
  -7  -2   1         79.41         81.43        16.98 o                         
  -7  -2   1         50.14         53.76        15.61 o                         
  -7  -2   1        235.11        263.18        17.33 o                         
  -6  -2   1       2900.98       3108.91        89.21 o                         
  -5  -2   1       3129.75       3266.43       104.50 o                         
  -5  -2   1       2509.83       2361.49       146.58 o                         
  -5  -2   1       1584.77       1559.28        99.23 o                         
  -4  -2   1       1704.17       1739.88        76.85 o                         
  -4  -2   1       2916.26       3058.25        75.54 o                         
  -4  -2   1       1076.06       1181.41        53.36 o                         
  -3  -2   1        305.86        355.48        14.17 o                         
  -3  -2   1        267.97        311.13        11.49 o                         
  -3  -2   1        169.20        199.51        10.41 o                         
  -2  -2   1       2110.90       2040.63        47.39 o                         
  -2  -2   1       2705.50       2732.41       105.86 o                         
  -2  -2   1       1332.87       1253.48        32.38 o                         
  -1  -2   1         22.05         25.88         2.55 o                         
  -1  -2   1         34.92         40.79         2.66 o                         
  -1  -2   1        157.36        153.49         9.01 o                         
   0  -2   1       1449.98       1324.32        30.37 o                         
   0  -2   1       2296.36       2158.48        49.71 o                         
   0  -2   1       2841.30       2982.00       114.80 o                         
   1  -2   1         23.23         44.64         5.69 o                         
   1  -2   1        288.69        287.34         9.57 o                         
   1  -2   1         14.67         76.87         6.67 o                         
   2  -2   1        358.80        296.61         6.93 o                         
   2  -2   1        226.56        195.54         5.49 o                         
   2  -2   1        982.52        884.20        52.94 o                         
   3  -2   1       4488.42       4698.81        99.62 o                         
   4  -2   1       1064.91       1065.38        32.22 o                         
   4  -2   1       1686.52       1692.24        50.08 o                         
   4  -2   1       2751.43       2695.83        86.94 o                         
   5  -2   1       1829.45       2003.57        52.66 o                         
   6  -2   1        389.35        428.96        18.87 o                         
   6  -2   1        616.62        635.98        25.24 o                         
   6  -2   1        729.87        719.43        52.82 o                         
   7  -2   1         24.19         15.26         8.48 o                         
   8  -2   1        793.31        791.87        39.24 o                         
   8  -2   1       1256.38       1238.39        56.67 o                         
   8  -2   1       2588.29       2565.19       151.35 o                         
   9  -2   1        203.18        186.72        14.47 o                         
  10  -2   1          0.48          7.51        17.21 o                         
  10  -2   1         66.11         81.72        32.85 o                         
  10  -2   1          0.77         -9.17        19.44 o                         
  11  -2   1        863.99        795.31        36.96 o                         
 -12  -1   1         53.91         56.05        18.53 o                         
 -11  -1   1       1177.31       1149.76        49.74 o                         
 -11  -1   1        716.54        732.98        52.40 o                         
 -10  -1   1        802.50        826.84        30.12 o                         
  -9  -1   1          1.02         11.74         8.59 o                         
  -9  -1   1          1.62         14.97         8.93 o                         
  -9  -1   1        173.82        203.58        36.13 o                         
  -8  -1   1        406.40        445.48        18.54 o                         
  -7  -1   1       2058.54       2163.70        63.36 o                         
  -7  -1   1       1299.82       1343.61        40.90 o                         
  -6  -1   1       2856.33       3145.95        89.84 o                         
  -5  -1   1       1574.92       1698.24        49.47 o                         
  -5  -1   1        994.44       1101.90        29.26 o                         
  -4  -1   1         30.37         30.68         4.72 o                         
  -3  -1   1       2958.81       3031.28        64.54 o                         
  -3  -1   1       4685.93       4807.68        94.78 o                         
  -2  -1   1        450.05        394.87        10.58 o                         
  -2  -1   1          1.97         15.06         5.25 o                         
  -2  -1   1          3.12          8.46         6.49 o                         
  -1  -1   1        409.86        391.90         8.22 o                         
  -1  -1   1        258.79        248.25         5.80 o                         
   0  -1   1         59.93         75.95         2.43 o                         
   0  -1   1         94.91        102.58         2.58 o                         
   0  -1   1        134.80        167.60         8.40 o                         
   1  -1   1        764.76        777.53        13.95 o                         
   1  -1   1        482.89        466.97         9.20 o                         
   2  -1   1         18.95         35.50         2.90 o                         
   2  -1   1         30.02         56.31         3.21 o                         
   2  -1   1        313.64        353.19        14.21 o                         
   3  -1   1         18.30         17.65         7.87 o                         
   3  -1   1         11.22         10.85         2.82 o                         
   3  -1   1          7.08          7.68         2.79 o                         
   4  -1   1       2787.59       2989.66       101.24 o                         
   4  -1   1       4414.77       4692.89       158.02 o                         
   4  -1   1       7202.37       7486.75       203.79 o                         
   5  -1   1        954.69        941.50        26.68 o                         
   5  -1   1        334.31        386.39        28.84 o                         
   6  -1   1        961.54       1090.38        39.21 o                         
   6  -1   1        258.00        335.84        27.70 o                         
   6  -1   1        408.59        488.65        36.43 o                         
   7  -1   1        285.27        333.60        16.32 o                         
   8  -1   1        744.76        774.82        33.22 o                         
   8  -1   1        185.85        234.79        27.42 o                         
   8  -1   1        294.34        338.54        33.46 o                         
   9  -1   1       1249.64       1270.46        41.84 o                         
  10  -1   1        388.53        399.18        25.07 o                         
  11  -1   1        782.18        839.69        33.52 o                         
  12  -1   1          4.39         -5.06        37.52 o                         
 -12   0   1       1301.99       1283.15        48.39 o                         
 -11   0   1        320.04        289.94        23.36 o                         
 -10   0   1          2.02          9.75        16.11 o                         
  -9   0   1        123.32        130.17        17.09 o                         
  -8   0   1        144.45        159.85        14.26 o                         
  -7   0   1        967.36       1116.39        49.65 o                         
  -7   0   1       1532.03       1649.73       106.71 o                         
  -7   0   1       2811.59       2923.71        95.74 o                         
  -6   0   1        327.27        330.47        14.64 o                         
  -5   0   1       6353.40       6879.12       266.39 o                         
  -5   0   1       3461.67       3740.53        95.75 o                         
  -5   0   1       5482.32       5789.49       234.68 o                         
  -4   0   1       1922.88       1950.63        46.04 o                         
  -3   0   1        333.10        390.44         9.11 o                         
  -3   0   1        210.33        242.74         6.50 o                         
  -2   0   1       2982.92       3125.40        61.75 o                         
  -1   0   1       1644.99       1547.04        32.83 o                         
  -1   0   1       1038.69        969.46        18.92 o                         
   1   0   1       1426.20       1375.59        28.79 o                         
   1   0   1        900.54        817.73        17.26 o                         
   2   0   1       7726.19       8635.79       193.99 o                         
   3   0   1       2763.60       2677.03        60.99 o                         
   3   0   1       1745.01       1643.97        35.12 o                         
   4   0   1       3986.99       3917.20        89.17 o                         
   5   0   1         73.34         93.68         7.64 o                         
   5   0   1         46.31        104.35         6.77 o                         
   6   0   1       1311.52       1371.74        41.32 o                         
   7   0   1         12.64         18.93         8.51 o                         
   7   0   1        107.21        104.48        14.55 o                         
   7   0   1         20.02         25.21        12.96 o                         
   8   0   1       1981.32       2034.69        60.90 o                         
   9   0   1        168.49        188.78        17.04 o                         
  10   0   1        142.83        152.92        18.11 o                         
  11   0   1        812.30        867.50        35.58 o                         
  12   0   1        160.32        184.11        25.63 o                         
 -12   1   1         92.73         82.38        38.94 o                         
 -11   1   1       1228.00       1205.90        42.90 o                         
 -10   1   1        218.51        237.95        22.65 o                         
  -9   1   1        630.56        598.80        24.64 o                         
  -8   1   1        255.95        241.76        17.41 o                         
  -7   1   1         95.32        103.10        12.76 o                         
  -6   1   1        336.75        365.04        29.24 o                         
  -6   1   1        732.51        747.84        25.61 o                         
  -5   1   1       1381.19       1470.26        43.80 o                         
  -5   1   1        359.45        459.68        33.20 o                         
  -4   1   1       1672.04       1855.31        47.74 o                         
  -4   1   1          5.76         11.28         5.72 o                         
  -3   1   1        908.30        979.51        23.78 o                         
  -3   1   1        573.52        724.77        19.69 o                         
  -3   1   1       3142.14       3220.90       177.72 o                         
  -2   1   1       2471.76       2422.16        61.73 o                         
  -2   1   1       4388.21       4240.66       103.54 o                         
  -2   1   1       1560.73       1629.98        47.21 o                         
  -1   1   1       5293.25       5238.98       108.79 o                         
  -1   1   1       3342.29       3260.50        63.49 o                         
   0   1   1         39.89         39.97         1.43 o                         
   0   1   1         63.17         70.84         2.39 o                         
   1   1   1        539.47        521.88        10.73 o                         
   1   1   1        854.38        840.43        18.08 o                         
   2   1   1       8748.46       9008.89       381.58 o                         
   2   1   1      21188.66      22883.62       505.26 o                         
   2   1   1      13855.11      14284.76       604.21 o                         
   3   1   1        794.12        876.79        18.23 o                         
   3   1   1        501.43        541.01        12.83 o                         
   4   1   1         16.14          4.12         4.89 o                         
   5   1   1        408.94        403.93        14.44 o                         
   5   1   1        258.22        268.14        11.02 o                         
   6   1   1        665.17        703.32        22.93 o                         
   7   1   1        635.65        656.15        22.38 o                         
   7   1   1        401.37        442.54        17.02 o                         
   8   1   1        348.53        365.03        16.35 o                         
   9   1   1        133.48        195.52        12.77 o                         
   9   1   1        211.40        258.70        31.72 o                         
   9   1   1        449.90        480.77        45.27 o                         
  10   1   1        361.76        379.40        19.05 o                         
  11   1   1        221.44        248.63        35.98 o                         
  12   1   1         54.72         57.86        18.53 o                         
 -11   2   1         87.79         85.95        22.00 o                         
 -10   2   1         83.64        117.93        27.75 o                         
 -10   2   1         25.56         13.97        20.31 o                         
  -9   2   1        228.11        248.99        16.75 o                         
  -8   2   1        143.43        188.25        13.79 o                         
  -8   2   1        227.15        262.09        21.44 o                         
  -7   2   1       1379.49       1285.25        40.16 o                         
  -6   2   1        127.66        168.56        10.08 o                         
  -6   2   1         80.61        109.46         7.93 o                         
  -5   2   1       2725.14       2811.14        80.50 o                         
  -4   2   1       1835.38       1716.21        56.53 o                         
  -4   2   1       1473.50       1336.49        40.24 o                         
  -4   2   1        930.40        860.14        26.53 o                         
  -3   2   1       2609.63       2963.73        68.85 o                         
  -2   2   1         78.31         69.36         3.50 o                         
  -2   2   1         49.45         47.58         3.08 o                         
  -2   2   1        610.84        575.70        26.34 o                         
  -1   2   1       1406.75       1503.21        28.62 o                         
  -1   2   1        789.62        942.08        53.87 o                         
  -1   2   1       1250.53       1180.36        66.41 o                         
   0   2   1        544.94        515.76        12.67 o                         
   0   2   1        863.04        872.03        16.84 o                         
   0   2   1       2313.02       2443.21       132.83 o                         
   1   2   1        122.44        123.71         4.08 o                         
   1   2   1        215.95        193.18         9.77 o                         
   1   2   1        193.90        177.71         5.43 o                         
   2   2   1      14223.33      15555.04       486.77 o                         
   2   2   1       4603.53       4626.91       155.05 o                         
   2   2   1       7290.71       7734.84       219.65 o                         
   3   2   1       1768.53       1805.15        50.27 o                         
   3   2   1       1079.87        975.47        29.43 o                         
   3   2   1       1710.22       1669.91        48.88 o                         
   4   2   1        127.05        118.60         7.13 o                         
   4   2   1         77.88         77.02         8.81 o                         
   4   2   1         49.17         43.49         7.22 o                         
   5   2   1         19.03         21.71        12.26 o                         
   5   2   1         11.66          4.77         7.13 o                         
   5   2   1          7.36          5.18         7.08 o                         
   6   2   1       1820.22       1868.36        54.95 o                         
   7   2   1        395.04        352.06        31.46 o                         
   7   2   1        963.28       1029.16        37.71 o                         
   7   2   1        249.44        306.74        31.60 o                         
   8   2   1       3818.28       3958.22       113.39 o                         
   9   2   1        630.83        635.67        29.54 o                         
   9   2   1        623.29        573.24        48.77 o                         
   9   2   1        393.56        430.28        42.60 o                         
  10   2   1        249.73        280.85        17.67 o                         
  11   2   1        289.25        312.91        23.65 o                         
  12   2   1        271.16        266.36        19.92 o                         
  13   2   1        238.00        226.07        35.57 o                         
 -11   3   1        403.72        468.12        41.94 o                         
 -10   3   1        156.14        159.89        27.59 o                         
  -9   3   1        121.81        131.68        17.85 o                         
  -8   3   1        510.52        526.91        25.14 o                         
  -8   3   1        202.81        107.44        22.11 o                         
  -7   3   1        277.28        267.78        16.42 o                         
  -6   3   1       1407.84       1467.51        62.60 o                         
  -6   3   1       1394.64       1361.58        60.77 o                         
  -6   3   1        880.61        954.19        43.43 o                         
  -5   3   1       1582.31       1628.06        48.50 o                         
  -4   3   1       2596.51       2757.69        91.57 o                         
  -4   3   1       1639.50       1777.93        52.15 o                         
  -4   3   1       3561.29       3959.53       154.89 o                         
  -3   3   1        802.68        767.30        17.96 o                         
  -2   3   1         30.02         34.38         3.74 o                         
  -2   3   1         47.55         54.55         3.86 o                         
  -1   3   1       1699.41       1623.87        29.17 o                         
   0   3   1       1882.27       1687.43        30.26 o                         
   0   3   1       1188.51       1022.39        21.01 o                         
   1   3   1       1429.65       1337.31        24.19 o                         
   2   3   1        610.05        571.62        13.41 o                         
   2   3   1        385.20        348.85         9.65 o                         
   3   3   1         86.53         79.28         5.21 o                         
   4   3   1        541.77        549.29        15.97 o                         
   4   3   1        858.02        886.70        23.84 o                         
   4   3   1       1399.79       1503.54        84.53 o                         
   5   3   1        511.05        605.62        18.00 o                         
   6   3   1         40.86         53.17        13.82 o                         
   6   3   1         39.51         59.59        10.30 o                         
   6   3   1         24.94         42.82         9.71 o                         
   7   3   1       2078.69       2180.29        64.25 o                         
   8   3   1       3362.05       3362.49        97.30 o                         
   8   3   1       1956.99       1907.19       124.22 o                         
   9   3   1        318.63        354.52        18.89 o                         
  10   3   1        407.35        430.99        22.53 o                         
  11   3   1       1741.88       1697.94        55.16 o                         
  12   3   1        337.15        321.67        24.35 o                         
  13   3   1         11.88         20.28        24.72 o                         
 -10   4   1         18.04         35.48        28.83 o                         
  -9   4   1        258.36        279.72        28.20 o                         
  -8   4   1        354.04        321.39        22.38 o                         
  -7   4   1        286.44        336.46        19.63 o                         
  -6   4   1       2669.08       2824.41        82.44 o                         
  -5   4   1        668.18        600.99        20.01 o                         
  -4   4   1       1292.91       1313.66        36.17 o                         
  -3   4   1        125.41        149.86         8.14 o                         
  -2   4   1       3936.41       3764.21        80.38 o                         
  -2   4   1       1605.28       1794.03        72.08 o                         
  -1   4   1       2286.39       2590.74        55.72 o                         
   0   4   1       1416.41       1274.42        33.82 o                         
   0   4   1        894.35        796.93        19.51 o                         
   0   4   1       1916.24       1817.22        45.61 o                         
   1   4   1        990.78        854.41        16.40 o                         
   2   4   1         33.20         30.28         3.55 o                         
   2   4   1         52.58         46.42         3.64 o                         
   2   4   1        297.80        305.97        14.62 o                         
   3   4   1       2062.38       2101.57        49.53 o                         
   4   4   1        465.88        519.24        17.12 o                         
   4   4   1        294.17        332.46        14.62 o                         
   4   4   1        493.20        632.62        39.36 o                         
   5   4   1       1065.23       1272.12        33.51 o                         
   6   4   1        735.55        749.78        29.03 o                         
   6   4   1       1164.90       1211.24        43.13 o                         
   7   4   1        996.43       1037.76        32.83 o                         
   8   4   1        803.13        885.69        43.70 o                         
   8   4   1       1271.94       1294.80        47.40 o                         
   9   4   1        147.32        146.45        13.15 o                         
  10   4   1       1203.14       1129.83        83.84 o                         
  10   4   1       1291.95       1416.10        65.73 o                         
  10   4   1        759.69        862.74        67.93 o                         
  11   4   1       1067.36        983.66        35.38 o                         
  12   4   1        357.69        358.10        32.00 o                         
  13   4   1        237.94        279.34        28.50 o                         
 -10   5   1         31.96         17.76        22.17 o                         
  -8   5   1        719.76        772.24        41.86 o                         
  -7   5   1         69.60         69.02        25.89 o                         
  -7   5   1          4.12         17.99        17.37 o                         
  -6   5   1        103.17        106.33        11.63 o                         
  -5   5   1        434.43        455.98        25.52 o                         
  -5   5   1        603.21        619.59        28.18 o                         
  -5   5   1        274.31        365.26        33.23 o                         
  -4   5   1       1272.00       1256.40        34.73 o                         
  -3   5   1       1614.97       1499.99        44.24 o                         
  -3   5   1        167.58        255.54        21.70 o                         
  -3   5   1        105.81        153.56        19.85 o                         
  -2   5   1       2058.60       1914.41        45.16 o                         
  -1   5   1        380.24        399.78        14.48 o                         
  -1   5   1        377.32        326.14        24.86 o                         
  -1   5   1        238.25        195.05        13.31 o                         
   0   5   1       4942.98       4864.22       110.53 o                         
   1   5   1        175.76        173.85         7.49 o                         
   1   5   1        110.98        112.72         7.53 o                         
   1   5   1        180.94        160.44        12.08 o                         
   2   5   1       2306.97       2501.67        62.43 o                         
   2   5   1       1397.66       1534.26        67.70 o                         
   2   5   1       2213.50       2333.55       101.76 o                         
   3   5   1        965.48        919.46        28.25 o                         
   3   5   1        457.15        486.69        25.21 o                         
   3   5   1        723.99        737.70        33.40 o                         
   4   5   1       3677.41       3764.03        84.68 o                         
   4   5   1       1512.42       1837.73       116.33 o                         
   4   5   1       2395.25       2402.59       149.77 o                         
   5   5   1        534.26        491.32        18.04 o                         
   6   5   1        290.26        348.33        17.75 o                         
   6   5   1        112.34        167.51        23.39 o                         
   6   5   1        177.92        234.11        27.53 o                         
   7   5   1       1720.85       1731.11        52.22 o                         
   8   5   1        940.40        991.98        38.30 o                         
   8   5   1        746.12        748.28        58.66 o                         
   8   5   1        471.12        451.64        42.16 o                         
   9   5   1       1370.24       1392.49        44.56 o                         
  10   5   1        206.86        214.55        24.72 o                         
  10   5   1        117.17        116.12        17.77 o                         
  11   5   1        170.59        150.20        16.46 o                         
  12   5   1       1188.15       1148.11        52.83 o                         
  13   5   1        222.64        257.00        24.00 o                         
  -9   6   1         93.22        142.00        37.10 o                         
  -8   6   1         33.06         18.95        26.77 o                         
  -7   6   1        395.18        418.90        35.95 o                         
  -6   6   1       2237.67       2129.73        73.01 o                         
  -5   6   1        805.56        804.04        29.20 o                         
  -4   6   1        279.17        261.66        12.12 o                         
  -3   6   1        247.46        278.01        19.06 o                         
  -3   6   1        391.90        376.63        21.23 o                         
  -3   6   1        696.66        494.51        38.06 o                         
  -2   6   1       5305.78       4862.22       112.20 o                         
  -1   6   1       1587.20       1542.18        51.50 o                         
  -1   6   1       2513.68       2540.59        74.26 o                         
   0   6   1        706.97        665.29        16.28 o                         
   1   6   1        137.33        146.76         8.01 o                         
   1   6   1         86.71         81.26         6.08 o                         
   1   6   1        238.42        228.69        20.52 o                         
   2   6   1       1192.65       1062.29        24.48 o                         
   3   6   1       1107.03       1183.69        35.68 o                         
   3   6   1        699.00        717.95        27.12 o                         
   4   6   1        493.95        586.70        20.11 o                         
   5   6   1        637.64        724.08        34.93 o                         
   5   6   1        402.62        454.76        24.56 o                         
   5   6   1       1040.26       1066.98        37.66 o                         
   6   6   1       2208.27       2086.47        61.23 o                         
   7   6   1        629.75        646.79        27.36 o                         
   7   6   1        627.92        579.55        47.76 o                         
   7   6   1        396.49        399.84        38.04 o                         
   8   6   1        379.01        343.05        18.09 o                         
   9   6   1        177.96        174.32        17.65 o                         
  10   6   1        824.35        808.71        31.12 o                         
  11   6   1        456.60        467.17        25.07 o                         
  12   6   1         15.86         -1.46        20.00 o                         
  13   6   1        240.39        229.65        27.16 o                         
  -8   7   1        369.10        400.52        41.19 o                         
  -7   7   1        105.67         76.35        21.14 o                         
  -6   7   1        702.24        746.76        35.93 o                         
  -5   7   1        193.96        179.01        17.18 o                         
  -4   7   1        506.53        521.14        27.27 o                         
  -3   7   1        927.85        859.14        28.50 o                         
  -2   7   1          2.36          0.87         9.54 o                         
  -1   7   1        243.89        270.06        17.34 o                         
  -1   7   1         92.36         70.08        12.40 o                         
   0   7   1       2953.67       2695.57        63.47 o                         
   1   7   1        833.03        887.94        40.08 o                         
   1   7   1       1688.42       1743.23        51.71 o                         
   1   7   1       1319.29       1307.83        83.77 o                         
   2   7   1        966.56        911.84        26.09 o                         
   3   7   1          1.19         -0.49         7.46 o                         
   3   7   1        603.28        553.91        29.43 o                         
   3   7   1          0.75         20.72         8.26 o                         
   4   7   1       4690.87       4219.99       165.67 o                         
   5   7   1        595.08        634.36        32.34 o                         
   5   7   1        942.44        984.28        45.59 o                         
   6   7   1        234.87        245.25        12.71 o                         
   7   7   1          9.92         13.75         8.10 o                         
   7   7   1          6.27          6.55         7.87 o                         
   7   7   1         16.19          5.14        27.82 o                         
   8   7   1        729.59        703.67        25.47 o                         
   9   7   1         10.66         15.30        19.78 o                         
   9   7   1        598.48        570.11        37.81 o                         
   9   7   1         16.88         -8.88        18.07 o                         
  10   7   1         62.39         36.44        14.34 o                         
  11   7   1        727.02        777.32        40.68 o                         
  12   7   1        907.48        923.30        43.50 o                         
  13   7   1        202.61        191.53        30.12 o                         
  -7   8   1         99.35        122.50        21.28 o                         
  -6   8   1       1051.90        990.35        55.17 o                         
  -5   8   1        263.87        249.10        20.97 o                         
  -4   8   1        263.19        260.89        30.74 o                         
  -3   8   1        481.99        400.63        17.67 o                         
  -2   8   1       2293.07       2150.68        74.66 o                         
  -1   8   1       2791.97       2767.58        80.00 o                         
   0   8   1        411.54        370.00        15.43 o                         
   0   8   1        153.11        174.66        16.07 o                         
   1   8   1         67.41         76.27        11.23 o                         
   2   8   1       1589.65       1426.13        43.94 o                         
   3   8   1       3186.51       3305.53       110.96 o                         
   5   8   1        247.80        279.09        17.88 o                         
   6   8   1       3225.64       3241.70       105.56 o                         
   7   8   1       1581.12       1523.14        48.11 o                         
   8   8   1        206.76        173.90        15.42 o                         
   9   8   1        504.26        461.58        24.55 o                         
  10   8   1        820.25        794.03        30.30 o                         
  11   8   1        962.32        981.47        58.06 o                         
  12   8   1         32.54         36.32        16.41 o                         
  13   8   1         31.34         98.19        57.83 o                         
  -6   9   1        227.83        319.84        34.10 o                         
  -5   9   1         14.19          0.77        19.84 o                         
  -3   9   1        297.67        337.33        22.14 o                         
  -2   9   1        149.85        148.69        41.21 o                         
  -2   9   1         85.57        128.07        24.83 o                         
  -1   9   1        165.15        171.02        10.14 o                         
   0   9   1        414.03        408.42        25.98 o                         
   0   9   1        261.43        253.16        29.17 o                         
   1   9   1        531.47        455.95        18.21 o                         
   2   9   1       1308.78       1315.92        48.98 o                         
   3   9   1        823.37        835.40        33.56 o                         
   4   9   1       1199.31       1237.10        59.01 o                         
   5   9   1       2463.34       2424.18        80.39 o                         
   6   9   1        448.70        446.19        44.54 o                         
   7   9   1        200.99        212.42        18.70 o                         
   8   9   1        918.27        971.26        35.36 o                         
   9   9   1        503.46        512.67        25.83 o                         
  10   9   1        483.03        464.36        26.34 o                         
  11   9   1        698.67        682.23        39.33 o                         
  12   9   1        925.73        926.96        45.34 o                         
  -5  10   1        155.04        194.26        28.53 o                         
  -4  10   1         83.47         43.29        33.75 o                         
  -3  10   1         65.59         95.50        23.33 o                         
  -2  10   1        576.89        629.54        42.64 o                         
  -1  10   1        781.49        790.75        35.44 o                         
   0  10   1         31.59         43.08        16.99 o                         
   1  10   1         19.74         22.93        12.35 o                         
   2  10   1        315.52        436.73        22.08 o                         
   3  10   1       1779.10       1694.34        51.99 o                         
   4  10   1        243.93        250.91        31.40 o                         
   5  10   1        163.00        157.60        13.63 o                         
   7  10   1       1365.04       1349.25        43.54 o                         
   8  10   1         20.42         20.29        23.29 o                         
   8  10   1         52.76        302.44        40.26 o                         
   9  10   1         27.49          0.24        15.89 o                         
  10  10   1        683.82        635.48        45.68 o                         
  11  10   1       1471.81       1399.06        67.55 o                         
  12  10   1        155.01        118.98        41.60 o                         
  -4  11   1         97.24         86.53        24.29 o                         
  -3  11   1         92.41        173.20        32.33 o                         
  -2  11   1         37.51         42.32        22.91 o                         
  -1  11   1        676.83        584.46        35.12 o                         
   0  11   1         72.84         78.61        22.43 o                         
   1  11   1         18.95         47.21        22.51 o                         
   2  11   1        162.41        150.29        15.60 o                         
   3  11   1        111.06         78.25        18.34 o                         
   4  11   1        475.39        426.70        35.72 o                         
   5  11   1        913.41        960.24        35.15 o                         
   6  11   1        140.62        130.47        22.78 o                         
   7  11   1        188.90        186.09        20.76 o                         
   8  11   1         87.20        111.60        28.92 o                         
   9  11   1        330.95        334.22        23.68 o                         
  10  11   1        406.20        372.72        55.23 o                         
  11  11   1        406.89        421.57        31.16 o                         
  -2  12   1         29.46         26.25        20.14 o                         
   0  12   1        125.88         98.57        19.92 o                         
   2  12   1        180.73        156.88        20.85 o                         
   3  12   1        600.44        561.76        40.98 o                         
   4  12   1         92.01         55.41        17.14 o                         
   5  12   1        116.46        140.08        27.99 o                         
   6  12   1        458.85        469.81        21.70 o                         
   7  12   1        129.68        140.35        23.20 o                         
   8  12   1         19.37         45.63        25.47 o                         
   9  12   1         71.77        135.81        32.53 o                         
  10  12   1          0.67         12.50        38.11 o                         
  11  12   1        592.47        597.84        74.82 o                         
  -1  13   1        183.68        270.89        63.57 o                         
   0  13   1        169.04        194.30        28.02 o                         
   1  13   1        275.85        268.51        57.62 o                         
   2  13   1        162.88        154.91        23.31 o                         
   3  13   1        484.62        447.82        58.85 o                         
   4  13   1        745.37        717.29        34.89 o                         
   5  13   1         66.05         53.03        23.56 o                         
   6  13   1         18.45         15.09        13.08 o                         
   8  13   1         35.24         27.59        16.78 o                         
  10  13   1         90.02         50.41        39.32 o                         
   2  14   1         32.33         50.11        28.96 o                         
   3  14   1        122.60        141.50        38.06 o                         
   4  14   1        471.81        525.85        41.67 o                         
   5  14   1        417.55        515.62        65.02 o                         
   6  14   1        344.88        297.23        27.78 o                         
   7  14   1         14.05         17.09        39.21 o                         
   8  14   1         39.70         33.04        37.77 o                         
  -7 -14   2         67.60         72.64        55.58 o                         
  -6 -14   2        214.04        253.23        26.58 o                         
  -5 -14   2        265.65        175.40        53.57 o                         
  -4 -14   2         23.43         33.60        38.27 o                         
  -2 -14   2         48.59         91.59        34.16 o                         
  -1 -14   2        894.96        884.67        81.71 o                         
  -9 -13   2         33.55        134.53        56.43 o                         
  -8 -13   2         12.31        -25.18        26.59 o                         
  -6 -13   2        380.37        451.10        27.21 o                         
  -5 -13   2          0.75         35.08        23.29 o                         
  -4 -13   2        157.72        141.47        19.12 o                         
  -2 -13   2        154.93        165.02        28.80 o                         
  -1 -13   2        723.49        708.43        71.85 o                         
   0 -13   2         71.62         83.26        34.85 o                         
   1 -13   2        362.77        350.90        46.09 o                         
 -10 -12   2        577.78        690.35        50.13 o                         
  -9 -12   2        323.57        377.30        39.39 o                         
  -8 -12   2          8.23         26.88        29.82 o                         
  -7 -12   2        460.34        419.19        38.33 o                         
  -6 -12   2         93.12         89.33        19.53 o                         
  -5 -12   2        110.82        148.47        32.05 o                         
  -4 -12   2        129.35        108.84        16.13 o                         
  -3 -12   2         69.24         72.71        41.49 o                         
  -2 -12   2        142.07        107.85        18.59 o                         
  -1 -12   2        269.69        395.74        55.91 o                         
   0 -12   2         11.40         34.36        17.26 o                         
   2 -12   2         27.92         45.07        17.71 o                         
 -11 -11   2        551.39        578.62        35.55 o                         
  -9 -11   2         93.90         52.97        21.65 o                         
  -8 -11   2        132.13        178.50        33.49 o                         
  -7 -11   2       1519.35       1561.99        56.54 o                         
  -6 -11   2        216.35        250.61        28.18 o                         
  -5 -11   2        753.08        789.41        33.52 o                         
  -4 -11   2        140.31        167.94        21.70 o                         
  -3 -11   2        573.20        605.81        26.17 o                         
  -2 -11   2        208.15        239.86        19.18 o                         
  -1 -11   2         22.35        119.72        18.29 o                         
   0 -11   2        478.89        471.30        23.30 o                         
   1 -11   2         72.30        176.59        32.73 o                         
   2 -11   2        340.28        364.84        27.44 o                         
   3 -11   2        202.00        309.74        40.33 o                         
   4 -11   2         21.47          9.78        24.24 o                         
 -12 -10   2         35.63         90.09        61.45 o                         
 -11 -10   2        288.41        311.91        29.11 o                         
  -9 -10   2         36.65         39.95        15.84 o                         
  -8 -10   2        549.21        600.88        43.74 o                         
  -8 -10   2        346.33        305.42        43.54 o                         
  -7 -10   2        592.36        568.53        23.63 o                         
  -6 -10   2        133.56        184.24        33.63 o                         
  -6 -10   2        211.53        301.58        36.88 o                         
  -5 -10   2       1411.49       1472.17        40.89 o                         
  -4 -10   2         29.96         73.33        36.65 o                         
  -3 -10   2        149.09        151.20        14.04 o                         
  -2 -10   2        202.10        231.95        26.23 o                         
  -1 -10   2         22.23         14.62        13.06 o                         
   0 -10   2        382.70        460.35        33.50 o                         
   1 -10   2         25.16         27.42        14.83 o                         
   2 -10   2         34.02         17.91        29.01 o                         
   3 -10   2        261.70        243.08        24.08 o                         
   4 -10   2         92.91        147.59        28.06 o                         
   5 -10   2          3.01         50.98        25.51 o                         
 -12  -9   2         46.09         47.27        27.47 o                         
 -11  -9   2        803.17        772.46        34.95 o                         
 -10  -9   2        265.10        281.07        23.08 o                         
  -9  -9   2        387.37        352.17        22.60 o                         
  -8  -9   2        507.99        549.66        26.08 o                         
  -7  -9   2        785.17        789.68        29.61 o                         
  -6  -9   2        848.84        887.08        46.90 o                         
  -5  -9   2        973.59       1022.35        39.06 o                         
  -4  -9   2        986.56        885.81        43.37 o                         
  -3  -9   2       1274.43       1209.27        37.37 o                         
  -2  -9   2        719.28        848.67        34.75 o                         
  -2  -9   2        406.80        425.10        31.84 o                         
  -2  -9   2        644.26        628.85        46.59 o                         
  -1  -9   2        735.91        738.56        22.52 o                         
   0  -9   2        228.90        248.50        16.73 o                         
   0  -9   2        144.54        137.07        14.96 o                         
   1  -9   2        118.00        122.78        11.29 o                         
   2  -9   2         91.13         95.20        23.73 o                         
   2  -9   2        144.32        189.42        28.85 o                         
   3  -9   2        212.31        220.90        15.23 o                         
   4  -9   2         62.13         20.85        14.73 o                         
   4  -9   2        101.36         82.04        47.30 o                         
   5  -9   2         17.42          0.87        19.05 o                         
   6  -9   2        249.66        297.41        33.24 o                         
   7  -9   2         44.18         55.51        24.45 o                         
 -12  -8   2        166.67        146.84        18.68 o                         
 -11  -8   2        555.60        740.84        40.90 o                         
 -10  -8   2        453.00        429.18        21.97 o                         
  -9  -8   2        280.15        253.73        21.20 o                         
  -8  -8   2        104.18         87.04        13.74 o                         
  -7  -8   2       2117.71       2107.95        63.80 o                         
  -6  -8   2       1021.50       1003.83        38.66 o                         
  -5  -8   2       1142.24       1157.79        54.57 o                         
  -4  -8   2         86.22         74.10        10.58 o                         
  -3  -8   2        160.90        125.36        14.64 o                         
  -2  -8   2       1406.26       1282.40        39.18 o                         
  -1  -8   2        103.09         87.25         9.19 o                         
   0  -8   2        267.75        280.35        22.07 o                         
   0  -8   2        420.86        397.44        15.93 o                         
   1  -8   2        995.72        964.78        31.78 o                         
   2  -8   2        815.22        836.15        29.96 o                         
   3  -8   2        153.11        169.78        14.49 o                         
   4  -8   2        597.53        699.83        28.89 o                         
   5  -8   2        146.16        141.50        15.88 o                         
   6  -8   2       1287.83       1388.32        55.54 o                         
   7  -8   2         33.35         41.68        20.24 o                         
 -13  -7   2         60.35         82.90        26.38 o                         
 -12  -7   2        660.22        612.22        30.25 o                         
 -11  -7   2        237.15        257.46        29.93 o                         
 -10  -7   2        107.23         97.07        15.66 o                         
  -9  -7   2       1133.48       1303.71        51.51 o                         
  -8  -7   2       1123.71       1165.73        37.74 o                         
  -7  -7   2        206.99        252.74        16.41 o                         
  -7  -7   2       2216.75       2528.09       145.57 o                         
  -6  -7   2        922.45        913.99        29.59 o                         
  -5  -7   2         38.92         28.32        10.43 o                         
  -5  -7   2         61.64         67.08        16.63 o                         
  -4  -7   2       2321.54       2231.30        64.81 o                         
  -3  -7   2       1289.36       1168.66        50.72 o                         
  -3  -7   2          2.76          9.24        10.88 o                         
  -3  -7   2          1.74         32.66        15.01 o                         
  -2  -7   2       1401.60       1399.78        37.33 o                         
  -1  -7   2        584.61        643.31        30.07 o                         
  -1  -7   2        369.13        489.71        36.44 o                         
  -1  -7   2       1417.64       1380.22        48.68 o                         
   0  -7   2       3082.92       2801.23        65.74 o                         
   1  -7   2        621.10        563.32        21.71 o                         
   1  -7   2          0.44         45.91         9.55 o                         
   2  -7   2       1057.25       1049.61        33.52 o                         
   3  -7   2        162.92        185.52        15.57 o                         
   4  -7   2        544.10        526.20        22.50 o                         
   5  -7   2         65.55         75.82        16.47 o                         
   6  -7   2          3.16        -11.72        17.49 o                         
   7  -7   2        132.26        156.35        21.10 o                         
   8  -7   2        904.09        849.73        52.80 o                         
 -13  -6   2        115.95        145.50        23.78 o                         
 -12  -6   2        106.73        105.26        22.08 o                         
 -11  -6   2        361.30        362.10        23.20 o                         
 -10  -6   2        834.59        806.54        31.79 o                         
  -9  -6   2         50.26         71.22        16.41 o                         
  -8  -6   2        487.64        509.02        21.29 o                         
  -7  -6   2        249.91        264.91        18.04 o                         
  -7  -6   2        156.45        168.96        26.35 o                         
  -7  -6   2        247.77        254.91        29.68 o                         
  -6  -6   2       1660.33       1631.38        49.15 o                         
  -5  -6   2          1.08          1.86         8.77 o                         
  -5  -6   2          1.71         21.74        12.16 o                         
  -5  -6   2        219.68        153.20        14.33 o                         
  -4  -6   2         78.09         63.25         7.25 o                         
  -3  -6   2       3368.73       2870.75       160.08 o                         
  -3  -6   2         46.88         79.16         7.52 o                         
  -3  -6   2         74.24         88.43        15.29 o                         
  -2  -6   2       3242.98       3232.66        69.52 o                         
  -1  -6   2        534.70        535.06        18.06 o                         
  -1  -6   2        846.81        835.02        29.82 o                         
  -1  -6   2       2466.32       2238.37       127.30 o                         
   0  -6   2        851.81        850.88        21.60 o                         
   1  -6   2        604.47        781.29        49.89 o                         
   1  -6   2        957.31        913.63        40.12 o                         
   2  -6   2       1925.22       1846.05        53.24 o                         
   3  -6   2         22.38         55.61         9.50 o                         
   3  -6   2       2155.41       2317.08       134.47 o                         
   4  -6   2        942.89       1001.74        31.95 o                         
   5  -6   2         15.25         13.81        15.06 o                         
   5  -6   2          9.63         20.93        15.39 o                         
   5  -6   2         24.88         70.37        19.40 o                         
   6  -6   2       2759.98       2627.95        76.22 o                         
   7  -6   2        188.08        189.10        20.79 o                         
   8  -6   2         54.78         49.81        21.61 o                         
   9  -6   2         35.00         69.28        34.89 o                         
 -13  -5   2         79.25         75.49        16.93 o                         
 -12  -5   2        983.37       1012.49        79.80 o                         
 -11  -5   2         30.98         23.76        11.83 o                         
 -10  -5   2         10.08         10.99        19.74 o                         
 -10  -5   2         14.49          2.61        22.07 o                         
  -9  -5   2         95.32        112.51        13.69 o                         
  -8  -5   2       1498.93       1590.50        49.68 o                         
  -7  -5   2        942.95        969.82        31.65 o                         
  -6  -5   2        466.18        499.09        21.85 o                         
  -6  -5   2        200.96        267.84        29.98 o                         
  -6  -5   2        318.26        334.30        31.03 o                         
  -5  -5   2        593.31        687.14        26.71 o                         
  -4  -5   2        648.14        599.70        20.16 o                         
  -3  -5   2       2704.37       2815.03        63.90 o                         
  -3  -5   2       1304.61       1573.54        70.18 o                         
  -3  -5   2        823.76        943.01        63.66 o                         
  -2  -5   2       3302.06       3141.39       191.06 o                         
  -2  -5   2       3320.47       3435.57        78.62 o                         
  -1  -5   2         39.79         37.03         4.29 o                         
  -1  -5   2         63.01         57.65         5.88 o                         
  -1  -5   2         84.82         75.21         8.79 o                         
   0  -5   2       3909.52       3482.05        79.53 o                         
   1  -5   2        242.88        185.49        16.05 o                         
   1  -5   2          4.63         17.64         6.78 o                         
   1  -5   2          2.92         10.39         9.19 o                         
   2  -5   2       1635.32       1598.65        46.28 o                         
   3  -5   2        744.70        761.24        29.78 o                         
   3  -5   2        129.89        135.99        17.35 o                         
   3  -5   2         82.01        105.12         9.36 o                         
   4  -5   2       1388.73       1390.71        37.34 o                         
   5  -5   2       2006.85       1891.17        64.54 o                         
   5  -5   2        384.75        465.06        23.86 o                         
   5  -5   2        609.33        624.41        29.56 o                         
   6  -5   2          4.39         11.14        10.60 o                         
   7  -5   2        208.31        216.43        22.42 o                         
   8  -5   2        652.11        627.33        29.75 o                         
   9  -5   2         58.64        102.04        23.63 o                         
   9  -5   2         92.87         93.54        25.16 o                         
  10  -5   2        100.35        104.79        24.46 o                         
 -13  -4   2          2.18         25.77        19.37 o                         
 -12  -4   2        181.46        142.09        37.06 o                         
 -11  -4   2        139.84        140.09        16.84 o                         
 -10  -4   2        556.72        578.26        31.92 o                         
 -10  -4   2       1031.76       1092.16        46.49 o                         
 -10  -4   2        881.69        793.77        57.76 o                         
  -9  -4   2        264.18        291.97        16.21 o                         
  -8  -4   2         64.30         80.81         8.21 o                         
  -8  -4   2        101.83        170.75        17.21 o                         
  -7  -4   2        659.42        712.57        24.22 o                         
  -6  -4   2       2666.41       2843.48        81.77 o                         
  -6  -4   2       4222.84       4325.25       177.51 o                         
  -6  -4   2       5104.79       5398.65       297.56 o                         
  -5  -4   2         41.76         37.25         6.19 o                         
  -4  -4   2       2121.22       2242.41        64.20 o                         
  -4  -4   2       1339.39       1546.09        51.79 o                         
  -4  -4   2       2219.85       2305.79       128.36 o                         
  -3  -4   2       1827.79       1948.77        46.01 o                         
  -2  -4   2        639.48        641.57        14.04 o                         
  -2  -4   2       1012.76        962.54        19.01 o                         
  -2  -4   2       1537.82       1502.35        84.26 o                         
  -1  -4   2       2001.45       1993.83        37.78 o                         
   0  -4   2        791.60        814.55        21.62 o                         
   0  -4   2        499.83        569.13        16.31 o                         
   0  -4   2       1685.95       1594.54        52.53 o                         
   1  -4   2       1708.83       1845.53        42.43 o                         
   2  -4   2         33.89         -2.31         9.15 o                         
   2  -4   2          6.51         -5.26         7.89 o                         
   3  -4   2        865.89        760.43        24.53 o                         
   4  -4   2        918.85        953.88        26.98 o                         
   4  -4   2        916.79        934.11        58.27 o                         
   5  -4   2        983.19        945.16        24.28 o                         
   6  -4   2       3174.34       3247.87        83.45 o                         
   7  -4   2       3183.67       2932.86        86.12 o                         
   8  -4   2        227.81        282.49        22.79 o                         
   9  -4   2        419.29        402.12        29.53 o                         
  10  -4   2        711.63        696.88        35.53 o                         
 -13  -3   2          2.24          1.74        30.26 o                         
 -12  -3   2        615.90        610.94        28.84 o                         
 -11  -3   2         18.42         25.16        17.47 o                         
 -10  -3   2        166.96        163.43        18.68 o                         
  -9  -3   2        230.01        241.96        17.64 o                         
  -8  -3   2       1020.05        992.10        39.75 o                         
  -7  -3   2       1148.87       1238.52        38.82 o                         
  -6  -3   2         73.87        106.18        11.74 o                         
  -6  -3   2         46.65         69.11         7.45 o                         
  -6  -3   2        230.80        256.44        26.20 o                         
  -5  -3   2       1241.25       1325.87        35.05 o                         
  -4  -3   2      10379.42      10556.66       574.11 o                         
  -4  -3   2      10373.06      11264.71       278.45 o                         
  -4  -3   2       6549.80       5797.17       222.33 o                         
  -3  -3   2       9748.36      10820.06       227.86 o                         
  -2  -3   2       8987.43       9092.56       246.26 o                         
  -2  -3   2      14233.58      14534.30       305.24 o                         
  -1  -3   2        220.30        210.07         5.47 o                         
   0  -3   2       1355.86       1280.62        24.35 o                         
   0  -3   2        856.13        774.14        14.41 o                         
   1  -3   2       2397.21       2427.79        50.72 o                         
   2  -3   2        157.79        215.55         6.24 o                         
   2  -3   2        249.89        320.29         8.28 o                         
   3  -3   2       2924.46       3130.43        66.95 o                         
   4  -3   2         15.60          8.25        11.15 o                         
   4  -3   2          3.97         19.71         5.48 o                         
   4  -3   2          6.29         26.68         5.14 o                         
   5  -3   2       1536.94       1450.76        35.41 o                         
   6  -3   2        315.59        324.55        16.89 o                         
   6  -3   2        122.14        166.30        18.58 o                         
   6  -3   2        193.44        233.50        22.32 o                         
   7  -3   2          2.18         -4.74        11.75 o                         
   8  -3   2        393.08        418.24        22.13 o                         
   9  -3   2       1499.39       1341.14        51.25 o                         
  10  -3   2        424.98        404.88        30.13 o                         
  11  -3   2        888.37        836.72        40.66 o                         
 -12  -2   2         24.70         11.06        15.10 o                         
 -11  -2   2        115.53        185.12        33.16 o                         
 -10  -2   2        711.97        751.97        28.68 o                         
  -9  -2   2        192.88        188.16        18.16 o                         
  -8  -2   2        856.85        882.39        30.48 o                         
  -7  -2   2       1419.25       1552.69        53.89 o                         
  -7  -2   2        548.92        674.37        32.15 o                         
  -7  -2   2        869.34        909.11        63.97 o                         
  -6  -2   2        860.15        946.55        30.46 o                         
  -5  -2   2        419.21        446.21        19.24 o                         
  -5  -2   2        160.24        183.50        20.89 o                         
  -5  -2   2        253.78        296.10        27.33 o                         
  -4  -2   2        268.13        271.91        16.79 o                         
  -4  -2   2       1347.85       1416.61        36.29 o                         
  -4  -2   2        424.64        483.81        35.29 o                         
  -3  -2   2        852.09        953.25        34.10 o                         
  -3  -2   2       1359.78       1607.05        44.96 o                         
  -3  -2   2       1349.48       1476.46        51.37 o                         
  -2  -2   2       6613.84       5995.28       193.90 o                         
  -2  -2   2      10474.48      10840.53       272.47 o                         
  -2  -2   2      11093.29      12193.37       381.57 o                         
  -1  -2   2      10292.75      10219.74       251.54 o                         
  -1  -2   2      24599.53      24664.58       668.09 o                         
  -1  -2   2      16300.83      16331.09       462.94 o                         
   0  -2   2      10932.60      11070.53       217.02 o                         
   0  -2   2       6903.11       7307.07       180.73 o                         
   0  -2   2      18924.90      20023.82       763.15 o                         
   1  -2   2        247.41        311.69        21.18 o                         
   1  -2   2       1037.03       1068.97        24.98 o                         
   1  -2   2        156.22        377.71        23.77 o                         
   2  -2   2        532.53        506.51        11.19 o                         
   2  -2   2        843.38        835.72        17.36 o                         
   2  -2   2        892.83        930.55        39.10 o                         
   3  -2   2       1197.86       1192.79        24.71 o                         
   4  -2   2       1559.79       1589.90        41.70 o                         
   4  -2   2       2565.55       2591.11       144.28 o                         
   4  -2   2        984.89       1011.20        27.31 o                         
   5  -2   2       2030.24       2132.37        55.96 o                         
   6  -2   2        113.25         96.94         9.17 o                         
   6  -2   2        179.35        136.77        10.24 o                         
   6  -2   2        568.70        554.90        29.34 o                         
   7  -2   2       1517.54       1520.50        46.42 o                         
   8  -2   2         30.97         47.11         9.38 o                         
   8  -2   2         19.55         84.75        12.84 o                         
   9  -2   2         41.37         23.46        11.46 o                         
  10  -2   2        102.78        136.92        46.73 o                         
  11  -2   2        953.70        870.76        39.08 o                         
 -12  -1   2        288.86        289.72        22.08 o                         
 -11  -1   2        159.01         89.61        33.14 o                         
 -11  -1   2         96.27         78.81        28.08 o                         
 -10  -1   2        778.41        769.15        29.05 o                         
  -9  -1   2         27.28         43.42         8.01 o                         
  -9  -1   2        694.50        741.64        57.18 o                         
  -9  -1   2         43.21         57.27        13.36 o                         
  -8  -1   2       5426.64       5624.29       159.45 o                         
  -7  -1   2         58.33         63.64         7.16 o                         
  -7  -1   2        142.88        206.61        29.55 o                         
  -7  -1   2         92.37         95.47        10.11 o                         
  -6  -1   2        383.79        398.42        15.54 o                         
  -5  -1   2        515.25        522.98        17.93 o                         
  -5  -1   2        325.34        328.23        10.94 o                         
  -4  -1   2       2037.41       2191.81        55.61 o                         
  -3  -1   2        206.78        184.40         5.23 o                         
  -3  -1   2        409.00        396.19        29.71 o                         
  -3  -1   2        327.49        261.83         7.28 o                         
  -2  -1   2       2445.22       2642.91        56.33 o                         
  -2  -1   2       1161.74       1189.38        49.53 o                         
  -1  -1   2        101.14        113.15         4.58 o                         
  -1  -1   2        160.18        173.05         4.46 o                         
  -1  -1   2        935.18       1001.21        56.12 o                         
   0  -1   2       4869.25       4563.07       104.19 o                         
   0  -1   2       5067.73       5249.26       142.47 o                         
   0  -1   2       3074.56       3099.96        84.32 o                         
   1  -1   2       6526.26       6873.50       371.73 o                         
   1  -1   2       2010.44       1956.19        48.56 o                         
   1  -1   2       3183.97       3381.91        70.50 o                         
   2  -1   2       4595.85       4893.92       119.25 o                         
   2  -1   2       1916.45       1983.17        57.08 o                         
   2  -1   2       3035.12       3285.25        83.25 o                         
   3  -1   2         80.61         79.57         4.32 o                         
   3  -1   2        199.60        168.04         8.39 o                         
   3  -1   2        127.66        108.67         5.24 o                         
   4  -1   2      10782.92      11499.24       279.50 o                         
   4  -1   2      10755.66      11088.51       470.04 o                         
   4  -1   2       6791.39       7604.04       457.19 o                         
   5  -1   2       1007.76        994.79        31.18 o                         
   5  -1   2        673.44        647.05        43.69 o                         
   6  -1   2        552.95        670.04        46.65 o                         
   6  -1   2       1133.71       1254.57        44.42 o                         
   6  -1   2        875.71        954.24        62.98 o                         
   7  -1   2        498.45        481.06        19.85 o                         
   8  -1   2        500.24        465.91        25.26 o                         
   8  -1   2        306.63        352.89        34.89 o                         
   8  -1   2        193.61        247.03        28.00 o                         
   9  -1   2         51.69         45.08        14.13 o                         
  10  -1   2        679.36        646.70        29.84 o                         
  11  -1   2        809.29        740.77        34.95 o                         
  12  -1   2          5.60         27.91        52.32 o                         
 -12   0   2        109.60        101.56        24.80 o                         
 -11   0   2       1391.21       1389.66        47.31 o                         
 -10   0   2        134.42        126.22        17.43 o                         
  -9   0   2       1243.48       1252.48        41.98 o                         
  -8   0   2       2390.96       2577.76        76.03 o                         
  -7   0   2        430.89        427.17        19.68 o                         
  -7   0   2         88.15         89.68        14.55 o                         
  -6   0   2        589.72        570.72        20.69 o                         
  -5   0   2        455.50        526.49        26.98 o                         
  -5   0   2          3.89          6.26         7.22 o                         
  -5   0   2          2.46         13.33         3.93 o                         
  -4   0   2       2693.74       2802.80        65.32 o                         
  -3   0   2       6623.79       6728.78       132.37 o                         
  -3   0   2       4182.42       4318.28        91.55 o                         
  -2   0   2       6112.00       6038.47       127.35 o                         
  -1   0   2       5528.29       5401.73       105.93 o                         
  -1   0   2       3490.70       3245.36        78.83 o                         
   0   0   2      11834.97      11572.87       227.59 o                         
   1   0   2         44.07         77.21         2.31 o                         
   1   0   2         27.83         48.04         2.18 o                         
   2   0   2       3190.84       3389.10        70.83 o                         
   3   0   2       1733.70       1823.40        36.76 o                         
   3   0   2       1094.70       1143.77        23.41 o                         
   4   0   2      10106.37      10727.29       298.01 o                         
   5   0   2       3167.71       3306.69        93.55 o                         
   5   0   2       2000.17       2150.64        61.80 o                         
   6   0   2       1257.60       1313.84        39.72 o                         
   7   0   2       1278.14       1282.41        84.33 o                         
   7   0   2       2085.19       2105.46        70.33 o                         
   7   0   2        807.05        906.43        62.15 o                         
   8   0   2         23.46         34.63        12.08 o                         
   9   0   2        248.07        260.22        18.58 o                         
  10   0   2         49.89         56.48        17.11 o                         
  11   0   2        694.18        744.04        32.78 o                         
  12   0   2        286.85        319.76        30.33 o                         
 -12   1   2         43.82         63.22        32.63 o                         
 -11   1   2        330.97        334.33        22.85 o                         
 -10   1   2        269.64        296.81        23.39 o                         
 -10   1   2         75.29         83.83        23.82 o                         
  -9   1   2       2510.11       2489.56        74.48 o                         
  -8   1   2        507.38        548.86        23.76 o                         
  -7   1   2        718.51        763.04        27.12 o                         
  -6   1   2        550.45        570.69        21.45 o                         
  -5   1   2       2078.22       1990.64        58.06 o                         
  -4   1   2        472.34        464.71        14.87 o                         
  -4   1   2         23.73         45.44         5.42 o                         
  -3   1   2        319.94        344.15        10.66 o                         
  -3   1   2        110.49        160.51         8.28 o                         
  -3   1   2        174.98        230.04        10.44 o                         
  -2   1   2       2023.81       2127.62        69.75 o                         
  -2   1   2       3205.15       3179.48       174.19 o                         
  -2   1   2       3971.34       3803.06        79.59 o                         
  -1   1   2        909.65        772.34        22.66 o                         
  -1   1   2       4131.40       3934.87       237.38 o                         
  -1   1   2       1440.63       1293.67        29.32 o                         
   0   1   2        314.34        352.44        11.90 o                         
   0   1   2        198.48        223.28         6.86 o                         
   0   1   2       3388.90       3110.42       101.16 o                         
   1   1   2        775.01        747.56        16.24 o                         
   1   1   2       1227.39       1198.78        25.73 o                         
   2   1   2        709.79        614.36        14.67 o                         
   2   1   2        446.93        368.53        25.20 o                         
   2   1   2        707.82        614.49        28.31 o                         
   3   1   2       1230.05       1110.57        24.44 o                         
   3   1   2       1948.06       1828.92        36.71 o                         
   4   1   2        722.25        763.03        16.70 o                         
   5   1   2        375.27        392.21        12.84 o                         
   5   1   2        594.32        587.13        16.90 o                         
   6   1   2        624.98        661.02        21.80 o                         
   7   1   2        344.35        396.67        16.00 o                         
   7   1   2        545.35        592.13        20.71 o                         
   8   1   2          0.68         -3.83         6.68 o                         
   9   1   2         77.08         84.45        11.17 o                         
   9   1   2        180.24        172.14        33.30 o                         
   9   1   2        122.07        141.70        25.66 o                         
  10   1   2         53.59         49.25        12.91 o                         
  11   1   2        191.18        176.20        26.95 o                         
  12   1   2         36.56         58.68        18.87 o                         
 -11   2   2       1692.90       1635.30        61.84 o                         
 -10   2   2        151.78        170.86        29.26 o                         
  -9   2   2        792.59        797.66        30.05 o                         
  -8   2   2        146.86        147.13        11.99 o                         
  -8   2   2        232.59        272.13        17.83 o                         
  -7   2   2         64.01         93.49        10.51 o                         
  -6   2   2        142.76        163.32        10.90 o                         
  -6   2   2        226.09        289.01        13.51 o                         
  -5   2   2        238.90        258.59        12.23 o                         
  -4   2   2       2580.71       2687.52        76.50 o                         
  -4   2   2       2774.01       2760.18        91.22 o                         
  -4   2   2       1629.52       1660.81        55.93 o                         
  -3   2   2      15161.15      15733.21       330.78 o                         
  -2   2   2       2191.40       2125.91        45.03 o                         
  -2   2   2       3470.56       3235.38        63.53 o                         
  -2   2   2       4740.88       4553.54       185.10 o                         
  -1   2   2       3032.03       3083.97        70.24 o                         
   0   2   2      12657.58      12325.68       255.87 o                         
   0   2   2       7992.30       7245.09       142.16 o                         
   0   2   2      19560.69      15327.75       834.61 o                         
   1   2   2      13142.82      13220.42       331.80 o                         
   1   2   2      23435.56      23497.16       637.31 o                         
   1   2   2       8298.70       8340.09       277.89 o                         
   2   2   2       2274.55       2256.67        71.66 o                         
   2   2   2        941.68        888.16        23.51 o                         
   2   2   2        594.60        552.04        13.90 o                         
   3   2   2        229.21        249.26         8.58 o                         
   3   2   2         60.01         69.94         6.53 o                         
   3   2   2         37.89         48.24         4.79 o                         
   4   2   2       5834.92       6081.03       135.36 o                         
   4   2   2       1731.52       1807.36        79.57 o                         
   4   2   2       2742.25       2721.64       118.11 o                         
   5   2   2       7603.74       8496.64       267.02 o                         
   5   2   2       2894.27       3399.44       208.21 o                         
   5   2   2       4583.71       5050.28       205.49 o                         
   6   2   2       1205.67       1198.38        36.87 o                         
   7   2   2        899.94        875.58        61.82 o                         
   7   2   2        568.25        614.95        45.88 o                         
   7   2   2       1149.38       1230.09        43.47 o                         
   8   2   2        717.44        731.08        26.12 o                         
   9   2   2        818.98        839.38        34.77 o                         
   9   2   2        502.00        548.98        47.85 o                         
   9   2   2        316.98        397.68        40.91 o                         
  10   2   2        304.83        321.60        18.21 o                         
  11   2   2        757.30        707.78        31.32 o                         
  12   2   2        626.63        684.52        29.62 o                         
  13   2   2        243.67        350.19        37.00 o                         
 -11   3   2         15.88         22.34        35.40 o                         
 -10   3   2         97.08         92.87        33.87 o                         
  -9   3   2        667.55        673.43        28.70 o                         
  -8   3   2          3.01          9.19        20.34 o                         
  -7   3   2        431.08        424.48        19.48 o                         
  -6   3   2         86.08         80.23         9.68 o                         
  -6   3   2        136.32        136.77        21.54 o                         
  -6   3   2        230.02        254.45        24.23 o                         
  -5   3   2        353.02        307.04        14.21 o                         
  -4   3   2       1225.21       1221.62        36.26 o                         
  -4   3   2       1940.40       1949.56        57.85 o                         
  -4   3   2       2748.45       2958.80       166.76 o                         
  -3   3   2        637.27        589.32        14.61 o                         
  -2   3   2        178.11        194.32         6.57 o                         
  -2   3   2        112.46        114.66         5.96 o                         
  -1   3   2       1190.03       1107.22        23.05 o                         
   0   3   2         41.06         67.07         3.54 o                         
   0   3   2         25.93         38.52         2.32 o                         
   1   3   2        340.18        332.60         8.12 o                         
   2   3   2      13362.62      13303.80       275.78 o                         
   2   3   2       8437.48       8042.60       183.75 o                         
   3   3   2       2623.78       2480.53        49.54 o                         
   4   3   2       1969.20       2117.23        70.42 o                         
   4   3   2       3806.44       4032.94       222.35 o                         
   4   3   2       3118.66       3437.28        78.45 o                         
   5   3   2       1192.80       1107.04        29.76 o                         
   6   3   2          2.14          2.10         8.18 o                         
   6   3   2         27.08         43.04        14.45 o                         
   6   3   2          1.35          3.12         8.03 o                         
   7   3   2       2193.34       2318.82        67.93 o                         
   8   3   2       3756.93       3800.74       109.51 o                         
   9   3   2         86.36         81.49        14.12 o                         
  10   3   2         38.38         49.00        16.06 o                         
  11   3   2       1460.47       1482.40        49.27 o                         
  12   3   2        408.02        409.82        25.54 o                         
  13   3   2        217.82        214.67        32.03 o                         
 -10   4   2         48.46         61.01        29.08 o                         
  -9   4   2         12.82         37.44        30.94 o                         
  -8   4   2        190.74        210.69        17.78 o                         
  -7   4   2         28.56         15.49        15.64 o                         
  -6   4   2        436.81        442.55        20.23 o                         
  -5   4   2         85.50         91.14        12.26 o                         
  -4   4   2       1729.08       1886.99        49.33 o                         
  -3   4   2       5270.36       5391.44       114.70 o                         
  -2   4   2        769.28        822.29        51.04 o                         
  -2   4   2       1767.96       1742.90        41.92 o                         
  -2   4   2       1218.32       1257.90        70.31 o                         
  -1   4   2       6395.36       6459.52       136.48 o                         
   0   4   2       1536.96       1547.07        40.20 o                         
   0   4   2       2434.12       2418.70        61.01 o                         
   0   4   2       3736.67       3829.82       125.00 o                         
   1   4   2       1777.29       1784.20        33.76 o                         
   2   4   2        525.06        463.50        10.85 o                         
   2   4   2        831.55        710.95        15.41 o                         
   2   4   2       1471.03       1324.98        54.41 o                         
   3   4   2       2442.08       2460.70        48.81 o                         
   4   4   2         75.26         87.60         6.07 o                         
   4   4   2        119.19        135.06         7.45 o                         
   4   4   2        212.46        185.32        13.80 o                         
   5   4   2       3592.24       3815.33        95.69 o                         
   6   4   2          1.58         13.01         5.87 o                         
   6   4   2          2.50          0.26         5.93 o                         
   6   4   2         39.27         34.88        15.83 o                         
   7   4   2        630.22        697.57        23.88 o                         
   8   4   2        266.70        314.37        23.38 o                         
   8   4   2        422.38        444.29        28.20 o                         
   9   4   2        915.35        945.26        32.20 o                         
  10   4   2        737.93        817.52        65.99 o                         
  10   4   2       1168.67       1218.32        88.77 o                         
  10   4   2       1969.76       1885.84       118.18 o                         
  11   4   2        362.78        338.27        19.64 o                         
  12   4   2        230.17        253.99        30.44 o                         
  13   4   2        295.95        310.59        29.24 o                         
  -8   5   2         38.11         35.79        15.53 o                         
  -7   5   2        504.59        406.31        31.73 o                         
  -7   5   2        311.06        339.59        35.89 o                         
  -7   5   2        492.64        494.87        42.66 o                         
  -6   5   2         74.86         80.89        11.50 o                         
  -5   5   2        876.81        895.32        60.76 o                         
  -5   5   2        877.76        890.35        35.68 o                         
  -5   5   2        553.64        599.14        44.45 o                         
  -4   5   2        901.72        907.36        29.38 o                         
  -3   5   2         83.03         79.72         9.27 o                         
  -3   5   2         43.69         72.34        15.62 o                         
  -3   5   2         69.20         80.48        14.77 o                         
  -2   5   2        150.67        158.78         7.40 o                         
  -1   5   2        716.46        786.44        49.90 o                         
  -1   5   2       2245.73       2199.71        51.76 o                         
  -1   5   2       1134.67       1230.02        72.37 o                         
   0   5   2        257.88        306.11         9.36 o                         
   1   5   2         74.32         68.09        11.13 o                         
   1   5   2         34.53         53.75         4.60 o                         
   1   5   2         21.80         23.48         4.96 o                         
   2   5   2       2114.15       2241.20        52.98 o                         
   3   5   2        268.20        234.83        15.80 o                         
   3   5   2        644.28        490.49        14.36 o                         
   4   5   2       6773.00       7312.81       178.37 o                         
   4   5   2       3209.85       3765.24       230.77 o                         
   4   5   2       5083.51       5458.24       332.04 o                         
   5   5   2        370.82        368.23        13.23 o                         
   6   5   2         26.05         34.97        12.29 o                         
   6   5   2          6.11        -11.59        11.59 o                         
   6   5   2          9.68         13.60        12.41 o                         
   7   5   2       1911.10       1951.48        58.25 o                         
   8   5   2        778.81        827.25        33.60 o                         
   8   5   2        307.69        356.57        38.33 o                         
   8   5   2        194.29        179.83        27.25 o                         
   9   5   2       2013.79       1960.18        59.67 o                         
  10   5   2        148.08        197.51        33.43 o                         
  10   5   2         93.50        102.51        27.35 o                         
  10   5   2        241.59        226.96        46.27 o                         
  11   5   2        319.11        363.30        20.29 o                         
  12   5   2        566.57        579.72        49.13 o                         
  13   5   2        151.16        154.54        20.39 o                         
  -9   6   2        185.73        161.44        38.79 o                         
  -8   6   2        237.05        202.02        29.22 o                         
  -7   6   2        360.34        400.24        36.14 o                         
  -6   6   2        247.31        239.03        15.84 o                         
  -5   6   2        963.86       1033.13        41.80 o                         
  -4   6   2         74.12         62.63        10.06 o                         
  -3   6   2       1170.84       1138.06        49.95 o                         
  -3   6   2       1854.28       1758.87        51.87 o                         
  -2   6   2        744.23        699.96        17.16 o                         
  -1   6   2         61.07         79.20         5.73 o                         
  -1   6   2         38.56         63.86         7.53 o                         
   0   6   2        447.66        478.53        13.32 o                         
   1   6   2       1619.51       1448.22        49.31 o                         
   1   6   2       2564.85       2410.50        62.56 o                         
   2   6   2       3284.44       3252.21        82.35 o                         
   3   6   2        293.84        293.19        12.24 o                         
   3   6   2        185.54        157.65        13.31 o                         
   4   6   2        713.51        761.01        27.37 o                         
   5   6   2          3.13          1.01        12.18 o                         
   5   6   2        185.59        170.57        14.61 o                         
   5   6   2          4.95          1.23        12.44 o                         
   6   6   2        196.26        202.06        12.22 o                         
   7   6   2        399.38        442.03        22.02 o                         
   7   6   2          2.89          2.33        13.92 o                         
   7   6   2          1.83         17.66        15.31 o                         
   8   6   2        248.26        259.16        15.83 o                         
   9   6   2        723.88        768.03        29.54 o                         
  10   6   2        104.53        105.33        18.06 o                         
  11   6   2       1282.45       1335.01        46.10 o                         
  12   6   2         60.08         50.39        27.30 o                         
  13   6   2         63.26         80.88        25.69 o                         
  -8   7   2        135.85        128.55        36.89 o                         
  -7   7   2        779.18        764.67        36.10 o                         
  -6   7   2        286.42        278.81        30.63 o                         
  -5   7   2       1105.88       1188.85        46.99 o                         
  -4   7   2        408.56        344.90        15.55 o                         
  -3   7   2        136.90        123.01        11.70 o                         
  -2   7   2        206.26        206.61         9.94 o                         
  -1   7   2        946.42        974.86        27.29 o                         
   0   7   2        133.25        115.20         8.24 o                         
   1   7   2        361.95        338.74        19.33 o                         
   1   7   2        317.21        265.15        21.14 o                         
   1   7   2        200.30        176.61        10.77 o                         
   2   7   2        899.40        815.59        27.18 o                         
   3   7   2       1286.60       1266.17        82.54 o                         
   3   7   2       2039.36       1907.79       110.38 o                         
   3   7   2       2037.62       2040.22       129.38 o                         
   4   7   2       3515.51       3394.71        94.66 o                         
   5   7   2       1112.91       1198.78        42.61 o                         
   5   7   2        852.25        877.76        41.49 o                         
   5   7   2        538.13        576.80        45.15 o                         
   6   7   2        241.57        265.43        13.36 o                         
   7   7   2          1.12         -5.78         7.87 o                         
   7   7   2          0.71          1.16         8.05 o                         
   8   7   2        729.47        672.56        24.77 o                         
   9   7   2         53.05         34.16        25.56 o                         
   9   7   2         20.53         29.54        21.15 o                         
   9   7   2         32.52         42.06        21.53 o                         
  10   7   2          3.25         32.23        14.27 o                         
  11   7   2       1114.92       1122.14        50.25 o                         
  12   7   2        678.05        692.42        37.22 o                         
  13   7   2        284.81        281.86        31.84 o                         
  -7   8   2        111.96         93.10        21.59 o                         
  -6   8   2        484.56        558.72        43.84 o                         
  -5   8   2       1191.96       1113.40        44.04 o                         
  -4   8   2        198.93        245.51        25.82 o                         
  -3   8   2        509.68        491.51        31.67 o                         
  -2   8   2        276.50        316.50        22.00 o                         
  -1   8   2        106.30        117.11        11.48 o                         
   0   8   2        663.04        643.78        23.50 o                         
   1   8   2        683.39        721.79        25.08 o                         
   2   8   2       1645.80       1502.42        45.80 o                         
   3   8   2        247.03        234.09        16.16 o                         
   4   8   2        770.50        802.34        33.32 o                         
   5   8   2        350.48        356.78        17.38 o                         
   6   8   2        468.14        494.81        23.16 o                         
   7   8   2       1166.69       1219.76        45.02 o                         
   8   8   2        235.32        236.72        16.22 o                         
   9   8   2        341.57        291.13        21.67 o                         
  10   8   2         31.31         46.35        14.71 o                         
  11   8   2        103.56        160.16        35.66 o                         
  12   8   2         26.16         34.87        15.94 o                         
  13   8   2        161.00        219.69        58.89 o                         
  -6   9   2        835.41        898.81        56.77 o                         
  -5   9   2         66.50         43.86        21.11 o                         
  -3   9   2        289.27        294.24        21.44 o                         
  -1   9   2         21.75         30.56         6.74 o                         
   0   9   2         76.74         80.82        20.21 o                         
   0   9   2        121.53         97.03        14.04 o                         
   1   9   2        880.46        779.33        23.82 o                         
   2   9   2        525.61        541.34        34.20 o                         
   2   9   2         75.02         73.40        18.50 o                         
   2   9   2        118.81        153.56        17.88 o                         
   3   9   2       1156.93       1103.00        36.19 o                         
   4   9   2        184.68        205.58        21.35 o                         
   5   9   2        208.51        198.84        12.67 o                         
   6   9   2       1128.09       1323.93        84.29 o                         
   7   9   2        470.08        414.90        22.76 o                         
   8   9   2       1066.44       1083.36        42.24 o                         
   9   9   2        398.47        363.84        24.90 o                         
  10   9   2        579.34        547.49        30.56 o                         
  11   9   2          5.60         24.99        30.95 o                         
  12   9   2        146.42        156.06        30.83 o                         
  -5  10   2        505.29        490.11        34.58 o                         
  -4  10   2        134.80        122.55        29.48 o                         
  -3  10   2        577.29        593.32        33.30 o                         
  -2  10   2        388.02        393.30        30.61 o                         
  -1  10   2         38.66         73.30        19.72 o                         
   0  10   2       2138.43       2143.64        92.05 o                         
   1  10   2        376.70        321.34        16.71 o                         
   2  10   2        888.72        924.71        39.49 o                         
   3  10   2        118.50        111.31        16.33 o                         
   4  10   2         34.14          8.16        22.13 o                         
   5  10   2         65.99         76.30        16.06 o                         
   6  10   2          1.32         16.01        23.39 o                         
   6  10   2          0.83          1.50        19.07 o                         
   6  10   2         41.31         85.53        32.76 o                         
   7  10   2       1160.88       1172.33        43.54 o                         
   8  10   2       1477.05       1437.24        90.66 o                         
   9  10   2         36.72         36.86        17.80 o                         
  10  10   2        156.57        200.22        35.87 o                         
  11  10   2        384.59        296.69        33.60 o                         
  12  10   2        653.09        629.05        51.42 o                         
  -4  11   2         20.34         22.70        24.41 o                         
  -3  11   2        273.80        271.11        34.70 o                         
  -2  11   2       1221.17       1252.71        51.96 o                         
  -1  11   2        209.01        219.56        28.68 o                         
   0  11   2       1209.79       1239.62        49.90 o                         
   1  11   2       1218.84       1206.58        59.07 o                         
   2  11   2        488.49        502.47        28.95 o                         
   3  11   2        381.70        416.64        27.48 o                         
   4  11   2         89.45        112.14        19.11 o                         
   5  11   2        102.02         97.62        21.51 o                         
   6  11   2       1476.21       1618.63        52.70 o                         
   7  11   2        228.82        235.16        22.32 o                         
   8  11   2        399.05        360.48        35.83 o                         
   9  11   2        251.87        252.23        21.98 o                         
  10  11   2        354.81        349.87        56.06 o                         
  11  11   2        128.94         84.93        23.16 o                         
  -3  12   2          0.45        -12.83        29.16 o                         
  -2  12   2         39.66         52.87        21.31 o                         
   0  12   2        320.09        366.26        24.92 o                         
   2  12   2        425.76        392.01        25.49 o                         
   3  12   2         96.90        171.19        32.58 o                         
   4  12   2        133.05         94.90        15.90 o                         
   5  12   2         71.56        127.50        27.88 o                         
   6  12   2        183.89        180.40        16.88 o                         
   7  12   2         71.80         34.80        22.36 o                         
   8  12   2       1343.60       1417.37        57.78 o                         
   9  12   2         46.98        117.37        40.98 o                         
  10  12   2          0.52         -0.75        31.82 o                         
  11  12   2        198.27        245.66        43.97 o                         
  -1  13   2        396.85        490.05        51.46 o                         
   0  13   2        287.38        260.00        28.88 o                         
   1  13   2        101.72        128.60        54.22 o                         
   2  13   2        549.95        561.93        32.09 o                         
   3  13   2        456.77        529.60        44.54 o                         
   4  13   2        214.11        240.84        23.34 o                         
   5  13   2        404.61        346.53        39.69 o                         
   6  13   2        950.85        918.10        31.89 o                         
   8  13   2        262.88        235.27        25.06 o                         
  10  13   2        135.58        162.76        31.74 o                         
   2  14   2        256.36        234.60        32.30 o                         
   3  14   2        136.45        173.25        38.53 o                         
   4  14   2         32.57         62.07        33.96 o                         
   5  14   2        374.29        448.39        65.84 o                         
   6  14   2         63.42         59.73        24.52 o                         
   7  14   2         25.88          8.00        45.11 o                         
   8  14   2        349.09        308.53        32.40 o                         
  -7 -14   3        169.57        173.93        58.53 o                         
  -6 -14   3        727.83        777.69        46.09 o                         
  -5 -14   3         30.03        -45.27        50.11 o                         
  -4 -14   3        146.19        140.53        41.45 o                         
  -2 -14   3        328.37        386.82        39.50 o                         
  -9 -13   3        821.96        837.33        80.05 o                         
  -8 -13   3        123.62        105.67        25.41 o                         
  -6 -13   3        191.12        190.13        19.76 o                         
  -5 -13   3        210.81        297.91        37.16 o                         
  -4 -13   3        158.42        177.54        23.80 o                         
  -3 -13   3        396.35        378.85        56.27 o                         
  -2 -13   3        616.36        642.74        34.40 o                         
  -1 -13   3        430.47        365.00        59.80 o                         
   0 -13   3        259.43        279.42        37.74 o                         
   1 -13   3        271.44        267.89        43.76 o                         
 -10 -12   3        270.07        264.16        35.14 o                         
  -9 -12   3        110.17        156.85        31.21 o                         
  -8 -12   3        331.98        416.34        38.50 o                         
  -7 -12   3        173.76        164.48        32.90 o                         
  -6 -12   3        395.91        495.57        51.23 o                         
  -5 -12   3         90.45        130.70        31.07 o                         
  -4 -12   3         92.69        103.84        17.53 o                         
  -3 -12   3        753.97        750.37        64.56 o                         
  -2 -12   3        348.86        340.50        19.90 o                         
  -1 -12   3        841.17        718.50        68.30 o                         
   0 -12   3        194.31        176.93        25.55 o                         
   2 -12   3         55.54         62.04        17.35 o                         
 -11 -11   3        193.45        174.53        27.38 o                         
  -9 -11   3        156.12        158.44        23.53 o                         
  -8 -11   3        674.39        647.51        45.39 o                         
  -7 -11   3         65.94         66.38        16.95 o                         
  -6 -11   3         38.08         60.75        25.47 o                         
  -5 -11   3       1090.84       1080.08        41.32 o                         
  -4 -11   3        672.30        700.47        33.33 o                         
  -3 -11   3        304.80        292.15        19.88 o                         
  -2 -11   3        510.52        540.32        24.56 o                         
  -1 -11   3       1391.05       1388.48        45.27 o                         
   0 -11   3         81.55         96.74        18.04 o                         
   1 -11   3       1043.25       1050.87        56.37 o                         
   2 -11   3       1029.53       1052.75        44.40 o                         
   3 -11   3        939.19        873.36        79.48 o                         
   4 -11   3         16.39         18.68        24.13 o                         
 -12 -10   3         32.07         70.49        57.54 o                         
 -11 -10   3        565.38        556.37        35.09 o                         
 -10 -10   3        213.28        299.40        53.70 o                         
  -9 -10   3        343.80        312.58        19.76 o                         
  -8 -10   3        297.82        269.16        26.02 o                         
  -8 -10   3        490.63        662.91        59.99 o                         
  -7 -10   3        216.78        251.50        15.65 o                         
  -6 -10   3          7.16         19.28        20.05 o                         
  -6 -10   3          4.52         45.72        27.01 o                         
  -5 -10   3        280.38        294.46        14.35 o                         
  -4 -10   3        251.46        212.19        40.37 o                         
  -4 -10   3        142.43        160.73        25.21 o                         
  -3 -10   3       1687.15       1668.78        50.96 o                         
  -2 -10   3        610.34        598.03        28.99 o                         
  -1 -10   3        596.42        602.32        23.83 o                         
   0 -10   3         35.69         30.50        24.52 o                         
   1 -10   3        601.69        618.68        25.55 o                         
   2 -10   3        299.48        321.43        33.15 o                         
   3 -10   3        454.18        434.01        23.42 o                         
   4 -10   3        500.11        561.78        34.59 o                         
   5 -10   3        661.89        684.65        37.58 o                         
 -12  -9   3        102.28        119.92        29.02 o                         
 -11  -9   3         57.50         26.49        28.68 o                         
 -10  -9   3        180.09        189.52        21.68 o                         
  -9  -9   3        554.79        602.43        28.01 o                         
  -8  -9   3       1113.51        974.49        35.79 o                         
  -7  -9   3        158.98        198.90        17.24 o                         
  -6  -9   3        568.88        595.68        37.66 o                         
  -5  -9   3       1240.93       1280.44        47.19 o                         
  -4  -9   3        992.56        904.70        37.61 o                         
  -3  -9   3        215.91        201.54        14.50 o                         
  -2  -9   3        577.42        715.01        38.30 o                         
  -2  -9   3        575.43        540.36        41.83 o                         
  -1  -9   3       1272.01       1242.16        34.47 o                         
   0  -9   3          8.44         33.20        11.62 o                         
   0  -9   3         13.37         27.64        16.50 o                         
   1  -9   3        146.14        133.33        11.50 o                         
   2  -9   3         85.23         89.97        21.90 o                         
   3  -9   3        914.87        943.43        32.23 o                         
   4  -9   3        220.19        162.68        29.29 o                         
   5  -9   3        409.36        380.29        25.79 o                         
   6  -9   3        238.92        255.57        40.21 o                         
   7  -9   3         44.05         54.38        25.17 o                         
 -12  -8   3        340.54        281.33        27.17 o                         
 -11  -8   3       2944.53       2934.45       101.28 o                         
 -10  -8   3         20.57         20.38        14.94 o                         
  -9  -8   3        317.01        351.08        22.75 o                         
  -8  -8   3          6.58         -4.28        12.61 o                         
  -7  -8   3        894.36        983.09        34.60 o                         
  -6  -8   3        206.45        174.17        16.48 o                         
  -5  -8   3         44.72         43.34        20.08 o                         
  -4  -8   3        442.40        436.42        16.68 o                         
  -3  -8   3       3596.16       3575.69       102.21 o                         
  -2  -8   3          6.33          8.84        11.20 o                         
  -1  -8   3        513.43        509.83        15.86 o                         
   0  -8   3        845.46        914.65        27.10 o                         
   1  -8   3       2740.66       2658.24        76.37 o                         
   2  -8   3       1897.09       1803.70        54.37 o                         
   3  -8   3        139.41        128.75        14.01 o                         
   4  -8   3        526.33        585.60        26.55 o                         
   5  -8   3       1726.94       1739.70        53.66 o                         
   6  -8   3        439.19        580.20        63.28 o                         
   7  -8   3         31.31         58.31        20.40 o                         
 -13  -7   3        247.90        258.20        30.44 o                         
 -13  -7   3        392.60        417.03        47.08 o                         
 -12  -7   3        356.09        382.92        26.03 o                         
 -11  -7   3        320.98        344.89        31.45 o                         
 -10  -7   3         68.93         82.04        15.18 o                         
  -9  -7   3       1665.47       1517.28       105.77 o                         
  -9  -7   3       1879.53       2009.38        85.24 o                         
  -9  -7   3       1051.62        826.60        70.40 o                         
  -8  -7   3         65.97         58.97        10.61 o                         
  -7  -7   3         57.71         86.66         9.91 o                         
  -7  -7   3         36.44         61.83        10.49 o                         
  -7  -7   3       1262.33       1327.60        86.80 o                         
  -6  -7   3        683.81        659.28        26.51 o                         
  -5  -7   3       2363.76       2279.91        97.15 o                         
  -5  -7   3       1492.54       1360.47        48.40 o                         
  -4  -7   3       1503.62       1424.44        50.13 o                         
  -3  -7   3         72.09         94.42        11.04 o                         
  -3  -7   3       1194.61       1039.18        63.30 o                         
  -3  -7   3         45.52         70.25        10.24 o                         
  -2  -7   3        270.48        249.22         9.89 o                         
  -1  -7   3         44.73         37.48         8.52 o                         
  -1  -7   3         70.85         57.73         8.29 o                         
  -1  -7   3        271.14        239.01        19.19 o                         
   0  -7   3        107.44        104.99         7.00 o                         
   1  -7   3        298.29        306.33        16.27 o                         
   2  -7   3          3.47          2.35        11.18 o                         
   3  -7   3       3798.23       3883.41       109.45 o                         
   4  -7   3         67.42         42.81        14.80 o                         
   5  -7   3         24.66         27.18        16.28 o                         
   6  -7   3        170.75        175.10        20.02 o                         
   7  -7   3        157.96        168.55        19.38 o                         
   8  -7   3        710.15        737.40        36.67 o                         
 -13  -6   3        174.70        190.84        22.46 o                         
 -12  -6   3        279.42        238.60        23.81 o                         
 -11  -6   3       1880.06       1894.26        60.43 o                         
 -10  -6   3          7.40          6.33        15.63 o                         
  -9  -6   3          4.80         12.47        15.52 o                         
  -8  -6   3        228.69        221.06        15.23 o                         
  -7  -6   3        812.61        821.69        28.90 o                         
  -7  -6   3        508.91        472.60        45.63 o                         
  -6  -6   3        337.86        308.17        15.05 o                         
  -5  -6   3         81.72        152.49        26.44 o                         
  -5  -6   3         47.58         31.91         8.56 o                         
  -5  -6   3         75.35         61.23         8.61 o                         
  -4  -6   3       1207.91       1222.77        32.67 o                         
  -3  -6   3       4704.56       4812.03       186.85 o                         
  -3  -6   3       2951.52       2869.70        81.60 o                         
  -3  -6   3       4674.38       4565.20       186.44 o                         
  -2  -6   3          8.61         12.49         5.36 o                         
  -1  -6   3          8.80         24.42         4.22 o                         
  -1  -6   3         13.94         18.81         3.78 o                         
  -1  -6   3        312.27        304.33        28.26 o                         
   0  -6   3        708.87        781.13        19.83 o                         
   1  -6   3       1122.38       1166.53        34.98 o                         
   1  -6   3       1777.53       1764.81        58.59 o                         
   2  -6   3       5613.46       5631.26       155.30 o                         
   3  -6   3        220.22        270.36        12.69 o                         
   3  -6   3        898.70        849.04        58.62 o                         
   3  -6   3        348.77        423.64        24.72 o                         
   4  -6   3        794.75        794.91        26.76 o                         
   5  -6   3       2359.03       2376.32       138.49 o                         
   5  -6   3       3262.86       3461.18       113.73 o                         
   6  -6   3        362.23        379.43        18.74 o                         
   7  -6   3        286.79        272.11        21.84 o                         
   8  -6   3         79.25         81.36        21.60 o                         
   9  -6   3       1119.24       1311.28        67.35 o                         
 -13  -5   3         68.72         66.86        16.41 o                         
 -12  -5   3        679.00        484.93        47.58 o                         
 -12  -5   3        401.16        480.54        50.76 o                         
 -11  -5   3          3.79         13.05        11.71 o                         
 -10  -5   3         43.14         37.73        24.63 o                         
 -10  -5   3         69.80         83.01        20.57 o                         
  -9  -5   3        902.08        903.54        31.50 o                         
  -8  -5   3       1912.72       2050.75        69.62 o                         
  -8  -5   3       1066.04       1075.74        76.17 o                         
  -7  -5   3       1648.27       1712.99        51.70 o                         
  -6  -5   3        513.02        550.13        20.73 o                         
  -5  -5   3       3152.91       3472.28        98.40 o                         
  -4  -5   3       1771.06       2138.62        89.93 o                         
  -4  -5   3       5375.34       5521.04       151.35 o                         
  -4  -5   3       2804.86       2991.43       184.29 o                         
  -3  -5   3        365.44        383.99        20.11 o                         
  -3  -5   3        578.76        582.93        40.79 o                         
  -3  -5   3        645.16        682.73        21.54 o                         
  -2  -5   3        837.27        872.90        30.76 o                         
  -2  -5   3          0.06         36.25         6.31 o                         
  -1  -5   3        856.10        859.45        29.98 o                         
  -1  -5   3        849.05        738.22        27.32 o                         
  -1  -5   3        536.11        520.31        22.78 o                         
   0  -5   3        389.53        484.96        14.77 o                         
   1  -5   3       2476.07       2607.03        84.29 o                         
   1  -5   3       1759.61       1812.20       104.34 o                         
   1  -5   3       1111.06       1227.39        72.04 o                         
   2  -5   3       2952.55       3109.37        86.94 o                         
   3  -5   3       2398.08       2527.26        82.95 o                         
   3  -5   3       1447.40       1431.45        61.13 o                         
   3  -5   3       2292.27       2138.21       122.50 o                         
   4  -5   3       1515.30       1576.84        46.63 o                         
   5  -5   3        120.09         82.83        16.95 o                         
   5  -5   3         75.83        115.25        11.60 o                         
   5  -5   3        129.67        115.35        17.58 o                         
   6  -5   3        116.57        123.52        12.00 o                         
   7  -5   3        318.49        370.64        25.33 o                         
   7  -5   3        173.69        159.28        24.67 o                         
   8  -5   3        589.11        566.69        28.73 o                         
   9  -5   3        498.76        494.30        58.21 o                         
  10  -5   3         79.10         92.81        22.77 o                         
 -13  -4   3        395.96        431.78        26.32 o                         
 -12  -4   3        198.59        240.29        27.67 o                         
 -11  -4   3       1025.08       1069.33        37.97 o                         
 -10  -4   3        489.36        513.56        31.11 o                         
 -10  -4   3          5.57         16.16        15.11 o                         
 -10  -4   3          8.83         37.15        20.24 o                         
  -9  -4   3        155.54        166.26        13.06 o                         
  -8  -4   3       1949.51       2029.46        70.55 o                         
  -8  -4   3       1230.97       1259.09        53.48 o                         
  -7  -4   3         47.94         54.23         7.32 o                         
  -6  -4   3        696.83        615.59        30.59 o                         
  -6  -4   3        440.00        378.55        19.59 o                         
  -6  -4   3        710.42        804.53        53.53 o                         
  -5  -4   3        198.88        205.11         8.82 o                         
  -4  -4   3       2031.02       2220.17        63.62 o                         
  -4  -4   3       1282.44       1284.43        37.78 o                         
  -4  -4   3       2260.82       2381.95       132.20 o                         
  -3  -4   3       2122.94       1999.76        51.81 o                         
  -2  -4   3          2.86          8.23         2.62 o                         
  -2  -4   3          4.53          3.83         3.30 o                         
  -2  -4   3         18.01         34.53         8.56 o                         
  -1  -4   3       2399.25       2533.47        47.69 o                         
   0  -4   3       3599.85       3377.12        92.86 o                         
   0  -4   3       2062.89       1809.14        52.56 o                         
   0  -4   3       1302.56       1314.28        43.52 o                         
   1  -4   3       8227.82       8727.63       212.43 o                         
   2  -4   3       2207.86       2128.58        84.88 o                         
   2  -4   3       3813.14       3722.53       145.58 o                         
   3  -4   3        163.70        207.73        12.02 o                         
   4  -4   3        654.79        658.64        22.67 o                         
   5  -4   3       1532.07       1585.65        47.10 o                         
   5  -4   3       1513.70       1446.43        89.56 o                         
   6  -4   3          6.44         12.12        11.08 o                         
   7  -4   3        959.19        952.15        33.28 o                         
   8  -4   3        289.74        355.96        24.04 o                         
   9  -4   3        606.86        584.91        33.39 o                         
  10  -4   3        937.93        874.18        40.04 o                         
 -12  -3   3        599.71        592.90        28.95 o                         
 -11  -3   3         52.74         32.85        18.18 o                         
 -10  -3   3        270.24        261.92        20.81 o                         
  -9  -3   3        268.25        275.22        17.81 o                         
  -8  -3   3       2430.87       2489.35        86.12 o                         
  -7  -3   3       2787.15       3042.62        87.92 o                         
  -6  -3   3          1.59          1.82         3.72 o                         
  -6  -3   3          2.51         -0.63         7.52 o                         
  -6  -3   3        123.42        135.25        22.23 o                         
  -5  -3   3       1724.95       1804.70        46.70 o                         
  -4  -3   3       7419.78       7750.21       242.89 o                         
  -4  -3   3      11750.85      12567.28       406.45 o                         
  -4  -3   3      12017.58      12710.38       690.31 o                         
  -3  -3   3        507.08        511.43        11.70 o                         
  -2  -3   3        734.71        800.20        16.68 o                         
  -2  -3   3        463.91        459.15        13.04 o                         
  -1  -3   3       6096.45       6152.46       107.84 o                         
   0  -3   3        352.04        321.61         9.39 o                         
   0  -3   3        557.54        507.99         9.87 o                         
   1  -3   3        976.06        888.89        19.65 o                         
   2  -3   3        690.45        658.82        15.51 o                         
   2  -3   3       1093.47       1095.10        26.03 o                         
   3  -3   3       1128.80       1126.24        29.55 o                         
   4  -3   3       1535.71       1528.42        63.36 o                         
   4  -3   3        682.21        644.38        20.66 o                         
   4  -3   3        430.76        448.78        18.19 o                         
   5  -3   3         65.72         54.85         6.43 o                         
   6  -3   3       1040.42        999.85        37.79 o                         
   6  -3   3       1036.77        940.80        42.85 o                         
   6  -3   3        654.64        668.99        46.75 o                         
   7  -3   3         23.39          5.02        11.46 o                         
   8  -3   3        387.99        436.53        22.17 o                         
   9  -3   3       1578.88       1443.90        53.96 o                         
  10  -3   3        264.32        285.48        27.86 o                         
  11  -3   3         42.95         22.57        26.44 o                         
 -12  -2   3        968.91       1025.88        38.47 o                         
 -11  -2   3        644.18        697.09        35.79 o                         
 -10  -2   3        391.12        409.04        20.41 o                         
  -9  -2   3        401.71        397.35        21.91 o                         
  -8  -2   3       5113.48       5456.59       155.19 o                         
  -7  -2   3         22.87         36.50        12.99 o                         
  -7  -2   3          0.53         -0.05         8.07 o                         
  -6  -2   3       1224.27       1357.79        41.43 o                         
  -5  -2   3       2971.89       3378.04        96.09 o                         
  -5  -2   3        971.66       1214.63        67.86 o                         
  -4  -2   3        285.91        308.11        15.98 o                         
  -4  -2   3       2022.89       2050.57        52.47 o                         
  -3  -2   3       3717.33       3644.89       123.18 o                         
  -3  -2   3       4780.91       4697.53       128.08 o                         
  -3  -2   3       2347.21       2581.22       105.93 o                         
  -2  -2   3        471.45        435.14        12.33 o                         
  -2  -2   3        161.95        165.86         6.17 o                         
  -2  -2   3        102.26         90.99         6.67 o                         
  -1  -2   3       2578.88       2409.46       103.15 o                         
  -1  -2   3       2777.06       2802.41        77.00 o                         
  -1  -2   3       1628.37       1486.37        42.12 o                         
   0  -2   3      44821.45      44250.77      1379.81 o                         
   0  -2   3      11369.10      11709.59       246.16 o                         
   0  -2   3       7178.73       7628.45       211.80 o                         
   1  -2   3       4253.69       4419.67        86.33 o                         
   2  -2   3       2011.82       2022.40        42.84 o                         
   2  -2   3       1270.31       1212.79        26.18 o                         
   2  -2   3       4203.22       4130.24       160.01 o                         
   3  -2   3       1715.56       1919.91        38.87 o                         
   4  -2   3        361.88        366.17        13.41 o                         
   4  -2   3        573.12        561.80        18.26 o                         
   4  -2   3       1503.52       1384.38        57.33 o                         
   5  -2   3         49.98         57.78         6.97 o                         
   6  -2   3         97.33        136.83         9.15 o                         
   6  -2   3         61.45         99.59         9.36 o                         
   7  -2   3         25.64          8.40         8.20 o                         
   8  -2   3       2109.38       2113.02        73.56 o                         
   8  -2   3       1331.91       1476.08        65.97 o                         
   9  -2   3         33.32         24.82        10.98 o                         
  11  -2   3          6.97          9.71        19.29 o                         
 -12  -1   3        646.60        681.15        30.58 o                         
 -11  -1   3         32.73         36.05        25.45 o                         
 -11  -1   3        104.60        121.14        43.89 o                         
 -10  -1   3        223.87        238.58        16.82 o                         
  -9  -1   3        807.11        798.76        45.84 o                         
  -9  -1   3        328.68        309.37        15.76 o                         
  -9  -1   3        520.53        569.30        44.15 o                         
  -8  -1   3        515.54        513.53        20.60 o                         
  -7  -1   3         37.78         62.79         8.20 o                         
  -7  -1   3        165.02        249.56        31.41 o                         
  -7  -1   3         59.83         80.26        12.60 o                         
  -6  -1   3       1980.65       1944.43        57.16 o                         
  -5  -1   3        233.93        260.29        13.39 o                         
  -5  -1   3        147.71        154.87         7.63 o                         
  -4  -1   3       4956.83       5585.36       126.42 o                         
  -3  -1   3       1069.22       1113.49        24.61 o                         
  -3  -1   3        675.13        718.05        16.10 o                         
  -2  -1   3        249.29        274.55         7.34 o                         
  -1  -1   3        326.64        340.01        10.05 o                         
  -1  -1   3        206.25        184.76         5.96 o                         
  -1  -1   3        839.99        824.60        33.57 o                         
   0  -1   3       2106.57       2132.58        49.35 o                         
   0  -1   3       2103.48       1968.82       107.06 o                         
   0  -1   3       1328.19       1207.64        66.67 o                         
   1  -1   3       2690.77       2351.09        49.26 o                         
   1  -1   3       4261.42       4088.22       116.56 o                         
   1  -1   3       5171.07       5252.05       164.82 o                         
   2  -1   3       1213.42       1231.15        35.96 o                         
   2  -1   3        766.18        704.67        40.96 o                         
   2  -1   3       3237.23       3179.31        78.12 o                         
   3  -1   3       4111.31       4470.36       122.41 o                         
   3  -1   3       3537.79       3570.80        90.78 o                         
   3  -1   3       2233.84       2348.93        58.97 o                         
   4  -1   3       2633.59       2739.53       118.00 o                         
   4  -1   3       2639.35       2828.32        78.55 o                         
   5  -1   3        348.83        463.73        15.77 o                         
   6  -1   3        965.14        858.74        32.70 o                         
   6  -1   3        791.04        700.68        49.02 o                         
   6  -1   3        499.48        523.95        38.82 o                         
   7  -1   3        291.39        286.98        15.62 o                         
   8  -1   3        713.33        713.12        53.09 o                         
   8  -1   3        899.19        876.77        36.05 o                         
   8  -1   3        450.42        502.62        40.78 o                         
   9  -1   3         57.79         74.70        13.98 o                         
  10  -1   3        726.75        675.95        29.82 o                         
  11  -1   3          6.72         10.74        18.66 o                         
  12  -1   3          0.44        -13.89        34.82 o                         
 -12   0   3       1144.12       1209.23        45.59 o                         
 -11   0   3        314.57        300.40        22.87 o                         
 -10   0   3        849.67        816.99        32.24 o                         
  -9   0   3         35.35         27.74        16.80 o                         
  -8   0   3       5937.13       6052.10       171.64 o                         
  -7   0   3        681.82        697.61        26.21 o                         
  -7   0   3         70.59         79.01        10.69 o                         
  -6   0   3        834.74        823.16        27.25 o                         
  -5   0   3       1085.74       1099.90        48.62 o                         
  -5   0   3       1266.19       1368.94        57.31 o                         
  -5   0   3        685.56        675.82        21.94 o                         
  -4   0   3        924.68        956.03        29.02 o                         
  -3   0   3          0.87         13.11         2.52 o                         
  -3   0   3          1.37         17.99         3.03 o                         
  -3   0   3       2205.35       2234.79       126.12 o                         
  -2   0   3       7259.29       7831.32       165.04 o                         
  -1   0   3        747.61        729.47        14.10 o                         
  -1   0   3        472.06        424.12         9.17 o                         
   0   0   3      14080.03      14200.51       262.15 o                         
   1   0   3          5.17          8.87         1.56 o                         
   1   0   3          8.19         11.60         1.67 o                         
   2   0   3       7711.42       7844.08       143.36 o                         
   3   0   3         52.12         47.19         3.09 o                         
   3   0   3         82.54         85.68         3.71 o                         
   4   0   3       2322.95       2418.91        56.58 o                         
   5   0   3       1225.59       1058.31        28.80 o                         
   5   0   3       1634.26       1573.43        92.19 o                         
   5   0   3        773.87        744.54        23.63 o                         
   6   0   3       1116.93       1250.63        38.20 o                         
   7   0   3        150.73        141.59        19.10 o                         
   7   0   3        138.09        149.88        13.90 o                         
   7   0   3         87.19         83.72        16.69 o                         
   8   0   3       2205.13       2194.68        65.43 o                         
   9   0   3        382.02        387.21        21.05 o                         
  10   0   3         75.78         65.68        16.86 o                         
  11   0   3        438.84        464.62        26.64 o                         
  12   0   3        307.76        318.00        29.92 o                         
 -11   1   3         52.47         33.37        16.89 o                         
 -10   1   3        653.72        694.06        31.63 o                         
 -10   1   3        150.30        209.05        26.19 o                         
  -9   1   3       1166.89       1130.92        38.30 o                         
  -8   1   3         31.96         13.57        15.14 o                         
  -7   1   3        982.34        976.29        32.71 o                         
  -6   1   3       2038.00       2006.23       125.67 o                         
  -6   1   3       5779.16       6079.93       171.19 o                         
  -5   1   3       1787.06       1908.62        55.89 o                         
  -4   1   3         15.08         20.01         6.42 o                         
  -4   1   3        356.27        342.07        12.33 o                         
  -3   1   3        489.72        508.26        13.21 o                         
  -3   1   3        171.61        176.51         7.32 o                         
  -3   1   3        271.78        267.88        19.32 o                         
  -2   1   3       3622.51       3647.48        76.40 o                         
  -2   1   3        428.45        462.39        28.45 o                         
  -2   1   3        678.55        786.15        44.58 o                         
  -1   1   3       1132.23       1162.78        24.64 o                         
  -1   1   3        714.92        734.86        21.41 o                         
  -1   1   3       1511.37       1676.17        73.36 o                         
   0   1   3       1333.08       1320.56        30.33 o                         
   1   1   3        513.35        423.52        11.85 o                         
   1   1   3       1019.25        948.26        31.55 o                         
   1   1   3        813.00        702.30        18.39 o                         
   2   1   3       2120.45       2282.24        47.46 o                         
   2   1   3        958.71       1156.50        72.46 o                         
   3   1   3         81.51         67.44         3.67 o                         
   3   1   3        129.09        111.13         3.93 o                         
   4   1   3         19.23         30.28         4.98 o                         
   5   1   3         64.40         86.82         5.39 o                         
   5   1   3         40.66         47.97         5.61 o                         
   6   1   3       3200.14       3278.74        93.44 o                         
   7   1   3       1056.86       1066.59        33.18 o                         
   7   1   3        667.33        727.88        24.35 o                         
   8   1   3        238.31        276.74        14.24 o                         
   9   1   3        169.20        171.42        33.84 o                         
   9   1   3         92.12         98.47        11.70 o                         
   9   1   3         58.17         74.27        20.82 o                         
  10   1   3         41.61         42.04        13.14 o                         
  11   1   3          5.29         24.33        20.99 o                         
  12   1   3         28.78         10.70        17.95 o                         
 -11   2   3         38.42         33.60        27.09 o                         
 -10   2   3        226.46        260.64        38.77 o                         
 -10   2   3          7.85         29.12        19.40 o                         
  -9   2   3        179.79        212.18        16.44 o                         
  -8   2   3       1718.53       1728.81       105.01 o                         
  -8   2   3       1085.12        607.85        47.02 o                         
  -7   2   3       1273.71       1298.26        40.50 o                         
  -6   2   3        208.63        222.88        11.83 o                         
  -6   2   3        131.73        143.58         9.11 o                         
  -5   2   3        238.20        272.04        12.44 o                         
  -4   2   3        355.78        348.28        11.59 o                         
  -4   2   3        588.91        600.14        30.13 o                         
  -4   2   3        563.46        553.85        21.27 o                         
  -3   2   3        657.40        627.20        19.89 o                         
  -2   2   3        588.72        657.10        30.68 o                         
  -2   2   3        354.67        384.38        10.27 o                         
  -2   2   3        223.95        253.32         7.47 o                         
  -1   2   3       2374.79       2589.72        54.82 o                         
   0   2   3      52979.18      49145.88      1361.09 o                         
   0   2   3      33452.35      30681.60       644.68 o                         
   0   2   3      60157.91      57979.68      1816.10 o                         
   1   2   3       1942.23       1998.68        55.73 o                         
   1   2   3        313.86        354.41        10.99 o                         
   1   2   3        198.18        216.77        11.70 o                         
   2   2   3       7593.86       8534.79       232.08 o                         
   2   2   3        618.81        722.15        22.20 o                         
   2   2   3        980.02       1141.01        33.54 o                         
   3   2   3        868.41        965.93        27.76 o                         
   3   2   3         16.32         24.60         5.37 o                         
   3   2   3         10.30          6.99         4.51 o                         
   4   2   3       2995.67       2985.35        82.29 o                         
   4   2   3       1919.61       1881.38        82.81 o                         
   4   2   3       1212.09       1223.34        55.03 o                         
   5   2   3       2566.55       2533.26        70.62 o                         
   5   2   3        619.92        643.45        45.30 o                         
   5   2   3        981.78        887.37        59.80 o                         
   6   2   3       1185.41       1261.92        34.05 o                         
   7   2   3        355.46        345.62        31.89 o                         
   7   2   3        402.20        387.51        19.37 o                         
   7   2   3        224.44        288.64        29.32 o                         
   8   2   3       3238.84       3416.52        98.59 o                         
   9   2   3        405.51        395.71        23.04 o                         
   9   2   3         11.95          3.22        15.77 o                         
   9   2   3          7.54          4.80        16.86 o                         
  10   2   3        344.05        361.92        19.09 o                         
  11   2   3        738.27        746.32        32.10 o                         
  12   2   3       1896.59       1909.02        60.93 o                         
  13   2   3        964.30       1406.46       107.61 o                         
  13   2   3       2491.47       2448.10       110.18 o                         
  13   2   3       1527.17       1430.93       107.99 o                         
 -11   3   3         29.39         -0.48        49.37 o                         
 -10   3   3        288.44        321.93        38.54 o                         
  -9   3   3       1469.99       1446.76        47.67 o                         
  -8   3   3         89.00         76.11        18.37 o                         
  -7   3   3        336.53        343.19        18.19 o                         
  -6   3   3       1549.13       1686.30        60.91 o                         
  -6   3   3        898.00        564.56        28.06 o                         
  -5   3   3        976.92        991.23        31.51 o                         
  -4   3   3        165.00        195.07         8.56 o                         
  -4   3   3        261.31        288.98        14.13 o                         
  -4   3   3        506.46        665.03        33.70 o                         
  -3   3   3        102.68        125.53         6.19 o                         
  -2   3   3       1294.18       1148.17        33.47 o                         
  -2   3   3       2055.38       2023.56        79.94 o                         
  -2   3   3       2049.62       1726.10        58.42 o                         
  -1   3   3       3063.90       2736.02        54.83 o                         
   0   3   3         46.08         37.25         3.66 o                         
   0   3   3         29.10         23.45         2.14 o                         
   1   3   3       8295.94       8457.62       147.99 o                         
   2   3   3       3687.06       3531.72        81.51 o                         
   2   3   3       5839.27       6097.09       119.92 o                         
   3   3   3       8603.16       9504.15       197.45 o                         
   4   3   3         99.81        103.16         7.01 o                         
   4   3   3       5523.01       6839.17       371.65 o                         
   4   3   3         63.02         84.94         6.82 o                         
   5   3   3        333.03        327.80        11.30 o                         
   6   3   3        495.01        550.87        28.42 o                         
   6   3   3        783.96        850.32        31.64 o                         
   6   3   3       1478.26       1550.01        62.54 o                         
   7   3   3       2548.64       2696.22        78.27 o                         
   8   3   3       2373.07       2406.55        80.35 o                         
   9   3   3        360.23        411.59        19.88 o                         
  10   3   3         31.64         36.83        15.97 o                         
  11   3   3       1295.73       1334.37        45.57 o                         
  12   3   3        443.64        417.94        26.05 o                         
  13   3   3        726.31        734.95        42.84 o                         
 -10   4   3        350.50        329.04        35.19 o                         
  -9   4   3        199.89        173.26        33.37 o                         
  -8   4   3       1990.38       2031.35        73.76 o                         
  -7   4   3        608.44        576.65        25.15 o                         
  -6   4   3        584.35        651.14        25.28 o                         
  -5   4   3        193.38        194.85        14.34 o                         
  -4   4   3       1839.52       1925.66        46.18 o                         
  -3   4   3        976.47        866.70        21.03 o                         
  -2   4   3       2412.09       2402.70        56.68 o                         
  -2   4   3        842.12        970.53        59.01 o                         
  -1   4   3        544.65        542.41        14.75 o                         
   0   4   3       2068.09       1711.87        44.38 o                         
   0   4   3       3413.85       3238.83       107.37 o                         
   0   4   3       3275.28       2736.45        90.17 o                         
   1   4   3       1797.77       1953.81        39.21 o                         
   2   4   3         21.36         40.53         3.26 o                         
   2   4   3         13.49         25.39         4.33 o                         
   2   4   3         24.22         68.22        21.24 o                         
   3   4   3       2598.40       2779.95        70.09 o                         
   4   4   3        156.21        150.99         7.98 o                         
   4   4   3         98.63         95.17         8.54 o                         
   4   4   3       1495.59       1530.21        61.01 o                         
   5   4   3        385.83        362.60        13.82 o                         
   6   4   3         26.76         45.16         5.18 o                         
   6   4   3         29.45        304.87        30.92 o                         
   6   4   3         16.89         22.32         8.34 o                         
   7   4   3        118.22         91.57         8.89 o                         
   8   4   3       2735.05       2798.10       160.73 o                         
   8   4   3       1931.92       1913.02        83.68 o                         
   8   4   3       1219.86       1203.68        55.98 o                         
   9   4   3         95.12         78.46        11.69 o                         
  10   4   3       2006.62       2015.80       125.13 o                         
  10   4   3        801.09        938.91        46.83 o                         
  10   4   3       1268.69       1216.24        88.17 o                         
  11   4   3        406.02        407.58        21.87 o                         
  12   4   3       1864.89       1876.36        72.68 o                         
  13   4   3       3442.80       3265.52       115.96 o                         
  -8   5   3         31.01         26.90        15.59 o                         
  -7   5   3       1142.94       1273.94        62.30 o                         
  -7   5   3        334.94        329.61        36.70 o                         
  -6   5   3       1064.66       1065.59        41.10 o                         
  -5   5   3         71.82         58.93        17.92 o                         
  -5   5   3        113.74        137.41        21.57 o                         
  -5   5   3        221.36        260.81        19.13 o                         
  -4   5   3        760.32        754.11        20.82 o                         
  -3   5   3       1473.43       1431.91        39.15 o                         
  -3   5   3        919.32        906.55        58.42 o                         
  -3   5   3       1455.95       1439.51        81.11 o                         
  -2   5   3        803.91        774.85        18.73 o                         
  -1   5   3       5010.37       4947.22       126.49 o                         
  -1   5   3       2221.76       2161.77       123.33 o                         
   0   5   3       1217.57       1220.54        29.75 o                         
   1   5   3        547.27        490.35        15.97 o                         
   1   5   3         11.16         24.99         7.04 o                         
   1   5   3          7.05         13.29         4.65 o                         
   2   5   3       1325.94       1407.70        33.81 o                         
   2   5   3        837.20        816.82        37.61 o                         
   3   5   3       3040.60       3155.67        71.40 o                         
   3   5   3       1399.77       1645.40       103.17 o                         
   3   5   3       2216.84       2502.15       155.46 o                         
   4   5   3        925.54        843.00        21.37 o                         
   4   5   3        858.62        783.37        54.57 o                         
   5   5   3          2.66         11.07         8.15 o                         
   6   5   3        375.42        322.50        31.35 o                         
   6   5   3        636.79        597.88        24.64 o                         
   6   5   3        594.56        480.26        40.01 o                         
   7   5   3       1743.75       1772.07        53.31 o                         
   8   5   3        281.44        318.94        20.39 o                         
   8   5   3          9.87         25.97        16.30 o                         
   8   5   3         15.63         40.42        17.28 o                         
   9   5   3       2031.67       1962.13        59.53 o                         
  10   5   3         33.73         30.76        14.45 o                         
  10   5   3        150.90        168.91        33.20 o                         
  11   5   3        328.49        345.78        19.71 o                         
  12   5   3        605.96        736.49        72.92 o                         
  13   5   3        103.96         84.35        20.95 o                         
  -9   6   3        411.20        417.83        44.02 o                         
  -8   6   3       2092.08       2063.29        91.01 o                         
  -7   6   3        981.38       1071.21        46.09 o                         
  -6   6   3        188.51        186.69        18.58 o                         
  -5   6   3        492.18        519.75        22.54 o                         
  -4   6   3        922.89        865.24        34.12 o                         
  -3   6   3       1069.68       1003.12        65.09 o                         
  -3   6   3       1906.27       1868.14       118.66 o                         
  -3   6   3       1694.07       1592.12        67.32 o                         
  -2   6   3        680.46        633.83        22.37 o                         
  -1   6   3        654.12        678.73        22.13 o                         
  -1   6   3       1035.94       1101.20        39.27 o                         
   0   6   3        344.39        289.69         8.88 o                         
   1   6   3        472.47        433.02        15.42 o                         
   1   6   3        298.33        280.29         9.77 o                         
   2   6   3          9.72         -2.90         6.51 o                         
   3   6   3       5217.54       5401.35       151.04 o                         
   3   6   3       3294.48       3024.69       100.10 o                         
   3   6   3       5264.42       5096.51       198.62 o                         
   4   6   3         85.63         77.88         8.25 o                         
   5   6   3       1767.07       1792.23        61.27 o                         
   5   6   3       1115.77       1144.39        76.65 o                         
   5   6   3       2263.66       1997.03        80.97 o                         
   6   6   3        252.02        276.39        15.03 o                         
   7   6   3        488.73        510.30        23.61 o                         
   7   6   3        305.79        313.76        34.88 o                         
   7   6   3        484.28        452.69        40.57 o                         
   8   6   3        402.27        339.81        18.18 o                         
   9   6   3        177.05        204.80        17.73 o                         
  10   6   3        522.43        525.46        25.01 o                         
  11   6   3       1881.95       1785.72        57.36 o                         
  12   6   3         44.83         74.24        26.91 o                         
  13   6   3        166.17        221.97        28.35 o                         
  -8   7   3          2.63          6.42        34.27 o                         
  -7   7   3        196.93        212.04        24.26 o                         
  -6   7   3        767.27        812.26        38.39 o                         
  -5   7   3        205.76        187.59        27.78 o                         
  -4   7   3        178.83        159.53        18.31 o                         
  -3   7   3        159.62        149.97        11.51 o                         
  -2   7   3       2246.19       2158.90        56.75 o                         
  -1   7   3       2293.71       2129.74        83.67 o                         
   0   7   3         85.31         95.35         7.77 o                         
   1   7   3         13.42         14.62         7.38 o                         
   1   7   3          8.47         15.38         5.40 o                         
   1   7   3        196.48        146.76        15.82 o                         
   2   7   3        175.79        155.57         9.90 o                         
   3   7   3       1122.52       1107.43        49.50 o                         
   3   7   3       1823.28       1800.40        74.71 o                         
   3   7   3       1777.76       1865.14        79.50 o                         
   4   7   3       2693.43       2521.36        64.84 o                         
   5   7   3        501.89        589.28        25.27 o                         
   5   7   3        292.33        372.66        35.94 o                         
   5   7   3        462.97        543.38        38.30 o                         
   6   7   3        638.82        671.52        23.14 o                         
   7   7   3        245.78        276.28        16.71 o                         
   7   7   3        389.24        419.86        42.37 o                         
   7   7   3        520.66        583.48        52.30 o                         
   8   7   3        196.28        204.91        13.38 o                         
   9   7   3        921.09        811.94        66.10 o                         
   9   7   3        581.60        596.26        53.76 o                         
   9   7   3        931.75        940.09        38.90 o                         
  10   7   3         62.03         55.41        14.89 o                         
  11   7   3       1285.45       1212.40        53.07 o                         
  12   7   3        527.07        540.17        32.78 o                         
  13   7   3          3.39        -24.04        31.66 o                         
  -7   8   3        430.01        345.67        27.04 o                         
  -6   8   3         43.06        135.32        49.04 o                         
  -5   8   3        732.06        659.72        31.80 o                         
  -4   8   3        773.04        737.00        44.84 o                         
  -3   8   3       1071.17       1139.04        54.09 o                         
  -2   8   3         95.70        103.10        11.79 o                         
  -1   8   3        313.72        349.37        21.04 o                         
   0   8   3       1916.36       1770.83        47.53 o                         
   1   8   3        409.20        444.49        17.37 o                         
   2   8   3          9.13         35.74        13.66 o                         
   3   8   3       3985.09       4124.27       105.03 o                         
   4   8   3        124.62        122.87        16.77 o                         
   5   8   3       1565.36       1589.84        43.43 o                         
   6   8   3        331.18        277.22        17.70 o                         
   7   8   3        336.58        342.80        21.57 o                         
   8   8   3         84.57         80.02        15.37 o                         
   9   8   3        213.96        192.90        21.41 o                         
  10   8   3        986.68        934.49        37.24 o                         
  11   8   3       1118.81       1112.87        59.38 o                         
  12   8   3         40.40         41.02        16.38 o                         
  13   8   3        225.80        269.07        60.16 o                         
  -6   9   3        665.74        785.40        54.60 o                         
  -5   9   3        100.33         97.65        21.48 o                         
  -4   9   3         76.49         78.23        44.61 o                         
  -3   9   3       1031.11       1009.53        49.83 o                         
  -1   9   3        262.39        301.90        16.60 o                         
   0   9   3        537.81        563.64        44.94 o                         
   0   9   3        851.73        501.77        32.66 o                         
   0   9   3       1030.24       1078.64        75.12 o                         
   1   9   3        446.93        375.78        14.65 o                         
   2   9   3        366.50        398.74        30.68 o                         
   2   9   3          1.99         28.34        15.32 o                         
   3   9   3        159.83        144.25        12.07 o                         
   4   9   3       1039.75       1059.10        36.30 o                         
   5   9   3        892.59        897.49        31.02 o                         
   6   9   3       1031.11       1099.41        44.58 o                         
   7   9   3         18.49         27.75        15.76 o                         
   8   9   3        141.28        119.16        20.53 o                         
   9   9   3       1678.19       1576.06        57.99 o                         
  10   9   3        439.62        414.35        35.72 o                         
  11   9   3        678.18        716.26        47.12 o                         
  12   9   3        216.11        236.24        31.36 o                         
  -5  10   3       1476.49       1599.02        63.44 o                         
  -4  10   3        111.79         93.36        29.70 o                         
  -3  10   3        172.53        160.81        24.82 o                         
  -2  10   3        249.65        359.44        36.83 o                         
  -1  10   3        913.80        920.50        48.72 o                         
   0  10   3        921.19        958.07        41.76 o                         
   1  10   3        158.18        188.88        16.10 o                         
   2  10   3        315.32        313.47        29.46 o                         
   3  10   3       1204.38       1122.79        33.13 o                         
   4  10   3        262.60        323.79        25.99 o                         
   5  10   3       1085.99       1062.53        35.90 o                         
   6  10   3         42.80         39.79        25.71 o                         
   6  10   3        121.67        124.65        33.13 o                         
   6  10   3         27.02         43.92        21.42 o                         
   7  10   3        176.82        179.07        14.10 o                         
   8  10   3         68.81        252.29        39.74 o                         
   9  10   3        253.54        237.80        20.94 o                         
  10  10   3        846.11        791.87        50.60 o                         
  11  10   3       1454.61       1434.20        69.47 o                         
  12  10   3        430.16        397.13        46.24 o                         
  -4  11   3        142.16        148.26        26.64 o                         
  -3  11   3        484.25        600.66        41.28 o                         
  -2  11   3          2.29         24.15        23.95 o                         
  -1  11   3        272.16        330.73        37.28 o                         
   0  11   3        258.91        274.63        30.97 o                         
   1  11   3       1073.95       1070.40        54.78 o                         
   2  11   3       3053.78       3004.16       103.90 o                         
   3  11   3        342.24        359.42        22.04 o                         
   4  11   3        428.32        437.57        24.13 o                         
   5  11   3        560.81        483.56        29.27 o                         
   6  11   3        276.69        328.64        22.97 o                         
   7  11   3        771.01        824.37        37.33 o                         
   8  11   3        681.05        736.70        46.77 o                         
   9  11   3        892.98        795.02        38.97 o                         
  10  11   3        481.38        515.21        60.67 o                         
  11  11   3        257.05        249.59        30.10 o                         
  -2  12   3        147.63        159.92        23.92 o                         
   0  12   3        479.91        563.28        30.68 o                         
   1  12   3        155.54        303.47        54.30 o                         
   2  12   3        104.02         63.49        22.75 o                         
   3  12   3       1020.13       1018.79        55.07 o                         
   4  12   3         63.77         58.75        19.98 o                         
   5  12   3         71.94         37.39        27.16 o                         
   6  12   3        120.77        112.58        17.98 o                         
   7  12   3         70.37         39.48        22.23 o                         
   8  12   3        669.59        845.31        55.10 o                         
   9  12   3         60.05        142.44        42.66 o                         
  10  12   3          4.27        -13.65        32.67 o                         
  11  12   3        620.05        591.16        43.19 o                         
  -1  13   3          2.68          6.90        29.49 o                         
  -1  13   3          4.25         25.03        32.75 o                         
   0  13   3         72.13        102.04        27.18 o                         
   1  13   3        202.13        224.60        56.89 o                         
   2  13   3       1269.75       1310.89        52.46 o                         
   3  13   3         55.73         92.89        35.92 o                         
   4  13   3        113.02         73.17        19.48 o                         
   5  13   3        167.25        140.77        29.06 o                         
   6  13   3        292.48        290.64        20.41 o                         
   8  13   3        287.80        280.02        25.90 o                         
  10  13   3        420.32        432.23        51.51 o                         
  10  13   3        710.86        590.87        47.85 o                         
  10  13   3        665.67        783.21        71.80 o                         
   2  14   3         24.85         46.01        30.43 o                         
   3  14   3        268.27        270.75        41.58 o                         
   4  14   3         99.12        103.11        35.19 o                         
   5  14   3         24.31         98.84        56.72 o                         
   6  14   3        278.92        313.16        29.43 o                         
   7  14   3         54.90         -2.36        46.76 o                         
   8  14   3        861.20        698.17        90.67 o                         
  -7 -14   4         15.47        -43.76        43.76 o                         
  -6 -14   4         10.36         26.16        27.89 o                         
  -5 -14   4        214.40        314.10        57.38 o                         
  -4 -14   4         53.51         73.02        26.31 o                         
  -2 -14   4         36.21         71.02        43.35 o                         
  -9 -13   4        238.96        296.55        64.35 o                         
  -8 -13   4        650.35        632.59        36.66 o                         
  -6 -13   4        478.05        479.62        34.38 o                         
  -5 -13   4        247.39        259.35        35.90 o                         
  -4 -13   4         98.22        138.95        18.49 o                         
  -3 -13   4         67.45        100.16        51.03 o                         
  -2 -13   4       1028.46       1105.69        54.84 o                         
  -1 -13   4         66.19        194.57        39.26 o                         
   0 -13   4        329.33        358.68        39.00 o                         
   1 -13   4        129.17        160.76        42.33 o                         
 -10 -12   4         17.84          5.88        40.27 o                         
  -9 -12   4        179.58        215.41        32.97 o                         
  -8 -12   4       1456.47       1533.96        62.27 o                         
  -7 -12   4        354.39        382.02        52.27 o                         
  -6 -12   4        114.05        138.59        39.18 o                         
  -5 -12   4        237.87        271.56        45.72 o                         
  -4 -12   4        332.52        302.27        19.75 o                         
  -3 -12   4        537.86        528.92        58.31 o                         
  -2 -12   4        139.73        125.17        16.41 o                         
  -1 -12   4        141.56        112.44        50.82 o                         
   0 -12   4        214.69        218.40        21.16 o                         
   2 -12   4         37.60         10.57        19.14 o                         
 -11 -11   4        272.49        250.74        28.98 o                         
  -9 -11   4         30.15         47.74        22.36 o                         
  -8 -11   4         76.82        129.58        33.77 o                         
  -7 -11   4         53.92         23.92        23.85 o                         
  -6 -11   4       1977.69       2110.60        76.18 o                         
  -5 -11   4        210.95        186.00        17.26 o                         
  -4 -11   4       1590.40       1597.69        57.98 o                         
  -3 -11   4        351.12        364.15        23.42 o                         
  -2 -11   4       3175.78       3150.34        90.98 o                         
  -1 -11   4        797.12        784.76        30.94 o                         
   0 -11   4       1071.52       1064.07        37.29 o                         
   1 -11   4        188.73        225.82        33.23 o                         
   2 -11   4         47.97         78.34        22.05 o                         
   3 -11   4         67.67         89.99        35.84 o                         
   4 -11   4         43.14         70.06        25.01 o                         
 -11 -10   4         49.25         52.46        24.58 o                         
  -9 -10   4         36.81         30.57        20.10 o                         
  -8 -10   4        614.30        610.05        39.51 o                         
  -8 -10   4       1079.74       1126.90        81.88 o                         
  -7 -10   4         71.17        101.77        17.09 o                         
  -6 -10   4        311.14        402.71        55.27 o                         
  -6 -10   4         62.41         72.64        29.95 o                         
  -5 -10   4        105.51        111.11        11.18 o                         
  -4 -10   4         54.10         72.64        25.81 o                         
  -4 -10   4         43.34         21.37        17.56 o                         
  -3 -10   4       1374.17       1305.38        46.35 o                         
  -2 -10   4        339.08        379.90        24.36 o                         
  -1 -10   4        238.27        280.95        16.50 o                         
   0 -10   4       1830.96       1749.87        77.09 o                         
   1 -10   4         40.47         40.51        15.33 o                         
   2 -10   4        370.66        374.13        34.61 o                         
   3 -10   4         53.58        117.29        18.78 o                         
   4 -10   4        411.77        432.20        32.10 o                         
   5 -10   4        800.68        780.95        39.44 o                         
 -12  -9   4        187.02        163.93        30.15 o                         
 -11  -9   4        132.43        103.10        29.68 o                         
 -10  -9   4         82.43         67.99        25.47 o                         
  -9  -9   4        130.35        121.53        19.16 o                         
  -8  -9   4        114.64        108.13        18.43 o                         
  -7  -9   4        650.15        615.88        28.32 o                         
  -6  -9   4       1462.64       1453.86        68.83 o                         
  -5  -9   4        268.04        253.19        16.05 o                         
  -4  -9   4        601.45        581.06        35.16 o                         
  -3  -9   4        242.06        233.76        13.17 o                         
  -2  -9   4       2262.56       2501.14       144.31 o                         
  -2  -9   4       2246.95       2128.63       125.63 o                         
  -1  -9   4        636.26        609.90        19.80 o                         
   0  -9   4        178.50        149.38        12.01 o                         
   0  -9   4        282.70        250.26        29.69 o                         
   0  -9   4        820.50       1119.51        73.67 o                         
   1  -9   4         33.91         36.24         8.92 o                         
   2  -9   4         22.71         18.31        19.86 o                         
   3  -9   4        199.71        247.97        15.94 o                         
   4  -9   4         26.49         19.64        29.44 o                         
   5  -9   4        122.14        107.96        17.28 o                         
   6  -9   4        863.43        882.64        54.87 o                         
   7  -9   4        195.63        147.82        50.47 o                         
 -12  -8   4        269.83        302.92        28.26 o                         
 -11  -8   4         69.10        108.47        49.44 o                         
 -10  -8   4        448.65        478.44        22.34 o                         
  -9  -8   4        364.91        340.35        22.46 o                         
  -8  -8   4       1959.47       1876.90        57.20 o                         
  -7  -8   4         17.33         32.61        15.65 o                         
  -6  -8   4        115.68         98.37        14.87 o                         
  -5  -8   4       1645.24       1719.52        62.01 o                         
  -4  -8   4        436.02        458.41        19.70 o                         
  -3  -8   4       1559.46       1552.20        46.95 o                         
  -2  -8   4        915.73        888.88        26.35 o                         
  -1  -8   4        282.58        293.90        11.93 o                         
   0  -8   4       2580.81       2558.57        73.62 o                         
   1  -8   4         90.10         83.66        13.07 o                         
   2  -8   4        392.52        387.38        19.95 o                         
   3  -8   4        762.89        776.84        27.92 o                         
   4  -8   4        295.69        341.50        22.16 o                         
   5  -8   4       1208.59       1178.30        39.22 o                         
   6  -8   4         42.00         75.17        46.78 o                         
   7  -8   4          7.74         -7.09        19.75 o                         
 -12  -7   4        109.10         74.20        27.01 o                         
 -11  -7   4        510.56        523.01        34.96 o                         
 -10  -7   4       1510.80       1519.36        48.84 o                         
  -9  -7   4       2271.83       2271.04       153.51 o                         
  -9  -7   4       2482.90       2861.07       167.39 o                         
  -9  -7   4       1432.60       1231.99        92.62 o                         
  -8  -7   4        394.83        425.59        18.81 o                         
  -7  -7   4         51.05         60.51         8.24 o                         
  -7  -7   4         32.24         65.68        14.82 o                         
  -6  -7   4        669.16        661.42        23.33 o                         
  -5  -7   4        367.37        350.28        17.27 o                         
  -5  -7   4        581.81        602.79        45.98 o                         
  -4  -7   4        364.15        380.83        13.18 o                         
  -3  -7   4        534.81        558.05        27.88 o                         
  -3  -7   4        644.92        688.10        32.82 o                         
  -3  -7   4        337.69        371.77        17.60 o                         
  -2  -7   4         23.52         32.93         6.97 o                         
  -1  -7   4        289.92        236.47        12.35 o                         
  -1  -7   4        298.40        261.58        19.32 o                         
  -1  -7   4        183.07        176.34        15.28 o                         
   0  -7   4         67.95         52.05         6.51 o                         
   1  -7   4        599.97        566.09        21.71 o                         
   2  -7   4        283.59        314.68        16.16 o                         
   3  -7   4       1220.86       1238.70        39.60 o                         
   4  -7   4        329.11        335.46        19.15 o                         
   5  -7   4       1215.14       1211.36        40.35 o                         
   6  -7   4        734.27        811.60        32.19 o                         
   7  -7   4        315.12        336.89        22.41 o                         
   8  -7   4        168.60        170.95        24.98 o                         
 -12  -6   4        243.50        271.98        24.89 o                         
 -11  -6   4        885.28        881.77        35.09 o                         
 -10  -6   4       1897.55       1938.95        60.58 o                         
  -9  -6   4        126.89        131.16        17.21 o                         
  -8  -6   4       6167.45       6393.25       180.75 o                         
  -7  -6   4       1143.70       1021.32        46.95 o                         
  -7  -6   4       1823.77       1833.62        55.60 o                         
  -6  -6   4        453.50        475.25        21.75 o                         
  -5  -6   4       5270.44       5523.70       214.27 o                         
  -5  -6   4       2810.27       2845.49       177.25 o                         
  -5  -6   4       1774.47       1852.57        79.01 o                         
  -4  -6   4         43.28         48.85         7.12 o                         
  -3  -6   4       3521.64       3231.22       125.83 o                         
  -3  -6   4       1530.61       1438.96        38.13 o                         
  -3  -6   4       2424.06       2288.48        76.83 o                         
  -2  -6   4        588.76        583.29        15.51 o                         
  -1  -6   4        515.30        568.20        15.16 o                         
  -1  -6   4        325.37        356.24        16.48 o                         
   0  -6   4        497.83        412.85        13.30 o                         
   1  -6   4        237.29        304.20        12.94 o                         
   1  -6   4        149.83        188.53         8.15 o                         
   2  -6   4        890.02        912.72        28.67 o                         
   3  -6   4        482.66        478.52        26.08 o                         
   3  -6   4        304.76        353.95        16.33 o                         
   3  -6   4        730.11        793.96        55.61 o                         
   4  -6   4        179.52        179.78        12.83 o                         
   5  -6   4       2148.49       2243.11        66.47 o                         
   5  -6   4       1208.86       1289.01        81.81 o                         
   6  -6   4        440.23        422.64        19.99 o                         
   7  -6   4        262.56        238.26        21.67 o                         
   8  -6   4        247.79        246.34        19.80 o                         
   9  -6   4         35.66         59.05        35.64 o                         
 -13  -5   4         21.67         -3.19        37.91 o                         
 -12  -5   4        229.64        173.82        29.53 o                         
 -12  -5   4        196.89        259.62        37.94 o                         
 -12  -5   4        124.32         67.59        31.31 o                         
 -11  -5   4        705.03        659.62        28.09 o                         
 -10  -5   4       1159.59       1159.81        48.62 o                         
 -10  -5   4        501.88        457.14        49.67 o                         
  -9  -5   4       2266.30       2311.56        69.40 o                         
  -8  -5   4        101.86        129.14        11.24 o                         
  -8  -5   4        399.05        427.86        21.13 o                         
  -7  -5   4        385.04        391.73        17.18 o                         
  -6  -5   4        681.35        758.50        34.93 o                         
  -6  -5   4       1746.95       1895.20        56.42 o                         
  -5  -5   4       2414.36       2639.19        75.44 o                         
  -4  -5   4       4890.89       4840.50       121.16 o                         
  -4  -5   4       2104.29       2246.66       142.41 o                         
  -3  -5   4       8747.15       8922.62       221.38 o                         
  -2  -5   4       1050.50        891.84        22.33 o                         
  -1  -5   4       5199.44       5550.75       158.98 o                         
  -1  -5   4       3283.06       3575.98       138.10 o                         
  -1  -5   4       6005.11       6436.56       248.97 o                         
   0  -5   4        941.56        857.91        19.66 o                         
   1  -5   4       2362.47       2463.64       139.37 o                         
   1  -5   4       4584.23       4638.24       147.33 o                         
   2  -5   4        115.52        115.82        10.12 o                         
   3  -5   4         65.61         67.58        14.18 o                         
   3  -5   4         21.91         13.38        11.70 o                         
   3  -5   4         13.84         -0.08        10.06 o                         
   4  -5   4       1152.05       1147.53        35.42 o                         
   5  -5   4        168.78        236.12        17.35 o                         
   5  -5   4        541.60        565.87        27.31 o                         
   5  -5   4        267.29        268.25        28.22 o                         
   6  -5   4        663.61        628.26        23.08 o                         
   7  -5   4        517.79        461.53        39.72 o                         
   7  -5   4        522.35        520.74        29.44 o                         
   8  -5   4          6.18         13.31        14.03 o                         
   9  -5   4        761.89        645.78        52.90 o                         
   9  -5   4        481.07        484.08        47.83 o                         
  10  -5   4        143.71        102.89        22.63 o                         
 -12  -4   4        242.27        252.67        28.66 o                         
 -11  -4   4        308.86        303.24        20.02 o                         
 -10  -4   4       1430.23       1508.78        59.22 o                         
 -10  -4   4        746.91        706.68        42.10 o                         
  -9  -4   4        737.08        777.93        28.52 o                         
  -8  -4   4       1221.33       1306.58        60.01 o                         
  -8  -4   4        771.18        725.45        29.09 o                         
  -8  -4   4       1223.70       1372.86        84.46 o                         
  -7  -4   4       1056.83       1095.81        34.58 o                         
  -6  -4   4         92.45        105.54        10.09 o                         
  -6  -4   4        197.91        263.60        30.70 o                         
  -6  -4   4        146.41        168.49        15.14 o                         
  -5  -4   4       2399.72       2378.48        68.21 o                         
  -4  -4   4        117.96        109.92         7.31 o                         
  -4  -4   4       2021.41       2323.53        92.03 o                         
  -4  -4   4        186.82        194.81        10.47 o                         
  -3  -4   4       8550.54       8975.15       222.05 o                         
  -2  -4   4       3298.06       3166.96        80.70 o                         
  -2  -4   4       2082.47       1938.55        55.32 o                         
  -2  -4   4       4783.10       4551.99       176.13 o                         
  -1  -4   4       4007.65       3956.85        84.17 o                         
   0  -4   4        219.47        220.73         8.42 o                         
   0  -4   4       2287.56       1935.54        62.35 o                         
   0  -4   4        138.58        204.73        17.00 o                         
   1  -4   4        472.79        462.33        16.36 o                         
   2  -4   4       1639.76       1686.90        56.05 o                         
   2  -4   4        549.64        721.91        41.78 o                         
   2  -4   4        870.48        763.83        48.00 o                         
   3  -4   4       5988.93       6452.39       177.07 o                         
   4  -4   4        975.39        987.22        30.98 o                         
   5  -4   4        934.81        927.54        30.18 o                         
   6  -4   4        207.10        221.56        15.21 o                         
   7  -4   4        511.12        494.36        27.02 o                         
   8  -4   4         84.95         59.36        18.91 o                         
   9  -4   4        247.65        196.72        25.62 o                         
  10  -4   4        717.59        642.31        33.76 o                         
 -12  -3   4        281.81        267.26        22.86 o                         
 -11  -3   4        699.80        773.53        32.59 o                         
 -10  -3   4        665.03        704.02        29.93 o                         
  -9  -3   4        896.25        958.33        34.01 o                         
  -8  -3   4         40.75         47.97         9.02 o                         
  -8  -3   4        620.22        724.09        32.54 o                         
  -7  -3   4         48.84         45.10        10.68 o                         
  -6  -3   4        242.64        256.06        14.74 o                         
  -6  -3   4        384.27        454.30        24.91 o                         
  -6  -3   4       1035.38       1214.93        72.24 o                         
  -5  -3   4        197.98        245.29         9.98 o                         
  -4  -3   4       3773.33       3869.45       150.74 o                         
  -4  -3   4       2246.82       2118.12        71.29 o                         
  -4  -3   4       3558.34       3447.02       113.44 o                         
  -3  -3   4       1557.45       1491.80        38.40 o                         
  -2  -3   4         39.01         42.02         3.22 o                         
  -2  -3   4         61.77         71.10         4.61 o                         
  -1  -3   4       5327.78       5364.19        99.46 o                         
   0  -3   4        693.42        702.78        17.95 o                         
   0  -3   4       1218.84       1319.75        75.95 o                         
   0  -3   4       1098.18       1073.22        20.72 o                         
   1  -3   4       1962.07       1737.58        34.41 o                         
   2  -3   4       1244.84       1166.40        25.91 o                         
   2  -3   4       1971.48       1896.26        53.24 o                         
   3  -3   4        776.72        752.55        20.57 o                         
   4  -3   4        964.78       1046.85        31.90 o                         
   4  -3   4       1527.94       1531.38        51.92 o                         
   4  -3   4       3167.44       3291.63       183.19 o                         
   5  -3   4       1615.30       1577.76        41.75 o                         
   6  -3   4         24.15         47.94         8.66 o                         
   6  -3   4        852.21        780.47        31.54 o                         
   6  -3   4         15.25         65.63        13.79 o                         
   7  -3   4        668.58        584.44        22.64 o                         
   8  -3   4         44.07          0.85        14.82 o                         
   9  -3   4       3443.60       3215.01       107.49 o                         
  10  -3   4        366.37        369.55        29.02 o                         
  11  -3   4        726.02        718.25        38.83 o                         
 -12  -2   4         47.93         43.37        15.70 o                         
 -11  -2   4        310.16        337.22        28.93 o                         
 -10  -2   4        303.53        315.81        18.90 o                         
  -9  -2   4       1265.54       1398.95        46.29 o                         
  -9  -2   4        418.23        446.90        25.60 o                         
  -8  -2   4        390.36        389.60        19.27 o                         
  -7  -2   4         81.06        116.82        10.66 o                         
  -7  -2   4        582.45        639.63        24.69 o                         
  -6  -2   4         45.97         37.28        10.53 o                         
  -5  -2   4        458.86        398.80        20.17 o                         
  -5  -2   4        902.71        866.68        24.48 o                         
  -4  -2   4        127.68        130.67         9.10 o                         
  -4  -2   4         10.89         29.91        12.93 o                         
  -3  -2   4       1566.07       1970.44        81.94 o                         
  -3  -2   4       2480.22       2643.30       114.51 o                         
  -3  -2   4       3812.59       3922.42        87.69 o                         
  -2  -2   4        240.31        225.93         7.33 o                         
  -2  -2   4        147.92        148.01         8.92 o                         
  -2  -2   4        234.26        225.85         8.59 o                         
  -1  -2   4       1127.14       1246.45        68.75 o                         
  -1  -2   4       1785.07       1622.12        99.60 o                         
  -1  -2   4       2808.10       2769.94        69.45 o                         
   0  -2   4          3.90         42.49         7.32 o                         
   0  -2   4      13175.21      12668.63       343.26 o                         
   0  -2   4          6.18        101.39         8.39 o                         
   1  -2   4       2015.43       2226.43        39.60 o                         
   2  -2   4        234.04        241.71         7.25 o                         
   2  -2   4        370.66        383.80        10.19 o                         
   2  -2   4        594.61        675.95        21.57 o                         
   3  -2   4      18258.27      19363.09       379.70 o                         
   4  -2   4        193.30        256.63        10.73 o                         
   4  -2   4        306.13        349.81        12.72 o                         
   4  -2   4       1935.65       1937.19        77.85 o                         
   5  -2   4       2087.37       2105.49        55.40 o                         
   6  -2   4        229.01        248.25        12.07 o                         
   6  -2   4        144.60        183.73        10.71 o                         
   6  -2   4        309.62        326.28        38.03 o                         
   7  -2   4        607.04        557.34        20.57 o                         
   8  -2   4         34.95         72.69        12.63 o                         
   8  -2   4         55.35         63.38        11.68 o                         
   9  -2   4        150.69        153.99        13.59 o                         
  11  -2   4       1036.04        961.32        40.98 o                         
 -12  -1   4        105.63         80.66        19.51 o                         
 -11  -1   4        615.96        646.02        62.84 o                         
 -10  -1   4         60.88         65.91        12.67 o                         
  -9  -1   4        584.92        564.43        22.54 o                         
  -9  -1   4       1463.37       1450.07        93.78 o                         
  -8  -1   4        554.44        533.84        21.14 o                         
  -7  -1   4        132.46        170.17        12.94 o                         
  -7  -1   4         83.64         96.65         7.56 o                         
  -6  -1   4       1809.45       1847.89        54.70 o                         
  -5  -1   4        111.71        122.56         9.23 o                         
  -5  -1   4         70.54         69.65         4.95 o                         
  -4  -1   4       4231.37       4828.15       120.35 o                         
  -3  -1   4        146.82        137.15         5.19 o                         
  -3  -1   4         92.71         85.20         3.27 o                         
  -2  -1   4        130.72        134.28         5.24 o                         
  -1  -1   4        222.47        226.56         6.26 o                         
  -1  -1   4        352.33        335.86        11.11 o                         
  -1  -1   4       1683.63       1634.84        45.59 o                         
   0  -1   4       3515.97       3456.54        64.26 o                         
   1  -1   4       1315.36       1242.59        32.25 o                         
   1  -1   4        379.14        351.03         8.93 o                         
   1  -1   4        600.45        517.25        15.59 o                         
   2  -1   4       4662.41       4575.29       184.82 o                         
   2  -1   4       5090.86       5356.82       111.84 o                         
   3  -1   4        340.06        327.11        11.72 o                         
   3  -1   4        144.96        161.37         8.37 o                         
   3  -1   4        229.58        205.18         8.44 o                         
   4  -1   4        712.27        685.30        25.50 o                         
   4  -1   4        688.54        650.21        24.12 o                         
   5  -1   4       1645.31       1655.46        48.92 o                         
   5  -1   4       1285.86       1309.35        82.97 o                         
   6  -1   4        315.46        289.89        25.51 o                         
   6  -1   4        652.21        692.08        27.73 o                         
   7  -1   4         91.19        106.61        12.05 o                         
   8  -1   4          0.90         -0.02        12.54 o                         
   8  -1   4         46.54         54.42        16.69 o                         
   9  -1   4       1442.42       1445.44        46.11 o                         
  10  -1   4        488.67        489.04        26.14 o                         
  11  -1   4        607.51        570.61        30.09 o                         
  12  -1   4          5.35        -29.02        29.02 o                         
 -12   0   4        306.25        308.35        26.64 o                         
 -11   0   4        253.39        281.88        23.56 o                         
 -10   0   4        672.35        701.15        29.60 o                         
  -9   0   4        158.37        139.45        18.60 o                         
  -8   0   4        662.00        648.47        25.58 o                         
  -7   0   4        650.31        592.05        29.91 o                         
  -7   0   4       1034.37       1095.58        36.42 o                         
  -6   0   4        108.95        114.12        11.02 o                         
  -5   0   4       1988.73       1955.35        50.48 o                         
  -5   0   4       3391.18       3547.01       196.98 o                         
  -5   0   4       3149.58       3319.47       110.06 o                         
  -4   0   4       3870.67       4081.40       114.93 o                         
  -3   0   4       1193.68       1150.51        22.28 o                         
  -3   0   4       1890.45       1815.97        36.78 o                         
  -2   0   4         20.84         37.45         3.65 o                         
  -1   0   4       1934.75       2140.66       118.83 o                         
  -1   0   4       1722.92       1599.79        33.83 o                         
  -1   0   4       1087.89        952.02        22.59 o                         
   0   0   4        108.45        142.79         4.10 o                         
   1   0   4       1313.99       1094.24        25.72 o                         
   1   0   4       2080.99       1931.65        41.19 o                         
   2   0   4       6048.15       6667.15       116.75 o                         
   3   0   4       8131.29       8121.45       159.52 o                         
   3   0   4      12313.72      12600.50       484.25 o                         
   3   0   4       5134.30       4968.53       123.38 o                         
   4   0   4       3766.90       3959.06        99.10 o                         
   5   0   4       1379.55       1573.68        47.00 o                         
   5   0   4        871.08       1060.73        46.48 o                         
   5   0   4       4841.23       4972.86       273.70 o                         
   6   0   4        517.30        485.21        18.08 o                         
   7   0   4        183.53        210.14        16.47 o                         
   7   0   4        115.89        180.79        23.25 o                         
   7   0   4        267.60        267.60        22.88 o                         
   8   0   4       1958.62       1841.11        55.98 o                         
   9   0   4        112.28         69.76        15.91 o                         
  10   0   4        135.33         95.43        17.04 o                         
  11   0   4        670.70        665.87        30.41 o                         
  12   0   4        265.10        263.71        28.51 o                         
 -11   1   4        670.60        720.74        31.40 o                         
 -10   1   4         21.91         40.47        23.79 o                         
  -9   1   4        203.75        195.93        17.24 o                         
  -8   1   4        490.18        517.49        23.89 o                         
  -7   1   4       2616.77       2645.61        77.53 o                         
  -6   1   4        517.69        525.71        35.34 o                         
  -6   1   4        891.76        876.71        29.58 o                         
  -5   1   4         93.21         96.87        10.80 o                         
  -4   1   4        381.77        376.26        15.14 o                         
  -4   1   4          1.08         13.91         6.10 o                         
  -3   1   4        115.47         90.65         7.56 o                         
  -3   1   4        110.78         95.86         7.54 o                         
  -3   1   4         69.95         57.22         5.90 o                         
  -2   1   4        568.01        594.88        12.65 o                         
  -2   1   4        252.59        263.48        18.87 o                         
  -1   1   4        741.16        733.86        18.81 o                         
  -1   1   4        467.99        635.39        21.62 o                         
  -1   1   4       7030.73       6315.79       211.99 o                         
   0   1   4       4188.34       4037.99        79.72 o                         
   1   1   4       2330.87       2196.82        70.21 o                         
   1   1   4       2108.41       1938.87        44.95 o                         
   1   1   4       1331.30       1084.85        37.59 o                         
   2   1   4        350.34        384.56         9.69 o                         
   3   1   4       1853.88       1778.02        35.67 o                         
   3   1   4       1170.58       1071.21        23.73 o                         
   4   1   4       2292.84       2453.94        61.89 o                         
   5   1   4        528.81        542.22        15.75 o                         
   5   1   4        333.90        358.70        13.68 o                         
   6   1   4       2922.31       3131.94        79.37 o                         
   7   1   4        954.83        900.64        28.75 o                         
   7   1   4        602.90        666.25        22.87 o                         
   8   1   4        250.21        289.33        14.43 o                         
   9   1   4        238.50        296.70        34.24 o                         
   9   1   4        377.72        429.86        22.76 o                         
  10   1   4        489.05        466.96        21.13 o                         
  11   1   4        123.27        171.43        22.45 o                         
  12   1   4         54.96         55.56        18.28 o                         
 -11   2   4        165.67        205.31        28.46 o                         
 -10   2   4        633.39        671.71        70.31 o                         
 -10   2   4         27.66         61.58        22.11 o                         
  -9   2   4          6.86         34.38        11.70 o                         
  -8   2   4        904.14        999.55        68.49 o                         
  -8   2   4        528.83        443.57        22.12 o                         
  -8   2   4        837.53        803.09        57.20 o                         
  -7   2   4        978.12       1005.74        33.02 o                         
  -6   2   4        161.28        175.18        10.45 o                         
  -6   2   4        255.42        287.25        19.77 o                         
  -6   2   4        432.91        398.28        42.52 o                         
  -5   2   4       7447.44       7861.30       219.80 o                         
  -4   2   4       4744.59       4660.53       181.98 o                         
  -4   2   4       3340.99       3322.75       109.53 o                         
  -4   2   4       2109.58       2106.91        70.45 o                         
  -3   2   4       1300.51       1372.58        40.50 o                         
  -2   2   4       3383.68       3559.20       100.53 o                         
  -2   2   4        535.89        640.39        19.19 o                         
  -2   2   4        338.38        396.57        15.18 o                         
  -1   2   4        156.34        145.13         6.50 o                         
   0   2   4      20859.96      20627.10       519.35 o                         
   0   2   4      20856.05      18554.79       709.52 o                         
   0   2   4      13169.02      12065.70       275.25 o                         
   1   2   4       2747.32       2588.66        50.93 o                         
   1   2   4       1023.02       1212.66        75.26 o                         
   1   2   4       1620.18       1417.91        77.92 o                         
   2   2   4        309.50        287.21         9.00 o                         
   2   2   4        490.16        464.25        18.42 o                         
   2   2   4        592.41        536.60        17.54 o                         
   3   2   4       1684.41       1671.36        57.95 o                         
   3   2   4       4031.62       3907.87        95.91 o                         
   3   2   4       1063.58       1026.83        36.55 o                         
   4   2   4       1730.24       1745.10        56.50 o                         
   4   2   4       1462.11       1422.52        64.25 o                         
   4   2   4        923.21        940.17        61.73 o                         
   5   2   4        165.43        246.20        24.07 o                         
   5   2   4        422.24        443.13        15.48 o                         
   5   2   4        261.99        256.53        24.38 o                         
   6   2   4       4300.63       4496.51       112.90 o                         
   7   2   4        296.73        324.70        17.53 o                         
   7   2   4        246.59        308.55        31.49 o                         
   7   2   4        155.70        208.79        24.93 o                         
   8   2   4       8482.40       8727.52       244.86 o                         
   9   2   4         52.61         83.27        16.57 o                         
   9   2   4          2.81         -9.32        14.66 o                         
   9   2   4          1.77          6.45        14.97 o                         
  10   2   4        161.51        183.32        15.46 o                         
  11   2   4        397.35        383.97        24.55 o                         
  12   2   4        581.54        577.12        26.99 o                         
  13   2   4        336.74        337.99        72.53 o                         
 -10   3   4        123.59        161.76        37.66 o                         
  -9   3   4         26.98         60.07        17.38 o                         
  -8   3   4        828.74        826.22        32.32 o                         
  -7   3   4         29.93         18.40        12.87 o                         
  -6   3   4        246.43        272.46        21.25 o                         
  -6   3   4         85.44        105.93        18.50 o                         
  -5   3   4        429.41        432.15        16.94 o                         
  -4   3   4        695.26        782.07        28.48 o                         
  -4   3   4       1101.10       1150.90        33.87 o                         
  -4   3   4       2862.64       2862.11       119.86 o                         
  -3   3   4        594.49        591.17        15.61 o                         
  -2   3   4        170.51        170.87        10.04 o                         
  -2   3   4        107.66         98.94         5.87 o                         
  -1   3   4       3532.47       3383.39        77.38 o                         
   0   3   4        191.08        233.01         7.75 o                         
   0   3   4        884.50        793.33        49.81 o                         
   0   3   4        120.65        143.03         4.83 o                         
   0   3   4       2777.69       2308.84       130.44 o                         
   1   3   4       4026.02       4188.60        81.99 o                         
   2   3   4       5630.16       5059.62        99.94 o                         
   2   3   4       8916.59       8495.71       193.89 o                         
   2   3   4       9380.51       8383.35       457.20 o                         
   2   3   4       8955.60       8345.43       454.78 o                         
   3   3   4        676.56        672.26        13.80 o                         
   4   3   4       6559.87       7726.44       296.99 o                         
   4   3   4         10.07         32.40         7.63 o                         
   4   3   4          6.36         25.79         9.78 o                         
   5   3   4        830.72        849.11        25.28 o                         
   6   3   4        957.68       1042.72        36.33 o                         
   6   3   4       1258.40       1364.45        58.14 o                         
   6   3   4        604.70        671.14        32.54 o                         
   7   3   4       1626.89       1688.27        50.64 o                         
   8   3   4       1349.43       1347.99        47.76 o                         
   8   3   4       1219.39       1157.85        80.13 o                         
   9   3   4        704.09        719.90        27.02 o                         
  10   3   4        522.07        555.06        24.64 o                         
  11   3   4       1525.54       1446.28        48.22 o                         
  12   3   4        643.62        635.75        35.94 o                         
  13   3   4        156.34        168.69        36.90 o                         
 -10   4   4        223.47        290.39        34.85 o                         
  -9   4   4        336.76        348.06        38.70 o                         
  -8   4   4         98.97         81.76        22.01 o                         
  -7   4   4         38.74         86.15        16.95 o                         
  -6   4   4        358.74        352.44        18.38 o                         
  -5   4   4       1479.74       1475.09        45.43 o                         
  -4   4   4       2268.07       2256.99        53.18 o                         
  -3   4   4         10.28         23.24         6.80 o                         
  -2   4   4       2330.41       2356.55        68.41 o                         
  -2   4   4        278.71        524.76        36.45 o                         
  -1   4   4       1504.07       1537.01        40.84 o                         
   0   4   4      17098.46      17071.84       552.64 o                         
   0   4   4       7893.20       7677.85       248.72 o                         
   0   4   4      12500.62      11396.38       437.41 o                         
   1   4   4       5930.82       5872.30       115.85 o                         
   2   4   4       2351.89       2394.78        54.98 o                         
   2   4   4       1485.04       1459.56        43.00 o                         
   2   4   4       4434.37       4464.94       246.11 o                         
   3   4   4       1493.25       1484.75        35.21 o                         
   4   4   4        229.80        242.67        10.16 o                         
   4   4   4        363.93        336.09        11.56 o                         
   4   4   4       1646.37       1771.18       101.19 o                         
   5   4   4         60.79         62.25         6.10 o                         
   6   4   4       1396.76       1403.82        36.88 o                         
   6   4   4        881.95        851.69        39.72 o                         
   7   4   4        731.80        737.72        21.54 o                         
   8   4   4       5392.57       5592.60       184.07 o                         
   8   4   4       3405.00       3512.94       118.08 o                         
   8   4   4       6435.29       6293.58       348.75 o                         
   9   4   4        104.01         95.44        11.50 o                         
  10   4   4        140.64        147.40        28.51 o                         
  10   4   4         88.81        112.46        16.30 o                         
  10   4   4        900.34        858.31        68.31 o                         
  11   4   4        944.46        903.46        33.35 o                         
  12   4   4        345.43        331.50        31.39 o                         
  13   4   4        393.62        375.15        35.68 o                         
  -8   5   4        413.68        508.27        34.72 o                         
  -7   5   4         87.55         96.66        17.54 o                         
  -7   5   4        182.39        332.77        34.52 o                         
  -6   5   4        450.62        429.39        18.61 o                         
  -5   5   4         12.42         47.35        17.35 o                         
  -5   5   4         19.66         14.22        10.14 o                         
  -5   5   4         69.37        120.74        19.53 o                         
  -4   5   4        598.29        541.24        16.11 o                         
  -3   5   4        143.47        152.48        20.23 o                         
  -3   5   4        775.37        772.52        23.73 o                         
  -2   5   4        170.44        153.81        12.21 o                         
  -1   5   4        468.86        458.07        18.57 o                         
  -1   5   4        293.39        274.23        24.72 o                         
   0   5   4       1100.79        973.67        30.81 o                         
   1   5   4        805.66       1009.51        36.37 o                         
   1   5   4       4559.00       4646.73       116.31 o                         
   1   5   4       1275.95       1834.76       100.60 o                         
   2   5   4        893.38        780.62        20.02 o                         
   3   5   4         66.40         73.89        12.88 o                         
   3   5   4        470.61        506.51        15.67 o                         
   3   5   4        105.16        158.20        11.90 o                         
   4   5   4       5841.98       6048.10       165.64 o                         
   4   5   4       4070.92       4556.12       185.55 o                         
   4   5   4       2570.48       2957.85       182.29 o                         
   5   5   4        736.98        824.39        25.48 o                         
   6   5   4        147.93        155.41        21.10 o                         
   6   5   4        234.28        241.71        28.84 o                         
   6   5   4        435.23        435.79        16.84 o                         
   7   5   4        372.01        349.90        17.90 o                         
   8   5   4        542.12        563.54        48.15 o                         
   8   5   4        998.73        967.79        37.53 o                         
   8   5   4        342.31        386.57        38.95 o                         
   9   5   4        307.83        274.63        16.39 o                         
  10   5   4        326.24        314.25        23.52 o                         
  10   5   4        240.44        253.42        36.89 o                         
  11   5   4        267.89        247.44        17.97 o                         
  12   5   4       1034.30       1056.35        87.03 o                         
  13   5   4         95.88         71.38        20.08 o                         
  -9   6   4          0.64         74.67        17.87 o                         
  -9   6   4          1.01         27.62        19.14 o                         
  -8   6   4        460.14        508.65        37.41 o                         
  -7   6   4         78.74         66.36        32.11 o                         
  -6   6   4       1022.22       1056.85        51.84 o                         
  -5   6   4         35.25         56.28        18.35 o                         
  -5   6   4        414.89        436.09        27.30 o                         
  -4   6   4        105.98        105.17        12.00 o                         
  -3   6   4         39.47         64.07        16.29 o                         
  -3   6   4        292.10        276.24        39.59 o                         
  -3   6   4         24.92         38.84        16.30 o                         
  -2   6   4       2520.20       2532.82        73.99 o                         
  -1   6   4        483.94        537.92        18.71 o                         
  -1   6   4        766.42        821.74        36.98 o                         
   0   6   4       3582.60       3653.48       104.19 o                         
   1   6   4        543.16        528.04        14.33 o                         
   1   6   4        860.22        881.70        27.31 o                         
   1   6   4       1185.59       1220.10        76.78 o                         
   2   6   4        379.30        328.17        10.77 o                         
   3   6   4       2999.32       3042.52       120.25 o                         
   3   6   4         47.80         88.09         7.83 o                         
   3   6   4         30.18         54.36        11.88 o                         
   4   6   4       1155.61       1204.58        32.83 o                         
   5   6   4        345.20        364.06        20.46 o                         
   5   6   4        346.28        350.82        19.23 o                         
   5   6   4        217.97        225.31        24.61 o                         
   6   6   4       2235.13       2238.55        63.38 o                         
   7   6   4        614.83        573.05        47.47 o                         
   7   6   4        616.71        606.51        25.97 o                         
   8   6   4       1891.74       1891.22        64.34 o                         
   9   6   4        541.29        552.62        24.40 o                         
  10   6   4        270.57        290.91        22.04 o                         
  11   6   4        566.83        600.15        34.09 o                         
  12   6   4         24.78         -3.51        30.54 o                         
  13   6   4         48.70         52.41        28.11 o                         
  -8   7   4        466.96        483.64        44.99 o                         
  -7   7   4        155.05        167.66        32.22 o                         
  -6   7   4        630.19        611.22        32.25 o                         
  -5   7   4        225.83        140.75        27.90 o                         
  -4   7   4        492.81        455.29        25.89 o                         
  -3   7   4        353.34        344.93        22.57 o                         
  -2   7   4        190.73        227.14        15.84 o                         
  -1   7   4         16.16         36.07        18.27 o                         
   0   7   4        294.96        264.17        14.96 o                         
   1   7   4          0.70         15.12         8.36 o                         
   1   7   4        946.66        910.24        36.01 o                         
   1   7   4          0.44         10.15         8.32 o                         
   2   7   4         21.02         20.98         6.93 o                         
   3   7   4        174.38        196.72        15.27 o                         
   3   7   4        512.07        529.31        28.91 o                         
   3   7   4        110.11        110.14        17.29 o                         
   4   7   4       2026.58       1959.55        51.07 o                         
   5   7   4       1188.96       1289.03        58.17 o                         
   5   7   4        750.74        801.84        37.74 o                         
   5   7   4       2681.50       2648.65       105.99 o                         
   6   7   4        605.97        581.46        23.45 o                         
   7   7   4        986.36        921.74        35.89 o                         
   7   7   4       1562.12       1582.73       107.04 o                         
   7   7   4       1580.03       1715.02       106.63 o                         
   8   7   4        472.80        491.19        20.11 o                         
   9   7   4        707.09        767.07        34.48 o                         
   9   7   4        226.33        265.34        37.71 o                         
   9   7   4        358.45        399.36        45.66 o                         
  10   7   4        283.06        296.20        20.01 o                         
  11   7   4        752.86        815.18        49.30 o                         
  12   7   4        592.09        574.62        39.58 o                         
  13   7   4        385.26        412.59        44.26 o                         
  -7   8   4         25.31         22.66        19.39 o                         
  -6   8   4        631.86        630.50        48.10 o                         
  -5   8   4         67.48         75.45        19.41 o                         
  -4   8   4        123.72        127.84        31.15 o                         
  -3   8   4         71.08         62.98        14.57 o                         
  -2   8   4       3349.93       3345.18       135.78 o                         
  -1   8   4        788.92        789.53        29.12 o                         
   0   8   4       1771.62       1823.07        56.15 o                         
   1   8   4         55.24         45.08        11.34 o                         
   2   8   4        742.34        675.74        20.01 o                         
   3   8   4       1639.55       1638.36        44.63 o                         
   4   8   4        372.10        361.46        18.04 o                         
   5   8   4         31.14         34.02        11.63 o                         
   6   8   4       1065.73       1080.09        35.77 o                         
   7   8   4       1822.08       1810.12        62.86 o                         
   8   8   4        639.45        610.27        27.39 o                         
   9   8   4         69.79         59.09        19.71 o                         
   9   8   4         11.80          6.15        21.49 o                         
  10   8   4        304.06        281.97        26.34 o                         
  11   8   4       1597.17       1551.42        75.07 o                         
  12   8   4         44.94         42.46        16.82 o                         
  13   8   4         22.89         32.51        56.15 o                         
  -6   9   4         68.92         99.25        40.53 o                         
  -5   9   4        114.15        114.17        22.14 o                         
  -4   9   4        220.84        300.93        52.14 o                         
  -3   9   4        596.84        529.55        33.31 o                         
  -2   9   4         16.75         84.62        20.35 o                         
  -1   9   4        880.95        850.32        30.81 o                         
   0   9   4        176.70        157.71        24.62 o                         
   0   9   4        908.83        965.05        49.41 o                         
   1   9   4        567.56        548.91        22.33 o                         
   2   9   4       1443.50       1391.83        44.13 o                         
   2   9   4         15.61         57.23        17.20 o                         
   3   9   4        155.75        153.95        12.19 o                         
   4   9   4       1564.18       1573.49        44.44 o                         
   5   9   4       1341.43       1358.29        43.01 o                         
   6   9   4        594.00        565.41        30.00 o                         
   7   9   4        596.43        571.04        24.49 o                         
   8   9   4         27.86         32.85        18.74 o                         
   9   9   4        369.57        367.27        33.21 o                         
  10   9   4        386.14        367.39        34.87 o                         
  11   9   4        482.30        418.90        38.92 o                         
  12   9   4       1173.39       1178.01        60.61 o                         
  -5  10   4        354.44        490.24        35.77 o                         
  -4  10   4         99.91        138.75        30.06 o                         
  -3  10   4        394.86        458.32        39.33 o                         
  -2  10   4       1241.96       1263.01        63.39 o                         
  -1  10   4       1355.12       1353.24        63.59 o                         
   0  10   4          6.82         43.28        22.49 o                         
   1  10   4        153.93        129.46        15.51 o                         
   2  10   4         43.99         54.86        25.76 o                         
   3  10   4       1661.49       1646.91        45.60 o                         
   4  10   4         44.41         48.45        30.05 o                         
   4  10   4         10.76         11.59        16.92 o                         
   5  10   4        211.20        180.77        13.49 o                         
   6  10   4        704.22        777.75        42.07 o                         
   6  10   4        570.65        674.21        61.98 o                         
   6  10   4        360.32        397.48        42.25 o                         
   7  10   4        734.37        709.25        27.42 o                         
   8  10   4        107.75        178.90        36.30 o                         
   8  10   4        454.08        588.67        55.74 o                         
   9  10   4         10.55        -16.17        20.36 o                         
  10  10   4         78.46        122.40        46.70 o                         
  11  10   4       1582.85       1504.22        71.76 o                         
  12  10   4        152.99        104.54        41.45 o                         
  -4  11   4        148.43        150.91        27.42 o                         
  -3  11   4       1069.22       1290.45        58.04 o                         
  -2  11   4        176.41        166.02        32.57 o                         
  -1  11   4         57.28         24.30        32.89 o                         
   0  11   4        845.16        849.38        48.11 o                         
   1  11   4        264.98        348.58        33.73 o                         
   2  11   4        614.64        606.40        31.74 o                         
   3  11   4        554.45        623.13        32.62 o                         
   4  11   4       1358.35       1338.04        45.20 o                         
   5  11   4       1094.43       1101.61        38.98 o                         
   6  11   4         33.91         39.77        19.20 o                         
   7  11   4        962.41        913.50        34.07 o                         
   8  11   4        107.27        130.47        35.74 o                         
   9  11   4         72.29         60.87        22.82 o                         
  10  11   4        552.11        591.26        50.38 o                         
  11  11   4         77.66         78.22        22.96 o                         
  -2  12   4        224.16        252.55        26.83 o                         
   0  12   4        115.01        116.42        21.21 o                         
   1  12   4         57.10        111.29        36.74 o                         
   2  12   4         38.74         36.54        23.16 o                         
   3  12   4        850.71       1015.36        47.01 o                         
   4  12   4        364.79        323.17        25.30 o                         
   5  12   4        141.30        190.66        28.52 o                         
   6  12   4        366.49        353.80        22.43 o                         
   7  12   4        641.93        631.24        31.65 o                         
   8  12   4          6.59         21.15        37.29 o                         
   9  12   4        189.59        290.72        45.06 o                         
  10  12   4        185.52        215.32        34.52 o                         
  11  12   4        508.02        540.01        42.48 o                         
   0  13   4        201.25        210.48        28.77 o                         
   1  13   4         87.11         76.24        53.52 o                         
   2  13   4         60.37         33.23        26.11 o                         
   3  13   4        507.34        540.97        45.80 o                         
   4  13   4         71.00         92.30        26.97 o                         
   5  13   4       1207.00       1332.98       101.17 o                         
   5  13   4        663.50        489.55        45.92 o                         
   6  13   4        218.00        226.95        22.99 o                         
   8  13   4         15.37         55.94        21.00 o                         
   2  14   4        128.14        148.40        38.03 o                         
   3  14   4        173.44        162.86        33.07 o                         
   4  14   4         40.33         67.43        34.82 o                         
   5  14   4        136.22        113.37        57.84 o                         
   6  14   4        590.89        517.30        43.59 o                         
   7  14   4        238.87        209.68        49.05 o                         
  -6 -14   5        156.03        156.79        33.56 o                         
  -5 -14   5        788.90        913.17        80.40 o                         
  -4 -14   5         40.60         24.34        26.03 o                         
  -2 -14   5         53.75        107.36        34.42 o                         
  -2 -14   5        132.10        154.55        44.65 o                         
  -9 -13   5         83.48        108.87        33.59 o                         
  -9 -13   5         52.71         43.57        30.65 o                         
  -8 -13   5        166.23        197.09        27.58 o                         
  -6 -13   5        273.40        253.97        25.82 o                         
  -5 -13   5          2.30        -50.40        50.40 o                         
  -4 -13   5        146.37        193.74        20.35 o                         
  -3 -13   5        563.90        669.78        70.01 o                         
  -2 -13   5         60.50        184.30        27.66 o                         
  -1 -13   5        150.72        149.43        55.28 o                         
   0 -13   5         46.21         58.38        47.18 o                         
   1 -13   5        447.65        440.80        47.38 o                         
 -10 -12   5        591.98        672.95        55.50 o                         
  -9 -12   5        767.23        795.23        45.05 o                         
  -8 -12   5         68.44         83.60        28.79 o                         
  -7 -12   5        219.09        232.37        37.49 o                         
  -6 -12   5        361.37        428.98        50.46 o                         
  -5 -12   5       1085.20       1155.15        59.83 o                         
  -4 -12   5         21.52         43.76        19.52 o                         
  -3 -12   5         36.84         56.61        44.88 o                         
  -2 -12   5         28.93         34.23        15.77 o                         
   0 -12   5        304.82        297.39        22.53 o                         
   2 -12   5         62.14         89.28        19.58 o                         
 -11 -11   5         67.10         65.38        26.64 o                         
  -9 -11   5        282.59        286.39        27.08 o                         
  -8 -11   5        272.26        313.23        38.71 o                         
  -7 -11   5        591.37        568.09        37.95 o                         
  -6 -11   5       1332.30       1512.30        73.79 o                         
  -5 -11   5        146.69        156.50        21.94 o                         
  -4 -11   5        190.10        222.55        21.73 o                         
  -3 -11   5        245.13        299.80        22.17 o                         
  -2 -11   5        622.07        654.20        37.50 o                         
  -1 -11   5        190.86        252.06        20.57 o                         
   0 -11   5        376.01        440.64        23.96 o                         
   1 -11   5        396.46        405.19        29.74 o                         
   2 -11   5       1382.69       1517.31        49.98 o                         
   3 -11   5        174.27        126.09        35.88 o                         
   4 -11   5        113.88         98.74        25.74 o                         
 -11 -10   5         25.75         35.30        24.78 o                         
  -9 -10   5         66.72         72.62        20.45 o                         
  -8 -10   5         10.98         16.28        16.92 o                         
  -8 -10   5         18.80         22.11        43.89 o                         
  -7 -10   5        302.39        344.76        27.65 o                         
  -6 -10   5          1.70         22.42        28.46 o                         
  -5 -10   5       1225.01       1153.23        33.34 o                         
  -4 -10   5        275.03        344.74        24.83 o                         
  -4 -10   5        299.94        278.67        32.16 o                         
  -3 -10   5        233.87        260.55        17.20 o                         
  -2 -10   5         30.11         61.03        18.94 o                         
  -1 -10   5        242.98        271.16        16.48 o                         
   0 -10   5        885.82        909.41        38.67 o                         
   1 -10   5       1091.89       1097.01        37.32 o                         
   2 -10   5        246.67        222.56        24.80 o                         
   3 -10   5        854.48        942.57        35.31 o                         
   4 -10   5         59.39         65.00        26.23 o                         
   5 -10   5        102.33        108.75        25.79 o                         
 -12  -9   5        154.39        202.18        34.03 o                         
 -11  -9   5        175.25        178.31        30.89 o                         
 -10  -9   5         26.67         34.42        25.68 o                         
  -9  -9   5         48.68         42.02        23.49 o                         
  -8  -9   5        234.25        230.44        26.15 o                         
  -7  -9   5        887.59        887.82        47.45 o                         
  -6  -9   5        104.44         96.41        18.20 o                         
  -5  -9   5        226.34        233.05        15.97 o                         
  -4  -9   5        733.98        759.63        41.48 o                         
  -3  -9   5         83.80         74.66        10.72 o                         
  -2  -9   5       1555.29       1337.29        59.06 o                         
  -1  -9   5        693.70        673.96        21.41 o                         
   0  -9   5        996.12       1001.55        46.43 o                         
   1  -9   5        329.29        329.29        16.65 o                         
   2  -9   5       3196.22       3141.27       184.94 o                         
   3  -9   5        362.47        368.01        19.18 o                         
   4  -9   5         13.94         10.85        29.80 o                         
   5  -9   5         21.36          9.63        16.46 o                         
   6  -9   5        642.41        734.09        74.57 o                         
 -12  -8   5        142.43        147.76        26.57 o                         
 -11  -8   5          4.78         64.88        49.53 o                         
 -10  -8   5        603.44        611.14        31.56 o                         
  -9  -8   5         98.02         87.06        18.49 o                         
  -8  -8   5        741.77        761.62        34.33 o                         
  -7  -8   5        361.01        342.57        21.85 o                         
  -6  -8   5         96.36         85.78        20.36 o                         
  -5  -8   5       4760.97       5006.37       142.24 o                         
  -4  -8   5         31.38         21.69        11.68 o                         
  -3  -8   5         38.53         15.25        12.68 o                         
  -2  -8   5        853.33        838.80        27.95 o                         
  -1  -8   5         67.04         72.64        10.18 o                         
   0  -8   5       1568.86       1522.94        40.79 o                         
   1  -8   5        326.55        338.69        17.23 o                         
   2  -8   5        142.77        179.60        16.77 o                         
   3  -8   5        338.37        342.18        17.81 o                         
   4  -8   5        172.06        216.65        20.42 o                         
   5  -8   5        268.05        263.56        18.72 o                         
   6  -8   5       1190.55       1212.59        88.50 o                         
   7  -8   5        197.99        208.07        22.64 o                         
 -12  -7   5         30.89         75.12        25.36 o                         
 -11  -7   5        337.61        395.15        43.98 o                         
 -10  -7   5         57.78         56.26        14.41 o                         
  -9  -7   5        217.90        697.52        58.52 o                         
  -9  -7   5        135.70        133.02        32.56 o                         
  -9  -7   5        435.49        456.29        57.36 o                         
  -8  -7   5       1393.21       1444.61        45.06 o                         
  -7  -7   5         16.50         18.24         7.55 o                         
  -7  -7   5         10.42         25.08        13.36 o                         
  -6  -7   5         85.96         87.34         8.82 o                         
  -5  -7   5         82.22         64.65         8.82 o                         
  -5  -7   5         51.92         53.84         8.22 o                         
  -4  -7   5        653.57        610.57        18.33 o                         
  -3  -7   5         20.08         37.89         8.68 o                         
  -3  -7   5        281.60        235.31        14.30 o                         
  -3  -7   5         12.68         10.80         6.64 o                         
  -2  -7   5        123.46        111.17         7.76 o                         
  -1  -7   5       1498.14       1431.07        50.81 o                         
  -1  -7   5        945.96        862.63        49.75 o                         
  -1  -7   5       1498.58       1673.70        68.58 o                         
   0  -7   5        256.51        221.00        10.40 o                         
   1  -7   5       1666.79       1530.10        45.92 o                         
   2  -7   5       1985.87       2068.90        60.44 o                         
   3  -7   5        209.82        238.75        16.67 o                         
   4  -7   5        577.13        596.99        24.82 o                         
   5  -7   5        305.60        316.41        20.63 o                         
   6  -7   5       1076.56       1085.74        38.93 o                         
   7  -7   5        521.24        486.79        25.83 o                         
   8  -7   5        278.17        288.13        33.86 o                         
 -12  -6   5       1038.45       1015.45        49.28 o                         
 -11  -6   5        257.03        249.57        21.98 o                         
 -10  -6   5        937.10        891.09        33.27 o                         
  -9  -6   5        216.12        205.83        18.15 o                         
  -8  -6   5        475.58        527.19        22.39 o                         
  -7  -6   5       2435.29       2386.79        70.39 o                         
  -7  -6   5       1457.34       1251.13        90.05 o                         
  -6  -6   5       3526.82       3532.02       117.63 o                         
  -5  -6   5        803.42        824.78        58.07 o                         
  -5  -6   5        507.30        476.74        24.82 o                         
  -5  -6   5        824.22        611.98        38.19 o                         
  -4  -6   5         41.44         52.05         8.17 o                         
  -3  -6   5        148.69        295.23        20.26 o                         
  -3  -6   5         93.89        119.77         8.99 o                         
  -3  -6   5       2305.07       2457.07        97.84 o                         
  -2  -6   5       1438.70       1315.19        29.59 o                         
  -1  -6   5         12.90         16.80         3.69 o                         
  -1  -6   5          8.15         20.15         6.01 o                         
  -1  -6   5        103.29        110.13        25.59 o                         
   0  -6   5       3580.09       3516.56        81.82 o                         
   1  -6   5        440.69        493.74        24.92 o                         
   1  -6   5        697.93        707.48        22.85 o                         
   2  -6   5        972.70        998.79        30.98 o                         
   3  -6   5          5.42         90.06        16.53 o                         
   3  -6   5          8.59         26.36         9.69 o                         
   3  -6   5       1179.43       1171.18        75.05 o                         
   4  -6   5        110.64        105.46        11.80 o                         
   5  -6   5       1244.58       1369.63        44.30 o                         
   6  -6   5       2575.88       2574.31        75.16 o                         
   7  -6   5        282.23        311.95        23.50 o                         
   8  -6   5        457.49        470.25        29.54 o                         
   9  -6   5        144.43        169.39        31.34 o                         
 -12  -5   5        366.96        321.00        34.64 o                         
 -12  -5   5        267.68        394.91        47.26 o                         
 -11  -5   5         62.18         70.77        13.86 o                         
 -10  -5   5         12.98        -16.26        23.84 o                         
 -10  -5   5         57.70         90.70        24.35 o                         
  -9  -5   5         47.72         48.71        13.35 o                         
  -8  -5   5       4684.51       4766.06       136.32 o                         
  -8  -5   5       1661.97       1785.84       120.72 o                         
  -7  -5   5       2076.94       2178.65        64.57 o                         
  -6  -5   5        701.42        696.78        55.24 o                         
  -6  -5   5       1450.67       1511.31        53.10 o                         
  -5  -5   5       1159.28       1191.27        35.92 o                         
  -4  -5   5       2089.41       2117.36        89.90 o                         
  -4  -5   5       4015.34       4058.00       114.64 o                         
  -3  -5   5       5197.85       5196.60       117.82 o                         
  -2  -5   5        392.22        374.53        10.47 o                         
  -1  -5   5        462.44        444.23        15.58 o                         
  -1  -5   5        462.35        441.78        22.26 o                         
  -1  -5   5        291.94        301.27        22.25 o                         
   0  -5   5        767.87        571.11        14.00 o                         
   1  -5   5          6.67         20.99        11.06 o                         
   1  -5   5        300.06        302.39        15.84 o                         
   2  -5   5        603.56        572.34        20.08 o                         
   3  -5   5        947.02        975.24        36.41 o                         
   3  -5   5         27.70         36.89        13.43 o                         
   3  -5   5         17.49         39.23         9.17 o                         
   4  -5   5        963.01        976.47        31.26 o                         
   5  -5   5        555.14        538.49        26.91 o                         
   5  -5   5          1.50         21.07        13.77 o                         
   5  -5   5          0.95          7.87        12.06 o                         
   6  -5   5         77.23         81.02        11.61 o                         
   7  -5   5         99.89        118.26        22.22 o                         
   7  -5   5        104.01        132.16        26.54 o                         
   7  -5   5         63.07        106.06        20.22 o                         
   8  -5   5        708.21        692.17        26.95 o                         
   9  -5   5          8.20          6.00        19.74 o                         
  10  -5   5        406.69        451.06        28.94 o                         
 -12  -4   5        163.55        197.20        27.99 o                         
 -11  -4   5         27.08         38.24        14.45 o                         
 -10  -4   5         10.10         30.79        25.96 o                         
 -10  -4   5         34.18         45.76        24.02 o                         
 -10  -4   5         16.00         39.91        20.67 o                         
  -9  -4   5        324.15        364.52        18.78 o                         
  -8  -4   5          1.81         10.46        10.68 o                         
  -8  -4   5        228.69        268.05        33.80 o                         
  -8  -4   5          1.14         15.72        20.15 o                         
  -7  -4   5        254.29        314.54        14.65 o                         
  -6  -4   5        507.39        495.41        27.07 o                         
  -6  -4   5        320.38        316.34        22.05 o                         
  -6  -4   5       1719.96       1915.42       112.26 o                         
  -5  -4   5        610.26        636.04        18.56 o                         
  -4  -4   5       3796.26       3663.40       200.65 o                         
  -4  -4   5       1289.50       1392.14        56.87 o                         
  -4  -4   5       2042.21       1834.90        62.04 o                         
  -3  -4   5         82.41        119.25         5.88 o                         
  -2  -4   5       6574.16       6729.77       259.93 o                         
  -2  -4   5       3595.63       3586.78       112.99 o                         
  -2  -4   5       5694.48       5569.26       159.60 o                         
  -1  -4   5       6062.08       5795.47       146.74 o                         
   0  -4   5      15174.90      15218.93       476.29 o                         
   0  -4   5       7281.70       7265.96       235.56 o                         
   0  -4   5       4597.84       5878.16       226.70 o                         
   1  -4   5       2376.02       2594.18        64.59 o                         
   2  -4   5       2550.02       2705.73        87.63 o                         
   2  -4   5       1707.89       1767.73       101.65 o                         
   3  -4   5        771.96        679.25        22.89 o                         
   4  -4   5       1106.74       1165.23        35.83 o                         
   5  -4   5        123.56        129.18         9.36 o                         
   6  -4   5       3334.59       3438.78        97.21 o                         
   7  -4   5        193.40        203.07        16.90 o                         
   8  -4   5        846.59        849.25        36.74 o                         
   9  -4   5        362.67        343.59        28.03 o                         
  10  -4   5        109.14        152.69        23.28 o                         
 -12  -3   5        359.62        357.16        25.17 o                         
 -11  -3   5         81.46         57.57        19.32 o                         
 -10  -3   5        481.48        477.64        25.02 o                         
  -9  -3   5         26.09         25.37        14.86 o                         
  -8  -3   5       2114.03       2294.85        68.96 o                         
  -8  -3   5       1233.53       1254.23        70.78 o                         
  -7  -3   5       1003.91       1027.52        33.53 o                         
  -6  -3   5        204.64        222.41        17.37 o                         
  -6  -3   5        219.66        220.75        24.75 o                         
  -6  -3   5        129.22        125.08        22.09 o                         
  -5  -3   5         61.08         79.39         7.65 o                         
  -4  -3   5       2486.18       2605.73        84.57 o                         
  -4  -3   5       1160.47       1097.84        39.17 o                         
  -4  -3   5       1837.86       1800.89        74.84 o                         
  -3  -3   5       3918.39       4166.45       104.00 o                         
  -2  -3   5        336.88        345.43         8.95 o                         
  -2  -3   5        533.52        568.22        18.58 o                         
  -2  -3   5       1193.11       1288.27        76.16 o                         
  -1  -3   5        609.34        667.05        14.66 o                         
   0  -3   5       4096.46       3699.59        73.32 o                         
   0  -3   5       2586.60       2355.36        67.05 o                         
   1  -3   5       2395.22       2338.02        44.10 o                         
   2  -3   5          9.11         24.36         5.12 o                         
   2  -3   5          5.75          9.74         5.76 o                         
   3  -3   5        139.01        181.11         6.80 o                         
   4  -3   5       1279.73       1270.41        38.32 o                         
   4  -3   5        808.05        935.89        28.97 o                         
   4  -3   5       2504.94       2494.15       140.49 o                         
   5  -3   5        287.10        237.69         9.34 o                         
   6  -3   5         20.91         38.51        13.02 o                         
   6  -3   5        901.52        888.54        34.61 o                         
   6  -3   5         13.20         80.63        11.20 o                         
   7  -3   5        219.88        203.73        17.50 o                         
   8  -3   5        416.27        441.03        26.24 o                         
   9  -3   5        266.28        239.59        22.39 o                         
  10  -3   5        450.77        459.64        31.05 o                         
  11  -3   5        134.83        131.07        27.08 o                         
 -12  -2   5         78.44         76.35        16.77 o                         
 -11  -2   5         92.34        127.86        23.17 o                         
 -11  -2   5          2.19         26.41        26.90 o                         
 -10  -2   5         56.04         53.78        15.27 o                         
  -9  -2   5        696.30        743.50        30.30 o                         
  -9  -2   5        414.82        349.30        29.88 o                         
  -8  -2   5        561.84        585.75        23.39 o                         
  -7  -2   5        181.62        192.72        13.96 o                         
  -7  -2   5        296.80        278.86        16.97 o                         
  -6  -2   5        404.08        463.97        18.74 o                         
  -5  -2   5         27.52         62.49        16.57 o                         
  -5  -2   5        213.70        284.43        11.88 o                         
  -4  -2   5        980.36       1068.86        31.98 o                         
  -4  -2   5        287.79        269.76        26.99 o                         
  -3  -2   5        744.76        818.70        23.00 o                         
  -3  -2   5        358.58        345.95        29.54 o                         
  -2  -2   5        955.03        844.80        30.53 o                         
  -2  -2   5       1284.14       1150.37        33.51 o                         
  -2  -2   5        603.03        471.18        19.10 o                         
  -1  -2   5       2391.96       2389.43        51.39 o                         
   0  -2   5       2571.47       2551.18        65.48 o                         
   0  -2   5         73.74         97.36         7.07 o                         
   0  -2   5         46.56         69.22         9.13 o                         
   1  -2   5        138.19        149.30         5.16 o                         
   2  -2   5       4510.09       4515.25       142.61 o                         
   2  -2   5       2847.78       2931.80       112.89 o                         
   2  -2   5       4848.47       5151.92       167.80 o                         
   3  -2   5       1034.13       1022.23        25.19 o                         
   4  -2   5        396.09        301.21        27.11 o                         
   4  -2   5         40.31         41.79         4.34 o                         
   4  -2   5         25.45         50.17         6.44 o                         
   5  -2   5        345.07        350.22        14.05 o                         
   6  -2   5       1095.96       1076.43        71.63 o                         
   6  -2   5        601.88        617.35        21.40 o                         
   6  -2   5        953.21        916.65        29.40 o                         
   7  -2   5       1383.03       1249.94        39.05 o                         
   8  -2   5        228.47        242.89        15.40 o                         
   8  -2   5        144.26        204.19        18.80 o                         
   9  -2   5        191.79        206.57        14.69 o                         
  10  -2   5        103.97         63.51        47.13 o                         
  10  -2   5        103.48         85.38        21.73 o                         
  10  -2   5         65.34         73.90        24.17 o                         
  11  -2   5        668.98        605.74        31.17 o                         
 -12  -1   5        486.13        512.40        27.37 o                         
 -11  -1   5        672.94        661.47        38.98 o                         
 -11  -1   5        733.54        807.39        69.36 o                         
 -11  -1   5        424.91        316.38        43.92 o                         
 -10  -1   5        285.39        310.85        18.73 o                         
  -9  -1   5        409.29        367.98        20.25 o                         
  -9  -1   5        648.20        714.66        37.48 o                         
  -8  -1   5       1851.43       1939.99        58.75 o                         
  -7  -1   5        580.49        540.98        17.17 o                         
  -7  -1   5        919.33        914.20        35.65 o                         
  -7  -1   5        952.19       1025.56        67.32 o                         
  -6  -1   5        642.11        701.68        23.95 o                         
  -5  -1   5         71.23         71.32         5.14 o                         
  -5  -1   5        112.81        133.09         9.56 o                         
  -4  -1   5       1531.37       1700.17        43.82 o                         
  -3  -1   5        996.15        892.48        20.36 o                         
  -3  -1   5       1577.62       1562.52        44.97 o                         
  -3  -1   5       1620.54       1705.50        95.16 o                         
  -2  -1   5        128.60        114.04         5.44 o                         
  -1  -1   5         36.36         37.95         4.61 o                         
  -1  -1   5         66.55         62.50         5.39 o                         
  -1  -1   5         57.59         63.08         3.71 o                         
   0  -1   5        539.38        542.86        11.48 o                         
   1  -1   5      10428.90      10560.43       265.85 o                         
   1  -1   5       6289.57       6114.95       165.36 o                         
   1  -1   5       9960.92       9503.28       230.64 o                         
   2  -1   5        518.61        552.79        12.71 o                         
   2  -1   5        266.02        279.63        19.66 o                         
   3  -1   5        345.15        375.04        12.98 o                         
   3  -1   5        516.76        573.13        16.75 o                         
   3  -1   5        217.93        220.47        16.53 o                         
   4  -1   5        541.49        512.79        15.77 o                         
   4  -1   5        526.40        522.81        24.52 o                         
   5  -1   5       2641.17       2550.10        73.39 o                         
   6  -1   5        391.84        397.78        19.86 o                         
   7  -1   5        134.38        125.09        12.33 o                         
   8  -1   5        231.75        224.27        19.40 o                         
   9  -1   5       1239.44       1141.04        43.13 o                         
  10  -1   5        376.59        353.67        26.94 o                         
  11  -1   5        963.62        953.93        40.47 o                         
  12  -1   5          6.32         38.21        29.15 o                         
 -11   0   5       1408.71       1460.63        49.23 o                         
 -10   0   5        981.13       1029.19        37.99 o                         
  -9   0   5        327.27        335.07        22.31 o                         
  -8   0   5       1351.55       1405.35        45.10 o                         
  -7   0   5        467.98        472.14        21.77 o                         
  -7   0   5         73.55         92.00        11.62 o                         
  -6   0   5         80.66         90.49        10.94 o                         
  -5   0   5         53.48         46.72         5.85 o                         
  -5   0   5        489.53        506.67        22.35 o                         
  -5   0   5         84.70         91.01        17.26 o                         
  -4   0   5       4974.25       5198.86       129.81 o                         
  -3   0   5        513.36        637.46        19.63 o                         
  -3   0   5        324.15        415.37        10.59 o                         
  -3   0   5       5850.91       6963.08       380.85 o                         
  -2   0   5        352.84        330.82         8.25 o                         
  -1   0   5       1733.24       1494.21        37.97 o                         
  -1   0   5       2744.96       2496.07        52.60 o                         
   0   0   5       5015.20       5141.93        95.36 o                         
   1   0   5        335.49        321.71         7.61 o                         
   1   0   5        211.83        195.12         5.22 o                         
   2   0   5         31.15         53.29         3.42 o                         
   3   0   5       3490.47       3229.02        60.36 o                         
   3   0   5       2203.97       1897.68        41.00 o                         
   3   0   5       3491.34       3305.91       182.36 o                         
   4   0   5       1461.01       1458.34        35.01 o                         
   5   0   5        715.22        702.87        20.36 o                         
   5   0   5        717.67        722.11        45.14 o                         
   5   0   5        451.61        475.53        24.42 o                         
   6   0   5        389.36        370.75        17.84 o                         
   7   0   5       2026.46       2055.95        86.84 o                         
   7   0   5       2993.83       2891.43       117.13 o                         
   7   0   5       1279.56       1457.84        95.73 o                         
   8   0   5        155.06        164.73        13.60 o                         
   9   0   5        969.66        981.71        34.76 o                         
  10   0   5         64.36         34.89        18.30 o                         
  11   0   5        795.54        826.33        38.67 o                         
  12   0   5        121.96        114.87        32.98 o                         
 -11   1   5        321.47        342.98        27.80 o                         
 -10   1   5        221.64        226.01        26.96 o                         
  -9   1   5        275.75        261.12        18.71 o                         
  -8   1   5       5142.33       5311.26       151.76 o                         
  -7   1   5       1243.50       1296.75        41.36 o                         
  -6   1   5        233.79        229.90        21.70 o                         
  -6   1   5        387.11        411.42        18.56 o                         
  -5   1   5        633.68        658.78        22.89 o                         
  -4   1   5       2060.49       2196.33        63.30 o                         
  -4   1   5        585.76        725.54        43.65 o                         
  -4   1   5        369.87        458.77        30.47 o                         
  -3   1   5       3115.51       3092.05        65.45 o                         
  -3   1   5       1431.03       1410.35        79.88 o                         
  -3   1   5       2266.35       1997.43       111.44 o                         
  -2   1   5       1442.23       1494.07        30.59 o                         
  -2   1   5         22.47         37.10         7.97 o                         
  -1   1   5       1340.89       1247.92        41.97 o                         
  -1   1   5       1351.77       1336.41        29.03 o                         
  -1   1   5        846.67        784.05        22.91 o                         
   0   1   5        794.61        758.32        16.25 o                         
   1   1   5         50.56         49.03         5.89 o                         
   1   1   5          8.96         11.39         2.43 o                         
   1   1   5         14.19         23.23         4.26 o                         
   2   1   5        205.27        218.23         6.12 o                         
   3   1   5         22.05         59.05         2.80 o                         
   3   1   5         13.93         37.00         3.35 o                         
   4   1   5       5611.70       6502.43       149.30 o                         
   5   1   5        406.09        339.32        15.32 o                         
   5   1   5        643.14        526.69        15.37 o                         
   6   1   5        244.56        252.08        10.01 o                         
   7   1   5         50.51         51.88         8.51 o                         
   7   1   5         80.00         70.72         7.22 o                         
   8   1   5        263.12        315.96        15.49 o                         
   9   1   5       1094.25       1020.89        39.35 o                         
   9   1   5        690.94        728.66        26.33 o                         
  10   1   5        876.05        802.51        29.42 o                         
  11   1   5        258.69        220.30        22.82 o                         
  12   1   5         57.05         31.54        23.82 o                         
 -11   2   5        871.36        981.83        54.65 o                         
 -10   2   5        243.19        316.00        60.39 o                         
  -9   2   5       1639.43       1627.13        51.86 o                         
  -8   2   5        826.46        800.38        39.20 o                         
  -8   2   5        521.85        495.52        30.08 o                         
  -7   2   5       1494.70       1427.32        44.52 o                         
  -6   2   5         13.85         48.42         7.76 o                         
  -6   2   5       2268.55       2456.16       100.68 o                         
  -5   2   5       1902.99       1801.16        52.95 o                         
  -4   2   5       1222.65       1223.00        36.95 o                         
  -4   2   5       2035.39       2100.11        54.67 o                         
  -4   2   5       1936.34       1720.63        96.22 o                         
  -3   2   5       9345.54       9529.67       235.58 o                         
  -2   2   5        886.42        803.62        22.95 o                         
  -2   2   5          5.46         14.28         5.08 o                         
  -2   2   5          8.65          9.91        11.00 o                         
  -1   2   5       4024.19       3600.56        71.78 o                         
   0   2   5       2497.74       2545.80        81.21 o                         
   0   2   5       3955.71       3393.33       107.29 o                         
   0   2   5       4002.27       4050.82       103.52 o                         
   1   2   5       1551.88       1558.30        31.31 o                         
   2   2   5        157.50        173.96         9.70 o                         
   2   2   5          6.05          0.69         4.30 o                         
   2   2   5          9.58          1.58         4.77 o                         
   3   2   5       3676.17       3790.59        93.25 o                         
   3   2   5       2110.10       2381.72        81.71 o                         
   3   2   5       1332.37       1448.65        64.19 o                         
   4   2   5       2486.58       2481.63       101.02 o                         
   4   2   5       2772.49       2770.92        88.25 o                         
   5   2   5       2269.56       2441.82       100.87 o                         
   5   2   5       3241.22       3521.65       112.38 o                         
   6   2   5        627.17        685.71        22.17 o                         
   7   2   5       1419.84       1509.17        64.36 o                         
   7   2   5        549.92        634.36        48.03 o                         
   7   2   5        870.91        953.14        42.95 o                         
   8   2   5        599.13        593.21        22.45 o                         
   9   2   5       1056.76       1057.45        40.40 o                         
   9   2   5        799.77        806.86        61.61 o                         
   9   2   5        504.99        568.09        44.10 o                         
  10   2   5        293.62        253.76        17.02 o                         
  11   2   5       1304.26       1353.68        64.52 o                         
  12   2   5        329.52        320.16        25.20 o                         
  13   2   5        245.99        190.43        70.79 o                         
 -10   3   5         98.59         95.99        38.12 o                         
  -9   3   5        378.73        379.81        27.50 o                         
  -8   3   5        160.39        187.26        20.50 o                         
  -8   3   5         48.32         57.58        18.54 o                         
  -7   3   5       1750.02       1742.20        63.20 o                         
  -6   3   5        739.91        731.06        50.19 o                         
  -6   3   5       1171.81       1061.92        68.21 o                         
  -6   3   5       1341.49       1399.16        51.14 o                         
  -5   3   5       4273.69       4189.17       118.73 o                         
  -4   3   5        297.97        278.21        20.39 o                         
  -4   3   5         12.38         19.07         5.33 o                         
  -4   3   5         19.61         32.97         5.16 o                         
  -3   3   5       1952.22       1855.98        43.37 o                         
  -2   3   5         64.56         69.23         7.18 o                         
  -2   3   5         40.76         42.96         4.39 o                         
  -1   3   5       3597.57       3618.41        84.09 o                         
   0   3   5        279.58        251.11         6.59 o                         
   0   3   5        442.77        361.14        12.52 o                         
   0   3   5        890.03        786.62        57.56 o                         
   1   3   5        569.80        640.76        12.54 o                         
   2   3   5        926.61        826.29        20.54 o                         
   2   3   5       1467.49       1340.81        27.32 o                         
   2   3   5       1506.50       1399.67        81.55 o                         
   3   3   5       1448.71       1368.58        35.78 o                         
   4   3   5        266.73        377.03        18.82 o                         
   4   3   5        422.43        568.83        28.21 o                         
   5   3   5       1155.20       1147.62        32.96 o                         
   6   3   5        156.93        165.06        14.05 o                         
   6   3   5        248.53        257.64        10.49 o                         
   6   3   5        295.18        306.16        29.88 o                         
   7   3   5       1031.15       1068.77        32.39 o                         
   8   3   5        815.83        806.14        31.59 o                         
   8   3   5        807.23        767.87        57.76 o                         
   9   3   5       1355.41       1371.81        44.02 o                         
  10   3   5        100.32         94.00        16.17 o                         
  11   3   5        138.21        155.36        21.52 o                         
  12   3   5        213.45        205.99        31.83 o                         
  13   3   5         16.12         16.95        35.13 o                         
 -10   4   5         68.34        108.78        30.76 o                         
  -9   4   5       1133.82       1173.12        62.71 o                         
  -8   4   5         79.47         87.14        21.46 o                         
  -7   4   5        196.47        211.64        18.96 o                         
  -6   4   5        176.26        137.12        14.91 o                         
  -5   4   5       2665.06       2514.39        74.62 o                         
  -4   4   5       1333.98       1350.97        37.53 o                         
  -3   4   5       3673.64       3690.91       105.65 o                         
  -2   4   5       1107.10       1132.63        35.65 o                         
  -2   4   5         19.27         62.51        12.74 o                         
  -1   4   5       1612.80       1601.35        47.47 o                         
   0   4   5       4467.50       4713.96       133.10 o                         
   0   4   5       2084.35       2189.25        72.62 o                         
   0   4   5       3301.02       3087.24       170.51 o                         
   1   4   5       8849.77       8197.17       170.37 o                         
   2   4   5        879.68        899.05        27.30 o                         
   2   4   5       1393.17       1403.86        40.33 o                         
   3   4   5       6506.13       6658.51       139.09 o                         
   4   4   5       1834.59       1831.81        61.87 o                         
   4   4   5       2905.48       3052.07        85.95 o                         
   5   4   5        234.19        246.61         9.62 o                         
   6   4   5        461.52        528.85        41.10 o                         
   6   4   5         21.53         35.19         4.44 o                         
   6   4   5         13.59         19.48         8.27 o                         
   7   4   5        610.72        660.78        19.59 o                         
   8   4   5        503.55        457.99        18.18 o                         
   8   4   5        317.96        373.08        26.26 o                         
   9   4   5       2096.06       2154.38        72.59 o                         
  10   4   5       1139.71       1181.67        45.84 o                         
  10   4   5        622.14        601.49        54.07 o                         
  11   4   5        872.75        838.46        44.73 o                         
  12   4   5        497.12        540.92        63.70 o                         
  13   4   5        272.00        282.74        33.64 o                         
  -9   5   5        105.37        172.80        34.38 o                         
  -9   5   5         66.53         63.37        28.39 o                         
  -8   5   5         47.63         37.30        16.95 o                         
  -7   5   5        279.58        273.81        24.41 o                         
  -7   5   5       1011.71       1062.53        56.94 o                         
  -6   5   5        372.04        347.14        21.63 o                         
  -5   5   5         36.93         28.23        10.33 o                         
  -5   5   5        461.25        539.15        28.85 o                         
  -5   5   5         23.32          6.07        16.10 o                         
  -4   5   5       2049.28       1943.67        58.42 o                         
  -3   5   5       2449.11       2376.91        70.50 o                         
  -3   5   5        835.32        811.33        54.08 o                         
  -2   5   5        250.48        261.16        14.57 o                         
  -1   5   5       3589.45       3618.99       103.54 o                         
  -1   5   5       2018.06       1902.29       109.72 o                         
   0   5   5         89.38         60.30        10.85 o                         
   1   5   5          0.15          6.84         8.18 o                         
   1   5   5          0.09         11.35         6.09 o                         
   1   5   5        292.09        260.66        13.89 o                         
   2   5   5        398.25        410.52        12.39 o                         
   3   5   5      10142.93       9807.56       221.22 o                         
   4   5   5       4572.17       4431.55       108.62 o                         
   4   5   5       2467.88       2736.58       171.01 o                         
   5   5   5       2251.35       2366.18        60.71 o                         
   6   5   5        326.27        338.37        14.04 o                         
   7   5   5       1112.12       1109.24        39.64 o                         
   8   5   5       1516.86       1577.39        54.76 o                         
   9   5   5        786.40        795.03        31.78 o                         
  10   5   5        128.14        113.57        27.29 o                         
  10   5   5        385.41        372.51        24.75 o                         
  11   5   5        758.21        742.05        40.91 o                         
  12   5   5        181.53        225.04        36.79 o                         
  13   5   5        280.91        258.70        25.72 o                         
  -8   6   5         67.18         78.94        28.66 o                         
  -7   6   5        180.43        195.18        28.88 o                         
  -6   6   5        613.51        632.07        31.14 o                         
  -5   6   5        183.68        233.26        23.80 o                         
  -5   6   5         77.44         73.53        20.74 o                         
  -4   6   5        419.28        414.16        19.13 o                         
  -3   6   5        120.44        104.96        20.43 o                         
  -3   6   5        190.75        197.59        17.63 o                         
  -2   6   5        261.01        251.26        13.43 o                         
  -1   6   5         58.99         54.18         8.19 o                         
  -1   6   5         37.25         38.04         7.04 o                         
   0   6   5         81.08        111.89         9.21 o                         
   1   6   5        143.16        139.21         9.99 o                         
   1   6   5         90.39         85.86         5.38 o                         
   1   6   5        151.30        157.82        31.54 o                         
   2   6   5       1242.52       1126.51        27.72 o                         
   3   6   5       1097.57       1121.11        39.80 o                         
   3   6   5       1738.25       1803.33        52.37 o                         
   3   6   5       3268.86       3127.51       173.23 o                         
   4   6   5         40.56         46.22         6.58 o                         
   5   6   5          6.37         12.21         6.48 o                         
   5   6   5         57.67         55.14        14.59 o                         
   5   6   5         10.09          7.09         7.53 o                         
   6   6   5        412.96        410.46        14.72 o                         
   7   6   5        159.83        157.34        12.53 o                         
   7   6   5          2.14          8.02        13.64 o                         
   8   6   5        770.78        813.25        32.23 o                         
   9   6   5        976.85        935.03        37.22 o                         
  10   6   5       1662.75       1648.61        73.91 o                         
  11   6   5        644.57        646.83        40.94 o                         
  12   6   5        363.32        369.70        37.96 o                         
  13   6   5        319.91        296.23        34.43 o                         
  -8   7   5        148.37        141.77        56.40 o                         
  -7   7   5        121.12        101.01        33.29 o                         
  -6   7   5        181.35        180.13        32.50 o                         
  -5   7   5        508.98        550.09        38.18 o                         
  -4   7   5        509.33        513.09        24.29 o                         
  -3   7   5         30.71         20.25        16.83 o                         
  -2   7   5        222.17        213.35        16.23 o                         
  -1   7   5         16.10         -7.21        18.85 o                         
   0   7   5        493.88        475.82        19.95 o                         
   1   7   5        690.47        716.11        26.47 o                         
   1   7   5        266.34        279.62        17.86 o                         
   2   7   5        156.46        140.78         8.21 o                         
   3   7   5        414.17        425.48        18.86 o                         
   3   7   5        261.52        231.64        16.00 o                         
   3   7   5        426.85        378.72        24.68 o                         
   4   7   5        534.19        536.72        17.60 o                         
   5   7   5        333.09        375.14        17.64 o                         
   5   7   5        700.46        821.17        37.96 o                         
   5   7   5        210.32        196.79        23.89 o                         
   6   7   5        719.81        684.00        21.09 o                         
   7   7   5       1023.40       1012.56        38.67 o                         
   7   7   5       1620.78       1645.73        70.88 o                         
   7   7   5       1751.48       1896.38       115.43 o                         
   8   7   5       1414.83       1438.18        49.96 o                         
   9   7   5        194.79        220.38        34.13 o                         
   9   7   5        473.91        482.32        35.39 o                         
   9   7   5        308.49        292.30        21.03 o                         
  10   7   5        398.91        382.99        29.37 o                         
  11   7   5        476.02        486.35        40.26 o                         
  12   7   5        346.80        386.61        33.45 o                         
  13   7   5        136.35         96.12        38.58 o                         
  -7   8   5       1292.13       1233.32        51.09 o                         
  -6   8   5        895.73       1014.00        49.09 o                         
  -5   8   5        127.62        131.81        25.95 o                         
  -4   8   5        596.85        563.77        41.98 o                         
  -3   8   5       1042.79        955.75        34.32 o                         
  -2   8   5        535.45        674.39        33.07 o                         
  -1   8   5        590.32        614.43        25.25 o                         
   0   8   5        834.43        843.01        31.00 o                         
   1   8   5        187.77        160.99        10.96 o                         
   2   8   5        766.66        724.99        20.88 o                         
   3   8   5         58.93         92.45        11.84 o                         
   4   8   5        282.28        290.57        16.42 o                         
   5   8   5       1753.49       1860.62        50.21 o                         
   6   8   5        257.79        252.30        16.23 o                         
   7   8   5        705.20        735.66        29.04 o                         
   8   8   5         66.65         60.09        13.76 o                         
   9   8   5        349.29        387.61        34.20 o                         
  10   8   5        611.01        515.26        33.17 o                         
  11   8   5         66.61        164.97        35.17 o                         
  12   8   5        139.64        139.33        19.81 o                         
  13   8   5          0.70         33.64        56.10 o                         
  -6   9   5        264.67        314.93        46.60 o                         
  -5   9   5        626.80        614.43        33.10 o                         
  -4   9   5        434.94        541.54        62.32 o                         
  -3   9   5         88.94         99.91        16.77 o                         
  -2   9   5          0.45         45.07        19.11 o                         
  -1   9   5        749.49        680.06        26.79 o                         
   0   9   5       1091.41       1183.58        57.10 o                         
   0   9   5        689.13        593.53        47.02 o                         
   1   9   5        392.88        360.03        15.02 o                         
   2   9   5       1194.99       1071.09        40.83 o                         
   2   9   5        134.45        132.20        13.61 o                         
   3   9   5         99.93         96.92        11.32 o                         
   4   9   5        519.55        570.82        22.01 o                         
   5   9   5        338.14        313.57        17.79 o                         
   6   9   5        749.79        782.04        30.02 o                         
   7   9   5        206.83        204.99        17.45 o                         
   8   9   5        770.02        740.23        30.57 o                         
   9   9   5        315.48        315.48        28.58 o                         
  10   9   5        309.48        285.85        32.86 o                         
  11   9   5        131.22         85.21        33.10 o                         
  12   9   5        731.87        659.46        43.72 o                         
  -5  10   5         99.44        118.04        30.18 o                         
  -4  10   5         25.96        -22.50        34.90 o                         
  -3  10   5       1484.74       1503.75        72.91 o                         
  -2  10   5        771.77        857.90        50.43 o                         
  -1  10   5        354.43        373.42        25.51 o                         
   0  10   5        702.16        681.65        35.49 o                         
   1  10   5        900.17        808.57        30.81 o                         
   2  10   5        940.99       1000.42        43.04 o                         
   3  10   5        177.80        185.73        13.47 o                         
   4  10   5        213.11        226.81        32.99 o                         
   4  10   5         24.91         27.28        11.97 o                         
   5  10   5        123.25        135.55        12.58 o                         
   6  10   5        340.73        427.70        41.67 o                         
   6  10   5        336.21        358.35        46.25 o                         
   7  10   5        341.88        405.94        20.37 o                         
   8  10   5        347.47        319.77        53.50 o                         
   8  10   5          1.14         10.56        15.30 o                         
   9  10   5         28.33         27.00        20.42 o                         
  10  10   5        213.16        232.18        41.89 o                         
  11  10   5        226.09        231.15        28.85 o                         
  12  10   5        137.93        104.27        42.30 o                         
  -3  11   5        116.09        295.39        37.32 o                         
  -2  11   5        702.27        714.96        44.58 o                         
  -1  11   5         19.29         15.62        33.87 o                         
   0  11   5        773.46        815.48        47.87 o                         
   1  11   5        590.16        623.00        40.69 o                         
   2  11   5        461.20        440.09        28.82 o                         
   3  11   5        154.85        176.27        20.71 o                         
   4  11   5        178.96        222.02        22.02 o                         
   5  11   5        329.80        327.13        22.60 o                         
   6  11   5       1499.98       1411.31        48.67 o                         
   7  11   5         42.87         26.06        19.83 o                         
   8  11   5        692.98        763.23        51.35 o                         
   9  11   5        131.95        127.23        23.97 o                         
  10  11   5         47.67         93.84        41.32 o                         
  11  11   5         34.54         49.05        22.54 o                         
  -2  12   5        315.18        310.98        28.76 o                         
   0  12   5        471.16        510.26        36.08 o                         
   1  12   5         92.61         68.63        37.67 o                         
   2  12   5        648.67        599.82        32.10 o                         
   3  12   5         24.57        155.93        29.25 o                         
   4  12   5         23.48         26.88        18.00 o                         
   5  12   5        230.81        243.86        39.88 o                         
   6  12   5        103.64        111.72        17.25 o                         
   7  12   5        227.62        301.14        32.51 o                         
   8  12   5        233.12        244.20        42.37 o                         
   9  12   5        210.67        228.47        43.47 o                         
  10  12   5        603.20        592.42        51.98 o                         
  11  12   5        126.46        212.35        77.49 o                         
   0  13   5        343.89        337.23        38.56 o                         
   1  13   5         61.02         81.59        41.34 o                         
   2  13   5        492.61        440.81        37.00 o                         
   3  13   5        586.05        606.64        47.81 o                         
   4  13   5         98.01        107.71        27.89 o                         
   5  13   5         21.89         18.69        23.89 o                         
   5  13   5         34.74         55.58        57.99 o                         
   6  13   5        573.85        575.10        42.81 o                         
   8  13   5        159.36        178.57        28.36 o                         
   3  14   5         32.34         40.05        38.32 o                         
   4  14   5         39.46         33.84        37.66 o                         
   5  14   5        617.85        731.65        76.75 o                         
   6  14   5          6.85         65.09        55.29 o                         
   7  14   5         12.93        -29.91        47.56 o                         
  -6 -14   6        219.72        233.72        50.00 o                         
  -5 -14   6         58.01        163.53        37.59 o                         
  -4 -14   6         43.59         46.05        26.41 o                         
  -3 -14   6         20.75          9.14        58.15 o                         
  -8 -13   6        709.58        716.16        39.57 o                         
  -7 -13   6         93.76        150.78        57.34 o                         
  -6 -13   6        373.20        380.52        31.69 o                         
  -5 -13   6        605.39        781.64        75.00 o                         
  -4 -13   6        568.91        550.67        30.37 o                         
  -3 -13   6        571.94        636.99        70.22 o                         
  -2 -13   6        407.60        433.41        34.21 o                         
  -1 -13   6         56.08         37.52        37.66 o                         
   0 -13   6        313.64        370.79        37.42 o                         
  -9 -12   6        542.42        600.86        41.37 o                         
  -8 -12   6         93.54        128.61        29.36 o                         
  -7 -12   6        315.48        344.05        39.97 o                         
  -6 -12   6        268.10        332.69        35.34 o                         
  -5 -12   6        144.89        165.54        33.25 o                         
  -4 -12   6        111.94        118.21        20.77 o                         
  -3 -12   6        469.19        439.07        55.63 o                         
  -2 -12   6        696.31        704.08        33.67 o                         
  -1 -12   6        120.43        156.13        48.07 o                         
   0 -12   6        180.38        185.91        20.85 o                         
   1 -12   6        313.24        294.34        58.11 o                         
   2 -12   6        182.13        222.25        22.82 o                         
  -9 -11   6        173.75        156.92        26.01 o                         
  -8 -11   6        659.56        711.49        65.82 o                         
  -7 -11   6        356.54        346.51        26.79 o                         
  -6 -11   6        277.80        256.46        33.01 o                         
  -5 -11   6       1146.38       1160.01        47.89 o                         
  -4 -11   6       1637.21       1516.63        70.05 o                         
  -3 -11   6        983.48        971.15        49.29 o                         
  -2 -11   6        553.93        629.31        30.33 o                         
  -1 -11   6        594.02        626.59        27.54 o                         
   0 -11   6        927.59        959.35        35.16 o                         
   1 -11   6         90.69         87.30        25.08 o                         
   2 -11   6          2.62         26.04        19.63 o                         
   3 -11   6        320.69        336.63        40.06 o                         
   4 -11   6         26.95         24.39        24.22 o                         
 -11 -10   6       1286.30       1324.56        56.39 o                         
  -9 -10   6        219.40        276.12        25.37 o                         
  -8 -10   6         45.27         98.45        45.47 o                         
  -8 -10   6          1.55          2.89        15.84 o                         
  -7 -10   6       1256.11       1156.35        46.34 o                         
  -6 -10   6        591.16        537.14        56.24 o                         
  -6 -10   6        936.24        926.03        71.98 o                         
  -5 -10   6        365.03        366.95        18.83 o                         
  -4 -10   6        236.67        255.15        30.06 o                         
  -4 -10   6        244.01        228.20        41.73 o                         
  -3 -10   6       1740.46       1581.30        56.09 o                         
  -2 -10   6        681.22        679.93        37.44 o                         
  -1 -10   6        954.85        953.14        32.54 o                         
   0 -10   6          5.83         37.68        20.74 o                         
   1 -10   6       1011.34        964.18        34.13 o                         
   2 -10   6        172.30        194.90        24.73 o                         
   3 -10   6        160.61        119.67        19.16 o                         
   4 -10   6        210.06        221.71        24.05 o                         
   5 -10   6        500.48        528.09        34.11 o                         
 -11  -9   6       1496.00       1487.78        62.78 o                         
 -10  -9   6        739.92        672.72        38.59 o                         
  -9  -9   6        315.92        337.49        28.82 o                         
  -8  -9   6        425.54        441.91        30.53 o                         
  -7  -9   6        539.71        561.70        36.95 o                         
  -6  -9   6         35.33         92.57        26.00 o                         
  -5  -9   6       2902.77       2867.07        83.98 o                         
  -4  -9   6        950.89        922.61        39.03 o                         
  -3  -9   6        823.34        800.03        24.35 o                         
  -2  -9   6        101.37         67.44        11.95 o                         
  -2  -9   6        333.41        397.91        34.60 o                         
  -1  -9   6        461.09        419.10        18.12 o                         
   0  -9   6          0.02         11.73        17.73 o                         
   0  -9   6        689.16        697.81        57.86 o                         
   1  -9   6        987.59        930.17        31.35 o                         
   2  -9   6        405.23        449.72        52.21 o                         
   3  -9   6       1219.82       1245.65        40.60 o                         
   4  -9   6        130.62        147.87        32.42 o                         
   5  -9   6         98.66         97.58        17.66 o                         
   6  -9   6        150.14        179.01        58.89 o                         
 -12  -8   6        328.17        288.46        29.39 o                         
 -11  -8   6        424.96        340.96        55.55 o                         
 -10  -8   6         64.91         44.78        20.21 o                         
  -9  -8   6        484.60        475.53        59.90 o                         
  -8  -8   6        947.70        933.57        39.66 o                         
  -7  -8   6        406.15        398.09        32.82 o                         
  -6  -8   6       1779.30       1859.28        82.52 o                         
  -5  -8   6        348.96        372.92        18.17 o                         
  -4  -8   6        635.40        632.22        23.38 o                         
  -3  -8   6       5464.57       5722.64       161.49 o                         
  -2  -8   6        491.92        509.95        22.96 o                         
  -1  -8   6        280.20        266.25        11.50 o                         
   0  -8   6        749.75        685.31        21.54 o                         
   1  -8   6        870.92        874.42        29.85 o                         
   2  -8   6       3217.45       3172.88        90.89 o                         
   3  -8   6        730.24        722.90        26.71 o                         
   4  -8   6       1100.32       1096.47        38.82 o                         
   5  -8   6       1444.59       1420.02        45.91 o                         
   6  -8   6        309.87        284.36        39.06 o                         
   7  -8   6         65.64         83.19        18.86 o                         
 -12  -7   6        149.70        147.12        27.05 o                         
 -11  -7   6        268.53        263.76        62.96 o                         
 -10  -7   6        453.92        450.18        27.17 o                         
  -9  -7   6        448.86        498.41        52.29 o                         
  -9  -7   6        228.28        134.35        18.85 o                         
  -9  -7   6        240.62        339.91        36.11 o                         
  -9  -7   6        144.14        129.56        33.25 o                         
  -8  -7   6        865.53        793.87        34.15 o                         
  -7  -7   6       1784.02       1751.84        78.17 o                         
  -7  -7   6       1126.47       1064.31        53.55 o                         
  -6  -7   6       2428.64       2453.92        84.62 o                         
  -5  -7   6        646.19        658.79        26.81 o                         
  -5  -7   6       1023.38       1049.48        32.91 o                         
  -4  -7   6       1016.68        988.86        27.33 o                         
  -3  -7   6       2335.03       2333.06        77.84 o                         
  -3  -7   6       1474.40       1367.38        47.89 o                         
  -3  -7   6       2449.44       2359.56        93.93 o                         
  -2  -7   6        175.83        194.04         9.19 o                         
  -1  -7   6        425.50        413.42        22.29 o                         
  -1  -7   6        691.83        601.67        24.09 o                         
   0  -7   6        507.58        487.04        16.24 o                         
   1  -7   6         17.02         17.79        12.44 o                         
   2  -7   6        222.11        201.67        14.37 o                         
   3  -7   6        251.57        282.79        17.44 o                         
   4  -7   6        148.18        127.88        15.89 o                         
   5  -7   6        762.91        746.07        29.56 o                         
   6  -7   6        288.81        295.68        22.46 o                         
   7  -7   6        165.85        182.90        22.50 o                         
   8  -7   6        261.50        237.43        27.56 o                         
 -12  -6   6        387.64        343.72        34.77 o                         
 -11  -6   6       1745.45       1814.17        70.60 o                         
 -10  -6   6        109.18        114.95        16.96 o                         
  -9  -6   6        433.11        443.64        22.17 o                         
  -8  -6   6        274.30        297.57        17.51 o                         
  -7  -6   6       2618.00       2549.42        86.36 o                         
  -7  -6   6       1306.78       1187.95        88.05 o                         
  -6  -6   6        454.84        512.02        19.05 o                         
  -5  -6   6         82.22         93.82         9.85 o                         
  -5  -6   6        135.88        151.25        21.29 o                         
  -5  -6   6        130.22        148.58        11.36 o                         
  -4  -6   6        829.14        816.84        26.33 o                         
  -3  -6   6       3817.07       3983.15       156.95 o                         
  -3  -6   6       2262.12       2182.26        62.93 o                         
  -3  -6   6       3582.56       3542.90       144.89 o                         
  -2  -6   6        319.66        303.94         9.82 o                         
  -1  -6   6        164.32        140.49         6.72 o                         
  -1  -6   6        218.14        166.68        29.49 o                         
  -1  -6   6        103.75        104.53         9.17 o                         
   0  -6   6         90.93        126.91         5.77 o                         
   1  -6   6       1776.03       1735.88        58.11 o                         
   1  -6   6       1121.43       1152.10        40.51 o                         
   2  -6   6       2548.82       2644.93        75.11 o                         
   3  -6   6       1405.74       1366.69        59.97 o                         
   3  -6   6        336.06        371.32        34.47 o                         
   4  -6   6        759.31        708.91        25.08 o                         
   5  -6   6       1438.98       1541.55        48.95 o                         
   6  -6   6        239.19        252.66        17.19 o                         
   7  -6   6        263.24        301.51        28.67 o                         
   8  -6   6         32.23         40.34        17.73 o                         
   9  -6   6       1450.51       1385.68        59.13 o                         
 -12  -5   6        385.46        415.72        47.79 o                         
 -12  -5   6        346.69        404.94        46.47 o                         
 -11  -5   6        168.26        181.40        16.88 o                         
 -10  -5   6        491.12        535.66        28.14 o                         
  -9  -5   6       1369.28       1432.81        45.86 o                         
  -8  -5   6        294.90        315.99        19.07 o                         
  -8  -5   6        177.91        197.31        31.72 o                         
  -7  -5   6       1468.42       1502.67        45.97 o                         
  -6  -5   6        780.27        830.26        27.08 o                         
  -6  -5   6        164.80        235.03        31.42 o                         
  -5  -5   6       2842.52       2777.25        70.81 o                         
  -4  -5   6        677.53        740.59        41.94 o                         
  -4  -5   6       1081.54       1073.52        32.94 o                         
  -3  -5   6        892.41        949.87        30.31 o                         
  -2  -5   6       2409.32       2580.05        65.70 o                         
  -1  -5   6        802.12        778.31        25.61 o                         
  -1  -5   6         42.13         64.00        11.05 o                         
   0  -5   6         59.09         46.33         5.23 o                         
   1  -5   6       2641.11       2662.68        86.46 o                         
   1  -5   6        623.05        751.58        48.66 o                         
   2  -5   6        109.69        101.24        10.34 o                         
   3  -5   6        868.13        746.11        50.21 o                         
   3  -5   6       1011.60       1017.42        37.75 o                         
   4  -5   6        585.44        583.38        21.59 o                         
   5  -5   6        107.63        135.77        21.13 o                         
   5  -5   6        242.27        242.21        20.76 o                         
   5  -5   6        170.45        203.74        26.25 o                         
   6  -5   6         48.44         37.80        11.55 o                         
   7  -5   6        329.99        404.56        33.93 o                         
   7  -5   6         18.92         40.51        19.01 o                         
   7  -5   6         11.95         49.94        23.62 o                         
   8  -5   6        811.89        791.45        29.49 o                         
  10  -5   6         47.60         33.03        20.22 o                         
 -12  -4   6        429.08        412.40        37.23 o                         
 -11  -4   6       1611.32       1709.76        55.62 o                         
 -10  -4   6         75.54         96.41        24.41 o                         
 -10  -4   6         47.70         46.86        27.05 o                         
 -10  -4   6         75.99         68.24        27.78 o                         
  -9  -4   6         20.68         31.32        10.77 o                         
  -8  -4   6         96.50        122.46        27.35 o                         
  -8  -4   6       1718.19       1866.95        67.49 o                         
  -7  -4   6       2353.25       2490.80        72.90 o                         
  -6  -4   6        327.18        296.93        16.97 o                         
  -6  -4   6        518.16        461.44        23.91 o                         
  -6  -4   6        521.17        547.52        43.14 o                         
  -5  -4   6        169.35        218.85         9.30 o                         
  -4  -4   6        258.88        311.36        19.01 o                         
  -4  -4   6         28.51         34.32         9.77 o                         
  -4  -4   6         45.15         55.82         6.11 o                         
  -3  -4   6       4110.72       4003.72       131.76 o                         
  -2  -4   6        948.39        955.02        41.77 o                         
  -2  -4   6        588.28        593.32        23.07 o                         
  -2  -4   6        371.46        384.02        15.68 o                         
  -1  -4   6        539.66        459.53        13.60 o                         
   0  -4   6       3931.73       4160.75       131.67 o                         
   0  -4   6       1166.48       1737.59        97.93 o                         
   0  -4   6       1847.38       2074.82        60.64 o                         
   1  -4   6       1995.72       1918.53        41.64 o                         
   2  -4   6       3270.36       3346.08       107.52 o                         
   2  -4   6       2991.65       2884.96       161.92 o                         
   3  -4   6         11.01         16.49        10.11 o                         
   4  -4   6       1170.88       1128.55        35.33 o                         
   5  -4   6        196.54        168.83         7.49 o                         
   6  -4   6        687.15        693.30        25.52 o                         
   7  -4   6         27.46         14.55        15.13 o                         
   8  -4   6        270.78        256.71        22.12 o                         
   9  -4   6        406.92        426.03        30.27 o                         
  10  -4   6       1901.43       1842.69        67.64 o                         
 -12  -3   6        381.10        365.83        26.66 o                         
 -11  -3   6        216.09        257.25        22.67 o                         
 -10  -3   6        457.14        494.77        25.77 o                         
  -9  -3   6        725.76        786.12        30.58 o                         
  -8  -3   6         76.44         86.33        16.12 o                         
  -7  -3   6         25.59         27.37        11.17 o                         
  -6  -3   6        686.13        744.09        30.78 o                         
  -6  -3   6        177.00        202.22        28.17 o                         
  -5  -3   6       3546.14       3675.74       104.10 o                         
  -4  -3   6       1095.29       1044.37        37.92 o                         
  -4  -3   6       3090.41       3428.57       134.41 o                         
  -4  -3   6       1734.64       1750.14        58.73 o                         
  -3  -3   6        184.59        187.35         8.13 o                         
  -2  -3   6         13.11         12.76         2.88 o                         
  -2  -3   6         20.76         28.71         5.64 o                         
  -2  -3   6         49.99         76.16        22.97 o                         
  -1  -3   6       3255.96       3244.87        75.31 o                         
   0  -3   6        447.26        341.30        11.16 o                         
   0  -3   6        708.33        586.76        13.84 o                         
   1  -3   6       3488.61       3549.68        75.73 o                         
   2  -3   6        105.07        148.43         5.85 o                         
   2  -3   6         66.35        103.15         8.11 o                         
   3  -3   6        856.37        868.70        21.98 o                         
   4  -3   6        245.14        301.22        14.60 o                         
   4  -3   6        553.24        529.85        27.97 o                         
   4  -3   6        388.24        373.54        13.43 o                         
   5  -3   6        826.63        814.52        21.41 o                         
   6  -3   6        234.47        195.19        14.11 o                         
   6  -3   6        148.39        164.27        13.26 o                         
   6  -3   6         93.70        166.57        23.94 o                         
   7  -3   6        357.95        348.95        20.57 o                         
   8  -3   6        502.66        504.66        27.88 o                         
   9  -3   6        170.39        204.87        21.48 o                         
  10  -3   6        528.46        451.16        30.92 o                         
  11  -3   6        298.66        292.33        29.66 o                         
 -12  -2   6         93.07        139.21        18.00 o                         
 -11  -2   6       1646.89       1660.90        75.54 o                         
 -11  -2   6        458.13        433.04        51.94 o                         
 -10  -2   6        191.53        210.84        18.31 o                         
  -9  -2   6         75.30         65.80        18.32 o                         
  -8  -2   6        962.22       1024.25        34.90 o                         
  -7  -2   6         47.71         55.46         8.73 o                         
  -7  -2   6        468.49        487.69        21.62 o                         
  -6  -2   6       1024.39        999.80        32.51 o                         
  -5  -2   6          4.90         24.99         8.37 o                         
  -5  -2   6          1.45          3.00        14.56 o                         
  -4  -2   6       2325.39       2647.70        75.06 o                         
  -3  -2   6        847.78        907.88        28.26 o                         
  -2  -2   6       1313.22       1381.81        40.95 o                         
  -2  -2   6        713.45        719.85        32.36 o                         
  -2  -2   6        450.49        403.53        31.95 o                         
  -1  -2   6        183.29        175.84         6.96 o                         
   0  -2   6       5180.71       5157.05       162.01 o                         
   0  -2   6      10031.93       9532.04       200.82 o                         
   0  -2   6       3271.22       3157.67       172.86 o                         
   1  -2   6       2952.92       2685.12        50.49 o                         
   2  -2   6       1390.13       1150.20        46.60 o                         
   2  -2   6       1395.59       1178.08        36.29 o                         
   2  -2   6        877.76        611.71        37.27 o                         
   3  -2   6        823.85        808.02        20.56 o                         
   4  -2   6       2222.92       2242.65        58.25 o                         
   4  -2   6       4332.50       4130.49       228.43 o                         
   4  -2   6       1403.61       1518.58        64.73 o                         
   5  -2   6        160.02        171.79         7.96 o                         
   6  -2   6        149.82        168.98        10.37 o                         
   6  -2   6        237.28        241.52        11.71 o                         
   6  -2   6        369.01        320.63        24.10 o                         
   7  -2   6         84.82         92.99        10.08 o                         
   8  -2   6         14.33         38.23        11.17 o                         
   8  -2   6          9.05         39.13        12.42 o                         
   9  -2   6        209.70        210.07        17.33 o                         
  10  -2   6        684.71        687.27        67.11 o                         
  10  -2   6        400.10        487.19        34.00 o                         
  10  -2   6        633.65        597.48        47.18 o                         
  11  -2   6         29.07         45.71        19.65 o                         
 -12  -1   6        643.09        635.70        30.88 o                         
 -11  -1   6          5.34         -4.30        14.85 o                         
 -11  -1   6          3.37        -10.07        30.58 o                         
 -11  -1   6         98.47        152.17        47.88 o                         
 -10  -1   6        104.33        140.35        14.84 o                         
  -9  -1   6        131.84        135.93        17.38 o                         
  -9  -1   6         83.24        107.32        18.62 o                         
  -8  -1   6        139.63        143.75        12.41 o                         
  -7  -1   6         53.46         53.57         6.02 o                         
  -7  -1   6         84.66         83.19        12.74 o                         
  -7  -1   6        105.04        155.54        31.49 o                         
  -6  -1   6        439.52        443.64        17.53 o                         
  -5  -1   6        141.36        159.17         9.83 o                         
  -5  -1   6        223.88        274.58        14.14 o                         
  -5  -1   6        983.73       1031.94        65.66 o                         
  -4  -1   6       6238.79       6442.30       180.26 o                         
  -3  -1   6       1928.28       1890.02        62.62 o                         
  -3  -1   6       3053.86       3388.00       111.01 o                         
  -3  -1   6       6597.25       7432.36       404.39 o                         
  -2  -1   6        812.90        649.81        16.48 o                         
  -1  -1   6        309.66        337.14        13.87 o                         
  -1  -1   6        493.76        487.49        12.06 o                         
  -1  -1   6        195.52        230.52        11.23 o                         
   0  -1   6       1701.17       1621.97        30.91 o                         
   1  -1   6        863.90        824.61        20.87 o                         
   1  -1   6         10.88          6.16         4.03 o                         
   1  -1   6         17.23         10.02         3.61 o                         
   2  -1   6       2250.19       2452.46        49.24 o                         
   2  -1   6       2227.72       2348.86       129.71 o                         
   3  -1   6         77.37         71.75         7.44 o                         
   3  -1   6          7.42         15.61         4.81 o                         
   3  -1   6          4.69         10.82         4.55 o                         
   4  -1   6        602.99        569.38        17.33 o                         
   4  -1   6        601.90        573.00        26.70 o                         
   5  -1   6       2253.91       2404.55        62.94 o                         
   6  -1   6       6078.92       6054.42       192.60 o                         
   6  -1   6       4040.92       4198.29       255.93 o                         
   7  -1   6        492.39        507.98        23.39 o                         
   8  -1   6        611.93        595.88        28.07 o                         
   8  -1   6        484.87        447.96        37.44 o                         
   9  -1   6        945.36        813.14        34.09 o                         
  10  -1   6        171.44        152.45        23.28 o                         
  11  -1   6         33.66         38.76        19.65 o                         
  12  -1   6         91.08        118.75        39.80 o                         
 -11   0   6        262.24        273.53        23.91 o                         
 -10   0   6        360.62        372.86        23.94 o                         
  -9   0   6        423.45        466.62        25.06 o                         
  -8   0   6       1843.18       1859.21        57.44 o                         
  -7   0   6        282.80        291.00        18.53 o                         
  -7   0   6        105.53        111.33        13.18 o                         
  -6   0   6       3044.49       3173.29        91.40 o                         
  -5   0   6       1341.72       1489.63        65.68 o                         
  -5   0   6        841.10        833.89        30.52 o                         
  -5   0   6       1332.06       1411.14        58.71 o                         
  -4   0   6         13.10          4.87         6.27 o                         
  -3   0   6       1704.56       1729.50        40.97 o                         
  -3   0   6       2699.55       2876.06        79.29 o                         
  -3   0   6       2724.16       3132.93       129.07 o                         
  -2   0   6        891.93        933.80        19.42 o                         
  -1   0   6         88.10        101.27         4.08 o                         
  -1   0   6        139.52        169.64         5.06 o                         
   0   0   6       8345.74       7843.85       152.50 o                         
   1   0   6       2429.54       2229.38       123.54 o                         
   1   0   6        439.66        425.77         9.82 o                         
   1   0   6        696.30        654.08        14.00 o                         
   2   0   6        229.61        210.95         6.46 o                         
   3   0   6         75.01         60.86         4.14 o                         
   3   0   6        118.80        105.54         4.44 o                         
   4   0   6       4723.96       4833.37        95.83 o                         
   5   0   6        971.34       1049.93        61.62 o                         
   5   0   6        285.78        281.06        11.66 o                         
   5   0   6        180.45        191.77        21.48 o                         
   6   0   6        550.42        522.48        21.97 o                         
   7   0   6        549.47        521.44        31.08 o                         
   7   0   6        461.32        425.97        30.21 o                         
   8   0   6       2592.46       2569.70        85.54 o                         
   9   0   6        177.38        209.12        20.22 o                         
  10   0   6          2.50          3.29        17.82 o                         
  11   0   6         67.25         58.48        21.98 o                         
  12   0   6       1351.23       1288.25        66.81 o                         
 -11   1   6         99.53        136.18        24.39 o                         
 -10   1   6         49.28         48.22        25.61 o                         
  -9   1   6        596.69        626.07        26.41 o                         
  -8   1   6        745.34        794.35        30.77 o                         
  -7   1   6        471.64        443.08        19.80 o                         
  -6   1   6        546.00        549.50        21.98 o                         
  -5   1   6       1326.32       1422.01        43.14 o                         
  -4   1   6       3146.18       3275.98        82.85 o                         
  -4   1   6       1282.55       1369.45        78.51 o                         
  -3   1   6        521.80        617.17        16.88 o                         
  -3   1   6        259.41        286.33        21.13 o                         
  -2   1   6       4286.20       4023.44        91.46 o                         
  -1   1   6        470.38        441.01        11.67 o                         
  -1   1   6        155.31        156.84         7.66 o                         
  -1   1   6        245.96        236.63        13.63 o                         
   0   1   6       1326.30       1223.02        25.28 o                         
   1   1   6        487.10        471.03        12.75 o                         
   1   1   6        184.11        192.04         9.49 o                         
   1   1   6        291.58        290.36        12.82 o                         
   2   1   6         88.17         73.33         3.79 o                         
   3   1   6         67.98         82.89         3.47 o                         
   3   1   6         42.92         53.78         4.06 o                         
   3   1   6       1064.12       1101.16        64.70 o                         
   4   1   6       4144.12       4750.98       118.68 o                         
   5   1   6          3.32          6.93         3.51 o                         
   5   1   6          2.10          8.27         5.69 o                         
   6   1   6       2410.10       2356.73        66.38 o                         
   7   1   6        105.20        124.86        14.05 o                         
   7   1   6        166.60        207.00        11.26 o                         
   8   1   6       4466.38       4454.95       127.12 o                         
   9   1   6        272.71        353.49        17.26 o                         
   9   1   6        172.20        228.33        16.43 o                         
  10   1   6       1259.29       1140.56        42.80 o                         
  11   1   6        935.67        993.90        54.71 o                         
  11   1   6        931.79        834.97        58.08 o                         
  12   1   6        156.69        164.72        26.03 o                         
 -11   2   6         70.63         67.12        41.45 o                         
 -10   2   6        188.22        155.31        57.78 o                         
  -9   2   6         66.76         58.73        12.86 o                         
  -8   2   6       2267.15       2056.88        85.78 o                         
  -8   2   6       1431.53       1307.29        58.70 o                         
  -7   2   6        217.67        254.29        15.00 o                         
  -6   2   6       3446.62       3752.95       154.08 o                         
  -6   2   6       2176.28       1958.66        83.07 o                         
  -6   2   6       6489.96       6811.46       266.24 o                         
  -5   2   6        714.43        752.24        24.82 o                         
  -4   2   6        144.58        162.26        11.31 o                         
  -4   2   6         58.32         45.70         5.52 o                         
  -4   2   6         92.36         78.23        10.61 o                         
  -3   2   6        443.94        437.94        13.73 o                         
  -2   2   6       1968.29       1901.17        80.22 o                         
  -2   2   6        178.05        225.68        13.21 o                         
  -1   2   6       5420.29       5498.32       137.13 o                         
   0   2   6       4851.23       4771.07       150.64 o                         
   0   2   6      10954.21      10473.29       205.95 o                         
   0   2   6       7682.99       7036.42       382.26 o                         
   1   2   6        118.79        121.27         5.12 o                         
   2   2   6        521.22        440.92        18.24 o                         
   2   2   6       1124.24        958.98        24.72 o                         
   2   2   6        329.11        276.99        12.76 o                         
   3   2   6        638.70        675.15        19.46 o                         
   3   2   6        280.12        294.10        27.68 o                         
   4   2   6        185.79        160.76        15.86 o                         
   4   2   6        174.89        146.76        19.50 o                         
   5   2   6        737.60        631.52        23.74 o                         
   5   2   6        278.73        240.24        12.88 o                         
   6   2   6       1405.84       1520.51        43.85 o                         
   7   2   6         35.42         31.81        12.04 o                         
   7   2   6         34.89         35.53         8.07 o                         
   8   2   6        697.03        698.16        28.29 o                         
   9   2   6        122.99        126.16        17.98 o                         
  10   2   6       1492.82       1502.06        53.81 o                         
  11   2   6         65.45        115.62        52.86 o                         
  12   2   6       2323.27       2158.17        79.59 o                         
  13   2   6        939.26        907.87        77.72 o                         
 -10   3   6        273.78        306.55        41.49 o                         
  -9   3   6        526.91        489.85        31.07 o                         
  -8   3   6        114.49        124.01        24.80 o                         
  -8   3   6          0.73         -0.21        15.47 o                         
  -7   3   6        185.07        193.50        14.61 o                         
  -6   3   6        366.96        412.22        20.02 o                         
  -6   3   6        157.48        212.87        25.01 o                         
  -5   3   6       1740.66       1707.89        50.80 o                         
  -4   3   6        555.19        614.19        23.65 o                         
  -4   3   6        879.26        824.71        48.18 o                         
  -4   3   6       2795.65       3008.37        77.07 o                         
  -3   3   6        229.21        242.86        12.04 o                         
  -2   3   6        278.00        259.54        12.87 o                         
  -2   3   6        175.53        164.02         6.78 o                         
  -1   3   6       2172.26       2105.91        60.67 o                         
   0   3   6         45.41         43.88         4.29 o                         
   0   3   6         71.92         62.54         6.10 o                         
   0   3   6        108.14         82.69        29.92 o                         
   1   3   6       3612.94       3524.87        74.01 o                         
   2   3   6       1044.60       1029.05        26.38 o                         
   2   3   6        659.58        625.03        23.80 o                         
   3   3   6       3402.83       3524.69        88.77 o                         
   4   3   6        214.99        221.47        11.03 o                         
   4   3   6        340.48        377.05        14.24 o                         
   4   3   6       2587.30       2526.28       141.53 o                         
   5   3   6        231.55        240.35        10.34 o                         
   6   3   6        191.48        176.90         9.50 o                         
   6   3   6        120.91        138.14        13.44 o                         
   6   3   6        193.07        156.54        19.07 o                         
   7   3   6       2665.52       2723.98        76.38 o                         
   8   3   6        655.53        587.35        26.01 o                         
   9   3   6        161.04        171.66        16.72 o                         
  10   3   6         40.82         60.91        18.29 o                         
  11   3   6        746.26        734.82        44.16 o                         
  12   3   6        276.07        272.32        34.29 o                         
  13   3   6        690.60        680.09        51.15 o                         
  -9   4   6         46.01         39.72        34.41 o                         
  -8   4   6       1068.62       1072.50        46.05 o                         
  -7   4   6         25.44         36.77        22.61 o                         
  -6   4   6        358.06        332.35        18.26 o                         
  -5   4   6        599.54        607.66        25.05 o                         
  -4   4   6        161.68        138.91        10.21 o                         
  -3   4   6       1180.83       1064.24        34.47 o                         
  -2   4   6        782.34        859.82        32.57 o                         
  -2   4   6         17.29         48.66        12.18 o                         
  -1   4   6        108.77        127.14        11.29 o                         
   0   4   6       7986.78       6980.06       380.59 o                         
   0   4   6       9794.28      10092.53       281.85 o                         
   0   4   6       5043.05       5036.99       164.20 o                         
   1   4   6        821.86        738.11        18.65 o                         
   2   4   6        360.10        317.28        14.22 o                         
   2   4   6        570.30        530.60        19.58 o                         
   2   4   6        941.76        862.27        29.56 o                         
   3   4   6         59.57         75.67         4.94 o                         
   4   4   6       2777.93       2775.82       115.08 o                         
   4   4   6       1754.05       1751.25        58.91 o                         
   5   4   6       2662.49       2622.93        66.23 o                         
   6   4   6         81.57        123.09         6.26 o                         
   6   4   6         51.50         62.67        10.51 o                         
   7   4   6         35.23         27.00         4.98 o                         
   8   4   6          7.72         11.32         5.98 o                         
   8   4   6          4.87         11.85        10.59 o                         
   9   4   6        262.56        224.31        15.11 o                         
  10   4   6         66.49         65.71        12.48 o                         
  10   4   6        417.36        406.53        33.95 o                         
  11   4   6        304.83        299.16        27.63 o                         
  12   4   6        412.05        454.33        61.35 o                         
  13   4   6        496.25        467.03        38.67 o                         
  -9   5   6        676.43        759.37        69.05 o                         
  -9   5   6        427.11        341.90        42.22 o                         
  -8   5   6        154.20        188.14        22.97 o                         
  -7   5   6        102.29        115.57        18.89 o                         
  -7   5   6        216.55        335.92        38.10 o                         
  -6   5   6        100.49         81.26        16.89 o                         
  -5   5   6        364.13        375.21        26.64 o                         
  -5   5   6         15.70         17.84        16.50 o                         
  -5   5   6         24.86         56.05        18.80 o                         
  -4   5   6        860.91        816.00        29.10 o                         
  -3   5   6        248.89        259.83        17.77 o                         
  -3   5   6        104.16         93.04        18.17 o                         
  -2   5   6        647.61        610.68        22.72 o                         
  -1   5   6       1121.74       1034.52        45.81 o                         
  -1   5   6       1783.99       1817.51        54.59 o                         
   0   5   6         18.51         -0.11        10.41 o                         
   1   5   6        735.39        726.48        41.69 o                         
   1   5   6       1206.79       1319.01        40.26 o                         
   1   5   6       1164.66       1101.16        64.05 o                         
   2   5   6       2396.42       2559.61        59.10 o                         
   3   5   6       7724.24       7372.99       179.91 o                         
   4   5   6       1118.58       1226.93        52.26 o                         
   4   5   6       3207.99       3176.87        87.99 o                         
   5   5   6       1524.53       1575.89        46.87 o                         
   6   5   6       1739.08       1735.40        56.62 o                         
   6   5   6       1057.73       1140.66        49.75 o                         
   7   5   6       2127.94       2064.04        58.70 o                         
   8   5   6        846.68       1073.81        76.47 o                         
   8   5   6       2014.03       1992.55        66.32 o                         
   9   5   6         79.81         59.94        13.70 o                         
  10   5   6         13.36        -10.62        41.57 o                         
  10   5   6          6.99         13.28        20.82 o                         
  10   5   6          4.41         13.75        20.68 o                         
  11   5   6       1286.24       1179.72        56.22 o                         
  12   5   6         12.09         42.47        27.54 o                         
  12   5   6        370.74        270.19        59.15 o                         
  13   5   6        223.67        242.35        24.59 o                         
  -8   6   6        262.96        254.17        32.67 o                         
  -7   6   6        126.83        140.42        34.89 o                         
  -6   6   6        482.18        442.99        26.34 o                         
  -5   6   6       1102.17       1185.02        48.76 o                         
  -4   6   6        229.38        222.27        15.55 o                         
  -3   6   6        456.76        468.98        26.26 o                         
  -3   6   6        723.38        704.06        50.37 o                         
  -2   6   6         65.36         82.17        10.17 o                         
  -1   6   6         34.18         39.18         7.18 o                         
  -1   6   6         54.13         35.83        13.57 o                         
   0   6   6       1876.77       1876.15        55.86 o                         
   1   6   6        189.00        121.46        32.97 o                         
   1   6   6         53.82         53.94         4.69 o                         
   1   6   6         85.24         70.80         8.48 o                         
   2   6   6        338.98        324.76        10.77 o                         
   3   6   6       3508.99       3518.20       139.08 o                         
   3   6   6       2156.38       2053.31        68.44 o                         
   3   6   6       3415.10       3395.25        95.75 o                         
   4   6   6         58.07         62.51         6.54 o                         
   5   6   6       5670.69       6120.98       335.47 o                         
   5   6   6       3896.22       4053.11       133.06 o                         
   5   6   6       2460.17       2696.20       168.40 o                         
   6   6   6        379.96        411.24        14.92 o                         
   7   6   6        519.41        479.42        18.57 o                         
   7   6   6         10.50         77.27        21.61 o                         
   8   6   6        307.64        331.59        19.02 o                         
   9   6   6         33.83         20.99        15.75 o                         
  10   6   6       1083.17       1037.58        52.67 o                         
  11   6   6        123.86        129.81        28.14 o                         
  12   6   6         99.40        123.20        33.00 o                         
  13   6   6        413.39        350.92        38.68 o                         
  -7   7   6        240.30        234.16        33.42 o                         
  -6   7   6        139.98        144.68        32.86 o                         
  -5   7   6        169.68        189.75        30.58 o                         
  -4   7   6        364.40        319.28        21.14 o                         
  -3   7   6        788.66        842.08        37.23 o                         
  -2   7   6        681.49        685.70        26.73 o                         
  -1   7   6        368.73        373.46        23.47 o
[truncated: 565,302 more chars]
