# Supplementary material for: Development of a scalar-based geometric parameterization approach for the crystal structure landscape of dithienylethene-based crystalline solids
Source: IUCrJ. 2023 Sep 26;10(Pt 6):694–9. doi: 10.1107/S2052252523008060 (PMC10619447; doi:10.1107/S2052252523008060)
Supplement: Supplementary file 15 [file m-10-00694-dte-14sup15.hkl]

data_dte-14                                                                     
_shelx_title ' dte-14_a.res in P-1'                                             
_shelx_refln_list_code          4                                               
_shelx_F_calc_maximum      379.51                                               
_exptl_crystal_F_000      1428.00                                               
_reflns_d_resolution_high  0.7500                                               
                                                                                
loop_                                                                           
 _space_group_symop_operation_xyz                                               
 'x, y, z'                                                                      
 '-x, -y, -z'                                                                   
                                                                                
_cell_length_a    14.2712                                                       
_cell_length_b    14.7916                                                       
_cell_length_c    19.2839                                                       
_cell_angle_alpha  98.124                                                       
_cell_angle_beta  104.400                                                       
_cell_angle_gamma 117.968                                                       
                                                                                
_shelx_F_squared_multiplier     1.000                                           
                                                                                
loop_                                                                           
 _refln_index_h                                                                 
 _refln_index_k                                                                 
 _refln_index_l                                                                 
 _refln_F_squared_calc                                                          
 _refln_F_squared_meas                                                          
 _refln_F_squared_sigma                                                         
 _refln_observed_status                                                         
   1   0   0        407.28        433.85        11.17 o                         
   2   0   0       4934.56       5174.21        75.11 o                         
   3   0   0       3298.65       3572.48        53.44 o                         
   4   0   0       8404.48       8348.15       157.99 o                         
   5   0   0          9.09         12.33        20.90 o                         
   6   0   0       4569.94       4460.42       102.01 o                         
   7   0   0       2277.94       2517.89        73.17 o                         
   8   0   0       1643.53       1794.27        64.45 o                         
   9   0   0        141.29        222.70        31.65 o                         
  10   0   0        714.04        739.10        77.17 o                         
  11   0   0        261.82        242.20        40.57 o                         
  12   0   0         60.17         85.83        36.45 o                         
  13   0   0        699.04        687.18        57.67 o                         
  14   0   0        116.90         93.05        61.30 o                         
  15   0   0        171.17        178.33        46.24 o                         
 -16   1   0          5.30         -0.13        40.51 o                         
 -15   1   0         28.96         -6.43        48.96 o                         
 -14   1   0          6.00        -37.34        51.68 o                         
 -13   1   0         13.25        -31.11        43.53 o                         
 -12   1   0        455.94        482.00        49.89 o                         
 -11   1   0       1126.56       1107.80        62.76 o                         
 -10   1   0        139.31         31.90        27.93 o                         
  -9   1   0        614.02        643.52        47.96 o                         
  -8   1   0        507.35        546.59        40.90 o                         
  -7   1   0       1816.01       1787.80        60.15 o                         
  -6   1   0       1173.73       1028.42        61.78 o                         
  -5   1   0       4284.44       4169.19        91.18 o                         
  -4   1   0        267.74        227.36        28.84 o                         
  -3   1   0      28690.78      28976.23       415.75 o                         
  -2   1   0        859.07        844.18        19.94 o                         
  -1   1   0       8682.23       8975.99       152.67 o                         
   0   1   0       6480.73       6585.40       111.92 o                         
   1   1   0      10945.07      11226.98       137.51 o                         
   2   1   0       5374.37       5592.15        75.37 o                         
   3   1   0       4177.46       4249.09        79.77 o                         
   4   1   0       4313.84       4657.44        99.89 o                         
   5   1   0      13349.50      13827.65       255.41 o                         
   6   1   0       1174.93       1195.91        49.52 o                         
   7   1   0        614.83        704.75        42.43 o                         
   8   1   0         10.13        -10.92        25.20 o                         
   9   1   0        112.04        128.04        33.09 o                         
  10   1   0        464.91        472.19        46.82 o                         
  11   1   0         93.70         91.38        36.90 o                         
  12   1   0         44.58        103.56        38.38 o                         
  13   1   0         92.75         71.31        41.41 o                         
  14   1   0         27.24         55.19        40.09 o                         
  15   1   0        253.27        239.36        51.28 o                         
 -16   2   0         61.20         65.34        44.22 o                         
 -15   2   0         49.77        129.54        43.07 o                         
 -14   2   0        320.62        345.81        66.39 o                         
 -13   2   0        283.91        247.23        41.71 o                         
 -12   2   0        681.70        552.18        48.02 o                         
 -11   2   0         97.40         77.80        45.98 o                         
 -10   2   0       2176.31       2047.10        72.35 o                         
  -9   2   0        569.77        549.70        41.46 o                         
  -8   2   0       1025.46       1094.47        51.46 o                         
  -7   2   0        522.09        604.90        53.05 o                         
  -6   2   0         36.56         51.63        24.29 o                         
  -5   2   0       3015.46       2962.74        61.61 o                         
  -4   2   0        517.08        469.79        19.19 o                         
  -3   2   0       4967.95       4968.24        65.85 o                         
  -2   2   0       4101.03       4063.41        51.80 o                         
  -1   2   0        451.06        693.05        16.99 o                         
   0   2   0       1918.44       2232.78        34.48 o                         
   1   2   0       9790.84      10091.79       126.73 o                         
   2   2   0       3641.17       3622.05        54.53 o                         
   3   2   0       4350.69       4062.13        88.18 o                         
   4   2   0        761.23        663.10        35.35 o                         
   5   2   0        361.83        572.77        35.78 o                         
   6   2   0       2088.30       2283.17        70.49 o                         
   7   2   0        309.06        268.49        52.00 o                         
   8   2   0        265.01        286.33        35.34 o                         
   9   2   0        275.31        332.22        55.46 o                         
  10   2   0       1109.07       1091.43        64.70 o                         
  11   2   0         89.87         89.08        39.62 o                         
  12   2   0        495.67        466.24        52.32 o                         
  13   2   0        189.80        146.30        44.01 o                         
  14   2   0        782.00        809.45        89.53 o                         
 -16   3   0          9.45         36.65        41.76 o                         
 -15   3   0        159.05        177.89        68.29 o                         
 -14   3   0       1397.00       1494.47        80.57 o                         
 -13   3   0        304.76        361.46        67.98 o                         
 -12   3   0         59.32         44.36        32.15 o                         
 -11   3   0       4208.00       4031.68       110.56 o                         
 -10   3   0       1943.14       1884.68        68.74 o                         
  -9   3   0          9.87         43.73        54.43 o                         
  -8   3   0       2552.49       2500.17        73.13 o                         
  -7   3   0       3933.41       3844.68        91.08 o                         
  -6   3   0          6.07          2.77        17.65 o                         
  -5   3   0        101.81        146.47        19.22 o                         
  -4   3   0         71.98         95.17        12.68 o                         
  -3   3   0       1924.79       2034.67        30.76 o                         
  -2   3   0       2532.14       2373.18        33.55 o                         
  -1   3   0         79.40         79.14         8.44 o                         
   0   3   0      26326.33      25796.34       310.14 o                         
   1   3   0      21015.92      21107.40       258.18 o                         
   2   3   0       1470.73       1330.93        41.54 o                         
   3   3   0        208.49        359.61        59.46 o                         
   4   3   0        217.21        242.21        40.22 o                         
   5   3   0        680.99        719.77        59.03 o                         
   6   3   0         41.68         50.99        22.47 o                         
   7   3   0         50.51         46.66        25.60 o                         
   8   3   0       2185.75       1946.79        72.79 o                         
   9   3   0       2471.29       2318.93        83.40 o                         
  10   3   0          3.02         53.95        37.54 o                         
  11   3   0        178.29        149.85        39.18 o                         
  12   3   0        310.35        399.26        51.35 o                         
  13   3   0        644.15        604.21        83.33 o                         
  14   3   0         14.57        -22.49        39.70 o                         
 -17   4   0       1943.50       2191.79       134.88 o                         
 -16   4   0          3.64         35.13        42.82 o                         
 -15   4   0         19.82          3.39        38.12 o                         
 -14   4   0         18.66         54.06        37.61 o                         
 -13   4   0       8065.12       7634.97       179.35 o                         
 -12   4   0       1571.47       1749.17        74.88 o                         
 -11   4   0       1239.05       1061.52       143.15 o                         
 -10   4   0       2208.64       1953.23        70.89 o                         
  -9   4   0       1646.95       1617.52        71.76 o                         
  -8   4   0       2730.69       2616.74        73.38 o                         
  -7   4   0       1736.38       1796.71        48.20 o                         
  -6   4   0        756.88       1209.55        45.63 o                         
  -5   4   0       3678.84       3938.40        69.02 o                         
  -4   4   0       1014.91       1096.06        23.99 o                         
  -3   4   0        244.73        273.40        15.78 o                         
  -2   4   0      12297.25      12661.29       155.22 o                         
  -1   4   0      17313.23      17475.78       213.00 o                         
   0   4   0       2744.78       2618.16        68.59 o                         
   1   4   0        141.04        148.28        40.22 o                         
   2   4   0        676.52        628.60        34.25 o                         
   3   4   0          1.88         37.91        17.80 o                         
   4   4   0        595.08        536.01        59.21 o                         
   5   4   0       2176.05       2131.23        95.33 o                         
   6   4   0       2170.31       2339.57        77.70 o                         
   7   4   0       2103.14       2056.76        74.21 o                         
   8   4   0       3077.81       3074.42       120.22 o                         
   9   4   0          4.20          3.31        60.53 o                         
  10   4   0        238.93        276.27        47.71 o                         
  11   4   0        188.20        176.12        41.88 o                         
  12   4   0        942.63        806.50        76.80 o                         
  13   4   0         40.99        202.51       149.86 o                         
 -17   5   0        109.53         55.87        50.48 o                         
 -16   5   0        864.26        769.92       147.55 o                         
 -15   5   0        245.66        288.95        48.87 o                         
 -14   5   0       2048.08       2127.02        90.46 o                         
 -13   5   0        842.83        938.82        59.16 o                         
 -12   5   0       6739.67       6340.62       150.93 o                         
 -11   5   0        147.27        166.07        35.21 o                         
 -10   5   0       1083.54       1144.75        55.57 o                         
  -9   5   0         95.42        172.58        27.55 o                         
  -8   5   0        933.86       1009.13        38.03 o                         
  -7   5   0       3247.51       3052.51        62.45 o                         
  -6   5   0       3557.19       3849.26        69.57 o                         
  -5   5   0        267.83        329.85        19.37 o                         
  -4   5   0         89.27         55.07        10.38 o                         
  -3   5   0          6.63         -1.31        10.51 o                         
  -2   5   0      18289.11      18779.87       251.36 o                         
  -1   5   0       3697.32       3699.23        65.72 o                         
   0   5   0      13735.19      14082.32       251.52 o                         
   1   5   0        988.37        943.26        37.48 o                         
   2   5   0       1051.72       1107.38        41.72 o                         
   3   5   0       1466.57       1655.22        57.25 o                         
   4   5   0       4722.03       4576.25       131.49 o                         
   5   5   0         10.73         30.58        24.09 o                         
   6   5   0        913.92        962.19        51.61 o                         
   7   5   0        961.64        929.92       108.86 o                         
   8   5   0       1793.95       1676.70       141.11 o                         
   9   5   0        695.77        735.03        69.62 o                         
  10   5   0          8.95         -8.47        68.59 o                         
  11   5   0        243.69        230.22        46.10 o                         
  12   5   0         19.18         46.12        39.68 o                         
 -17   6   0       1042.32       1103.13        90.85 o                         
 -16   6   0         69.85         30.42        44.36 o                         
 -15   6   0        140.67        160.46        42.20 o                         
 -14   6   0        298.94        273.80        48.37 o                         
 -13   6   0       1518.90       1494.28        72.80 o                         
 -12   6   0       3174.79       2960.86        90.92 o                         
 -11   6   0       2057.54       1949.64        69.92 o                         
 -10   6   0          0.35        -12.86        23.66 o                         
  -9   6   0        231.43        291.07        24.62 o                         
  -8   6   0       2184.66       2128.38        58.28 o                         
  -7   6   0        503.39        462.40        28.63 o                         
  -6   6   0        560.21        548.32        30.78 o                         
  -5   6   0         56.48         32.39        13.90 o                         
  -4   6   0        637.26        702.58        24.61 o                         
  -3   6   0       9126.25       9638.91       134.93 o                         
  -2   6   0      25454.08      27807.87       414.76 o                         
  -1   6   0          1.57         11.62        16.24 o                         
   0   6   0         47.44         73.41        31.55 o                         
   1   6   0       8754.67       8797.90       170.89 o                         
   2   6   0        234.36        225.65        25.57 o                         
   3   6   0       3267.80       3214.76        83.34 o                         
   4   6   0         23.30         17.85        22.70 o                         
   5   6   0       2797.26       2622.92        79.65 o                         
   6   6   0         18.50         54.84        58.97 o                         
   7   6   0        817.02        867.22        70.02 o                         
   8   6   0        761.13        798.51       128.78 o                         
   9   6   0        693.72        741.50        56.17 o                         
  10   6   0       1414.19       1363.48       133.02 o                         
  11   6   0        145.18        158.97        88.43 o                         
 -18   7   0          1.17        -43.75        90.22 o                         
 -17   7   0        322.71        282.27        61.26 o                         
 -16   7   0       2553.67       2602.54       118.89 o                         
 -15   7   0        424.72        317.62        86.49 o                         
 -14   7   0        178.70        158.89        37.40 o                         
 -13   7   0       3280.38       2975.61        92.92 o                         
 -12   7   0         58.66         28.80        27.78 o                         
 -11   7   0          8.28         14.37        25.22 o                         
 -10   7   0       5332.91       5377.77       118.54 o                         
  -9   7   0         37.01         80.59        17.81 o                         
  -8   7   0       1119.00       1140.29        31.50 o                         
  -7   7   0       2967.36       3273.67        96.44 o                         
  -6   7   0       2487.13       2477.01        46.96 o                         
  -5   7   0       2921.33       2953.35        55.70 o                         
  -4   7   0       1470.92       1542.26        38.09 o                         
  -3   7   0      13056.32      13800.97       214.46 o                         
  -2   7   0       6893.27       7473.09       143.33 o                         
  -1   7   0       2011.58       2340.43        77.18 o                         
   0   7   0       4994.17       4988.22       106.94 o                         
   1   7   0        395.94        401.71        29.41 o                         
   2   7   0          7.53        -18.76        18.76 o                         
   3   7   0       2608.58       2460.62        73.50 o                         
   4   7   0        622.26        563.03        64.47 o                         
   5   7   0       3545.38       3442.20       132.36 o                         
   6   7   0         91.71         94.80        31.80 o                         
   7   7   0        233.03        300.71        86.58 o                         
   8   7   0        364.91        355.24        45.27 o                         
   9   7   0        378.61        368.01        48.91 o                         
  10   7   0         72.91        142.94        50.66 o                         
  11   7   0         92.14         50.37        61.78 o                         
 -18   8   0         52.21        -54.64       124.51 o                         
 -17   8   0         59.37         76.28        49.63 o                         
 -16   8   0         19.51        138.68        80.52 o                         
 -15   8   0       2935.85       2659.71       120.91 o                         
 -14   8   0        436.68        384.63        58.90 o                         
 -13   8   0        129.38        109.38        46.97 o                         
 -12   8   0       1019.14        932.68       152.84 o                         
 -11   8   0       3605.88       3448.22        89.66 o                         
 -10   8   0        922.31        924.34        32.22 o                         
  -9   8   0       1436.11       1411.91        67.46 o                         
  -8   8   0        841.13        960.66        57.40 o                         
  -7   8   0       2816.58       2871.12        88.50 o                         
  -6   8   0       4788.49       4797.99       108.91 o                         
  -5   8   0          0.53         20.79        13.90 o                         
  -4   8   0       1521.33       1444.50        39.08 o                         
  -3   8   0       5142.06       5033.20       104.75 o                         
  -2   8   0       2600.66       2712.91        67.79 o                         
  -1   8   0          8.34         54.23        17.70 o                         
   0   8   0       1688.30       1596.31        53.24 o                         
   1   8   0       3795.44       3620.02        88.83 o                         
   2   8   0       2926.66       2799.72        77.95 o                         
   3   8   0       2460.96       2262.53        72.32 o                         
   4   8   0         45.49         28.12        27.05 o                         
   5   8   0       3020.57       3165.31       171.90 o                         
   6   8   0       1584.42       1659.15       126.44 o                         
   7   8   0         39.81          8.34        39.86 o                         
   8   8   0          0.07        -18.63        33.00 o                         
   9   8   0        205.82        195.34        63.26 o                         
  10   8   0        406.35        359.28        52.59 o                         
 -18   9   0         44.61         56.73        48.72 o                         
 -17   9   0        269.33        249.02        93.94 o                         
 -16   9   0          4.94         43.27        50.48 o                         
 -15   9   0        980.62       1092.07        86.87 o                         
 -14   9   0       1095.92       1207.14       140.92 o                         
 -13   9   0        455.67        393.27        95.43 o                         
 -12   9   0        165.16        210.30        44.58 o                         
 -11   9   0          4.58         57.41        35.80 o                         
 -10   9   0        719.28        584.66        50.32 o                         
  -9   9   0        645.79        698.10        93.87 o                         
  -8   9   0       2216.07       2232.36        80.53 o                         
  -7   9   0        901.35        870.20        36.32 o                         
  -6   9   0       1228.25       1080.94        33.15 o                         
  -5   9   0       1434.42       1346.33        43.61 o                         
  -4   9   0       1193.20       1150.09        43.15 o                         
  -3   9   0        496.86        543.54        32.28 o                         
  -2   9   0       4124.89       3855.42       120.59 o                         
  -1   9   0       1912.31       2016.95        79.66 o                         
   0   9   0       3599.51       3767.82        92.66 o                         
   1   9   0         17.23        -20.27        20.27 o                         
   2   9   0         57.57         62.74        24.88 o                         
   3   9   0       1463.21       1428.32        84.72 o                         
   4   9   0       1302.65       1301.16        62.18 o                         
   5   9   0        820.06        823.82        56.03 o                         
   6   9   0       2653.93       2479.43        90.71 o                         
   7   9   0        263.18        270.88        46.63 o                         
   8   9   0          0.46         -9.75        38.14 o                         
   9   9   0         41.75        -14.12        56.05 o                         
 -18  10   0        457.54        682.95       119.29 o                         
 -17  10   0        113.15         12.99        52.87 o                         
 -16  10   0        812.45        963.20        95.43 o                         
 -15  10   0       1649.73       1865.53       216.96 o                         
 -14  10   0         35.54          3.36        41.08 o                         
 -13  10   0          2.69        -15.71        39.53 o                         
 -12  10   0       1402.33       1449.88        95.43 o                         
 -11  10   0        591.72        517.94        52.12 o                         
 -10  10   0       1367.65       1411.93        81.27 o                         
  -9  10   0        673.38        663.83        95.36 o                         
  -8  10   0       5075.21       4911.91       133.86 o                         
  -7  10   0       3417.24       3319.36        65.00 o                         
  -6  10   0        265.00        220.02        20.88 o                         
  -5  10   0        146.71        165.19        38.04 o                         
  -4  10   0        243.48        252.37        26.42 o                         
  -3  10   0       6139.24       5846.62       145.59 o                         
  -2  10   0        375.95        405.13        32.34 o                         
  -1  10   0        156.07        127.42        23.91 o                         
   0  10   0        584.94        626.29        59.72 o                         
   1  10   0       1000.70        919.56       142.39 o                         
   2  10   0       2596.60       2466.16        79.83 o                         
   3  10   0       2971.28       2835.80        89.10 o                         
   4  10   0        561.86        540.84        45.59 o                         
   5  10   0         23.00        -13.98        31.72 o                         
   6  10   0        533.90        538.56        78.28 o                         
   7  10   0       1139.62       1049.68        69.38 o                         
   8  10   0          1.76        -32.97        40.77 o                         
 -18  11   0        165.89        147.63        59.05 o                         
 -17  11   0        121.82        207.67        58.93 o                         
 -16  11   0         11.88         28.14        49.02 o                         
 -15  11   0       1600.64       1613.20       222.93 o                         
 -14  11   0        669.24        724.82        66.45 o                         
 -13  11   0        365.93        345.27        55.35 o                         
 -12  11   0       1215.50       1170.86        78.29 o                         
 -11  11   0        523.93        412.76        48.82 o                         
 -10  11   0        101.50         64.67        35.80 o                         
  -9  11   0        670.87        809.15        93.87 o                         
  -8  11   0      11222.84      10749.56       254.56 o                         
  -7  11   0        894.22        876.61        33.35 o                         
  -6  11   0        219.90        218.08        28.05 o                         
  -5  11   0         92.61         70.51        23.48 o                         
  -4  11   0         44.05         36.19        43.14 o                         
  -3  11   0        325.24        365.98        31.62 o                         
  -2  11   0       9855.58       9610.03       193.90 o                         
  -1  11   0        952.56        960.93        48.91 o                         
   0  11   0          9.77         42.10        24.49 o                         
   1  11   0       1794.19       1854.23       143.60 o                         
   2  11   0       1607.88       1472.11        67.79 o                         
   3  11   0         95.69         98.87        33.26 o                         
   4  11   0        348.26        353.01        43.31 o                         
   5  11   0       1844.60       1859.73        84.68 o                         
   6  11   0       1413.17       1219.68       133.19 o                         
   7  11   0          9.49        -28.58        38.46 o                         
 -18  12   0        148.47        180.51        60.07 o                         
 -17  12   0         17.52        -48.82        48.82 o                         
 -16  12   0        373.71        348.56        63.24 o                         
 -15  12   0        483.71        401.28        79.03 o                         
 -14  12   0        327.77        247.55        53.65 o                         
 -13  12   0         88.59         49.19        41.56 o                         
 -12  12   0        281.36        315.45        48.82 o                         
 -11  12   0       2065.78       2009.82        88.98 o                         
 -10  12   0        151.66        167.70        88.72 o                         
  -9  12   0        171.85        118.07        35.66 o                         
  -8  12   0        732.58        770.11        61.98 o                         
  -7  12   0       3817.89       3781.57        91.38 o                         
  -6  12   0        646.45        592.79        37.87 o                         
  -5  12   0        839.07        783.44        44.00 o                         
  -4  12   0       2086.04       1992.27        66.13 o                         
  -3  12   0        132.27        176.83        31.84 o                         
  -2  12   0       1210.99       1080.71        94.49 o                         
  -1  12   0       2410.97       2327.21       155.97 o                         
   0  12   0          0.72        -24.91        24.91 o                         
   1  12   0        135.30        109.10        33.06 o                         
   2  12   0        208.50        210.08        38.21 o                         
   3  12   0       1187.55       1220.00        73.02 o                         
   4  12   0         35.90          2.21        34.63 o                         
   5  12   0         95.83         95.69        39.69 o                         
   6  12   0          2.89       -104.01       104.01 o                         
 -18  13   0        358.55        420.67       177.45 o                         
 -17  13   0         26.65         58.09        51.13 o                         
 -16  13   0          2.28         35.74        48.95 o                         
 -15  13   0        945.82        931.10        80.66 o                         
 -14  13   0          4.14         28.68        45.30 o                         
 -13  13   0        897.60        930.93        72.08 o                         
 -12  13   0         57.74         86.61        50.70 o                         
 -11  13   0       1051.71       1212.74       228.89 o                         
 -10  13   0         11.30         23.32        34.60 o                         
  -9  13   0       2349.79       2096.73        85.77 o                         
  -8  13   0        490.14        489.54        36.98 o                         
  -7  13   0      10959.24      10649.18       208.81 o                         
  -6  13   0         92.54         74.72        26.51 o                         
  -5  13   0       4490.76       4582.58       110.61 o                         
  -4  13   0        407.48        380.54        36.98 o                         
  -3  13   0          4.48         20.41        25.66 o                         
  -2  13   0        951.07        899.45        51.08 o                         
  -1  13   0         80.33          2.70        32.62 o                         
   0  13   0         41.85         17.36        43.46 o                         
   1  13   0         51.85         19.57        31.93 o                         
   2  13   0        233.68        183.40        57.29 o                         
   3  13   0         27.21         85.08        38.47 o                         
   4  13   0         71.80         67.74        40.06 o                         
   5  13   0         11.63        -37.63        65.99 o                         
 -17  14   0          0.14        -46.91        46.91 o                         
 -16  14   0        628.58        564.71        87.98 o                         
 -15  14   0         64.20        138.69        52.87 o                         
 -14  14   0        238.15        282.69        54.80 o                         
 -13  14   0        116.02         77.14        48.46 o                         
 -12  14   0         12.30         67.80        40.34 o                         
 -11  14   0        245.25        263.18        54.43 o                         
 -10  14   0       4690.22       4565.10       141.00 o                         
  -9  14   0         47.62         49.21        49.21 o                         
  -8  14   0        457.74        414.31        45.42 o                         
  -7  14   0        233.16        269.62        34.62 o                         
  -6  14   0       7076.08       6731.15       148.63 o                         
  -5  14   0        697.81        727.70        73.73 o                         
  -4  14   0        128.28         89.21        29.20 o                         
  -3  14   0         51.52          1.92        27.81 o                         
  -2  14   0       1410.67       1404.19       191.47 o                         
  -1  14   0        309.44        271.91        38.96 o                         
   0  14   0          2.80        -29.20        29.20 o                         
   1  14   0        153.89        109.37        38.08 o                         
   2  14   0         34.35         14.11        34.58 o                         
   3  14   0       1354.29       1489.54       100.88 o                         
 -17  15   0          7.79         73.07        76.05 o                         
 -16  15   0        840.94        890.47       193.03 o                         
 -15  15   0        538.17        468.92        70.08 o                         
 -14  15   0         12.44         30.95        73.81 o                         
 -13  15   0         83.36         41.72        48.46 o                         
 -12  15   0        166.06        224.86        55.17 o                         
 -11  15   0       2531.80       2410.88       105.23 o                         
 -10  15   0       2176.25       2233.82       105.80 o                         
  -9  15   0       1672.28       1573.99        93.94 o                         
  -8  15   0        590.71        554.33        51.93 o                         
  -7  15   0       1338.47       1352.43       140.92 o                         
  -6  15   0        197.65        193.37        34.09 o                         
  -5  15   0       2927.53       2925.97        89.99 o                         
  -4  15   0       1352.26       1540.55       103.41 o                         
  -3  15   0        647.82        604.55        49.57 o                         
  -2  15   0          5.90          4.64        47.49 o                         
  -1  15   0        220.86        211.88        41.79 o                         
   0  15   0        230.42        239.70        43.41 o                         
   1  15   0         63.06         45.25        37.57 o                         
   2  15   0         33.87         62.85        64.97 o                         
 -16  16   0         58.43         65.61        79.03 o                         
 -15  16   0        554.27        442.88        93.94 o                         
 -14  16   0        396.54        362.35        96.93 o                         
 -13  16   0         42.87         53.68        70.08 o                         
 -12  16   0        302.77        280.34        79.03 o                         
 -11  16   0        167.95        268.41        79.03 o                         
 -10  16   0       1469.43       1544.70       134.20 o                         
  -9  16   0        195.83        243.06        47.28 o                         
  -8  16   0          4.60         44.25        63.37 o                         
  -7  16   0        221.74        206.18        40.77 o                         
  -6  16   0       1614.56       1604.60        78.73 o                         
  -5  16   0         54.45         58.54        31.70 o                         
  -4  16   0         36.18         71.45        33.17 o                         
  -3  16   0        363.00        431.90        46.77 o                         
  -2  16   0        397.10        329.20        47.42 o                         
  -1  16   0        120.42         44.44        98.42 o                         
   0  16   0         10.42         27.42        55.07 o                         
   1  16   0         80.89         60.79        54.81 o                         
 -16  17   0         41.35        158.06        86.49 o                         
 -15  17   0         65.79         61.14        71.58 o                         
 -14  17   0         70.82         38.77        76.05 o                         
 -13  17   0        208.62        147.63        76.05 o                         
 -12  17   0          2.29         17.89        68.59 o                         
 -11  17   0        346.10        269.90        80.52 o                         
 -10  17   0        429.16        462.26        90.96 o                         
  -9  17   0        185.99        138.68        67.10 o                         
  -8  17   0         15.28         90.96        64.12 o                         
  -7  17   0        347.40        316.13        76.05 o                         
  -6  17   0         25.22         34.30        64.12 o                         
  -5  17   0         63.40         17.89        61.14 o                         
  -4  17   0        470.54        471.47        69.79 o                         
  -3  17   0         89.23         83.84        55.05 o                         
  -2  17   0         36.55        -18.97        50.70 o                         
  -1  17   0         56.91        -52.63        52.63 o                         
 -15  18   0        519.73        432.44       101.40 o                         
 -14  18   0       1201.25       1283.74       143.15 o                         
 -13  18   0        221.70        219.20        80.52 o                         
 -12  18   0          2.31        180.43        77.54 o                         
 -11  18   0        141.18        107.36        74.56 o                         
 -10  18   0        322.57        396.65        89.47 o                         
  -9  18   0         39.56        229.64        74.56 o                         
  -8  18   0        227.93        299.72        79.03 o                         
  -7  18   0        289.02        289.29        79.03 o                         
  -6  18   0         64.33         96.93        67.10 o                         
  -5  18   0         90.76         47.72        70.08 o                         
  -4  18   0          5.64         34.30        62.63 o                         
  -3  18   0          4.03        -28.33        61.14 o                         
 -13  19   0        597.41        535.33       107.36 o                         
 -12  19   0         26.84        186.40        77.54 o                         
 -11  19   0         88.50        122.28        80.52 o                         
 -10  19   0         39.07         -4.47        68.59 o                         
  -9  19   0        765.23        811.04       114.82 o                         
  -8  19   0          6.88          7.46        67.10 o                         
  -7  19   0        194.13        189.38        79.03 o                         
  -6  19   0          7.85         17.89        68.59 o                         
   6 -19   1         60.62        101.40        73.07 o                         
   7 -19   1         46.52        101.40        73.07 o                         
   8 -19   1        366.28        280.34        79.03 o                         
   9 -19   1        148.60        149.12        77.54 o                         
  10 -19   1         28.27         82.01        70.08 o                         
  11 -19   1        307.55        615.85       104.38 o                         
  12 -19   1        955.10       1069.02       129.73 o                         
  13 -19   1        390.88        648.66       108.85 o                         
   3 -18   1       1479.24       1385.14       125.26 o                         
   4 -18   1         10.03        237.10        74.56 o                         
   5 -18   1        127.78        187.89        74.56 o                         
   6 -18   1        317.08        229.64        79.03 o                         
   7 -18   1       1504.08       1419.44       132.71 o                         
   8 -18   1         95.92        102.89        67.10 o                         
   9 -18   1        184.97        144.64        71.58 o                         
  10 -18   1          3.61         89.47        68.59 o                         
  11 -18   1         30.92        -23.86        64.12 o                         
  12 -18   1        760.91        675.50       105.87 o                         
  13 -18   1        770.29        854.29       114.82 o                         
  14 -18   1        650.99        633.74       111.84 o                         
   1 -17   1        475.91        442.10        72.03 o                         
   2 -17   1       1149.73       1133.36        95.06 o                         
   3 -17   1          5.12        -19.17        50.07 o                         
   4 -17   1        732.17        688.27        77.18 o                         
   5 -17   1        145.03        146.13        65.61 o                         
   6 -17   1         41.58         79.03        59.65 o                         
   7 -17   1       1635.86       1732.58       140.17 o                         
   8 -17   1        176.37        147.63        68.59 o                         
   9 -17   1        127.41         76.05        61.14 o                         
  10 -17   1        257.54        325.07        80.52 o                         
  11 -17   1       1809.30       1938.36       152.10 o                         
  12 -17   1          6.06        -17.89        64.12 o                         
  13 -17   1        967.39       1134.63       128.24 o                         
  14 -17   1        989.31        896.04       120.78 o                         
  15 -17   1        636.28        751.40       111.84 o                         
  16 -17   1        135.46        132.71        86.49 o                         
  -1 -16   1        101.91        181.29        68.04 o                         
   0 -16   1        178.55        218.58        44.47 o                         
   1 -16   1          0.54        -14.59        33.54 o                         
   2 -16   1        377.80        249.58        41.14 o                         
   3 -16   1       1259.42       1220.34       111.25 o                         
   4 -16   1        483.21        531.85        49.17 o                         
   5 -16   1        127.16        186.72        37.33 o                         
   6 -16   1        497.83        488.65        51.15 o                         
   7 -16   1        187.61        211.66        42.27 o                         
   8 -16   1       2016.73       2148.80        93.20 o                         
   9 -16   1        604.68        555.85       106.62 o                         
  10 -16   1        343.60        332.98        50.74 o                         
  11 -16   1        157.86         84.96        48.46 o                         
  12 -16   1        301.33        362.72        55.17 o                         
  13 -16   1        565.44        561.40        73.07 o                         
  14 -16   1       1089.67       1093.82        84.64 o                         
  15 -16   1         34.91         99.84        55.17 o                         
  16 -16   1         25.00         41.75        74.56 o                         
  -2 -15   1        160.01        171.16        44.62 o                         
  -1 -15   1        421.41        401.22        49.20 o                         
   0 -15   1        491.94        491.91        50.96 o                         
   1 -15   1        634.64        655.80        58.38 o                         
   2 -15   1        738.27        666.15        51.59 o                         
   3 -15   1       1370.99       1387.47       109.81 o                         
   4 -15   1       1235.54       1213.67        63.90 o                         
   5 -15   1        125.26        106.39        32.80 o                         
   6 -15   1        280.35        237.24        37.29 o                         
   7 -15   1       2219.54       2258.01       122.95 o                         
   8 -15   1        221.22        273.18        59.65 o                         
   9 -15   1         12.03        -16.40        35.79 o                         
  10 -15   1        701.39        664.35        86.41 o                         
  11 -15   1        245.94        276.43        48.19 o                         
  12 -15   1        923.39        917.10        73.45 o                         
  13 -15   1        180.42        220.33       125.26 o                         
  14 -15   1        207.66        209.31        64.12 o                         
  15 -15   1        920.69        939.19        84.76 o                         
  16 -15   1       1302.31       1384.92       100.59 o                         
  17 -15   1          4.01         49.24        94.69 o                         
  -4 -14   1        474.38        544.02        58.69 o                         
  -3 -14   1         28.28        -33.73        35.94 o                         
  -2 -14   1         23.94         59.12        36.40 o                         
  -1 -14   1        591.27        571.38        52.88 o                         
   0 -14   1       6561.45       6440.41       169.88 o                         
   1 -14   1          0.50        -13.26        29.15 o                         
   2 -14   1         25.11         18.85        28.11 o                         
   3 -14   1        848.29        814.22        81.11 o                         
   4 -14   1       3100.95       3053.12        90.77 o                         
   5 -14   1         32.25        -12.03        39.69 o                         
   6 -14   1          3.64        -10.31        36.23 o                         
   7 -14   1        456.07        466.24        44.75 o                         
   8 -14   1        123.79         89.99        36.27 o                         
   9 -14   1       2017.19       1877.32       150.61 o                         
  10 -14   1        154.98        141.29        44.73 o                         
  11 -14   1        327.27        359.39        51.99 o                         
  12 -14   1        362.01        303.47        58.90 o                         
  13 -14   1        344.67        347.37        54.11 o                         
  14 -14   1        487.41        355.26        58.51 o                         
  15 -14   1        341.51        368.15        73.07 o                         
  16 -14   1        666.03        660.59        73.23 o                         
  17 -14   1       1562.04       1753.46       113.86 o                         
  -5 -13   1        291.13        310.26        50.96 o                         
  -4 -13   1         11.68        -13.72        43.51 o                         
  -3 -13   1       1440.31       1678.58        90.96 o                         
  -2 -13   1         24.18         37.68        56.49 o                         
  -1 -13   1       2989.00       3025.70        96.52 o                         
   0 -13   1         26.12         82.91        31.04 o                         
   1 -13   1       3208.18       3078.01        92.74 o                         
   2 -13   1         88.27         33.93        28.14 o                         
   3 -13   1       2457.26       2431.12       114.00 o                         
   4 -13   1        100.12         93.64        27.86 o                         
   5 -13   1       2526.53       2486.15        75.86 o                         
   6 -13   1       1690.36       1675.14        62.92 o                         
   7 -13   1       5109.38       4895.28       112.91 o                         
   8 -13   1        472.80        452.24        47.13 o                         
   9 -13   1         22.89         35.90        35.79 o                         
  10 -13   1        163.80        162.98        41.12 o                         
  11 -13   1        277.69        275.43        99.91 o                         
  12 -13   1        163.02         82.68        88.72 o                         
  13 -13   1        328.80        372.16        55.81 o                         
  14 -13   1        128.97         35.13        46.07 o                         
  15 -13   1        265.47        178.03        83.51 o                         
  16 -13   1       2214.57       2136.59       118.45 o                         
  17 -13   1        753.07        651.51        75.90 o                         
  -6 -12   1         28.66         -2.78        59.45 o                         
  -5 -12   1       1964.45       2139.37       105.09 o                         
  -4 -12   1        489.16        477.60        51.41 o                         
  -3 -12   1        216.84        289.70        42.34 o                         
  -2 -12   1         15.97        -20.56        29.25 o                         
  -1 -12   1          4.02        -26.41        32.44 o                         
   0 -12   1       2594.95       2368.10        78.63 o                         
   1 -12   1       2088.11       1872.67        68.98 o                         
   2 -12   1        706.44        688.58        43.89 o                         
   3 -12   1        545.02        479.34        37.64 o                         
   4 -12   1       4530.68       4426.94       106.78 o                         
   5 -12   1         59.22         24.11        23.89 o                         
   6 -12   1        812.92        853.53        44.70 o                         
   7 -12   1       1845.75       1676.24        60.02 o                         
   8 -12   1        831.71        843.41        56.91 o                         
   9 -12   1        295.08        313.53        48.46 o                         
  10 -12   1        308.00        286.90        44.25 o                         
  11 -12   1         48.13         44.52        36.09 o                         
  12 -12   1        404.66        370.77        52.59 o                         
  13 -12   1        106.98        138.05        82.76 o                         
  14 -12   1         10.31         50.19        73.07 o                         
  15 -12   1         64.37         73.21        48.61 o                         
  16 -12   1         62.02         41.44        62.63 o                         
  17 -12   1       1026.85       1227.62        97.99 o                         
  18 -12   1       1246.40        998.40        93.56 o                         
  -7 -11   1        121.52        102.92        55.54 o                         
  -6 -11   1       1632.28       1585.92       131.93 o                         
  -5 -11   1        401.95        375.25        46.53 o                         
  -4 -11   1        124.33        110.44        35.64 o                         
  -3 -11   1        306.73        293.34        39.38 o                         
  -2 -11   1        665.01        682.92        48.43 o                         
  -1 -11   1       1805.47       1911.07        71.28 o                         
   0 -11   1         19.60         52.69        24.99 o                         
   1 -11   1        278.67        260.63        30.91 o                         
   2 -11   1        475.13        462.45        34.16 o                         
   3 -11   1       2052.06       1856.15        61.37 o                         
   4 -11   1        359.98        366.92        31.60 o                         
   5 -11   1       4063.39       4007.56        94.42 o                         
   6 -11   1        144.72        185.60        31.85 o                         
   7 -11   1          6.10          7.48        13.70 o                         
   8 -11   1         69.08         38.97        41.75 o                         
   9 -11   1       3524.65       3431.38       111.63 o                         
  10 -11   1          1.61        -30.52        30.52 o                         
  11 -11   1        173.59        240.45        43.08 o                         
  12 -11   1        863.52        818.04       105.05 o                         
  13 -11   1       2158.94       2095.10       101.75 o                         
  14 -11   1        947.82       1035.59       105.87 o                         
  15 -11   1       1093.13       1144.22        84.76 o                         
  16 -11   1        189.96         43.24        52.72 o                         
  17 -11   1       3221.79       3278.08       144.63 o                         
  18 -11   1        371.47        312.95        78.29 o                         
  -8 -10   1        393.32        306.13        50.46 o                         
  -7 -10   1         90.01        102.51        38.67 o                         
  -6 -10   1          8.25          9.72        35.04 o                         
  -5 -10   1        254.56        271.26        41.37 o                         
  -4 -10   1        555.84        552.58        46.96 o                         
  -3 -10   1         74.13         35.24        28.89 o                         
  -2 -10   1        643.47        576.00        45.79 o                         
  -1 -10   1       1575.12       1669.13        62.42 o                         
   0 -10   1        765.10        870.84        45.80 o                         
   1 -10   1         40.08         35.36        21.91 o                         
   2 -10   1        816.80        884.80        43.73 o                         
   3 -10   1        722.42        825.75        46.35 o                         
   4 -10   1       4202.26       4498.70       101.15 o                         
   5 -10   1         35.46         67.97        22.02 o                         
   6 -10   1        539.04        554.53        26.65 o                         
   7 -10   1       1466.18       1456.33        90.96 o                         
   8 -10   1        846.58        904.10        56.23 o                         
   9 -10   1        396.07        356.30        43.99 o                         
  10 -10   1       1282.70       1175.02       131.97 o                         
  11 -10   1       4779.32       4404.29       138.12 o                         
  12 -10   1          6.46         43.61        41.75 o                         
  13 -10   1        689.98        663.19        64.79 o                         
  14 -10   1        803.76        965.22        79.08 o                         
  15 -10   1          6.25        -11.25        83.51 o                         
  16 -10   1        294.10        285.09        57.96 o                         
  17 -10   1          6.25         60.83        55.14 o                         
  18 -10   1       1779.17       1921.96       184.90 o                         
  -9  -9   1         97.71         33.65        47.30 o                         
  -8  -9   1        661.05        566.05        57.74 o                         
  -7  -9   1        553.51        595.13        54.75 o                         
  -6  -9   1        309.93        375.19        55.67 o                         
  -5  -9   1         54.42         71.16        30.19 o                         
  -4  -9   1        237.15        181.24        34.60 o                         
  -3  -9   1        144.12        154.55        33.51 o                         
  -2  -9   1       1618.15       1656.68        60.80 o                         
  -1  -9   1       1219.09       1113.75        48.41 o                         
   0  -9   1       1363.90       1357.46        50.91 o                         
   1  -9   1        970.28       1066.40        44.59 o                         
   2  -9   1        310.49        294.66        26.70 o                         
   3  -9   1       2559.19       2470.77        65.70 o                         
   4  -9   1      10243.25      10255.77       192.73 o                         
   5  -9   1         89.79         87.97        16.57 o                         
   6  -9   1        495.40        419.46        20.64 o                         
   7  -9   1        712.04        753.40        99.09 o                         
   8  -9   1       1124.89       1053.86        58.90 o                         
   9  -9   1       1663.01       1597.32        73.79 o                         
  10  -9   1          3.15         57.47        67.10 o                         
  11  -9   1        361.80        289.46        45.86 o                         
  12  -9   1        578.48        708.25        78.96 o                         
  13  -9   1       2679.22       2664.28       108.04 o                         
  14  -9   1         17.58          4.32        40.58 o                         
  15  -9   1       1459.09       1407.86        92.34 o                         
  16  -9   1         26.95         39.96        47.31 o                         
  17  -9   1        719.26        495.07       113.33 o                         
  18  -9   1        381.15        337.75        64.84 o                         
 -10  -8   1         27.30         36.44        41.30 o                         
  -9  -8   1        126.36         65.88        42.94 o                         
  -8  -8   1        111.59         91.95        66.31 o                         
  -7  -8   1        129.35        112.35        36.89 o                         
  -6  -8   1       1650.17       1814.03        79.92 o                         
  -5  -8   1        798.01        808.41        51.73 o                         
  -4  -8   1        481.96        533.53        41.75 o                         
  -3  -8   1        447.22        498.15        39.41 o                         
  -2  -8   1        951.55       1051.44        61.43 o                         
  -1  -8   1       1467.01       1615.53        77.15 o                         
   0  -8   1         16.69         17.99        33.41 o                         
   1  -8   1       2078.43       2165.30        60.04 o                         
   2  -8   1        215.10        236.34        24.16 o                         
   3  -8   1      15389.69      15146.37       272.49 o                         
   4  -8   1        897.41        841.86        36.80 o                         
   5  -8   1       6224.32       5946.10        99.52 o                         
   6  -8   1        682.99        615.29        41.12 o                         
   7  -8   1       4172.35       4033.03       112.29 o                         
   8  -8   1        234.33        197.64        34.60 o                         
   9  -8   1       2783.57       2759.84        95.42 o                         
  10  -8   1       1930.42       1842.35        48.47 o                         
  11  -8   1       2075.48       2178.50        92.72 o                         
  12  -8   1        669.83        594.15        42.37 o                         
  13  -8   1       1949.95       1755.28       221.44 o                         
  14  -8   1       1354.00       1428.81        93.20 o                         
  15  -8   1         55.42        125.66        51.55 o                         
  16  -8   1          2.18        -41.82        41.82 o                         
  17  -8   1         32.60         31.08        72.32 o                         
  18  -8   1        180.42        183.33        56.05 o                         
 -11  -7   1        213.48        231.24        69.56 o                         
 -10  -7   1         39.04          6.06        38.06 o                         
  -9  -7   1         50.72         29.24        37.99 o                         
  -8  -7   1         29.36         44.87        34.18 o                         
  -7  -7   1       2199.80       2228.56        83.41 o                         
  -6  -7   1         68.51         45.95        36.62 o                         
  -5  -7   1        357.62        387.41        87.94 o                         
  -4  -7   1       2923.83       2828.98        81.30 o                         
  -3  -7   1        144.35        179.29        26.27 o                         
  -2  -7   1          1.11         18.36        19.84 o                         
  -1  -7   1        371.75        334.74        38.14 o                         
   0  -7   1      16222.39      16597.79       300.35 o                         
   1  -7   1      12148.74      12573.28       230.36 o                         
   2  -7   1       1210.71       1232.25        84.25 o                         
   3  -7   1       1774.49       2039.31        46.70 o                         
   4  -7   1      16955.27      16688.43       252.93 o                         
   5  -7   1       1758.11       1924.82        52.40 o                         
   6  -7   1       4178.01       4579.43       120.19 o                         
   7  -7   1       1405.39       1347.16        60.62 o                         
   8  -7   1       9882.92       9880.95       249.70 o                         
   9  -7   1         42.99         36.31        18.45 o                         
  10  -7   1         34.58         31.83        17.96 o                         
  11  -7   1        208.89        210.76        30.58 o                         
  12  -7   1       1468.83       1370.41        61.90 o                         
  13  -7   1        226.98        337.31        40.95 o                         
  14  -7   1        278.14        304.73        49.43 o                         
  15  -7   1        388.00        426.88        59.01 o                         
  16  -7   1         19.14        -11.29        42.95 o                         
  17  -7   1        607.18        502.34        69.38 o                         
 -12  -6   1         13.39        -24.22        37.38 o                         
 -11  -6   1        146.46        163.43        87.31 o                         
 -10  -6   1          0.41         62.92        45.76 o                         
  -9  -6   1        495.99        461.08        48.06 o                         
  -8  -6   1         26.84         31.31        31.39 o                         
  -7  -6   1       1099.09       1210.22        74.05 o                         
  -6  -6   1       1063.68       1096.35        97.94 o                         
  -5  -6   1        503.86        551.49        43.17 o                         
  -4  -6   1       5238.71       5186.72       119.04 o                         
  -3  -6   1        456.93        519.68        35.33 o                         
  -2  -6   1       1467.40       1737.23        54.52 o                         
  -1  -6   1        851.89        973.74        39.07 o                         
   0  -6   1         32.90         24.45        16.08 o                         
   1  -6   1       7279.53       7803.97       148.02 o                         
   2  -6   1       1271.69       1346.79        45.63 o                         
   3  -6   1        221.01        171.72        16.59 o                         
   4  -6   1       3499.81       3469.78        60.62 o                         
   5  -6   1      32277.51      33597.84       704.77 o                         
   6  -6   1       5096.92       4828.69       123.37 o                         
   7  -6   1        788.68        847.15        32.44 o                         
   8  -6   1       1526.78       1582.86        45.20 o                         
   9  -6   1       1859.24       1768.60        55.22 o                         
  10  -6   1       1096.37       1195.97        55.43 o                         
  11  -6   1        163.03         75.94        30.40 o                         
  12  -6   1       2294.91       2186.83        79.45 o                         
  13  -6   1        121.31        131.21        47.97 o                         
  14  -6   1         10.55          5.22        35.02 o                         
  15  -6   1        349.71        436.85        62.68 o                         
  16  -6   1         50.54         31.09        45.78 o                         
  17  -6   1        123.37         62.88        97.67 o                         
 -12  -5   1        217.28        230.22        47.93 o                         
 -11  -5   1        358.78        344.12        60.72 o                         
 -10  -5   1          0.64        -33.02        33.02 o                         
  -9  -5   1         83.82         85.32        60.18 o                         
  -8  -5   1        842.56        898.39        69.76 o                         
  -7  -5   1       2344.22       2273.80        78.57 o                         
  -6  -5   1        630.01        632.00        44.06 o                         
  -5  -5   1       1491.46       1526.56       113.82 o                         
  -4  -5   1       2923.13       2971.65        78.55 o                         
  -3  -5   1        247.16        259.10        25.37 o                         
  -2  -5   1       6956.56       7639.86       151.08 o                         
  -1  -5   1       2828.57       2692.80        86.12 o                         
   0  -5   1      12472.38      12608.35       243.60 o                         
   1  -5   1       2580.61       2340.42        43.24 o                         
   2  -5   1      31745.30      33035.69       434.85 o                         
   3  -5   1       1906.25       1982.30        35.27 o                         
   4  -5   1       2097.94       2101.59        51.60 o                         
   5  -5   1        248.32        269.10        28.41 o                         
   6  -5   1       6726.58       7485.17       121.18 o                         
   7  -5   1        957.38        796.24        35.28 o                         
   8  -5   1        461.82        463.93        27.80 o                         
   9  -5   1       3988.45       4077.11        99.52 o                         
  10  -5   1          4.58        -25.32        26.71 o                         
  11  -5   1        567.45        612.92        47.78 o                         
  12  -5   1       2122.81       1969.07        98.55 o                         
  13  -5   1        247.48        168.66        38.70 o                         
  14  -5   1       1153.18       1082.79        68.99 o                         
  15  -5   1        144.02        170.82        57.13 o                         
  16  -5   1         20.33          2.50        43.80 o                         
  17  -5   1         83.49         34.10        45.75 o                         
 -13  -4   1        249.81        317.96        52.30 o                         
 -12  -4   1          9.47          5.41        50.70 o                         
 -11  -4   1         34.61         50.12        49.95 o                         
 -10  -4   1        547.60        651.03       108.43 o                         
  -9  -4   1         38.37         52.67        32.29 o                         
  -8  -4   1        842.59        755.28        50.49 o                         
  -7  -4   1       5818.24       5665.89       134.05 o                         
  -6  -4   1       3899.29       3622.20        94.48 o                         
  -5  -4   1        221.00        222.26        28.45 o                         
  -4  -4   1        609.13        601.81        41.21 o                         
  -3  -4   1       6152.03       6149.69       126.34 o                         
  -2  -4   1       2880.65       2856.52        68.88 o                         
  -1  -4   1        244.98        356.00        30.14 o                         
   0  -4   1       7076.34       6654.45        91.56 o                         
   1  -4   1      21724.45      22396.49       270.66 o                         
   2  -4   1      63001.97      67952.80       808.84 o                         
   3  -4   1       7126.28       7595.34       119.11 o                         
   4  -4   1         25.40         34.50        16.83 o                         
   5  -4   1         31.83         36.42        14.53 o                         
   6  -4   1      15601.00      15861.91       275.24 o                         
   7  -4   1       1082.19       1167.74        39.00 o                         
   8  -4   1         35.79          1.37        28.44 o                         
   9  -4   1        196.53        284.86        53.06 o                         
  10  -4   1        904.26       1007.80        93.82 o                         
  11  -4   1         16.70          5.49        27.04 o                         
  12  -4   1        286.83        278.61        75.16 o                         
  13  -4   1        610.71        607.09        60.06 o                         
  14  -4   1        206.15        197.34        41.82 o                         
  15  -4   1        208.78        136.08        42.01 o                         
  16  -4   1          5.96        107.04        42.55 o                         
  17  -4   1        453.17        461.93        66.26 o                         
 -14  -3   1        278.82        394.54        68.02 o                         
 -13  -3   1         90.97        113.22        41.85 o                         
 -12  -3   1         44.23         16.53        42.21 o                         
 -11  -3   1         17.82        -21.44        59.18 o                         
 -10  -3   1        832.58        841.79        56.85 o                         
  -9  -3   1       8381.87       7856.76       179.26 o                         
  -8  -3   1        951.67        827.64        49.15 o                         
  -7  -3   1       2543.60       2459.16        89.05 o                         
  -6  -3   1        319.75        287.07        43.75 o                         
  -5  -3   1       8795.21       8610.13       172.88 o                         
  -4  -3   1       4983.02       4758.32       104.03 o                         
  -3  -3   1       2333.46       2686.16        66.81 o                         
  -2  -3   1       8752.53       8229.84       174.14 o                         
  -1  -3   1       4006.65       3762.17        54.39 o                         
   0  -3   1      52481.60      52632.41       688.97 o                         
   1  -3   1      16249.87      17187.34       207.27 o                         
   2  -3   1      11926.34      12448.00       150.65 o                         
   3  -3   1       2357.77       2436.24        46.49 o                         
   4  -3   1         34.88         78.67        17.56 o                         
   5  -3   1       4148.35       4169.99        76.02 o                         
   6  -3   1        481.93        528.56        28.64 o                         
   7  -3   1       3061.47       3396.23        85.32 o                         
   8  -3   1        431.65        429.69        36.11 o                         
   9  -3   1       2659.46       2711.11        84.59 o                         
  10  -3   1        137.17        174.39        31.90 o                         
  11  -3   1        842.31        830.10        55.41 o                         
  12  -3   1         35.51         18.63        32.79 o                         
  13  -3   1        381.60        422.00        47.37 o                         
  14  -3   1        216.28        210.66        42.96 o                         
  15  -3   1        563.83        490.31        55.64 o                         
  16  -3   1          0.08         -8.74        59.45 o                         
 -14  -2   1        263.10        274.37        49.47 o                         
 -13  -2   1         22.26         51.23        36.74 o                         
 -12  -2   1        910.35       1119.76        68.86 o                         
 -11  -2   1        288.27        272.41        42.42 o                         
 -10  -2   1       2220.46       2202.83       174.07 o                         
  -9  -2   1        858.17        948.59        55.56 o                         
  -8  -2   1         86.81        102.58        30.16 o                         
  -7  -2   1       1754.88       1764.80        64.85 o                         
  -6  -2   1       2633.99       2826.99        79.07 o                         
  -5  -2   1       2491.84       2967.78       125.98 o                         
  -4  -2   1         66.83         84.41        22.63 o                         
  -3  -2   1       4708.32       4296.24        91.15 o                         
  -2  -2   1       5925.62       5921.52        80.36 o                         
  -1  -2   1       2502.28       2613.08        42.97 o                         
   0  -2   1      14634.29      14917.01       220.28 o                         
   1  -2   1       8165.36       8434.19       112.57 o                         
   2  -2   1      17166.01      17259.51       206.76 o                         
   3  -2   1      20698.29      21072.89       255.21 o                         
   4  -2   1       2132.95       2238.32        53.42 o                         
   5  -2   1        522.96        568.09        28.18 o                         
   6  -2   1        679.86        744.03        39.84 o                         
   7  -2   1          9.03         28.11        23.08 o                         
   8  -2   1       4519.85       4307.35       122.35 o                         
   9  -2   1        113.38        178.39        46.88 o                         
  10  -2   1        127.50        163.63        33.30 o                         
  11  -2   1       2274.75       2080.05        80.94 o                         
  12  -2   1        778.06        721.80        67.39 o                         
  13  -2   1        222.25        233.33        43.74 o                         
  14  -2   1          6.35         38.35        37.20 o                         
  15  -2   1        776.24        743.39        72.15 o                         
  16  -2   1         63.47        117.76        46.40 o                         
 -15  -1   1        226.92        283.23        51.52 o                         
 -14  -1   1         75.74        103.43        43.87 o                         
 -13  -1   1        737.16        852.12        64.49 o                         
 -12  -1   1         77.50        106.58        37.49 o                         
 -11  -1   1        460.58        426.93        46.15 o                         
 -10  -1   1         11.83          1.17        37.18 o                         
  -9  -1   1         44.20         30.86        28.23 o                         
  -8  -1   1       2924.43       2845.00        92.75 o                         
  -7  -1   1       8440.12       8511.83       175.12 o                         
  -6  -1   1       2487.67       2692.68        74.61 o                         
  -5  -1   1       1947.30       2270.01        62.51 o                         
  -4  -1   1       6353.66       6322.99       126.86 o                         
  -3  -1   1       2173.95       2238.67        44.98 o                         
  -2  -1   1       2449.64       2508.54        39.11 o                         
  -1  -1   1       1507.60       1501.25        27.13 o                         
   0  -1   1        573.39        449.34        11.77 o                         
   1  -1   1         95.06        152.08         7.61 o                         
   2  -1   1      35022.10      36449.05       435.34 o                         
   3  -1   1       1110.31       1005.97        27.83 o                         
   4  -1   1       5555.03       5537.08       114.73 o                         
   5  -1   1       8697.83       9276.25       176.72 o                         
   6  -1   1        259.41        217.47        27.36 o                         
   7  -1   1         77.21         -0.13        23.02 o                         
   8  -1   1        776.02        755.21        91.85 o                         
   9  -1   1       4769.80       4558.13       115.85 o                         
  10  -1   1       4654.35       4559.73       119.58 o                         
  11  -1   1        569.23        592.02        50.50 o                         
  12  -1   1        396.02        374.51        46.06 o                         
  13  -1   1         39.09         68.53        35.71 o                         
  14  -1   1        236.34        180.58        97.04 o                         
  15  -1   1        305.87        354.57        59.12 o                         
 -15   0   1         76.33         31.10        39.50 o                         
 -14   0   1        131.10        149.79        43.04 o                         
 -13   0   1         99.11         66.39        36.90 o                         
 -12   0   1       1182.84       1061.92        86.73 o                         
 -11   0   1         13.42          6.12        30.75 o                         
 -10   0   1       1364.83       1304.99        62.64 o                         
  -9   0   1          0.76        -20.06        24.43 o                         
  -8   0   1       1884.61       1996.81        66.48 o                         
  -7   0   1       1004.96        889.46        45.66 o                         
  -6   0   1       7810.66       8335.38       165.66 o                         
  -5   0   1       3470.55       3447.42        81.63 o                         
  -4   0   1       4609.73       4760.02        87.51 o                         
  -3   0   1          8.47         -4.36        11.45 o                         
  -2   0   1      14029.09      14216.09       173.34 o                         
  -1   0   1       1663.61       1700.41        23.62 o                         
   1   0   1        941.59        927.21        16.63 o                         
   2   0   1       2877.59       3042.99        44.51 o                         
   3   0   1      14299.73      14074.22       193.83 o                         
   4   0   1       1051.28       1289.29        61.25 o                         
   5   0   1        903.34        981.27        70.59 o                         
   6   0   1          5.00         16.45        21.58 o                         
   7   0   1       4875.93       4599.61       110.08 o                         
   8   0   1       3923.34       3826.72       135.13 o                         
   9   0   1       5132.58       5139.00       126.30 o                         
  10   0   1       2822.80       2783.54        97.32 o                         
  11   0   1       1059.23       1166.81       120.76 o                         
  12   0   1        561.53        537.78        70.13 o                         
  13   0   1       1368.35       1312.74       123.52 o                         
  14   0   1        153.92        112.05        44.11 o                         
  15   0   1        426.59        446.40        60.36 o                         
 -16   1   1          4.45          2.56        40.52 o                         
 -15   1   1        502.73        569.39        61.35 o                         
 -14   1   1        541.81        513.63        87.68 o                         
 -13   1   1        316.82        351.84        49.19 o                         
 -12   1   1        346.58        326.26        41.81 o                         
 -11   1   1       1877.93       1729.69        73.09 o                         
 -10   1   1       2323.17       2415.15        84.30 o                         
  -9   1   1        992.92       1080.37        53.85 o                         
  -8   1   1         55.43         48.38        24.62 o                         
  -7   1   1       5619.97       5635.16       123.68 o                         
  -6   1   1       1192.34       1327.44        47.78 o                         
  -5   1   1      14756.95      14507.29       262.09 o                         
  -4   1   1         74.12         65.86        17.23 o                         
  -3   1   1       7671.99       7596.39        97.92 o                         
  -2   1   1       2645.50       2728.70        37.65 o                         
  -1   1   1       4552.86       4605.88        80.30 o                         
   0   1   1       1907.55       1927.50        26.39 o                         
   1   1   1      19010.80      20064.41       265.36 o                         
   2   1   1      18835.57      19723.69       241.29 o                         
   3   1   1       6315.89       6424.57       125.40 o                         
   4   1   1          8.35         17.48        20.26 o                         
   5   1   1       3401.69       3321.45        82.61 o                         
   6   1   1       1758.47       1599.83        56.38 o                         
   7   1   1         88.94         88.39        28.27 o                         
   8   1   1        301.65        301.51        35.61 o                         
   9   1   1       2090.02       2156.63       108.09 o                         
  10   1   1      10414.07      10157.86       219.51 o                         
  11   1   1        120.71        140.45        39.86 o                         
  12   1   1       1692.27       1486.98        79.61 o                         
  13   1   1          1.24         25.56        37.36 o                         
  14   1   1        623.87        522.38        79.86 o                         
 -16   2   1        812.99        803.66        68.58 o                         
 -15   2   1        666.08        637.95        75.82 o                         
 -14   2   1         29.53        -14.19        38.83 o                         
 -13   2   1         15.23         -1.38        33.48 o                         
 -12   2   1         73.46         36.05        56.17 o                         
 -11   2   1       3210.43       3114.65       171.50 o                         
 -10   2   1       7234.13       7198.22       166.86 o                         
  -9   2   1        978.31        898.67        56.67 o                         
  -8   2   1          6.25         12.19        22.86 o                         
  -7   2   1        356.32        378.90        45.73 o                         
  -6   2   1      11281.50      11035.91       206.18 o                         
  -5   2   1        158.76        182.69        21.53 o                         
  -4   2   1        177.17        232.25        16.78 o                         
  -3   2   1       2720.77       2911.10        42.17 o                         
  -2   2   1       1758.69       1808.14        26.70 o                         
  -1   2   1        948.68        831.39        14.92 o                         
   0   2   1      19055.06      20612.92       247.72 o                         
   1   2   1       7432.81       8045.99       113.55 o                         
   2   2   1       3400.55       3366.73        63.84 o                         
   3   2   1          3.53         -0.72        17.70 o                         
   4   2   1        214.59        366.39        29.31 o                         
   5   2   1        185.55         87.44        23.19 o                         
   6   2   1       2509.41       2546.77       108.92 o                         
   7   2   1       2742.43       2792.04        82.18 o                         
   8   2   1        114.17         62.76        42.56 o                         
   9   2   1       1519.49       1627.59        92.58 o                         
  10   2   1       1674.68       1650.45        75.88 o                         
  11   2   1       2623.33       2759.16       122.15 o                         
  12   2   1        152.31        248.04        45.16 o                         
  13   2   1         72.62         67.36        43.64 o                         
  14   2   1          1.98         16.89        40.71 o                         
 -17   3   1        179.25        347.27        64.28 o                         
 -16   3   1        267.71        327.37        52.91 o                         
 -15   3   1        406.57        434.10        51.50 o                         
 -14   3   1        237.59        209.58        42.96 o                         
 -13   3   1        956.79        941.90       122.19 o                         
 -12   3   1       3791.45       3484.32       123.74 o                         
 -11   3   1        562.32        651.46        51.59 o                         
 -10   3   1       1491.18       1411.81        61.20 o                         
  -9   3   1       1011.19        940.40        50.15 o                         
  -8   3   1        494.68        613.76        49.77 o                         
  -7   3   1       5990.21       6112.72       127.42 o                         
  -6   3   1        668.36        726.47        34.94 o                         
  -5   3   1       1594.61       1593.69        36.33 o                         
  -4   3   1        146.44        217.83        15.15 o                         
  -3   3   1        545.06        647.36        17.34 o                         
  -2   3   1      22849.50      22786.24       272.41 o                         
  -1   3   1      28046.21      29183.63       380.96 o                         
   0   3   1       8927.64       9055.58       130.50 o                         
   1   3   1       2161.56       2087.85        52.16 o                         
   2   3   1        155.08        173.99        21.78 o                         
   3   3   1        119.77        140.53        23.10 o                         
   4   3   1          8.01         56.89        19.92 o                         
   5   3   1         55.19         13.36        25.29 o                         
   6   3   1        200.75        151.55        46.87 o                         
   7   3   1        789.95        685.43        59.95 o                         
   8   3   1        563.37        545.57        45.59 o                         
   9   3   1        843.58        849.79        63.93 o                         
  10   3   1        247.38        237.68        40.43 o                         
  11   3   1       1325.00       1201.92        73.98 o                         
  12   3   1         15.47         37.14        60.13 o                         
  13   3   1         29.84         26.16        41.70 o                         
 -17   4   1        177.59        100.14        49.33 o                         
 -16   4   1        521.10        593.49        59.39 o                         
 -15   4   1       2532.28       2537.16        99.20 o                         
 -14   4   1        823.43        741.66        58.95 o                         
 -13   4   1        205.39        218.08        39.24 o                         
 -12   4   1       3653.32       3783.45       107.93 o                         
 -11   4   1        849.34        781.78        52.88 o                         
 -10   4   1         65.57         50.39        31.91 o                         
  -9   4   1        350.18        289.68        33.10 o                         
  -8   4   1        635.13        688.26        40.57 o                         
  -7   4   1        166.63        221.92        23.38 o                         
  -6   4   1       5000.80       5129.49        90.96 o                         
  -5   4   1         57.98         81.82        14.19 o                         
  -4   4   1      12837.66      12712.55       192.16 o                         
  -3   4   1        168.05        149.88        10.42 o                         
  -2   4   1      18507.04      19163.85       231.70 o                         
  -1   4   1      38931.91      39315.38       574.72 o                         
   0   4   1       1438.56       1679.06        37.79 o                         
   1   4   1       1824.74       1995.90        52.15 o                         
   2   4   1      10858.07      10506.48       196.81 o                         
   3   4   1        473.17        389.16        30.22 o                         
   4   4   1         23.41        -19.60        19.60 o                         
   5   4   1       1062.63       1260.34       102.38 o                         
   6   4   1       1834.91       1809.50        70.15 o                         
   7   4   1       2718.54       2703.48        95.18 o                         
   8   4   1        937.38        786.79       144.51 o                         
   9   4   1        103.83         65.57        35.59 o                         
  10   4   1         27.68         54.87        35.18 o                         
  11   4   1         57.04         22.27        36.15 o                         
  12   4   1       1381.37       1234.45       127.25 o                         
  13   4   1        262.02        257.31        61.82 o                         
 -17   5   1         63.21        125.82        81.27 o                         
 -16   5   1       2175.40       2075.12        94.29 o                         
 -15   5   1        157.93        161.88        40.57 o                         
 -14   5   1        484.33        447.41        63.28 o                         
 -13   5   1        140.79        190.86        52.19 o                         
 -12   5   1       2387.45       2339.26        81.26 o                         
 -11   5   1        165.50        114.86        31.25 o                         
 -10   5   1         14.27        -24.49        24.49 o                         
  -9   5   1        614.73        511.38        36.87 o                         
  -8   5   1       1682.10       1704.63        48.26 o                         
  -7   5   1       7383.41       7738.95       149.79 o                         
  -6   5   1       1166.54       1166.92        33.89 o                         
  -5   5   1       2018.76       2182.76        39.84 o                         
  -4   5   1        661.62        630.31        23.40 o                         
  -3   5   1       2712.05       2644.85        43.93 o                         
  -2   5   1       8571.67       8952.09       125.45 o                         
  -1   5   1        191.84        211.03        15.81 o                         
   0   5   1       3099.36       2942.92        66.20 o                         
   1   5   1       1414.44       1202.79        41.61 o                         
   2   5   1       1278.46       1283.31        46.00 o                         
   3   5   1       5646.89       5503.72       235.53 o                         
   4   5   1       3147.41       3074.05       114.84 o                         
   5   5   1         16.39         98.42        42.76 o                         
   6   5   1       2389.43       2485.05        79.25 o                         
   7   5   1       2068.75       2168.23        80.13 o                         
   8   5   1          4.01          3.63        28.92 o                         
   9   5   1        471.74        418.35        46.82 o                         
  10   5   1         21.26        -35.83        35.83 o                         
  11   5   1       1055.73       1035.19       205.78 o                         
  12   5   1         52.42         49.22        69.59 o                         
 -18   6   1        488.30        594.75        72.66 o                         
 -17   6   1        171.92        266.00        55.17 o                         
 -16   6   1       1691.15       1864.73       239.33 o                         
 -15   6   1        283.26        293.01        46.57 o                         
 -14   6   1       1091.48       1136.66        86.98 o                         
 -13   6   1        606.32        768.55        56.73 o                         
 -12   6   1       1612.07       1412.70        79.61 o                         
 -11   6   1       2680.38       2622.38        98.13 o                         
 -10   6   1        132.70        131.24        28.01 o                         
  -9   6   1       1195.07       1150.50        40.86 o                         
  -8   6   1         78.48         77.69        18.83 o                         
  -7   6   1       1091.80        972.03        32.02 o                         
  -6   6   1       4046.31       4116.53        73.01 o                         
  -5   6   1        232.01        209.01        14.14 o                         
  -4   6   1        181.32        168.71        13.79 o                         
  -3   6   1       6129.91       5846.12        97.15 o                         
  -2   6   1      14085.87      15306.47       233.17 o                         
  -1   6   1       3091.56       2956.10        94.06 o                         
   0   6   1       3668.95       3717.98        82.14 o                         
   1   6   1       3373.79       3546.54        83.29 o                         
   2   6   1        178.15        188.38        25.22 o                         
   3   6   1       4329.79       3969.98       146.08 o                         
   4   6   1        343.96        366.89        34.32 o                         
   5   6   1         19.44         30.50        24.53 o                         
   6   6   1         19.92        159.55        93.94 o                         
   7   6   1       2207.96       2165.61        98.93 o                         
   8   6   1       4181.53       4272.47       121.79 o                         
   9   6   1        245.68        315.06        44.69 o                         
  10   6   1       1272.47       1064.51       145.52 o                         
  11   6   1         18.16          1.28        37.38 o                         
 -18   7   1         88.73         20.76        50.73 o                         
 -17   7   1         67.88        101.66        63.37 o                         
 -16   7   1         35.95         15.80        42.62 o                         
 -15   7   1          5.19         -5.86        45.11 o                         
 -14   7   1         13.59         53.34        34.76 o                         
 -13   7   1       4499.67       4012.65       110.98 o                         
 -12   7   1        126.29        125.61        31.27 o                         
 -11   7   1        617.63        599.25        53.65 o                         
 -10   7   1         72.96         31.18        19.39 o                         
  -9   7   1       5668.16       5806.31       104.42 o                         
  -8   7   1       1049.88       1041.74        33.56 o                         
  -7   7   1        292.15        250.44        18.17 o                         
  -6   7   1      13755.90      14045.17       215.21 o                         
  -5   7   1       1158.33       1149.92        36.64 o                         
  -4   7   1       2303.52       2381.46        43.80 o                         
  -3   7   1       3029.53       3211.15        60.81 o                         
  -2   7   1       8192.62       8097.83       153.74 o                         
  -1   7   1       3139.83       3146.33        73.90 o                         
   0   7   1       1392.23       1213.88        55.48 o                         
   1   7   1        533.08        523.36        36.19 o                         
   2   7   1       2486.45       2428.20       101.02 o                         
   3   7   1       1997.89       2024.20        67.27 o                         
   4   7   1       1245.58       1282.44        58.35 o                         
   5   7   1        436.96        453.51        38.97 o                         
   6   7   1        139.24        151.95        34.72 o                         
   7   7   1       2848.34       2936.02       111.11 o                         
   8   7   1        469.64        507.11        57.32 o                         
   9   7   1        150.71        118.51        41.29 o                         
  10   7   1        301.74        394.74        70.20 o                         
 -18   8   1         11.36         79.73       120.04 o                         
 -17   8   1         30.12        -20.17        44.75 o                         
 -16   8   1        140.15        173.89        63.37 o                         
 -15   8   1          3.85         27.28        45.48 o                         
 -14   8   1        148.68        154.60        48.95 o                         
 -13   8   1        290.93        276.58        49.42 o                         
 -12   8   1        721.33        713.87        69.81 o                         
 -11   8   1        374.09        375.80        28.84 o                         
 -10   8   1       4023.51       3768.05        75.53 o                         
  -9   8   1       1472.67       1478.17        50.63 o                         
  -8   8   1        509.12        541.55        23.22 o                         
  -7   8   1       2638.15       2715.42        54.79 o                         
  -6   8   1       5384.58       5135.16        89.22 o                         
  -5   8   1       1142.99       1033.20        33.14 o                         
  -4   8   1        433.33        343.56        25.41 o                         
  -3   8   1        106.60        138.40        19.55 o                         
  -2   8   1       3546.19       3368.16        78.26 o                         
  -1   8   1       4775.08       4808.15       105.06 o                         
   0   8   1       1228.58       1116.46        44.26 o                         
   1   8   1       3194.12       3257.57        83.88 o                         
   2   8   1         29.77         28.37        22.24 o                         
   3   8   1        699.61        609.22        50.10 o                         
   4   8   1       2554.83       2475.15        84.38 o                         
   5   8   1        245.78        143.54        68.09 o                         
   6   8   1         95.55         98.21        45.04 o                         
   7   8   1       2293.31       2388.73        92.56 o                         
   8   8   1         57.85         61.37        54.78 o                         
   9   8   1        112.37         44.66        76.99 o                         
  10   8   1        298.04        248.37        63.46 o                         
 -18   9   1          8.86         32.61       102.14 o                         
 -17   9   1          7.43         25.33        51.45 o                         
 -16   9   1          3.56        -44.30        46.70 o                         
 -15   9   1         10.09        -40.58        40.58 o                         
 -14   9   1         68.79         87.60        45.42 o                         
 -13   9   1       1240.29       1418.23        82.73 o                         
 -12   9   1        643.60        718.90        43.05 o                         
 -11   9   1       1827.31       1780.08        82.54 o                         
 -10   9   1       1276.82       1376.51        45.38 o                         
  -9   9   1        720.94        723.46        50.58 o                         
  -8   9   1        110.43        108.61        14.84 o                         
  -7   9   1        747.53        795.88        31.98 o                         
  -6   9   1       2444.53       2142.20        49.67 o                         
  -5   9   1       2083.43       2059.49        69.67 o                         
  -4   9   1        115.70        124.25        21.16 o                         
  -3   9   1       7653.54       7453.32       147.89 o                         
  -2   9   1        411.26        360.47        27.78 o                         
  -1   9   1        823.88        806.30        53.80 o                         
   0   9   1          4.07         32.24        21.01 o                         
   1   9   1       4318.64       4229.58       104.15 o                         
   2   9   1        381.14        367.93        34.97 o                         
   3   9   1        121.58        142.17        30.80 o                         
   4   9   1          7.35          5.09        29.09 o                         
   5   9   1        139.52        158.66        36.34 o                         
   6   9   1       1119.26        944.52        80.31 o                         
   7   9   1        444.83        416.93        51.15 o                         
   8   9   1         77.71         45.19        41.11 o                         
   9   9   1        236.50        269.35        61.73 o                         
 -18  10   1         11.83         73.86        69.34 o                         
 -17  10   1         35.19         -0.03        45.01 o                         
 -16  10   1       1810.29       2050.12       126.00 o                         
 -15  10   1         87.34        113.13        76.05 o                         
 -14  10   1       2333.68       2257.36       104.39 o                         
 -13  10   1        653.58        678.84        63.16 o                         
 -12  10   1       2206.61       2429.92       101.16 o                         
 -11  10   1         52.79         18.54        34.16 o                         
 -10  10   1       1941.76       1937.21        81.59 o                         
  -9  10   1       3160.84       3021.81       122.28 o                         
  -8  10   1          3.60         25.89        20.16 o                         
  -7  10   1         16.42         32.03        16.57 o                         
  -6  10   1       2122.66       2128.37        59.90 o                         
  -5  10   1        439.84        422.14        29.74 o                         
  -4  10   1       7224.02       7000.69       142.14 o                         
  -3  10   1         55.36         83.36        21.45 o                         
  -2  10   1        873.91        887.53        42.59 o                         
  -1  10   1        201.14        205.39        26.68 o                         
   0  10   1        972.52       1024.06        63.21 o                         
   1  10   1        628.54        578.18        41.23 o                         
   2  10   1        261.19        223.49        32.77 o                         
   3  10   1        261.84        265.44        36.89 o                         
   4  10   1       1610.37       1628.02        71.92 o                         
   5  10   1        203.33        217.22        54.24 o                         
   6  10   1         15.66        -12.08        35.18 o                         
   7  10   1         46.44         25.40        64.66 o                         
   8  10   1        883.54        958.59        71.00 o                         
 -18  11   1       2384.41       2691.70       155.83 o                         
 -17  11   1         56.09         47.31        94.69 o                         
 -16  11   1          3.58         -0.15        52.94 o                         
 -15  11   1       3875.64       4011.46       145.50 o                         
 -14  11   1       2280.38       1923.93       100.42 o                         
 -13  11   1        528.36        530.72        59.40 o                         
 -12  11   1          0.62        -13.72        36.50 o                         
 -11  11   1        682.27        756.45        59.51 o                         
 -10  11   1       3688.11       3553.36       113.26 o                         
  -9  11   1        966.21        904.61       199.74 o                         
  -8  11   1       2284.40       2162.93        51.39 o                         
  -7  11   1         16.26         -9.84        27.27 o                         
  -6  11   1       4543.75       4499.60       101.61 o                         
  -5  11   1       1788.19       1801.22        57.71 o                         
  -4  11   1       3437.18       3292.13        84.43 o                         
  -3  11   1       2074.39       2051.36        63.45 o                         
  -2  11   1        682.54        587.90        39.22 o                         
  -1  11   1        650.64        608.86        50.50 o                         
   0  11   1        156.38        174.61        51.28 o                         
   1  11   1        257.80        206.98        37.89 o                         
   2  11   1       1077.04       1081.77        58.43 o                         
   3  11   1         10.61          5.10        29.98 o                         
   4  11   1         37.06         -5.60        65.29 o                         
   5  11   1        112.61         74.08        37.26 o                         
   6  11   1          0.50        -20.22        35.91 o                         
   7  11   1        439.53        562.72        60.30 o                         
 -18  12   1         61.67         19.58        53.24 o                         
 -17  12   1         45.66        -46.68        50.08 o                         
 -16  12   1         73.59         69.69        47.76 o                         
 -15  12   1        284.34        393.38       111.84 o                         
 -14  12   1        130.74        128.32        48.46 o                         
 -13  12   1       4329.05       4257.54       202.80 o                         
 -12  12   1       1989.16       1864.85       164.03 o                         
 -11  12   1        322.66        266.83        44.13 o                         
 -10  12   1          8.61         25.00        32.52 o                         
  -9  12   1       3424.13       3407.00       128.29 o                         
  -8  12   1        154.43        183.67        27.19 o                         
  -7  12   1          8.90         11.71        22.96 o                         
  -6  12   1         50.00         33.99        36.27 o                         
  -5  12   1        228.08        209.63        28.23 o                         
  -4  12   1       2031.57       2011.93        65.93 o                         
  -3  12   1       1328.87       1229.32        67.66 o                         
  -2  12   1        340.58        295.16        43.21 o                         
  -1  12   1        517.97        552.55        45.18 o                         
   0  12   1        924.89        873.15        79.17 o                         
   1  12   1        419.49        361.62        40.89 o                         
   2  12   1        964.43        973.28        59.39 o                         
   3  12   1        321.68        281.31        46.27 o                         
   4  12   1         41.16        -15.08        49.60 o                         
   5  12   1         56.77         75.28        57.47 o                         
   6  12   1         11.67        -37.11        37.11 o                         
 -18  13   1        128.30         48.51        53.74 o                         
 -17  13   1        291.47        263.93        58.51 o                         
 -16  13   1        105.98        133.56        53.18 o                         
 -15  13   1        339.25        362.35        56.82 o                         
 -14  13   1        105.28        138.58        48.95 o                         
 -13  13   1          7.30         44.72        39.69 o                         
 -12  13   1        237.59        258.90        45.30 o                         
 -11  13   1        155.42        200.12        42.62 o                         
 -10  13   1       1130.49       1066.21        66.87 o                         
  -9  13   1        104.87        119.98        35.01 o                         
  -8  13   1        605.58        605.46        39.72 o                         
  -7  13   1        515.26        550.39        62.95 o                         
  -6  13   1       1183.49       1109.43        54.51 o                         
  -5  13   1         39.74         25.62        24.14 o                         
  -4  13   1        271.32        252.74        33.01 o                         
  -3  13   1        233.89        201.81        31.41 o                         
  -2  13   1        302.78        237.20        33.70 o                         
  -1  13   1          4.78        -10.26        37.21 o                         
   0  13   1        425.02        407.32        58.75 o                         
   1  13   1         30.51          5.31        31.51 o                         
   2  13   1          6.28         57.61        41.25 o                         
   3  13   1        460.95        450.61        52.13 o                         
   4  13   1        397.51        449.89        54.16 o                         
 -18  14   1       1345.06       1627.42       126.09 o                         
 -17  14   1        749.94        866.86       126.67 o                         
 -16  14   1         17.54        -13.32        57.41 o                         
 -15  14   1        152.73        180.06        52.44 o                         
 -14  14   1        222.34        208.92        50.48 o                         
 -13  14   1       3255.09       3264.93       123.49 o                         
 -12  14   1        723.13        656.61       167.68 o                         
 -11  14   1         32.60        -32.23        32.23 o                         
 -10  14   1          2.60         21.30        33.37 o                         
  -9  14   1       2957.25       2916.04       128.99 o                         
  -8  14   1        153.73         89.56        34.21 o                         
  -7  14   1         63.19         81.69        29.25 o                         
  -6  14   1        969.10        912.07        50.57 o                         
  -5  14   1        531.67        512.51        40.65 o                         
  -4  14   1        182.10        169.28        31.14 o                         
  -3  14   1        206.06        263.10        35.55 o                         
  -2  14   1         80.23        161.06        50.96 o                         
  -1  14   1       2031.08       1970.22       262.39 o                         
   0  14   1         33.62         19.16        51.02 o                         
   1  14   1        550.61        695.20        54.80 o                         
   2  14   1        455.95        416.09        69.95 o                         
   3  14   1        383.35        503.77        59.46 o                         
 -17  15   1         86.66         80.52        76.05 o                         
 -16  15   1        870.85        887.09       126.75 o                         
 -15  15   1        188.30        126.75        79.03 o                         
 -14  15   1        213.83        257.97        83.51 o                         
 -13  15   1          4.78        -39.41        39.41 o                         
 -12  15   1         57.40         59.49        38.28 o                         
 -11  15   1        485.54        504.69        82.01 o                         
 -10  15   1        628.14        672.31        56.93 o                         
  -9  15   1        587.18        550.99        51.82 o                         
  -8  15   1        996.62        867.54        59.48 o                         
  -7  15   1        110.01         78.70        41.90 o                         
  -6  15   1       1278.43       1191.75        63.73 o                         
  -5  15   1        126.16        121.45        30.62 o                         
  -4  15   1         64.10         47.70        36.21 o                         
  -3  15   1         88.36         82.08        31.54 o                         
  -2  15   1         22.41         45.13        55.27 o                         
  -1  15   1        481.03        433.52        46.18 o                         
   0  15   1        698.10        673.52        55.23 o                         
   1  15   1         82.66        -11.34        35.98 o                         
   2  15   1         64.62        -31.75       137.93 o                         
 -17  16   1       1825.03       2130.72       180.43 o                         
 -16  16   1        427.65        342.97        99.91 o                         
 -15  16   1        161.25        193.85        80.52 o                         
 -14  16   1        859.96        875.16       119.29 o                         
 -13  16   1         36.13        -65.61        65.61 o                         
 -12  16   1         45.41        -58.16        61.14 o                         
 -11  16   1        167.95        143.15        73.07 o                         
 -10  16   1        204.81        210.25        74.56 o                         
  -9  16   1         15.38        -53.68        53.68 o                         
  -8  16   1        590.27        811.04        96.93 o                         
  -7  16   1        245.42        295.25        74.56 o                         
  -6  16   1        186.72        236.23        56.25 o                         
  -5  16   1        252.02        205.78        53.22 o                         
  -4  16   1        316.49        391.98        61.78 o                         
  -3  16   1        197.41        112.75        53.13 o                         
  -2  16   1        123.63         38.68       143.15 o                         
  -1  16   1          7.80         52.38        52.56 o                         
   0  16   1        452.94        419.36        68.50 o                         
 -16  17   1       1292.73       1171.91       141.66 o                         
 -15  17   1          7.30        -47.72        70.08 o                         
 -14  17   1        162.95        104.38        80.52 o                         
 -13  17   1       1332.59       1256.90       129.73 o                         
 -12  17   1         68.72        201.31        82.01 o                         
 -11  17   1         59.57         35.79        70.08 o                         
 -10  17   1         47.72        102.89        68.59 o                         
  -9  17   1       1832.69       1666.97       138.68 o                         
  -8  17   1         25.45         76.05        62.63 o                         
  -7  17   1         82.37        240.08        73.07 o                         
  -6  17   1         61.93        -53.68        53.68 o                         
  -5  17   1        880.00        875.16       102.89 o                         
  -4  17   1        237.64        301.49        63.15 o                         
  -3  17   1        128.89        115.62        56.19 o                         
  -2  17   1        103.70         69.28        54.12 o                         
 -15  18   1        154.48        174.47        83.51 o                         
 -14  18   1         81.69         23.86        77.54 o                         
 -13  18   1         78.32         74.56        77.54 o                         
 -12  18   1         79.34          1.49        70.08 o                         
 -11  18   1        178.16        177.45        76.05 o                         
 -10  18   1       1142.74       1233.04       125.26 o                         
  -9  18   1        173.37        141.66        73.07 o                         
  -8  18   1       1229.30       1221.11       126.75 o                         
  -7  18   1        867.94       1019.81       114.82 o                         
  -6  18   1        398.06        363.84        83.51 o                         
  -5  18   1          9.48         11.93        64.12 o                         
  -4  18   1        240.03        301.22        83.51 o                         
 -12  19   1         13.28          4.47        77.54 o                         
 -11  19   1        258.84        222.18        86.49 o                         
 -10  19   1        393.13        445.86        93.94 o                         
  -9  19   1       1837.07       1836.96       152.10 o                         
  -8  19   1        476.20        337.00        83.51 o                         
  -7  19   1         18.32        -32.81        67.10 o                         
   5 -19   2        107.40        107.36        71.58 o                         
   6 -19   2         20.96        -13.42        65.61 o                         
   7 -19   2        712.55       1040.68       120.78 o                         
   8 -19   2        720.32        872.18       113.33 o                         
   9 -19   2        531.86        594.97        98.42 o                         
  10 -19   2         13.54         71.58        74.56 o                         
  11 -19   2        179.57        347.44        90.96 o                         
  12 -19   2        983.99       1073.49       129.73 o                         
  13 -19   2        472.75        462.26       101.40 o                         
   3 -18   2         87.40        190.87        71.58 o                         
   4 -18   2          3.42        -16.40        61.14 o                         
   5 -18   2        703.78        671.02        99.91 o                         
   6 -18   2         58.30          8.95        62.63 o                         
   7 -18   2          1.40        -49.21        58.16 o                         
   8 -18   2        480.38        246.04        73.07 o                         
   9 -18   2        360.66        453.31        86.49 o                         
  10 -18   2          6.44         34.30        67.10 o                         
  11 -18   2         78.82         23.86        71.58 o                         
  12 -18   2        258.85        292.27        87.98 o                         
  13 -18   2        435.79        341.48        95.43 o                         
  14 -18   2         66.97        144.64        82.01 o                         
   1 -17   2        343.59        344.02        48.69 o                         
   2 -17   2        306.59        298.28        45.39 o                         
   3 -17   2          0.60        -24.58        33.52 o                         
   4 -17   2         94.06         96.89        40.77 o                         
   5 -17   2         25.28        -45.59        63.37 o                         
   6 -17   2        324.94        216.95        45.64 o                         
   7 -17   2         29.62        109.45       105.87 o                         
   8 -17   2          9.40         -5.62        92.45 o                         
   9 -17   2        304.86        225.40        47.55 o                         
  10 -17   2        418.54        542.98       137.93 o                         
  11 -17   2         39.34         43.19        45.64 o                         
  12 -17   2         97.49        146.86        48.61 o                         
  13 -17   2        439.09        627.59        82.63 o                         
  14 -17   2        434.71        426.47        96.93 o                         
  15 -17   2         79.09        -19.39        76.05 o                         
  -1 -16   2        293.14        336.47        61.03 o                         
   0 -16   2        233.65        172.82        41.55 o                         
   1 -16   2       1250.55       1129.71        67.62 o                         
   2 -16   2        389.32        282.36        55.06 o                         
   3 -16   2        268.82        263.55        41.53 o                         
   4 -16   2         61.89         69.25        35.36 o                         
   5 -16   2         51.57         62.74        34.82 o                         
   6 -16   2        357.73        348.90        67.10 o                         
   7 -16   2          5.37         46.94        36.09 o                         
   8 -16   2        758.78        834.44        65.80 o                         
   9 -16   2        198.51        148.65        67.10 o                         
  10 -16   2        111.54        141.08        68.59 o                         
  11 -16   2         11.82          1.69        39.28 o                         
  12 -16   2        605.40        699.54        74.48 o                         
  13 -16   2         43.63        165.87        50.74 o                         
  14 -16   2        416.60        441.09        66.20 o                         
  15 -16   2         23.95         45.48        61.88 o                         
  16 -16   2        175.98        148.95        58.16 o                         
  -3 -15   2         34.83          1.34        49.52 o                         
  -2 -15   2        357.37        372.24        49.70 o                         
  -1 -15   2        102.67         27.57        76.79 o                         
   0 -15   2        559.26        565.57        77.42 o                         
   1 -15   2         76.79         84.92        34.14 o                         
   2 -15   2       1360.53       1350.48        69.58 o                         
   3 -15   2         36.12         47.94        33.09 o                         
   4 -15   2         51.26         81.97        41.81 o                         
   5 -15   2       1705.01       1602.96        68.01 o                         
   6 -15   2          2.31          4.54        29.14 o                         
   7 -15   2       1863.75       1933.08        89.16 o                         
   8 -15   2          4.17          0.09        33.69 o                         
   9 -15   2        651.04        718.33        61.35 o                         
  10 -15   2        128.91        133.21        42.50 o                         
  11 -15   2         60.25        100.39        66.36 o                         
  12 -15   2        160.26        192.18        49.02 o                         
  13 -15   2       2935.79       2887.78       121.04 o                         
  14 -15   2        269.03        196.91        54.11 o                         
  15 -15   2        211.93        178.31        54.80 o                         
  16 -15   2        126.04         93.41        99.91 o                         
  17 -15   2          2.13         81.16        52.12 o                         
  -4 -14   2        456.34        509.79        56.57 o                         
  -3 -14   2        528.68        590.61        56.04 o                         
  -2 -14   2         11.62         11.07        35.39 o                         
  -1 -14   2          9.70         -9.33        32.73 o                         
   0 -14   2        726.14        749.47        76.80 o                         
   1 -14   2       3303.08       3145.02        98.17 o                         
   2 -14   2         90.51         78.96        32.34 o                         
   3 -14   2         44.98         25.25        29.43 o                         
   4 -14   2       2045.74       2004.84        73.86 o                         
   5 -14   2        319.64        265.91        36.37 o                         
   6 -14   2        812.65        862.10        59.13 o                         
   7 -14   2       1145.63       1077.32        82.01 o                         
   8 -14   2       7151.41       6656.25       181.32 o                         
   9 -14   2       2195.46       1994.35        89.46 o                         
  10 -14   2        157.42        198.32        45.01 o                         
  11 -14   2          3.54         66.64        40.96 o                         
  12 -14   2       2251.23       2210.56       102.61 o                         
  13 -14   2         21.56        -12.36        43.29 o                         
  14 -14   2        493.76        476.93        65.39 o                         
  15 -14   2        491.10        640.89        72.73 o                         
  16 -14   2        471.62        365.75        80.52 o                         
  17 -14   2        373.50        467.91        72.22 o                         
  -5 -13   2         74.33         93.77        47.41 o                         
  -4 -13   2          5.37         18.15        37.56 o                         
  -3 -13   2        611.72        599.08        53.74 o                         
  -2 -13   2         23.68         -0.68        32.67 o                         
  -1 -13   2       1013.40       1089.36        63.39 o                         
   0 -13   2         35.86         48.40        30.42 o                         
   1 -13   2       2706.71       2525.11        84.68 o                         
   2 -13   2         42.82         46.98        29.35 o                         
   3 -13   2         32.02         58.33        28.25 o                         
   4 -13   2         16.76         35.86        27.44 o                         
   5 -13   2       4341.31       4250.25       161.12 o                         
   6 -13   2       2156.02       2109.70        68.98 o                         
   7 -13   2        288.59        335.01        32.95 o                         
   8 -13   2         56.66        106.07        36.53 o                         
   9 -13   2       2530.18       2364.00       106.62 o                         
  10 -13   2       1169.92       1333.94        78.55 o                         
  11 -13   2        619.51        540.73        70.08 o                         
  12 -13   2        164.39        126.39        43.19 o                         
  13 -13   2        774.66        793.59        71.61 o                         
  14 -13   2       3648.75       3417.83       161.79 o                         
  15 -13   2        462.07        438.00       101.40 o                         
  16 -13   2        243.41        373.61        64.29 o                         
  17 -13   2         60.85         57.03        56.23 o                         
  -6 -12   2        234.66        318.78        50.89 o                         
  -5 -12   2        508.93        540.11        54.48 o                         
  -4 -12   2          3.55        -33.42        33.42 o                         
  -3 -12   2         16.09        -23.74        31.34 o                         
  -2 -12   2         60.04         47.40        47.52 o                         
  -1 -12   2         57.87         61.16        47.09 o                         
   0 -12   2        569.85        616.50        73.26 o                         
   1 -12   2         50.62        112.40        29.00 o                         
   2 -12   2       3801.71       3746.06        97.49 o                         
   3 -12   2        523.98        551.19        43.45 o                         
   4 -12   2       1917.96       1793.10        90.18 o                         
   5 -12   2        493.94        506.59        37.58 o                         
   6 -12   2       1775.57       1664.67        79.62 o                         
   7 -12   2       2868.20       2712.10        71.46 o                         
   8 -12   2       4619.56       4484.58       131.75 o                         
   9 -12   2       1099.52       1210.24        73.07 o                         
  10 -12   2        840.57        762.86        59.51 o                         
  11 -12   2       3190.16       3226.97       125.26 o                         
  12 -12   2          0.77         15.57        38.39 o                         
  13 -12   2        543.93        525.90        60.62 o                         
  14 -12   2        673.38        791.56        95.36 o                         
  15 -12   2       2043.91       2095.47       199.74 o                         
  16 -12   2        310.07        302.96        60.91 o                         
  17 -12   2         67.72         43.76        53.24 o                         
  -8 -11   2         87.29        108.10        49.38 o                         
  -7 -11   2         35.34         48.15        53.32 o                         
  -6 -11   2        489.01        451.00        51.32 o                         
  -5 -11   2          0.44        -37.95        37.95 o                         
  -4 -11   2         55.33         25.36        33.32 o                         
  -3 -11   2        196.32        218.19        36.79 o                         
  -2 -11   2       2512.38       2405.02        81.44 o                         
  -1 -11   2        629.58        609.45        44.89 o                         
   0 -11   2        102.00        112.39        28.20 o                         
   1 -11   2       1938.13       1837.43        64.75 o                         
   2 -11   2        228.56        260.38        29.70 o                         
   3 -11   2       1364.11       1275.55        52.23 o                         
   4 -11   2         93.53        126.26        25.09 o                         
   5 -11   2       2955.00       3026.64        79.05 o                         
   6 -11   2       1411.44       1406.45        41.15 o                         
   7 -11   2       3966.91       4093.82       120.19 o                         
   8 -11   2         72.94         94.15        34.16 o                         
   9 -11   2       1397.68       1427.44       110.35 o                         
  10 -11   2       1546.48       1510.22        78.89 o                         
  11 -11   2       1033.35       1025.28        68.44 o                         
  12 -11   2        307.11        235.69        65.61 o                         
  13 -11   2         34.33         78.59        44.58 o                         
  14 -11   2       1829.13       1837.34       167.76 o                         
  15 -11   2         32.12        100.85        48.61 o                         
  16 -11   2          6.42         25.57        48.72 o                         
  17 -11   2        762.54        844.43        86.44 o                         
  -9 -10   2          7.29        -16.71        40.25 o                         
  -8 -10   2          2.43        -32.89        36.89 o                         
  -7 -10   2         96.94         54.98        37.81 o                         
  -6 -10   2        645.18        634.07        53.84 o                         
  -5 -10   2       3239.48       3131.27       101.15 o                         
  -4 -10   2       1310.75       1259.66        64.33 o                         
  -3 -10   2         83.42        105.12        30.88 o                         
  -2 -10   2       1622.90       1610.28        65.12 o                         
  -1 -10   2        145.60         93.97        26.70 o                         
   0 -10   2        532.89        539.88        41.49 o                         
   1 -10   2        703.17        682.93        66.75 o                         
   2 -10   2       1277.87       1202.97        60.86 o                         
   3 -10   2        262.35        290.85        27.72 o                         
   4 -10   2         49.31         27.82        20.46 o                         
   5 -10   2         27.68         10.35        15.00 o                         
   6 -10   2       6856.11       6784.05       114.07 o                         
   7 -10   2       1597.48       1368.04        63.73 o                         
   8 -10   2         17.41         16.40        27.41 o                         
   9 -10   2       1366.97       1477.62        76.44 o                         
  10 -10   2        549.66        666.83        56.94 o                         
  11 -10   2       1679.35       1685.68        87.34 o                         
  12 -10   2        122.95        180.38        44.73 o                         
  13 -10   2         74.67         62.63        42.18 o                         
  14 -10   2       1489.91       1631.43       101.55 o                         
  15 -10   2         54.21         10.32        46.84 o                         
  16 -10   2         46.31         53.18        51.23 o                         
  17 -10   2       1001.87       1087.54       168.50 o                         
  -9  -9   2        133.43        163.56        61.62 o                         
  -8  -9   2        432.19        456.21        61.14 o                         
  -7  -9   2        197.98        240.20        54.51 o                         
  -6  -9   2        429.33        437.45        45.74 o                         
  -5  -9   2        339.66        317.12        39.82 o                         
  -4  -9   2       1600.25       1672.22        67.49 o                         
  -3  -9   2       1173.37       1090.11        55.30 o                         
  -2  -9   2         15.37         23.88        24.27 o                         
  -1  -9   2        544.35        534.48        36.35 o                         
   0  -9   2        115.67        111.70        23.03 o                         
   1  -9   2      10632.08      10158.92       196.72 o                         
   2  -9   2       2488.42       2464.00        78.24 o                         
   3  -9   2        747.36        710.26        36.10 o                         
   4  -9   2       1846.46       1914.35        47.71 o                         
   5  -9   2        728.13        642.25        26.65 o                         
   6  -9   2        524.69        501.18        40.58 o                         
   7  -9   2        871.50        898.97        53.24 o                         
   8  -9   2        207.85        212.11        43.99 o                         
   9  -9   2        140.82        190.69        36.89 o                         
  10  -9   2          6.03         29.20        35.31 o                         
  11  -9   2       4486.68       4157.61       134.41 o                         
  12  -9   2        640.95        568.12        55.89 o                         
  13  -9   2        576.28        508.52        57.88 o                         
  14  -9   2       1084.79       1067.65       172.97 o                         
  15  -9   2       1423.21       1566.15       244.55 o                         
  16  -9   2        330.92        406.59        67.93 o                         
  17  -9   2          9.27        -42.23        42.23 o                         
 -10  -8   2          5.88         11.28        36.41 o                         
  -9  -8   2       1215.52       1055.62       196.83 o                         
  -8  -8   2        289.48        340.21        45.25 o                         
  -7  -8   2       1775.90       1805.05        98.91 o                         
  -6  -8   2        879.11        757.53        50.45 o                         
  -5  -8   2         96.82        118.15        31.43 o                         
  -4  -8   2        990.96       1014.15        98.84 o                         
  -3  -8   2       1056.83       1037.69        50.59 o                         
  -2  -8   2       3715.89       3643.66        90.71 o                         
  -1  -8   2       4117.36       4014.05        95.93 o                         
   0  -8   2        160.56        212.25        23.86 o                         
   1  -8   2        474.57        538.88        38.53 o                         
   2  -8   2          9.33         18.71        17.26 o                         
   3  -8   2      11049.79      11349.73       181.65 o                         
   4  -8   2       2569.00       2871.12        58.46 o                         
   5  -8   2          8.45         36.16        11.72 o                         
   6  -8   2       1595.68       1552.31        62.73 o                         
   7  -8   2       5432.47       5758.60       148.66 o                         
   8  -8   2       3074.17       3309.08       104.88 o                         
   9  -8   2         30.70         47.97        31.58 o                         
  10  -8   2       1666.12       1629.30        40.21 o                         
  11  -8   2         38.29         49.37        24.29 o                         
  12  -8   2        542.33        492.27        40.28 o                         
  13  -8   2       1628.77       1542.91       117.06 o                         
  14  -8   2        995.35        791.16       131.89 o                         
  15  -8   2       1395.62       1537.24       152.10 o                         
  16  -8   2        223.60        247.95        57.89 o                         
  17  -8   2        337.35        307.76        65.91 o                         
 -11  -7   2         33.47         17.98        39.38 o                         
 -10  -7   2        136.28        176.89        42.99 o                         
  -9  -7   2        126.93        175.97        42.53 o                         
  -8  -7   2       1765.67       1660.45        88.09 o                         
  -7  -7   2        654.81        595.70        48.13 o                         
  -6  -7   2       2455.09       2438.00       120.61 o                         
  -5  -7   2         47.73         24.67        24.94 o                         
  -4  -7   2       4852.42       5131.58       120.96 o                         
  -3  -7   2       4057.35       3827.84       138.68 o                         
  -2  -7   2       7562.54       7354.25       151.05 o                         
  -1  -7   2        203.68        158.92        23.29 o                         
   0  -7   2      11634.32      12259.74       227.36 o                         
   1  -7   2       5234.29       5754.73       116.84 o                         
   2  -7   2        599.92        559.21        37.61 o                         
   3  -7   2        622.37        628.22        26.92 o                         
   4  -7   2       1712.48       1742.84        43.64 o                         
   5  -7   2        773.32       1122.84        51.99 o                         
   6  -7   2       1388.37       1379.12        58.46 o                         
   7  -7   2       1069.91       1018.55        55.29 o                         
   8  -7   2          8.76          6.56        28.30 o                         
   9  -7   2        222.69        244.07        25.90 o                         
  10  -7   2        146.18        176.18        20.88 o                         
  11  -7   2       2422.43       2452.59        77.40 o                         
  12  -7   2        200.75        200.20        34.40 o                         
  13  -7   2       1449.89       1450.94        71.29 o                         
  14  -7   2       1070.97       1182.34       134.20 o                         
  15  -7   2       1347.47       1331.14       107.36 o                         
  16  -7   2        569.18        518.19        69.80 o                         
  17  -7   2         18.79         20.02        72.32 o                         
 -12  -6   2        161.68         60.25        43.28 o                         
 -11  -6   2          5.84          7.10        36.04 o                         
 -10  -6   2         47.94         49.14        57.66 o                         
  -9  -6   2         91.96        113.46        65.34 o                         
  -8  -6   2          4.97          7.62        29.50 o                         
  -7  -6   2       4230.21       4393.27       116.32 o                         
  -6  -6   2       2784.93       2946.65       135.57 o                         
  -5  -6   2        172.17        183.80        29.65 o                         
  -4  -6   2        862.39        911.29        45.08 o                         
  -3  -6   2       3028.47       2993.34        77.25 o                         
  -2  -6   2        848.42        896.38        50.53 o                         
  -1  -6   2        403.30        373.85        25.95 o                         
   0  -6   2        876.20       1073.59        62.54 o                         
   1  -6   2      11646.46      11957.65       216.33 o                         
   2  -6   2       2247.46       2385.44        50.51 o                         
   3  -6   2       3727.07       3723.35        66.53 o                         
   4  -6   2       3280.69       3264.63       156.57 o                         
   5  -6   2       1858.91       1947.70        65.35 o                         
   6  -6   2        697.50        712.80        43.23 o                         
   7  -6   2        188.39        243.10        16.56 o                         
   8  -6   2        197.60        233.98        19.91 o                         
   9  -6   2          9.97          1.35        17.94 o                         
  10  -6   2        213.61        280.13        45.74 o                         
  11  -6   2       2264.54       2080.81        73.36 o                         
  12  -6   2        157.30        169.22        36.01 o                         
  13  -6   2         73.86         85.51        57.87 o                         
  14  -6   2       1690.49       1630.19       239.94 o                         
  15  -6   2         54.80         85.92        58.90 o                         
  16  -6   2        641.84        589.54        71.93 o                         
  17  -6   2        150.52         94.60        49.33 o                         
 -13  -5   2        194.91        246.42        56.15 o                         
 -12  -5   2        179.22        203.61        49.37 o                         
 -11  -5   2        123.89        145.02        41.98 o                         
 -10  -5   2         10.10         20.76        33.13 o                         
  -9  -5   2          2.38          8.51        33.99 o                         
  -8  -5   2        545.88        565.22        46.06 o                         
  -7  -5   2        211.71        185.34        32.17 o                         
  -6  -5   2       3036.28       2944.36        85.34 o                         
  -5  -5   2        637.71        592.07        37.38 o                         
  -4  -5   2        152.86        174.02        26.61 o                         
  -3  -5   2       1168.16       1125.26        49.46 o                         
  -2  -5   2       4201.78       4128.85        90.84 o                         
  -1  -5   2         60.67         56.18        16.81 o                         
   0  -5   2       2789.79       2793.98        63.72 o                         
   1  -5   2      23434.44      23339.13       349.59 o                         
   2  -5   2       2099.46       2146.46        39.56 o                         
   3  -5   2        248.37        265.81        15.69 o                         
   4  -5   2        800.95        929.09        44.29 o                         
   5  -5   2       6815.37       7079.31       166.60 o                         
   6  -5   2      11214.69      11834.47       183.76 o                         
   7  -5   2       6359.92       6916.26       117.63 o                         
   8  -5   2         14.06         26.12        18.32 o                         
   9  -5   2         28.34         27.22        28.73 o                         
  10  -5   2         40.17         80.14        31.72 o                         
  11  -5   2       2304.88       2429.23       134.83 o                         
  12  -5   2       2295.52       2170.61        79.60 o                         
  13  -5   2        116.31        112.54        37.02 o                         
  14  -5   2        721.98        526.74        52.15 o                         
  15  -5   2        577.35        462.59        57.37 o                         
  16  -5   2        997.68       1107.71       134.20 o                         
  17  -5   2        151.38        120.52        55.52 o                         
 -13  -4   2         77.57        105.06        41.98 o                         
 -12  -4   2        471.20        479.77        53.18 o                         
 -11  -4   2        689.11        652.39        54.99 o                         
 -10  -4   2        129.37        122.64        63.37 o                         
  -9  -4   2          2.53        -29.53        31.21 o                         
  -8  -4   2         29.19         20.80        31.46 o                         
  -7  -4   2        661.46        594.56       126.75 o                         
  -6  -4   2       2103.47       2207.95        84.79 o                         
  -5  -4   2        588.73        549.34        44.14 o                         
  -4  -4   2        258.35        367.45        28.31 o                         
  -3  -4   2        494.61        496.97        32.08 o                         
  -2  -4   2       1516.29       1772.23        49.74 o                         
  -1  -4   2       1828.33       1785.03        46.90 o                         
   0  -4   2         48.88         27.67        10.10 o                         
   1  -4   2      12164.36      12575.63       155.88 o                         
   2  -4   2        437.32        404.31        14.74 o                         
   3  -4   2       2026.16       2251.78        45.10 o                         
   4  -4   2       6953.19       7325.67       114.02 o                         
   5  -4   2       9991.84       9808.04       153.82 o                         
   6  -4   2       1374.91       1356.21        38.90 o                         
   7  -4   2        260.55        224.01        23.13 o                         
   8  -4   2        878.48        868.88        69.98 o                         
   9  -4   2        677.17        596.41        46.38 o                         
  10  -4   2        638.08        628.77        61.78 o                         
  11  -4   2      10445.61       9807.35       206.80 o                         
  12  -4   2       2216.66       2263.93       132.67 o                         
  13  -4   2         22.50        -11.52        33.84 o                         
  14  -4   2       1341.58       1254.03        89.65 o                         
  15  -4   2        333.02        261.46        49.90 o                         
  16  -4   2        295.74        263.85        55.85 o                         
 -14  -3   2       1180.81       1365.26        84.08 o                         
 -13  -3   2          0.10        -33.18        99.16 o                         
 -12  -3   2          1.12        -24.33        36.17 o                         
 -11  -3   2       4205.57       4031.84       120.62 o                         
 -10  -3   2         17.88         28.32        30.38 o                         
  -9  -3   2        445.51        420.55        74.52 o                         
  -8  -3   2       2763.87       2874.21        86.25 o                         
  -7  -3   2       6805.23       7017.62       177.59 o                         
  -6  -3   2        860.89        687.17        65.28 o                         
  -5  -3   2        913.08        814.97        40.52 o                         
  -4  -3   2       1597.87       1680.76        63.66 o                         
  -3  -3   2        547.26        591.63        29.61 o                         
  -2  -3   2        455.84        422.40        18.41 o                         
  -1  -3   2       1523.10       1639.99        36.49 o                         
   0  -3   2       8125.76       7814.06       121.71 o                         
   1  -3   2         24.32         27.99        10.96 o                         
   2  -3   2       1546.43       1481.53        24.72 o                         
   3  -3   2        175.28        153.43        11.09 o                         
   4  -3   2       4705.34       4709.06        80.04 o                         
   5  -3   2        569.38        707.37        29.37 o                         
   6  -3   2       4418.72       4165.10        80.46 o                         
   7  -3   2        934.58        901.70        83.72 o                         
   8  -3   2         49.43         56.96        41.75 o                         
   9  -3   2         95.19        138.73        29.54 o                         
  10  -3   2       1465.68       1261.71        60.94 o                         
  11  -3   2       2568.83       2833.39        93.16 o                         
  12  -3   2       6703.63       6096.97       223.84 o                         
  13  -3   2        137.72        173.99        49.09 o                         
  14  -3   2        119.22        117.55        57.00 o                         
  15  -3   2        194.39        174.27        68.14 o                         
  16  -3   2        910.96        988.60        76.29 o                         
 -15  -2   2        315.53        341.04        67.55 o                         
 -14  -2   2        484.43        359.79        52.22 o                         
 -13  -2   2        501.03        510.53        52.53 o                         
 -12  -2   2        565.10        541.31        52.82 o                         
 -11  -2   2        375.97        379.00        44.48 o                         
 -10  -2   2         79.14         84.15        32.51 o                         
  -9  -2   2       5309.12       5163.25       129.09 o                         
  -8  -2   2        689.84        620.96        43.95 o                         
  -7  -2   2         73.41         74.58        29.88 o                         
  -6  -2   2        502.46        406.29        31.70 o                         
  -5  -2   2       5413.46       5370.53       116.48 o                         
  -4  -2   2       8104.57       8343.07       161.40 o                         
  -3  -2   2        340.62        330.22        21.34 o                         
  -2  -2   2       1676.05       1798.97        36.52 o                         
  -1  -2   2        101.40         95.85         8.94 o                         
   0  -2   2        569.71        420.51        12.27 o                         
   1  -2   2       6393.34       6622.38       101.57 o                         
   2  -2   2      26097.95      27327.13       326.44 o                         
   3  -2   2       5039.06       5295.19        78.14 o                         
   4  -2   2       3193.77       3445.79        65.92 o                         
   5  -2   2          2.64         -3.63        16.73 o                         
   6  -2   2         15.81         36.63        35.31 o                         
   7  -2   2       3282.75       3379.20        86.62 o                         
   8  -2   2       1995.77       1857.61        64.20 o                         
   9  -2   2         28.57         41.60        27.92 o                         
  10  -2   2        274.20        270.50        38.05 o                         
  11  -2   2       3901.20       3913.38       112.21 o                         
  12  -2   2       1537.06       1588.40        79.64 o                         
  13  -2   2        216.70        154.79        61.93 o                         
  14  -2   2         41.84          0.99        36.78 o                         
  15  -2   2        304.24        434.45        57.46 o                         
  16  -2   2        147.56        153.68        68.87 o                         
 -15  -1   2        125.24        160.22        46.59 o                         
 -14  -1   2        938.80       1011.10        70.83 o                         
 -13  -1   2         27.18         15.66        35.70 o                         
 -12  -1   2        397.71        420.23        69.17 o                         
 -11  -1   2        763.44        769.62        70.88 o                         
 -10  -1   2       1648.39       1644.38        71.53 o                         
  -9  -1   2         58.25         48.47        27.42 o                         
  -8  -1   2       3000.61       2881.52        83.49 o                         
  -7  -1   2        104.31        174.19        26.72 o                         
  -6  -1   2      11830.47      12283.96       233.49 o                         
  -5  -1   2       2824.28       2865.57        72.16 o                         
  -4  -1   2       2435.41       2499.60        64.27 o                         
  -3  -1   2        154.06        233.17        17.06 o                         
  -2  -1   2        836.88       1078.59        22.39 o                         
  -1  -1   2      18416.99      19088.65       229.42 o                         
   0  -1   2       2413.10       2529.71        36.18 o                         
   1  -1   2        979.23       1047.42        21.25 o                         
   2  -1   2       1766.22       1773.60        29.73 o                         
   3  -1   2       7974.18       8170.57       117.06 o                         
   4  -1   2       1022.27       1017.48        35.00 o                         
   5  -1   2         92.87        167.30        23.35 o                         
   6  -1   2       4386.96       4589.24       103.59 o                         
   7  -1   2       2713.84       2529.65        74.00 o                         
   8  -1   2        212.96        185.14        29.51 o                         
   9  -1   2       1539.18       1479.86        71.87 o                         
  10  -1   2        314.06        301.32        53.75 o                         
  11  -1   2       1448.86       1242.51        65.99 o                         
  12  -1   2       1603.56       1648.57        79.44 o                         
  13  -1   2        727.99        644.96        91.18 o                         
  14  -1   2          2.94         71.33        40.95 o                         
  15  -1   2        231.00        181.98        49.92 o                         
 -16   0   2         68.47         57.00        45.26 o                         
 -15   0   2          2.90        -35.28        38.26 o                         
 -14   0   2         74.31         97.52        43.11 o                         
 -13   0   2        493.70        438.63        50.56 o                         
 -12   0   2          8.23         10.69        32.62 o                         
 -11   0   2          6.20         11.31        45.48 o                         
 -10   0   2        202.45        187.55        33.83 o                         
  -9   0   2       6686.91       6516.74       146.97 o                         
  -8   0   2        276.74        356.70        64.25 o                         
  -7   0   2       2075.62       1901.19        60.94 o                         
  -6   0   2      11196.06      12480.54       233.50 o                         
  -5   0   2       5180.47       5104.85       107.41 o                         
  -4   0   2       5499.94       5383.70        83.75 o                         
  -3   0   2       7809.90       7984.69       103.45 o                         
  -2   0   2       3577.19       3778.84        55.42 o                         
  -1   0   2       3571.48       4015.10        50.97 o                         
   0   0   2        496.15        484.24        10.11 o                         
   1   0   2       1085.74       1114.60        22.77 o                         
   2   0   2         66.92        106.34        12.36 o                         
   3   0   2      12160.43      12525.53       195.58 o                         
   4   0   2       8127.36       8978.69       170.32 o                         
   5   0   2       2303.43       2211.91        68.66 o                         
   6   0   2       6293.33       6724.64       142.19 o                         
   7   0   2       2774.49       2858.30        79.83 o                         
   8   0   2        176.84        160.77        28.84 o                         
   9   0   2       4354.68       4090.27       110.49 o                         
  10   0   2        369.53        370.51        42.23 o                         
  11   0   2        443.26        502.09        49.31 o                         
  12   0   2        583.87        600.33        56.05 o                         
  13   0   2         17.37         21.27        36.45 o                         
  14   0   2        739.03        720.63        63.82 o                         
  15   0   2         23.12         44.55        43.62 o                         
 -16   1   2        364.33        449.14        57.80 o                         
 -15   1   2          8.00         13.06        51.75 o                         
 -14   1   2         94.69         86.46        46.04 o                         
 -13   1   2        176.76        161.98        39.37 o                         
 -12   1   2         40.74         42.34        31.05 o                         
 -11   1   2         45.45         42.64        29.76 o                         
 -10   1   2       1898.34       1786.38        68.85 o                         
  -9   1   2         42.84         72.20        28.25 o                         
  -8   1   2       1319.06       1283.55        52.19 o                         
  -7   1   2       7921.27       8381.86       167.88 o                         
  -6   1   2       3137.51       3006.73        98.94 o                         
  -5   1   2       1913.38       2217.37        58.78 o                         
  -4   1   2       2101.08       2214.46        39.37 o                         
  -3   1   2        162.83        200.60        12.91 o                         
  -2   1   2        994.21       1022.68        19.02 o                         
  -1   1   2       5420.67       5708.38        87.95 o                         
   0   1   2        888.74        950.30        17.62 o                         
   1   1   2      25559.63      26027.13       343.05 o                         
   2   1   2       6728.43       6948.40       102.51 o                         
   3   1   2      13077.25      13153.23       238.13 o                         
   4   1   2       5984.92       5789.82       120.94 o                         
   5   1   2       1152.01       1240.81       130.48 o                         
   6   1   2       1208.14       1035.09        47.49 o                         
   7   1   2        331.25        243.48        30.65 o                         
   8   1   2       4912.60       4882.70       121.44 o                         
   9   1   2         15.55         35.95        33.00 o                         
  10   1   2          0.33         12.66        30.86 o                         
  11   1   2         29.56         -8.76        35.18 o                         
  12   1   2       1214.27       1130.18        73.05 o                         
  13   1   2         12.89         44.14        40.74 o                         
  14   1   2         96.95        152.70        57.85 o                         
 -16   2   2        190.65        258.28        49.99 o                         
 -15   2   2        418.18        334.20        65.33 o                         
 -14   2   2        146.81         99.82        46.42 o                         
 -13   2   2          2.79         32.20        33.70 o                         
 -12   2   2         24.08         63.07        31.99 o                         
 -11   2   2        120.08         85.52        31.77 o                         
 -10   2   2        212.23        182.10        45.38 o                         
  -9   2   2        820.69        804.56        45.78 o                         
  -8   2   2       1735.84       1708.36        59.70 o                         
  -7   2   2         89.65        142.81        26.17 o                         
  -6   2   2        201.73        184.76        28.85 o                         
  -5   2   2       4117.90       4161.17        69.58 o                         
  -4   2   2       3697.59       3696.69        54.35 o                         
  -3   2   2       1103.44       1149.27        23.01 o                         
  -2   2   2       3069.93       3130.56        42.01 o                         
  -1   2   2       4587.78       4781.24        68.01 o                         
   0   2   2      74497.20      74999.92       891.66 o                         
   1   2   2        814.29        779.80        23.84 o                         
   2   2   2        300.07        308.96        68.12 o                         
   3   2   2       6455.69       6894.89       136.69 o                         
   4   2   2       1666.29       1802.84        57.10 o                         
   5   2   2       5209.77       4681.35       141.73 o                         
   6   2   2        374.52        458.56        51.85 o                         
   7   2   2       3642.15       3835.96       101.10 o                         
   8   2   2        706.72        646.95        46.67 o                         
   9   2   2       6794.65       6737.24       160.10 o                         
  10   2   2       2684.93       2620.04        94.61 o                         
  11   2   2        804.21        700.43        58.80 o                         
  12   2   2          9.01         14.23        36.62 o                         
  13   2   2        368.01        429.45        54.21 o                         
  14   2   2         29.98         74.84        80.77 o                         
 -17   3   2         10.41        -13.19        97.65 o                         
 -16   3   2        196.09        252.20        49.52 o                         
 -15   3   2        277.19        209.52        60.28 o                         
 -14   3   2         34.43         69.49        35.96 o                         
 -13   3   2        675.94        707.65        54.23 o                         
 -12   3   2       1204.62       1281.88        65.76 o                         
 -11   3   2        816.52        767.38        91.60 o                         
 -10   3   2        285.31        283.63        62.63 o                         
  -9   3   2       1424.05       1548.14        60.38 o                         
  -8   3   2        398.51        531.56        37.21 o                         
  -7   3   2         53.79        107.99        23.74 o                         
  -6   3   2       2896.74       2884.55        62.13 o                         
  -5   3   2       5287.78       5246.68        80.87 o                         
  -4   3   2          6.28          2.63        10.86 o                         
  -3   3   2       3774.59       3883.72        52.66 o                         
  -2   3   2       2033.55       1984.64        33.01 o                         
  -1   3   2       8744.87       9134.02       113.95 o                         
   0   3   2       3205.05       2985.26        44.71 o                         
   1   3   2        438.48        411.72        23.51 o                         
   2   3   2       4483.81       4961.63       103.94 o                         
   3   3   2        369.55        354.50        34.89 o                         
   4   3   2      15329.95      15036.06       278.99 o                         
   5   3   2         41.04         18.67        21.66 o                         
   6   3   2       2449.24       2545.27       107.87 o                         
   7   3   2         88.00         72.34        27.69 o                         
   8   3   2        975.82        896.30       129.60 o                         
   9   3   2       2372.26       2570.00       131.85 o                         
  10   3   2       1108.24       1089.93        65.86 o                         
  11   3   2        191.67        129.14        41.39 o                         
  12   3   2        491.65        557.06        57.73 o                         
  13   3   2          2.03         15.17        47.51 o                         
 -17   4   2        154.03        207.02        50.67 o                         
 -16   4   2        191.50        214.47        54.77 o                         
 -15   4   2          2.45        -27.94        34.10 o                         
 -14   4   2       1682.17       1716.42        83.06 o                         
 -13   4   2          4.32         26.38        32.40 o                         
 -12   4   2       6426.71       6594.15       153.85 o                         
 -11   4   2          0.92          2.27        29.09 o                         
 -10   4   2       1374.88       1396.49        61.64 o                         
  -9   4   2         80.48         95.69        26.71 o                         
  -8   4   2       6448.20       6862.55       141.63 o                         
  -7   4   2       3541.97       3918.30        78.19 o                         
  -6   4   2       6498.74       6419.97       125.68 o                         
  -5   4   2         93.30        114.46        14.46 o                         
  -4   4   2       3289.50       2970.75        48.06 o                         
  -3   4   2       1975.82       1898.26        33.19 o                         
  -2   4   2       8219.28       8979.49       123.91 o                         
  -1   4   2        811.94        759.62        33.14 o                         
   0   4   2         87.89         93.84        15.71 o                         
   1   4   2          3.30         17.44        30.33 o                         
   2   4   2       1128.79       1206.25        76.61 o                         
   3   4   2         19.97         -3.42        19.39 o                         
   4   4   2         89.79        120.43        27.33 o                         
   5   4   2        234.21        212.28        27.97 o                         
   6   4   2         72.82         12.27        41.39 o                         
   7   4   2          2.49        -24.53        24.53 o                         
   8   4   2          2.98         -0.49        30.91 o                         
   9   4   2       1994.00       1949.21       111.32 o                         
  10   4   2        193.24        222.96        56.77 o                         
  11   4   2        415.70        436.55        54.23 o                         
  12   4   2        136.05        163.16        46.16 o                         
 -18   5   2        240.44        209.79        57.89 o                         
 -17   5   2        140.78         90.46        49.21 o                         
 -16   5   2        179.10        157.30        44.62 o                         
 -15   5   2        162.34        111.59        39.85 o                         
 -14   5   2        165.23        148.68        37.57 o                         
 -13   5   2         95.80         36.51        41.16 o                         
 -12   5   2        112.30        112.01        45.65 o                         
 -11   5   2        656.59        741.52        48.87 o                         
 -10   5   2          4.44          3.43        25.44 o                         
  -9   5   2       8241.74       7904.37       160.66 o                         
  -8   5   2        550.57        570.39        30.23 o                         
  -7   5   2        464.80        483.47        27.21 o                         
  -6   5   2        987.24        879.38        27.01 o                         
  -5   5   2       2671.23       2250.02        41.09 o                         
  -4   5   2        374.84        391.15        16.31 o                         
  -3   5   2        594.67        607.43        24.21 o                         
  -2   5   2          2.57         -0.86        10.28 o                         
  -1   5   2       2145.58       1921.52        41.51 o                         
   0   5   2       2130.13       2174.39       121.32 o                         
   1   5   2       2652.93       2756.71        67.64 o                         
   2   5   2        193.86        174.89        22.55 o                         
   3   5   2       2380.48       2444.89        68.41 o                         
   4   5   2          5.54        -14.01        19.05 o                         
   5   5   2        206.01        207.34        30.44 o                         
   6   5   2       2214.02       2187.53        77.32 o                         
   7   5   2          2.24        -28.43        30.91 o                         
   8   5   2        794.67        858.88       144.39 o                         
   9   5   2        941.08       1005.59        65.85 o                         
  10   5   2        316.20        218.18        58.94 o                         
  11   5   2         76.50         27.27        40.55 o                         
  12   5   2        187.96        198.45       104.38 o                         
 -18   6   2         46.25        104.48        51.02 o                         
 -17   6   2        760.05        881.22        79.51 o                         
 -16   6   2          4.61         -5.74        66.36 o                         
 -15   6   2       2205.60       2128.04       121.29 o                         
 -14   6   2       2150.86       2095.62        84.72 o                         
 -13   6   2        332.83        332.60        41.75 o                         
 -12   6   2         12.83        -25.12        28.57 o                         
 -11   6   2         55.88         29.89        27.72 o                         
 -10   6   2       3455.75       3377.55        87.22 o                         
  -9   6   2         99.06        109.95        21.99 o                         
  -8   6   2       9088.14       9105.67       150.79 o                         
  -7   6   2      10747.04      11297.13       179.30 o                         
  -6   6   2      13617.91      14313.94       196.31 o                         
  -5   6   2       3509.68       3739.10        59.86 o                         
  -4   6   2      14197.92      14667.25       199.56 o                         
  -3   6   2       2019.23       2144.70        42.99 o                         
  -2   6   2        602.06        564.72        21.91 o                         
  -1   6   2        333.64        290.51        18.71 o                         
   0   6   2        195.94        292.90        23.86 o                         
   1   6   2        930.97        926.30        42.07 o                         
   2   6   2        558.27        541.92        60.25 o                         
   3   6   2       1099.84       1093.88        70.88 o                         
   4   6   2       3075.56       3399.78       113.03 o                         
   5   6   2        252.75        225.22        33.55 o                         
   6   6   2          0.83         13.34        31.30 o                         
   7   6   2       1452.71       1488.82        69.35 o                         
   8   6   2       2294.91       2475.94       113.97 o                         
   9   6   2         78.05        108.85        45.35 o                         
  10   6   2        217.31        270.94        46.02 o                         
  11   6   2         77.89        100.77        41.82 o                         
 -18   7   2        613.48        645.20        75.15 o                         
 -17   7   2          5.78         13.92        46.20 o                         
 -16   7   2          1.22        -39.04        39.04 o                         
 -15   7   2        359.78        476.88        81.26 o                         
 -14   7   2       1797.01       1806.37        88.39 o                         
 -13   7   2       5098.65       5031.46       125.91 o                         
 -12   7   2       3628.60       3866.03       127.57 o                         
 -11   7   2          5.86        -31.81        31.81 o                         
 -10   7   2        916.84        889.91        45.91 o                         
  -9   7   2       4781.44       4950.94       112.57 o                         
  -8   7   2        245.74        208.93        20.87 o                         
  -7   7   2        234.45        263.24        27.12 o                         
  -6   7   2       6191.04       6336.03        94.48 o                         
  -5   7   2       8303.64       8500.08       121.65 o                         
  -4   7   2        683.82        635.56        23.62 o                         
  -3   7   2        427.40        458.10        20.84 o                         
  -2   7   2       7953.85       8009.66       132.11 o                         
  -1   7   2        188.56        154.04        21.68 o                         
   0   7   2        718.73        757.37        36.73 o                         
   1   7   2          3.88         37.09        19.56 o                         
   2   7   2          1.64         14.37        21.09 o                         
   3   7   2       1887.15       1891.29       132.66 o                         
   4   7   2        595.10        568.42        42.94 o                         
   5   7   2        116.91         81.43        30.44 o                         
   6   7   2         99.32        159.69        63.30 o                         
   7   7   2        499.03        449.77        47.83 o                         
   8   7   2         12.98         63.31        52.91 o                         
   9   7   2       3373.28       3616.32       246.18 o                         
  10   7   2         22.21        -36.38        45.83 o                         
 -18   8   2        491.69        655.62        77.06 o                         
 -17   8   2        436.06        386.21        98.42 o                         
 -16   8   2        709.89        628.67       100.65 o                         
 -15   8   2        583.22        718.20        69.83 o                         
 -14   8   2        541.06        605.77        50.31 o                         
 -13   8   2       2278.49       2295.38        78.22 o                         
 -12   8   2       2086.07       1848.82       136.70 o                         
 -11   8   2        248.64        316.57        30.21 o                         
 -10   8   2        495.83        463.23        28.87 o                         
  -9   8   2       1535.88       1439.39        41.37 o                         
  -8   8   2       7929.65       7968.18       132.34 o                         
  -7   8   2       1885.22       1792.78        43.77 o                         
  -6   8   2         48.91         42.68        14.97 o                         
  -5   8   2          6.04         -1.72        12.20 o                         
  -4   8   2          6.75          1.62        13.13 o                         
  -3   8   2       5603.21       5508.62       150.28 o                         
  -2   8   2        275.55        355.64        58.52 o                         
  -1   8   2         44.36         53.59        19.42 o                         
   0   8   2        137.56        130.65        22.96 o                         
   1   8   2         26.81         16.58        20.16 o                         
   2   8   2         98.13         38.19        23.16 o                         
   3   8   2        216.77        220.02        33.09 o                         
   4   8   2       1448.62       1593.44        70.75 o                         
   5   8   2        633.07        750.86        75.42 o                         
   6   8   2          1.57        -28.32        28.32 o                         
   7   8   2          6.36         21.58        38.85 o                         
   8   8   2        527.93        487.12        54.29 o                         
   9   8   2        167.35         62.90        41.78 o                         
 -18   9   2        794.41        952.70       131.22 o                         
 -17   9   2        242.41        239.44        56.34 o                         
 -16   9   2         64.82         62.78        70.08 o                         
 -15   9   2        506.20        419.03        60.46 o                         
 -14   9   2       3454.36       3292.16       124.94 o                         
 -13   9   2        772.04        766.65        64.79 o                         
 -12   9   2        529.69        646.97        56.60 o                         
 -11   9   2        289.79        291.51        68.71 o                         
 -10   9   2        128.34        142.49        18.74 o                         
  -9   9   2        180.40        204.47        19.50 o                         
  -8   9   2       1614.90       1620.02        42.52 o                         
  -7   9   2        330.34        393.49        23.13 o                         
  -6   9   2        384.60        364.47        48.30 o                         
  -5   9   2        203.72        216.81        23.37 o                         
  -4   9   2        633.88        599.11        65.26 o                         
  -3   9   2       5605.28       5731.98       119.40 o                         
  -2   9   2         19.22         33.92        17.61 o                         
  -1   9   2         18.94         36.35        19.47 o                         
   0   9   2        144.30        146.43        24.58 o                         
   1   9   2        995.17        906.13        93.92 o                         
   2   9   2          0.51         14.45        48.26 o                         
   3   9   2          3.99         41.01        63.09 o                         
   4   9   2        114.17         48.46        38.14 o                         
   5   9   2       1147.13       1229.56       137.90 o                         
   6   9   2        175.31        192.54        55.22 o                         
   7   9   2        127.19         59.38        39.17 o                         
   8   9   2        416.72        431.30        79.00 o                         
 -18  10   2        185.44        237.52        62.18 o                         
 -17  10   2         98.82        126.34        86.49 o                         
 -16  10   2       2816.44       2761.51       220.69 o                         
 -15  10   2         17.68         -1.02        42.62 o                         
 -14  10   2        952.64       1063.96       120.78 o                         
 -13  10   2          6.04         23.35        37.33 o                         
 -12  10   2       3269.78       3220.97       115.93 o                         
 -11  10   2        830.90        805.31        36.98 o                         
 -10  10   2         80.47        124.15        17.35 o                         
  -9  10   2       2274.43       2212.11        59.58 o                         
  -8  10   2        320.60        379.27        24.30 o                         
  -7  10   2       1647.15       1650.07        52.44 o                         
  -6  10   2        807.10        791.01        37.84 o                         
  -5  10   2       1846.76       1778.33        54.44 o                         
  -4  10   2       2127.76       2280.45        63.88 o                         
  -3  10   2         42.83         43.24        19.47 o                         
  -2  10   2          2.31         -4.03        23.09 o                         
  -1  10   2       2045.72       2076.46        84.90 o                         
   0  10   2        106.04        120.66        26.44 o                         
   1  10   2        243.02        230.66        30.59 o                         
   2  10   2       1428.92       1235.93       121.63 o                         
   3  10   2        245.94        313.13        65.02 o                         
   4  10   2       1569.59       1569.61        71.16 o                         
   5  10   2        358.35        402.24        47.18 o                         
   6  10   2        921.17        969.87        85.59 o                         
   7  10   2       1661.83       1679.41       177.02 o                         
 -18  11   2        288.92        320.86        63.73 o                         
 -17  11   2       1547.40       1755.74       111.21 o                         
 -16  11   2          4.28          6.60        44.80 o                         
 -15  11   2          1.15        -30.20        42.02 o                         
 -14  11   2        121.21        160.30        46.36 o                         
 -13  11   2        286.15        247.14        47.45 o                         
 -12  11   2         11.17         -4.06        36.37 o                         
 -11  11   2       1220.15       1247.16        70.06 o                         
 -10  11   2        991.25        950.89        39.91 o                         
  -9  11   2         96.20        102.93        22.58 o                         
  -8  11   2       4650.66       4468.47       100.65 o                         
  -7  11   2        544.09        525.80        34.01 o                         
  -6  11   2       1122.57       1001.75        55.57 o                         
  -5  11   2        878.30        871.89        92.82 o                         
  -4  11   2       5902.89       5692.72       124.01 o                         
  -3  11   2       1090.08       1066.47        51.77 o                         
  -2  11   2       1146.67        991.99       104.47 o                         
  -1  11   2        174.56        115.52        26.00 o                         
   0  11   2       2176.10       2161.77        94.22 o                         
   1  11   2       1481.21       1594.55        67.05 o                         
   2  11   2          4.60         -0.31        30.86 o                         
   3  11   2        259.09        302.83        41.73 o                         
   4  11   2          8.99        -30.40        30.40 o                         
   5  11   2       1488.26       1339.42        73.88 o                         
   6  11   2       1988.71       2057.41        91.90 o                         
 -18  12   2         11.10          6.56        51.13 o                         
 -17  12   2        303.65        228.72        59.02 o                         
 -16  12   2        189.34        176.03        53.24 o                         
 -15  12   2        686.54        733.12        70.43 o                         
 -14  12   2         13.34         68.63        43.29 o                         
 -13  12   2        575.35        589.30        67.10 o                         
 -12  12   2         83.57         88.18        39.28 o                         
 -11  12   2        304.33        249.89        41.92 o                         
 -10  12   2        233.92        285.20        57.41 o                         
  -9  12   2       1435.23       1435.16        52.25 o                         
  -8  12   2       1674.53       1641.51        56.45 o                         
  -7  12   2         42.05         30.03        22.60 o                         
  -6  12   2        953.58       1057.26        47.46 o                         
  -5  12   2       8580.47       8014.26       164.59 o                         
  -4  12   2        238.39        292.35        35.17 o                         
  -3  12   2        231.60        209.65        28.42 o                         
  -2  12   2       2039.19       1995.12        69.64 o                         
  -1  12   2       4783.00       4470.42       113.46 o                         
   0  12   2        773.69        764.41        49.68 o                         
   1  12   2        130.49        139.76        33.46 o                         
   2  12   2       1530.77       1608.53        75.87 o                         
   3  12   2          0.94         25.14        35.34 o                         
   4  12   2        203.10        238.85        44.56 o                         
   5  12   2         96.63         -1.11        36.99 o                         
 -18  13   2        215.69        292.01        62.41 o                         
 -17  13   2         10.01         16.94        47.97 o                         
 -16  13   2        906.50        865.49        78.01 o                         
 -15  13   2        115.79        111.89        48.35 o                         
 -14  13   2       1443.13       1484.03        91.28 o                         
 -13  13   2        146.71        119.12        72.32 o                         
 -12  13   2        214.23        302.18        45.42 o                         
 -11  13   2       1363.70       1276.11        70.57 o                         
 -10  13   2        912.04       1048.08        64.84 o                         
  -9  13   2        116.10         86.76        40.00 o                         
  -8  13   2       6769.74       6364.70       164.25 o                         
  -7  13   2          6.40          8.35        23.08 o                         
  -6  13   2          4.85        -21.07        22.21 o                         
  -5  13   2       1370.70       1239.51        86.58 o                         
  -4  13   2        340.78        413.38        36.35 o                         
  -3  13   2       3729.64       3729.41        99.90 o                         
  -2  13   2        251.80        178.55        51.93 o                         
  -1  13   2        149.42         79.27        31.19 o                         
   0  13   2        339.33        368.43        41.25 o                         
   1  13   2       2246.14       2470.06        89.65 o                         
   2  13   2          1.99          1.54        33.50 o                         
   3  13   2        109.43        113.85        60.68 o                         
   4  13   2        152.30        116.95        43.06 o                         
 -18  14   2         25.70         16.40        76.05 o                         
 -17  14   2        318.62        387.70        96.93 o                         
 -16  14   2         15.36        -31.31        68.59 o                         
 -15  14   2       2137.77       2327.72       257.15 o                         
 -14  14   2        369.25        425.37        69.34 o                         
 -13  14   2        243.79        256.39        47.96 o                         
 -12  14   2        296.92        407.39        50.10 o                         
 -11  14   2        393.70        566.80        53.38 o                         
 -10  14   2        269.54        349.34        44.78 o                         
  -9  14   2         57.48        116.76        32.51 o                         
  -8  14   2         21.72         25.51        25.24 o                         
  -7  14   2       1318.33       1296.30        63.41 o                         
  -6  14   2        659.06        613.72        66.58 o                         
  -5  14   2         66.16        102.22        59.91 o                         
  -4  14   2        706.55        639.24        45.39 o                         
  -3  14   2         21.20         49.28        28.52 o                         
  -2  14   2        905.82        775.20        51.70 o                         
  -1  14   2          7.51         -5.44        31.22 o                         
   0  14   2        156.61        266.72        40.93 o                         
   1  14   2        176.51        120.85        37.40 o                         
   2  14   2        185.44        200.11        42.95 o                         
   3  14   2          2.00         -6.45        38.89 o                         
 -17  15   2         41.75        -59.65        59.65 o                         
 -16  15   2       1566.55       1868.28       169.99 o                         
 -15  15   2        406.18        535.33       102.89 o                         
 -14  15   2        114.97         64.12        73.07 o                         
 -13  15   2         94.68         25.35        65.61 o                         
 -12  15   2       2501.98       2367.67       159.55 o                         
 -11  15   2        620.22        575.59        92.45 o                         
 -10  15   2        249.80        198.32        64.12 o                         
  -9  15   2        107.05        138.68        61.14 o                         
  -8  15   2       1326.55       1276.29       117.80 o                         
  -7  15   2        992.99       1056.00        78.56 o                         
  -6  15   2        139.91        138.72        61.88 o                         
  -5  15   2        742.51        758.24        74.48 o                         
  -4  15   2        814.75        853.61        77.18 o                         
  -3  15   2         78.19         60.43        50.35 o                         
  -2  15   2       1310.39       1310.56        93.51 o                         
  -1  15   2         59.16         90.04        51.29 o                         
   0  15   2         16.42        -36.39        45.21 o                         
   1  15   2          9.73         -4.97        72.32 o                         
 -17  16   2        409.42        226.66        87.98 o                         
 -16  16   2          3.28         -4.47        76.05 o                         
 -15  16   2        167.95         70.08        79.03 o                         
 -14  16   2          4.54        -16.40        68.59 o                         
 -13  16   2        175.71        344.46        85.00 o                         
 -12  16   2         87.40         20.88        71.58 o                         
 -11  16   2        751.28        954.20       113.33 o                         
 -10  16   2        303.58        249.02        77.54 o                         
  -9  16   2        557.30        612.87        90.96 o                         
  -8  16   2        131.77        146.13        67.10 o                         
  -7  16   2       1996.58       1726.62       132.71 o                         
  -6  16   2       2051.46       2054.86       117.06 o                         
  -5  16   2        145.03        143.78        51.85 o                         
  -4  16   2          6.43         -4.37        42.59 o                         
  -3  16   2        601.05        657.53        75.81 o                         
  -2  16   2         36.93         -7.77        48.76 o                         
  -1  16   2        399.60        437.18        70.59 o                         
   0  16   2         36.39         58.23        62.63 o                         
 -16  17   2        421.90        502.52       110.35 o                         
 -15  17   2         28.72        101.40        80.52 o                         
 -14  17   2        676.03        778.24       113.33 o                         
 -13  17   2        112.23          8.95        73.07 o                         
 -12  17   2        765.79        989.98       119.29 o                         
 -11  17   2          5.34        129.73        74.56 o                         
 -10  17   2        170.87        202.80        74.56 o                         
  -9  17   2          0.05         59.65        65.61 o                         
  -8  17   2        402.94        465.24        90.96 o                         
  -7  17   2        145.32        167.01        64.12 o                         
  -6  17   2        575.21        620.32        92.45 o                         
  -5  17   2         13.91         12.42        64.87 o                         
  -4  17   2         15.06        -12.12        50.74 o                         
  -3  17   2         79.69        134.09        59.81 o                         
  -2  17   2        966.03       1017.46       106.62 o                         
 -14  18   2        468.36        657.60       108.85 o                         
 -13  18   2        664.93        867.71       122.28 o                         
 -12  18   2        376.61        353.41        96.93 o                         
 -11  18   2        653.07        471.21        98.42 o                         
 -10  18   2        432.69        548.75       101.40 o                         
  -9  18   2          0.03         22.37        65.61 o                         
  -8  18   2          1.63        -16.40        67.10 o                         
  -7  18   2        882.62        642.69        95.43 o                         
  -6  18   2         89.94        102.89        70.08 o                         
  -5  18   2         58.49         46.23        64.12 o                         
  -4  18   2        140.63        181.92        77.54 o                         
 -12  19   2        266.93        199.82        87.98 o                         
 -11  19   2       1008.04       1294.18       140.17 o                         
 -10  19   2        166.95        102.89        77.54 o                         
  -9  19   2         80.68         98.42        76.05 o                         
  -8  19   2        212.13         29.82        73.07 o                         
   5 -19   3         12.57         20.88        67.10 o                         
   6 -19   3        589.48        475.68        93.94 o                         
   7 -19   3         21.54         46.23        70.08 o                         
   8 -19   3        191.74        231.13        76.05 o                         
   9 -19   3         93.50         19.39        67.10 o                         
  10 -19   3        603.01        627.78       104.38 o                         
  11 -19   3         90.03        -70.08        70.08 o                         
  12 -19   3         35.65        -49.21        68.59 o                         
   2 -18   3          4.95          0.00        61.14 o                         
   3 -18   3       1313.52       1186.82       117.80 o                         
   4 -18   3         87.29        -10.44        61.14 o                         
   5 -18   3        312.38        464.91        66.28 o                         
   6 -18   3         18.86        -45.48        76.79 o                         
   7 -18   3        236.73        424.09        88.72 o                         
   8 -18   3        257.14        324.04        62.32 o                         
   9 -18   3        970.07       1080.94       119.29 o                         
  10 -18   3        424.18        380.25        89.47 o                         
  11 -18   3        957.99        946.74       122.28 o                         
  12 -18   3        716.95        799.11       111.84 o                         
  13 -18   3         20.94        -59.65        70.08 o                         
  14 -18   3       1509.54       1467.16       143.15 o                         
   0 -17   3        459.51        535.31        79.04 o                         
   1 -17   3        644.97        607.94        57.15 o                         
   2 -17   3        186.03        233.47        43.17 o                         
   3 -17   3        125.72         99.32        82.38 o                         
   4 -17   3          6.65          2.73        52.94 o                         
   5 -17   3        501.89        607.59        61.14 o                         
   6 -17   3        920.52        917.96        69.83 o                         
   7 -17   3        134.24        136.25        43.52 o                         
   8 -17   3         55.91         54.39        39.69 o                         
   9 -17   3        172.25        225.94        48.61 o                         
  10 -17   3       1220.82       1192.61        83.12 o                         
  11 -17   3       2524.75       2379.98       110.34 o                         
  12 -17   3        193.97        200.23        52.44 o                         
  13 -17   3         10.06         20.88        59.65 o                         
  14 -17   3        979.65       1024.78        86.98 o                         
  15 -17   3        144.32        132.99        55.14 o                         
  -1 -16   3          5.52          6.91        54.61 o                         
   0 -16   3        320.76        245.82        44.41 o                         
   1 -16   3       1195.67       1389.74        74.98 o                         
   2 -16   3        101.52         50.45        35.88 o                         
   3 -16   3        537.02        562.53        82.51 o                         
   4 -16   3        945.87        896.34        59.56 o                         
   5 -16   3        285.94        353.19        49.21 o                         
   6 -16   3        193.17        151.93        41.16 o                         
   7 -16   3       1333.33       1420.83        83.12 o                         
   8 -16   3         24.14         76.91        39.90 o                         
   9 -16   3        236.65        257.91        49.88 o                         
  10 -16   3        488.18        541.50        60.57 o                         
  11 -16   3        925.53        970.32        75.83 o                         
  12 -16   3       1880.52       1881.35       105.93 o                         
  13 -16   3        386.28        493.42       131.22 o                         
  14 -16   3        415.16        419.05        64.84 o                         
  15 -16   3       1364.26       1455.46       101.75 o                         
  16 -16   3         20.12         21.33       105.13 o                         
  -3 -15   3        130.45        184.20        45.82 o                         
  -2 -15   3        835.69        740.73        59.78 o                         
  -1 -15   3        177.33        180.57        41.78 o                         
   0 -15   3         15.07        -15.07        53.03 o                         
   1 -15   3          2.63        -16.58        31.75 o                         
   2 -15   3         98.65         69.70        35.44 o                         
   3 -15   3        595.26        580.24        47.48 o                         
   4 -15   3         45.36         62.68        31.96 o                         
   5 -15   3        391.01        405.28        42.27 o                         
   6 -15   3       1894.88       2156.72        94.61 o                         
   7 -15   3       1013.37       1049.18        70.83 o                         
   8 -15   3         22.50          3.73        35.85 o                         
   9 -15   3        304.50        258.37        47.97 o                         
  10 -15   3       1974.42       2240.63       108.78 o                         
  11 -15   3       3376.12       3178.37       122.81 o                         
  12 -15   3        369.30        388.89        57.40 o                         
  13 -15   3         54.58        110.78        87.98 o                         
  14 -15   3        114.34         97.66        50.70 o                         
  15 -15   3        110.18          7.96       107.36 o                         
  16 -15   3       1444.27       1743.79       194.60 o                         
  -4 -14   3        638.49        630.59        90.69 o                         
  -3 -14   3        493.76        526.69        62.64 o                         
  -2 -14   3        167.95        196.72        40.45 o                         
  -1 -14   3          3.16          1.88        32.02 o                         
   0 -14   3        403.02        380.38        56.91 o                         
   1 -14   3          3.37          2.35        28.67 o                         
   2 -14   3          7.27         42.37        37.46 o                         
   3 -14   3        273.28        242.46        42.67 o                         
   4 -14   3         58.98         70.99        29.69 o                         
   5 -14   3          4.11        -30.07        30.07 o                         
   6 -14   3        542.48        573.21        43.35 o                         
   7 -14   3          5.60         -8.49        31.09 o                         
   8 -14   3        905.88       1067.87       140.91 o                         
   9 -14   3        533.89        507.79        55.35 o                         
  10 -14   3       1137.57        975.48        70.11 o                         
  11 -14   3          7.91         17.70        58.90 o                         
  12 -14   3         50.06        118.07        46.36 o                         
  13 -14   3        229.10        339.81        58.16 o                         
  14 -14   3          2.39         -1.19        47.13 o                         
  15 -14   3       2205.72       2209.04       121.62 o                         
  16 -14   3         79.60        143.35        58.90 o                         
  17 -14   3        200.35        227.16       136.44 o                         
  -6 -13   3        794.76        849.61        69.90 o                         
  -5 -13   3        218.46        289.95        48.59 o                         
  -4 -13   3        321.80        346.19        70.35 o                         
  -3 -13   3       1485.92       1540.30        77.81 o                         
  -2 -13   3       2034.19       2112.66        84.31 o                         
  -1 -13   3        231.26        189.86        37.57 o                         
   0 -13   3        145.73        166.24        38.49 o                         
   1 -13   3        591.09        540.98        44.52 o                         
   2 -13   3       2363.81       2384.34       104.42 o                         
   3 -13   3         24.62         53.88        42.83 o                         
   4 -13   3        722.32        852.74        57.24 o                         
   5 -13   3        630.30        625.97        43.34 o                         
   6 -13   3          7.06        -19.17        41.07 o                         
   7 -13   3       1504.44       1372.76        71.46 o                         
   8 -13   3       1954.55       1890.69       138.68 o                         
   9 -13   3          0.95         -6.53        38.77 o                         
  10 -13   3         14.05         25.35        36.90 o                         
  11 -13   3         30.48         -1.77        38.97 o                         
  12 -13   3       4115.62       4124.78       143.39 o                         
  13 -13   3         21.90        -19.53        42.02 o                         
  14 -13   3        185.11        218.99        54.23 o                         
  15 -13   3          9.42         52.59        49.02 o                         
  16 -13   3        254.05        183.23       107.36 o                         
  17 -13   3         33.59         20.29        51.99 o                         
  -7 -12   3        107.21        117.87        64.30 o                         
  -6 -12   3         28.59         57.45        44.80 o                         
  -5 -12   3        253.30        289.29        44.25 o                         
  -4 -12   3         78.65        129.14        38.93 o                         
  -3 -12   3        349.98        428.84        67.63 o                         
  -2 -12   3       2292.72       2270.86        84.23 o                         
  -1 -12   3       3678.74       3953.22       109.34 o                         
   0 -12   3       1093.03       1175.85        58.79 o                         
   1 -12   3       1006.30        877.41        50.07 o                         
   2 -12   3        192.93        187.62        34.86 o                         
   3 -12   3          9.35         38.93        32.65 o                         
   4 -12   3        576.75        610.92        41.16 o                         
   5 -12   3       1487.75       1422.59        55.69 o                         
   6 -12   3       1734.35       1882.78        62.43 o                         
   7 -12   3       2545.96       2567.91        92.77 o                         
   8 -12   3        853.31        915.22        72.32 o                         
   9 -12   3       5607.97       5391.50       219.13 o                         
  10 -12   3         73.37         29.74        36.86 o                         
  11 -12   3        126.55        190.06        45.86 o                         
  12 -12   3       1679.01       1588.69        91.72 o                         
  13 -12   3       1377.78       1466.23        93.82 o                         
  14 -12   3        627.97        677.64        74.20 o                         
  15 -12   3        592.94        556.59        70.43 o                         
  16 -12   3       1241.09       1461.01       107.36 o                         
  17 -12   3         12.64         -1.58        49.44 o                         
  -8 -11   3        715.29        758.56       139.57 o                         
  -7 -11   3          8.26        -28.05        36.21 o                         
  -6 -11   3        722.04        785.44        92.31 o                         
  -5 -11   3        122.25         96.38        42.40 o                         
  -4 -11   3         10.01         -8.81        29.93 o                         
  -3 -11   3          3.11         -4.56        41.85 o                         
  -2 -11   3       1874.91       1910.71       136.53 o                         
  -1 -11   3       2725.71       2626.84        93.91 o                         
   0 -11   3        105.64         99.78        27.00 o                         
   1 -11   3        226.35        224.55        31.05 o                         
   2 -11   3         29.81         12.99        23.17 o                         
   3 -11   3        513.47        552.13        38.12 o                         
   4 -11   3        358.20        330.25        31.03 o                         
   5 -11   3       2587.22       2502.18        69.69 o                         
   6 -11   3       6364.84       6034.98       105.56 o                         
   7 -11   3         52.32         58.46        30.52 o                         
   8 -11   3       1477.25       1398.96        69.57 o                         
   9 -11   3          7.70         29.67        31.58 o                         
  10 -11   3         16.77        -18.69        33.54 o                         
  11 -11   3         36.81         18.40        37.42 o                         
  12 -11   3       2366.52       2685.89       214.73 o                         
  13 -11   3         59.03         54.38        65.61 o                         
  14 -11   3        580.47        580.89        70.55 o                         
  15 -11   3        280.29        180.92       102.14 o                         
  16 -11   3       2134.35       2493.11       135.70 o                         
  17 -11   3          9.70         49.21        88.72 o                         
  -9 -10   3         37.36         58.02        45.31 o                         
  -8 -10   3         55.49          5.11        39.22 o                         
  -7 -10   3        493.02        587.44        53.84 o                         
  -6 -10   3        846.31        794.42        57.19 o                         
  -5 -10   3        508.05        545.27        47.02 o                         
  -4 -10   3        312.12        341.94        53.18 o                         
  -3 -10   3       1921.27       1994.95        98.39 o                         
  -2 -10   3       1159.92       1020.04        52.49 o                         
  -1 -10   3        379.11        305.91        32.27 o                         
   0 -10   3        559.04        558.21        53.54 o                         
   1 -10   3       2868.90       2883.13        79.05 o                         
   2 -10   3        248.30        251.17        28.12 o                         
   3 -10   3          8.72          3.79        20.81 o                         
   4 -10   3         11.41         17.99        23.92 o                         
   5 -10   3          9.87        -14.67        14.67 o                         
   6 -10   3        973.54        884.96        33.78 o                         
   7 -10   3          8.42         56.89        28.41 o                         
   8 -10   3         58.46         59.60        30.36 o                         
   9 -10   3       3910.13       4215.44       286.30 o                         
  10 -10   3        750.07        665.05        88.65 o                         
  11 -10   3       1361.02       1229.48        75.25 o                         
  12 -10   3        205.58        252.07        50.48 o                         
  13 -10   3       1885.52       1812.27       101.48 o                         
  14 -10   3        141.72        141.46        47.13 o                         
  15 -10   3        228.57        211.55        56.59 o                         
  16 -10   3       1382.87       1308.98        96.47 o                         
  17 -10   3         95.04         22.37        73.07 o                         
 -10  -9   3          3.64         12.15        42.58 o                         
  -9  -9   3       1353.86       1504.90        89.52 o                         
  -8  -9   3        215.96        186.59        66.12 o                         
  -7  -9   3        123.93        158.76        83.14 o                         
  -6  -9   3        837.89        864.04        57.16 o                         
  -5  -9   3        777.04        799.72       104.81 o                         
  -4  -9   3        143.03        195.78        33.41 o                         
  -3  -9   3         45.11         66.81        39.08 o                         
  -2  -9   3         63.32         88.27        48.08 o                         
  -1  -9   3       3650.22       3630.72        92.42 o                         
   0  -9   3        148.77        259.92        26.79 o                         
   1  -9   3        148.08        101.38        22.84 o                         
   2  -9   3       1163.83       1126.00        44.48 o                         
   3  -9   3         13.82         50.25        20.58 o                         
   4  -9   3         27.16         45.39        16.46 o                         
   5  -9   3        153.00        204.60        17.46 o                         
   6  -9   3        704.75        682.77        45.30 o                         
   7  -9   3        774.01        713.59        48.47 o                         
   8  -9   3       3836.75       3603.89       112.29 o                         
   9  -9   3        614.20        507.28        48.82 o                         
  10  -9   3        144.38        109.51        36.89 o                         
  11  -9   3        138.95         85.33        37.42 o                         
  12  -9   3       4250.24       4148.34       141.19 o                         
  13  -9   3        308.74        376.47        57.11 o                         
  14  -9   3        494.00        402.71        67.10 o                         
  15  -9   3        677.00        721.00        69.97 o                         
  16  -9   3        845.10        814.03       120.78 o                         
  17  -9   3         24.08        -12.60        46.62 o                         
 -11  -8   3        773.79        758.35        66.46 o                         
 -10  -8   3        634.51        637.52       110.51 o                         
  -9  -8   3        140.25        130.04        40.81 o                         
  -8  -8   3        830.91        831.54        58.05 o                         
  -7  -8   3         22.56         18.98        59.65 o                         
  -6  -8   3       2683.89       2659.85        87.58 o                         
  -5  -8   3       1020.99        997.35        54.27 o                         
  -4  -8   3       2871.56       2785.56        85.27 o                         
  -3  -8   3        206.79        169.97        27.18 o                         
  -2  -8   3       2644.13       2578.66       162.17 o                         
  -1  -8   3        327.35        316.73        29.03 o                         
   0  -8   3       1017.98       1018.83        42.75 o                         
   1  -8   3         66.29         74.33        20.51 o                         
   2  -8   3       2119.53       1930.74        95.21 o                         
   3  -8   3       1702.70       1956.70        47.89 o                         
   4  -8   3       2659.69       2966.30        59.34 o                         
   5  -8   3       2652.94       2669.27        82.22 o                         
   6  -8   3       1658.54       1751.26        95.43 o                         
   7  -8   3       5885.52       5917.56       153.93 o                         
   8  -8   3       2400.56       2530.28        91.17 o                         
   9  -8   3        117.27        244.42        48.46 o                         
  10  -8   3        287.14        255.07        21.95 o                         
  11  -8   3       2446.41       2164.99        67.04 o                         
  12  -8   3       1697.01       1539.33        69.56 o                         
  13  -8   3       1693.06       1677.26       109.60 o                         
  14  -8   3        279.61        337.46        57.28 o                         
  15  -8   3        391.81        489.35        74.56 o                         
  16  -8   3        620.83        546.59        68.63 o                         
  17  -8   3        828.06        959.63       196.01 o                         
 -11  -7   3          5.71        -35.55        35.55 o                         
 -10  -7   3        655.41        594.69        68.22 o                         
  -9  -7   3        415.28        415.99        61.50 o                         
  -8  -7   3         16.82         42.17        31.63 o                         
  -7  -7   3          3.77         -8.70        26.30 o                         
  -6  -7   3       1372.42       1316.44        61.10 o                         
  -5  -7   3      11330.57      11244.74       228.34 o                         
  -4  -7   3         72.22         68.00        24.38 o                         
  -3  -7   3        154.84        194.36        26.46 o                         
  -2  -7   3       2651.02       2603.79        70.29 o                         
  -1  -7   3       1027.11        984.51        39.90 o                         
   0  -7   3         33.39         23.43        23.30 o                         
   1  -7   3          2.24         14.41        16.37 o                         
   2  -7   3         10.77         11.28        18.70 o                         
   3  -7   3       7026.43       6703.69       112.19 o                         
   4  -7   3        112.96        124.12        15.12 o                         
   5  -7   3       3289.21       3579.71       160.97 o                         
   6  -7   3       4597.41       4784.16       161.05 o                         
   7  -7   3       3584.70       3560.40       107.02 o                         
   8  -7   3        742.60        684.20        29.40 o                         
   9  -7   3       5868.29       5697.98       109.96 o                         
  10  -7   3        106.54         84.27        20.39 o                         
  11  -7   3        348.99        416.84        38.93 o                         
  12  -7   3        633.76        827.22        62.86 o                         
  13  -7   3       2725.15       2711.33        91.58 o                         
  14  -7   3          3.18        -20.66        42.95 o                         
  15  -7   3         47.73        110.73        48.36 o                         
  16  -7   3        163.34        160.70        55.99 o                         
  17  -7   3        324.03        295.27        74.56 o                         
 -12  -6   3       1293.84       1344.98       123.34 o                         
 -11  -6   3        290.64        259.54        45.58 o                         
 -10  -6   3        262.93        235.27        47.02 o                         
  -9  -6   3         14.09         25.32        62.91 o                         
  -8  -6   3       1434.37       1433.89        65.97 o                         
  -7  -6   3        678.22        613.05        71.27 o                         
  -6  -6   3        470.99        483.07        39.44 o                         
  -5  -6   3        483.00        494.75        40.49 o                         
  -4  -6   3       3953.58       3895.48        96.08 o                         
  -3  -6   3       1963.28       1907.12        58.98 o                         
  -2  -6   3         74.62         52.16        18.69 o                         
  -1  -6   3       3298.54       3592.52        81.76 o                         
   0  -6   3         37.51        100.93        17.78 o                         
   1  -6   3          6.77         -3.42        15.97 o                         
   2  -6   3       2286.92       2313.72        55.06 o                         
   3  -6   3       2523.20       2545.94        50.64 o                         
   4  -6   3        853.98        713.69        66.28 o                         
   5  -6   3       1570.45       1741.83        81.27 o                         
   6  -6   3        301.77        383.29        37.33 o                         
   7  -6   3        392.09        376.41        20.52 o                         
   8  -6   3       4787.37       4630.26        87.10 o                         
   9  -6   3          3.43         60.68        21.66 o                         
  10  -6   3       5380.68       5090.74       120.61 o                         
  11  -6   3        725.23        657.99        66.30 o                         
  12  -6   3        736.43        733.26        67.27 o                         
  13  -6   3       1292.83       1311.71        99.38 o                         
  14  -6   3       2444.54       2680.59       113.23 o                         
  15  -6   3        445.03        477.87       158.06 o                         
  16  -6   3        922.80        815.06       120.71 o                         
  17  -6   3         30.72          0.41        71.58 o                         
 -13  -5   3        312.07        413.39        85.84 o                         
 -12  -5   3         30.70          3.37        41.73 o                         
 -11  -5   3        811.97        884.32        63.25 o                         
 -10  -5   3          8.72         -0.53        35.37 o                         
  -9  -5   3       1000.66       1001.35        59.28 o                         
  -8  -5   3        328.46        296.70        36.87 o                         
  -7  -5   3        548.37        505.98        46.28 o                         
  -6  -5   3          3.92         11.21        28.30 o                         
  -5  -5   3        630.76        706.20        72.58 o                         
  -4  -5   3       3843.52       3919.16        94.02 o                         
  -3  -5   3         18.76         13.98        23.77 o                         
  -2  -5   3        339.28        329.74        24.57 o                         
  -1  -5   3      16352.09      16863.41       300.43 o                         
   0  -5   3        167.55        181.25        18.56 o                         
   1  -5   3        295.40        235.54        18.94 o                         
   2  -5   3       2990.05       2973.88        56.57 o                         
   3  -5   3       8663.92       8659.96       134.89 o                         
   4  -5   3       1718.26       1620.57        32.92 o                         
   5  -5   3        299.06        406.69        19.15 o                         
   6  -5   3       1875.89       1926.62        53.38 o                         
   7  -5   3        720.57        655.95        29.52 o                         
   8  -5   3       1478.57       1618.30        56.66 o                         
   9  -5   3       4695.04       4162.01       102.88 o                         
  10  -5   3       3196.92       2872.38       129.51 o                         
  11  -5   3        116.53         83.80        49.21 o                         
  12  -5   3       1841.57       1801.42        77.90 o                         
  13  -5   3       7116.90       6985.18       168.14 o                         
  14  -5   3        585.17        489.91        60.61 o                         
  15  -5   3        377.70        408.12        60.14 o                         
  16  -5   3         42.80         19.52        82.01 o                         
 -14  -4   3         65.37         49.80        43.83 o                         
 -13  -4   3        296.12        290.43        50.13 o                         
 -12  -4   3        113.77        158.11        42.48 o                         
 -11  -4   3        182.99        169.15        52.22 o                         
 -10  -4   3         16.66         58.26        63.94 o                         
  -9  -4   3        138.79        130.75        47.21 o                         
  -8  -4   3        144.35        105.32        28.61 o                         
  -7  -4   3        476.66        452.08        44.93 o                         
  -6  -4   3        194.36        260.81        29.61 o                         
  -5  -4   3       3237.91       3152.72        81.71 o                         
  -4  -4   3       1402.61       1512.48        97.92 o                         
  -3  -4   3          0.81          4.51        15.86 o                         
  -2  -4   3        485.69        473.61        25.06 o                         
  -1  -4   3       2729.09       2861.80        73.68 o                         
   0  -4   3       1309.20       1243.61        36.18 o                         
   1  -4   3        808.89        918.20        24.93 o                         
   2  -4   3          0.55         24.19        13.10 o                         
   3  -4   3       1921.11       1767.54        33.45 o                         
   4  -4   3       2695.58       2565.41        49.43 o                         
   5  -4   3       8730.51       9031.15       163.99 o                         
   6  -4   3       6381.19       6903.62       117.87 o                         
   7  -4   3        942.88       1106.95        62.68 o                         
   8  -4   3       2257.00       2233.65        68.57 o                         
   9  -4   3         12.45        -12.30        35.43 o                         
  10  -4   3        293.17        300.17        37.89 o                         
  11  -4   3       3903.95       3720.49       106.24 o                         
  12  -4   3       5245.75       4901.25       132.37 o                         
  13  -4   3        152.44        148.09        40.26 o                         
  14  -4   3        278.03        266.58        44.32 o                         
  15  -4   3         12.04        -47.05        51.47 o                         
  16  -4   3          3.95         10.98        45.51 o                         
 -14  -3   3        159.21        142.82        43.70 o                         
 -13  -3   3        376.33        269.37        46.60 o                         
 -12  -3   3          1.29        106.60        70.08 o                         
 -11  -3   3        410.85        368.15       105.13 o                         
 -10  -3   3        875.81        875.91        55.27 o                         
  -9  -3   3         76.93        102.13        30.51 o                         
  -8  -3   3        620.19        600.42        42.13 o                         
  -7  -3   3         39.11         33.94        24.87 o                         
  -6  -3   3       3178.57       3068.76       100.25 o                         
  -5  -3   3        669.73        748.01        53.26 o                         
  -4  -3   3       8316.54       8342.82       163.92 o                         
  -3  -3   3        482.52        542.01        46.22 o                         
  -2  -3   3          2.79         23.03        11.40 o                         
  -1  -3   3        665.07        692.67        18.34 o                         
   0  -3   3       1790.16       1430.95        27.47 o                         
   1  -3   3        727.99        684.38        18.58 o                         
   2  -3   3        501.10        551.63        18.52 o                         
   3  -3   3         16.67         13.59        11.78 o                         
   4  -3   3         10.36         11.90        15.12 o                         
   5  -3   3      13029.80      13475.66       210.41 o                         
   6  -3   3        196.32        368.64        31.00 o                         
   7  -3   3        175.03        215.28        29.78 o                         
   8  -3   3        761.82        797.46        75.22 o                         
   9  -3   3       2169.76       2210.10        73.77 o                         
  10  -3   3        197.79        195.52        35.15 o                         
  11  -3   3         10.60         23.05        29.92 o                         
  12  -3   3        206.34        211.04        60.29 o                         
  13  -3   3       1342.47       1299.63        75.49 o                         
  14  -3   3         86.89         94.35        54.03 o                         
  15  -3   3        692.66        874.70        69.66 o                         
  16  -3   3         81.58         48.35        45.19 o                         
 -15  -2   3          9.37        -22.98        41.31 o                         
 -14  -2   3         24.19         68.12        46.66 o                         
 -13  -2   3          3.39         -8.65        33.99 o                         
 -12  -2   3        271.99        292.87        69.38 o                         
 -11  -2   3         39.01        121.52        35.75 o                         
 -10  -2   3        483.28        376.47        77.51 o                         
  -9  -2   3        993.69       1027.94        70.45 o                         
  -8  -2   3          9.91         16.91        26.06 o                         
  -7  -2   3       2650.13       2855.12        79.22 o                         
  -6  -2   3        497.71        447.61        32.67 o                         
  -5  -2   3       6327.29       6304.68       130.41 o                         
  -4  -2   3       2155.63       2403.69        61.73 o                         
  -3  -2   3         18.68         15.62        13.06 o                         
  -2  -2   3         87.57        113.69        13.00 o                         
  -1  -2   3      61967.77      62783.73       748.90 o                         
   0  -2   3        113.25        148.90        11.65 o                         
   1  -2   3      22824.46      24105.69       288.95 o                         
   2  -2   3       8063.23       8226.07       114.56 o                         
   3  -2   3       2733.31       2798.95        48.32 o                         
   4  -2   3       2286.10       2606.61        55.04 o                         
   5  -2   3       2581.19       2721.28        88.50 o                         
   6  -2   3       2952.85       2975.05        99.05 o                         
   7  -2   3          9.90         11.39        23.60 o                         
   8  -2   3        893.75       1009.40        51.37 o                         
   9  -2   3        860.36        827.19        63.91 o                         
  10  -2   3        216.89        241.53        46.38 o                         
  11  -2   3        860.42        920.21       180.66 o                         
  12  -2   3          5.15         42.45        34.59 o                         
  13  -2   3        406.89        427.13        50.85 o                         
  14  -2   3        189.42        230.98        51.35 o                         
  15  -2   3         77.18         54.77        57.74 o                         
 -15  -1   3          2.16        -47.65        52.00 o                         
 -14  -1   3          3.02         31.57        67.19 o                         
 -13  -1   3        470.16        460.87        51.99 o                         
 -12  -1   3        688.69        575.64        66.05 o                         
 -11  -1   3        804.86        835.71        86.59 o                         
 -10  -1   3       1559.15       1469.79        65.94 o                         
  -9  -1   3       1086.58       1051.22        72.03 o                         
  -8  -1   3        113.49        131.67        28.36 o                         
  -7  -1   3        176.11        296.91        30.36 o                         
  -6  -1   3        158.22        121.93        23.10 o                         
  -5  -1   3         10.43        -17.57        17.57 o                         
  -4  -1   3       8996.09       8810.22       166.08 o                         
  -3  -1   3      14997.63      14827.41       185.57 o                         
  -2  -1   3       6413.83       6581.42        92.16 o                         
  -1  -1   3        807.17        998.82        18.10 o                         
   0  -1   3       1089.44        929.36        17.07 o                         
   1  -1   3      50145.91      50843.31       607.12 o                         
   2  -1   3      11447.67      12173.92       151.24 o                         
   3  -1   3       5226.27       5140.46        88.89 o                         
   4  -1   3       6353.50       6751.31       132.75 o                         
   5  -1   3      16171.19      16826.40       303.99 o                         
   6  -1   3        539.75        543.38        37.40 o                         
   7  -1   3       4234.98       4314.12       105.39 o                         
   8  -1   3        358.36        382.51        36.29 o                         
   9  -1   3         50.62         66.26        28.43 o                         
  10  -1   3        557.37        487.72        44.79 o                         
  11  -1   3         19.26          2.63        32.02 o                         
  12  -1   3        236.32        380.17        49.08 o                         
  13  -1   3          3.07         26.33        36.62 o                         
  14  -1   3        131.88        191.39       104.16 o                         
  15  -1   3         37.12         52.66        72.87 o                         
 -16   0   3         28.61         25.67        40.80 o                         
 -15   0   3        404.19        422.70       103.50 o                         
 -14   0   3         14.90         69.74        40.13 o                         
 -13   0   3        185.68        192.53        40.38 o                         
 -12   0   3         27.09         28.05        32.49 o                         
 -11   0   3        154.48        168.15        33.97 o                         
 -10   0   3       5161.96       5016.13       125.10 o                         
  -9   0   3        778.93        759.77        45.99 o                         
  -8   0   3        730.79        687.10        40.74 o                         
  -7   0   3        771.90        808.59        41.50 o                         
  -6   0   3       1246.48       1375.61        50.18 o                         
  -5   0   3       1092.49        971.29        56.77 o                         
  -4   0   3       1218.18       1414.75        31.54 o                         
  -3   0   3          5.36         12.01        11.11 o                         
  -2   0   3       6401.83       6611.70        92.88 o                         
  -1   0   3       4039.81       3945.20        51.22 o                         
   0   0   3      20076.72      20591.84       246.91 o                         
   1   0   3       1216.60       1297.65        26.47 o                         
   2   0   3       2065.44       1895.30        33.88 o                         
   3   0   3       1758.40       1835.25        76.05 o                         
   4   0   3       1153.25       1324.72        48.03 o                         
   5   0   3       3936.49       4046.30        93.54 o                         
   6   0   3        745.23        903.24        51.02 o                         
   7   0   3        287.64        352.14        63.67 o                         
   8   0   3         61.16         69.96        34.83 o                         
   9   0   3        436.99        427.28        68.00 o                         
  10   0   3        215.58        247.46        38.33 o                         
  11   0   3       1336.52       1360.68        73.23 o                         
  12   0   3          2.63        -26.07        35.01 o                         
  13   0   3       1256.93       1257.05       107.58 o                         
  14   0   3        516.44        380.86        54.67 o                         
 -16   1   3        318.80        364.44        53.72 o                         
 -15   1   3        420.28        336.85        92.47 o                         
 -14   1   3         20.74        -15.17        34.86 o                         
 -13   1   3        119.69        154.16        40.55 o                         
 -12   1   3       3618.67       3597.66       107.93 o                         
 -11   1   3       2933.45       2659.41        88.18 o                         
 -10   1   3        610.14        662.22        46.40 o                         
  -9   1   3        579.34        537.85        78.84 o                         
  -8   1   3       9453.95       8999.55       181.68 o                         
  -7   1   3       2836.99       3185.17        80.00 o                         
  -6   1   3        139.63        199.30        25.03 o                         
  -5   1   3         71.45         77.35        21.40 o                         
  -4   1   3        794.44        870.23        25.01 o                         
  -3   1   3      10009.87      10702.41       133.94 o                         
  -2   1   3        460.45        423.18        13.55 o                         
  -1   1   3        514.82        485.82        13.23 o                         
   0   1   3      17686.91      18083.63       218.65 o                         
   1   1   3        184.87        141.33        19.42 o                         
   2   1   3        180.80        190.62        17.98 o                         
   3   1   3       3040.19       2995.14        94.45 o                         
   4   1   3       1297.71       1362.28        60.69 o                         
   5   1   3       5251.82       5283.92       116.64 o                         
   6   1   3       1413.60       1255.72        53.99 o                         
   7   1   3        123.30        163.93        29.82 o                         
   8   1   3        463.01        573.34        45.38 o                         
   9   1   3        961.55        951.46        62.50 o                         
  10   1   3       1166.61       1055.49        61.42 o                         
  11   1   3       1660.53       1779.90        86.72 o                         
  12   1   3        696.89        917.98        74.58 o                         
  13   1   3        103.30         91.10        43.79 o                         
  14   1   3        167.09        141.93        46.62 o                         
 -17   2   3        976.72        968.23        75.57 o                         
 -16   2   3        100.62         71.92        40.82 o                         
 -15   2   3        158.86         66.72        37.99 o                         
 -14   2   3       1100.97       1123.29        69.78 o                         
 -13   2   3       2221.25       2197.30        87.33 o                         
 -12   2   3          9.05          3.86        29.24 o                         
 -11   2   3       2083.82       1877.05        72.65 o                         
 -10   2   3         46.04         48.21        29.05 o                         
  -9   2   3       4399.32       4163.57       103.91 o                         
  -8   2   3       2903.18       2764.37        77.10 o                         
  -7   2   3       8453.41       8278.59       163.62 o                         
  -6   2   3       2170.13       2345.38        62.85 o                         
  -5   2   3        520.72        503.63        27.62 o                         
  -4   2   3       2218.03       2082.06        38.31 o                         
  -3   2   3       1727.84       1716.57        30.34 o                         
  -2   2   3         57.81         77.22        13.34 o                         
  -1   2   3        169.85        115.73         8.23 o                         
   0   2   3         57.50         88.63         9.89 o                         
   1   2   3         69.14         51.26        14.23 o                         
   2   2   3        339.03        257.58        26.45 o                         
   3   2   3         48.08         63.65        17.93 o                         
   4   2   3        194.82        362.17        34.05 o                         
   5   2   3       1888.85       1750.94        59.29 o                         
   6   2   3        248.14        380.75        35.86 o                         
   7   2   3        368.04        404.93        37.75 o                         
   8   2   3         91.53        158.77        33.10 o                         
   9   2   3       3100.90       2872.46        94.24 o                         
  10   2   3        750.95        618.78        52.11 o                         
  11   2   3         99.44        138.73        41.17 o                         
  12   2   3         25.89         43.56        39.32 o                         
  13   2   3       1525.25       1534.97       130.58 o                         
 -17   3   3        195.37        163.76        48.41 o                         
 -16   3   3        293.67        338.35        51.12 o                         
 -15   3   3         22.64         36.37        35.94 o                         
 -14   3   3          9.64         16.28        34.55 o                         
 -13   3   3       1634.91       1882.70        81.42 o                         
 -12   3   3       7698.02       7274.72       165.96 o                         
 -11   3   3        730.32        725.41        72.88 o                         
 -10   3   3         68.00         83.80        28.52 o                         
  -9   3   3        574.24        613.60        40.95 o                         
  -8   3   3       3806.29       3404.31        85.14 o                         
  -7   3   3       6805.51       7052.28       142.28 o                         
  -6   3   3       2948.80       3102.71        65.22 o                         
  -5   3   3         79.58        126.60        15.78 o                         
  -4   3   3        154.47        193.66        12.86 o                         
  -3   3   3         17.06         29.15         7.66 o                         
  -2   3   3       2091.60       2283.87        50.17 o                         
  -1   3   3       3017.25       2911.73        42.63 o                         
   0   3   3       3050.75       3227.39        59.06 o                         
   1   3   3         17.09         14.22        14.50 o                         
   2   3   3       4252.85       4344.03        94.43 o                         
   3   3   3       2321.82       2338.96       112.70 o                         
   4   3   3          4.41         21.87        21.13 o                         
   5   3   3       1665.91       1533.82        56.58 o                         
   6   3   3         56.31         49.70        26.46 o                         
   7   3   3        521.98        465.07        42.82 o                         
   8   3   3        120.85        117.21        33.33 o                         
   9   3   3         57.41         85.17        34.00 o                         
  10   3   3       1320.54       1078.86        66.63 o                         
  11   3   3       1908.84       2020.05       150.67 o                         
  12   3   3         97.02        132.93        44.76 o                         
  13   3   3        342.94        468.27        58.18 o                         
 -17   4   3        202.06        189.57        46.84 o                         
 -16   4   3        697.81        675.07        59.94 o                         
 -15   4   3        322.12        307.11        45.73 o                         
 -14   4   3        798.16        769.26        56.83 o                         
 -13   4   3       3319.06       3053.91       109.38 o                         
 -12   4   3        159.86        166.76        49.26 o                         
 -11   4   3       2590.88       2349.02        78.54 o                         
 -10   4   3       1857.93       1809.40        85.24 o                         
  -9   4   3       1938.69       1812.29        61.66 o                         
  -8   4   3       5448.76       5570.61       119.75 o                         
  -7   4   3       6923.67       6904.35       137.61 o                         
  -6   4   3         74.52         20.78        14.30 o                         
  -5   4   3        836.83        912.82        26.02 o                         
  -4   4   3        480.86        532.46        17.89 o                         
  -3   4   3        528.28        517.24        15.83 o                         
  -2   4   3       2365.95       2348.29        41.92 o                         
  -1   4   3       3667.78       3760.46        65.53 o                         
   0   4   3        499.55        467.26        34.44 o                         
   1   4   3        817.19        719.82        32.53 o                         
   2   4   3       2877.81       2909.86        72.60 o                         
   3   4   3       4344.90       4490.79       102.50 o                         
   4   4   3         21.71         53.17        28.24 o                         
   5   4   3       4360.00       4336.40       107.48 o                         
   6   4   3        136.29        119.23        32.35 o                         
   7   4   3       1665.65       1644.73        81.16 o                         
   8   4   3        712.92        689.79        54.00 o                         
   9   4   3        711.69        679.72        55.74 o                         
  10   4   3        619.16        658.69       104.96 o                         
  11   4   3        668.59        626.44        65.02 o                         
  12   4   3          3.13        -41.15        41.15 o                         
 -18   5   3         12.59        -54.16       105.87 o                         
 -17   5   3         32.31         22.71        44.26 o                         
 -16   5   3        150.11        238.63        52.03 o                         
 -15   5   3        815.89        886.46        62.07 o                         
 -14   5   3         38.48         33.10        34.14 o                         
 -13   5   3       1174.62       1157.13        63.16 o                         
 -12   5   3      10869.73      11054.68       226.47 o                         
 -11   5   3          7.18         23.48        28.74 o                         
 -10   5   3        115.56         66.50        28.70 o                         
  -9   5   3        840.90        940.69        45.88 o                         
  -8   5   3        679.55        666.59        37.86 o                         
  -7   5   3       2658.12       2653.49        58.57 o                         
  -6   5   3       1138.25       1257.18        40.14 o                         
  -5   5   3       5487.72       5670.97        84.62 o                         
  -4   5   3       2657.76       2712.59        45.12 o                         
  -3   5   3        157.19        141.54        10.37 o                         
  -2   5   3       2524.61       2514.40        47.26 o                         
  -1   5   3         61.45        104.11        17.22 o                         
   0   5   3      11099.71      11534.22       212.07 o                         
   1   5   3        319.52        356.45        26.39 o                         
   2   5   3       6469.65       5779.49       123.21 o                         
   3   5   3       1079.07        958.27        45.77 o                         
   4   5   3       1597.26       1597.58        60.19 o                         
   5   5   3        453.84        391.24        37.13 o                         
   6   5   3       6651.70       6643.66       155.82 o                         
   7   5   3        152.21        154.69        35.19 o                         
   8   5   3         31.75         -3.04        32.59 o                         
   9   5   3        203.44        200.25        40.89 o                         
  10   5   3       1276.20       1304.51       127.96 o                         
  11   5   3         87.56         50.63        41.93 o                         
 -18   6   3         65.86         23.96        46.84 o                         
 -17   6   3         33.94         17.61        44.95 o                         
 -16   6   3         70.49        141.04        43.00 o                         
 -15   6   3          2.87        -15.39        46.89 o                         
 -14   6   3        524.68        620.41        94.88 o                         
 -13   6   3       3198.42       2929.67        94.13 o                         
 -12   6   3       5865.32       5732.39       135.29 o                         
 -11   6   3        339.73        470.64        41.25 o                         
 -10   6   3       6436.36       6502.74       139.72 o                         
  -9   6   3        974.40       1039.85        46.58 o                         
  -8   6   3       1815.14       1635.94        45.88 o                         
  -7   6   3         61.95        105.36        18.67 o                         
  -6   6   3       3566.44       3528.73        58.78 o                         
  -5   6   3        552.30        600.83        22.53 o                         
  -4   6   3        392.60        334.09        15.62 o                         
  -3   6   3       3905.41       4404.02        74.86 o                         
  -2   6   3       3828.41       4171.52        85.28 o                         
  -1   6   3       1694.14       1875.83        51.01 o                         
   0   6   3        527.08        532.31        53.08 o                         
   1   6   3       6065.03       6132.58       128.63 o                         
   2   6   3       1141.69       1217.12        61.66 o                         
   3   6   3       1691.55       1712.68        74.39 o                         
   4   6   3       3454.94       3751.16       133.28 o                         
   5   6   3       7133.97       7171.38       162.40 o                         
   6   6   3        163.10        152.49        35.41 o                         
   7   6   3        118.59        153.11        38.34 o                         
   8   6   3        596.43        567.39        61.68 o                         
   9   6   3         53.24        150.10        50.08 o                         
  10   6   3         11.20         49.71        46.23 o                         
  11   6   3       1228.66       1234.67       117.07 o                         
 -18   7   3         30.39         65.56        83.51 o                         
 -17   7   3        160.38        118.49        50.51 o                         
 -16   7   3         14.98          5.96        70.08 o                         
 -15   7   3       1993.37       1923.94        90.79 o                         
 -14   7   3          2.40          5.95        32.56 o                         
 -13   7   3       1394.25       1382.15        83.12 o                         
 -12   7   3        411.98        434.87        41.25 o                         
 -11   7   3        191.99        160.77        64.25 o                         
 -10   7   3        182.27        247.19        30.31 o                         
  -9   7   3         66.37        122.58        21.53 o                         
  -8   7   3       1787.89       1797.81        47.17 o                         
  -7   7   3       2531.02       2291.70        58.80 o                         
  -6   7   3        398.49        498.79        23.49 o                         
  -5   7   3        333.52        358.96        17.83 o                         
  -4   7   3        204.62        194.12        14.04 o                         
  -3   7   3       8489.54       8129.95       153.05 o                         
  -2   7   3      10527.20      11183.87       205.24 o                         
  -1   7   3        433.14        447.07        27.73 o                         
   0   7   3       1325.44       1286.80       113.86 o                         
   1   7   3       5118.46       5226.61       116.10 o                         
   2   7   3       3967.14       3854.49        96.60 o                         
   3   7   3       1467.35       1334.29        56.04 o                         
   4   7   3        660.10        615.06        45.31 o                         
   5   7   3         82.95         30.83        28.73 o                         
   6   7   3       1292.22       1304.44        66.50 o                         
   7   7   3        454.22        406.32        88.05 o                         
   8   7   3        967.91        924.50        64.85 o                         
   9   7   3          4.97         80.57        40.26 o                         
  10   7   3        545.46        541.77        58.13 o                         
 -18   8   3        357.60        308.10        57.73 o                         
 -17   8   3        153.77        287.79        86.49 o                         
 -16   8   3         27.59        -21.73        44.13 o                         
 -15   8   3          5.16         -2.45        41.08 o                         
 -14   8   3        351.76        366.87        42.89 o                         
 -13   8   3        856.98        896.24        55.59 o                         
 -12   8   3        652.05        714.47        45.48 o                         
 -11   8   3        117.73        139.13        28.31 o                         
 -10   8   3       2452.66       2377.14        62.64 o                         
  -9   8   3       2394.86       2214.32        56.35 o                         
  -8   8   3       1872.74       1840.10        47.32 o                         
  -7   8   3        170.34        181.72        16.25 o                         
  -6   8   3          9.83         -0.56        15.77 o                         
  -5   8   3        331.20        311.84        35.30 o                         
  -4   8   3       5341.62       5229.71        90.58 o                         
  -3   8   3       5965.69       5811.80       100.54 o                         
  -2   8   3        731.49        682.34        67.77 o                         
  -1   8   3        377.29        393.63        37.97 o                         
   0   8   3        748.26        758.45        39.07 o                         
   1   8   3       1445.76       1421.69        52.97 o                         
   2   8   3        370.22        311.04        61.36 o                         
   3   8   3       3066.29       3049.40        90.00 o                         
   4   8   3        220.46        179.67        33.77 o                         
   5   8   3        788.70        795.27        55.39 o                         
   6   8   3         85.52         96.59        36.69 o                         
   7   8   3        618.41        635.50        94.80 o                         
   8   8   3        245.70        259.90        49.03 o                         
   9   8   3        581.59        573.35        96.83 o                         
 -18   9   3          3.05         11.93        71.58 o                         
 -17   9   3        219.46        187.64        54.11 o                         
 -16   9   3         23.45        -21.35        43.19 o                         
 -15   9   3       1114.05       1197.26       181.18 o                         
 -14   9   3         34.30         86.68        50.70 o                         
 -13   9   3        728.83        642.03        62.37 o                         
 -12   9   3       2154.42       2130.07        70.11 o                         
 -11   9   3        667.62        600.70        37.62 o                         
 -10   9   3        138.71        146.08        21.51 o                         
  -9   9   3        329.34        313.77        24.28 o                         
  -8   9   3       2251.54       2192.06        52.03 o                         
  -7   9   3       5530.28       5360.55       111.33 o                         
  -6   9   3        985.53        968.46        30.90 o                         
  -5   9   3         79.38         90.21        14.65 o                         
  -4   9   3        158.52        132.01        17.15 o                         
  -3   9   3       2174.72       2111.24        88.16 o                         
  -2   9   3       2128.26       2060.84        60.30 o                         
  -1   9   3        256.18        264.44        26.12 o                         
   0   9   3        280.63        251.22        28.65 o                         
   1   9   3        164.13        127.43        25.29 o                         
   2   9   3        373.95        330.52        49.44 o                         
   3   9   3        848.89        909.29        53.54 o                         
   4   9   3       2184.17       2159.54       137.50 o                         
   5   9   3        629.27        595.52        51.92 o                         
   6   9   3          8.02        -23.92        32.30 o                         
   7   9   3       1281.41       1155.72        72.00 o                         
   8   9   3         58.69        -15.05        40.05 o                         
 -18  10   3          9.78        -15.96        47.76 o                         
 -17  10   3       1098.75        977.39        83.82 o                         
 -16  10   3        118.40        174.78        52.12 o                         
 -15  10   3          6.39         50.49        86.49 o                         
 -14  10   3         69.48         24.66        40.03 o                         
 -13  10   3        138.09         98.25        48.46 o                         
 -12  10   3       4208.50       4153.45       100.59 o                         
 -11  10   3        290.64        283.15        36.16 o                         
 -10  10   3        180.12        234.97        26.21 o                         
  -9  10   3        202.66        220.45        29.06 o                         
  -8  10   3        491.82        472.39        31.31 o                         
  -7  10   3        304.49        380.99        28.71 o                         
  -6  10   3        224.13        312.98        26.82 o                         
  -5  10   3         10.89         23.84        27.42 o                         
  -4  10   3        235.36        219.59        23.47 o                         
  -3  10   3        113.21        124.79        21.95 o                         
  -2  10   3       3012.96       2799.91       116.03 o                         
  -1  10   3       1264.20       1271.91        98.42 o                         
   0  10   3          0.94        -20.92        20.92 o                         
   1  10   3          5.09        -10.13        22.34 o                         
   2  10   3       2757.33       2671.71       210.81 o                         
   3  10   3         61.87         87.13        41.98 o                         
   4  10   3        109.75        156.74        35.90 o                         
   5  10   3        573.69        594.81        54.22 o                         
   6  10   3        699.34        791.49        61.96 o                         
   7  10   3         10.74         78.76        41.63 o                         
 -18  11   3        412.10        511.01        69.01 o                         
 -17  11   3          2.38         24.89        77.54 o                         
 -16  11   3          3.55         90.53        48.95 o                         
 -15  11   3        353.27        389.05       144.64 o                         
 -14  11   3        612.53        652.31        65.35 o                         
 -13  11   3        193.07        231.65        45.82 o                         
 -12  11   3       1917.50       1738.51       155.83 o                         
 -11  11   3       2009.72       1901.03        67.14 o                         
 -10  11   3       1131.94       1043.26        45.08 o                         
  -9  11   3        521.22        552.02        34.76 o                         
  -8  11   3       2757.34       2753.01        72.47 o                         
  -7  11   3        616.67        540.78        67.71 o                         
  -6  11   3        936.18        828.73        51.36 o                         
  -5  11   3         56.21         63.81        20.17 o                         
  -4  11   3        624.54        665.50        37.41 o                         
  -3  11   3        709.32        671.04        38.74 o                         
  -2  11   3         16.35          1.37        21.28 o                         
  -1  11   3        513.34        583.93        40.67 o                         
   0  11   3        351.23        337.19        36.22 o                         
   1  11   3         77.77        120.13        32.49 o                         
   2  11   3         17.74          0.05        40.06 o                         
   3  11   3       1361.84       1262.77       181.73 o                         
   4  11   3         96.04        132.32        36.79 o                         
   5  11   3       2262.53       2384.24        95.29 o                         
   6  11   3        346.84        421.52        98.88 o                         
 -18  12   3        243.94        434.66       102.89 o                         
 -17  12   3       1452.18       1592.94       270.65 o                         
 -16  12   3        544.62        638.09        69.50 o                         
 -15  12   3       1294.45       1179.93        84.33 o                         
 -14  12   3       1259.61       1242.28       221.44 o                         
 -13  12   3        634.63        706.48        62.41 o                         
 -12  12   3         10.13        -13.69        34.37 o                         
 -11  12   3          7.70        -15.87        31.53 o                         
 -10  12   3       2016.49       1824.72        58.89 o                         
  -9  12   3        804.27        919.07        68.34 o                         
  -8  12   3        179.17        160.14        26.93 o                         
  -7  12   3       5709.18       5543.13       121.71 o                         
  -6  12   3       1765.09       1826.50        60.00 o                         
  -5  12   3       1259.35       1144.98        48.60 o                         
  -4  12   3       6712.42       6079.54       133.95 o                         
  -3  12   3        782.66        721.40        42.26 o                         
  -2  12   3          7.68         -1.74        24.25 o                         
  -1  12   3         68.34         92.22        27.69 o                         
   0  12   3        798.21        723.67        49.72 o                         
   1  12   3        178.63        201.01        60.03 o                         
   2  12   3        581.45        556.57        93.19 o                         
   3  12   3         64.87         50.49        37.27 o                         
   4  12   3          2.20        -12.63        36.84 o                         
   5  12   3         47.56         51.55        41.58 o                         
 -18  13   3        117.61         95.43        76.05 o                         
 -17  13   3          1.14        -34.53        53.96 o                         
 -16  13   3        202.59        245.96        53.68 o                         
 -15  13   3       3925.22       3679.98       360.04 o                         
 -14  13   3         20.92          4.47        39.68 o                         
 -13  13   3          6.14         -3.83        35.79 o                         
 -12  13   3        331.43        362.81        48.24 o                         
 -11  13   3       1619.78       1612.21        74.83 o                         
 -10  13   3       2057.04       2015.23        83.51 o                         
  -9  13   3       1883.93       1854.74        61.85 o                         
  -8  13   3        170.31        178.46        27.92 o                         
  -7  13   3         34.21         27.79        23.26 o                         
  -6  13   3         69.93         83.95        28.01 o                         
  -5  13   3       7178.31       6876.40       149.30 o                         
  -4  13   3        312.66        244.11        31.74 o                         
  -3  13   3        133.68         85.25        80.07 o                         
  -2  13   3       1819.01       1513.29        65.04 o                         
  -1  13   3       1835.38       1820.51       100.18 o                         
   0  13   3        246.60        209.32        36.45 o                         
   1  13   3         41.91         51.50        32.88 o                         
   2  13   3         55.36        102.29        39.08 o                         
   3  13   3         58.25         55.68        38.74 o                         
   4  13   3          8.73        -36.99        36.99 o                         
 -18  14   3         57.72         22.37        68.59 o                         
 -17  14   3         87.66        150.61        80.52 o                         
 -16  14   3       2370.42       1938.36       159.55 o                         
 -15  14   3        427.37        375.77        86.49 o                         
 -14  14   3        560.64        660.59        99.91 o                         
 -13  14   3        321.02        468.23        89.47 o                         
 -12  14   3        218.29        414.54        82.01 o                         
 -11  14   3        189.54        290.78        77.54 o                         
 -10  14   3       1253.90       1325.50       116.31 o                         
  -9  14   3       1075.80        937.79        95.43 o                         
  -8  14   3       2571.78       2448.69       103.32 o                         
  -7  14   3       1512.64       1527.07        87.65 o                         
  -6  14   3       3924.67       3640.70       131.84 o                         
  -5  14   3        110.60         62.21        31.90 o                         
  -4  14   3       1659.96       1661.92        68.82 o                         
  -3  14   3        308.27        330.50        37.45 o                         
  -2  14   3        429.39        368.86        82.72 o                         
  -1  14   3         38.96         89.18        34.06 o                         
   0  14   3        877.10        811.82        65.29 o                         
   1  14   3         36.06         69.34        49.87 o                         
   2  14   3        106.02        118.30        57.35 o                         
 -17  15   3        584.92        593.48       110.35 o                         
 -16  15   3        168.57        155.08        86.49 o                         
 -15  15   3          9.85         -5.96        67.10 o                         
 -14  15   3        300.23        210.25        80.52 o                         
 -13  15   3         73.31        205.78        74.56 o                         
 -12  15   3        305.94        223.67        76.05 o                         
 -11  15   3         72.47         29.82        64.12 o                         
 -10  15   3        175.66        222.18        71.58 o                         
  -9  15   3        401.55        384.72        77.54 o                         
  -8  15   3       1304.04       1312.08       114.82 o                         
  -7  15   3       1052.79        937.64       146.88 o                         
  -6  15   3        916.27        975.74        88.72 o                         
  -5  15   3       1113.76       1142.06        97.67 o                         
  -4  15   3        314.35        299.18        61.78 o                         
  -3  15   3          5.09         -8.57        43.59 o                         
  -2  15   3          6.28         89.75        47.74 o                         
  -1  15   3        190.36        115.48        53.96 o                         
   0  15   3          0.55        -14.02        50.97 o                         
   1  15   3         73.95        -17.12        52.78 o                         
 -17  16   3        793.04        749.91       126.75 o                         
 -16  16   3         36.97        -68.59        68.59 o                         
 -15  16   3        949.59        954.20       125.26 o                         
 -14  16   3          6.80         35.79        70.08 o                         
 -13  16   3        103.19         41.75        70.08 o                         
 -12  16   3        601.77        624.80        99.91 o                         
 -11  16   3        199.94        192.36        70.08 o                         
 -10  16   3         16.49         56.66        59.65 o                         
  -9  16   3         20.72        152.10        67.10 o                         
  -8  16   3        214.50        234.11        73.07 o                         
  -7  16   3        730.40        624.80        90.96 o                         
  -6  16   3         28.78        -49.21        49.21 o                         
  -5  16   3         68.48         77.26        47.57 o                         
  -4  16   3        206.82        246.47        84.25 o                         
  -3  16   3          2.72          4.52        51.48 o                         
  -2  16   3        950.63       1137.40       128.99 o                         
  -1  16   3        409.83        274.28        96.18 o                         
 -16  17   3        105.64        265.43        89.47 o                         
 -15  17   3         40.01        116.31        82.01 o                         
 -14  17   3       1936.16       1763.90       156.57 o                         
 -13  17   3          9.66        -13.42        73.07 o                         
 -12  17   3        121.71        135.70        76.05 o                         
 -11  17   3        227.62        147.63        74.56 o                         
 -10  17   3        224.67        354.90        83.51 o                         
  -9  17   3         12.36         93.94        70.08 o                         
  -8  17   3        164.22        141.66        76.05 o                         
  -7  17   3        392.07        325.07        76.05 o                         
  -6  17   3         90.00         43.24        62.63 o                         
  -5  17   3         56.80        118.58        99.16 o                         
  -4  17   3        104.95         92.25       127.49 o                         
  -3  17   3         37.60        -40.76        95.43 o                         
 -14  18   3        100.25        -71.58        74.56 o                         
 -13  18   3          5.08        -10.44        76.05 o                         
 -12  18   3        350.17        423.49        90.96 o                         
 -11  18   3         47.67        153.59        76.05 o                         
 -10  18   3         28.65        -58.16        64.12 o                         
  -9  18   3        124.75         77.54        70.08 o                         
  -8  18   3        173.88        168.50        80.52 o                         
  -7  18   3          0.31        -44.73        65.61 o                         
  -6  18   3        229.86        201.31        76.05 o                         
  -5  18   3        176.97        274.37        83.51 o                         
 -11  19   3         52.48         58.16        73.07 o                         
 -10  19   3        681.26        672.51       108.85 o                         
  -9  19   3        112.49         98.42        73.07 o                         
   5 -19   4          0.95        -44.73        61.14 o                         
   6 -19   4        194.08        150.61        74.56 o                         
   7 -19   4        171.32        190.87        76.05 o                         
   8 -19   4         41.44        -61.14        61.14 o                         
   9 -19   4        451.44        498.05        93.94 o                         
  10 -19   4         57.48        254.99        83.51 o                         
  11 -19   4         16.67         28.33        71.58 o                         
  12 -19   4        664.42        666.55       111.84 o                         
   2 -18   4        502.65        587.98        62.57 o                         
   3 -18   4         56.73         88.65        45.79 o                         
   4 -18   4         50.94         17.23        41.40 o                         
   5 -18   4        297.95        286.77        50.32 o                         
   6 -18   4          2.13         34.30        46.23 o                         
   7 -18   4         79.97        121.43        46.25 o                         
   8 -18   4        526.71        495.29       138.68 o                         
   9 -18   4        264.16        337.76        65.61 o                         
  10 -18   4        234.46        203.24        53.18 o                         
  11 -18   4        176.24        231.14        53.28 o                         
  12 -18   4       2002.89       2118.77       114.70 o                         
  13 -18   4         27.37        -27.38        61.14 o                         
  14 -18   4        902.17        732.68       119.96 o                         
   0 -17   4        517.97        593.98        73.57 o                         
   1 -17   4          4.46         48.34        56.38 o                         
   2 -17   4          2.39         39.81        48.40 o                         
   3 -17   4         65.07         73.03        37.76 o                         
   4 -17   4        503.83        588.85        59.66 o                         
   5 -17   4        595.34        763.96        65.89 o                         
   6 -17   4        255.33        301.52        50.08 o                         
   7 -17   4        124.08        127.59        43.52 o                         
   8 -17   4        160.19        123.25        49.95 o                         
   9 -17   4       1122.89       1081.66        78.42 o                         
  10 -17   4          1.48         24.50        43.08 o                         
  11 -17   4         38.89         62.31        43.69 o                         
  12 -17   4         84.67         88.71       129.73 o                         
  13 -17   4       2250.44       2353.98       122.19 o                         
  14 -17   4        296.49        330.33        69.34 o                         
  15 -17   4         22.48         36.09        49.68 o                         
  -2 -16   4          8.77        -11.52        38.40 o                         
  -1 -16   4       1782.12       2208.12        94.10 o                         
   0 -16   4          8.84         85.18        61.20 o                         
   1 -16   4         19.10         26.19        53.97 o                         
   2 -16   4        170.81        170.96        39.13 o                         
   3 -16   4        967.81        975.19        62.26 o                         
   4 -16   4         47.69         76.77        35.76 o                         
   5 -16   4         76.43          2.24        36.90 o                         
   6 -16   4        161.26        124.70        42.02 o                         
   7 -16   4        653.27        587.93        59.40 o                         
   8 -16   4        311.23        308.35        50.58 o                         
   9 -16   4        130.18         88.52        43.19 o                         
  10 -16   4         30.26         57.33        43.67 o                         
  11 -16   4        110.28         93.91        45.30 o                         
  12 -16   4       1038.69        887.94        77.94 o                         
  13 -16   4        672.56        664.53        74.20 o                         
  14 -16   4         27.93          7.96        83.51 o                         
  15 -16   4         93.20         21.51        49.52 o                         
  16 -16   4       1418.88       1327.88       101.42 o                         
  -3 -15   4         42.00        104.99        42.19 o                         
  -2 -15   4        317.12        293.40        48.18 o                         
  -1 -15   4         98.28        143.32        41.38 o                         
   0 -15   4       2051.66       2109.64       127.28 o                         
   1 -15   4          6.24          6.03        33.76 o                         
   2 -15   4       1053.23        929.21        60.89 o                         
   3 -15   4        203.28        180.52        67.81 o                         
   4 -15   4         45.75         33.98        31.38 o                         
   5 -15   4        531.93        530.76        45.78 o                         
   6 -15   4        426.01        406.52        49.52 o                         
   7 -15   4         32.98         32.85        35.80 o                         
   8 -15   4        581.43        625.94        59.51 o                         
   9 -15   4         34.88         63.11        49.95 o                         
  10 -15   4        805.40        730.45        64.84 o                         
  11 -15   4          6.93        -39.24        40.03 o                         
  12 -15   4         15.49        -22.37        43.23 o                         
  13 -15   4        192.93        133.32        51.38 o                         
  14 -15   4        328.40        374.63        88.72 o                         
  15 -15   4        320.20        389.23       113.33 o                         
  16 -15   4         20.03        -35.51        47.97 o                         
  -5 -14   4        245.30        259.81        48.27 o                         
  -4 -14   4          2.69        -19.41        35.27 o                         
  -3 -14   4        659.98        569.14        58.81 o                         
  -2 -14   4        430.97        384.01        47.10 o                         
  -1 -14   4        475.47        634.28        54.12 o                         
   0 -14   4       2486.15       2487.62        89.66 o                         
   1 -14   4        323.12        297.47        41.07 o                         
   2 -14   4       2133.53       1973.25        76.57 o                         
   3 -14   4        959.36        999.14        57.25 o                         
   4 -14   4        145.03        133.29        33.96 o                         
   5 -14   4          5.19        -52.26        52.26 o                         
   6 -14   4          2.31        -26.97        26.97 o                         
   7 -14   4       3128.15       2931.45       105.93 o                         
   8 -14   4         16.00        -34.30        34.30 o                         
   9 -14   4        329.81        267.66        85.00 o                         
  10 -14   4        722.46        747.97       144.57 o                         
  11 -14   4        106.51        132.93        47.31 o                         
  12 -14   4        110.32        160.76        50.08 o                         
  13 -14   4        870.84        936.12       123.02 o                         
  14 -14   4         99.82         87.61       110.35 o                         
  15 -14   4          2.66        -20.00        96.93 o                         
  16 -14   4         57.18         31.17        54.23 o                         
  17 -14   4       1051.05       1134.90       100.59 o                         
  -6 -13   4        335.86        367.17        60.89 o                         
  -5 -13   4        284.06        345.56        49.04 o                         
  -4 -13   4        901.24        945.49        65.52 o                         
  -3 -13   4          1.10         71.31        35.93 o                         
  -2 -13   4          5.21        -17.69        30.99 o                         
  -1 -13   4        102.51         97.79        40.57 o                         
   0 -13   4       1890.34       1746.92        71.67 o                         
   1 -13   4        148.25         95.35        31.50 o                         
   2 -13   4        889.09        944.62        79.90 o                         
   3 -13   4        534.20        541.01        41.83 o                         
   4 -13   4         62.60         55.55        28.60 o                         
   5 -13   4       1778.03       1688.57        64.17 o                         
   6 -13   4         10.50         29.67        26.04 o                         
   7 -13   4       5079.66       5057.52       146.03 o                         
   8 -13   4         42.06         78.26        51.45 o                         
   9 -13   4          5.91        -33.20        33.20 o                         
  10 -13   4         11.44         -0.15        67.85 o                         
  11 -13   4         34.70         27.54        41.64 o                         
  12 -13   4       1117.34       1167.01        81.47 o                         
  13 -13   4         83.32         89.47        73.07 o                         
  14 -13   4        484.07        552.30       108.11 o                         
  15 -13   4          8.11        -27.28        47.65 o                         
  16 -13   4        394.53        478.38        73.66 o                         
  17 -13   4          3.36         96.52        58.46 o                         
  -7 -12   4        724.50        741.64        64.78 o                         
  -6 -12   4        222.92        249.73        89.11 o                         
  -5 -12   4        949.69        993.38        65.75 o                         
  -4 -12   4          2.98        -28.43        32.89 o                         
  -3 -12   4       1542.63       1464.16        71.64 o                         
  -2 -12   4         27.88        -17.44        28.97 o                         
  -1 -12   4       2431.60       2476.99        83.10 o                         
   0 -12   4       1085.93       1046.19        62.67 o                         
   1 -12   4          4.90          3.38        25.28 o                         
   2 -12   4        290.19        327.24        34.99 o                         
   3 -12   4          5.65         38.45        24.69 o                         
   4 -12   4       1371.60       1449.46        57.48 o                         
   5 -12   4        504.42        539.77        39.81 o                         
   6 -12   4       1257.93       1210.83        51.14 o                         
   7 -12   4       1799.59       1858.81       140.92 o                         
   8 -12   4       2768.53       2798.80       120.04 o                         
   9 -12   4       3008.41       2964.14       107.53 o                         
  10 -12   4        415.32        400.88        51.67 o                         
  11 -12   4         14.52        -46.12       107.36 o                         
  12 -12   4          9.27         27.28        41.56 o                         
  13 -12   4       1299.46       1435.83       131.22 o                         
  14 -12   4       2190.63       2387.76       229.56 o                         
  15 -12   4          0.11        -28.26        46.25 o                         
  16 -12   4        146.71        133.70        68.59 o                         
  17 -12   4       2155.14       2391.33       137.19 o                         
  -8 -11   4        745.07        825.36        76.45 o                         
  -7 -11   4        301.85        359.66        49.48 o                         
  -6 -11   4        625.07        529.25        60.83 o                         
  -5 -11   4        129.47        150.54        38.14 o                         
  -4 -11   4       1232.96       1286.95       183.77 o                         
  -3 -11   4        154.01        219.10        53.10 o                         
  -2 -11   4        117.92         95.50        30.33 o                         
  -1 -11   4        325.70        320.16        34.82 o                         
   0 -11   4          6.54         15.14        33.34 o                         
   1 -11   4         47.61         14.09        22.81 o                         
   2 -11   4        379.32        471.91        37.09 o                         
   3 -11   4       1878.44       1878.04        62.17 o                         
   4 -11   4        206.31        165.80        27.35 o                         
   5 -11   4       3259.78       3180.33        68.25 o                         
   6 -11   4         66.59         49.24        16.61 o                         
   7 -11   4        738.31        820.85        56.94 o                         
   8 -11   4       3339.83       3317.57       109.13 o                         
   9 -11   4       1606.02       1689.11        80.66 o                         
  10 -11   4       1211.43       1422.59       106.62 o                         
  11 -11   4       2993.37       2751.89       134.20 o                         
  12 -11   4       1395.08       1662.74       128.24 o                         
  13 -11   4         84.94         -4.58       100.65 o                         
  14 -11   4       1622.51       1457.15        97.43 o                         
  15 -11   4        311.26        368.35        76.05 o                         
  16 -11   4         77.23        147.57       171.48 o                         
  17 -11   4         34.71        100.54        59.41 o                         
  -9 -10   4         64.80        124.81        70.89 o                         
  -8 -10   4        119.46        101.71        40.67 o                         
  -7 -10   4       1302.99       1344.76        73.97 o                         
  -6 -10   4        138.61        126.27        43.12 o                         
  -5 -10   4         82.32         69.83        32.21 o                         
  -4 -10   4          9.32         20.05        33.23 o                         
  -3 -10   4         26.39         21.98        26.32 o                         
  -2 -10   4          0.76          9.96        39.95 o                         
  -1 -10   4       1120.79        895.08        63.49 o                         
   0 -10   4       1010.20        922.65        46.09 o                         
   1 -10   4          3.91         -0.72        20.34 o                         
   2 -10   4       2821.12       2763.19        75.47 o                         
   3 -10   4          3.85          4.48        21.14 o                         
   4 -10   4       1229.01       1280.03        49.13 o                         
   5 -10   4          6.49         17.19        15.40 o                         
   6 -10   4        594.10        542.93        67.85 o                         
   7 -10   4        314.35        323.71        39.01 o                         
   8 -10   4       2195.89       2195.04       116.24 o                         
   9 -10   4       1066.16       1115.04        66.80 o                         
  10 -10   4       2543.79       2604.61       102.02 o                         
  11 -10   4          7.00         44.13        38.33 o                         
  12 -10   4         21.86        112.08        45.01 o                         
  13 -10   4        511.59        651.31        99.83 o                         
  14 -10   4        703.61        811.47       229.56 o                         
  15 -10   4        147.25        183.92       123.02 o                         
  16 -10   4       1443.02       1684.13       144.64 o                         
  17 -10   4        121.99        120.34        57.41 o                         
 -10  -9   4         56.86         19.63        39.68 o                         
  -9  -9   4         12.81        -24.03        36.69 o                         
  -8  -9   4        923.07        837.16       103.12 o                         
  -7  -9   4         95.15         69.07        37.37 o                         
  -6  -9   4        203.70        200.79        37.84 o                         
  -5  -9   4        102.99        153.68        31.86 o                         
  -4  -9   4        305.19        341.55        36.71 o                         
  -3  -9   4        781.67        756.97        46.33 o                         
  -2  -9   4         78.73        138.37        26.64 o                         
  -1  -9   4       3410.11       3272.55        86.05 o                         
   0  -9   4       1501.62       1600.55        55.72 o                         
   1  -9   4          5.59         18.69        19.43 o                         
   2  -9   4          9.05          4.88        18.96 o                         
   3  -9   4         10.94         22.76        20.73 o                         
   4  -9   4        775.99        826.33        32.78 o                         
   5  -9   4       2352.20       2378.06        58.80 o                         
   6  -9   4       9225.43       9558.51       227.72 o                         
   7  -9   4       8774.39       8479.31       208.74 o                         
   8  -9   4       1185.02       1209.74       191.61 o                         
   9  -9   4        911.73        967.28        65.74 o                         
  10  -9   4       2254.91       2214.75        94.15 o                         
  11  -9   4        462.55        447.35        52.59 o                         
  12  -9   4        123.22         86.04        67.85 o                         
  13  -9   4         16.46         12.14        44.43 o                         
  14  -9   4        203.65        215.33        54.82 o                         
  15  -9   4         11.62         12.93        45.19 o                         
  16  -9   4          2.87        -51.35        69.34 o                         
  17  -9   4          2.14        -57.62        83.51 o                         
 -11  -8   4         23.77         63.32        39.86 o                         
 -10  -8   4         17.65         37.64        74.43 o                         
  -9  -8   4         10.55         30.46        35.53 o                         
  -8  -8   4        325.82        340.79        44.64 o                         
  -7  -8   4         11.08         35.02        29.20 o                         
  -6  -8   4          0.09         -7.20        26.94 o                         
  -5  -8   4       4384.52       4399.30       143.94 o                         
  -4  -8   4       1021.20       1087.40        53.60 o                         
  -3  -8   4        816.05        935.48        79.98 o                         
  -2  -8   4       2967.37       2875.05        80.93 o                         
  -1  -8   4       2686.50       2824.63        74.82 o                         
   0  -8   4       1988.17       2092.16        59.86 o                         
   1  -8   4       3567.82       3848.40        88.63 o                         
   2  -8   4       2096.00       2168.80        72.91 o                         
   3  -8   4         58.05         48.63        17.32 o                         
   4  -8   4      11524.42      11421.27       180.20 o                         
   5  -8   4      16040.62      16294.98       359.02 o                         
   6  -8   4         15.98         24.28        26.11 o                         
   7  -8   4         38.69         44.06        28.64 o                         
   8  -8   4         12.89          3.73        28.47 o                         
   9  -8   4        212.09        190.31        40.48 o                         
  10  -8   4        184.18        199.96        24.43 o                         
  11  -8   4       2880.22       2702.93        79.14 o                         
  12  -8   4         78.82         -3.43        38.39 o                         
  13  -8   4        653.63        657.74        68.79 o                         
  14  -8   4        150.26        247.53        86.49 o                         
  15  -8   4          4.93        -42.96        43.12 o                         
  16  -8   4        309.56        398.23        68.00 o                         
  17  -8   4          4.11        -25.29        48.36 o                         
 -12  -7   4          3.39         50.76        42.06 o                         
 -11  -7   4        303.01        315.07        48.50 o                         
 -10  -7   4        249.19        234.21        79.76 o                         
  -9  -7   4        201.90        230.09        39.37 o                         
  -8  -7   4         56.91         25.36        30.51 o                         
  -7  -7   4          5.86         32.41        28.57 o                         
  -6  -7   4        199.28        210.48        45.99 o                         
  -5  -7   4        482.54        386.24        42.17 o                         
  -4  -7   4        532.55        524.92        36.74 o                         
  -3  -7   4       7691.56       7933.41       164.16 o                         
  -2  -7   4        458.10        560.96        34.38 o                         
  -1  -7   4       5735.10       5901.74       124.31 o                         
   0  -7   4        794.89        756.29        34.76 o                         
   1  -7   4       2993.59       2996.83        71.37 o                         
   2  -7   4       5946.88       5581.61        99.23 o                         
   3  -7   4        247.52        289.96        23.03 o                         
   4  -7   4       4327.20       4582.23        80.04 o                         
   5  -7   4       1579.10       1708.73        65.35 o                         
   6  -7   4       1205.13       1040.20        56.23 o                         
   7  -7   4        275.21        312.54        39.28 o                         
   8  -7   4          1.65         17.06        13.08 o                         
   9  -7   4       1027.46       1065.49        37.07 o                         
  10  -7   4       6422.43       6188.82       188.29 o                         
  11  -7   4          9.16        -24.69        24.69 o                         
  12  -7   4        129.82         85.07        31.75 o                         
  13  -7   4          4.72         10.44        62.63 o                         
  14  -7   4          6.02        -33.01        40.82 o                         
  15  -7   4        456.60        402.73        61.94 o                         
  16  -7   4         48.38         65.72        45.78 o                         
  17  -7   4        762.90        743.20        78.46 o                         
 -12  -6   4         79.23         49.87        39.01 o                         
 -11  -6   4        113.95        126.90        59.36 o                         
 -10  -6   4         16.79         16.94        50.84 o                         
  -9  -6   4        237.52        188.22        47.53 o                         
  -8  -6   4       1278.63       1463.93        92.14 o                         
  -7  -6   4         20.20         21.73        35.30 o                         
  -6  -6   4        369.78        380.67        35.59 o                         
  -5  -6   4        197.75        254.08        29.69 o                         
  -4  -6   4       7974.85       8087.57       166.66 o                         
  -3  -6   4         93.29        137.08        23.24 o                         
  -2  -6   4         75.16        119.46        19.33 o                         
  -1  -6   4        113.86        235.54        22.99 o                         
   0  -6   4       1382.67       1358.57        46.68 o                         
   1  -6   4       2991.04       2997.13        69.26 o                         
   2  -6   4          5.20          8.99        15.20 o                         
   3  -6   4       5015.45       5426.29       107.01 o                         
   4  -6   4         12.21         28.12        12.31 o                         
   5  -6   4      19290.23      19663.27       294.47 o                         
   6  -6   4        924.93       1020.07        51.01 o                         
   7  -6   4       3382.86       3762.00        72.32 o                         
   8  -6   4        272.97        283.25        38.08 o                         
   9  -6   4        457.15        379.18        34.40 o                         
  10  -6   4         38.05         51.33        28.24 o                         
  11  -6   4        609.32        578.81        66.48 o                         
  12  -6   4        309.56        398.58        45.44 o                         
  13  -6   4        170.77        103.61        38.83 o                         
  14  -6   4        206.32        181.62        49.63 o                         
  15  -6   4        791.75        603.88        66.59 o                         
  16  -6   4        213.68        158.38        84.25 o                         
 -13  -5   4          4.74         17.10        39.18 o                         
 -12  -5   4          5.26        -20.34        61.99 o                         
 -11  -5   4        228.11        236.02        82.50 o                         
 -10  -5   4        428.36        484.76        47.48 o                         
  -9  -5   4        181.00        193.89        36.31 o                         
  -8  -5   4        415.65        392.40        62.26 o                         
  -7  -5   4       1968.30       1980.12       101.93 o                         
  -6  -5   4       1025.12        907.93        66.07 o                         
  -5  -5   4       2196.35       2088.95        64.00 o                         
  -4  -5   4        264.07        274.37        28.82 o                         
  -3  -5   4       7071.05       6661.75       136.09 o                         
  -2  -5   4       4743.45       4707.06       100.63 o                         
  -1  -5   4          4.51         39.93        15.90 o                         
   0  -5   4       1410.19       1501.20        43.58 o                         
   1  -5   4         14.96          2.00        11.99 o                         
   2  -5   4        914.74       1093.01        32.49 o                         
   3  -5   4       2111.28       1968.84        42.40 o                         
   4  -5   4         47.51        102.15        14.35 o                         
   5  -5   4        843.07        777.11        32.16 o                         
   6  -5   4       3830.57       4019.50        82.65 o                         
   7  -5   4       4065.01       4260.09        82.73 o                         
   8  -5   4         19.58          9.07        22.54 o                         
   9  -5   4       2576.81       2620.87        79.38 o                         
  10  -5   4          4.69        -12.43        36.40 o                         
  11  -5   4        600.47        713.29        50.46 o                         
  12  -5   4        253.75        256.94        41.62 o                         
  13  -5   4        983.44        981.13        65.10 o                         
  14  -5   4        904.72        909.34        65.60 o                         
  15  -5   4        267.94        285.04        53.48 o                         
  16  -5   4        661.78        732.87        77.66 o                         
 -14  -4   4         19.85        -38.45        38.45 o                         
 -13  -4   4        230.54        370.49       125.28 o                         
 -12  -4   4       1516.22       1490.14        79.44 o                         
 -11  -4   4          7.81          7.07        31.00 o                         
 -10  -4   4        269.65        286.24        38.82 o                         
  -9  -4   4         69.60         24.12        45.28 o                         
  -8  -4   4       6505.43       6513.28       150.38 o                         
  -7  -4   4         49.28         73.18        25.03 o                         
  -6  -4   4        695.15        739.69        42.10 o                         
  -5  -4   4        218.22        274.91        27.05 o                         
  -4  -4   4       4954.93       4702.10       103.20 o                         
  -3  -4   4        232.21        156.64        19.38 o                         
  -2  -4   4       1337.71       1498.94        44.17 o                         
  -1  -4   4       4451.78       4360.95        75.13 o                         
   0  -4   4       8156.88       8312.02       130.54 o                         
   1  -4   4        826.89        778.14        23.08 o                         
   2  -4   4        131.73         91.83        15.23 o                         
   3  -4   4       1917.91       1968.60        50.46 o                         
   4  -4   4        501.26        512.81        23.37 o                         
   5  -4   4       2445.74       2637.58        55.86 o                         
   6  -4   4       2801.11       2713.90        60.51 o                         
   7  -4   4        556.49        661.34        40.41 o                         
   8  -4   4          5.28         65.39        27.71 o                         
   9  -4   4        462.65        473.78        41.02 o                         
  10  -4   4        113.81        145.27        33.75 o                         
  11  -4   4       2093.74       2035.67        80.32 o                         
  12  -4   4         21.78         18.69        33.46 o                         
  13  -4   4        329.30        284.94        44.70 o                         
  14  -4   4       1206.54       1108.90       134.35 o                         
  15  -4   4         43.48         67.70        39.94 o                         
  16  -4   4        172.33        317.14        95.43 o                         
 -14  -3   4        562.60        471.43        56.17 o                         
 -13  -3   4         40.47         86.29        48.90 o                         
 -12  -3   4        435.46        453.56        70.24 o                         
 -11  -3   4        328.04        333.51        41.81 o                         
 -10  -3   4        616.01        635.98        49.24 o                         
  -9  -3   4       1097.55       1015.52        53.69 o                         
  -8  -3   4       2799.86       2804.86       102.23 o                         
  -7  -3   4       1058.97        948.62        46.38 o                         
  -6  -3   4        560.04        501.11        41.84 o                         
  -5  -3   4        669.57        569.84        32.42 o                         
  -4  -3   4       1997.43       2440.38        64.29 o                         
  -3  -3   4       1065.54       1155.68        31.86 o                         
  -2  -3   4        838.52        757.27        22.90 o                         
  -1  -3   4      16160.43      17138.09       231.57 o                         
   0  -3   4       6246.28       6054.79        86.37 o                         
   1  -3   4          7.02          7.97        13.56 o                         
   2  -3   4       1172.83       1410.25        30.27 o                         
   3  -3   4       3656.74       3657.51        59.59 o                         
   4  -3   4         40.38         50.51        16.47 o                         
   5  -3   4       8432.01       8760.29       166.99 o                         
   6  -3   4        165.42        297.93        28.29 o                         
   7  -3   4        710.04        719.38        41.80 o                         
   8  -3   4        278.96        251.12        32.70 o                         
   9  -3   4       4192.61       3955.76       103.90 o                         
  10  -3   4        575.16        512.16        72.24 o                         
  11  -3   4        252.75        200.58        51.84 o                         
  12  -3   4         54.89         37.73        36.80 o                         
  13  -3   4         49.93         49.04        35.66 o                         
  14  -3   4         49.39         52.90        39.46 o                         
  15  -3   4        269.51        321.59       133.79 o                         
 -15  -2   4        211.01        108.71        43.80 o                         
 -14  -2   4        210.12        212.33        82.73 o                         
 -13  -2   4        486.88        488.46        62.82 o                         
 -12  -2   4        701.15        723.21       152.02 o                         
 -11  -2   4       3373.05       3262.78       103.04 o                         
 -10  -2   4        507.50        511.47        44.75 o                         
  -9  -2   4          0.63         16.94        25.41 o                         
  -8  -2   4       2715.98       2550.94        77.50 o                         
  -7  -2   4       3655.88       3627.49        92.97 o                         
  -6  -2   4        122.96        151.30        29.19 o                         
  -5  -2   4       3039.09       3193.07        77.81 o                         
  -4  -2   4       3413.71       3419.32        77.92 o                         
  -3  -2   4       2245.02       2072.10        43.01 o                         
  -2  -2   4         79.75         76.37        13.62 o                         
  -1  -2   4       2213.94       1988.95        31.68 o                         
   0  -2   4       4561.68       4810.71        68.94 o                         
   1  -2   4       3341.18       3127.34        45.52 o                         
   2  -2   4      19272.43      19808.35       265.13 o                         
   3  -2   4       2465.40       2811.38        56.23 o                         
   4  -2   4      11415.29      12247.66       225.56 o                         
   5  -2   4        162.34        223.26        31.03 o                         
   6  -2   4       5163.73       4785.39       107.88 o                         
   7  -2   4       1059.69       1037.19        50.03 o                         
   8  -2   4        442.96        355.13        36.23 o                         
   9  -2   4       2676.20       2598.93        83.84 o                         
  10  -2   4       2188.01       1944.36        76.33 o                         
  11  -2   4        101.66         62.87        32.34 o                         
  12  -2   4        388.82        349.50        45.76 o                         
  13  -2   4         46.01         59.13        57.76 o                         
  14  -2   4        928.33        874.53        90.09 o                         
  15  -2   4        270.16        282.70        51.25 o                         
 -15  -1   4        466.54        461.23        67.20 o                         
 -14  -1   4         14.60         36.64        38.75 o                         
 -13  -1   4          0.50         -0.36        51.75 o                         
 -12  -1   4        398.66        386.30        44.69 o                         
 -11  -1   4       2011.22       2024.17        79.33 o                         
 -10  -1   4       1348.15       1371.90        63.37 o                         
  -9  -1   4       2422.84       2560.61        79.55 o                         
  -8  -1   4        719.65        694.78        42.51 o                         
  -7  -1   4       4761.58       4707.75       109.99 o                         
  -6  -1   4       2140.77       1892.36        58.63 o                         
  -5  -1   4      22029.48      23697.14       512.99 o                         
  -4  -1   4        604.32        637.92        24.60 o                         
  -3  -1   4         92.98        108.33        11.65 o                         
  -2  -1   4      34694.94      36140.94       475.27 o                         
  -1  -1   4        433.95        576.85        24.17 o                         
   0  -1   4     144031.33     145959.67      1740.88 o                         
   1  -1   4          4.64          3.93         9.56 o                         
   2  -1   4        616.75        576.60        22.71 o                         
   3  -1   4       8210.14       8344.09       136.81 o                         
   4  -1   4       1239.92       1303.57        46.08 o                         
   5  -1   4       4598.17       4665.52       104.01 o                         
   6  -1   4       5409.81       5379.30       119.11 o                         
   7  -1   4       1683.61       1716.67        60.93 o                         
   8  -1   4          0.83         15.43        25.72 o                         
   9  -1   4       5692.84       5376.41       133.72 o                         
  10  -1   4         77.87         86.63        32.70 o                         
  11  -1   4       3854.03       3895.37       116.29 o                         
  12  -1   4       1159.49       1169.76        69.97 o                         
  13  -1   4        225.16        172.26        44.94 o                         
  14  -1   4         10.07         -2.22        39.32 o                         
  15  -1   4       1209.48       1313.67        85.13 o                         
 -16   0   4       1361.99       1398.63        84.60 o                         
 -15   0   4         20.83         20.08        36.97 o                         
 -14   0   4        352.60        393.90        59.70 o                         
 -13   0   4        529.58        420.77        47.69 o                         
 -12   0   4         22.61         60.21        34.22 o                         
 -11   0   4         14.62         98.95        30.67 o                         
 -10   0   4        103.96        120.30        43.12 o                         
  -9   0   4        834.62        879.34        49.09 o                         
  -8   0   4       1088.45       1087.22        82.87 o                         
  -7   0   4        237.44        155.00        25.57 o                         
  -6   0   4       4717.98       5017.39       109.55 o                         
  -5   0   4       5995.84       6278.06       125.03 o                         
  -4   0   4      21571.65      21643.82       325.78 o                         
  -3   0   4       3710.27       3647.78        52.88 o                         
  -2   0   4       2605.41       2730.38        39.43 o                         
  -1   0   4       3509.12       3333.01        48.19 o                         
   0   0   4       1251.86       1470.80        25.14 o                         
   1   0   4       1721.19       1533.14        31.14 o                         
   2   0   4       2238.88       2399.36        40.73 o                         
   3   0   4       2704.86       2787.82        66.72 o                         
   4   0   4         37.05         31.28        20.36 o                         
   5   0   4        323.26        312.11        69.00 o                         
   6   0   4       4612.86       4264.31       102.48 o                         
   7   0   4          6.44         38.50        24.27 o                         
   8   0   4          5.00          7.16        25.58 o                         
   9   0   4          0.35        -18.78        46.25 o                         
  10   0   4       2548.62       2703.67        93.75 o                         
  11   0   4         81.96        117.98        37.97 o                         
  12   0   4        453.91        413.18        56.62 o                         
  13   0   4        488.36        436.51        77.07 o                         
  14   0   4       1151.24       1259.38        82.44 o                         
 -16   1   4        150.80        232.94        46.66 o                         
 -15   1   4        712.86        776.27        62.50 o                         
 -14   1   4        257.15        260.49        44.64 o                         
 -13   1   4          0.04        -13.23        47.14 o                         
 -12   1   4        122.24        123.56        40.12 o                         
 -11   1   4        642.28        644.99        77.48 o                         
 -10   1   4       2774.75       2609.67        81.54 o                         
  -9   1   4       1562.37       1397.09        57.14 o                         
  -8   1   4         91.35         47.01        50.80 o                         
  -7   1   4        770.76        794.85        59.65 o                         
  -6   1   4        194.28        195.24        25.40 o                         
  -5   1   4       2681.97       2628.51        54.19 o                         
  -4   1   4          2.49         17.29        11.58 o                         
  -3   1   4       1297.10       1334.33        30.79 o                         
  -2   1   4       6741.14       6743.70        85.93 o                         
  -1   1   4      26169.93      27149.53       325.44 o                         
   0   1   4        799.35        781.13        29.86 o                         
   1   1   4       5742.70       5803.97        86.12 o                         
   2   1   4       1813.08       1895.31        51.36 o                         
   3   1   4       2661.82       2537.57        65.73 o                         
   4   1   4        878.39        794.51        38.45 o                         
   5   1   4        408.69        470.72        33.89 o                         
   6   1   4        774.04        722.71        44.92 o                         
   7   1   4        969.00        927.07        51.58 o                         
   8   1   4        468.59        449.56        41.40 o                         
   9   1   4       1341.29       1352.77        86.56 o                         
  10   1   4        806.08        775.28        58.57 o                         
  11   1   4        158.19        196.14        40.31 o                         
  12   1   4       1430.13       1368.79        79.96 o                         
  13   1   4         14.42         25.76        51.41 o                         
 -17   2   4         33.97         29.66        48.19 o                         
 -16   2   4        439.47        431.75        96.14 o                         
 -15   2   4        407.58        382.90        48.95 o                         
 -14   2   4         42.71         35.90        37.99 o                         
 -13   2   4        819.77        867.52        57.88 o                         
 -12   2   4        609.76        679.19        50.64 o                         
 -11   2   4       1865.96       1901.24        72.73 o                         
 -10   2   4        467.08        554.83        54.45 o                         
  -9   2   4        631.60        550.56        53.68 o                         
  -8   2   4         48.88         17.39        23.49 o                         
  -7   2   4        947.33        907.91        55.87 o                         
  -6   2   4       1206.64       1300.52        46.34 o                         
  -5   2   4          1.69          5.22        12.99 o                         
  -4   2   4       3291.59       3150.95        47.70 o                         
  -3   2   4       2404.14       2319.27        35.47 o                         
  -2   2   4       9274.89       9267.22       115.23 o                         
  -1   2   4      26166.76      26068.08       313.53 o                         
   0   2   4      14008.10      14192.78       191.25 o                         
   1   2   4       3422.18       3275.35        61.77 o                         
   2   2   4        282.44        272.37        26.94 o                         
   3   2   4       6117.22       6609.03       134.83 o                         
   4   2   4       5833.07       6206.68       140.13 o                         
   5   2   4        803.45        794.43        59.63 o                         
   6   2   4        111.87        116.74        26.75 o                         
   7   2   4       3859.24       3879.91       105.39 o                         
   8   2   4         69.88        115.64        34.95 o                         
   9   2   4        259.68        177.25        69.19 o                         
  10   2   4        382.97        340.00        45.89 o                         
  11   2   4        645.49        731.38        65.49 o                         
  12   2   4        460.39        406.80        52.95 o                         
  13   2   4          5.81         43.12        42.09 o                         
 -17   3   4        199.14        191.21        46.60 o                         
 -16   3   4         63.62         59.13        52.84 o                         
 -15   3   4        155.16        121.29        39.53 o                         
 -14   3   4        974.33       1045.37        65.26 o                         
 -13   3   4       5026.98       4894.52       130.15 o                         
 -12   3   4          2.57        -29.07        29.07 o                         
 -11   3   4        253.37        312.42        52.22 o                         
 -10   3   4        677.65        684.07        46.97 o                         
  -9   3   4        141.78        128.20        28.48 o                         
  -8   3   4       1563.71       1574.03        56.44 o                         
  -7   3   4       1995.32       2101.94        61.00 o                         
  -6   3   4       1613.26       1927.89        46.59 o                         
  -5   3   4        507.68        440.80        20.40 o                         
  -4   3   4       7672.95       7759.79       108.53 o                         
  -3   3   4        631.48        667.47        34.93 o                         
  -2   3   4       2092.47       2173.25        44.33 o                         
  -1   3   4      24351.34      24292.17       358.84 o                         
   0   3   4       4927.31       5066.07        86.07 o                         
   1   3   4        220.62        276.95        29.62 o                         
   2   3   4       3157.81       3253.74        77.91 o                         
   3   3   4      16700.47      17415.32       317.31 o                         
   4   3   4       1844.93       1820.63        60.09 o                         
   5   3   4       3466.06       3464.95        91.22 o                         
   6   3   4       3175.41       3252.59        92.94 o                         
   7   3   4         69.00         63.10        38.77 o                         
   8   3   4          9.68         37.09        32.67 o                         
   9   3   4       2079.62       2189.35        85.56 o                         
  10   3   4        869.46        847.05       172.49 o                         
  11   3   4        292.19        311.34        50.37 o                         
  12   3   4         47.45         10.39        40.58 o                         
 -18   4   4        180.41        275.07        58.19 o                         
 -17   4   4        999.14       1080.65        75.22 o                         
 -16   4   4          9.01         35.48        40.14 o                         
 -15   4   4        274.75        269.00        48.99 o                         
 -14   4   4        341.17        314.18        45.46 o                         
 -13   4   4        388.58        331.93        42.19 o                         
 -12   4   4       1307.69       1271.30        65.41 o                         
 -11   4   4        563.68        592.59        44.77 o                         
 -10   4   4        179.49        208.97        31.15 o                         
  -9   4   4        153.37        244.28        30.71 o                         
  -8   4   4       1429.39       1515.54        53.62 o                         
  -7   4   4       5776.28       5843.89       119.61 o                         
  -6   4   4       2824.15       3149.84        56.77 o                         
  -5   4   4       4144.37       4267.29        67.78 o                         
  -4   4   4         36.02         73.25         8.93 o                         
  -3   4   4       5729.05       5744.27       187.89 o                         
  -2   4   4        419.93        572.96        23.35 o                         
  -1   4   4       7673.64       7836.58       124.81 o                         
   0   4   4       3629.17       3865.60        70.70 o                         
   1   4   4       1640.17       1865.08        53.36 o                         
   2   4   4       6889.87       7058.34       143.02 o                         
   3   4   4       6240.22       6607.02       167.20 o                         
   4   4   4        915.59        912.37        68.52 o                         
   5   4   4        373.24        395.87        98.93 o                         
   6   4   4         53.57         71.00        25.66 o                         
   7   4   4        306.28        265.12        48.22 o                         
   8   4   4          5.27         13.23        38.26 o                         
   9   4   4         59.16         54.29        33.76 o                         
  10   4   4       2834.69       2707.56       190.83 o                         
  11   4   4          3.87         14.41        41.51 o                         
  12   4   4        309.30        217.57        52.39 o                         
 -18   5   4       1540.56       1547.83       181.18 o                         
 -17   5   4          0.35        -37.52        37.52 o                         
 -16   5   4         11.41         36.19        37.91 o                         
 -15   5   4          7.07         42.92        35.12 o                         
 -14   5   4       2160.00       1937.12       206.53 o                         
 -13   5   4        143.09        127.05        36.48 o                         
 -12   5   4       3446.01       3413.06       206.61 o                         
 -11   5   4       3105.96       3047.91       114.64 o                         
 -10   5   4        625.68        718.69        45.22 o                         
  -9   5   4       3884.28       4063.25        97.01 o                         
  -8   5   4        966.76       1021.44        54.51 o                         
  -7   5   4        610.79        590.00        31.95 o                         
  -6   5   4       1030.73        903.05        28.80 o                         
  -5   5   4          5.83         18.07        10.36 o                         
  -4   5   4        225.44        206.29        13.34 o                         
  -3   5   4       4423.40       4311.52        70.77 o                         
  -2   5   4       5695.49       5854.35        95.69 o                         
  -1   5   4       1430.65       1394.30        34.31 o                         
   0   5   4       1668.40       1611.73        48.47 o                         
   1   5   4       1010.22       1007.27        45.20 o                         
   2   5   4        186.60        183.12        30.51 o                         
   3   5   4        306.77        301.47        30.91 o                         
   4   5   4       3341.92       3389.17        92.09 o                         
   5   5   4        566.57        580.47        42.93 o                         
   6   5   4         76.85         77.84        29.70 o                         
   7   5   4        119.59         86.04        38.91 o                         
   8   5   4         95.81        171.65        40.26 o                         
   9   5   4        131.14        128.59        54.91 o                         
  10   5   4        304.47        229.61        48.43 o                         
  11   5   4         99.54        137.25        48.14 o                         
 -18   6   4        201.48        157.66        76.05 o                         
 -17   6   4        318.97        348.05        60.18 o                         
 -16   6   4          4.55          9.95        44.40 o                         
 -15   6   4        439.06        584.67        71.49 o                         
 -14   6   4        216.85        206.69        39.04 o                         
 -13   6   4          6.69         -8.30        28.58 o                         
 -12   6   4        312.08        433.43       110.35 o                         
 -11   6   4       4280.76       3950.26       101.39 o                         
 -10   6   4       2439.02       2459.45        73.54 o                         
  -9   6   4        222.03        165.63        32.31 o                         
  -8   6   4        613.90        750.25        37.49 o                         
  -7   6   4       1130.21       1106.11        42.78 o                         
  -6   6   4        147.53        108.68        14.64 o                         
  -5   6   4       4574.23       4490.86        75.85 o                         
  -4   6   4        548.40        505.77        16.84 o                         
  -3   6   4       6069.69       6844.70       109.93 o                         
  -2   6   4      12044.16      12344.01       191.79 o                         
  -1   6   4       2917.56       2396.57        50.49 o                         
   0   6   4         13.58         21.57        17.74 o                         
   1   6   4        774.90        737.86        48.62 o                         
   2   6   4        445.23        419.57        40.55 o                         
   3   6   4       9556.46       9658.52       196.49 o                         
   4   6   4        184.69        166.34        30.76 o                         
   5   6   4         13.84        -27.93        27.93 o                         
   6   6   4        389.22        398.98        42.35 o                         
   7   6   4         19.66         31.09        67.08 o                         
   8   6   4        160.81        204.06        52.77 o                         
   9   6   4        150.51        168.25        44.93 o                         
  10   6   4         34.08         19.89        49.61 o                         
 -18   7   4         82.17        107.79        50.10 o                         
 -17   7   4         68.94        105.75        79.78 o                         
 -16   7   4        173.85        273.41        55.85 o                         
 -15   7   4        464.75        547.43        76.79 o                         
 -14   7   4         73.54         93.37        52.94 o                         
 -13   7   4         32.03         48.82        31.83 o                         
 -12   7   4       3163.09       3030.81        89.18 o                         
 -11   7   4        870.70        901.88        49.22 o                         
 -10   7   4       2006.87       1976.70        81.44 o                         
  -9   7   4       2443.21       2436.74        67.88 o                         
  -8   7   4        918.16        992.16        40.47 o                         
  -7   7   4       1518.92       1641.41        39.57 o                         
  -6   7   4       1495.95       1437.16        33.94 o                         
  -5   7   4         35.62         42.80        10.86 o                         
  -4   7   4       4661.89       4436.66        90.72 o                         
  -3   7   4       1548.80       1438.86        34.14 o                         
  -2   7   4       1848.66       1849.28        49.58 o                         
  -1   7   4        695.23        610.21        82.87 o                         
   0   7   4       6175.98       5949.98       126.87 o                         
   1   7   4        441.75        430.11        33.13 o                         
   2   7   4        246.10        210.44        29.83 o                         
   3   7   4        295.42        262.67        56.64 o                         
   4   7   4        539.87        559.85        64.87 o                         
   5   7   4        543.04        967.62       164.03 o                         
   6   7   4        690.39        601.90       180.36 o                         
   7   7   4          3.41         -9.02        67.85 o                         
   8   7   4         67.67         20.51        37.00 o                         
   9   7   4          0.98         18.83        37.76 o                         
 -18   8   4        177.44        215.61        55.52 o                         
 -17   8   4         79.81         86.07        56.66 o                         
 -16   8   4        149.35        181.22        50.58 o                         
 -15   8   4        565.84        535.17        61.13 o                         
 -14   8   4       1024.46       1106.17        67.80 o                         
 -13   8   4       1302.48       1184.04        87.92 o                         
 -12   8   4       1632.80       1645.58        75.34 o                         
 -11   8   4        246.32        262.78        44.36 o                         
 -10   8   4       1303.53       1212.69        56.82 o                         
  -9   8   4        662.38        746.44        38.85 o                         
  -8   8   4       1459.84       1523.27        49.67 o                         
  -7   8   4       1944.33       2121.23        46.19 o                         
  -6   8   4       1830.27       1726.27        38.75 o                         
  -5   8   4       2939.55       2802.88        54.26 o                         
  -4   8   4         88.89        118.79        13.01 o                         
  -3   8   4       3061.89       3045.19        60.37 o                         
  -2   8   4        225.11        231.72        41.69 o                         
  -1   8   4       5727.56       5526.99       118.83 o                         
   0   8   4       1226.98       1208.65        91.16 o                         
   1   8   4       1233.83       1229.19        51.36 o                         
   2   8   4       4140.27       3832.60       169.90 o                         
   3   8   4       1239.99       1104.83        57.32 o                         
   4   8   4        264.92        304.79        38.20 o                         
   5   8   4         86.42         83.51        32.85 o                         
   6   8   4        246.64        298.20        42.59 o                         
   7   8   4        578.92        532.15        75.61 o                         
   8   8   4          9.25        -17.96        37.31 o                         
   9   8   4         41.73         15.78        38.80 o                         
 -18   9   4         30.97         63.90        82.01 o                         
 -17   9   4        352.37        404.11        64.32 o                         
 -16   9   4        308.90        361.36        59.05 o                         
 -15   9   4       2815.79       2565.27       228.15 o                         
 -14   9   4        217.20        326.63        51.13 o                         
 -13   9   4       3687.91       3645.27       100.39 o                         
 -12   9   4         17.87         31.27        25.94 o                         
 -11   9   4       2408.46       2195.29        67.61 o                         
 -10   9   4       1599.80       1620.43        55.84 o                         
  -9   9   4       9944.34       9864.50       189.00 o                         
  -8   9   4        789.42        810.38        37.70 o                         
  -7   9   4       2469.61       2419.96        51.22 o                         
  -6   9   4         14.10         20.07        12.21 o                         
  -5   9   4       2104.78       2040.89        45.44 o                         
  -4   9   4        902.89        878.37        28.87 o                         
  -3   9   4          1.02        -11.71        17.52 o                         
  -2   9   4          3.08         -0.61        16.30 o                         
  -1   9   4          5.38          2.14        25.85 o                         
   0   9   4       3663.58       3486.29        89.68 o                         
   1   9   4       1791.92       1743.53        63.04 o                         
   2   9   4         18.94         80.33        26.33 o                         
   3   9   4        471.17        568.25        46.16 o                         
   4   9   4        830.47        829.09        64.95 o                         
   5   9   4         71.89        104.18        37.63 o                         
   6   9   4        532.27        514.64        97.66 o                         
   7   9   4        712.29        735.96       136.11 o                         
   8   9   4        187.20        318.52        51.67 o                         
 -18  10   4        187.88        190.19        56.91 o                         
 -17  10   4          3.73          7.69        47.97 o                         
 -16  10   4        862.10        893.65        75.90 o                         
 -15  10   4        168.39        129.73        52.19 o                         
 -14  10   4       3128.22       3171.33       120.70 o                         
 -13  10   4         16.98         14.41        35.43 o                         
 -12  10   4       1114.31       1033.48        49.93 o                         
 -11  10   4        725.16        734.18        42.33 o                         
 -10  10   4       6710.63       6377.09       134.29 o                         
  -9  10   4        155.98        161.72        24.37 o                         
  -8  10   4        110.72         98.93        20.78 o                         
  -7  10   4       1210.33       1210.40        35.50 o                         
  -6  10   4        903.99        817.53        41.58 o                         
  -5  10   4         15.61          8.13        12.48 o                         
  -4  10   4        720.94        644.28        52.70 o                         
  -3  10   4       1381.49       1311.64        47.80 o                         
  -2  10   4         20.76         -1.85        27.85 o                         
  -1  10   4          5.41         38.19        22.71 o                         
   0  10   4        121.58         88.26        33.10 o                         
   1  10   4         38.26         32.49        24.75 o                         
   2  10   4         93.48        127.40        30.07 o                         
   3  10   4        267.31        276.79        39.41 o                         
   4  10   4        526.02        499.61        49.44 o                         
   5  10   4        154.26        130.37        38.58 o                         
   6  10   4         47.92         61.92        39.48 o                         
   7  10   4        446.30        447.32        54.53 o                         
 -18  11   4        218.26        225.50        56.34 o                         
 -17  11   4        555.07        651.16        72.66 o                         
 -16  11   4         15.88        -35.57        74.56 o                         
 -15  11   4       2651.90       2844.28       131.97 o                         
 -14  11   4        319.30        228.85       219.95 o                         
 -13  11   4        479.21        449.08        51.59 o                         
 -12  11   4         52.06         58.52        34.04 o                         
 -11  11   4       6484.68       6230.85       132.92 o                         
 -10  11   4       2983.79       2871.77       107.92 o                         
  -9  11   4        275.01        224.40        47.97 o                         
  -8  11   4         44.93         28.83        20.27 o                         
  -7  11   4         28.29         33.70        21.65 o                         
  -6  11   4       4991.07       4658.18       104.66 o                         
  -5  11   4       3117.80       3042.81        78.38 o                         
  -4  11   4        913.43        845.59        61.77 o                         
  -3  11   4         59.26         58.08        22.00 o                         
  -2  11   4         36.60         -0.14        28.15 o                         
  -1  11   4       1326.33       1238.58        53.47 o                         
   0  11   4         30.55        -13.06        37.34 o                         
   1  11   4        603.61        600.22        70.48 o                         
   2  11   4          1.72        -28.69        28.69 o                         
   3  11   4        147.07        107.88        40.30 o                         
   4  11   4        440.19        467.73        48.56 o                         
   5  11   4         36.05         31.12        40.02 o                         
   6  11   4         61.35         19.59        45.99 o                         
 -18  12   4       1121.44       1312.55       111.26 o                         
 -17  12   4         79.98         31.47        79.78 o                         
 -16  12   4        248.70        344.91        56.68 o                         
 -15  12   4        156.42        183.30        51.15 o                         
 -14  12   4       2876.59       2801.04       156.57 o                         
 -13  12   4        110.30        159.62        50.70 o                         
 -12  12   4        778.78        767.81       136.37 o                         
 -11  12   4       1257.42       1186.97        64.13 o                         
 -10  12   4        185.67        266.10        29.24 o                         
  -9  12   4       2376.48       2190.92        77.86 o                         
  -8  12   4         12.33         -5.46        20.15 o                         
  -7  12   4       3978.89       3909.01        94.34 o                         
  -6  12   4          9.05         23.16        19.14 o                         
  -5  12   4        231.16        311.10        55.75 o                         
  -4  12   4          5.96         21.08        21.14 o                         
  -3  12   4        412.74        356.70        32.11 o                         
  -2  12   4        517.93        421.49        37.16 o                         
  -1  12   4        524.38        557.03        42.77 o                         
   0  12   4        683.53        633.42        47.66 o                         
   1  12   4        329.81        320.88        41.78 o                         
   2  12   4        498.39        521.24        49.65 o                         
   3  12   4         23.65         66.29        36.78 o                         
   4  12   4       2273.55       2411.00        96.26 o                         
 -18  13   4        103.20        249.02        87.98 o                         
 -17  13   4       1157.55        948.23       116.31 o                         
 -16  13   4        256.05        377.26        89.47 o                         
 -15  13   4         58.07         11.93        65.61 o                         
 -14  13   4          3.57         26.84        67.10 o                         
 -13  13   4        572.03        694.88        99.91 o                         
 -12  13   4        406.04        350.42        77.54 o                         
 -11  13   4        291.40        275.87        70.08 o                         
 -10  13   4        681.98        685.94        83.51 o                         
  -9  13   4         30.37        -12.51        36.27 o                         
  -8  13   4       2107.39       2021.14       109.14 o                         
  -7  13   4        459.90        478.93        39.37 o                         
  -6  13   4        556.55        670.95        79.73 o                         
  -5  13   4        843.98        817.83        42.76 o                         
  -4  13   4        220.68        233.09        55.77 o                         
  -3  13   4        116.58        111.00        59.20 o                         
  -2  13   4          0.27         -6.18        24.43 o                         
  -1  13   4       1213.11       1291.41        67.08 o                         
   0  13   4        116.75         43.42        38.00 o                         
   1  13   4        953.75        922.55        95.33 o                         
   2  13   4          4.15         17.77        37.64 o                         
   3  13   4       1710.39       1753.64       114.53 o                         
 -18  14   4        791.52        899.02       125.26 o                         
 -17  14   4         99.81        101.40        74.56 o                         
 -16  14   4         45.45        128.24        86.49 o                         
 -15  14   4         17.46        -67.10        67.10 o                         
 -14  14   4        618.60        526.38        90.96 o                         
 -13  14   4        541.04        626.29        96.93 o                         
 -12  14   4        682.87        766.31       108.85 o                         
 -11  14   4        122.74         37.28        61.14 o                         
 -10  14   4        118.61        116.31        64.12 o                         
  -9  14   4        221.06        294.07        49.42 o                         
  -8  14   4        135.62        123.66        45.30 o                         
  -7  14   4        261.18        375.63        53.50 o                         
  -6  14   4         60.59         50.08        42.47 o                         
  -5  14   4       2538.26       2310.25       104.87 o                         
  -4  14   4        198.24        325.86        55.96 o                         
  -3  14   4          6.52         58.52        65.61 o                         
  -2  14   4         70.30        114.67       108.11 o                         
  -1  14   4        454.32        406.00       118.55 o                         
   0  14   4        392.11        389.54        73.81 o                         
   1  14   4        338.85        310.66        63.46 o                         
   2  14   4        131.02        160.55        60.99 o                         
 -17  15   4          4.82         93.94        79.03 o                         
 -16  15   4         12.12         19.39        76.05 o                         
 -15  15   4        623.92        566.64       102.89 o                         
 -14  15   4        160.73        222.18        79.03 o                         
 -13  15   4        136.59         43.24        64.12 o                         
 -12  15   4         88.34        158.06        76.05 o                         
 -11  15   4       1486.03       1370.23       123.77 o                         
 -10  15   4        139.41        156.57        68.59 o                         
  -9  15   4        370.39        363.84        77.54 o                         
  -8  15   4        686.96        590.18        65.27 o                         
  -7  15   4         28.02        -12.89        46.97 o                         
  -6  15   4       2118.91       2122.75       114.26 o                         
  -5  15   4         12.25         54.56        47.64 o                         
  -4  15   4         10.62         82.73        47.17 o                         
  -3  15   4         50.18         52.95        49.46 o                         
  -2  15   4         88.85        220.35        73.81 o                         
  -1  15   4          3.04        -42.26        42.26 o                         
   0  15   4         17.84         60.58       100.65 o                         
 -16  16   4       1268.14       1406.02       147.63 o                         
 -15  16   4         65.33        108.85        80.52 o                         
 -14  16   4          1.23        -16.40        68.59 o                         
 -13  16   4         15.22        105.87        77.54 o                         
 -12  16   4        217.10        201.31        80.52 o                         
 -11  16   4        769.33       1073.49       119.29 o                         
 -10  16   4          7.96         -5.96        65.61 o                         
  -9  16   4       1045.39       1039.19       110.35 o                         
  -8  16   4       1197.34       1294.18       119.29 o                         
  -7  16   4        900.41        903.02        83.25 o                         
  -6  16   4        334.24        350.36        63.65 o                         
  -5  16   4         33.80        136.38        70.08 o                         
  -4  16   4        429.79        345.89        64.26 o                         
  -3  16   4          7.45         32.00        95.43 o                         
  -2  16   4         28.63        171.86        59.82 o                         
  -1  16   4          0.88        -33.58        99.16 o                         
 -16  17   4        488.08        342.97       101.40 o                         
 -15  17   4        157.63        105.87        86.49 o                         
 -14  17   4       2512.55       2700.20       184.90 o                         
 -13  17   4         36.87         28.33        76.05 o                         
 -12  17   4         61.48        -32.81        68.59 o                         
 -11  17   4        227.13        143.15        79.03 o                         
 -10  17   4        866.03        852.80       107.36 o                         
  -9  17   4         93.10         53.68        68.59 o                         
  -8  17   4         70.54        113.33        71.58 o                         
  -7  17   4        723.63        720.23        99.91 o                         
  -6  17   4         23.21         59.65        68.59 o                         
  -5  17   4        323.38        396.56        74.56 o                         
  -4  17   4        166.90        154.45        60.41 o                         
  -3  17   4        843.54        928.76        90.19 o                         
 -14  18   4         14.55         65.61        74.56 o                         
 -13  18   4         14.21        -65.61        67.10 o                         
 -12  18   4        276.16        198.32        80.52 o                         
 -11  18   4        154.99        143.15        76.05 o                         
 -10  18   4        171.24        338.49        89.47 o                         
  -9  18   4       1081.50        933.32       113.33 o                         
  -8  18   4        953.57        864.73       110.35 o                         
  -7  18   4        308.52        299.72        83.51 o                         
  -6  18   4       1265.29       1003.40       114.82 o                         
   5 -19   5          5.00        -39.45        39.45 o                         
   6 -19   5         76.02        149.12        48.50 o                         
   7 -19   5         49.93         84.06        45.48 o                         
   8 -19   5        161.09        174.86        59.65 o                         
   9 -19   5          2.87        -42.87        56.66 o                         
  10 -19   5        427.97        495.60        69.06 o                         
  11 -19   5          5.70         47.72        68.59 o                         
  12 -19   5        591.20        554.71       101.40 o                         
   2 -18   5        167.05         63.50        45.30 o                         
   3 -18   5         48.23         44.92        42.46 o                         
   4 -18   5        379.66        383.76        55.29 o                         
   5 -18   5        227.44        182.39        48.82 o                         
   6 -18   5         79.34        105.21        55.17 o                         
   7 -18   5        107.80        144.48        74.56 o                         
   8 -18   5         67.61         47.42        44.25 o                         
   9 -18   5        512.89        549.81        63.63 o                         
  10 -18   5         78.26        -35.35        68.59 o                         
  11 -18   5        193.08        277.28        93.20 o                         
  12 -18   5        282.42        246.42       107.36 o                         
  13 -18   5        446.22        696.15       111.76 o                         
  14 -18   5        522.80        405.96        68.51 o                         
   0 -17   5        375.65        421.10        53.12 o                         
   1 -17   5        356.97        493.22        84.44 o                         
   2 -17   5         42.39         42.92        37.03 o                         
   3 -17   5        119.67         89.47        43.19 o                         
   4 -17   5         57.69        113.33        42.18 o                         
   5 -17   5        113.65        146.48        68.59 o                         
   6 -17   5         87.17        128.10        44.25 o                         
   7 -17   5        154.31        129.73        46.39 o                         
   8 -17   5       1655.10       1749.00       110.35 o                         
   9 -17   5        471.27        424.59        65.61 o                         
  10 -17   5         39.24        -24.70       117.06 o                         
  11 -17   5          8.17         24.25        43.52 o                         
  12 -17   5         32.11         36.96        83.51 o                         
  13 -17   5        671.52        695.03        77.45 o                         
  14 -17   5        689.00        855.59        84.33 o                         
  15 -17   5        179.85        143.80        87.23 o                         
  -2 -16   5         36.01        -22.04        49.63 o                         
  -1 -16   5        149.07        129.33        42.24 o                         
   0 -16   5         85.55         79.64        48.29 o                         
   1 -16   5        857.75        685.86        57.46 o                         
   2 -16   5        141.20         98.22        36.83 o                         
   3 -16   5         96.42        109.58        38.00 o                         
   4 -16   5        222.78        186.06        41.53 o                         
   5 -16   5        118.46        186.17        61.88 o                         
   6 -16   5       1188.26       1310.37        96.18 o                         
   7 -16   5        430.88        593.58        57.99 o                         
   8 -16   5        875.86        779.34       128.17 o                         
   9 -16   5        195.81        226.04        49.26 o                         
  10 -16   5       2890.97       2942.93       120.20 o                         
  11 -16   5          1.02         45.74        44.75 o                         
  12 -16   5         41.98          9.48        45.19 o                         
  13 -16   5          5.18        -31.31        46.39 o                         
  14 -16   5       1843.62       1675.07       153.59 o                         
  15 -16   5          2.37        -27.72        85.74 o                         
  -3 -15   5         22.27         67.13        41.10 o                         
  -2 -15   5        700.85        733.31        61.69 o                         
  -1 -15   5         18.95         -0.70        46.23 o                         
   0 -15   5        278.83        287.74        64.68 o                         
   1 -15   5        158.04         70.23        44.60 o                         
   2 -15   5        236.46        271.19        40.88 o                         
   3 -15   5        316.89        339.17        42.35 o                         
   4 -15   5         13.45         63.61        32.39 o                         
   5 -15   5       3360.98       3247.55       102.77 o                         
   6 -15   5          6.24        -23.63        59.65 o                         
   7 -15   5        741.01        801.71        65.35 o                         
   8 -15   5         29.34         70.28        41.01 o                         
   9 -15   5       6361.44       6075.70       179.24 o                         
  10 -15   5         14.44         -0.47        40.03 o                         
  11 -15   5        137.34        121.17        50.70 o                         
  12 -15   5         35.26         26.84        45.34 o                         
  13 -15   5        614.66        754.23       175.14 o                         
  14 -15   5        122.75         58.51        47.96 o                         
  15 -15   5        371.01        478.39        66.95 o                         
  16 -15   5        305.49        319.44       152.84 o                         
  -5 -14   5        522.12        603.49        62.15 o                         
  -4 -14   5         13.29          5.68        45.41 o                         
  -3 -14   5        317.31        353.42        48.26 o                         
  -2 -14   5         77.30         76.04        37.26 o                         
  -1 -14   5        478.87        625.16        53.63 o                         
   0 -14   5        179.56        152.73        63.76 o                         
   1 -14   5       1194.74       1208.81        64.47 o                         
   2 -14   5         13.82         50.93        31.03 o                         
   3 -14   5         88.61         25.78        46.85 o                         
   4 -14   5         36.88         30.58        29.97 o                         
   5 -14   5        156.57        187.56        34.01 o                         
   6 -14   5       1863.29       1922.76        85.93 o                         
   7 -14   5        290.50        300.52        43.95 o                         
   8 -14   5        186.35        294.76        48.47 o                         
   9 -14   5         17.05        -18.84        37.42 o                         
  10 -14   5       2073.63       2076.49        97.53 o                         
  11 -14   5         75.17         65.90        45.86 o                         
  12 -14   5        302.74        292.79        54.23 o                         
  13 -14   5        283.81        388.18        72.32 o                         
  14 -14   5        986.65        997.93        83.30 o                         
  15 -14   5        374.83        332.21        67.85 o                         
  16 -14   5        272.18        406.05        71.58 o                         
  -6 -13   5          3.07         32.06        72.23 o                         
  -5 -13   5          3.25         39.38       108.46 o                         
  -4 -13   5         58.44        100.44        38.63 o                         
  -3 -13   5        722.13        720.24        60.42 o                         
  -2 -13   5         97.66         93.32        34.32 o                         
  -1 -13   5        488.82        530.06        47.73 o                         
   0 -13   5        376.95        416.06        42.17 o                         
   1 -13   5       1155.21       1246.45        61.99 o                         
   2 -13   5        986.85       1018.81        67.72 o                         
   3 -13   5        430.82        473.74        40.90 o                         
   4 -13   5       1459.94       1547.25        62.14 o                         
   5 -13   5        443.84        386.63        36.84 o                         
   6 -13   5       2434.12       2317.48        71.85 o                         
   7 -13   5       1871.14       2018.60        86.46 o                         
   8 -13   5         21.43         93.94        39.01 o                         
   9 -13   5        525.56        627.86        56.40 o                         
  10 -13   5         36.26        -67.85        67.85 o                         
  11 -13   5       3384.73       3019.54       118.59 o                         
  12 -13   5       2075.17       2252.91       179.61 o                         
  13 -13   5        102.23        151.88        51.45 o                         
  14 -13   5        245.03        323.37        93.20 o                         
  15 -13   5        248.38        263.25        78.29 o                         
  16 -13   5        534.66        811.79        83.78 o                         
  -7 -12   5        614.70        500.34        65.91 o                         
  -6 -12   5        211.50        212.91        46.61 o                         
  -5 -12   5       1724.68       1757.58        86.90 o                         
  -4 -12   5          1.48        -19.93        33.87 o                         
  -3 -12   5       1301.74       1427.74        72.05 o                         
  -2 -12   5         45.02         11.80        29.26 o                         
  -1 -12   5        911.33        954.05        54.94 o                         
   0 -12   5          1.01        -24.01        24.01 o                         
   1 -12   5       4083.10       4042.36       105.25 o                         
   2 -12   5          7.99        -21.90        24.18 o                         
   3 -12   5       1251.11       1233.85        56.40 o                         
   4 -12   5        750.43        725.60        44.81 o                         
   5 -12   5        914.98        870.52        47.04 o                         
   6 -12   5       2023.72       1853.76        90.22 o                         
   7 -12   5       3065.01       2953.97       179.69 o                         
   8 -12   5         11.42         75.17        35.66 o                         
   9 -12   5       1301.63       1265.81        73.79 o                         
  10 -12   5        460.28        372.20        50.58 o                         
  11 -12   5          5.18         50.70        44.73 o                         
  12 -12   5        198.44        148.20        47.76 o                         
  13 -12   5        330.42        340.22        56.34 o                         
  14 -12   5        127.86        145.18        51.13 o                         
  15 -12   5        439.08        431.31       103.64 o                         
  16 -12   5        220.53        201.00        61.97 o                         
  17 -12   5        637.01        711.20       199.74 o                         
  -8 -11   5        328.66        290.18        85.20 o                         
  -7 -11   5         59.23         40.41        60.14 o                         
  -6 -11   5        361.23        380.94        48.98 o                         
  -5 -11   5         78.48        109.19        36.37 o                         
  -4 -11   5       4040.69       4180.45       129.27 o                         
  -3 -11   5        386.80        351.13        39.60 o                         
  -2 -11   5       1692.05       1596.50        67.40 o                         
  -1 -11   5        109.41        121.44        29.65 o                         
   0 -11   5       3028.83       3057.51       188.52 o                         
   1 -11   5         92.24         56.28        36.11 o                         
   2 -11   5       1579.16       1516.17        58.04 o                         
   3 -11   5       2150.53       1981.58        64.82 o                         
   4 -11   5        312.74        373.79        33.81 o                         
   5 -11   5         41.96         26.72        18.51 o                         
   6 -11   5        465.70        490.90        21.83 o                         
   7 -11   5        672.80        591.77        50.08 o                         
   8 -11   5          4.20        -31.63        46.23 o                         
   9 -11   5         18.07         -5.45        51.45 o                         
  10 -11   5        716.44        683.52        81.19 o                         
  11 -11   5        137.72        212.26        84.25 o                         
  12 -11   5       2390.55       2251.95       139.35 o                         
  13 -11   5         73.87         -5.23        44.06 o                         
  14 -11   5        158.24        209.96        53.24 o                         
  15 -11   5         94.14        110.19        51.63 o                         
  16 -11   5         15.36         39.15        50.08 o                         
  17 -11   5        355.43        405.60       110.35 o                         
  -9 -10   5          4.22        -29.17        36.76 o                         
  -8 -10   5        185.92        253.59        45.51 o                         
  -7 -10   5       1110.02       1046.90        65.48 o                         
  -6 -10   5          5.41         -9.24        44.35 o                         
  -5 -10   5        985.20       1049.28        68.81 o                         
  -4 -10   5        403.81        373.91        59.31 o                         
  -3 -10   5        264.68        290.03        36.27 o                         
  -2 -10   5       2373.18       2248.36        75.56 o                         
  -1 -10   5       2180.45       2355.19        72.57 o                         
   0 -10   5        209.00        259.27        45.29 o                         
   1 -10   5       1258.56       1270.69        63.70 o                         
   2 -10   5       1646.62       1489.68        54.65 o                         
   3 -10   5       1047.05       1058.33        47.76 o                         
   4 -10   5       3554.80       3514.99        85.44 o                         
   5 -10   5         10.32          7.39        17.67 o                         
   6 -10   5       3028.31       2858.37        94.83 o                         
   7 -10   5       2667.21       2646.21        96.18 o                         
   8 -10   5        540.16        634.11       107.36 o                         
   9 -10   5        265.01        187.11       113.33 o                         
  10 -10   5       1237.74       1280.85        79.60 o                         
  11 -10   5        613.31        674.31        61.62 o                         
  12 -10   5        297.16        274.79        51.59 o                         
  13 -10   5        712.75        727.18        93.12 o                         
  14 -10   5        926.83        926.69        93.20 o                         
  15 -10   5        121.63        165.10        56.21 o                         
  16 -10   5        525.29        694.88       122.28 o                         
  17 -10   5         25.31         -6.13        49.63 o                         
 -10  -9   5         72.51         93.80        52.05 o                         
  -9  -9   5          1.31         36.30        56.71 o                         
  -8  -9   5        194.96        227.00        42.95 o                         
  -7  -9   5         62.84          0.04        31.46 o                         
  -6  -9   5       3146.39       3286.98       127.41 o                         
  -5  -9   5       1184.80       1207.53        86.50 o                         
  -4  -9   5        859.77        902.06        51.01 o                         
  -3  -9   5       2634.66       2450.75        76.17 o                         
  -2  -9   5       2308.59       2409.02        73.31 o                         
  -1  -9   5       1891.55       1695.25        57.73 o                         
   0  -9   5        554.81        786.93        43.13 o                         
   1  -9   5       1149.08        999.85        44.30 o                         
   2  -9   5          5.91         26.05        19.96 o                         
   3  -9   5       1865.79       1789.27        82.60 o                         
   4  -9   5         55.38         81.39        22.38 o                         
   5  -9   5        255.49        290.60        18.84 o                         
   6  -9   5        849.47        993.80        58.51 o                         
   7  -9   5        320.77        254.38        37.78 o                         
   8  -9   5          3.65        -28.24        28.24 o                         
   9  -9   5        227.16        245.88        48.46 o                         
  10  -9   5       2880.13       2929.39       106.71 o                         
  11  -9   5       2055.06       2129.27        97.79 o                         
  12  -9   5       1838.51       1641.06        92.34 o                         
  13  -9   5        158.70        196.68        51.93 o                         
  14  -9   5       2114.52       2276.46       125.93 o                         
  15  -9   5        103.53        150.61        89.47 o                         
  16  -9   5          2.33          1.23        48.82 o                         
  17  -9   5         82.07        131.84        59.65 o                         
 -11  -8   5       1261.14       1261.63       105.73 o                         
 -10  -8   5         41.04         14.60        48.58 o                         
  -9  -8   5        513.09        501.89       123.92 o                         
  -8  -8   5        784.52        752.74        53.83 o                         
  -7  -8   5       1503.19       1617.48       106.43 o                         
  -6  -8   5        845.03        890.83        54.81 o                         
  -5  -8   5        370.43        354.06        36.56 o                         
  -4  -8   5        285.22        247.83        31.21 o                         
  -3  -8   5       1223.60       1297.82        55.17 o                         
  -2  -8   5       2309.58       2275.41        67.20 o                         
  -1  -8   5       3267.10       3499.68        86.21 o                         
   0  -8   5       2933.77       2883.76        74.37 o                         
   1  -8   5       1615.09       1672.66        74.80 o                         
   2  -8   5       3318.42       3258.32        77.58 o                         
   3  -8   5        422.93        353.92        34.59 o                         
   4  -8   5          0.18          4.47        13.89 o                         
   5  -8   5        296.92        333.88        18.26 o                         
   6  -8   5        748.93        766.83        48.95 o                         
   7  -8   5       2120.16       2139.09        80.11 o                         
   8  -8   5        302.99        335.05        54.43 o                         
   9  -8   5       1685.35       1649.13        41.89 o                         
  10  -8   5        716.19        784.48        69.27 o                         
  11  -8   5       1905.32       1732.42        98.73 o                         
  12  -8   5         29.41         37.93        41.37 o                         
  13  -8   5       1262.18       1345.93        91.44 o                         
  14  -8   5         98.76         62.83        92.45 o                         
  15  -8   5        296.16        311.18        60.18 o                         
  16  -8   5          5.35         42.00        48.69 o                         
 -12  -7   5         35.69         12.57        54.98 o                         
 -11  -7   5         39.21        -26.80        35.58 o                         
 -10  -7   5        127.39        171.18        39.55 o                         
  -9  -7   5          0.28        -15.30        35.59 o                         
  -8  -7   5        478.64        453.65        43.45 o                         
  -7  -7   5          6.43         18.73        26.32 o                         
  -6  -7   5       2745.55       2706.58        94.45 o                         
  -5  -7   5        647.37        665.20        41.99 o                         
  -4  -7   5          4.93         43.41        23.14 o                         
  -3  -7   5        628.04        580.39        46.12 o                         
  -2  -7   5       3578.50       3717.22        89.69 o                         
  -1  -7   5       4469.83       4618.38       102.11 o                         
   0  -7   5       2826.90       2786.91        70.09 o                         
   1  -7   5       1115.13       1023.73        39.69 o                         
   2  -7   5       5453.48       5831.40       103.36 o                         
   3  -7   5         62.51         35.39        18.94 o                         
   4  -7   5       1049.45       1002.05        40.25 o                         
   5  -7   5       3397.60       3228.36        60.51 o                         
   6  -7   5       2027.12       1933.65        41.91 o                         
   7  -7   5        434.99        499.04        30.49 o                         
   8  -7   5       1069.41       1157.65        37.91 o                         
   9  -7   5        127.59        212.94        23.26 o                         
  10  -7   5       2111.82       2047.67        69.49 o                         
  11  -7   5          7.10          5.03        27.76 o                         
  12  -7   5         32.28         60.80        32.65 o                         
  13  -7   5         44.25         -2.61        42.47 o                         
  14  -7   5       1348.83       1340.92        89.55 o                         
  15  -7   5        914.75        933.37        83.40 o                         
  16  -7   5        909.74        902.99        85.23 o                         
 -12  -6   5        630.70        548.41        55.62 o                         
 -11  -6   5        677.92        696.98        61.68 o                         
 -10  -6   5        339.59        356.51        43.81 o                         
  -9  -6   5        554.74        641.99        50.28 o                         
  -8  -6   5        462.87        456.29        41.86 o                         
  -7  -6   5         77.54        128.82        28.64 o                         
  -6  -6   5        755.49        699.69        43.40 o                         
  -5  -6   5       2504.93       2369.26        71.13 o                         
  -4  -6   5        431.47        482.95        33.80 o                         
  -3  -6   5        177.27        186.97        23.75 o                         
  -2  -6   5       2071.71       2037.62        64.12 o                         
  -1  -6   5       6253.23       6242.00       126.68 o                         
   0  -6   5        369.52        317.83        23.59 o                         
   1  -6   5         50.08         68.99        17.71 o                         
   2  -6   5         55.05         95.12        17.53 o                         
   3  -6   5       3566.60       3563.90        67.46 o                         
   4  -6   5        475.58        449.32        24.75 o                         
   5  -6   5        272.58        257.60        25.22 o                         
   6  -6   5       1774.31       1816.85        43.91 o                         
   7  -6   5       4774.85       4632.01        87.00 o                         
   8  -6   5        171.65        177.46        23.24 o                         
   9  -6   5        578.57        620.02        42.90 o                         
  10  -6   5        135.33        103.79        42.39 o                         
  11  -6   5       1272.54       1304.34        85.00 o                         
  12  -6   5       1139.10       1104.67        63.95 o                         
  13  -6   5        131.68        124.20        38.35 o                         
  14  -6   5        214.59        246.43        52.67 o                         
  15  -6   5       1112.07       1049.84        85.23 o                         
  16  -6   5        911.44        791.50        78.81 o                         
 -13  -5   5         16.99         16.78        39.16 o                         
 -12  -5   5        319.88        386.31        50.24 o                         
 -11  -5   5         11.61        -12.87        32.67 o                         
 -10  -5   5         89.30         64.87        34.27 o                         
  -9  -5   5       1622.74       1535.86        69.83 o                         
  -8  -5   5        450.08        376.97        38.87 o                         
  -7  -5   5       2559.42       2487.01        78.73 o                         
  -6  -5   5        719.12        601.78        37.89 o                         
  -5  -5   5         26.84          7.67        21.74 o                         
  -4  -5   5        363.74        326.49        39.00 o                         
  -3  -5   5         53.48         53.23        19.09 o                         
  -2  -5   5        706.57        717.77        42.62 o                         
  -1  -5   5       2571.60       2561.84       102.35 o                         
   0  -5   5       6594.13       6706.58       109.54 o                         
   1  -5   5       2444.07       2299.92        43.37 o                         
   2  -5   5        669.22        596.07        28.53 o                         
   3  -5   5       1420.50       1534.37        38.95 o                         
   4  -5   5       7580.59       7617.33       124.60 o                         
   5  -5   5       1418.07       1763.21        43.63 o                         
   6  -5   5      25967.11      27999.65       422.27 o                         
   7  -5   5        831.67        993.95        46.83 o                         
   8  -5   5       1195.75       1238.86        53.78 o                         
   9  -5   5        582.59        619.74        45.71 o                         
  10  -5   5          7.68         33.35        29.69 o                         
  11  -5   5       1770.64       1707.62        72.76 o                         
  12  -5   5       3486.07       3327.36       105.22 o                         
  13  -5   5        158.86        117.42        41.19 o                         
  14  -5   5          1.24          2.50        34.10 o                         
  15  -5   5        624.36        546.39        68.93 o                         
  16  -5   5        679.47        839.19        91.63 o                         
 -14  -4   5       1209.66       1227.82       111.24 o                         
 -13  -4   5         81.10         41.29        54.02 o                         
 -12  -4   5        117.89         94.46        39.22 o                         
 -11  -4   5        107.67         62.12        56.71 o                         
 -10  -4   5       2993.99       3102.79       115.28 o                         
  -9  -4   5        904.31        856.13        53.47 o                         
  -8  -4   5        128.80        105.18        28.26 o                         
  -7  -4   5       1657.61       1415.29        57.32 o                         
  -6  -4   5       2039.84       1962.61        62.98 o                         
  -5  -4   5       3734.64       4249.63        99.88 o                         
  -4  -4   5         16.63         22.76        17.33 o                         
  -3  -4   5       6962.85       7525.82       147.91 o                         
  -2  -4   5        701.56        835.96        24.94 o                         
  -1  -4   5       5482.69       5186.18        86.68 o                         
   0  -4   5       6367.19       6393.61       103.44 o                         
   1  -4   5       1214.81       1181.88        28.36 o                         
   2  -4   5       1173.96       1185.56        28.90 o                         
   3  -4   5       2682.46       2490.13        51.77 o                         
   4  -4   5       1649.02       1635.60        41.52 o                         
   5  -4   5       2501.11       2849.90        60.58 o                         
   6  -4   5        144.30        197.56        26.15 o                         
   7  -4   5       3458.60       3373.13        86.93 o                         
   8  -4   5         25.34         20.21        23.40 o                         
   9  -4   5        407.58        479.12        42.37 o                         
  10  -4   5          1.25        -14.58        28.18 o                         
  11  -4   5        593.19        689.68        77.81 o                         
  12  -4   5         39.88        -27.36        31.47 o                         
  13  -4   5        166.55        246.18        57.96 o                         
  14  -4   5        421.36        408.12        82.14 o                         
  15  -4   5        117.02        135.26        50.26 o                         
 -14  -3   5        721.06        757.06        64.26 o                         
 -13  -3   5       1398.91       1339.14        76.07 o                         
 -12  -3   5        445.35        353.07        81.11 o                         
 -11  -3   5        528.64        567.78        73.89 o                         
 -10  -3   5         39.04         22.82        27.87 o                         
  -9  -3   5        650.33        630.31        54.94 o                         
  -8  -3   5       1404.69       1232.45        84.14 o                         
  -7  -3   5       2080.04       2120.86        77.42 o                         
  -6  -3   5       2932.58       3141.30        81.37 o                         
  -5  -3   5       1311.06       1412.88        71.14 o                         
  -4  -3   5       3593.25       3936.48        99.11 o                         
  -3  -3   5        376.98        329.13        16.83 o                         
  -2  -3   5        560.13        571.36        18.97 o                         
  -1  -3   5        700.05        777.65        20.12 o                         
   0  -3   5       6519.13       6729.22       157.29 o                         
   1  -3   5       2409.65       2590.40        48.86 o                         
   2  -3   5       5480.59       5833.95        86.80 o                         
   3  -3   5        247.92        274.95        24.92 o                         
   4  -3   5      13339.80      14170.62       221.40 o                         
   5  -3   5        123.15        140.69        24.03 o                         
   6  -3   5       2726.50       2406.13        67.94 o                         
   7  -3   5        115.82         85.56        25.42 o                         
   8  -3   5        727.61        627.99        43.35 o                         
   9  -3   5        909.17        899.05        53.65 o                         
  10  -3   5        652.44        727.74        51.72 o                         
  11  -3   5         58.57         98.68        34.53 o                         
  12  -3   5        243.58        297.14        44.05 o                         
  13  -3   5        350.29        288.37        46.67 o                         
  14  -3   5       1017.13       1078.94       176.17 o                         
  15  -3   5        193.37        229.76        51.55 o                         
 -15  -2   5        628.07        633.92        68.19 o                         
 -14  -2   5       1376.38       1340.14        77.73 o                         
 -13  -2   5         38.28         31.52        44.59 o                         
 -12  -2   5        234.90        175.63        37.91 o                         
 -11  -2   5         62.49         55.09        54.11 o                         
 -10  -2   5       1178.56       1241.45        74.55 o                         
  -9  -2   5         41.05         85.49        28.20 o                         
  -8  -2   5       3333.05       3414.70        92.49 o                         
  -7  -2   5        670.49        829.04        45.32 o                         
  -6  -2   5       4279.19       3974.51       116.88 o                         
  -5  -2   5          8.14         -8.98        16.58 o                         
  -4  -2   5        347.02        371.38        19.29 o                         
  -3  -2   5        628.01        685.01        40.18 o                         
  -2  -2   5      20237.75      21272.46       316.45 o                         
  -1  -2   5      11128.75      11083.55       150.37 o                         
   0  -2   5      22377.37      22705.93       275.12 o                         
   1  -2   5        280.58        308.78        15.54 o                         
   2  -2   5      35662.26      37503.67       493.65 o                         
   3  -2   5       3179.99       3251.22        76.31 o                         
   4  -2   5       8169.05       7997.33       154.45 o                         
   5  -2   5        464.26        517.23        34.21 o                         
   6  -2   5        206.19        313.52        60.89 o                         
   7  -2   5        175.68        171.15        28.30 o                         
   8  -2   5       4610.95       4390.53       115.40 o                         
   9  -2   5        815.73        727.34        49.79 o                         
  10  -2   5        152.40        137.81        33.47 o                         
  11  -2   5          2.21          9.32        32.19 o                         
  12  -2   5         49.35        123.50        48.09 o                         
  13  -2   5        366.58        372.85        52.28 o                         
  14  -2   5          0.10          7.89        74.26 o                         
  15  -2   5          0.80         81.43        42.12 o                         
 -16  -1   5        138.64         87.81        93.45 o                         
 -15  -1   5          2.36         10.92        47.56 o                         
 -14  -1   5          5.46         54.89        70.83 o                         
 -13  -1   5        145.58        100.99        44.15 o                         
 -12  -1   5        246.84        254.25        54.30 o                         
 -11  -1   5       3602.46       3543.08       105.61 o                         
 -10  -1   5          5.75         23.69        27.25 o                         
  -9  -1   5       1181.69       1185.07        54.25 o                         
  -8  -1   5          9.02         16.56        26.40 o                         
  -7  -1   5       8183.80       7808.18       198.13 o                         
  -6  -1   5       2643.82       2889.77        73.58 o                         
  -5  -1   5          9.92         37.81        17.02 o                         
  -4  -1   5         46.16         47.64        13.11 o                         
  -3  -1   5       2392.77       2221.48        41.08 o                         
  -2  -1   5        661.31        690.49        15.61 o                         
  -1  -1   5      61683.77      63850.25      1082.38 o                         
   0  -1   5      12299.03      12502.34       155.12 o                         
   1  -1   5       2538.52       2505.85        40.01 o                         
   2  -1   5       1097.98       1079.98        40.68 o                         
   3  -1   5       6422.74       6528.50       128.19 o                         
   4  -1   5       3253.26       3588.36        89.81 o                         
   5  -1   5      11214.36      11502.22       419.69 o                         
   6  -1   5        888.83        886.38        84.87 o                         
   7  -1   5       3244.89       3243.12        88.20 o                         
   8  -1   5        248.58        315.23        54.27 o                         
   9  -1   5       1131.65       1060.93        79.93 o                         
  10  -1   5        861.56        748.25        54.16 o                         
  11  -1   5         23.27        -40.32        40.32 o                         
  12  -1   5         54.81         85.76        39.91 o                         
  13  -1   5         80.42         27.51        39.45 o                         
  14  -1   5         18.42         38.48        41.13 o                         
 -16   0   5        419.54        401.42        62.82 o                         
 -15   0   5         26.94        -39.66        57.41 o                         
 -14   0   5        825.49        795.83        61.08 o                         
 -13   0   5          8.22        -29.00        32.14 o                         
 -12   0   5        364.14        373.22        80.59 o                         
 -11   0   5       1604.96       1562.43        76.23 o                         
 -10   0   5         83.00        125.56        29.40 o                         
  -9   0   5        900.16        903.63        48.35 o                         
  -8   0   5        653.61        659.50        40.20 o                         
  -7   0   5        168.43        186.87        25.22 o                         
  -6   0   5      25486.82      27168.96       584.85 o                         
  -5   0   5       1676.72       1522.88        38.06 o                         
  -4   0   5       2628.20       2645.83        47.15 o                         
  -3   0   5        809.16        827.08        22.56 o                         
  -2   0   5       1502.97       1389.45        23.93 o                         
  -1   0   5      15099.79      15772.12       192.60 o                         
   0   0   5       5804.41       5752.81        76.33 o                         
   1   0   5        466.49        560.01        28.41 o                         
   2   0   5        220.28        217.85        39.40 o                         
   3   0   5       5946.63       6346.60       127.63 o                         
   4   0   5      27460.66      28913.48       506.20 o                         
   5   0   5       1566.07       1658.49        64.78 o                         
   6   0   5        255.84        295.19        32.02 o                         
   7   0   5        642.22        506.16        50.06 o                         
   8   0   5       4369.73       4257.50       113.45 o                         
   9   0   5        340.82        304.95        40.27 o                         
  10   0   5        295.36        204.82        41.19 o                         
  11   0   5        121.30        137.16        39.28 o                         
  12   0   5        333.88        255.53        46.21 o                         
  13   0   5        198.71        213.76        47.88 o                         
  14   0   5          5.30        -39.35        39.35 o                         
 -17   1   5        299.83        296.38       126.00 o                         
 -16   1   5        366.76        386.29        51.84 o                         
 -15   1   5          2.08         95.01        40.29 o                         
 -14   1   5          6.91         29.55        33.84 o                         
 -13   1   5        266.32        215.02        39.37 o                         
 -12   1   5        374.84        368.36        40.04 o                         
 -11   1   5          1.16        -24.59        40.25 o                         
 -10   1   5        147.14        166.40        45.83 o                         
  -9   1   5         33.72         18.80        24.58 o                         
  -8   1   5        517.38        479.41        43.76 o                         
  -7   1   5        635.74        700.76        57.63 o                         
  -6   1   5       4002.22       3583.63        83.57 o                         
  -5   1   5          8.08          2.41        14.12 o                         
  -4   1   5       3172.53       3156.44        51.99 o                         
  -3   1   5         50.30         77.48         9.22 o                         
  -2   1   5       9815.72       9492.67       119.25 o                         
  -1   1   5       1153.22       1090.57        21.01 o                         
   0   1   5        326.23        374.09        17.13 o                         
   1   1   5       7029.45       7018.09       114.49 o                         
   2   1   5        219.31        305.73        24.91 o                         
   3   1   5       2082.74       1768.91        69.82 o                         
   4   1   5       2537.96       2915.32       122.76 o                         
   5   1   5       7681.62       8069.24       219.59 o                         
   6   1   5         32.75         54.94        26.77 o                         
   7   1   5         12.89         27.28        26.82 o                         
   8   1   5          5.08         35.21        36.69 o                         
   9   1   5         41.45         27.77        32.10 o                         
  10   1   5          6.40        -31.58        31.58 o                         
  11   1   5       2061.99       2271.05        95.05 o                         
  12   1   5        182.84         96.85        57.31 o                         
  13   1   5        196.94        134.26        47.94 o                         
 -17   2   5        553.99        498.55        78.50 o                         
 -16   2   5        168.46        185.14        44.31 o                         
 -15   2   5         26.62         48.87        35.53 o                         
 -14   2   5        275.00        308.28        44.44 o                         
 -13   2   5        364.23        372.54        58.28 o                         
 -12   2   5         58.52        135.18        33.59 o                         
 -11   2   5       4371.17       4308.33       112.26 o                         
 -10   2   5       1338.28       1438.69        59.68 o                         
  -9   2   5       4956.00       4695.79       112.36 o                         
  -8   2   5          7.67         46.88        22.92 o                         
  -7   2   5       9892.40      10357.47       227.19 o                         
  -6   2   5        558.58        515.99        30.70 o                         
  -5   2   5       1560.84       1390.34        31.48 o                         
  -4   2   5        794.03        739.86        20.94 o                         
  -3   2   5         12.46          8.40        15.01 o                         
  -2   2   5       2693.85       2861.95        43.30 o                         
  -1   2   5      14144.18      13822.19       185.42 o                         
   0   2   5       1435.07       1391.20        35.76 o                         
   1   2   5        979.76       1066.61        46.92 o                         
   2   2   5        774.73        767.69        37.16 o                         
   3   2   5         61.90         84.71        21.06 o                         
   4   2   5        806.14        767.45        59.75 o                         
   5   2   5       2123.32       2219.61        71.05 o                         
   6   2   5        473.52        426.27        38.00 o                         
   7   2   5       2832.34       2761.46        87.68 o                         
   8   2   5       2966.62       3063.41        95.68 o                         
   9   2   5        148.23        125.26        35.01 o                         
  10   2   5        201.07        141.77        48.83 o                         
  11   2   5         69.27        101.81        39.53 o                         
  12   2   5        771.41        658.28       103.14 o                         
  13   2   5         42.06         22.90        46.79 o                         
 -17   3   5        714.76        696.26        63.60 o                         
 -16   3   5          1.79        -12.98        36.16 o                         
 -15   3   5        666.65        720.91        59.80 o                         
 -14   3   5       5411.80       5051.01       136.24 o                         
 -13   3   5         91.90        155.30        51.26 o                         
 -12   3   5       1107.59       1114.48        73.98 o                         
 -11   3   5        219.76        271.05        50.09 o                         
 -10   3   5       1525.40       1517.26        62.23 o                         
  -9   3   5       2845.82       2802.46        79.51 o                         
  -8   3   5          6.18         11.28        22.27 o                         
  -7   3   5       1722.22       1500.88        70.83 o                         
  -6   3   5       6216.73       6072.09       104.17 o                         
  -5   3   5        694.73        710.27        26.67 o                         
  -4   3   5        199.27        208.15        11.53 o                         
  -3   3   5       4986.26       4790.14        93.83 o                         
  -2   3   5       1164.50       1175.22        22.40 o                         
  -1   3   5        642.78        656.08        22.08 o                         
   0   3   5        165.79        124.17        15.23 o                         
   1   3   5          9.55         50.28        18.88 o                         
   2   3   5       1576.16       1803.62        55.02 o                         
   3   3   5        319.67        369.29        29.36 o                         
   4   3   5         48.95         86.22        30.87 o                         
   5   3   5        920.73       1007.18        52.91 o                         
   6   3   5        838.16        861.96        76.29 o                         
   7   3   5       1817.53       1955.99        77.10 o                         
   8   3   5       1009.88       1083.06        67.63 o                         
   9   3   5         61.05         87.42        45.91 o                         
  10   3   5        172.65        205.89        80.81 o                         
  11   3   5        333.11        388.86        53.04 o                         
  12   3   5        698.61        761.12        90.46 o                         
 -18   4   5        216.40        163.40        94.69 o                         
 -17   4   5        251.51        181.87        48.14 o                         
 -16   4   5         21.68         16.71        38.04 o                         
 -15   4   5        439.15        421.72        50.68 o                         
 -14   4   5        448.29        425.99        51.78 o                         
 -13   4   5       1538.18       1346.32        93.38 o                         
 -12   4   5       1149.44       1069.20        59.33 o                         
 -11   4   5       2141.02       2231.11        78.55 o                         
 -10   4   5          3.68         -8.63        38.74 o                         
  -9   4   5       6406.17       6091.64       130.89 o                         
  -8   4   5       3314.85       2930.33        75.39 o                         
  -7   4   5       3579.67       3855.94        87.48 o                         
  -6   4   5       8071.42       8410.94       135.88 o                         
  -5   4   5        446.14        395.90        17.49 o                         
  -4   4   5       1583.18       1443.35        54.60 o                         
  -3   4   5         50.57         60.33        21.87 o                         
  -2   4   5       2239.61       2240.70        63.98 o                         
  -1   4   5        479.01        466.98        20.88 o                         
   0   4   5       4323.13       4490.07        81.24 o                         
   1   4   5       2092.10       2092.83        57.19 o                         
   2   4   5         40.93         22.26        19.83 o                         
   3   4   5        686.09        706.15        39.29 o                         
   4   4   5          5.00        -21.04        21.04 o                         
   5   4   5        364.55        356.25        62.18 o                         
   6   4   5        708.50        783.71        51.29 o                         
   7   4   5         11.49         49.29        34.46 o                         
   8   4   5          4.37        -24.84        30.51 o                         
   9   4   5       1571.85       1713.82        81.62 o                         
  10   4   5        201.16        145.10        43.12 o                         
  11   4   5         83.51         67.25        43.09 o                         
 -18   5   5       1428.33       1405.96        95.66 o                         
 -17   5   5        228.60         90.35        50.41 o                         
 -16   5   5       1194.68       1284.46        76.91 o                         
 -15   5   5       1104.66       1021.47        65.32 o                         
 -14   5   5       1941.44       1981.67       109.60 o
[truncated: 934,905 more chars]
