# Supplementary material for: Development of a scalar-based geometric parameterization approach for the crystal structure landscape of dithienylethene-based crystalline solids
Source: IUCrJ. 2023 Sep 26;10(Pt 6):694–9. doi: 10.1107/S2052252523008060 (PMC10619447; doi:10.1107/S2052252523008060)
Supplement: Supplementary file 16 [file m-10-00694-dte-15sup16.hkl]

data_dte-15                                                                     
_shelx_title ' dte-15_a.res in P-1'                                             
_shelx_refln_list_code          4                                               
_shelx_F_calc_maximum      400.43                                               
_exptl_crystal_F_000      1884.00                                               
_reflns_d_resolution_high  0.7480                                               
                                                                                
loop_                                                                           
 _space_group_symop_operation_xyz                                               
 'x, y, z'                                                                      
 '-x, -y, -z'                                                                   
                                                                                
_cell_length_a    11.8731                                                       
_cell_length_b    17.0119                                                       
_cell_length_c    22.9212                                                       
_cell_angle_alpha  78.006                                                       
_cell_angle_beta   76.999                                                       
_cell_angle_gamma  83.799                                                       
                                                                                
_shelx_F_squared_multiplier     1.000                                           
                                                                                
loop_                                                                           
 _refln_index_h                                                                 
 _refln_index_k                                                                 
 _refln_index_l                                                                 
 _refln_F_squared_calc                                                          
 _refln_F_squared_meas                                                          
 _refln_F_squared_sigma                                                         
 _refln_observed_status                                                         
   1   0   0         15.54         11.42         1.93 o                         
   1   0   0        107.62        155.94        12.48 o                         
   1   0   0        122.53         11.08        13.24 o                         
   2   0   0       5652.41       6290.38       493.65 o                         
   2   0   0       5332.70       5492.62       229.81 o                         
   2   0   0        769.83        766.81        42.87 o                         
   3   0   0         88.18         87.37        15.11 o                         
   3   0   0        610.87        707.93        44.35 o                         
   3   0   0        663.56        634.45        67.07 o                         
   4   0   0       1283.48       2156.76       236.32 o                         
   4   0   0       9466.29      10517.88       553.56 o                         
   4   0   0       8890.82      10096.13      1030.12 o                         
   5   0   0        781.34       1172.88        64.11 o                         
   6   0   0      16094.01      16481.06       877.31 o                         
   7   0   0        220.48        300.89        38.80 o                         
   7   0   0         31.83         90.98        25.82 o                         
   7   0   0        228.42         57.01        82.58 o                         
   8   0   0      10448.24      10734.21       574.62 o                         
   8   0   0       1434.94       1518.59       213.34 o                         
   9   0   0        110.38        109.67        35.46 o                         
  10   0   0       4461.20       4791.74       244.82 o                         
  11   0   0         15.02         35.58        53.99 o                         
  12   0   0       4984.40       4786.44       555.20 o                         
  12   0   0       5181.16       6201.20       669.40 o                         
  13   0   0        114.53        199.36        83.80 o                         
  14   0   0       1171.72       1324.85       150.97 o                         
  15   0   0         59.87         49.95        92.34 o                         
 -15   1   0        978.45       1159.38       212.20 o                         
 -14   1   0         48.62         19.26        94.36 o                         
 -14   1   0        374.59        563.36       201.20 o                         
 -13   1   0        909.97        800.63       119.83 o                         
 -12   1   0        351.80        419.04        67.40 o                         
 -11   1   0       2167.60       2316.17       151.44 o                         
 -10   1   0        133.55         85.98        74.10 o                         
 -10   1   0        933.43        918.14       179.17 o                         
 -10   1   0        957.11       1091.19       162.04 o                         
  -9   1   0       6165.61       5075.85       537.55 o                         
  -9   1   0        890.07        596.22       115.86 o                         
  -9   1   0       6178.27       6027.40       457.02 o                         
  -8   1   0        655.55        630.16        60.46 o                         
  -7   1   0       2271.82       3073.19       207.62 o                         
  -6   1   0        145.69        140.59        32.10 o                         
  -6   1   0         27.67         60.59        43.62 o                         
  -6   1   0          3.99        -23.37        34.34 o                         
  -5   1   0       2730.64       3540.82       268.53 o                         
  -5   1   0      18915.50      17316.79      1004.35 o                         
  -5   1   0      20786.59      20400.18      2231.18 o                         
  -4   1   0       3394.58       2915.45       176.18 o                         
  -4   1   0       3488.23       2909.84       242.76 o                         
  -4   1   0        490.04        688.19        66.98 o                         
  -3   1   0       2243.55       3143.12       150.99 o                         
  -2   1   0       4837.41       4787.31       206.06 o                         
  -2   1   0       4346.20       4103.33       421.05 o                         
  -1   1   0       7011.86      11780.26       606.74 o                         
  -1   1   0      55583.99      74035.95      5803.62 o                         
  -1   1   0      48572.13      54037.06      2247.11 o                         
   0   1   0        121.54         -0.71         1.61 o                         
   0   1   0         17.55          0.51         3.18 o                         
   1   1   0      11368.73      12413.15       560.30 o                         
   1   1   0       1641.19       2042.42       119.45 o                         
   1   1   0      13470.61      15720.51      1237.41 o                         
   2   1   0       9557.96       8108.10       382.65 o                         
   2   1   0       1373.33       1515.23       161.23 o                         
   2   1   0       9513.26       2814.96       295.57 o                         
   3   1   0      11177.98      14405.22       760.52 o                         
   4   1   0          7.26         13.74        13.01 o                         
   4   1   0         50.29         34.56        15.24 o                         
   4   1   0         72.65         76.35        60.26 o                         
   5   1   0        153.54        183.94        27.65 o                         
   5   1   0         22.16         19.43        15.98 o                         
   6   1   0       1634.09       1997.76       138.57 o                         
   6   1   0       1610.23       1714.19       200.10 o                         
   6   1   0        232.45        253.43        66.83 o                         
   7   1   0       3364.59       3588.65       227.73 o                         
   8   1   0       1159.93       1046.25        69.90 o                         
   9   1   0       3963.23       3805.26       304.16 o                         
   9   1   0       4041.41       3131.60       277.35 o                         
  10   1   0        555.62        625.48        74.88 o                         
  10   1   0         79.90         38.29        68.54 o                         
  11   1   0       2218.66       2524.86       162.13 o                         
  12   1   0        622.23        669.90        75.39 o                         
  13   1   0         18.23         83.95        73.26 o                         
  14   1   0        198.63        186.81       185.13 o                         
  15   1   0        296.51        -82.11       316.61 o                         
 -15   2   0        152.53        258.20        98.58 o                         
 -14   2   0       1638.53       1582.03       171.67 o                         
 -13   2   0        347.14        477.99       145.16 o                         
 -12   2   0       2578.80       3022.73       392.12 o                         
 -12   2   0       1950.45       3403.48       421.07 o                         
 -11   2   0        234.30        167.51        69.64 o                         
 -10   2   0       1684.78       1872.70       154.90 o                         
  -9   2   0         19.76         18.32        37.34 o                         
  -8   2   0       3187.37       4116.94       339.92 o                         
  -8   2   0       1835.49       2192.00       262.32 o                         
  -7   2   0        325.66        326.43        35.72 o                         
  -7   2   0         47.01         38.60        47.23 o                         
  -6   2   0       9583.19       9458.30       452.19 o                         
  -5   2   0        138.24        113.74        20.25 o                         
  -4   2   0      16386.32      18219.36       849.14 o                         
  -3   2   0        163.85        176.25        17.64 o                         
  -3   2   0       1135.02        929.34        46.74 o                         
  -3   2   0       1258.14       1088.89       100.61 o                         
  -2   2   0        446.99        977.00        48.96 o                         
  -2   2   0       7603.45      12479.47      1397.94 o                         
  -2   2   0       3096.39       4502.99       191.60 o                         
  -1   2   0        534.08        711.78        46.41 o                         
  -1   2   0       3699.65       3235.69       148.50 o                         
  -1   2   0       4233.73       4221.33       254.52 o                         
   0   2   0      33281.79      33691.82      1313.72 o                         
   1   2   0         10.22        109.30         7.26 o                         
   1   2   0        160.97        308.95        42.41 o                         
   1   2   0          1.48         28.75         7.57 o                         
   2   2   0       1018.24        915.42        40.69 o                         
   2   2   0        146.99        149.03        12.74 o                         
   2   2   0       7005.78       8839.06       997.12 o                         
   3   2   0         35.56         16.07         9.71 o                         
   3   2   0        246.33        155.85        15.21 o                         
   3   2   0        261.78        147.06        74.25 o                         
   4   2   0       3679.35       3522.05       191.83 o                         
   4   2   0        488.94        725.24       100.98 o                         
   4   2   0       3386.96       3219.28       339.29 o                         
   5   2   0         55.26         43.21        19.47 o                         
   6   2   0      10870.02      10763.62       507.80 o                         
   7   2   0       1383.69       1829.44       135.34 o                         
   7   2   0        199.75        236.66        37.38 o                         
   7   2   0       1402.31       1587.53       186.10 o                         
   7   2   0       1429.83       1548.03       198.80 o                         
   8   2   0       3141.34       3362.50       192.53 o                         
   8   2   0       3093.96       2832.46       321.80 o                         
   8   2   0        446.64        450.59       103.50 o                         
   9   2   0        791.02        696.27        57.48 o                         
  10   2   0        655.80        675.14        61.15 o                         
  11   2   0        165.90        215.28        57.05 o                         
  12   2   0       5788.08       5840.93       448.24 o                         
  12   2   0       5927.22       5806.07       652.86 o                         
  13   2   0        158.08        201.27        81.63 o                         
  14   2   0       1864.16       2061.85       186.12 o                         
  15   2   0        127.68        117.54       104.48 o                         
 -15   3   0       2674.15       3302.49       360.96 o                         
 -14   3   0         86.50        415.97       205.64 o                         
 -14   3   0         10.52        -23.84       100.00 o                         
 -13   3   0         79.28        130.08        94.88 o                         
 -12   3   0        133.96        246.46       101.46 o                         
 -11   3   0       3189.00       3150.62       192.25 o                         
 -10   3   0          5.35        -48.36        48.36 o                         
 -10   3   0         23.21        -15.55        78.88 o                         
  -9   3   0       8046.56       7927.12       591.45 o                         
  -9   3   0       7998.44       7444.97       770.22 o                         
  -9   3   0       1154.65        907.87       153.59 o                         
  -8   3   0        103.39        104.15        35.90 o                         
  -7   3   0       4973.22       5171.56       251.39 o                         
  -6   3   0          4.44          8.61        27.93 o                         
  -5   3   0      13270.64      16760.12      1322.00 o                         
  -5   3   0      12387.34      13893.56       811.54 o                         
  -5   3   0       1788.23       1205.15       157.18 o                         
  -4   3   0       2010.93       2257.42       146.56 o                         
  -4   3   0        233.14        280.58        40.96 o                         
  -4   3   0       1615.00       1626.99        99.83 o                         
  -3   3   0       9565.41      10058.51       425.51 o                         
  -2   3   0       1113.29       1015.18        53.53 o                         
  -1   3   0       4140.10       5987.29       429.36 o                         
  -1   3   0      28679.04      31709.07      1438.89 o                         
  -1   3   0      33528.13      40656.87      3043.61 o                         
   0   3   0       3211.06       2383.60        95.05 o                         
   0   3   0        463.55        537.19        36.23 o                         
   1   3   0       4229.79       3598.16       151.16 o                         
   1   3   0        610.61        702.95        38.42 o                         
   1   3   0       4230.25       3455.45       400.90 o                         
   2   3   0       3486.97       2996.26       118.61 o                         
   3   3   0      53334.90      55701.02      2326.42 o                         
   4   3   0       1176.42       1354.62        94.68 o                         
   4   3   0        908.32       1082.41        92.21 o                         
   4   3   0        131.12        246.54        28.07 o                         
   5   3   0      29582.71      33985.71      2067.95 o                         
   5   3   0       3659.59       4974.51       521.59 o                         
   5   3   0      25350.52      27930.61      2002.02 o                         
   6   3   0       1955.62       1923.14       115.40 o                         
   6   3   0       1947.41       1864.04       213.57 o                         
   7   3   0       5056.83       4750.55       231.46 o                         
   8   3   0       2203.76       2175.30       117.24 o                         
   9   3   0       9161.26       8605.19       548.29 o                         
  10   3   0         96.76         62.82        58.10 o                         
  10   3   0          8.83         50.37        79.40 o                         
  10   3   0         61.16        177.69        78.67 o                         
  11   3   0       2510.10       2641.17       149.02 o                         
  12   3   0         31.23        -12.88        52.65 o                         
  13   3   0       1803.39       1872.66       138.80 o                         
  14   3   0        199.61        350.17       188.49 o                         
  15   3   0        464.05        438.66       347.13 o                         
 -14   4   0       3618.01       4266.40       320.85 o                         
 -13   4   0        189.13        200.77       233.56 o                         
 -12   4   0       4393.21       4945.39       581.57 o                         
 -11   4   0        182.15         96.48       105.35 o                         
 -10   4   0       6038.81       5486.98       363.33 o                         
  -9   4   0          7.75        -22.12        34.57 o                         
  -8   4   0       2218.42       2098.92       152.96 o                         
  -8   4   0       2103.68       2177.86       287.86 o                         
  -7   4   0         11.25         14.90        30.00 o                         
  -7   4   0        125.57         28.78        97.41 o                         
  -7   4   0         77.91        101.77        39.21 o                         
  -6   4   0      19428.10      20139.53       942.18 o                         
  -5   4   0        114.90        182.11        22.68 o                         
  -4   4   0      10919.37      11576.99       695.44 o                         
  -3   4   0         84.98        105.19        15.41 o                         
  -3   4   0        673.62        722.52       132.50 o                         
  -3   4   0        588.64        512.57        45.13 o                         
  -2   4   0       3562.36       2810.15       147.56 o                         
  -2   4   0        514.26        714.11        65.88 o                         
  -1   4   0       1292.37       1062.04        60.10 o                         
  -1   4   0        186.57        239.97        17.26 o                         
  -1   4   0       1518.17       1297.27       109.36 o                         
   0   4   0      26436.70      27763.48      1287.26 o                         
   1   4   0          3.99          7.75        13.19 o                         
   1   4   0         27.66         60.52        11.78 o                         
   1   4   0        149.72        122.33        22.48 o                         
   2   4   0       1335.81       1454.37        64.13 o                         
   2   4   0        192.84        514.07        52.69 o                         
   3   4   0         11.29         53.16        14.99 o                         
   3   4   0         79.22        193.62        26.46 o                         
   3   4   0         78.21        263.11        29.82 o                         
   4   4   0      11809.07      12548.84       587.33 o                         
   5   4   0        400.10        290.38        27.50 o                         
   6   4   0       1274.57       1348.50        77.73 o                         
   7   4   0        584.11        635.58       108.52 o                         
   7   4   0        609.88        638.32        99.73 o                         
   7   4   0         84.32         34.59        26.34 o                         
   7   4   0        585.97        655.90       116.42 o                         
   7   4   0        611.74        449.71       181.83 o                         
   8   4   0        851.10        817.37        70.87 o                         
   8   4   0        761.48        675.41       121.21 o                         
   9   4   0       1231.84       1244.44        81.52 o                         
  10   4   0        149.53        145.54        40.67 o                         
  11   4   0         35.08        -21.35        51.77 o                         
  12   4   0       3853.20       4027.96       477.61 o                         
  12   4   0       3836.45       4096.21       328.93 o                         
  13   4   0        374.33        463.20       142.55 o                         
  14   4   0        208.04        358.25        91.67 o                         
  15   4   0        526.93        570.72       108.51 o                         
 -14   5   0         46.52          9.73       119.24 o                         
 -13   5   0       1119.23       1103.73       163.88 o                         
 -12   5   0        424.20        494.42       128.86 o                         
 -11   5   0       1090.66        866.34       152.56 o                         
 -10   5   0         87.38         71.50       102.05 o                         
 -10   5   0         86.60         62.32        72.65 o                         
  -9   5   0        115.52        326.54        91.19 o                         
  -9   5   0       1513.43       1407.44       125.72 o                         
  -8   5   0         51.98         47.31        35.93 o                         
  -7   5   0       2358.65       2904.16       203.25 o                         
  -6   5   0         28.98        -34.88        34.88 o                         
  -5   5   0        106.66         91.92        29.18 o                         
  -5   5   0       2874.53       5534.72       443.28 o                         
  -5   5   0        738.84        874.62        93.06 o                         
  -4   5   0        736.23        642.80        69.72 o                         
  -4   5   0        106.28        126.75        29.52 o                         
  -4   5   0        997.27       1081.85       110.23 o                         
  -3   5   0      13556.44      14666.36       873.34 o                         
  -2   5   0        454.58        501.01        28.95 o                         
  -1   5   0       5098.46       4289.92       222.69 o                         
  -1   5   0        736.01        830.75        65.83 o                         
  -1   5   0       5776.14       4942.88       569.88 o                         
   0   5   0         14.37         40.14         9.65 o                         
   0   5   0          2.07          7.08        10.95 o                         
   1   5   0      17953.98      20863.50      1559.15 o                         
   1   5   0      17822.13      19785.19      1010.47 o                         
   1   5   0       2572.80       5236.63       394.01 o                         
   2   5   0        522.40        452.92        27.15 o                         
   3   5   0      36908.26      35430.82      1846.26 o                         
   4   5   0        183.11         46.02        28.46 o                         
   4   5   0         11.39         -3.89        15.44 o                         
   4   5   0         78.88         51.98        33.13 o                         
   5   5   0      23437.32      21365.06      1284.66 o                         
   5   5   0      23438.40      26031.95      1921.54 o                         
   5   5   0       3383.40       5514.06       422.73 o                         
   6   5   0        592.82        577.76        46.37 o                         
   7   5   0       1045.86       1196.81        72.53 o                         
   8   5   0       1652.44       1554.06        92.29 o                         
   9   5   0       8858.51       8599.91       479.25 o                         
  10   5   0       1163.21       1119.46       121.59 o                         
  10   5   0       1122.69       1473.83       222.06 o                         
  11   5   0       5775.93       5625.77       284.91 o                         
  12   5   0         89.45        149.62        50.33 o                         
  13   5   0        818.95        635.09       105.95 o                         
  14   5   0         76.75        178.13       179.87 o                         
  15   5   0       1314.65       1235.72       211.89 o                         
 -14   6   0        402.29        591.10       175.29 o                         
 -13   6   0        153.29         15.10       247.74 o                         
 -12   6   0       4383.26       3821.31       479.08 o                         
 -11   6   0        469.00        413.90        96.98 o                         
 -10   6   0       1548.05       1659.76       142.30 o                         
  -9   6   0          4.16        -44.84        44.84 o                         
  -8   6   0       1663.45       1841.88       126.29 o                         
  -7   6   0          3.12          0.96        22.43 o                         
  -7   6   0         23.68        -73.78        99.72 o                         
  -7   6   0         21.65         48.51        34.60 o                         
  -6   6   0      15853.94      17113.70       905.20 o                         
  -5   6   0         60.83         69.38        27.84 o                         
  -4   6   0       5283.93       6035.16       324.38 o                         
  -3   6   0        632.66        549.16        58.03 o                         
  -3   6   0        615.91        827.40        82.03 o                         
  -3   6   0         88.91        110.28        28.09 o                         
  -2   6   0      26145.32      26928.74      1590.47 o                         
  -2   6   0      26239.50      28361.22      3167.17 o                         
  -2   6   0       3774.33       4154.87       431.06 o                         
  -1   6   0          5.11         63.84        26.05 o                         
  -1   6   0          1.00         27.75        16.79 o                         
  -1   6   0          0.14         -4.15        11.45 o                         
   0   6   0       4696.75       4884.37       232.38 o                         
   1   6   0       1152.77       1062.77        69.10 o                         
   1   6   0        390.59        523.62        74.34 o                         
   2   6   0        906.27       1031.51        74.48 o                         
   2   6   0        130.83        306.94        43.02 o                         
   2   6   0       2134.93       1783.27       144.63 o                         
   3   6   0          1.08         18.53        19.98 o                         
   3   6   0         10.39          8.47        55.23 o                         
   3   6   0          7.48         31.99        14.43 o                         
   4   6   0      10731.77      11433.39       536.59 o                         
   5   6   0       3183.47       3346.07       165.91 o                         
   6   6   0       2189.93       1924.03       104.67 o                         
   7   6   0       1644.34       1536.78       160.88 o                         
   7   6   0        237.38        420.56        59.53 o                         
   7   6   0       1817.21       1605.94       183.54 o                         
   7   6   0       1677.70       1226.95       166.20 o                         
   8   6   0       5750.13       5956.87       294.60 o                         
   9   6   0        748.81        763.89        63.15 o                         
  10   6   0        937.62       1066.56        80.01 o                         
  11   6   0        377.37        323.09        74.99 o                         
  12   6   0       4241.20       4052.89       511.72 o                         
  13   6   0        249.45         87.46       129.16 o                         
  14   6   0        865.85        825.92       121.63 o                         
  15   6   0        526.64        443.50       100.40 o                         
 -14   7   0        128.38        261.14       208.68 o                         
 -14   7   0         18.51        -98.38        98.38 o                         
 -13   7   0       1320.37       1339.79       203.87 o                         
 -12   7   0         53.67        110.25        77.29 o                         
 -11   7   0       4083.11       4121.12       293.35 o                         
 -10   7   0        338.45        243.22       107.98 o                         
  -9   7   0       6401.61       6612.13       431.72 o                         
  -9   7   0        921.52        551.90        77.26 o                         
  -8   7   0        548.13        574.46        69.01 o                         
  -7   7   0       7272.79       8030.76       436.28 o                         
  -6   7   0         86.81        122.49        42.43 o                         
  -5   7   0      10722.99      10690.80       766.42 o                         
  -5   7   0      12270.96      15593.52      1229.53 o                         
  -5   7   0       1547.97        974.43       142.86 o                         
  -4   7   0         63.29         50.55        24.79 o                         
  -4   7   0        501.68        487.34        49.49 o                         
  -4   7   0        438.39        452.51        59.96 o                         
  -3   7   0      41302.38      43749.41      2279.72 o                         
  -2   7   0        928.16       1020.70        56.49 o                         
  -1   7   0      23480.69      24412.61      1283.61 o                         
  -1   7   0      22253.32      22894.44      2245.14 o                         
  -1   7   0       3212.48       4761.59       343.55 o                         
   0   7   0        220.07        386.26        39.31 o                         
   0   7   0       1524.45       1525.62        79.76 o                         
   1   7   0        505.86       1071.87        95.77 o                         
   1   7   0       4558.65       3967.56       476.03 o                         
   1   7   0       3504.15       3615.12       224.39 o                         
   2   7   0        658.07        643.35        41.45 o                         
   3   7   0      23811.42      24872.03      1155.10 o                         
   4   7   0        462.65        297.74        41.90 o                         
   4   7   0         64.23         80.63        26.86 o                         
   4   7   0        444.93        387.70        63.67 o                         
   5   7   0        762.72       1395.27       128.22 o                         
   5   7   0       5948.92       5870.59       437.76 o                         
   5   7   0       5283.46       4570.74       342.19 o                         
   6   7   0       2118.92       1970.38       107.60 o                         
   7   7   0       2521.83       2591.82       134.69 o                         
   8   7   0        171.13        196.46        40.37 o                         
   9   7   0         56.09        299.67        74.54 o                         
   9   7   0          6.91        111.03        62.67 o                         
  10   7   0       1826.65       1934.32       263.23 o                         
  10   7   0       1832.68       1664.92       142.23 o                         
  11   7   0       3515.23       3433.12       214.40 o                         
  12   7   0        604.80        551.59        79.75 o                         
  13   7   0        939.11       1216.26       133.49 o                         
  14   7   0        331.92         59.85       402.26 o                         
  14   7   0        253.46        552.73       144.90 o                         
 -14   8   0        305.78        365.81       315.34 o                         
 -13   8   0        271.59        167.18       289.37 o                         
 -11   8   0         93.68        177.28        96.71 o                         
 -10   8   0        112.32        155.37        67.39 o                         
  -9   8   0        192.56        146.59        56.80 o                         
  -8   8   0        754.44        832.13        83.45 o                         
  -7   8   0        423.07        419.75       127.59 o                         
  -7   8   0        418.16        321.33        86.69 o                         
  -7   8   0         60.37         88.54        59.81 o                         
  -6   8   0       7028.81       7202.56       447.37 o                         
  -5   8   0        529.10        611.70        52.03 o                         
  -4   8   0       4604.51       4819.17       510.50 o                         
  -3   8   0         18.83         64.56        25.92 o                         
  -3   8   0        315.44        449.75       100.15 o                         
  -3   8   0        130.44        151.65        34.08 o                         
  -2   8   0        680.03       1087.46        68.41 o                         
  -2   8   0         98.17        209.44        28.26 o                         
  -2   8   0       1156.19       1417.21       202.93 o                         
  -1   8   0        959.53        947.88        56.55 o                         
   0   8   0       3407.82       2591.55       161.40 o                         
   1   8   0       1910.51       1924.47       164.40 o                         
   1   8   0       1729.23       1727.18       188.71 o                         
   2   8   0       9837.52       9718.18       725.64 o                         
   2   8   0       1239.25       2367.19       192.37 o                         
   2   8   0       8584.45       8758.31       627.62 o                         
   3   8   0        147.92        224.82        30.92 o                         
   3   8   0         21.35         46.74        27.60 o                         
   3   8   0        185.58        215.21        52.01 o                         
   4   8   0       2472.94       2425.51       124.86 o                         
   5   8   0        434.56        405.42        36.03 o                         
   6   8   0       1874.60       1430.82        84.95 o                         
   7   8   0         56.01        137.46        43.19 o                         
   7   8   0        453.66        470.61        74.97 o                         
   7   8   0        532.65        576.44       114.54 o                         
   8   8   0       2470.04       2406.09       131.69 o                         
   9   8   0       1526.69       1493.26        93.96 o                         
  10   8   0       1634.04       1491.52       114.10 o                         
  11   8   0        748.81        676.56       114.21 o                         
  11   8   0        713.03        990.28       176.41 o                         
  12   8   0       3546.77       3279.31       445.89 o                         
  13   8   0        438.24        231.20       141.82 o                         
  14   8   0       3561.28       3122.44       244.85 o                         
 -13   9   0        808.78       1036.81       199.23 o                         
 -12   9   0         19.16        -63.15        73.51 o                         
 -11   9   0       3359.54       2911.36       223.70 o                         
 -10   9   0         84.21          7.07       104.78 o                         
  -9   9   0        424.05        440.87        94.75 o                         
  -9   9   0         39.52        105.43        70.09 o                         
  -8   9   0         96.68        155.76        59.36 o                         
  -7   9   0       5106.52       4821.70       271.30 o                         
  -6   9   0        453.00        501.72        61.52 o                         
  -5   9   0       8051.86       6803.33       497.85 o                         
  -5   9   0       1162.36        967.34       101.05 o                         
  -5   9   0       9602.57      12013.72       969.85 o                         
  -4   9   0        161.25        176.59        34.60 o                         
  -3   9   0      10035.75       8610.74       448.80 o                         
  -2   9   0        809.30        676.43        44.40 o                         
  -1   9   0       7149.55       5962.63       372.99 o                         
  -1   9   0       5086.19       4592.90       473.16 o                         
  -1   9   0        734.24        646.51       107.35 o                         
   0   9   0        405.89        742.16        66.22 o                         
   0   9   0       2811.66       2482.63       137.49 o                         
   1   9   0       2859.60       2385.95       159.22 o                         
   1   9   0       1625.88       1238.74       187.49 o                         
   1   9   0        234.71        279.75        58.94 o                         
   2   9   0       2106.19       2180.39       126.59 o                         
   3   9   0      19521.69      19365.77       902.26 o                         
   4   9   0       3333.22       2984.05       172.04 o                         
   4   9   0       3333.13       3149.84       325.66 o                         
   4   9   0        481.17        848.62       131.19 o                         
   5   9   0       1394.54       1192.31       139.90 o                         
   5   9   0       1433.58       1403.51       110.44 o                         
   5   9   0        201.32        395.93        64.64 o                         
   6   9   0        497.89        546.99        46.96 o                         
   7   9   0       1277.26       1301.19        79.76 o                         
   8   9   0        104.25         44.88        38.41 o                         
   9   9   0       6353.05       6151.15       468.19 o                         
   9   9   0       7237.11       7624.24       951.24 o                         
  10   9   0        374.98        368.89       103.61 o                         
  11   9   0       3837.56       3559.28       224.79 o                         
  12   9   0       1068.07       1075.60       102.36 o                         
  13   9   0        373.06        564.41       112.20 o                         
  14   9   0        172.52       -101.64       360.87 o                         
  14   9   0        134.39        324.69       186.88 o                         
 -13  10   0         64.01       -140.42       166.12 o                         
 -12  10   0       7670.34       7310.66       807.29 o                         
 -11  10   0         57.01        -54.41        96.78 o                         
 -10  10   0       1603.83       1477.84       141.85 o                         
  -9  10   0         23.61        -25.49        56.41 o                         
  -8  10   0        230.61        197.68        69.71 o                         
  -7  10   0         98.17         55.28        57.79 o                         
  -7  10   0        102.13        103.85       119.17 o                         
  -7  10   0         14.17         11.59        37.14 o                         
  -6  10   0      17926.66      18133.49      1080.46 o                         
  -5  10   0       1342.26       1281.46        88.66 o                         
  -4  10   0       3089.46       2888.07       160.69 o                         
  -3  10   0        679.68        746.44        84.76 o                         
  -3  10   0         98.12         63.66        29.30 o                         
  -3  10   0        686.01        635.59        77.31 o                         
  -2  10   0         61.07         43.41        16.44 o                         
  -2  10   0        516.73        680.43        69.22 o                         
  -2  10   0        423.04        401.52        53.35 o                         
  -1  10   0        404.29        433.04        39.75 o                         
   0  10   0       1129.16        764.89        54.85 o                         
   1  10   0       1038.97       1154.57        90.83 o                         
   2  10   0       2982.04       2915.12       191.49 o                         
   2  10   0        430.09        679.79        76.59 o                         
   2  10   0       2979.27       3011.52       240.06 o                         
   3  10   0       3135.63       2683.08       190.29 o                         
   3  10   0       3131.20       2870.33       301.45 o                         
   3  10   0        452.02        741.23       117.49 o                         
   4  10   0       1576.38       1332.42        88.57 o                         
   5  10   0        291.87        225.14        30.93 o                         
   6  10   0       2450.80       2270.49       124.44 o                         
   7  10   0        132.09        118.57        98.98 o                         
   7  10   0          1.71         -4.80        36.32 o                         
   7  10   0         47.05        -16.29        82.81 o                         
   7  10   0         11.84         19.44        36.36 o                         
   8  10   0       7774.96       7576.29       368.39 o                         
   9  10   0         74.53         55.69        55.11 o                         
  10  10   0         20.48        112.99        55.98 o                         
  11  10   0       1353.21       1215.60       116.95 o                         
  12  10   0        236.94        398.67       207.79 o                         
  13  10   0       1199.23       1268.26       203.63 o                         
  14  10   0        438.54        357.44        94.51 o                         
 -12  11   0        141.36        128.70        85.56 o                         
 -11  11   0        881.33       1026.58       130.16 o                         
 -10  11   0         60.82         66.21       122.34 o                         
  -9  11   0       1643.61       1936.40       289.01 o                         
  -9  11   0       1777.13       2026.75       224.89 o                         
  -8  11   0         44.38         41.63        63.01 o                         
  -7  11   0       1583.02       1602.39       119.23 o                         
  -6  11   0         18.10        -48.16        48.16 o                         
  -5  11   0        771.22       1034.99       100.51 o                         
  -5  11   0          9.82         80.30        37.05 o                         
  -5  11   0         68.03        126.59        41.44 o                         
  -4  11   0       1064.44       1175.88        92.10 o                         
  -4  11   0       1063.69       1437.84       206.15 o                         
  -3  11   0       5168.01       4955.99       239.57 o                         
  -2  11   0         78.26         80.47        26.77 o                         
  -1  11   0       1548.05       1545.13        98.03 o                         
  -1  11   0        955.89       1316.66       181.28 o                         
   0  11   0        333.27        477.66        54.30 o                         
   0  11   0         48.11         61.09        27.18 o                         
   1  11   0       1006.92        627.10        83.61 o                         
   2  11   0       1914.72       2059.09       140.24 o                         
   3  11   0       2473.34       2465.48       177.21 o                         
   4  11   0        454.61        547.68        55.44 o                         
   4  11   0        408.91        768.84       112.90 o                         
   5  11   0       5671.07       5727.50       471.57 o                         
   5  11   0       4044.94       3563.71       263.73 o                         
   5  11   0        583.93       1323.33       138.80 o                         
   6  11   0        637.01        467.13        49.22 o                         
   7  11   0       3175.18       2780.42       151.37 o                         
   8  11   0         65.92         94.24        52.24 o                         
   9  11   0       2858.04       2338.07       384.80 o                         
   9  11   0       3286.09       2873.62       333.17 o                         
  10  11   0        777.35        678.09       120.77 o                         
  11  11   0       2134.98       2178.87       161.33 o                         
  12  11   0        618.92        631.34        87.04 o                         
  13  11   0         72.80        106.55       149.51 o                         
 -12  12   0        751.76        692.65       220.21 o                         
 -11  12   0          3.65         65.17       101.95 o                         
 -10  12   0        542.65        389.24        91.67 o                         
  -9  12   0        121.22         80.47        67.52 o                         
  -8  12   0       9775.82       9463.88       583.12 o                         
  -7  12   0         13.73        -25.05        48.07 o                         
  -7  12   0          1.98        -44.07        44.07 o                         
  -7  12   0         15.71       -117.82       117.82 o                         
  -6  12   0        727.71       1688.39       198.83 o                         
  -5  12   0        291.17        282.22        48.45 o                         
  -4  12   0      13238.75      12202.96       637.52 o                         
  -3  12   0        166.20        164.27        44.47 o                         
  -3  12   0          3.11         27.60        47.60 o                         
  -3  12   0         21.58         11.22        42.07 o                         
  -2  12   0        634.79        706.79        82.75 o                         
  -2  12   0        900.76        814.36        99.87 o                         
  -2  12   0         91.64        154.91        27.93 o                         
  -1  12   0         61.88        105.93        34.85 o                         
   0  12   0      19338.41      20242.83      1066.13 o                         
   1  12   0         76.35         68.94        44.12 o                         
   2  12   0       2472.16       4466.08       481.28 o                         
   2  12   0      17173.89      16508.97      1188.96 o                         
   2  12   0      17124.99      17029.68      1683.32 o                         
   3  12   0        660.45        560.19        71.50 o                         
   3  12   0         95.22        188.01        70.04 o                         
   4  12   0       1138.27       1180.52        88.23 o                         
   5  12   0        756.39        897.80        60.04 o                         
   6  12   0       1840.50       1673.99        99.50 o                         
   7  12   0        235.68        399.92        85.66 o                         
   7  12   0         31.71        -22.54        62.23 o                         
   7  12   0        219.65        322.17        72.05 o                         
   8  12   0       3864.83       3708.00       221.32 o                         
   9  12   0         17.48        -27.90        57.32 o                         
  10  12   0       3211.99       2698.92       180.82 o                         
  11  12   0        164.72        210.57       110.35 o                         
  13  12   0        626.78        514.77       174.45 o                         
 -11  13   0        828.38        831.18       128.21 o                         
 -10  13   0         15.71         45.43       129.52 o                         
  -9  13   0       7466.29       6711.93       450.13 o                         
  -8  13   0         14.65         79.95        69.94 o                         
  -7  13   0       2146.14       2448.27       163.98 o                         
  -6  13   0        169.57        138.25        62.02 o                         
  -5  13   0        776.81        700.51       142.56 o                         
  -5  13   0       1049.95       1325.61       153.41 o                         
  -5  13   0        112.14        114.84        74.36 o                         
  -4  13   0        132.68        126.30        44.77 o                         
  -3  13   0       7936.61       7132.73       377.65 o                         
  -2  13   0        267.16        260.27        35.98 o                         
  -1  13   0       5347.59       5026.46       318.64 o                         
  -1  13   0       4580.45       4959.49       522.42 o                         
   0  13   0         77.95        179.23        29.97 o                         
   0  13   0         11.25        102.36        32.19 o                         
   1  13   0        302.29        302.43        57.31 o                         
   2  13   0        535.92        435.05        54.35 o                         
   3  13   0        737.47        766.71        71.54 o                         
   4  13   0       1180.92       1357.42       180.41 o                         
   4  13   0       1182.41       1043.98        87.30 o                         
   5  13   0       1040.98        650.11        99.71 o                         
   5  13   0          5.86         13.38        40.71 o                         
   6  13   0        928.13        816.02        65.66 o                         
   7  13   0       1319.09       1461.90       140.84 o                         
   8  13   0        302.31        303.47        89.81 o                         
   9  13   0        351.99        431.31       147.77 o                         
  10  13   0        230.98        268.17       123.96 o                         
  11  13   0       1834.10       1896.06       184.71 o                         
  12  13   0        322.09        311.62       105.25 o                         
  13  13   0        440.11        325.16       134.88 o                         
 -11  14   0         91.04        -39.21       115.64 o                         
 -10  14   0        361.95        342.36        96.68 o                         
  -9  14   0        135.29        171.45        84.54 o                         
  -8  14   0       4799.26       4317.00       304.53 o                         
  -7  14   0         79.60         16.47        74.71 o                         
  -7  14   0         85.01         21.45       193.05 o                         
  -7  14   0         11.49        -20.66        64.59 o                         
  -6  14   0        549.52        748.15        88.78 o                         
  -5  14   0        148.74        150.54        51.69 o                         
  -4  14   0        713.05        679.10        58.98 o                         
  -3  14   0         30.24         32.48        58.79 o                         
  -3  14   0        150.80        142.16        52.07 o                         
  -3  14   0          4.37        -18.15        52.42 o                         
  -2  14   0        763.55        650.87        95.56 o                         
  -2  14   0       5289.19       5236.19       555.82 o                         
  -2  14   0       5924.88       6264.35       499.71 o                         
  -1  14   0        530.34        506.76        62.54 o                         
   0  14   0       3089.30       3275.63       195.64 o                         
   1  14   0        179.51        246.73        54.46 o                         
   2  14   0        333.07        716.90       122.50 o                         
   2  14   0       2307.22       2455.68       298.00 o                         
   2  14   0       2562.92       2024.91       201.59 o                         
   3  14   0        439.10        313.82        67.97 o                         
   4  14   0       1002.57        775.01        85.13 o                         
   5  14   0        296.62        338.82        53.77 o                         
   6  14   0       2357.92       2358.96       236.04 o                         
   7  14   0        971.57       1197.55       183.64 o                         
   7  14   0        139.91        271.51       106.62 o                         
   8  14   0       3786.24       3668.30       276.53 o                         
   9  14   0        445.04        383.41        88.48 o                         
  10  14   0        933.64        988.17       128.59 o                         
  11  14   0        177.60        117.00       115.79 o                         
 -10  15   0          6.72        206.39       149.04 o                         
  -9  15   0       1828.39       2073.28       321.06 o                         
  -9  15   0       2047.23       1715.16       381.73 o                         
  -8  15   0         46.82        241.10        77.55 o                         
  -7  15   0       1567.04       1677.28       132.83 o                         
  -6  15   0        113.90         51.74        69.80 o                         
  -5  15   0       2110.02       2946.53       421.48 o                         
  -5  15   0        303.80        243.13       101.33 o                         
  -5  15   0       2104.46       2656.07       360.75 o                         
  -4  15   0         31.74         -3.82        58.78 o                         
  -3  15   0       7136.25       7063.25       449.10 o                         
  -2  15   0        198.59        188.32        39.99 o                         
  -1  15   0      14215.70      14439.05       772.15 o                         
   0  15   0        269.80        221.46        53.44 o                         
   0  15   0        271.00        146.45       168.58 o                         
   0  15   0         38.95         77.74        44.03 o                         
   1  15   0       2023.50       2163.53       146.12 o                         
   2  15   0        213.34        217.07        45.69 o                         
   3  15   0       5366.69       4885.72       321.72 o                         
   4  15   0        331.45        266.19        79.20 o                         
   4  15   0        369.83        406.87       110.46 o                         
   5  15   0      10378.65      10288.47       789.39 o                         
   5  15   0      10270.41       8779.48      1021.70 o                         
   5  15   0       1482.63       2924.47       350.02 o                         
   6  15   0        419.15        277.09       104.54 o                         
   7  15   0       3031.52       2485.57       206.96 o                         
   8  15   0        429.55        567.23       128.27 o                         
   9  15   0       3381.68       2296.36       408.64 o                         
  10  15   0        335.04        444.87       310.01 o                         
  11  15   0        406.00        274.70       147.55 o                         
  12  15   0        168.06        104.80       132.36 o                         
  -9  16   0          1.50        -81.48        81.48 o                         
  -8  16   0       2009.86       1878.95       171.96 o                         
  -7  16   0         54.12       -204.34       204.38 o                         
  -7  16   0         40.82       -213.22       213.22 o                         
  -7  16   0         53.73         30.55       159.61 o                         
  -6  16   0       3137.17       3324.56       207.28 o                         
  -5  16   0         20.87         39.87        53.39 o                         
  -4  16   0       6793.48       6059.62       383.60 o                         
  -3  16   0         58.20        133.20        62.35 o                         
  -3  16   0          2.26        -19.56        68.29 o                         
  -2  16   0         47.86         80.04        45.69 o                         
  -2  16   0        469.78        320.81       167.88 o                         
  -1  16   0       1006.06       1204.65       101.10 o                         
   0  16   0       3672.55       3388.08       197.14 o                         
   1  16   0        431.50        394.65        68.65 o                         
   2  16   0        886.78        874.03       114.32 o                         
   2  16   0        720.76        806.11       143.52 o                         
   3  16   0        519.75        612.40        90.15 o                         
   4  16   0        242.36        105.87        61.55 o                         
   5  16   0       1014.61       1124.54       122.86 o                         
   6  16   0        539.01        590.61       134.73 o                         
   7  16   0        954.34        643.64       243.48 o                         
   8  16   0        598.19        471.40       147.39 o                         
   9  16   0        636.68        460.96       108.16 o                         
  10  16   0        698.88        753.16       123.40 o                         
  11  16   0        567.54        447.66       284.98 o                         
  -9  17   0       1875.75       1858.14       193.04 o                         
  -8  17   0         17.92        -40.00        80.25 o                         
  -7  17   0        327.91        306.44        76.22 o                         
  -6  17   0        122.07         47.50        78.79 o                         
  -5  17   0        133.83        206.60       104.20 o                         
  -5  17   0       1109.74        973.92       276.90 o                         
  -5  17   0        969.91       1379.16       306.98 o                         
  -5  17   0        927.07        909.90       196.07 o                         
  -4  17   0         37.31        109.72        89.46 o                         
  -3  17   0        494.76        365.34        86.87 o                         
  -2  17   0         94.46         86.92        53.38 o                         
  -1  17   0        760.50        747.14        88.77 o                         
   0  17   0       1616.80       1426.79       146.27 o                         
   0  17   0        233.40        478.36        99.28 o                         
   1  17   0         41.77        155.03        66.79 o                         
   2  17   0         77.47         44.50        45.55 o                         
   3  17   0        375.10        311.79        66.17 o                         
   4  17   0        170.39        169.32        73.90 o                         
   4  17   0        175.27          8.92       113.34 o                         
   5  17   0       4460.73       4455.57       410.25 o                         
   6  17   0        402.57        328.65       128.70 o                         
   7  17   0        644.93        548.29       104.59 o                         
   8  17   0        187.80        193.52       130.71 o                         
   9  17   0        193.30       -170.04       231.09 o                         
  10  17   0        204.72        -27.08       165.85 o                         
  -8  18   0       1494.04       1308.05       207.22 o                         
  -7  18   0          5.13        -77.41        77.41 o                         
  -7  18   0         47.46        139.56       269.42 o                         
  -7  18   0         35.52        333.79       205.01 o                         
  -6  18   0        885.27       1136.59       155.22 o                         
  -5  18   0         50.66        168.46        85.43 o                         
  -4  18   0       2820.21       2935.62       230.04 o                         
  -3  18   0         65.59        -33.47        94.93 o                         
  -2  18   0        241.06         68.16       146.22 o                         
  -1  18   0        422.23        624.86        85.05 o                         
   0  18   0       3528.53       3446.04       213.59 o                         
   1  18   0        599.15        583.75        82.22 o                         
   2  18   0       2796.48       2496.95       211.22 o                         
   2  18   0       2794.18       3378.07       411.82 o                         
   3  18   0        252.63        370.68        80.47 o                         
   4  18   0       4301.15       3719.70       276.72 o                         
   5  18   0        157.72        193.52        97.30 o                         
   6  18   0        193.87        477.12       144.72 o                         
   7  18   0        554.86        507.68       228.12 o                         
   8  18   0       5178.80       5030.87       459.18 o                         
   9  18   0        155.09        258.00       139.57 o                         
  -7  19   0         70.65       -129.28       129.28 o                         
  -6  19   0          8.88       -114.53       114.53 o                         
  -5  19   0       3379.85       3476.69       281.36 o                         
  -4  19   0         17.46         -4.44       145.39 o                         
  -3  19   0       1047.34       1177.73       134.29 o                         
  -2  19   0        131.99        110.78        80.33 o                         
  -1  19   0       1392.66       1593.11       135.48 o                         
   0  19   0         47.69        -89.81       220.79 o                         
   0  19   0         54.53        -60.14       141.02 o                         
   1  19   0        432.97        499.57        87.60 o                         
   2  19   0        480.33        422.45        70.03 o                         
   3  19   0       1432.60       1574.44       154.30 o                         
   4  19   0        332.06        231.07       111.17 o                         
   5  19   0        683.78       1097.23       284.84 o                         
   6  19   0        386.85        460.45       121.72 o                         
   7  19   0        618.96        610.74       146.46 o                         
   8  19   0        259.69        189.57       148.29 o                         
  -5  20   0          8.86        -68.56        91.57 o                         
  -4  20   0       1506.29       1408.47       194.19 o                         
  -3  20   0        250.39        205.03       120.68 o                         
  -2  20   0        803.36       1179.80       242.83 o                         
  -1  20   0        168.45        126.83        95.91 o                         
   0  20   0        254.34        235.53        64.27 o                         
   1  20   0        275.06        274.15        84.00 o                         
   2  20   0        102.29        122.11        89.04 o                         
   2  20   0        136.51         64.02       151.52 o                         
   3  20   0        528.15        682.89       131.47 o                         
   4  20   0        627.60        592.20       125.29 o                         
   5  20   0        303.86        455.76       100.19 o                         
   6  20   0         83.44        195.61       118.65 o                         
   7  20   0         52.55       -136.16       149.34 o                         
  -3  21   0        182.31         98.97        94.41 o                         
  -2  21   0         20.53        -48.48        84.48 o                         
  -1  21   0       3771.58       3766.99       296.38 o                         
   0  21   0        290.47        510.80       282.05 o                         
   0  21   0        259.37        258.63       189.40 o                         
   1  21   0        494.51        560.25       101.54 o                         
   2  21   0         31.57         51.65        95.00 o                         
   3  21   0       1570.27       1705.56       166.73 o                         
   4  21   0        684.17        413.16       171.79 o                         
   5  21   0       3578.87       3632.62       611.07 o                         
   0  22   0       2426.43       2671.15       230.36 o                         
   1  22   0        156.99        -58.63       146.51 o                         
   2  22   0       2239.41       2561.98       439.09 o                         
   2  22   0       2241.17       2617.56       559.37 o                         
  -1 -22   1         15.73         28.52       104.78 o                         
  -1 -22   1          2.27        410.40       126.29 o                         
  -5 -21   1        147.20        720.10       439.53 o                         
  -4 -21   1        475.21        608.80       190.15 o                         
  -3 -21   1         41.57        152.89        92.15 o                         
  -2 -21   1         10.47        -18.73        92.39 o                         
  -1 -21   1          4.31        -19.65       111.07 o                         
   0 -21   1         27.21        155.47       264.45 o                         
   0 -21   1         83.90        -47.81       171.42 o                         
   1 -21   1        515.87        659.19       132.13 o                         
   2 -21   1        141.02        147.76        91.87 o                         
   3 -21   1        101.85        168.85        95.47 o                         
  -7 -20   1         53.32        496.53       430.89 o                         
  -6 -20   1         81.65         35.73       119.58 o                         
  -5 -20   1        114.70        165.43        96.84 o                         
  -4 -20   1        615.75        804.19       131.87 o                         
  -3 -20   1         12.04        -63.02       118.46 o                         
  -2 -20   1        831.71        602.81       176.01 o                         
  -1 -20   1         20.79        -14.80        74.46 o                         
   0 -20   1        562.63        496.41        78.46 o                         
   1 -20   1        179.84        272.19       105.21 o                         
   2 -20   1       1610.78       1518.24       204.38 o                         
   3 -20   1         12.27        -25.15       115.19 o                         
   4 -20   1         86.42          9.58       127.27 o                         
   5 -20   1         31.02         54.44        92.94 o                         
  -8 -19   1        134.77        159.26       155.05 o                         
  -7 -19   1         32.77        210.02       129.17 o                         
  -6 -19   1         19.85         81.75       136.42 o                         
  -4 -19   1         54.94        115.89       110.15 o                         
  -3 -19   1       5879.10       5650.46       396.34 o                         
  -2 -19   1         19.90          5.92        51.41 o                         
  -1 -19   1        358.01        303.64        81.53 o                         
   0 -19   1         88.08         15.78       118.30 o                         
   0 -19   1        149.57        234.61       220.09 o                         
   1 -19   1        563.38        808.56       102.98 o                         
   2 -19   1        230.65        302.56        94.01 o                         
   3 -19   1       1444.46       1738.72       158.53 o                         
   4 -19   1          3.49        -77.39        77.39 o                         
   5 -19   1        312.74        300.21       121.00 o                         
   5 -19   1         45.00         75.86       106.29 o                         
   6 -19   1         61.91         92.61       104.93 o                         
  -9 -18   1         46.10        -27.14       104.46 o                         
  -8 -18   1        902.02       1224.04       217.15 o                         
  -7 -18   1        189.60        198.43       336.92 o                         
  -6 -18   1        663.04        711.86       160.02 o                         
  -5 -18   1        213.48        339.28       111.84 o                         
  -4 -18   1        115.57        106.09       115.93 o                         
  -3 -18   1         18.42        104.12       101.94 o                         
  -2 -18   1         24.85         36.85        97.56 o                         
  -2 -18   1         21.12         36.16        65.30 o                         
  -1 -18   1        377.50        250.31        72.67 o                         
   0 -18   1         43.23         22.63        48.11 o                         
   1 -18   1        189.45        191.38        67.14 o                         
   2 -18   1       1164.70       1277.57       151.65 o                         
   3 -18   1         27.56        -66.81        93.74 o                         
   4 -18   1         54.87         78.39        87.56 o                         
   5 -18   1        228.57        389.52        97.52 o                         
   6 -18   1        144.25        185.37       112.36 o                         
   7 -18   1         91.43        151.28       275.93 o                         
   7 -18   1        103.37        -88.61       263.41 o                         
   8 -18   1        447.37        415.06       156.58 o                         
   8 -18   1        495.37        427.10       280.62 o                         
   8 -18   1         64.58        -16.29        87.62 o                         
 -10 -17   1         61.06        335.71       169.31 o                         
  -9 -17   1        388.24        322.12       267.07 o                         
  -8 -17   1         23.57        189.46       104.55 o                         
  -7 -17   1        634.15        323.62        98.82 o                         
  -6 -17   1         40.15        -50.40       116.98 o                         
  -5 -17   1        267.15       1004.67       326.24 o                         
  -4 -17   1         69.88        -44.14       114.49 o                         
  -3 -17   1        600.12        435.45        77.81 o                         
  -2 -17   1        224.45        239.88        55.64 o                         
  -1 -17   1       1420.80       1684.24       129.24 o                         
   0 -17   1       1083.76       1222.01       202.18 o                         
   0 -17   1        156.45        240.09        81.69 o                         
   1 -17   1       1302.28       1305.06       111.34 o                         
   2 -17   1         87.43         98.75        52.70 o                         
   3 -17   1       1071.31       1204.93       128.89 o                         
   4 -17   1         16.54         54.35        71.64 o                         
   5 -17   1        272.85        324.13       113.43 o                         
   5 -17   1       2586.10       3891.11       545.86 o                         
   5 -17   1       1890.07       2406.68       264.70 o                         
   6 -17   1         26.60         50.60        74.17 o                         
   7 -17   1         33.85         25.84        68.33 o                         
   8 -17   1         25.82         25.39        91.77 o                         
   9 -17   1       1370.00       1122.49       232.87 o                         
   9 -17   1       1384.53       1607.78       396.58 o                         
 -11 -16   1         52.76        -71.75       250.67 o                         
 -10 -16   1        205.53        301.27       103.12 o                         
  -9 -16   1        183.42        288.74       100.28 o                         
  -8 -16   1       1864.80       1662.36       223.19 o                         
  -7 -16   1         24.08         46.21       205.95 o                         
  -6 -16   1       4019.15       3385.63       321.94 o                         
  -5 -16   1        879.35        817.15       103.04 o                         
  -4 -16   1        461.88        551.45        79.86 o                         
  -3 -16   1         74.67         55.20        67.76 o                         
  -2 -16   1        299.40        463.90       107.87 o                         
  -2 -16   1        301.85        322.97       109.70 o                         
  -1 -16   1        565.27        538.61        75.65 o                         
   0 -16   1       5141.30       4992.42       289.77 o                         
   1 -16   1        718.23        663.00        77.43 o                         
   2 -16   1       3524.86       3612.37       250.72 o                         
   3 -16   1         10.41         72.23        61.84 o                         
   3 -16   1          0.62         23.61        67.08 o                         
   4 -16   1        132.26        241.86        63.27 o                         
   5 -16   1         55.53         42.85        54.13 o                         
   6 -16   1        195.47         82.03        77.22 o                         
   7 -16   1         88.54        -16.95       166.94 o                         
   7 -16   1         91.00        -43.32       155.11 o                         
   8 -16   1        674.62        725.71       106.76 o                         
   9 -16   1         43.52         77.79        78.47 o                         
 -11 -15   1        261.17        322.36       134.79 o                         
 -10 -15   1         35.43        -49.47       165.97 o                         
  -9 -15   1        692.18        881.79       272.53 o                         
  -8 -15   1        428.91        326.50        96.15 o                         
  -7 -15   1        148.78        145.24        68.92 o                         
  -6 -15   1         91.41        211.55       105.58 o                         
  -5 -15   1       1186.78       2362.80       254.08 o                         
  -5 -15   1        108.84        282.68        88.51 o                         
  -5 -15   1        753.94        908.39       198.58 o                         
  -4 -15   1        494.36        131.23       103.96 o                         
  -4 -15   1        457.70        367.21        84.73 o                         
  -3 -15   1        695.79        540.59        65.98 o                         
  -2 -15   1        186.60         75.20        46.34 o                         
  -1 -15   1        766.71        700.11        78.84 o                         
   0 -15   1        104.49        189.77        53.64 o                         
   0 -15   1        723.82        943.69        79.92 o                         
   0 -15   1        744.93        781.72       219.29 o                         
   1 -15   1        492.56        452.33        68.55 o                         
   2 -15   1        252.03        231.37        41.35 o                         
   3 -15   1        173.74        202.54        45.75 o                         
   4 -15   1        330.36        241.40        67.12 o                         
   5 -15   1        237.88        188.05        76.34 o                         
   5 -15   1        267.51        284.26       205.64 o                         
   5 -15   1         34.34        -15.19        69.70 o                         
   6 -15   1         42.71         69.58        68.41 o                         
   7 -15   1       1204.90       1249.65       108.20 o                         
   8 -15   1        363.82        327.08        80.31 o                         
   9 -15   1        288.60       -155.62       160.46 o                         
   9 -15   1         72.59         69.16       266.04 o                         
   9 -15   1         10.07        174.03       143.43 o                         
  10 -15   1         14.01          0.94       142.55 o                         
 -11 -14   1         77.37        -15.92       115.91 o                         
 -10 -14   1         76.65        165.45        86.56 o                         
  -9 -14   1        265.73        162.05        85.49 o                         
  -8 -14   1        867.86        963.79       133.80 o                         
  -7 -14   1        673.78        745.07       159.85 o                         
  -6 -14   1       1049.51       1084.14       125.51 o                         
  -5 -14   1        395.44        423.39        55.31 o                         
  -4 -14   1        360.99        237.64        55.63 o                         
  -3 -14   1        380.46        363.68        66.28 o                         
  -2 -14   1         51.18        150.90        47.68 o                         
  -2 -14   1        919.74        984.81       134.00 o                         
  -2 -14   1        354.52        584.39       109.75 o                         
  -1 -14   1        130.18         65.42        53.90 o                         
   0 -14   1        129.18        205.77        32.29 o                         
   1 -14   1        199.05        241.17        49.10 o                         
   2 -14   1       5259.52       5966.28       727.87 o                         
   2 -14   1       4769.95       4820.38       363.65 o                         
   2 -14   1        688.59        611.68        91.39 o                         
   3 -14   1        165.66        120.20        52.88 o                         
   3 -14   1        132.60         93.10        63.96 o                         
   3 -14   1         19.14        -29.95        51.07 o                         
   4 -14   1        463.82        475.04        51.60 o                         
   5 -14   1         29.38          4.05        44.67 o                         
   6 -14   1       3773.16       3281.55       200.42 o                         
   7 -14   1          3.15       -100.77       132.97 o                         
   7 -14   1          0.04          8.00        74.14 o                         
   7 -14   1          0.26         51.72        75.02 o                         
   8 -14   1        719.44        819.42       101.21 o                         
   9 -14   1         31.09          3.56        74.36 o                         
  10 -14   1         55.64         64.64        81.80 o                         
  11 -14   1        237.74        396.46       134.63 o                         
 -12 -13   1         57.73        165.64       147.14 o                         
 -11 -13   1        121.92        153.23       106.23 o                         
 -10 -13   1          7.71       -109.06       111.98 o                         
  -9 -13   1       3548.07       3053.17       320.88 o                         
  -8 -13   1        302.16        276.29        94.14 o                         
  -7 -13   1       3248.64       2523.17       163.92 o                         
  -6 -13   1         82.47         77.21        54.95 o                         
  -5 -13   1       1873.96       1528.77       148.53 o                         
  -5 -13   1       1865.44       1843.98       220.79 o                         
  -5 -13   1        269.29        313.36        90.99 o                         
  -4 -13   1        223.51        158.21        46.22 o                         
  -4 -13   1        207.45        348.98        72.22 o                         
  -3 -13   1      12017.92      10916.26       596.80 o                         
  -2 -13   1        381.52        425.08        50.05 o                         
  -1 -13   1       7572.11       6811.47       361.44 o                         
   0 -13   1        118.93        221.02        33.49 o                         
   0 -13   1         17.17         22.78        31.30 o                         
   1 -13   1        577.59        572.92        62.34 o                         
   2 -13   1        160.65        189.70        34.83 o                         
   3 -13   1       4796.66       4841.74       264.24 o                         
   4 -13   1        387.56        347.70        49.60 o                         
   5 -13   1        757.68        549.12       124.24 o                         
   5 -13   1       6100.00       5746.05       439.11 o                         
   5 -13   1       5248.52       4671.29       508.41 o                         
   6 -13   1          1.06        -11.60        59.29 o                         
   7 -13   1       4312.43       5034.89       360.45 o                         
   8 -13   1         37.49         68.78        67.81 o                         
   9 -13   1       1584.59       1740.12       166.82 o                         
  10 -13   1          3.24        -57.04       128.24 o                         
  11 -13   1          4.23        -64.61       100.54 o                         
 -13 -12   1        253.87        262.67       135.18 o                         
 -11 -12   1        109.82         77.74       108.63 o                         
 -10 -12   1       2478.20       1996.24       148.66 o                         
  -9 -12   1          7.02          0.73        59.54 o                         
  -8 -12   1        151.95        439.22        77.62 o                         
  -7 -12   1        108.38        163.61       120.96 o                         
  -7 -12   1         15.65         25.35        60.26 o                         
  -7 -12   1        169.33        204.35        96.15 o                         
  -6 -12   1       1897.22       1669.11        99.71 o                         
  -5 -12   1        190.82        203.46        34.81 o                         
  -4 -12   1        196.74        270.51        37.30 o                         
  -3 -12   1          0.33        -33.25        33.25 o                         
  -3 -12   1         16.30        -32.27        44.12 o                         
  -3 -12   1          2.30         -3.10        27.00 o                         
  -2 -12   1       1519.18       1609.46       165.09 o                         
  -2 -12   1        215.29        124.06        48.28 o                         
  -2 -12   1         31.08         61.67        31.55 o                         
  -1 -12   1        216.41        172.45        34.04 o                         
   0 -12   1       2643.93       1898.14       175.53 o                         
   1 -12   1        344.87        228.06        39.26 o                         
   2 -12   1        242.38        235.18        73.59 o                         
   2 -12   1         34.99         64.13        26.71 o                         
   2 -12   1       1008.17        987.58        88.50 o                         
   3 -12   1         24.30         45.37        49.14 o                         
   3 -12   1        117.37        111.57        44.84 o                         
   3 -12   1          3.51         15.65        49.36 o                         
   4 -12   1         72.19         77.91        34.23 o                         
   5 -12   1        185.58        155.68        36.46 o                         
   6 -12   1       1489.01       1488.53       111.00 o                         
   7 -12   1          1.29          8.06        59.61 o                         
   7 -12   1          8.93         21.67        44.47 o                         
   7 -12   1         23.32       -118.22       118.22 o                         
   8 -12   1        159.31        276.06        75.26 o                         
   9 -12   1         17.50        -40.46        59.37 o                         
  10 -12   1        357.56        308.30        86.07 o                         
  11 -12   1         30.37        -99.52        99.52 o                         
  12 -12   1         77.71       -238.97       275.53 o                         
  12 -12   1         72.84          8.19        90.23 o                         
  12 -12   1         10.51        224.62       113.05 o                         
 -13 -11   1        146.19         55.10       119.43 o                         
 -12 -11   1        176.13        235.70        76.93 o                         
 -11 -11   1        616.91        550.18        91.88 o                         
 -10 -11   1        300.96        404.79       122.26 o                         
  -9 -11   1        963.68        769.62       101.26 o                         
  -9 -11   1       1325.02       1754.78       374.51 o                         
  -8 -11   1         76.66        130.65        54.29 o                         
  -7 -11   1        479.06        505.97        63.05 o                         
  -6 -11   1       1526.42       1294.51        82.58 o                         
  -5 -11   1        277.73        563.02        81.10 o                         
  -5 -11   1       2830.76       2791.46       257.16 o                         
  -5 -11   1       1923.86       1713.90       187.92 o                         
  -5 -11   1       2146.45       1865.51       213.84 o                         
  -4 -11   1        994.97        861.14        72.57 o                         
  -4 -11   1        931.65       1126.15       146.00 o                         
  -3 -11   1       1511.09       1260.83        75.68 o                         
  -2 -11   1       4689.48       4498.12       219.40 o                         
  -1 -11   1        350.96        294.98        38.96 o                         
   0 -11   1         98.52        112.34        31.18 o                         
   0 -11   1        682.43        709.52        78.78 o                         
   1 -11   1        888.39        984.16        73.57 o                         
   1 -11   1        574.38        704.48       117.02 o                         
   2 -11   1         18.07         24.56        25.19 o                         
   3 -11   1        620.33        696.65        51.54 o                         
   4 -11   1       1112.11       1053.76        76.60 o                         
   4 -11   1       1094.05       1037.43       160.07 o                         
   5 -11   1       6402.79       6921.90       512.97 o                         
   5 -11   1        758.80        690.31        86.33 o                         
   5 -11   1       5256.32       4601.65       345.84 o                         
   6 -11   1         11.85        -40.95        50.13 o                         
   7 -11   1        962.34       1113.40        88.34 o                         
   8 -11   1         31.75         41.15        61.80 o                         
   9 -11   1       1081.98       1331.42       139.32 o                         
  10 -11   1        430.31        657.83       148.80 o                         
  11 -11   1       6129.02       6458.64       432.19 o                         
  12 -11   1         82.19         32.32        84.29 o                         
 -14 -10   1         57.31         93.86       103.64 o                         
 -13 -10   1        209.98        203.48       150.73 o                         
 -12 -10   1        757.49       1064.86       266.38 o                         
 -11 -10   1        439.37        400.27        87.03 o                         
 -10 -10   1       2996.84       2650.70       176.83 o                         
  -9 -10   1        136.65        123.29        57.65 o                         
  -8 -10   1        671.27        659.60       104.58 o                         
  -7 -10   1         16.55         27.35        85.68 o                         
  -7 -10   1          1.53         41.38        56.47 o                         
  -7 -10   1         45.83       -136.37       180.87 o                         
  -7 -10   1         10.62         54.83        37.56 o                         
  -6 -10   1       2866.68       2724.66       142.45 o                         
  -5 -10   1        134.15        134.27        27.98 o                         
  -4 -10   1       1055.80       1065.67        66.54 o                         
  -3 -10   1       1835.96       1528.55       126.24 o                         
  -3 -10   1       1834.83       1466.48       115.37 o                         
  -3 -10   1        264.88        352.40        78.14 o                         
  -2 -10   1        184.98        243.21        42.87 o                         
  -2 -10   1       2562.99       2112.86       154.50 o                         
  -2 -10   1       1281.39       1229.61       112.85 o                         
  -1 -10   1        115.76         78.71        26.73 o                         
   0 -10   1      16448.77      16661.34       880.31 o                         
   1 -10   1         18.85         -0.56        27.85 o                         
   2 -10   1       8619.37       7885.91       422.78 o                         
   2 -10   1       8381.38       7805.09       789.70 o                         
   2 -10   1       1209.93       1053.54       103.05 o                         
   3 -10   1        329.78        291.73        42.49 o                         
   3 -10   1         34.93         35.81        26.42 o                         
   3 -10   1        241.99        238.30        67.95 o                         
   4 -10   1        245.65        234.42        36.20 o                         
   5 -10   1        214.67        153.78        38.06 o                         
   6 -10   1       6737.38       6806.08       506.04 o                         
   7 -10   1         27.44         63.49        45.03 o                         
   7 -10   1          3.96        -43.63        43.63 o                         
   7 -10   1         40.79         11.88       142.21 o                         
   8 -10   1       1023.30        999.10        98.07 o                         
   9 -10   1         29.87         -8.68        54.65 o                         
  10 -10   1       1362.51       1344.62       131.82 o                         
  11 -10   1          7.14        -91.10        91.10 o                         
  13 -10   1         78.57        170.69       176.16 o                         
 -14  -9   1        137.09        -15.59       135.56 o                         
 -13  -9   1       1731.76       1506.85       160.70 o                         
 -12  -9   1        441.41        543.21        83.41 o                         
 -11  -9   1        311.39        515.05        86.53 o                         
 -10  -9   1        452.38        351.29       114.81 o                         
  -9  -9   1       4584.61       7881.08       982.23 o                         
  -9  -9   1       5587.52       5729.17       441.02 o                         
  -8  -9   1        565.80        505.33        52.25 o                         
  -7  -9   1        499.27        362.92        40.69 o                         
  -6  -9   1        178.85        165.62        36.01 o                         
  -5  -9   1        317.21        743.71        90.50 o                         
  -5  -9   1       2197.36       2160.06       227.02 o                         
  -5  -9   1       2230.61       2130.48       202.95 o                         
  -5  -9   1       2415.97       2242.20       249.96 o                         
  -4  -9   1       2003.57       2045.51       127.95 o                         
  -4  -9   1        288.12        651.13       110.06 o                         
  -4  -9   1       1995.85       1869.23       199.10 o                         
  -3  -9   1       2450.78       1810.33       131.22 o                         
  -2  -9   1       2496.13       2390.89       121.78 o                         
  -1  -9   1      17590.89      16258.64       759.05 o                         
  -1  -9   1       2535.40       4312.80       454.99 o                         
   0  -9   1       1028.89       1217.49        80.53 o                         
   0  -9   1        148.53        237.42        28.45 o                         
   0  -9   1       1163.52       1410.15       214.50 o                         
   1  -9   1        182.93        159.95        39.58 o                         
   1  -9   1         82.06         97.32        40.34 o                         
   1  -9   1         11.85          8.76        25.20 o                         
   2  -9   1        100.58         74.15        28.84 o                         
   3  -9   1        282.48        381.55        34.91 o                         
   4  -9   1         34.60         18.16        38.49 o                         
   4  -9   1        239.71        318.77        53.68 o                         
   4  -9   1        279.41        253.62       107.82 o                         
   5  -9   1       1488.15       1628.16       110.56 o                         
   5  -9   1        183.78        256.19        51.09 o                         
   5  -9   1       1273.08       1465.39       143.08 o                         
   6  -9   1        135.93        104.44        33.42 o                         
   7  -9   1       3530.07       3578.34       207.00 o                         
   8  -9   1         26.25         11.61        53.66 o                         
   9  -9   1        486.24        479.72        95.53 o                         
  10  -9   1          1.34        -75.12        84.30 o                         
  11  -9   1       1087.85       1248.20       134.34 o                         
  12  -9   1          1.37        -68.28        68.28 o                         
  13  -9   1        113.04         83.86       155.49 o                         
 -14  -8   1        216.63        541.38       104.67 o                         
 -13  -8   1        132.71        242.13       147.56 o                         
 -12  -8   1        473.06        678.51       217.50 o                         
 -11  -8   1        550.73        526.59        88.43 o                         
 -10  -8   1        685.78        769.72        81.10 o                         
  -9  -8   1       1385.95       1511.27        95.71 o                         
  -8  -8   1       6851.14       6911.69       337.34 o                         
  -7  -8   1        202.46        249.22        64.99 o                         
  -7  -8   1          8.34         90.72        39.35 o                         
  -7  -8   1         59.61        132.35        92.04 o                         
  -6  -8   1       7240.07       6962.19       336.55 o                         
  -5  -8   1        374.35        215.60        28.72 o                         
  -4  -8   1        439.65        536.47        41.72 o                         
  -3  -8   1        398.07        497.31        64.67 o                         
  -3  -8   1        349.83        483.73        50.12 o                         
  -3  -8   1         50.50        155.74        36.69 o                         
  -2  -8   1        445.72       1067.05       105.11 o                         
  -2  -8   1       3674.48       3279.79       284.37 o                         
  -2  -8   1       3087.58       2893.12       217.47 o                         
  -1  -8   1        541.40        552.76        82.38 o                         
  -1  -8   1        956.51        783.50        56.29 o                         
   0  -8   1       8371.15       7773.55       367.66 o                         
   1  -8   1        370.75        347.32        36.31 o                         
   2  -8   1       3727.22       3854.29       464.60 o                         
   2  -8   1       3424.32       3506.03       186.80 o                         
   2  -8   1        494.33        662.91        50.43 o                         
   3  -8   1        114.94        105.37        49.43 o                         
   3  -8   1          9.08         27.77        22.96 o                         
   3  -8   1         62.92         70.37        28.13 o                         
   4  -8   1        260.40        381.77        44.64 o                         
   5  -8   1        465.68        437.75        45.50 o                         
   6  -8   1       6302.07       6680.23       362.44 o                         
   7  -8   1         32.11         25.58        49.10 o                         
   7  -8   1        222.43        222.03        76.52 o                         
   7  -8   1        254.54        194.94       109.65 o                         
   8  -8   1      10930.00      13077.10       833.05 o                         
   9  -8   1         48.92         88.31        52.90 o                         
  10  -8   1        401.01        467.67        77.97 o                         
  11  -8   1         27.33        -85.28        85.28 o                         
  13  -8   1         68.87        -36.22       264.92 o                         
  14  -8   1       3690.13       4109.03       384.28 o                         
 -14  -7   1         88.46        280.09       127.80 o                         
 -13  -7   1       3860.20       3649.06       274.84 o                         
 -12  -7   1        148.35        185.11        66.14 o                         
 -11  -7   1       3077.21       3155.78       204.82 o                         
 -10  -7   1       1196.51       1125.77       129.81 o                         
  -9  -7   1       1688.09       1322.35       155.43 o                         
  -8  -7   1        695.12        648.34        55.97 o                         
  -7  -7   1       3013.05       2829.65       145.85 o                         
  -6  -7   1       1383.17       1394.09        80.03 o                         
  -5  -7   1       1439.14       2877.46       232.89 o                         
  -5  -7   1       9969.16       9551.04       976.72 o                         
  -5  -7   1      10007.06       9880.13       707.40 o                         
  -4  -7   1        367.74        431.93        63.48 o                         
  -4  -7   1        480.75        465.78        52.74 o                         
  -4  -7   1         53.09        120.41        34.06 o                         
  -3  -7   1       3468.85       3130.17       153.50 o                         
  -2  -7   1          5.13         27.49        17.67 o                         
  -1  -7   1      19818.46      19801.01      1046.90 o                         
  -1  -7   1       2701.38       5133.50       391.09 o                         
  -1  -7   1      18712.83      19260.70      1886.51 o                         
   0  -7   1         10.22         -4.51        13.49 o                         
   0  -7   1         70.79        110.37        19.12 o                         
   0  -7   1        497.02        353.05       103.12 o                         
   1  -7   1         36.39         81.01        15.69 o                         
   1  -7   1       5549.83       4685.49       368.07 o                         
   1  -7   1        252.05        198.63        49.85 o                         
   2  -7   1        758.82        764.22        53.73 o                         
   3  -7   1      15323.64      13057.62       673.77 o                         
   4  -7   1          1.11         -3.14        14.62 o                         
   4  -7   1         39.22         41.59        51.56 o                         
   4  -7   1          0.16         59.96        40.03 o                         
   5  -7   1       8030.48       7842.80       569.40 o                         
   5  -7   1       9025.45      11598.29       931.22 o                         
   5  -7   1       1159.28        710.68       115.68 o                         
   6  -7   1        278.87        262.49        46.65 o                         
   7  -7   1         35.11         55.95        34.27 o                         
   8  -7   1        485.62        509.56        66.62 o                         
   9  -7   1        472.42        800.53        99.63 o                         
   9  -7   1         26.36        332.91        92.54 o                         
  10  -7   1         68.72         -2.15        94.96 o                         
  11  -7   1        154.58        325.82       131.96 o                         
  12  -7   1         63.68         58.54        72.05 o                         
  13  -7   1       1897.06       1456.01       206.59 o                         
  14  -7   1         10.24        -18.18       126.65 o                         
  14  -7   1         74.92       -194.31       197.41 o                         
 -14  -6   1        688.30        505.59       102.55 o                         
 -13  -6   1        105.22        193.87       132.74 o                         
 -12  -6   1       4161.52       4889.87       604.37 o                         
 -11  -6   1         72.76        140.96        72.08 o                         
 -10  -6   1       9312.76       8579.27       419.77 o                         
  -9  -6   1        681.00        684.50        59.83 o                         
  -8  -6   1       3219.81       3304.02       366.52 o                         
  -8  -6   1       3222.13       3491.20       204.49 o                         
  -7  -6   1        143.77        219.81        37.82 o                         
  -7  -6   1        996.11        846.61       135.48 o                         
  -7  -6   1       1029.29       1067.60       104.47 o                         
  -6  -6   1      10962.97      11762.96       615.56 o                         
  -5  -6   1         57.33        108.12        23.67 o                         
  -4  -6   1      16379.83      17348.12       807.36 o                         
  -3  -6   1         20.46         29.34        14.18 o                         
  -3  -6   1          2.95         17.60        13.86 o                         
  -3  -6   1         23.30         18.79        55.94 o                         
  -2  -6   1         46.25          6.95        13.90 o                         
  -2  -6   1          6.68         16.01        19.32 o                         
  -2  -6   1        737.08        415.97       100.08 o                         
  -1  -6   1       1115.09        862.91        58.76 o                         
  -1  -6   1        214.37        213.01        41.08 o                         
   0  -6   1       7353.57       8722.77       409.65 o                         
   1  -6   1         93.88        106.55        35.16 o                         
   1  -6   1          3.11          6.78        16.60 o                         
   1  -6   1         21.51         41.22        26.94 o                         
   2  -6   1       4587.14       4767.67       289.45 o                         
   2  -6   1       5230.34       5638.29       651.85 o                         
   2  -6   1        662.20        664.79        65.51 o                         
   3  -6   1        229.27        339.17        32.19 o                         
   3  -6   1         33.10         31.05        20.89 o                         
   4  -6   1       3448.31       3265.58       199.33 o                         
   5  -6   1         10.27         13.12        24.05 o                         
   6  -6   1         36.47         68.15        47.88 o                         
   7  -6   1         44.65        -24.83        99.10 o                         
   7  -6   1         42.62         10.30        45.29 o                         
   7  -6   1          6.15        -30.92        30.92 o                         
   7  -6   1         48.77        -19.02        95.68 o                         
   8  -6   1        671.07        588.02        55.92 o                         
   9  -6   1         52.94        -23.88        52.78 o                         
  10  -6   1       1344.36       1472.03       132.72 o                         
  11  -6   1        158.14        -25.93       113.77 o                         
  12  -6   1        565.84       1095.03       356.66 o                         
  13  -6   1         85.93        119.33       150.72 o                         
  14  -6   1       1916.27       2129.98       206.21 o                         
 -15  -5   1        865.09       1082.13       205.84 o                         
 -14  -5   1        229.02        229.01       185.25 o                         
 -13  -5   1        984.68        816.86       120.19 o                         
 -12  -5   1        102.54        100.22        64.03 o                         
 -11  -5   1        274.96        328.59        55.01 o                         
 -10  -5   1       1274.71       1343.06       113.00 o                         
 -10  -5   1       1299.64       1541.55       226.83 o                         
  -9  -5   1       1170.88       1103.59       112.16 o                         
  -8  -5   1       1149.40       1310.74        81.08 o                         
  -7  -5   1       1812.24       1934.30       120.80 o                         
  -6  -5   1        143.09        123.24        31.14 o                         
  -6  -5   1         18.74        -12.05        42.30 o                         
  -5  -5   1      12143.08      13975.06       863.30 o                         
  -5  -5   1      11959.27      12141.68       879.89 o                         
  -5  -5   1       1726.44       3135.44       249.28 o                         
  -4  -5   1        121.81        236.70        28.87 o                         
  -4  -5   1       1260.73       1099.08        89.05 o                         
  -4  -5   1        843.79        831.19        55.25 o                         
  -3  -5   1       1036.32        791.72        46.44 o                         
  -2  -5   1       1214.21       1074.10        50.99 o                         
  -1  -5   1      92312.20      90976.45      5360.64 o                         
  -1  -5   1      98816.80      97011.81      5800.65 o                         
  -1  -5   1      13326.16      24409.06      1813.19 o                         
   0  -5   1        412.58        452.37        28.19 o                         
   0  -5   1       2858.01       2710.92       130.94 o                         
   1  -5   1         13.35         84.05        18.40 o                         
   1  -5   1       1577.27       1054.18       146.67 o                         
   1  -5   1          1.93         29.72         9.04 o                         
   2  -5   1        613.78        561.80        35.69 o                         
   3  -5   1       4153.40       3800.81       227.52 o                         
   4  -5   1       1808.30       1680.38       135.30 o                         
   4  -5   1       1914.58       2012.60       138.36 o                         
   4  -5   1        261.05        286.93        41.25 o                         
   5  -5   1       2135.69       2614.52       290.15 o                         
   5  -5   1      14794.23      15161.91       908.31 o                         
   5  -5   1      14900.89      15584.15      1164.37 o                         
   6  -5   1        296.96        316.40        36.88 o                         
   7  -5   1       1464.42       1424.79        82.29 o                         
   8  -5   1         15.28         -6.09        38.54 o                         
   9  -5   1        405.45        646.02       125.91 o                         
   9  -5   1       3642.38       3828.81       336.14 o                         
   9  -5   1       2808.61       3066.40       381.09 o                         
  10  -5   1        121.02        144.15        81.48 o                         
  10  -5   1        120.87        138.39        88.77 o                         
  11  -5   1       3431.32       3825.59       355.16 o                         
  12  -5   1        440.70        161.41       102.39 o                         
  13  -5   1       4021.82       3529.89       346.93 o                         
  14  -5   1          9.30        -78.94       111.72 o                         
 -15  -4   1         57.26         75.90        79.28 o                         
 -14  -4   1       1160.34       1272.91       143.50 o                         
 -13  -4   1        120.72         43.64       123.19 o                         
 -12  -4   1       1772.17       2206.95       168.23 o                         
 -11  -4   1         26.04        -66.57        66.57 o                         
 -10  -4   1        294.12        383.34        48.63 o                         
  -9  -4   1       1498.43       1435.41        90.64 o                         
  -8  -4   1        503.76        578.62        53.32 o                         
  -7  -4   1        474.96        379.09        83.12 o                         
  -7  -4   1         66.58         77.39        34.58 o                         
  -7  -4   1        461.24        293.10        69.33 o                         
  -7  -4   1        463.10        415.87        79.22 o                         
  -6  -4   1       8255.75       8874.14       422.75 o                         
  -5  -4   1       1129.81       1127.88        61.01 o                         
  -4  -4   1      28543.71      26875.94      1248.99 o                         
  -3  -4   1        631.64        859.35        51.72 o                         
  -3  -4   1         91.18        168.88        23.31 o                         
  -3  -4   1        675.73        824.41        78.39 o                         
  -2  -4   1        508.58        580.80        50.92 o                         
  -2  -4   1       3522.99       3788.51       175.79 o                         
  -1  -4   1        577.62        727.25        48.12 o                         
  -1  -4   1       1041.30       1163.26        70.80 o                         
  -1  -4   1         83.38        192.50        27.30 o                         
   0  -4   1       9968.73       9837.03       458.56 o                         
   1  -4   1         90.86        132.06        15.58 o                         
   1  -4   1        629.40        739.34        54.52 o                         
   1  -4   1        629.56        584.62        61.02 o                         
   2  -4   1       2751.65       3292.48       343.33 o                         
   2  -4   1      19061.05      16954.97       866.97 o                         
   2  -4   1      19094.63      20629.53      2095.47 o                         
   3  -4   1        180.35        172.72        23.71 o                         
   3  -4   1       1249.34        968.79        59.24 o                         
   3  -4   1       1252.74       1081.91       168.84 o                         
   4  -4   1      24201.60      24135.61      1122.15 o                         
   5  -4   1        294.59        209.93        24.47 o                         
   6  -4   1       1324.45       2218.38       150.42 o                         
   7  -4   1          1.60         65.19        34.99 o                         
   7  -4   1         11.09        -14.18        28.10 o                         
   8  -4   1       4166.51       4148.77       234.87 o                         
   9  -4   1         70.16         21.26        37.13 o                         
  10  -4   1        670.51        984.08        96.90 o                         
  11  -4   1         10.07        -55.33       103.69 o                         
  12  -4   1        849.79       1411.35       253.24 o                         
  13  -4   1         11.19         25.72       108.67 o                         
  14  -4   1        226.27        316.43       122.89 o                         
  15  -4   1         88.90        105.58       124.07 o                         
  15  -4   1        110.76        152.97       184.40 o                         
 -15  -3   1       3639.07       3838.79       629.31 o                         
 -14  -3   1         65.49        208.77       182.94 o                         
 -13  -3   1       1577.44       1287.02       139.23 o                         
 -12  -3   1          2.94        -15.49        53.33 o                         
 -11  -3   1        366.38        349.22        56.20 o                         
 -10  -3   1        301.38        182.98        62.83 o                         
 -10  -3   1        270.71        267.68       130.53 o                         
 -10  -3   1         37.70         64.33        73.42 o                         
  -9  -3   1       2448.70       2554.14       187.19 o                         
  -8  -3   1       1278.40       1311.75        81.35 o                         
  -7  -3   1       4487.29       4649.31       227.47 o                         
  -6  -3   1        109.33         66.79        28.32 o                         
  -5  -3   1       1423.68       1908.49       158.58 o                         
  -5  -3   1      10473.54      11910.53       881.26 o                         
  -5  -3   1       9862.01       9590.27       582.08 o                         
  -4  -3   1        359.34        275.45        32.91 o                         
  -4  -3   1         51.87         56.92        17.50 o                         
  -4  -3   1        443.19        256.74        34.64 o                         
  -3  -3   1      10019.59       9938.61       465.95 o                         
  -2  -3   1         30.05        168.11        14.31 o                         
  -1  -3   1      16211.04      14547.81      1019.43 o                         
  -1  -3   1     113375.12     118873.09      8848.15 o                         
  -1  -3   1     112296.16     109860.94      4948.80 o                         
   0  -3   1         94.31         55.39         6.58 o                         
   0  -3   1        653.29        282.52        17.98 o                         
   1  -3   1       1281.74       1469.12       109.88 o                         
   1  -3   1       9625.65      10486.89       789.73 o                         
   1  -3   1       8878.79       9055.63       381.39 o                         
   2  -3   1       2148.70       1591.55        77.63 o                         
   3  -3   1       2608.83       3289.25       209.19 o                         
   4  -3   1       3326.06       3157.61       205.67 o                         
   4  -3   1       2906.48       2394.15       182.18 o                         
   4  -3   1        419.58        373.49        46.39 o                         
   5  -3   1        484.99        537.81        60.75 o                         
   5  -3   1       3844.61       5388.26       429.21 o                         
   5  -3   1       3359.62       3863.36       235.50 o                         
   6  -3   1          6.95          3.64        29.62 o                         
   7  -3   1        784.99        857.28        64.90 o                         
   8  -3   1         18.16         83.80        38.27 o                         
   9  -3   1        901.88        836.08       144.47 o                         
   9  -3   1       1304.87       1498.68       145.10 o                         
  10  -3   1          6.33         55.56        69.80 o                         
  10  -3   1         18.80        230.54       207.73 o                         
  11  -3   1       2036.38       1937.31       154.95 o                         
  12  -3   1         74.32        105.73        76.87 o                         
  13  -3   1        641.62        602.54       113.76 o                         
  14  -3   1          9.01         -9.19       109.98 o                         
  14  -3   1         62.43        109.14       134.00 o                         
  14  -3   1         62.88        283.44       198.86 o                         
  15  -3   1       1556.48       1550.47       242.96 o                         
 -15  -2   1         37.62         20.12        96.92 o                         
 -14  -2   1        284.98        304.31        92.02 o                         
 -13  -2   1        353.69        412.86        92.56 o                         
 -12  -2   1        216.16       1232.97       140.34 o                         
 -11  -2   1        417.70        387.66        64.35 o                         
 -10  -2   1       1044.28       1035.00        77.20 o                         
  -9  -2   1        217.90        184.37        38.17 o                         
  -8  -2   1       1036.66       1099.57        74.01 o                         
  -8  -2   1        137.62        132.41        72.09 o                         
  -7  -2   1        359.53        580.40       112.15 o                         
  -7  -2   1         45.24         59.45        25.87 o                         
  -7  -2   1        326.84        300.43        96.39 o                         
  -7  -2   1        313.38        617.99       114.00 o                         
  -6  -2   1       6749.61       6725.28       322.32 o                         
  -5  -2   1        103.91        110.46        21.39 o                         
  -4  -2   1        641.67        486.71        33.89 o                         
  -3  -2   1        161.84        151.82        14.67 o                         
  -3  -2   1        178.71        128.91        75.00 o                         
  -3  -2   1         23.36         53.27        14.07 o                         
  -2  -2   1      12469.82      20850.35      1545.58 o                         
  -2  -2   1      89132.06     100383.66     11140.77 o                         
  -2  -2   1      86380.21      87616.87      4452.56 o                         
  -1  -2   1         53.61        200.28        12.92 o                         
  -1  -2   1        680.91       1260.49        86.44 o                         
  -1  -2   1        371.40        784.76        35.87 o                         
   0  -2   1       3069.53       3724.84       123.89 o                         
   1  -2   1        834.04        634.68        30.01 o                         
   1  -2   1       1136.61        970.88        57.12 o                         
   1  -2   1        120.40        105.76         9.77 o                         
   2  -2   1      31221.04      28197.30      1282.27 o                         
   2  -2   1       4507.06       7605.37       588.81 o                         
   2  -2   1      31668.03      32048.48      3566.37 o                         
   3  -2   1        123.11        176.28        14.81 o                         
   3  -2   1        852.82        889.78        50.34 o                         
   3  -2   1       1016.67       1103.67       157.80 o                         
   4  -2   1       3389.00       3423.50       164.77 o                         
   5  -2   1        567.14        499.35        40.37 o                         
   6  -2   1       6224.26       6033.56       324.61 o                         
   7  -2   1        331.44        348.04        43.80 o                         
   7  -2   1         47.85         21.03        22.36 o                         
   8  -2   1      12077.44      11483.40      1191.09 o                         
   8  -2   1      12080.70      12214.91       932.35 o                         
   8  -2   1       1743.50       1618.58       223.62 o                         
   9  -2   1          2.87         -4.29        36.99 o                         
  10  -2   1       3820.78       3851.02       258.80 o                         
  11  -2   1        131.28        149.04        71.15 o                         
  12  -2   1       1429.83       1566.53       262.52 o                         
  12  -2   1       1456.32       1454.83       247.37 o                         
  13  -2   1         50.74         84.37       104.01 o                         
  14  -2   1       2566.90       2783.34       234.54 o                         
  15  -2   1        127.71        158.56        97.48 o                         
 -15  -1   1       2018.14       2014.65       462.10 o                         
 -14  -1   1         64.85        -15.00       182.81 o                         
 -13  -1   1       2106.78       2387.00       167.07 o                         
 -12  -1   1        358.39        403.34        65.81 o                         
 -11  -1   1       1366.65       1460.74        97.44 o                         
 -10  -1   1         58.76        -35.12       123.82 o                         
 -10  -1   1         51.53         42.35        56.80 o                         
 -10  -1   1          7.39        -56.84        56.84 o                         
  -9  -1   1       2094.35       1791.12       145.83 o                         
  -9  -1   1       1099.28        823.63       128.55 o                         
  -8  -1   1        124.74         85.12        35.22 o                         
  -7  -1   1      22252.39      22450.49      1191.21 o                         
  -6  -1   1       1189.02       1378.02       104.59 o                         
  -6  -1   1       1088.02       1298.81       175.24 o                         
  -5  -1   1        276.14        312.86        34.79 o                         
  -5  -1   1       1912.83       1799.98       101.83 o                         
  -4  -1   1        505.32        449.87        35.77 o                         
  -4  -1   1         72.95         54.25        15.04 o                         
  -4  -1   1        529.73        378.42        86.40 o                         
  -3  -1   1       4217.30       3640.94       172.29 o                         
  -3  -1   1       3555.00       2893.44       290.32 o                         
  -2  -1   1       5646.93       4169.43       196.00 o                         
  -1  -1   1      40228.12      37376.05      1919.30 o                         
  -1  -1   1       5807.32      10025.88       527.28 o                         
  -1  -1   1      43283.66      45299.41      3555.53 o                         
   0  -1   1          0.54          3.26         1.81 o                         
   0  -1   1          0.08         -1.55         1.55 o                         
   1  -1   1        501.42        727.22        28.14 o                         
   1  -1   1         72.39        111.24        11.35 o                         
   1  -1   1        504.77        832.37       103.14 o                         
   2  -1   1       4030.13       4195.44       194.88 o                         
   3  -1   1        217.71        293.22        26.73 o                         
   4  -1   1        135.35        137.73        21.42 o                         
   4  -1   1        983.14        777.99       121.07 o                         
   4  -1   1        937.58        867.62        61.22 o                         
   5  -1   1      15227.75      13846.95       808.15 o                         
   5  -1   1       2198.27       2968.31       227.12 o                         
   5  -1   1      16539.07      17421.11      1964.33 o                         
   6  -1   1        193.43        233.06        51.70 o                         
   6  -1   1         50.93         12.65        36.79 o                         
   6  -1   1          7.35         11.30        36.40 o                         
   7  -1   1        526.77        356.72        47.50 o                         
   8  -1   1        214.12        215.32        48.65 o                         
   9  -1   1       2480.91       2875.52       237.73 o                         
  10  -1   1        275.37        234.92        79.09 o                         
  10  -1   1         37.39         21.64        66.37 o                         
  11  -1   1       4490.01       4529.16       262.78 o                         
  12  -1   1         17.48          1.17        55.34 o                         
  13  -1   1       1080.36       1172.38       130.42 o                         
  14  -1   1         36.65       -120.20       203.29 o                         
  14  -1   1         45.45        189.78       185.68 o                         
  15  -1   1          6.12         94.65       145.19 o                         
 -15   0   1         23.42        192.22       107.31 o                         
 -14   0   1       2766.86       2596.35       217.53 o                         
 -13   0   1         44.95        -33.67        82.37 o                         
 -12   0   1       3038.64       3818.34       445.11 o                         
 -11   0   1          5.08        -32.70        55.05 o                         
 -10   0   1       5817.71       6011.47       298.92 o                         
  -9   0   1        238.63        172.31        44.61 o                         
  -8   0   1        427.67        350.27        93.16 o                         
  -8   0   1       2962.53       3150.66       355.99 o                         
  -8   0   1       3097.12       3744.73       250.64 o                         
  -7   0   1          5.48        -20.88        20.88 o                         
  -7   0   1         37.95         34.27        23.00 o                         
  -7   0   1         68.48        144.50        84.98 o                         
  -6   0   1       4725.86       5117.16       248.69 o                         
  -5   0   1       2315.13       2491.11       125.45 o                         
  -4   0   1       6009.83       7577.10       778.15 o                         
  -4   0   1       8966.51       9143.04       481.53 o                         
  -3   0   1          0.12          3.64        11.08 o                         
  -3   0   1          0.82          4.24        10.92 o                         
  -3   0   1        713.34        771.19        77.49 o                         
  -2   0   1      14702.20      16665.84       752.53 o                         
  -2   0   1       2122.41       2374.06       171.13 o                         
  -2   0   1      16881.92      20517.70      2287.56 o                         
  -1   0   1         18.26         25.35         3.99 o                         
  -1   0   1        126.50        126.32         7.50 o                         
  -1   0   1        131.69        133.73        16.51 o                         
   1   0   1        103.30          6.53         2.33 o                         
   1   0   1         14.91         -1.55         2.11 o                         
   2   0   1       4198.67       3764.77       155.48 o                         
   2   0   1        606.12        721.34        40.71 o                         
   2   0   1       4804.79       4934.49       560.21 o                         
   3   0   1        108.62        114.26        16.67 o                         
   3   0   1        752.41        810.72        54.27 o                         
   3   0   1        861.03       1040.10       145.92 o                         
   4   0   1        109.02        210.43        47.81 o                         
   4   0   1        870.41       1116.85       100.45 o                         
   4   0   1        755.17       1062.20       126.71 o                         
   5   0   1        610.91        862.68        68.37 o                         
   6   0   1       6767.88       7873.61       490.54 o                         
   7   0   1         36.18         37.45        23.47 o                         
   7   0   1        250.64        239.53        43.26 o                         
   8   0   1       5768.62       6161.44       302.09 o                         
   8   0   1        754.80        924.13       147.40 o                         
   9   0   1        287.81        258.59        44.17 o                         
  10   0   1        767.19        953.72        82.85 o                         
  11   0   1        178.90         54.14        61.22 o                         
  12   0   1       1062.55       2256.68       315.59 o                         
  12   0   1       2058.22       2219.62       298.40 o                         
  13   0   1         39.39         78.36        72.19 o                         
  14   0   1       1254.67       1375.79       153.08 o                         
  15   0   1        162.35        136.31        95.04 o                         
 -15   1   1        783.08        679.78       181.08 o                         
 -14   1   1         35.17          0.83        96.47 o                         
 -14   1   1        246.25        648.31       208.96 o                         
 -13   1   1        727.42        575.51       110.43 o                         
 -12   1   1        677.60        479.72        70.98 o                         
 -11   1   1        762.61        954.59        89.42 o                         
 -10   1   1        581.41        592.94        93.93 o                         
 -10   1   1        573.09        767.67       153.92 o                         
  -9   1   1        940.35       1207.16       103.19 o                         
  -9   1   1        129.64        139.43        70.63 o                         
  -8   1   1        300.75        339.65        48.88 o                         
  -7   1   1       5004.51       5754.83       278.43 o                         
  -6   1   1         43.65         61.61        29.03 o                         
  -6   1   1          0.66         -1.15        36.18 o                         
  -5   1   1       8610.70       9867.51       575.73 o                         
  -5   1   1       1243.04       1460.72       123.68 o                         
  -5   1   1       9091.75      10843.59      1197.19 o                         
  -4   1   1       4303.90       3682.24       304.25 o                         
  -4   1   1       4284.28       3821.67       228.37 o                         
  -4   1   1        618.48        831.84        78.65 o                         
  -3   1   1      25739.70      28447.28      1319.07 o                         
  -3   1   1      21120.75      23674.41      2398.02 o                         
  -2   1   1       2283.94       2378.77        96.80 o                         
  -1   1   1         23.18        110.19        10.39 o                         
  -1   1   1          3.35         14.86         3.77 o                         
  -1   1   1         95.57        286.33        34.00 o                         
   0   1   1         19.28          1.11         1.52 o                         
   0   1   1        133.58         26.34         2.97 o                         
   1   1   1      14559.98      19014.10       735.90 o                         
   1   1   1      16201.17      22518.58      1650.21 o                         
   1   1   1       2101.87       2623.75       182.19 o                         
   2   1   1       4692.50       3891.66       153.74 o                         
   2   1   1        591.95        858.19        95.15 o                         
   2   1   1       4100.54       3706.85       379.60 o                         
   3   1   1        340.75        535.79        29.10 o                         
   4   1   1          7.05          8.76        12.21 o                         
   4   1   1        139.91         69.53        76.17 o                         
   4   1   1         48.85         70.72        13.81 o                         
   5   1   1        172.09        226.85        35.09 o                         
   5   1   1       1192.07       1945.89       122.57 o                         
   6   1   1        829.15        884.53        61.90 o                         
   6   1   1        106.21        116.08        49.48 o                         
   6   1   1        735.74        934.51       137.05 o                         
   7   1   1       3889.10       3452.87       171.30 o                         
   8   1   1         89.36        100.49        33.99 o                         
   9   1   1       2979.79       3361.61       268.09 o                         
   9   1   1       2946.48       2832.57       317.97 o                         
  10   1   1        188.17        191.54        68.53 o                         
  10   1   1         23.53          9.31        64.05 o                         
  11   1   1       3234.06       3095.79       189.90 o                         
  12   1   1       1110.96       1212.87       100.20 o                         
  13   1   1       3807.10       3851.39       238.69 o                         
  14   1   1         96.61         82.63       172.42 o                         
  15   1   1        382.11        488.83       152.34 o                         
 -15   2   1        323.98        495.92       116.79 o                         
 -14   2   1       1090.38       1400.77       161.55 o                         
 -13   2   1        299.37        198.88       126.63 o                         
 -12   2   1       1259.59       1896.93       287.40 o                         
 -11   2   1        124.36        -10.40        68.74 o                         
 -10   2   1      12070.58      12789.20       692.38 o                         
  -9   2   1        165.25        212.08        39.56 o                         
  -8   2   1      13743.33      14476.23       685.23 o                         
  -7   2   1         66.52         50.23        34.71 o                         
  -7   2   1        507.99        593.66       124.89 o                         
  -7   2   1        460.80        567.20        54.17 o                         
  -6   2   1       8436.76       7771.13       782.10 o                         
  -6   2   1      10961.35      10718.83       579.24 o                         
  -5   2   1          8.10          0.27        17.59 o                         
  -4   2   1      28178.37      32354.46      1501.87 o                         
  -3   2   1       1764.75       1187.69       112.55 o                         
  -3   2   1       1732.93       1106.02        71.35 o                         
  -3   2   1        250.17        164.06        29.17 o                         
  -2   2   1       6523.41       7546.97       544.26 o                         
  -2   2   1      45188.58      46250.78      2393.97 o                         
  -2   2   1      46373.80      47734.29      5303.89 o                         
  -1   2   1        302.58        235.38        15.81 o                         
  -1   2   1       2095.99       1561.77        73.65 o                         
  -1   2   1       2216.39       2007.55       233.45 o                         
   0   2   1      19537.81      18489.43       712.46 o                         
   1   2   1        296.90        350.09        23.36 o                         
   1   2   1         42.86         48.74         5.84 o                         
   1   2   1        339.76        341.54        29.02 o                         
   2   2   1      22779.82      21821.28      2127.23 o                         
   2   2   1     157799.03     162005.73      7346.04 o                         
   2   2   1     160343.39     177793.06     19729.89 o                         
   3   2   1       2663.43       2392.39       291.91 o                         
   3   2   1       2486.97       2128.77       102.40 o                         
   3   2   1        359.02        262.85        21.27 o                         
   4   2   1       1696.99       1392.27        94.44 o                         
   4   2   1        127.60        162.27        36.77 o                         
   4   2   1        883.91       1191.73       137.24 o                         
   5   2   1        508.79        485.85        39.38 o                         
   6   2   1       3757.77       4080.21       224.48 o                         
   7   2   1        332.16        320.67        40.50 o                         
   7   2   1       2319.53       2830.22       376.63 o                         
   7   2   1       2300.91       2116.65       142.21 o                         
   7   2   1       2301.20       2351.10       257.59 o                         
   8   2   1      10514.25      11386.57       540.92 o                         
   8   2   1       1499.40       1704.73       230.53 o                         
   9   2   1        432.36        365.85        42.29 o                         
  10   2   1       3576.01       3396.70       179.25 o                         
  11   2   1        132.88        175.44        55.53 o                         
  12   2   1         65.16       1156.95       219.35 o                         
  12   2   1        544.28        513.21       150.42 o                         
  13   2   1         50.82         15.98        77.96 o                         
  14   2   1         77.86        258.91        68.10 o                         
  15   2   1         83.36        -21.79        93.45 o                         
 -15   3   1        613.00        760.17       193.17 o                         
 -14   3   1         67.69        142.05       109.62 o                         
 -14   3   1        469.42        475.57       206.94 o                         
 -13   3   1        948.26       1026.85       136.73 o                         
 -12   3   1        451.47        413.03       115.00 o                         
 -11   3   1        833.42        786.56        77.84 o                         
 -10   3   1         87.74         83.01        74.37 o                         
 -10   3   1         87.91        195.61        89.89 o                         
  -9   3   1       5903.04       6288.14       395.85 o                         
  -9   3   1        832.04        639.44       128.88 o                         
  -9   3   1       5763.67       5326.61       564.29 o                         
  -8   3   1         92.94        112.35        36.64 o                         
  -7   3   1      15766.90      16505.63       774.70 o                         
  -6   3   1        402.48        357.96        36.99 o                         
  -5   3   1       3223.16       4860.28       394.25 o                         
  -5   3   1        409.70        479.26        59.45 o                         
  -5   3   1       2838.05       3681.37       224.64 o                         
  -4   3   1        184.32        221.79        36.57 o                         
  -4   3   1       1495.98       1537.58       144.29 o                         
  -4   3   1       1276.79       1400.06       122.33 o                         
  -3   3   1       5182.45       5267.50       281.26 o                         
  -2   3   1        325.58        383.84        35.25 o                         
  -1   3   1      33590.34      37189.01      1888.68 o                         
  -1   3   1       4849.09       3598.22       257.84 o                         
  -1   3   1      37730.44      44044.36      4893.31 o                         
   0   3   1       2123.63       1823.73        79.47 o                         
   0   3   1        306.57        238.45        18.29 o                         
   1   3   1        428.60        302.11        20.73 o                         
   1   3   1        490.47        273.70        69.70 o                         
   1   3   1         61.87         46.72         9.10 o                         
   2   3   1       5825.63       4648.94       182.53 o                         
   3   3   1      18928.85      19626.60       910.58 o                         
   4   3   1       1049.65       1080.77        77.38 o                         
   4   3   1        151.53        249.60        36.03 o                         
   4   3   1       1657.17       1677.56       139.17 o                         
   5   3   1        227.97        456.64        55.15 o                         
   5   3   1       1579.18       1832.92       121.39 o                         
   5   3   1       1587.53       1961.58       166.94 o                         
   6   3   1       3899.33       3763.14       211.16 o                         
   6   3   1        560.19        779.04       119.01 o                         
   6   3   1       3880.48       3762.34       402.03 o                         
   7   3   1       1336.40       1778.39        98.23 o                         
   8   3   1       1948.21       1811.87       102.14 o                         
   9   3   1       1393.69       1724.13       230.29 o                         
  10   3   1        154.66        113.48        58.18 o                         
  10   3   1         18.07         -8.59        66.52 o                         
  11   3   1       2627.54       2481.64       157.70 o                         
  12   3   1        169.26        100.17        56.01 o                         
  13   3   1        253.38        360.53        77.41 o                         
  14   3   1        204.37        384.54       189.22 o                         
  15   3   1        628.83        703.74       182.31 o                         
 -14   4   1         73.65        170.70       151.21 o                         
 -13   4   1        217.82         41.88       228.13 o                         
 -12   4   1       1396.30       1457.15       261.43 o                         
 -11   4   1        413.96         29.85       105.85 o                         
 -10   4   1       2295.11       2055.11       123.79 o                         
  -9   4   1         27.41          1.14        32.77 o                         
  -8   4   1       1701.02       2628.18       187.13 o                         
  -8   4   1        106.61        406.52        89.77 o                         
  -7   4   1        123.45         56.31       103.31 o                         
  -7   4   1        110.91         91.77        27.06 o                         
  -7   4   1         16.01          1.66        32.29 o                         
  -7   4   1        118.44        119.93        99.95 o                         
  -6   4   1       1089.11       1576.54       100.62 o                         
  -5   4   1        446.71        378.88        30.12 o                         
  -4   4   1      13376.96      13881.56       731.76 o                         
  -3   4   1          3.41         32.66        12.66 o                         
  -3   4   1         23.59         71.01        18.20 o                         
  -3   4   1        203.94        330.87       100.37 o                         
  -2   4   1         33.58         35.61        11.20 o                         
  -2   4   1        232.61        178.09        22.82 o                         
  -1   4   1        225.81        338.27        25.16 o                         
  -1   4   1       1750.76       1612.18       125.70 o                         
  -1   4   1       1564.19       1525.01        73.35 o                         
   0   4   1      96682.75     102439.31      3971.74 o                         
   1   4   1         53.92         99.63        19.76 o                         
   1   4   1        427.95        508.14        93.86 o                         
   1   4   1        373.48        670.24        63.25 o                         
   2   4   1       2193.05       2405.76       102.85 o                         
   2   4   1        316.59        710.05        93.38 o                         
   3   4   1        595.68        516.11        45.35 o                         
   3   4   1         85.99         80.85        15.95 o                         
   3   4   1        696.64        543.59        72.59 o                         
   4   4   1       6322.72       6567.95       310.88 o                         
   5   4   1          6.31        -14.91        19.55 o                         
   6   4   1       4894.54       5021.70       245.57 o                         
   7   4   1          4.13         56.51        25.91 o                         
   7   4   1         28.60         49.99        41.75 o                         
   7   4   1         54.37        109.06        79.84 o                         
   7   4   1        108.25        186.89        68.83 o                         
   8   4   1       5180.04       5157.80       283.81 o                         
   8   4   1       4637.34       4866.34       522.39 o                         
   8   4   1        669.45        557.99       113.45 o                         
   9   4   1        259.49        202.66        38.73 o                         
  10   4   1       4759.27       4610.20       234.29 o                         
  11   4   1         93.36         55.40        54.46 o                         
  12   4   1        298.26       1519.93       242.75 o                         
  12   4   1        831.17        968.36       119.38 o                         
  13   4   1        564.66        427.38        94.72 o                         
  14   4   1        215.71        288.44        83.38 o                         
  15   4   1        450.50        372.94       101.03 o                         
 -14   5   1          3.05         32.23       193.78 o                         
 -14   5   1          0.38        -73.65       107.60 o                         
 -13   5   1       5289.30       4887.32       443.08 o                         
 -12   5   1        356.01        339.44       120.86 o                         
 -11   5   1        923.09        997.32       116.49 o                         
 -10   5   1          7.26         42.70        74.50 o                         
 -10   5   1         72.19         66.52        69.49 o                         
  -9   5   1       1293.40       1544.64        99.52 o                         
  -9   5   1        186.20        -19.65        56.53 o                         
  -8   5   1         65.73         70.98        47.04 o                         
  -7   5   1       8659.33       8288.61       445.28 o                         
  -6   5   1        384.94        447.16        52.01 o                         
  -5   5   1       2075.59       1279.11       167.83 o                         
  -5   5   1      14377.94      15404.67      1094.75 o                         
  -5   5   1      14399.63      18024.68      1414.03 o                         
  -4   5   1        524.90        595.02        82.36 o                         
  -4   5   1         45.24         39.71        17.84 o                         
  -4   5   1        313.40        297.19        44.02 o                         
  -3   5   1      11825.79      13165.23       691.83 o                         
  -2   5   1       1447.65       1272.03        75.56 o                         
  -1   5   1      11836.25       9972.60       455.00 o                         
  -1   5   1       1708.68       1701.65       127.86 o                         
  -1   5   1      13544.92      12415.64      1396.44 o                         
   0   5   1        611.00        523.13        29.97 o                         
   0   5   1         88.20         81.51        15.06 o                         
   1   5   1        967.89       1286.87       105.55 o                         
   1   5   1       7366.64       5907.93       679.61 o                         
   1   5   1       6704.74       5442.91       328.56 o                         
   2   5   1        919.20        625.94        34.04 o                         
   3   5   1      14096.52      11982.16       559.90 o                         
   4   5   1        188.94        175.05        31.84 o                         
   4   5   1         27.28         44.63        17.78 o                         
   4   5   1        189.52         97.25        36.90 o                         
   5   5   1       9002.97      13797.77       869.90 o                         
   5   5   1      66494.32      70080.59      5137.46 o                         
   5   5   1      62364.86      59122.83      3532.57 o                         
   6   5   1        107.45         92.38        33.99 o                         
   6   5   1         15.66         79.76        40.22 o                         
   7   5   1      16266.10      16531.59       775.37 o                         
   8   5   1        716.71        689.08        55.44 o                         
   9   5   1       3706.77       4519.42       257.87 o                         
  10   5   1        326.79        330.37        75.18 o                         
  10   5   1         30.28         94.77        80.83 o                         
  11   5   1       1711.80       1905.77       118.21 o                         
  12   5   1          6.19        -45.34        51.56 o                         
  13   5   1       1915.52       1660.64       158.12 o                         
  14   5   1         94.71       -152.48       163.99 o                         
  15   5   1        479.15        937.22       198.34 o                         
 -14   6   1       5151.22       5900.10       529.76 o                         
 -13   6   1         11.29        185.12       255.33 o                         
 -12   6   1        877.20        845.67       222.89 o                         
 -11   6   1        691.52        646.97       109.61 o                         
 -10   6   1       1619.27       1846.10       137.53 o                         
  -9   6   1        136.87        214.59        52.40 o                         
  -8   6   1       1125.64       1095.83        92.18 o                         
  -7   6   1         16.96         34.21        23.64 o                         
  -7   6   1        117.48        103.63        38.74 o                         
  -6   6   1       3323.33       3810.66       216.33 o                         
  -5   6   1         16.11         28.63        26.32 o                         
  -4   6   1       6414.60       7467.69       397.90 o                         
  -3   6   1        204.90        188.04        73.78 o                         
  -3   6   1         16.74         43.76        21.95 o                         
  -3   6   1        115.98        134.88        30.41 o                         
  -2   6   1        652.35        951.99        54.78 o                         
  -2   6   1       4426.68       4296.87       336.37 o                         
  -2   6   1         94.17        183.30        18.97 o                         
  -1   6   1        285.67        328.54        29.98 o                         
  -1   6   1        249.63        378.52        66.16 o                         
  -1   6   1         36.04         48.74        26.51 o                         
   0   6   1       1022.09        842.90        42.22 o                         
   1   6   1       1745.00       1570.50       137.15 o                         
   1   6   1        175.27        314.88        52.33 o                         
   1   6   1       1214.10       1116.03       125.87 o                         
   2   6   1        137.84        281.41        40.13 o                         
   2   6   1        954.81        904.04        71.03 o                         
   2   6   1       1000.82        694.96       136.74 o                         
   3   6   1         24.21         69.36        25.33 o                         
   3   6   1        192.03        188.38        49.62 o                         
   3   6   1        167.69        204.08        27.43 o                         
   4   6   1       3641.65       4107.11       201.35 o                         
   5   6   1       3203.06       3105.39       153.90 o                         
   6   6   1       2401.66       2915.35       150.18 o                         
   7   6   1        633.68        555.25       104.03 o                         
   7   6   1         91.48        132.40        31.71 o                         
   7   6   1        806.55        818.44       108.70 o                         
   7   6   1       1022.59        923.36       125.67 o                         
   8   6   1       1575.26       1481.86        91.00 o                         
   9   6   1        734.70        764.26        63.94 o                         
  10   6   1        186.42        136.63        42.37 o                         
  11   6   1        161.15        205.81        80.86 o                         
  12   6   1        563.35       1468.11       240.67 o                         
  13   6   1        224.37        319.70       136.06 o                         
  14   6   1        132.18        112.80        81.99 o                         
  15   6   1        323.41        176.23        90.08 o                         
 -14   7   1        136.19        230.75       210.61 o                         
 -14   7   1        135.88        333.82       137.78 o                         
 -13   7   1       3895.64       3321.37       336.78 o                         
 -12   7   1         51.26        131.00        76.38 o                         
 -11   7   1        153.59        251.70        89.96 o                         
 -10   7   1        544.57        460.09       100.71 o                         
  -9   7   1        385.86        375.49        81.74 o                         
  -9   7   1          3.29        144.96        41.46 o                         
  -8   7   1        154.99        174.60        53.64 o                         
  -7   7   1       3570.15       3739.93       215.49 o                         
  -6   7   1        363.37        360.30        52.54 o                         
  -5   7   1        994.97        807.39        66.29 o                         
  -5   7   1       8051.58      10724.27      1240.82 o                         
  -5   7   1       6892.31       6508.98       476.22 o                         
  -4   7   1        263.98        288.04        68.20 o                         
  -4   7   1        264.14        185.83        47.75 o                         
  -4   7   1         38.11         32.77        15.60 o                         
  -3   7   1       6160.70       6187.36       477.06 o                         
  -2   7   1        851.53        806.79        46.78 o                         
  -1   7   1       2612.96       2043.89       138.89 o                         
  -1   7   1        374.16        309.55        29.57 o                         
  -1   7   1       2591.83       1930.32       146.08 o                         
   0   7   1        485.59        532.38        32.48 o                         
   0   7   1         70.10         91.54        17.63 o                         
   1   7   1       1409.13       2398.91       190.45 o                         
   1   7   1      10339.26      10552.51      1202.31 o                         
   1   7   1       9761.25       9967.05       596.64 o                         
   2   7   1       1410.25       1428.10       104.43 o                         
   3   7   1        528.10        641.87        44.07 o                         
   4   7   1         47.48         29.11        36.21 o                         
   4   7   1          3.35        -14.35        22.80 o                         
   4   7   1         23.23         54.12        24.31 o                         
   5   7   1      17268.86      16171.18      1168.21 o                         
   5   7   1      18671.69      18856.22      1383.64 o                         
   5   7   1       2492.93       4635.82       359.34 o                         
   6   7   1        440.81        421.08        42.81 o                         
   7   7   1       6353.36       5553.18       268.42 o                         
   8   7   1        111.99        102.77        37.27 o                         
   9   7   1        528.94        423.51        80.67 o                         
  10   7   1        892.58        897.40       101.13 o                         
  11   7   1       3016.59       2991.03       167.40 o                         
  12   7   1        417.11        438.66        71.93 o                         
  13   7   1       3419.77       2948.67       233.28 o                         
  14   7   1        210.83        351.58       136.56 o                         
  15   7   1        627.44       1071.89       200.68 o                         
 -13   8   1         76.46        510.42       300.16 o                         
 -12   8   1       2595.28       2967.19       409.66 o                         
 -12   8   1       2604.78       1930.05       295.70 o                         
 -11   8   1         57.15        132.50        91.84 o                         
 -10   8   1       1337.94       1300.11       111.88 o                         
  -9   8   1        518.77        409.24        66.01 o                         
  -8   8   1       1410.88       1799.77       127.74 o                         
  -7   8   1          6.84         35.53        27.43 o                         
  -7   8   1         50.69        337.77       122.86 o                         
  -7   8   1         47.37         43.49        50.54 o                         
  -6   8   1       3414.61       3965.73       227.59 o                         
  -5   8   1        447.52        571.06        51.89 o                         
  -4   8   1      27848.15      28343.80      1481.30 o                         
  -3   8   1       1055.97        985.20        77.76 o                         
  -3   8   1        922.76        967.09        94.62 o                         
  -3   8   1        133.21        114.51        31.43 o                         
  -2   8   1       6237.80       5963.51       307.86 o                         
  -2   8   1        900.49        860.85        64.21 o                         
  -2   8   1       7138.29       6780.34       786.43 o                         
  -1   8   1         97.53         97.03        23.41 o                         
   0   8   1       1022.10       1012.10        57.37 o                         
   1   8   1         80.62        106.70        40.73 o                         
   1   8   1        130.05        155.36        28.77 o                         
   2   8   1       6276.92       4955.51       376.07 o                         
   2   8   1        906.13       1412.37       127.85 o                         
   3   8   1        751.59        768.79       100.76 o                         
   3   8   1         98.59        232.41        43.18 o                         
   3   8   1        682.96        779.83        78.03 o                         
   4   8   1      28896.42      27330.73      1270.75 o                         
   5   8   1        146.76        101.47        26.07 o                         
   6   8   1       4086.95       3203.16       163.83 o                         
   7   8   1         26.97         50.23        28.50 o                         
   7   8   1        186.83        232.58        71.28 o                         
   7   8   1        252.52        215.81        86.14 o                         
   8   8   1       9532.40       8996.91       432.07 o                         
   9   8   1       1723.00       1634.25       100.46 o                         
  10   8   1        840.70        886.80        71.05 o                         
  11   8   1       1288.65       1366.88       119.32 o                         
  13   8   1        445.28        497.51       154.74 o                         
  14   8   1        100.46        184.91        85.11 o                         
 -13   9   1       5206.21       5121.67       469.96 o                         
 -12   9   1         33.36        -42.47        71.32 o                         
 -11   9   1       1699.84       1866.95       169.60 o                         
 -10   9   1         76.20          8.80       114.70 o                         
  -9   9   1        352.45        494.28       111.42 o                         
  -9   9   1       3343.03       3428.89       314.51 o                         
  -9   9   1       2441.50       3141.59       406.98 o                         
  -8   9   1        639.05        756.05        78.45 o                         
  -7   9   1       5313.58       5479.16       302.92 o                         
  -6   9   1        263.64        200.08        50.62 o                         
  -5   9   1       1550.72       1297.48       128.40 o                         
  -5   9   1      10742.02      10381.84       745.29 o                         
  -5   9   1      11904.39      14667.11      1167.22 o                         
  -4   9   1        264.22        346.73        48.98 o                         
  -4   9   1         34.78         53.03        24.24 o                         
  -3   9   1       7721.43       7596.16       398.26 o                         
  -2   9   1       2035.25       2070.67       106.27 o                         
  -1   9   1      29343.18      27790.33      1460.35 o                         
  -1   9   1      29059.23      27379.09      2687.26 o                         
  -1   9   1       4194.98       6461.42       666.70 o                         
   0   9   1         67.38         74.32        19.66 o                         
   0   9   1        466.75        486.91        39.44 o                         
   1   9   1      11897.12      12520.24       754.18 o                         
   2   9   1       1194.25       1165.87        85.26 o                         
   3   9   1       1538.19       1678.60       105.92 o                         
   4   9   1       2464.17       2174.89       233.80 o                         
   4   9   1       2523.84       2201.76       131.26 o                         
   4   9   1        355.73        777.36       125.47 o                         
   5   9   1        813.60        948.29        75.70 o                         
   5   9   1        116.97        276.05        52.06 o                         
   5   9   1        810.27       1134.19       141.16 o                         
   6   9   1         96.35        123.47        34.81 o                         
   7   9   1       1440.96       1559.74        91.71 o                         
   8   9   1        221.83        202.89        42.73 o                         
   9   9   1       1242.97       1839.47       166.44 o                         
   9   9   1        277.09        492.69       154.49 o                         
  10   9   1        389.57        466.33       130.53 o                         
  11   9   1         33.39        148.28        72.18 o                         
  12   9   1        754.46        708.86        88.77 o                         
  13   9   1        145.29        373.34        99.89 o                         
 -13  10   1         61.83        -53.86       169.79 o                         
 -12  10   1        435.10       1476.17       282.07 o                         
 -12  10   1        830.68       1821.14       302.81 o                         
 -11  10   1         85.27        349.16       107.77 o                         
 -10  10   1       3209.58       2990.66       222.54 o                         
  -9  10   1         44.73         27.54        54.92 o                         
  -8  10   1        535.75        415.55        73.86 o                         
  -7  10   1         13.35         55.88        42.71 o                         
  -7  10   1         94.35        -65.11       114.02 o                         
  -7  10   1         92.44         59.68        65.77 o                         
  -6  10   1       5327.63       5942.93       372.72 o                         
  -5  10   1        751.39        773.02        65.52 o                         
  -4  10   1       4802.77       4379.15       329.73 o                         
  -3  10   1         26.97         -3.10        22.48 o                         
  -3  10   1        186.88        138.60        42.72 o                         
  -3  10   1        186.85        222.11        42.42 o                         
  -2  10   1       4878.84       4988.61       300.07 o                         
  -2  10   1       9029.22       9287.23      1072.48 o                         
  -2  10   1        704.31        971.78        73.82 o                         
  -1  10   1        356.15        444.73        38.91 o                         
   0  10   1        624.76        580.89        56.22 o                         
   1  10   1        380.23        315.84        47.94 o                         
   2  10   1        326.27        860.54        92.93 o                         
   2  10   1       2633.92       2324.43       323.25 o                         
   2  10   1       2260.14       2269.46       152.38 o                         
   3  10   1        451.42        707.06       113.00 o                         
   3  10   1       3136.18       3045.60       201.46 o                         
   4  10   1       4106.07       4075.31       198.08 o                         
   5  10   1         80.66        100.67        27.62 o                         
   6  10   1         38.44         62.95        35.83 o                         
   7  10   1        169.46         43.75        77.40 o                         
   7  10   1          7.10          3.09        36.71 o                         
   7  10   1         49.21         -1.40        46.01 o                         
   7  10   1        162.22        141.09        80.58 o                         
   8  10   1       4430.81       4195.26       241.75 o                         
   8  10   1       3927.42       3582.07       388.96 o                         
   9  10   1        470.60        477.51        53.38 o                         
  10  10   1       7470.41       6658.98       375.84 o                         
  11  10   1        909.81       1000.36       107.02 o                         
  12  10   1        562.96        709.95       220.18 o                         
  13  10   1        314.01        444.83       158.58 o                         
  14  10   1        145.65        279.64        90.26 o                         
 -12  11   1        201.52        144.29        86.49 o                         
 -11  11   1       1870.21       2239.80       193.70 o                         
 -10  11   1         10.32       -115.55       115.55 o                         
  -9  11   1       2735.45       2760.15       275.60 o                         
  -9  11   1       2571.50       2538.12       343.65 o                         
  -8  11   1        544.55        487.21        76.75 o                         
  -7  11   1       3110.65       3330.39       207.30 o                         
  -6  11   1         56.83         97.26        53.29 o                         
  -5  11   1      11248.96      15002.60      1206.70 o                         
  -5  11   1       9829.92       9271.95       669.87 o                         
  -5  11   1       1419.04        885.87       149.63 o                         
  -4  11   1        206.38        375.46        74.48 o                         
  -4  11   1         26.03         47.40        47.33 o                         
  -4  11   1        180.34        274.60        80.50 o                         
  -3  11   1       1961.14       1992.46       108.26 o                         
  -2  11   1        133.18        147.32        26.14 o                         
  -1  11   1       3191.75       2664.45       155.00 o                         
  -1  11   1       3187.95       2642.51       292.58 o                         
   0  11   1          6.16         -7.65        22.12 o                         
   0  11   1         42.68         29.49        18.87 o                         
   0  11   1         70.24        204.53       121.60 o                         
   1  11   1       6106.22       5873.54       323.29 o                         
   2  11   1        897.29        931.91        78.19 o                         
   3  11   1       2454.94       2422.38       167.19 o                         
   4  11   1         12.94        -21.10        31.20 o                         
   4  11   1         10.31         -0.64        35.22 o                         
   5  11   1       7047.85       6914.04       381.24 o                         
   5  11   1        976.33       1931.72       250.38 o                         
   6  11   1        349.18        334.37        44.39 o                         
   7  11   1       3372.97       3124.72       165.17 o                         
   8  11   1          5.29         18.67        41.79 o                         
   9  11   1        625.64        406.60       105.22 o                         
  10  11   1        759.16        832.32       121.11 o                         
  11  11   1       1313.31       1220.24       116.42 o                         
  12  11   1        326.04        369.49        75.34 o                         
  13  11   1        800.05       1033.69       188.61 o                         
  14  11   1        187.49        152.39       383.46 o                         
 -12  12   1         83.15        250.52       126.95 o                         
 -11  12   1         54.98        -96.65       102.17 o                         
 -10  12   1       6244.02       5897.19       391.74 o                         
  -9  12   1        157.50         73.73        63.34 o                         
  -8  12   1        635.19       1056.93       105.45 o                         
  -7  12   1         14.39        -42.73        46.72 o                         
  -7  12   1        101.66         20.59       164.13 o                         
  -7  12   1        100.97        155.22       130.82 o                         
  -7  12   1         99.68         58.10        69.25 o                         
  -6  12   1       4013.94       4334.63       250.89 o                         
  -5  12   1          2.50        -21.32        36.74 o                         
  -4  12   1       4138.78       3992.61       253.48 o                         
  -3  12   1         36.67         30.59        39.71 o                         
  -3  12   1         25.23        -10.38        42.54 o                         
  -3  12   1          3.64        -31.69        31.69 o                         
  -2  12   1        992.55        763.50        83.97 o                         
  -2  12   1       6875.51       6763.75       497.28 o                         
  -2  12   1       6904.99       6407.81       488.94 o                         
  -1  12   1        438.33        500.98        45.59 o                         
   0  12   1       1714.69       1865.55       120.37 o                         
   1  12   1        303.42        299.80        49.84 o                         
   2  12   1        889.12        979.62       103.50 o                         
   2  12   1        128.35        142.03        42.35 o                         
   3  12   1        415.91        846.62       136.86 o                         
   3  12   1       2908.38       2523.33       175.89 o                         
   4  12   1       5431.29       4815.09       309.74 o                         
   5  12   1        693.72        628.79        62.27 o                         
   6  12   1       4911.12       4085.46       208.53 o                         
   7  12   1         18.23         49.87        47.52 o                         
   7  12   1        134.30        142.99        88.09 o                         
   7  12   1        128.01         30.14        72.08 o                         
   8  12   1       1863.70       1919.22       136.80 o                         
   9  12   1         53.94        127.90        59.45 o                         
  10  12   1        847.71        854.03        86.36 o                         
  11  12   1        680.57        727.39       125.91 o                         
  12  12   1        268.50        160.65       319.98 o                         
  13  12   1        121.31         97.18       151.34 o                         
 -11  13   1        286.00        148.53       100.61 o                         
 -10  13   1        110.43        187.86       135.38 o                         
  -9  13   1        499.81        705.37       117.14 o                         
  -8  13   1        100.15        152.24        74.67 o                         
  -7  13   1       3596.25       3921.73       235.89 o                         
  -6  13   1          5.18        -49.72        57.70 o                         
  -5  13   1        364.91        382.20       109.79 o                         
  -5  13   1         52.68         93.13        70.10 o                         
  -5  13   1        763.77       1458.77       184.77 o                         
  -4  13   1         11.58         36.52        41.55 o                         
  -3  13   1       1108.53       1220.14        77.27 o                         
  -2  13   1         97.60        109.88        31.44 o                         
  -1  13   1       4000.04       4170.58       228.97 o                         
  -1  13   1       3812.30       3659.98       397.20 o                         
   0  13   1          1.74         21.21        29.10 o                         
   0  13   1         12.07        -12.13        24.17 o                         
   1  13   1       4225.39       3938.26       261.78 o                         
   2  13   1        292.97        244.48        47.72 o                         
   3  13   1       1772.01       1217.77       135.48 o                         
   4  13   1        315.60        310.29        88.47 o                         
   4  13   1        314.74        343.62        82.83 o                         
   5  13   1       2957.44       2506.60       238.19 o                         
   5  13   1        316.09        532.18       108.68 o                         
   5  13   1       2189.58       1844.91       212.37 o                         
   6  13   1        302.06        166.71        60.46 o                         
   7  13   1       8957.29       8072.03       444.41 o                         
   8  13   1         99.33         46.27        80.87 o                         
   9  13   1        385.62        338.83       139.19 o                         
  10  13   1         85.35         32.07       110.46 o                         
  11  13   1        576.19        603.16       151.03 o                         
  12  13   1        461.41        417.09       103.88 o                         
  13  13   1       1403.46       1094.71       204.28 o                         
 -11  14   1          3.29         92.02       116.00 o                         
 -10  14   1       8191.04       7627.54       485.65 o                         
  -9  14   1         15.53         87.78        73.76 o                         
  -8  14   1       3767.49       3403.21       250.70 o                         
  -7  14   1          2.14          6.26        73.98 o                         
  -7  14   1         14.80        -56.77        65.67 o                         
  -7  14   1         16.93         27.68       199.59 o                         
  -6  14   1       7879.28       6556.05       497.84 o                         
  -5  14   1         35.96         10.90        44.64 o                         
  -4  14   1       4903.46       4854.04       268.91 o                         
  -3  14   1        121.95        179.74        51.81 o                         
  -3  14   1         12.49         12.00        57.01 o                         
  -3  14   1          1.80        -18.82        50.80 o                         
  -2  14   1      13068.25      12298.07       870.31 o                         
  -2  14   1       1886.53       3553.50       382.49 o                         
  -2  14   1      13143.28      12718.32      1471.64 o                         
  -1  14   1        567.08        548.33        54.23 o                         
   0  14   1       4914.28       4793.56       272.98 o                         
   1  14   1        148.57         36.85        48.25 o                         
   2  14   1       1098.89       2171.53       259.64 o                         
   2  14   1       7712.64       6558.06       703.42 o                         
   2  14   1       7612.15       6971.93       714.59 o                         
   3  14   1        283.79        189.14        63.67 o                         
   4  14   1       5144.94       4577.36       298.45 o                         
   5  14   1        292.58        400.61        56.06 o                         
   6  14   1       2504.39       2315.63       230.25 o                         
   6  14   1       2501.22       2142.32       243.00 o                         
   7  14   1       1170.79        771.21       224.54 o                         
   7  14   1        168.55        310.55       112.97 o                         
   8  14   1        466.90        768.38       137.16 o                         
   9  14   1        630.32        566.95        98.69 o                         
  10  14   1       3624.09       2957.18       235.51 o                         
  11  14   1        107.05         -5.84       135.66 o                         
  12  14   1        796.28        461.80       359.53 o                         
 -10  15   1         75.86          6.16       149.74 o                         
  -9  15   1       1525.97       1059.03       196.39 o                         
  -8  15   1         14.70         45.51        77.23 o                         
  -7  15   1       7269.46       6412.18       407.98 o                         
  -6  15   1         39.33        -45.00        68.79 o                         
  -5  15   1       4298.49       5396.49       673.34 o                         
  -5  15   1       4294.14       4117.19       464.13 o                         
  -4  15   1         16.45        -33.68        57.71 o                         
  -3  15   1       1648.55       1695.36       102.10 o                         
  -2  15   1        479.20        395.50        47.92 o                         
  -1  15   1       7234.71       7198.94       395.87 o                         
   0  15   1         42.68         26.24        35.96 o                         
   0  15   1        295.65        329.67        64.35 o                         
   1  15   1       5769.22       5002.27       289.28 o                         
   2  15   1         40.06        108.04        44.31 o                         
   3  15   1        961.26        923.67        94.75 o                         
   4  15   1       1248.92       1100.73       149.65 o                         
   4  15   1       1235.66       1600.64       217.64 o                         
   5  15   1        256.14        222.89        87.56 o                         
   5  15   1          6.08          6.25        59.39 o                         
   6  15   1       1522.94       1483.66       173.70 o                         
   7  15   1        396.38        278.82        80.70 o                         
   8  15   1       1843.43       1820.60       208.40 o                         
   9  15   1         69.68        -52.88       204.14 o                         
  10  15   1        212.93        385.46       302.04 o                         
  11  15   1        554.59        337.24       115.47 o                         
  12  15   1         42.44          4.04       102.72 o                         
  -9  16   1          2.98         60.29        89.21 o                         
  -8  16   1         38.14        200.71        92.38 o                         
  -7  16   1         82.57        195.29       137.11 o                         
  -7  16   1         85.45        -96.21       219.60 o                         
  -6  16   1       2870.64       3089.30       195.73 o                         
  -5  16   1         89.84         87.07        53.66 o                         
  -4  16   1        212.57        411.95        68.81 o                         
  -3  16   1        118.89        155.95        65.28 o                         
  -3  16   1         11.87         -8.67        65.78 o                         
  -2  16   1        796.06        821.26       132.74 o                         
  -2  16   1        734.95        855.29       137.38 o                         
  -1  16   1        876.51       1046.97        93.97 o                         
   0  16   1       1868.17       2199.16       149.90 o                         
   1  16   1         50.82         81.15        57.55 o                         
   2  16   1       1809.27       1807.85       162.09 o                         
   2  16   1        992.33       1119.88       177.82 o                         
   2  16   1        143.25        169.45        80.58 o                         
   3  16   1        893.72        910.10        91.82 o                         
   4  16   1        701.82        658.97        84.15 o                         
   5  16   1        692.73        639.86        84.16 o                         
   6  16   1       1697.26       1588.77       191.90 o                         
   7  16   1        733.76        477.94       220.98 o                         
   8  16   1        153.07        179.85       124.91 o                         
   9  16   1        267.94        203.90        97.00 o                         
  10  16   1       3220.43       2791.83       235.13 o                         
  11  16   1        119.11        161.73       155.89 o                         
  -9  17   1        495.52        601.05       139.02 o                         
  -8  17   1         18.47         91.87        83.52 o                         
  -7  17   1       3249.98       3568.33       229.37 o                         
  -6  17   1          2.22        -75.80        75.80 o                         
  -5  17   1       5544.81       6918.63       557.72 o                         
  -5  17   1        780.26        755.66       168.06 o                         
  -5  17   1       5404.98       6663.25       860.47 o                         
  -4  17   1        164.10        255.29        95.17 o                         
  -3  17   1       3063.95       2667.89       256.39 o                         
  -2  17   1        384.22        540.23        70.86 o                         
  -1  17   1       3504.56       3330.46       204.38 o                         
   0  17   1       1198.27       1271.84       140.31 o                         
   1  17   1      10561.00       9931.82       623.50 o                         
   2  17   1        127.34        107.17        48.19 o                         
   3  17   1       2145.81       2395.27       160.74 o                         
   4  17   1        808.42        644.86        88.39 o                         
   5  17   1       2180.29       1913.20       348.02 o                         
   6  17   1        289.44        193.70       115.81 o                         
   7  17   1       3878.02       3132.54       315.45 o                         
   8  17   1        801.41        497.88       144.91 o                         
   9  17   1       1036.79       1245.88       337.83 o                         
  10  17   1        335.56        700.70       358.91 o                         
  -8  18   1       1567.88       1542.07       224.93 o                         
  -7  18   1          6.75         24.59       197.86 o                         
  -7  18   1          3.14        119.75       268.62 o                         
  -7  18   1          6.77       -248.61       248.61 o                         
  -6  18   1       3025.16       3036.00       258.96 o                         
  -5  18   1         14.51        -13.97        79.75 o                         
  -4  18   1       6953.22       6484.37       529.39 o                         
  -3  18   1        246.53        167.82       102.39 o                         
  -2  18   1       1829.96       1902.48       275.07 o                         
  -1  18   1       1129.03       1121.55       106.22 o                         
   0  18   1        249.15        337.83        59.23 o                         
   1  18   1        547.66        517.99        81.77 o                         
   2  18   1       1728.23       1622.36       244.61 o                         
   2  18   1       1734.06       1783.32       168.78 o                         
   3  18   1        578.08        667.98        89.83 o                         
   4  18   1        675.53        713.23        88.99 o                         
   5  18   1        170.62        223.77        78.69 o                         
   6  18   1        561.44        434.89       140.29 o                         
   7  18   1        609.71        718.97       397.64 o                         
   8  18   1         10.28        -82.00       140.25 o                         
   9  18   1        730.82        726.82       159.93 o                         
  10  18   1         98.30        -33.14       175.92 o                         
  10  18   1          1.49        422.08       172.04 o                         
  -7  19   1       1829.15       1795.96       191.03 o                         
  -6  19   1        192.34        129.34       120.00 o                         
  -5  19   1        666.52        763.63       150.91 o                         
  -4  19   1        266.80        411.16       154.96 o                         
  -3  19   1        188.09        201.89        91.46 o                         
  -2  19   1       1090.90       1329.99       146.21 o                         
  -1  19   1         74.62        142.90       103.15 o                         
   0  19   1        375.84        468.04       250.96 o                         
   0  19   1        352.01        524.99       177.45 o                         
   1  19   1        481.82        457.62        87.21 o                         
   2  19   1       1082.16       1014.21       100.76 o                         
   3  19   1       1519.24       1430.91       119.28 o                         
   4  19   1        146.63        237.14       109.76 o                         
   5  19   1       2709.08       2165.54       369.60 o                         
   6  19   1        233.25        269.87       113.69 o                         
   7  19   1        618.41        493.85       101.76 o                         
   8  19   1        409.63        313.24       117.35 o                         
   9  19   1         59.10         54.80       101.76 o                         
   9  19   1          8.53        -93.85       123.76 o                         
  -5  20   1         56.59        151.72       100.62 o                         
  -4  20   1        788.94       1072.55       172.13 o                         
  -3  20   1        208.74        144.04       118.78 o                         
  -2  20   1       3070.37       3764.72       466.04 o                         
  -1  20   1        215.63        214.48        99.11 o                         
   0  20   1        582.48        606.91        84.07 o                         
   1  20   1        303.09        361.62        86.53 o                         
   2  20   1        456.54        632.63       125.06 o                         
   2  20   1        360.58        248.72       107.65 o                         
   3  20   1        500.06        898.51       161.61 o                         
   4  20   1       9716.42       9213.21       606.14 o                         
   5  20   1        158.89        207.25        84.57 o                         
   6  20   1        558.78        704.63       137.65 o                         
   7  20   1        160.83       -115.40       244.43 o                         
  -4  21   1        231.83        470.95       181.11 o                         
  -3  21   1        836.55        964.94       135.01 o                         
  -2  21   1        336.08        318.28       110.84 o                         
  -1  21   1       1675.67       2115.61       207.09 o                         
   0  21   1        621.69        475.36       153.17 o                         
   1  21   1       1317.27       1427.07       133.82 o                         
   2  21   1        248.46        327.37        95.90 o                         
   3  21   1        790.15        531.05       106.84 o                         
   4  21   1        611.19        735.02       139.50 o                         
   5  21   1         13.09        495.32       354.01 o                         
   6  21   1        366.58        349.11       128.06 o                         
  -1  22   1        281.23        174.81       105.55 o                         
   0  22   1        474.52        622.50       111.33 o                         
   1  22   1        582.29        445.62       167.46 o                         
   2  22   1         59.77        418.11       272.74 o                         
   3  22   1        207.15       -245.50       399.23 o                         
  -4 -21   2         23.81         22.81       167.64 o                         
  -3 -21   2        446.49        472.89       114.34 o                         
  -2 -21   2        129.44         54.67        97.84 o                         
  -1 -21   2        121.07        139.63       116.37 o                         
   0 -21   2        194.89        391.71       270.54 o                         
   0 -21   2        195.81        -31.17       225.92 o                         
   1 -21   2        659.72        517.04       127.09 o                         
   2 -21   2        275.24        257.57       102.87 o                         
   3 -21   2         81.55         94.65        92.84 o                         
  -6 -20   2        444.08        440.92       169.01 o                         
  -5 -20   2         18.70          0.45       132.41 o                         
  -4 -20   2        344.93        188.00       109.25 o                         
  -3 -20   2         76.55        106.82       124.47 o                         
  -2 -20   2         97.98        175.39       163.82 o                         
  -1 -20   2         47.43        -12.84        92.55 o                         
   0 -20   2        921.63        898.82        99.54 o                         
   1 -20   2        712.74        864.81       133.38 o                         
   2 -20   2         73.68       1487.28       357.83 o                         
   2 -20   2       1176.91        857.61       164.78 o                         
   3 -20   2         29.49        -26.26       114.99 o                         
   4 -20   2        133.34        145.26       129.89 o                         
   5 -20   2         23.41        -12.72        93.49 o                         
  -8 -19   2         67.33        -77.17       265.01 o                         
  -8 -19   2         45.80         38.18       109.11 o                         
  -7 -19   2        552.91        742.10       161.22 o                         
  -6 -19   2          2.27         52.93       135.26 o                         
  -4 -19   2        141.90        117.50       235.98 o                         
  -3 -19   2       2947.45       2737.06       229.34 o                         
  -2 -19   2         40.35         21.54        79.83 o                         
  -1 -19   2         45.68        125.85        77.77 o                         
   0 -19   2        293.01        167.51       120.57 o                         
   0 -19   2        214.87        511.08       237.53 o                         
   1 -19   2        308.62        354.97        86.19 o                         
   2 -19   2         85.31        165.12        84.10 o                         
   3 -19   2       3810.51       4071.20       302.23 o                         
   4 -19   2         28.37        -71.99        97.54 o                         
   5 -19   2        667.53       1180.26       229.81 o                         
   5 -19   2        565.45        703.27       184.51 o                         
   5 -19   2         81.63         29.60        97.83 o                         
   6 -19   2          1.71        -95.91       109.96 o                         
  -9 -18   2        391.02        372.24       117.26 o                         
  -8 -18   2        161.05        192.22       165.31 o                         
  -6 -18   2        577.29        736.95       163.30 o                         
  -5 -18   2         47.12          7.57        74.32 o                         
  -4 -18   2        803.47        726.33       153.76 o                         
  -3 -18   2         25.73        160.92       132.36 o                         
  -2 -18   2        302.61        406.56       147.05 o                         
  -2 -18   2         39.03         69.98        69.73 o                         
  -1 -18   2          7.36        -28.34        63.80 o                         
   0 -18   2        639.73        594.30        70.78 o                         
   1 -18   2        193.02        206.26        71.73 o                         
   2 -18   2        416.37        502.79        97.85 o                         
   3 -18   2         59.08         59.23        98.88 o                         
   4 -18   2         71.66        168.30        84.58 o                         
   5 -18   2          1.37        -80.73        80.73 o                         
   6 -18   2        756.11        963.09       147.83 o                         
   7 -18   2         30.76         49.27       162.32 o                         
   7 -18   2         54.40        -43.61       194.68 o                         
   8 -18   2          5.56         32.89       116.27 o                         
   8 -18   2         38.51         15.65       175.35 o                         
 -10 -17   2        115.52        204.84       173.26 o                         
  -9 -17   2         77.97       -199.29       241.20 o                         
  -8 -17   2        116.92        236.08       111.76 o                         
  -7 -17   2        439.42        455.44       107.92 o                         
  -6 -17   2         27.54        -56.21       121.85 o                         
  -5 -17   2       1112.42        730.64       307.25 o                         
  -4 -17   2        609.16        350.61       133.85 o                         
  -3 -17   2        159.29        229.97        93.60 o                         
  -2 -17   2          8.65        -52.52        52.52 o                         
  -1 -17   2         29.33        -16.25        64.45 o                         
   0 -17   2          9.29          8.90        59.21 o                         
   0 -17   2         64.37         38.40        74.14 o                         
   0 -17   2         65.59        -74.04       162.53 o                         
   1 -17   2       1873.26       1940.38       139.67 o                         
   2 -17   2        257.88        229.69        57.77 o                         
   3 -17   2        596.60        583.10        77.59 o                         
   4 -17   2         31.88        -15.93        71.68 o                         
   5 -17   2         62.41        374.74       241.26 o                         
   5 -17   2          8.78         93.13        85.29 o                         
   5 -17   2        758.44        377.85       235.72 o                         
   5 -17   2         60.81          1.20        92.75 o                         
   6 -17   2          4.56        -10.13        71.81 o                         
   7 -17   2        504.29        556.56        79.13 o                         
   8 -17   2          1.03        -71.79        87.48 o                         
   9 -17   2       1541.10        904.52       286.84 o                         
 -10 -16   2        125.62        140.52        96.79 o                         
  -9 -16   2         93.04         54.13        96.56 o                         
  -8 -16   2       4336.59       3940.08       306.19 o                         
  -6 -16   2       2113.24       2134.91       237.79 o                         
  -5 -16   2         85.24         81.81        69.72 o                         
  -4 -16   2       4600.28       4670.63       397.96 o                         
  -3 -16   2         36.26        -51.02        66.35 o                         
  -2 -16   2       1902.22       1643.25       187.68 o                         
  -2 -16   2       1902.18       1891.13       246.10 o                         
  -1 -16   2        211.82        195.71        68.90 o                         
   0 -16   2        954.34        833.12        81.90 o                         
   1 -16   2        536.64        441.57        70.13 o                         
   2 -16   2       1256.01       1118.02       138.24 o                         
   2 -16   2        813.63        740.89       154.17 o                         
   3 -16   2         35.73         82.18        63.21 o                         
   3 -16   2         27.78        -60.73        60.73 o                         
   4 -16   2       2523.29       2346.27       153.97 o                         
   5 -16   2         11.20        -46.55        52.71 o                         
   6 -16   2       2286.44       2125.36       175.28 o                         
   7 -16   2         23.98        135.05        87.03 o                         
   7 -16   2         37.85       -147.20       227.32 o                         
   8 -16   2       1738.47       1450.49       155.63 o                         
   9 -16   2         30.56        141.32        86.19 o                         
 -11 -15   2        350.72        302.18       116.69 o                         
 -10 -15   2          8.14        -98.95       303.30 o                         
  -9 -15   2       1331.81       1117.80       301.68 o                         
  -8 -15   2        152.35        246.09        94.35 o                         
  -7 -15   2        446.18        388.17        94.70 o                         
  -6 -15   2        155.47        195.60        90.92 o                         
  -5 -15   2       1562.83       1668.84       169.91 o                         
  -4 -15   2         47.19        112.60       106.00 o                         
  -4 -15   2         36.17         78.59        54.02 o                         
  -3 -15   2        325.19        206.58        52.76 o                         
  -2 -15   2        153.89        183.24        46.88 o                         
  -1 -15   2        866.16        741.96        89.35 o                         
   0 -15   2        199.26        335.06        51.97 o                         
   0 -15   2        207.49        320.98       122.85 o                         
   0 -15   2         28.76         39.66        41.69 o                         
   1 -15   2        836.83        739.14        79.53 o                         
   2 -15   2          3.30        -24.17        36.18 o                         
   3 -15   2        966.24       1121.47        74.02 o                         
   4 -15   2         18.95        -45.26        45.26 o                         
   5 -15   2       1037.44       2445.03       379.44 o                         
   5 -15   2          5.30         15.62        63.73 o                         
   5 -15   2       1067.07        820.43       239.25 o                         
   5 -15   2         36.73         41.32        72.92 o                         
   6 -15   2        224.97        314.56        72.40 o                         
   7 -15   2       1288.83       1291.19       116.63 o                         
   8 -15   2          9.56        -69.48        69.48 o                         
   9 -15   2         28.52        145.96       149.56 o                         
   9 -15   2        197.55        197.72       185.49 o                         
   9 -15   2        200.37        177.57       179.07 o                         
  10 -15   2         49.18        142.78       149.54 o                         
 -12 -14   2         17.64       -391.07       427.48 o                         
 -11 -14   2         67.71         75.47       122.49 o                         
 -10 -14   2        779.77        738.29       116.47 o                         
  -9 -14   2         53.40         31.43        81.45 o                         
  -8 -14   2        559.88        536.80       112.49 o                         
  -7 -14   2         48.88         24.88       187.28 o                         
  -6 -14   2        219.64        284.67        94.38 o                         
  -5 -14   2        280.80        182.32        67.35 o                         
  -4 -14   2       1318.52       1394.96       119.72 o                         
  -3 -14   2        638.30        769.36        87.54 o                         
  -2 -14   2        299.67        407.10       102.24 o                         
  -2 -14   2        296.59        397.93        90.05 o                         
  -2 -14   2         42.82         80.46        45.26 o                         
  -1 -14   2         19.88         -2.97        35.05 o                         
   0 -14   2       2701.88       2404.58       143.19 o                         
   1 -14   2        265.45        299.89        52.30 o                         
   2 -14   2       1098.90        888.29        99.37 o                         
   2 -14   2       7612.24       7327.87       538.06 o                         
   2 -14   2       7639.45       7393.41       571.55 o                         
   3 -14   2         81.24        103.02        70.77 o                         
   3 -14   2         87.31         79.31        55.16 o                         
   3 -14   2         11.73         10.42        60.92 o                         
   4 -14   2       1028.13        918.00        77.62 o                         
   5 -14   2         66.50        -45.98        45.98 o                         
   6 -14   2       4324.22       3260.37       273.05 o                         
   7 -14   2         13.48        121.12        89.82 o                         
   7 -14   2         93.36        166.74        79.42 o                         
   7 -14   2        100.95         42.21       194.24 o                         
   8 -14   2         86.08        410.38        86.11 o                         
   9 -14   2        218.60         95.70        83.65 o                         
  10 -14   2       1283.15       1076.04       124.64 o                         
  11 -14   2         53.62        213.37       116.18 o                         
 -12 -13   2        107.51         15.67       104.45 o                         
 -11 -13   2          7.12         35.36        95.03 o                         
 -10 -13   2        140.67        167.99       123.62 o                         
  -9 -13   2          8.98         64.04       208.62 o                         
  -8 -13   2        329.59        244.41        62.33 o                         
  -7 -13   2       1288.67       1272.02       107.42 o                         
  -6 -13   2        194.68        122.39        59.70 o                         
  -5 -13   2        561.77        603.43       132.49 o                         
  -5 -13   2         76.99        150.44        73.36 o                         
  -5 -13   2        533.34        590.49        91.31 o                         
  -4 -13   2         43.68         34.68        38.44 o                         
  -4 -13   2         56.85         26.78        49.22 o                         
  -3 -13   2      16739.78      15770.10       819.79 o                         
  -2 -13   2        513.10        555.59        45.77 o                         
  -1 -13   2         38.73        124.63        54.09 o                         
  -1 -13   2        280.41        405.77        45.61 o                         
   0 -13   2         56.99         34.57        22.42 o                         
   0 -13   2          8.23         44.05        35.13 o                         
   1 -13   2        378.68        424.13        59.01 o                         
   2 -13   2         31.80         28.16        31.52 o                         
   3 -13   2        616.56        631.60        53.57 o                         
   4 -13   2         62.69         53.24        41.05 o                         
   5 -13   2        678.96        458.35        73.72 o                         
   5 -13   2       4703.25       5199.31       407.57 o                         
   5 -13   2       4731.29       5213.32       396.33 o                         
   6 -13   2         73.82        113.37        61.81 o                         
   7 -13   2        105.13        171.24        55.41 o                         
   8 -13   2          8.22         50.90        66.95 o                         
   9 -13   2       3268.80       3612.30       269.37 o                         
  10 -13   2         19.15        243.13       131.10 o                         
  11 -13   2       1689.23       1661.58       169.98 o                         
 -13 -12   2         26.41       -131.13       131.13 o                         
 -11 -12   2         30.52        -32.93        76.64 o                         
 -10 -12   2         84.94         11.20        60.36 o                         
  -9 -12   2         13.52        -28.69        62.45 o                         
  -8 -12   2       1470.03       1258.14       142.46 o                         
  -7 -12   2        258.97         68.91       100.78 o                         
  -7 -12   2         11.30         13.81        58.74 o                         
  -7 -12   2        139.22       -146.11       208.99 o                         
  -6 -12   2       2506.46       2358.07       155.50 o                         
  -5 -12   2        256.70        243.58        34.08 o                         
  -4 -12   2       2538.16       2436.03       129.34 o                         
  -3 -12   2         66.15         87.29        35.58 o                         
  -3 -12   2          8.55         82.06        55.35 o                         
  -2 -12   2         43.36        202.55        44.28 o                         
  -2 -12   2        970.30        838.62        94.13 o                         
  -2 -12   2        300.35        470.78        86.11 o                         
  -1 -12   2        350.21        477.41        47.04 o                         
   0 -12   2       1036.42        932.66        61.73 o                         
   1 -12   2        950.64        935.29        73.02 o                         
   2 -12   2        616.56        519.73        68.07 o                         
   2 -12   2         84.91        113.82        34.21 o                         
   2 -12   2        588.16        792.43       137.35 o                         
   3 -12   2        108.49        101.47        47.74 o                         
   3 -12   2        101.92        147.44        63.14 o                         
   3 -12   2         14.71        -15.21        41.76 o                         
   4 -12   2       4115.25       3419.64       195.93 o                         
   5 -12   2         16.96          3.79        32.19 o                         
   6 -12   2        451.01        956.04       154.32 o                         
   7 -12   2        346.45        514.92        93.95 o                         
   7 -12   2        347.21        383.50       139.17 o                         
   7 -12   2        349.14        537.47       204.77 o                         
   7 -12   2         50.01         19.82        60.83 o                         
   8 -12   2        613.32        971.44        94.07 o                         
   9 -12   2        142.54        287.08        83.50 o                         
  10 -12   2         82.97         12.62        77.78 o                         
  11 -12   2        128.14        164.26       111.43 o                         
  12 -12   2          4.87        -27.12        88.35 o                         
  12 -12   2         33.77         77.14        97.66 o                         
 -13 -11   2        668.95        549.16       107.99 o                         
 -12 -11   2         35.82        103.32        74.91 o                         
 -11 -11   2        221.13        292.84        83.29 o                         
 -10 -11   2         33.69        109.65       115.24 o                         
  -9 -11   2         16.73         68.47        93.92 o                         
  -8 -11   2        424.76        410.86        67.25 o                         
  -7 -11   2       2661.54       2527.79       161.93 o                         
  -6 -11   2          6.78        -32.28        32.28 o                         
  -5 -11   2       4108.71       4736.93       499.21 o                         
  -5 -11   2        513.99       1233.86       134.17 o                         
  -5 -11   2       3560.47       3370.71       344.56 o                         
  -5 -11   2       3783.06       2140.90       273.61 o                         
  -4 -11   2         25.76        -13.69        42.21 o                         
  -4 -11   2          8.14          3.39        25.86 o                         
  -3 -11   2        946.22        756.78        55.00 o                         
  -2 -11   2        630.07        642.30        47.84 o                         
  -1 -11   2      15748.25      16654.66       780.60 o                         
   0 -11   2        203.66        236.44        30.21 o                         
   0 -11   2         29.40         33.12        25.05 o                         
   1 -11   2        189.65        221.49        62.78 o                         
   1 -11   2         27.38         90.70        35.56 o                         
   1 -11   2        192.15        142.64        48.08 o                         
   2 -11   2        341.09        452.10        41.08 o                         
   3 -11   2       4195.61       4004.28       219.84 o                         
   4 -11   2        110.80        138.09        62.19 o                         
   4 -11   2        132.10        122.84        42.17 o                         
   5 -11   2       2869.36       2778.71       224.31 o                         
   5 -11   2       3934.13       5734.54       492.63 o                         
   5 -11   2        414.22        380.11        64.18 o                         
   6 -11   2         38.96        137.67        54.07 o                         
   7 -11   2         46.50          9.14        38.07 o                         
   8 -11   2         91.58        116.75        61.52 o                         
   9 -11   2        133.52        173.17        86.30 o                         
   9 -11   2       1162.22       1573.72       150.47 o                         
  10 -11   2        221.80         75.43       115.54 o                         
  11 -11   2       2610.28       2976.65       225.57 o                         
  12 -11   2         92.84        224.06        89.90 o                         
 -13 -10   2         63.13         75.61       123.58 o                         
 -12 -10   2        307.02        501.19       187.90 o                         
 -11 -10   2         87.26        117.56        74.06 o                         
 -10 -10   2        327.83        305.81        66.29 o                         
  -9 -10   2        375.11        343.57        67.59 o                         
  -8 -10   2          5.27        -11.06        95.92 o                         
  -7 -10   2        110.68        101.52       200.51 o                         
  -7 -10   2        116.74        113.47        93.39 o                         
  -7 -10   2         15.12          2.31        46.89 o                         
  -7 -10   2        104.76         97.72        36.55 o                         
  -6 -10   2         56.01        218.04        52.18 o                         
  -6 -10   2         44.77         50.80        29.80 o                         
  -5 -10   2        261.83        302.42        32.55 o                         
  -4 -10   2       1067.76       1021.48        64.40 o                         
  -3 -10   2        187.85        109.69        39.12 o                         
  -3 -10   2        186.35        109.01        37.48 o                         
  -3 -10   2         26.90         74.44        45.98 o                         
  -2 -10   2         37.93        119.83        36.10 o                         
  -2 -10   2        632.14        570.64        74.30 o                         
  -2 -10   2        262.74        367.79        68.97 o                         
  -1 -10   2       2429.24       2101.43       111.38 o                         
   0 -10   2        694.88        692.74        54.83 o                         
   1 -10   2        131.30        148.21        35.42 o                         
   2 -10   2       3321.93       3725.64       301.45 o                         
   2 -10   2       3317.90       3241.17       246.60 o                         
   2 -10   2        478.97        489.18        61.39 o                         
   3 -10   2         60.16        182.81        58.90 o                         
   3 -10   2        213.87        230.63        53.93 o                         
   3 -10   2          8.68         27.65        25.67 o                         
   4 -10   2       2509.78       2422.04       162.90 o                         
   5 -10   2         14.31         26.37        26.71 o                         
   6 -10   2       4651.77       4219.62       268.89 o                         
   7 -10   2         13.17        -28.77        30.50 o                         
   7 -10   2          1.90         -5.35        47.67 o                         
   8 -10   2        320.84        372.32        75.34 o                         
   9 -10   2        104.68         80.95        57.40 o                         
  10 -10   2        361.67        424.79        87.20 o                         
  11 -10   2          0.02        -94.13        94.13 o                         
  13 -10   2        149.96        -55.94       169.42 o                         
 -14  -9   2         23.54       -135.21       135.21 o                         
 -13  -9   2         47.58        -24.53        85.92 o                         
 -12  -9   2         56.34        134.77        72.86 o                         
 -11  -9   2        236.56        258.03        79.73 o                         
 -10  -9   2        499.75        461.73       120.42 o                         
  -9  -9   2       2042.44       2163.26       197.57 o                         
  -8  -9   2        103.29         97.01        52.68 o                         
  -7  -9   2        245.85        244.15        32.94 o                         
  -6  -9   2        110.58         89.57        31.58 o                         
  -5  -9   2        486.99        352.51        84.60 o                         
  -5  -9   2         55.65        124.70        56.94 o                         
  -5  -9   2        385.49        406.39        60.75 o                         
  -5  -9   2        604.10        484.82        97.21 o                         
  -4  -9   2         11.14         41.96        25.57 o                         
  -4  -9   2         24.67         62.27        40.70 o                         
  -4  -9   2          1.61        -27.21        37.35 o                         
  -3  -9   2      12687.37      12323.33       582.26 o                         
  -2  -9   2        106.74         93.31        22.35 o                         
  -1  -9   2       1596.11       1392.93        88.85 o                         
  -1  -9   2        969.13        980.62       128.93 o                         
  -1  -9   2        139.90        292.17        57.90 o                         
   0  -9   2         10.62         32.01        18.67 o                         
   0  -9   2         73.58         85.64        24.00 o                         
   0  -9   2        429.29        317.58        94.90 o                         
   1  -9   2       1344.47       1293.98        98.47 o                         
   1  -9   2       1054.48       1497.61       187.29 o                         
   2  -9   2         47.83         48.23        23.50 o                         
   3  -9   2       2428.78       2168.69       146.97 o                         
   4  -9   2         24.55          1.44        56.02 o                         
   4  -9   2          2.03        -25.29        31.29 o                         
   4  -9   2          0.29         -5.24        33.93 o                         
   5  -9   2       2046.48       2162.00       192.12 o                         
   5  -9   2       2160.36       2229.76       152.22 o                         
   5  -9   2        295.43        227.59        47.14 o                         
   6  -9   2         74.75         35.83        34.14 o                         
   7  -9   2       4100.13       3350.99       267.43 o                         
   8  -9   2         15.58        -12.24        56.20 o                         
   9  -9   2        865.84        799.59       108.90 o                         
  10  -9   2          1.34        -84.56        84.56 o                         
  11  -9   2         16.56        101.75        89.76 o                         
  12  -9   2         53.45         38.00        73.57 o                         
  13  -9   2       1586.27       1499.71       227.17 o                         
 -14  -8   2         30.23        217.96        85.48 o                         
 -13  -8   2         10.99       -129.49       135.29 o                         
 -12  -8   2        440.67        358.06       184.15 o                         
 -12  -8   2        303.51        192.27       203.38 o                         
 -11  -8   2          4.87         46.37        70.73 o                         
 -10  -8   2        619.94        648.72        77.39 o                         
  -9  -8   2         42.33        189.32        56.21 o                         
  -8  -8   2        863.07        777.91        75.34 o                         
  -7  -8   2        466.56        344.04        56.39 o                         
  -7  -8   2         67.35        112.00        35.22 o                         
  -7  -8   2        468.39        289.47       119.35 o                         
  -7  -8   2        535.93        350.08       105.86 o                         
  -6  -8   2        199.50        185.95        47.80 o                         
  -6  -8   2        186.62        145.43        35.46 o                         
  -5  -8   2         69.82         96.02        23.69 o                         
  -4  -8   2        430.07        374.32        33.62 o                         
  -3  -8   2         74.77         76.03        35.32 o                         
  -3  -8   2         71.82         65.27        28.11 o                         
  -3  -8   2         10.37         -4.24        24.07 o                         
  -2  -8   2      22042.87      22359.46      1392.94 o                         
  -2  -8   2      21085.52      21192.42      2073.05 o                         
  -2  -8   2       3043.90       5379.76       563.92 o                         
  -1  -8   2        261.89        388.33        63.00 o                         
  -1  -8   2        510.79        472.25        42.00 o                         
   0  -8   2       3020.06       3106.26       173.57 o                         
   1  -8   2         36.00         14.71        26.14 o                         
   2  -8   2          6.80         -5.23        20.16 o                         
   2  -8   2         20.82         -3.68        61.85 o                         
   2  -8   2          0.98        -14.30        15.87 o                         
   3  -8   2          7.75         90.49        38.69 o                         
   3  -8   2          0.49         23.89        21.50 o                         
   3  -8   2          3.40         12.01        23.03 o                         
   4  -8   2       4698.10       4724.86       225.38 o                         
   5  -8   2        672.24        599.26        43.73 o                         
   6  -8   2       1128.64       1155.05        75.02 o                         
   7  -8   2         33.98         -3.67        50.03 o                         
   7  -8   2          4.91         42.78        53.31 o                         
   7  -8   2         94.35        -57.53        98.40 o                         
   8  -8   2        612.81        628.00        74.67 o                         
   9  -8   2         11.03         54.07        54.60 o                         
  10  -8   2        484.57        474.12        80.49 o                         
  11  -8   2         24.73        -86.56        86.56 o                         
  13  -8   2         15.37        -55.64       159.68 o                         
  14  -8   2       1672.20       2153.09       261.24 o                         
 -14  -7   2          6.24         44.37       126.39 o                         
 -13  -7   2         37.31        124.41        95.44 o                         
 -12  -7   2        359.05        174.66        70.23 o                         
 -11  -7   2        735.17        860.48        97.42 o                         
 -10  -7   2        421.39        287.01        95.24 o                         
 -10  -7   2         60.80        136.18        95.54 o                         
  -9  -7   2        597.04        721.64        99.29 o                         
  -8  -7   2         10.17         10.43        35.32 o                         
  -7  -7   2        498.48        528.18        45.19 o                         
  -6  -7   2        678.69        719.86        53.92 o                         
  -5  -7   2        220.47        386.85        43.60 o                         
  -5  -7   2       1527.23       1440.15        87.82 o                         
  -5  -7   2       1578.58       1873.05       173.25 o                         
  -4  -7   2        123.70        145.85        31.81 o                         
  -4  -7   2         17.86         56.74        27.80 o                         
  -4  -7   2        350.55        349.67        32.66 o                         
  -3  -7   2        800.24        740.88        45.87 o                         
  -2  -7   2       1480.42       1138.37        62.26 o                         
  -1  -7   2        183.04        517.24        76.46 o                         
  -1  -7   2       2298.46       2516.47       144.93 o                         
  -1  -7   2       1267.97       1542.34       164.87 o                         
   0  -7   2        147.38        203.00        19.68 o                         
   0  -7   2       1020.93       1142.04        73.43 o                         
   1  -7   2       1786.08       1565.06       138.07 o                         
   1  -7   2         86.60        219.35        24.12 o                         
   1  -7   2        599.91        898.40        90.28 o                         
   2  -7   2        293.51        318.14        32.40 o                         
   3  -7   2        168.65        109.27        24.99 o                         
   4  -7   2        255.19        283.83        69.27 o                         
   4  -7   2        253.08        211.80        33.06 o                         
   4  -7   2         36.53         -1.11        22.77 o                         
   5  -7   2       6136.56       8695.74       709.07 o                         
   5  -7   2        617.26        693.88        79.46 o                         
   5  -7   2       4275.87       3961.84       240.48 o                         
   6  -7   2        219.02        210.17        35.82 o                         
   7  -7   2       1187.77       1435.49       105.61 o                         
   8  -7   2        205.51        339.32        58.13 o                         
   9  -7   2        220.61        188.24       103.59 o                         
   9  -7   2         27.83         -8.77        55.91 o                         
   9  -7   2        192.78        196.41        78.23 o                         
  10  -7   2        250.80         41.24       102.53 o                         
  11  -7   2        400.80        526.40       140.38 o                         
  12  -7   2         42.55        -85.61        99.81 o                         
  13  -7   2        185.93        141.91       141.97 o                         
  14  -7   2         85.00        166.54       206.18 o                         
  14  -7   2         77.13         44.28       217.54 o                         
  14  -7   2         10.69          4.01       124.63 o                         
 -14  -6   2        186.47        130.57        88.63 o                         
 -13  -6   2        172.85         82.36       132.63 o                         
 -12  -6   2        942.32        969.19       232.20 o                         
 -12  -6   2        956.45        710.83       196.65 o                         
 -11  -6   2        106.55        243.56        75.22 o                         
 -10  -6   2        134.67         79.84        49.22 o                         
  -9  -6   2        274.44        285.73        43.63 o                         
  -8  -6   2        355.42        346.22        47.66 o                         
  -8  -6   2         48.56         18.43        60.35 o                         
  -7  -6   2         19.42         22.01        25.07 o                         
  -7  -6   2        136.93        135.55        91.90 o                         
  -7  -6   2        134.67        112.68        58.28 o                         
  -6  -6   2       2946.33       3082.21       156.76 o                         
  -5  -6   2        548.83        642.20        43.96 o                         
  -4  -6   2       1301.14       1140.08        77.58 o                         
  -3  -6   2       1702.23       1871.15       107.58 o                         
  -3  -6   2        245.69        443.70        43.63 o                         
  -3  -6   2       1701.94       1572.32       118.16 o                         
  -2  -6   2      23738.87      21655.39      1097.92 o                         
  -2  -6   2       3426.94       5755.34       437.77 o                         
  -2  -6   2      27507.70      25162.37      2819.50 o                         
  -1  -6   2         86.18        214.94        42.08 o                         
  -1  -6   2        825.05        663.77        49.15 o                         
  -1  -6   2        596.97        605.95        78.79 o                         
   0  -6   2      19577.11      18345.24       854.80 o                         
   1  -6   2        115.31        118.95        24.75 o                         
   1  -6   2        798.76        863.66        83.79 o                         
   1  -6   2        878.80        726.76        74.48 o                         
   2  -6   2        275.42        373.22        38.63 o                         
   2  -6   2       1916.69       2235.34       279.79 o                         
   2  -6   2         39.76         74.12        19.75 o                         
   3  -6   2          9.43         -2.69        18.14 o                         
   3  -6   2         65.73         48.97        31.82 o                         
   3  -6   2         65.35         74.42        26.58 o                         
   4  -6   2      10007.58      10303.90       534.46 o                         
   5  -6   2         13.26        -15.48        20.37 o                         
   6  -6   2       3155.46       2441.10       195.27 o                         
   7  -6   2         14.09         -9.24        21.47 o                         
   7  -6   2          2.03         -3.36        40.32 o                         
   7  -6   2         17.22         36.32        90.36 o                         
   8  -6   2        930.76        985.15        79.01 o                         
   9  -6   2        111.01         91.16        42.15 o                         
  10  -6   2       8769.75       8077.11       512.45 o                         
  11  -6   2         13.65         55.62       112.54 o                         
  13  -6   2        115.72         38.08       149.53 o                         
  14  -6   2        427.50        479.77       123.02 o                         
 -14  -5   2         21.46         93.89       182.94 o                         
 -13  -5   2       1126.08        853.34       124.64 o                         
 -12  -5   2        242.03        183.04        65.40 o                         
 -11  -5   2       1529.05       1538.58       125.70 o                         
 -10  -5   2        229.90         93.22        61.77 o                         
  -9  -5   2        798.01        703.90       117.39 o                         
  -8  -5   2        310.00        276.28        42.44 o                         
  -7  -5   2       1565.48       1711.63        95.20 o                         
  -6  -5   2        639.04        643.70        48.93 o                         
  -5  -5   2        550.99        738.48        79.28 o                         
  -5  -5   2        320.98        359.25        33.77 o                         
  -5  -5   2         46.34         61.24        22.43 o                         
  -4  -5   2       2681.58       2582.64       151.85 o                         
  -4  -5   2        307.69        617.79        67.44 o                         
  -4  -5   2       2131.44       2207.62       221.90 o                         
  -3  -5   2      14477.80      16255.97       759.14 o                         
  -3  -5   2      11693.55      14595.21      1423.92 o                         
  -2  -5   2       2044.43       2070.40        91.39 o                         
  -1  -5   2        138.87        410.01        45.87 o                         
  -1  -5   2       8683.84       8325.67       641.99 o                         
  -1  -5   2        961.98        960.07       103.52 o                         
   0  -5   2        388.93        361.75        28.17 o                         
   0  -5   2       2694.16       2263.61       142.52 o                         
   1  -5   2       6711.08       6227.72       478.43 o                         
   1  -5   2       3821.80       4342.81       264.08 o                         
   1  -5   2        551.71        839.12        96.58 o                         
   2  -5   2       1927.89       2002.57       110.60 o                         
   3  -5   2       6287.21       6278.04       297.03 o                         
   4  -5   2        211.50        207.64        37.82 o                         
   4  -5   2       1465.07       1437.86        99.81 o                         
   4  -5   2       1510.32       1488.68       122.37 o                         
   5  -5   2       2225.84       4702.63       389.48 o                         
   5  -5   2        150.25        349.56        51.82 o                         
   5  -5   2         21.69        138.48        35.24 o                         
   6  -5   2        143.28        185.99        32.04 o                         
   7  -5   2        211.69        311.39        37.60 o                         
   8  -5   2          2.02          1.14        39.49 o                         
   9  -5   2       4061.73       3627.98       254.49 o                         
   9  -5   2        566.03        421.20       108.95 o                         
   9  -5   2       3921.00       3175.41       393.52 o                         
  10  -5   2        103.49        207.27        85.10 o                         
  10  -5   2         14.61        -19.51        61.40 o                         
  10  -5   2        101.18        134.13        86.72 o                         
  11  -5   2         76.55        293.69       118.82 o                         
  12  -5   2        106.05         96.72        96.37 o                         
  13  -5   2        206.05        452.52       113.85 o                         
  14  -5   2         10.04        -61.36       100.33 o                         
  14  -5   2         96.57        430.13       209.94 o                         
 -15  -4   2          0.05        -79.07       135.77 o                         
 -15  -4   2          0.74         89.10       181.73 o                         
 -14  -4   2       1803.08       1667.88       165.92 o                         
 -13  -4   2         42.10        -67.04       124.40 o                         
 -12  -4   2        692.13        866.70       143.57 o                         
 -11  -4   2        375.73        293.82        76.20 o                         
 -10  -4   2       1123.37        950.28        72.90 o                         
  -9  -4   2        113.59         26.81        34.82 o                         
  -8  -4   2       6175.44       6407.85       311.11 o                         
  -8  -4   2        714.18        811.26       139.66 o                         
  -7  -4   2         36.82         48.53        48.67 o                         
  -7  -4   2         64.25        124.06        89.18 o                         
  -7  -4   2          3.33        -13.37        30.30 o                         
  -6  -4   2       1124.69        974.38        63.78 o                         
  -5  -4   2        764.05        894.64        52.97 o                         
  -4  -4   2      21599.03      23145.83       972.78 o                         
  -3  -4   2        140.82        247.87        29.20 o                         
  -3  -4   2        975.45       1023.43        55.18 o                         
  -3  -4   2       1019.57       1163.33       120.40 o                         
  -2  -4   2       6577.61       6556.78       474.93 o                         
  -2  -4   2      45564.04      46643.34      2748.67 o                         
  -2  -4   2      57317.78      58048.96      4335.06 o                         
  -1  -4   2          9.43         78.29        17.84 o                         
  -1  -4   2         65.36         91.29        14.92 o                         
  -1  -4   2       1004.51        840.69        55.00 o                         
   0  -4   2      29476.32      26705.44      1239.51 o                         
   1  -4   2        481.73        632.23        65.89 o                         
   1  -4   2         63.51        126.50        23.34 o                         
   1  -4   2        439.92        738.12        56.64 o                         
   2  -4   2        240.54        355.51        35.02 o                         
   2  -4   2         34.72         66.44        16.11 o                         
   3  -4   2        231.80        203.45        32.33 o                         
   3  -4   2       1715.05       1762.83       230.64 o                         
   3  -4   2       1605.71       1283.63        74.29 o                         
   4  -4   2       3767.96       4000.81       241.54 o                         
   5  -4   2        668.40        722.69        53.54 o                         
   6  -4   2       6515.65       7085.95       377.38 o                         
   7  -4   2         48.03         59.67        32.90 o                         
   7  -4   2        332.71        465.91        69.68 o                         
   8  -4   2       9950.83       9769.79       519.99 o                         
   9  -4   2        265.16        175.65        42.98 o                         
  10  -4   2        858.34       1045.77        97.70 o                         
  11  -4   2         31.33        123.22        74.45 o                         
  13  -4   2         80.29        225.70       114.37 o                         
  14  -4   2       1290.75       1490.18       168.88 o                         
  15  -4   2         34.05         33.95        90.15 o                         
 -15  -3   2        239.74       -130.32       326.38 o                         
 -14  -3   2         17.62       -125.25       181.12 o                         
 -13  -3   2        262.04        334.28        97.62 o                         
 -12  -3   2         37.71         24.67        49.23 o                         
 -11  -3   2         33.73        -47.54        48.46 o                         
 -10  -3   2         91.75         20.81        60.33 o                         
 -10  -3   2        131.84        -25.66       123.32 o                         
  -9  -3   2       7882.33       7103.41       459.09 o                         
  -8  -3   2        269.19        227.86        39.23 o                         
  -7  -3   2        412.09        437.21        40.16 o                         
  -6  -3   2       1726.13       1809.15        97.94 o                         
  -5  -3   2        165.81        505.86        45.29 o                         
  -5  -3   2          3.51          2.98        22.67 o                         
  -5  -3   2         24.33         69.89        41.70 o                         
  -4  -3   2       4930.59       4595.01       249.32 o                         
  -4  -3   2       4926.85       4696.07       338.55 o                         
  -4  -3   2        711.24       1130.91        98.26 o                         
  -3  -3   2        574.48        972.44       100.37 o                         
  -3  -3   2       2268.85       2411.59       117.73 o                         
  -2  -3   2        418.75        160.10        14.09 o                         
  -1  -3   2       3596.62       4236.01       218.20 o                         
  -1  -3   2      20215.90      19892.22      1494.15 o                         
  -1  -3   2        519.21       1403.10       111.38 o                         
   0  -3   2          5.24          1.49         5.47 o                         
   0  -3   2         36.30          2.40         6.85 o                         
   1  -3   2      28925.05      29764.54      1753.98 o                         
   1  -3   2       4175.61       5098.17       310.81 o                         
   1  -3   2      30479.80      32336.68      2423.45 o                         
   2  -3   2         63.84         28.92        19.43 o                         
   3  -3   2       8508.99       7528.53       325.82 o                         
   4  -3   2       2742.65       2121.07       163.68 o                         
   4  -3   2       2975.79       2704.11       177.19 o                         
   4  -3   2        395.93        419.95        37.62 o                         
   5  -3   2       6118.78       6738.33       488.03 o                         
   5  -3   2       7907.01      11084.64       686.14 o                         
   5  -3   2        883.30       1435.79       124.26 o                         
   6  -3   2         34.84         12.58        30.70 o                         
   7  -3   2      15740.75      17757.21       923.93 o                         
   8  -3   2         71.20         78.99        45.73 o                         
   9  -3   2       2240.98       2545.47       314.90 o                         
   9  -3   2        394.14        581.90       117.28 o                         
  10  -3   2        238.00        674.75       173.71 o                         
  11  -3   2        690.80        835.14        99.03 o                         
  12  -3   2         12.45        104.91        76.93 o                         
  13  -3   2        497.45        266.72       107.88 o                         
  14  -3   2          1.90         85.47       190.32 o                         
  14  -3   2          0.57          5.64       126.66 o                         
  14  -3   2          0.08        -53.83       101.03 o                         
  15  -3   2       3118.42       3317.59       356.27 o                         
 -15  -2   2         53.09         23.27        91.34 o                         
 -14  -2   2        784.13        748.58       116.52 o                         
 -13  -2   2         44.39        130.05       116.08 o                         
 -12  -2   2       1849.24       2009.38       190.82 o                         
 -11  -2   2         34.20        -45.02        57.27 o                         
 -10  -2   2        568.75        493.17        55.01 o                         
  -9  -2   2         52.76         62.90        35.28 o                         
  -8  -2   2       4614.01       4357.71       288.39 o                         
  -8  -2   2       2795.11       3839.11       424.16 o                         
  -7  -2   2        246.36        241.02        77.28 o                         
  -7  -2   2         35.56         37.42        24.03 o                         
  -7  -2   2        256.93        285.33        95.78 o                         
  -6  -2   2       3990.28       3863.70       191.32 o                         
  -5  -2   2         66.77         67.71        25.00 o                         
  -4  -2   2        200.20        122.90        29.00 o                         
  -3  -2   2        519.22        644.33        42.73 o                         
  -3  -2   2       3596.69       2745.11       128.66 o                         
  -3  -2   2       3773.54       3168.36       380.19 o                         
  -2  -2   2      11940.58      19966.54      1485.33 o                         
  -2  -2   2      82714.09      77751.12      4634.48 o                         
  -2  -2   2     104497.14     109432.45     12144.27 o                         
  -1  -2   2        986.21       1683.35        92.83 o                         
  -1  -2   2       6831.64       6485.47       715.94 o                         
  -1  -2   2       7194.11       7117.21       445.28 o                         
   0  -2   2       5761.88       5184.98       182.25 o                         
   1  -2   2         10.71         40.27         7.28 o                         
   1  -2   2         74.17        266.38        17.44 o                         
   1  -2   2         77.25        217.57        22.87 o                         
   2  -2   2       8210.21      11421.33       523.56 o                         
   2  -2   2       1185.22       2087.83       221.11 o                         
   2  -2   2      14733.62      25889.01      2884.23 o                         
   3  -2   2        220.41        180.40        30.32 o                         
   3  -2   2         31.82         29.21         8.94 o                         
   3  -2   2        470.58        474.31        52.30 o                         
   4  -2   2       3074.99       4987.44       308.87 o                         
   5  -2   2        281.17        373.66        35.70 o                         
   6  -2   2       1069.88        943.02        68.36 o                         
   7  -2   2        837.95       1004.13       202.05 o                         
   7  -2   2        732.24        817.57        73.39 o                         
   7  -2   2        105.71        130.94        30.00 o                         
   8  -2   2        399.66        616.15        72.64 o                         
   9  -2   2         20.84          7.58        37.13 o                         
  10  -2   2       1180.22       1513.19       126.43 o                         
  11  -2   2         32.98        110.01        64.16 o                         
  12  -2   2         93.62        272.31       172.67 o                         
  12  -2   2         82.38        319.91       166.35 o                         
  13  -2   2          7.26         -5.37       101.23 o                         
  14  -2   2       1637.92       1463.70       163.01 o                         
  15  -2   2          9.89        -91.63        91.63 o                         
 -15  -1   2        959.37       1153.99       398.32 o                         
 -14  -1   2         15.66        204.90       193.07 o                         
 -13  -1   2        129.77        209.56        77.98 o                         
 -12  -1   2         25.68         45.29        54.78 o                         
 -11  -1   2        145.22        149.78        53.34 o                         
 -10  -1   2        279.12        268.75        66.60 o                         
 -10  -1   2         39.20        -26.11        69.43 o                         
 -10  -1   2        282.31        348.15       135.91 o                         
  -9  -1   2        481.98        510.23        76.72 o                         
  -9  -1   2        327.12        543.73       127.90 o                         
  -8  -1   2        185.56        142.71        52.65 o                         
  -7  -1   2       1807.47       1245.89        94.19 o                         
  -6  -1   2        776.22        952.65        70.25 o                         
  -5  -1   2        657.91        620.06        69.30 o                         
  -5  -1   2       4557.41       4823.64       253.99 o                         
  -4  -1   2         82.70        188.95        38.97 o                         
  -4  -1   2          5.83         37.17        15.72 o                         
  -4  -1   2         40.39        114.04        23.32 o                         
  -3  -1   2      43880.26      46342.70      2144.19 o                         
  -3  -1   2      43856.75      44897.06      4369.87 o                         
  -2  -1   2       2545.56       1800.37        78.32 o                         
  -1  -1   2         93.28        215.15        15.21 o                         
  -1  -1   2        646.13        719.59        34.50 o                         
  -1  -1   2       1142.09       1224.74       104.73 o                         
   0  -1   2        567.99       1151.72        47.14 o                         
   0  -1   2         81.99        181.53        10.76 o                         
   1  -1   2         52.27         79.17         6.48 o                         
   1  -1   2        362.05        606.48        24.62 o                         
   1  -1   2        449.80        745.69        63.27 o                         
   2  -1   2        520.81        747.57        45.33 o                         
   3  -1   2       6382.17       8225.16       426.35 o                         
   4  -1   2         45.56         28.43        14.03 o                         
   4  -1   2        315.57        302.12        31.70 o                         
   4  -1   2        450.92        581.68       110.24 o                         
   5  -1   2       1311.32       2003.64       158.12 o                         
   5  -1   2       9083.72       9172.14       538.79 o                         
   5  -1   2      11282.00      12703.59      1441.44 o                         
   6  -1   2        650.40        550.94        69.27 o                         
   6  -1   2         82.05         45.79        41.73 o                         
   6  -1   2        568.36        442.66        88.75 o                         
   7  -1   2       1956.82       2374.52       138.17 o                         
   8  -1   2        110.59        111.89        46.86 o                         
   9  -1   2       1079.24       1404.51       138.88 o                         
  10  -1   2         36.43         64.93        66.11 o                         
  10  -1   2          2.68        -27.20        60.83 o                         
  11  -1   2       1496.59       1747.78       125.97 o                         
  12  -1   2        201.21        304.15        63.21 o                         
  13  -1   2       1164.71       1197.99       112.54 o                         
  14  -1   2         60.91        196.68       187.17 o                         
  14  -1   2         28.14       -201.32       201.32 o                         
  15  -1   2        225.13        119.50       140.09 o                         
 -15   0   2        534.61        351.96       126.50 o                         
 -14   0   2        721.90        633.99       120.60 o                         
 -13   0   2        240.03        363.81       124.33 o                         
 -12   0   2       1539.80       1531.32       213.45 o                         
 -12   0   2       1755.23       2753.20       345.57 o                         
 -11   0   2         10.29         21.24        55.58 o                         
 -10   0   2        227.29        162.44        48.62 o                         
  -9   0   2        479.48        453.85        48.33 o                         
  -8   0   2        187.82        136.16        48.69 o                         
  -7   0   2         54.39         65.00        33.48 o                         
  -7   0   2          7.85        -21.05        21.05 o                         
  -7   0   2        141.08        113.70        86.48 o                         
  -6   0   2        730.98        506.79        43.52 o                         
  -5   0   2        947.11        828.95        50.32 o                         
  -4   0   2       6133.60       7372.89       454.56 o                         
  -3   0   2        451.56        419.22        35.04 o                         
  -3   0   2       1545.88       1335.51       121.87 o                         
  -3   0   2         65.19         85.43        17.06 o                         
  -2   0   2        515.40        422.59        24.19 o                         
  -2   0   2         74.40         50.49        12.84 o                         
  -2   0   2       9318.73      13187.16      1032.34 o                         
  -1   0   2        216.87         16.49         5.03 o                         
  -1   0   2        223.53         51.35        14.28 o                         
  -1   0   2         31.31         -0.75         4.68 o                         
   0   0   2      11412.85      12515.68       656.71 o                         
   1   0   2          5.20          0.18         3.20 o                         
   1   0   2         36.00          6.88         3.71 o                         
   1   0   2         54.26         49.37        18.43 o                         
   2   0   2        319.70        326.71        22.17 o                         
   2   0   2       2214.62       1955.17        83.70 o                         
   2   0   2       2984.44       3266.54       375.43 o                         
   3   0   2        364.99        255.12        25.62 o                         
   3   0   2         52.69         40.32        10.78 o                         
   3   0   2        453.17        310.09        75.88 o                         
   4   0   2        907.29        925.88        82.87 o                         
   4   0   2        798.27        835.17       111.55 o                         
   4   0   2        115.24        176.11        43.27 o                         
   5   0   2        137.99        158.54        30.18 o                         
   6   0   2        419.90        760.20        69.24 o                         
   7   0   2        432.68        424.88        48.06 o                         
   7   0   2         62.46         77.03        24.53 o                         
   8   0   2        772.29       1024.79        90.67 o                         
   8   0   2        134.13        220.22        68.15 o                         
   8   0   2         19.36        104.79        56.23 o                         
   9   0   2        305.64        334.78        47.91 o                         
  10   0   2       6015.85       6051.55       331.68 o                         
  11   0   2        141.40         93.92        61.23 o                         
  12   0   2        369.40        966.56       165.87 o                         
  12   0   2       1518.18       2015.18       291.24 o                         
  13   0   2         31.73        -28.73        70.57 o                         
  14   0   2         97.91        101.22        81.95 o                         
  15   0   2         31.11         88.88        99.77 o                         
 -15   1   2        649.95        608.33       356.20 o                         
 -14   1   2        106.14        408.89       195.24 o                         
 -13   1   2        570.70        817.11       139.66 o                         
 -12   1   2        485.44        378.50        66.16 o                         
 -11   1   2       3144.70       3040.69       189.19 o                         
 -10   1   2         43.89         89.08        73.12 o                         
  -9   1   2        149.49        366.59        85.36 o                         
  -9   1   2       2192.04       2557.73       182.23 o                         
  -8   1   2        213.38        232.57        39.42 o                         
  -7   1   2        967.80        934.15        61.26 o                         
  -6   1   2        128.42         73.98        29.04 o                         
  -5   1   2      36150.33      37948.19      2188.95 o                         
  -5   1   2       5218.65       5223.09       380.89 o                         
  -5   1   2      43726.22      46727.98      5096.78 o                         
  -4   1   2       1726.28       1694.38       154.87 o                         
  -4   1   2        237.92        272.20        31.26 o                         
  -4   1   2       1648.13       1534.95        98.59 o                         
  -3   1   2       7124.21       7117.49       303.27 o                         
  -2   1   2        286.26        349.83        23.06 o                         
  -1   1   2         87.74         77.39         6.78 o                         
  -1   1   2        607.82        617.39        26.75 o                         
  -1   1   2        660.09        705.02        64.74 o                         
   0   1   2          1.30         25.98         3.37 o                         
   0   1   2          9.03        167.46         8.72 o                         
   1   1   2      26973.43      32968.55      1929.63 o                         
   1   1   2       3055.53       3885.60       222.05 o                         
   1   1   2      21166.11      23947.51      1254.05 o                         
   2   1   2       1682.99       1146.76        72.08 o                         
   3   1   2        835.58       1228.39        61.82 o                         
   4   1   2         47.26         40.25        33.85 o                         
   4   1   2         41.30         18.75        13.05 o                         
   4   1   2          5.96          9.20        12.33 o                         
   5   1   2          0.60         18.67        14.81 o                         
   5   1   2          4.15         21.06        14.70 o                         
   6   1   2        335.11        299.01        34.70 o                         
   6   1   2        128.74        219.94        58.08 o                         
   6   1   2         18.58         97.18        43.04 o                         
   7   1   2       5582.94       5751.08       307.51 o                         
   8   1   2         14.80         -9.95        31.84 o                         
   9   1   2       1609.35       1858.45       166.58 o                         
   9   1   2       1249.69       1031.11       151.68 o                         
  10   1   2          0.47         26.44        65.60 o                         
  10   1   2          5.53        -82.10        82.10 o                         
  11   1   2        171.37        299.09        60.72 o                         
  12   1   2        288.30        306.73        63.86 o                         
  13   1   2       2192.98       1804.89       140.00 o                         
  14   1   2         13.65        181.71       316.50 o                         
  14   1   2         29.71         72.90       172.22 o                         
  15   1   2        951.75       1073.57       171.91 o                         
 -15   2   2         88.01        -50.46       170.10 o                         
 -14   2   2       3036.31       3288.14       263.45 o                         
 -13   2   2         15.16          8.88       120.44 o                         
 -11   2   2          7.90         -2.72        61.97 o                         
 -10   2   2        459.07        712.35        72.06 o                         
  -9   2   2        304.37        297.62        42.81 o                         
  -8   2   2       1037.74       1276.58        80.94 o                         
  -7   2   2         20.66          7.09        28.57 o                         
  -7   2   2        145.65         71.82        91.48 o                         
  -7   2   2        143.08        185.14        31.86 o                         
  -6   2   2        261.87        229.74        32.18 o                         
  -5   2   2        161.44        109.69        21.02 o                         
  -4   2   2       7784.76       8230.80       387.78 o                         
  -3   2   2        822.25        507.60        53.24 o                         
  -3   2   2        118.70         52.16        21.74 o                         
  -3   2   2        841.26        436.21        61.37 o                         
  -2   2   2         59.62         41.92        10.46 o                         
  -2   2   2        412.96        445.78        45.01 o                         
  -2   2   2       5390.11       9804.89      1102.53 o                         
  -1   2   2          3.09          0.59         6.06 o                         
  -1   2   2         21.38         11.27         5.84 o                         
   0   2   2       4420.11       6089.13       209.73 o                         
   1   2   2        150.75        251.84        12.09 o                         
   1   2   2       1045.76       1597.33        98.56 o                         
   1   2   2       1044.29       1483.13        64.88 o                         
   2   2   2      17625.13      19049.30       799.22 o                         
   2   2   2       2544.36       3136.01       157.57 o                         
   2   2   2      40404.95      40971.03      3989.52 o                         
   3   2   2        176.47        170.89        15.51 o                         
   3   2   2       1222.40       1066.92        53.89 o                         
   3   2   2       1581.42       1467.95       191.42 o                         
   4   2   2         59.54          8.41        25.16 o                         
   4   2   2        471.96        368.78        32.31 o                         
   4   2   2        412.42        405.71        67.56 o                         
   5   2   2        577.04        566.65        37.94 o                         
   6   2   2       2723.54       2328.56       119.58 o                         
   7   2   2       1847.22       1814.15       208.30 o                         
   7   2   2        263.50        439.46        62.08 o                         
   7   2   2       1825.28       1744.36       147.28 o                         
   8   2   2       3111.62       2517.30       168.21 o                         
   8   2   2        181.05        289.46        72.48 o                         
   8   2   2       1254.14       1373.17       189.40 o                         
   9   2   2        299.48        246.92        43.58 o                         
  10   2   2       1157.94       1294.46        86.30 o                         
  11   2   2         87.86         64.05        59.13 o                         
  12   2   2       1034.19       1244.42       169.31 o                         
  12   2   2       1235.62       1356.40       235.82 o                         
  13   2   2        116.74         95.25        68.10 o                         
  14   2   2       1349.00       1098.17       112.10 o                         
  15   2   2         31.27        -62.73       100.62 o                         
 -14   3   2        117.95        259.95       193.61 o                         
 -14   3   2         15.73         24.01       107.51 o                         
 -13   3   2         12.99        -54.88       105.29 o                         
 -12   3   2        241.04        244.58        76.34 o                         
 -11   3   2        587.78        479.33        71.78 o                         
 -10   3   2         41.94          6.01        58.36 o                         
 -10   3   2         20.31        110.28        80.86 o                         
  -9   3   2          8.97        120.03        58.92 o                         
  -9   3   2        644.53        869.22       119.94 o                         
  -9   3   2         62.12          1.50        43.27 o                         
  -8   3   2         34.06         64.23        35.74 o                         
  -7   3   2       1455.90       2045.17       126.60 o                         
  -6   3   2       1110.87       1134.05        69.38 o                         
  -5   3   2       2100.94       4005.93       337.73 o                         
  -5   3   2         76.80        128.16        34.03 o                         
  -5   3   2        531.98       1009.01        99.40 o                         
  -4   3   2        194.04        138.61        32.34 o                         
  -4   3   2       1344.17       1209.37       109.67 o                         
  -4   3   2       1452.86       1161.77       115.87 o                         
  -3   3   2        665.92       1122.47        68.13 o                         
  -2   3   2        229.43        288.55        26.68 o                         
  -1   3   2       5173.54       4989.64       257.90 o                         
  -1   3   2       6455.29       6434.98       726.45 o                         
  -1   3   2        746.85        571.23        34.42 o                         
   0   3   2         70.52        214.43        12.58 o                         
   0   3   2         10.18         27.32         6.08 o                         
   1   3   2          0.46          2.77         7.28 o                         
   1   3   2          3.17         27.28         7.16 o                         
   1   3   2        613.78        358.92        73.45 o                         
   2   3   2       2784.76       2463.40       117.03 o                         
   3   3   2      30659.74      30657.60      1420.95 o                         
   4   3   2        104.20        138.12        23.18 o                         
   4   3   2       1337.73       1219.87       106.64 o                         
   4   3   2        721.80        799.06        62.13 o                         
   5   3   2        520.16        344.38        65.84 o                         
   5   3   2        488.70        468.92        45.75 o                         
   5   3   2         70.55         86.73        21.42 o                         
   6   3   2        370.76        305.03        36.72 o                         
   6   3   2         48.97         19.06        35.79 o                         
   6   3   2        339.23        303.37        70.13 o                         
   7   3   2       5358.30       5353.46       257.16 o                         
   8   3   2        248.28        235.02        38.52 o                         
   9   3   2        520.23        557.15        89.80 o                         
  10   3   2         42.29         44.42        67.32 o                         
  10   3   2        302.33        275.67        76.03 o                         
  11   3   2        322.21        411.39        64.37 o                         
  12   3   2        140.97         51.28        55.12 o                         
  13   3   2        841.39        911.87        97.95 o                         
  14   3   2         85.90         -4.20       169.48 o                         
  15   3   2       2965.88       3398.75       354.64 o                         
 -14   4   2        147.52        165.18       118.27 o                         
 -13   4   2        357.13        457.90       236.48 o                         
 -12   4   2       1373.72       2145.79       318.59 o                         
 -11   4   2        224.92        204.76        85.86 o                         
 -10   4   2        148.54        186.20        41.36 o                         
  -9   4   2        132.06         68.33        36.23 o                         
  -8   4   2       9231.36       8539.39       412.75 o                         
  -7   4   2        314.94        272.30       113.65 o                         
  -7   4   2         39.14         39.52        36.07 o                         
  -7   4   2        271.15        249.67        73.29 o                         
  -7   4   2        278.69         69.64       112.73 o                         
  -6   4   2       1702.59       1931.60       105.08 o                         
  -5   4   2        106.00        124.35        28.25 o                         
  -4   4   2       1522.12       2475.77       167.17 o                         
  -3   4   2        757.39       1011.36        93.09 o                         
  -3   4   2        989.19       1103.41       110.43 o                         
  -3   4   2        109.34        138.08        18.05 o                         
  -2   4   2        914.27        812.29        74.27 o                         
  -2   4   2       6333.26       5496.19       330.82 o                         
  -1   4   2         91.93         72.96        49.83 o                         
  -1   4   2          1.07         60.49        11.57 o                         
  -1   4   2          0.15          5.83        11.17 o                         
   0   4   2      27788.90      30443.18      1283.65 o                         
   1   4   2         54.46         65.84        12.87 o                         
   1   4   2        377.27        454.88        38.33 o                         
   1   4   2        431.19        490.16        92.01 o                         
   2   4   2       8806.28       8584.55       512.87 o                         
   2   4   2       1271.27       1043.15        86.67 o                         
   3   4   2        272.01        394.17        28.71 o                         
   3   4   2       1884.23       1674.11        94.72 o                         
   3   4   2       2156.24       2289.32       237.18 o                         
   4   4   2       4110.45       5080.66       274.16 o                         
   4   4   2       4027.23       4753.73       490.46 o                         
   5   4   2         41.40         39.44        19.50 o                         
   6   4   2       1528.53       1383.83        78.97 o                         
   7   4   2        471.72        426.31        88.33 o                         
   7   4   2         66.91        125.78        37.00 o                         
   7   4   2        463.47        377.51        55.45 o                         
   8   4   2       2549.24       2833.44       148.97 o                         
   8   4   2        293.84        383.78        90.14 o                         
   9   4   2         10.81          3.13        32.12 o                         
  10   4   2       1240.98       1188.54        81.46 o                         
  11   4   2         27.73         44.82        51.92 o                         
  12   4   2       1478.99       1930.85       277.48 o                         
  12   4   2        996.40       1286.60       123.90 o                         
  13   4   2        112.38        236.88        86.37 o                         
  14   4   2         70.83         67.84        79.05 o                         
  15   4   2         18.19         69.22        81.34 o                         
 -14   5   2         90.53        -42.43       195.26 o                         
 -14   5   2          7.72        125.68       126.08 o                         
 -13   5   2        771.52        590.84       141.16 o                         
 -12   5   2        452.36        371.51        89.36 o                         
 -11   5   2        138.70        155.44        82.66 o                         
 -10   5   2        129.36        143.79        73.48 o                         
 -10   5   2          0.73         -5.01        69.74 o                         
  -9   5   2        881.03        741.81        94.98 o                         
  -8   5   2         57.33         35.85        48.42 o                         
  -7   5   2       8504.00       9002.53       487.16 o                         
  -6   5   2        434.72        578.61        59.29 o                         
  -5   5   2      12889.36      17702.20      1391.16 o                         
  -5   5   2       1390.18       1088.56       104.30 o                         
  -5   5   2       9630.00       9953.27       713.79 o                         
  -4   5   2        536.42        552.55        64.77 o                         
  -4   5   2         77.44         59.37        26.68 o                         
  -4   5   2        552.16        691.43        87.54 o                         
  -3   5   2       2011.29       2882.33       186.64 o                         
  -2   5   2        502.08        337.68        30.51 o                         
  -1   5   2       4694.37       3763.53       197.00 o                         
  -1   5   2        677.68        522.43        52.05 o                         
  -1   5   2       5430.38       4628.60       535.29 o                         
   0   5   2        530.74        491.10        36.36 o                         
   0   5   2         76.62         64.81        11.42 o                         
   1   5   2       4585.08       3579.99       218.56 o                         
   1   5   2        661.90        634.49        49.66 o                         
   1   5   2       5552.97       4185.48       489.04 o                         
   2   5   2       3000.94       2758.20       174.38 o                         
   3   5   2       1951.85       1992.97        91.17 o                         
   4   5   2         85.19        156.86        25.06 o                         
   4   5   2        590.12        856.14        58.01 o                         
   4   5   2        663.96        723.72       143.06 o                         
   5   5   2          0.29         21.86        18.61 o                         
   5   5   2          1.98         34.04        20.47 o                         
   5   5   2         84.29        412.58       129.04 o                         
   6   5   2        399.46        395.18        44.82 o                         
   6   5   2         32.42         68.39        41.14 o                         
   7   5   2        655.43        885.79        59.20 o                         
   8   5   2        504.14        414.06        46.63 o                         
   9   5   2        838.02        964.15       100.10 o                         
  10   5   2         69.72        159.05        66.99 o                         
  10   5   2          3.32         61.31        76.45 o                         
  11   5   2        488.47        466.94        59.19 o                         
  12   5   2        239.59        256.66        60.24 o                         
  13   5   2        611.04        703.37        90.45 o                         
  15   5   2         86.90        227.69       164.57 o                         
 -14   6   2        232.12        278.56       274.93 o                         
 -13   6   2         25.25         30.82       233.01 o                         
 -12   6   2       1607.22       1282.36       255.64 o                         
 -11   6   2        141.23         86.09        86.32 o                         
 -10   6   2        435.72        464.67        70.65 o                         
  -9   6   2         61.44        136.22        53.02 o                         
  -8   6   2       1734.77       2435.75       184.18 o                         
  -7   6   2         47.25         86.23        39.27 o                         
  -7   6   2          6.82         -4.24        22.60 o                         
  -6   6   2       3059.48       4402.93       352.25 o                         
  -5   6   2        179.47        152.82        31.56 o                         
  -4   6   2       1613.58       1667.93       135.43 o                         
  -3   6   2          9.15         18.21        19.79 o                         
  -3   6   2         42.25        150.21        69.27 o                         
  -3   6   2          1.32        -11.60        11.60 o                         
  -2   6   2        643.20        415.10        47.94 o                         
  -2   6   2       4455.51       3713.19       227.58 o                         
  -2   6   2       5117.71       5036.74       519.08 o                         
  -1   6   2          4.12         24.04        15.91 o                         
  -1   6   2         28.65         22.58        29.78 o                         
  -1   6   2         28.51         62.18        16.38 o                         
   0   6   2        784.71        768.81        50.63 o                         
   1   6   2       3978.13       3560.61       283.01 o                         
   1   6   2       3476.29       3322.65       340.59 o                         
   2   6   2        167.40        226.31        34.54 o                         
   2   6   2       1406.13       1065.73       170.36 o                         
   2   6   2       1159.60        900.42        69.54 o                         
   3   6   2       1950.16       1933.41       125.14 o                         
   3   6   2       2125.48       2220.51       183.47 o                         
   3   6   2        281.52        507.17        81.53 o                         
   4   6   2       3279.08       3167.78       157.36 o                         
   5   6   2       1439.57       1191.97        68.32 o                         
   6   6   2       4874.88       5465.36       266.24 o                         
   7   6   2        424.76        428.12        91.30 o                         
   7   6   2        395.69        776.55        83.61 o                         
   7   6   2          0.98         -5.59        20.87 o                         
   8   6   2        102.90        208.52        42.65 o                         
   9   6   2        162.61        196.57        40.78 o                         
  10   6   2       2662.47       2511.97       140.36 o                         
  11   6   2         61.42          8.50        74.82 o                         
  12   6   2        676.55       1139.30       210.10 o                         
  13   6   2          0.33        -84.81       110.92 o                         
  14   6   2         17.22         23.27        70.51 o                         
  15   6   2        107.55        192.13        93.23 o                         
 -14   7   2         94.70       -170.98       444.84 o                         
 -14   7   2         94.38        249.33       217.00 o                         
 -14   7   2         90.40        -78.11        91.19 o                         
 -13   7   2        664.18        749.79       162.41 o                         
 -12   7   2         10.60        -68.41        68.41 o                         
 -11   7   2       2152.43       1977.24       170.82 o                         
 -10   7   2        856.28        755.46       113.50 o                         
  -9   7   2        281.52        356.15       110.48 o                         
  -9   7   2         30.18         52.50        38.23 o                         
  -9   7   2        209.07        218.53        86.75 o                         
  -8   7   2        148.15        121.84        52.86 o                         
  -7   7   2       5625.79       7368.32       472.31 o                         
  -6   7   2        126.27         70.26        43.23 o                         
  -5   7   2       1860.69       1162.53       107.91 o                         
  -5   7   2      13506.55      14316.32      1635.93 o                         
  -5   7   2      12889.28      12085.37       863.98 o                         
  -4   7   2          2.11          3.13        14.98 o                         
  -4   7   2         51.16         11.80        65.17 o                         
  -4   7   2         14.62         -7.73        21.87 o                         
  -3   7   2      13768.70      15533.74       924.23 o                         
  -2   7   2        184.55        204.51        28.06 o                         
  -1   7   2        146.35        246.82        26.18 o                         
  -1   7   2        520.51        679.24        82.29 o                         
  -1   7   2         21.13         10.27        17.23 o                         
   0   7   2        545.84        582.26        46.55 o                         
   0   7   2         78.80        108.64        18.47 o                         
   1   7   2      11680.31      11479.75       682.98 o                         
   1   7   2       1686.17       2618.52       204.53 o                         
   1   7   2      13366.47      13395.94      1515.77 o                         
   2   7   2       1114.92       1123.26        81.89 o                         
   3   7   2       9697.64      10476.04       557.22 o                         
   4   7   2         65.78        105.32        28.47 o                         
   4   7   2        157.88        110.11        38.02 o                         
   4   7   2          9.50         -1.12        23.63 o                         
   5   7   2          5.40          5.68        20.07 o                         
   5   7   2         37.38         55.75        22.93 o                         
   5   7   2       1738.88       1884.54       210.14 o                         
   6   7   2          2.41        -17.64        30.84 o                         
   6   7   2          0.33          3.22        40.04 o                         
   7   7   2      12772.14      12473.90       588.69 o                         
   8   7   2        556.53        459.06        58.39 o                         
   8   7   2        556.08        509.12        99.86 o                         
   9   7   2       4485.08       4483.73       304.67 o                         
  10   7   2        485.27        414.64        81.65 o                         
  11   7   2       8167.88       7927.94       390.48 o                         
  12   7   2         68.32         54.00        61.72 o                         
  13   7   2        916.40        818.64       116.38 o                         
  14   7   2         89.90         59.44       125.25 o                         
  15   7   2        294.89         96.29       171.47 o                         
 -13   8   2         96.38         62.66       268.21 o                         
 -12   8   2       1716.84       1940.51       301.69 o                         
 -12   8   2       1816.91       2018.20       327.18 o                         
 -12   8   2        246.79        263.76       133.73 o                         
 -11   8   2          5.93         47.74        89.84 o                         
 -10   8   2        717.02        659.45        80.13 o                         
  -9   8   2        819.24        807.24        81.83 o                         
  -8   8   2       1469.97       1351.26       108.84 o                         
  -7   8   2          4.88        -11.62        31.91 o                         
  -7   8   2          0.70         -9.38        21.67 o                         
  -6   8   2       5113.88       6128.85       488.75 o                         
  -5   8   2        280.80        331.70        41.87 o                         
  -4   8   2       1692.92       2032.87       122.99 o                         
  -3   8   2       1281.54       1170.67       111.63 o                         
  -3   8   2        185.00        100.68        29.58 o                         
  -3   8   2       1300.37       1221.04       178.26 o                         
  -2   8   2        476.16        588.01        40.43 o                         
  -2   8   2       3298.43       3234.59       172.97 o                         
  -2   8   2       3396.60       3720.07       450.01 o                         
  -1   8   2        637.22        675.16        43.85 o                         
   0   8   2       2179.22       2559.97       147.15 o                         
   1   8   2         33.77         55.70        30.77 o                         
   2   8   2       4609.05       4249.79       312.67 o                         
   2   8   2        665.36       1228.37       117.39 o                         
   2   8   2       4676.12       4590.05       553.43 o                         
   3   8   2        166.54         95.66        53.74 o                         
   3   8   2         19.59         16.31        25.40 o                         
   3   8   2        135.74         93.50        32.29 o                         
   4   8   2       1578.15       1180.57        69.96 o                         
   5   8   2        231.14        263.16        31.40 o                         
   6   8   2       4051.85       3770.76       190.46 o                         
   7   8   2          3.68         -4.23        25.62 o                         
   7   8   2         25.51         38.44        51.88 o                         
   7   8   2         26.27        -11.93        75.68 o                         
   8   8   2        636.44        793.87        66.24 o                         
   9   8   2        376.73        260.74        46.66 o                         
  10   8   2       1213.55        946.09        77.17 o                         
  11   8   2        757.94        758.19        78.27 o                         
  12   8   2         60.07        311.32       154.48 o                         
  12   8   2        329.50        173.58       269.82 o                         
  13   8   2         38.95         30.69       126.10 o                         
  14   8   2        267.44        253.52        86.25 o                         
  15   8   2          6.13        403.24       151.60 o                         
  15   8   2         42.46        228.78       117.91 o                         
 -13   9   2       1272.57       1110.66       143.82 o                         
 -12   9   2          1.91         20.32        78.22 o                         
 -11   9   2       3205.04       3074.76       239.78 o                         
 -10   9   2        114.47        253.73        97.29 o                         
  -9   9   2       1387.13       1485.30       182.74 o                         
  -9   9   2        908.79       1422.37       228.75 o                         
  -8   9   2       1412.92       1309.97       104.89 o                         
  -7   9   2        289.44        477.08        55.27 o                         
  -6   9   2         36.81          4.85        44.80 o                         
  -5   9   2       1673.60       2345.75       221.02 o                         
  -5   9   2       1489.82       1610.72       153.20 o                         
  -5   9   2        215.07         94.02        37.50 o                         
  -4   9   2         39.70         35.87        28.05 o                         
  -4   9   2        309.61        293.06        56.56 o                         
  -4   9   2        275.01        329.78        80.14 o                         
  -3   9   2       4336.31       4851.75       264.88 o                         
  -2   9   2       2130.23       2179.51       110.81 o                         
  -1   9   2        609.78        890.23        61.16 o                         
  -1   9   2         76.92         98.69        44.50 o                         
  -1   9   2        532.86       1010.41       144.08 o                         
   0   9   2         19.10         30.83        18.26 o                         
   0   9   2        132.30        192.89        28.32 o                         
   1   9   2       1933.35       2337.16       164.07 o                         
   1   9   2       1792.11       2069.92       230.75 o                         
   2   9   2        369.25        393.13        44.61 o                         
   3   9   2       6004.82       6498.36       404.53 o                         
   4   9   2        369.58        467.50        59.58 o                         
   4   9   2        434.64        419.16        48.99 o                         
   4   9   2         53.35        108.67        50.27 o                         
   5   9   2       1388.15       1570.49       124.11 o                         
   5   9   2        194.76        325.30        56.73 o                         
   5   9   2       1349.10       1361.79       114.08 o                         
   6   9   2         86.72         53.15        34.48 o                         
   7   9   2        527.22        653.96        52.90 o                         
   8   9   2        335.92        334.07        48.31 o                         
   9   9   2       5157.72       5001.88       328.68 o                         
  10   9   2        296.74        167.54        75.52 o                         
  11   9   2        975.16        952.34        99.66 o                         
  12   9   2        147.37        184.17        66.69 o                         
  13   9   2        356.80        349.01       100.20 o                         
 -13  10   2         12.14         45.47       118.61 o                         
 -12  10   2       1546.23       1487.46       266.33 o                         
 -12  10   2       1495.89       1835.13       313.83 o                         
 -11  10   2         49.26        -11.66        96.76 o                         
 -10  10   2       3682.35       3311.56       251.13 o                         
  -9  10   2         32.56         -9.69        54.38 o                         
  -8  10   2       1080.73       1422.43       112.50 o                         
  -7  10   2         31.98         57.47        37.91 o                         
  -7  10   2        229.10         35.78       120.29 o                         
  -7  10   2        221.50        273.63        92.21 o                         
  -6  10   2       3890.58       4408.40       251.96 o                         
  -5  10   2        115.72        107.15        34.32 o                         
  -4  10   2       2395.00       2173.24       149.09 o                         
  -3  10   2         27.17        143.01        98.69 o                         
  -3  10   2          0.20          2.07        23.38 o                         
  -3  10   2          0.03        -11.29        22.12 o                         
  -2  10   2      28750.25      26164.41      2642.99 o                         
  -2  10   2      29454.56      33102.26      2595.35 o                         
  -2  10   2       4150.38       4007.74       421.42 o                         
  -1  10   2         14.19         20.02        25.51 o                         
   0  10   2       2017.65       1687.72       102.14 o                         
   1  10   2        442.05        447.80        47.99 o                         
   2  10   2        485.43        579.33        69.29 o                         
   2  10   2         70.08        162.15        39.45 o                         
   2  10   2       1672.74        869.66       174.47 o                         
   3  10   2        105.15        227.77        63.28 o                         
   3  10   2        779.26        849.83        99.42 o                         
   3  10   2        728.36        656.25       106.71 o                         
   4  10   2       8936.28       8328.87       515.57 o                         
   5  10   2         19.43         27.84        24.25 o                         
   6  10   2       3929.62       3298.31       172.46 o                         
   7  10   2        248.91        258.68        95.30 o                         
   7  10   2        342.03        276.48        78.05 o                         
   7  10   2         33.06         43.99        40.83 o                         
   8  10   2       1392.66       1301.64        89.05 o                         
   9  10   2        281.50        285.40        48.29 o                         
  10  10   2        237.15        333.68        65.00 o                         
  11  10   2        356.29        327.72        80.35 o                         
  12  10   2        236.17        445.58       164.49 o                         
  13  10   2         54.96        -12.41       130.18 o                         
  14  10   2        434.68        451.40       108.14 o                         
 -12  11   2         46.80        237.66        93.17 o                         
 -11  11   2       4624.97       5009.79       350.51 o                         
 -10  11   2         37.91        -72.83       111.38 o                         
  -9  11   2       1662.60       2009.93       294.89 o                         
  -9  11   2       2156.34       2524.97       258.84 o                         
  -8  11   2        561.69        512.51        77.52 o                         
  -7  11   2         49.98        123.44        44.63 o                         
  -6  11   2         11.48         11.92        51.84 o                         
  -5  11   2       4880.96       5791.54       682.62 o                         
  -5  11   2        703.20        477.28        72.05 o                         
  -5  11   2       4871.14       4718.86       357.84 o                         
  -4  11   2        158.74        199.51        53.42 o                         
  -4  11   2          0.75         -6.49        40.02 o                         
  -3  11   2       1979.71       2605.20       134.39 o                         
  -2  11   2        197.69        235.60        28.87 o                         
  -1  11   2        188.98        199.37        59.36 o                         
  -1  11   2       1309.08       1938.04       246.73 o                         
  -1  11   2       1343.63       1503.47        94.71 o                         
   0  11   2          4.42         15.32        22.49 o                         
   0  11   2          0.64        -20.70        20.70 o                         
   0  11   2         40.69        139.43       110.95 o                         
   1  11   2        537.50        624.11        60.04 o                         
   2  11   2       1180.04       1225.29        82.32 o                         
   3  11   2       1463.33       1637.68       124.32 o                         
   4  11   2        314.17        227.97        76.46 o                         
   4  11   2         87.30        135.10        55.06 o                         
   5  11   2       1621.13       1560.80       122.90 o                         
   5  11   2        185.22        332.48        88.10 o                         
   6  11   2        297.87        225.88        42.76 o                         
   7  11   2        517.19        410.64        44.71 o                         
   8  11   2        191.95        167.16        44.77 o                         
   9  11   2        215.91        182.37       265.93 o                         
   9  11   2        213.79        510.76       175.57 o                         
  10  11   2        321.45        378.64       104.60 o                         
  11  11   2       1022.41       1118.16       111.32 o                         
  12  11   2         70.51        112.77        64.81 o                         
  13  11   2        692.32        656.32       164.16 o                         
  14  11   2         31.50       -253.96       362.68 o                         
 -12  12   2        112.79        240.56       194.36 o                         
 -11  12   2        175.32        267.46       114.30 o                         
 -10  12   2       1410.88       1194.41       124.54 o                         
  -9  12   2         87.29        178.78        64.67 o                         
  -8  12   2       4238.92       4380.52       264.59 o                         
  -7  12   2          0.77         22.11        48.72 o                         
  -7  12   2         55.32         58.92       124.76 o                         
  -7  12   2          5.31        -20.56        59.13 o                         
  -6  12   2       1195.16       1222.47       101.34 o                         
  -5  12   2        370.43        457.71        55.23 o                         
  -4  12   2        853.68        753.17        89.90 o                         
  -3  12   2         91.62        114.48        64.43 o                         
  -3  12   2         11.56         43.80        28.89 o                         
  -3  12   2         80.07         20.07        26.85 o                         
  -2  12   2        879.67       1431.03       167.89 o                         
  -2  12   2       6973.26       5732.00       451.14 o                         
  -2  12   2       6093.59       5704.55       423.82 o                         
  -1  12   2        322.96        274.88        38.08 o                         
   0  12   2       1007.92       1145.57        83.70 o                         
   1  12   2        583.65        495.68        56.22 o                         
   2  12   2        455.99        427.38       165.80 o                         
   2  12   2         44.50         78.95        35.57 o                         
   2  12   2        308.27        416.74        61.77 o                         
   3  12   2       1769.62       1716.91       130.43 o                         
   3  12   2        251.51        428.83        93.65 o                         
   4  12   2        501.18        572.22        68.28 o                         
   5  12   2        538.40        598.38        60.82 o                         
   6  12   2        889.09        881.15        69.89 o                         
   7  12   2        361.91        442.55        91.93 o                         
   7  12   2        369.95        319.33        72.36 o                         
   7  12   2         52.24        119.94        71.42 o                         
   8  12   2        513.19        444.39        62.05 o                         
   9  12   2        234.83        109.76        58.95 o                         
  10  12   2        798.14        842.71        86.66 o                         
  11  12   2         56.59        160.55       128.69 o                         
  12  12   2       1797.61       1858.08       429.87 o                         
  13  12   2          8.72        224.86       146.37 o                         
 -11  13   2        282.19        248.51       111.23 o                         
 -10  13   2         23.08        -80.37       126.42 o                         
  -9  13   2       4665.55       4601.18       324.81 o                         
  -8  13   2          2.40         25.31        71.07 o                         
  -7  13   2       4920.13       5121.41       292.02 o                         
  -6  13   2        117.66         69.97        61.07 o                         
  -5  13   2       2815.61       2930.81       254.63 o                         
  -5  13   2       2762.93       3037.06       351.60 o                         
  -5  13   2        398.86        400.17       108.37 o                         
  -4  13   2         73.14          7.14        59.11 o                         
  -3  13   2       2024.16       2094.96       113.73 o                         
  -2  13   2         22.76          9.16        28.58 o                         
  -1  13   2        428.83        461.88        50.56 o                         
  -1  13   2         95.33         70.11        53.44 o                         
   0  13   2          0.09          4.60        29.94 o                         
   0  13   2          0.62         26.08        28.07 o                         
   1  13   2       2577.43       2567.83       158.72 o                         
   2  13   2         73.95         32.66        35.25 o                         
   3  13   2       3854.90       3278.58       221.58 o                         
   4  13   2         31.50        -14.51        76.49 o                         
   4  13   2         30.50         34.13        45.65 o                         
   5  13   2        411.16        521.71        77.23 o                         
   5  13   2         59.28        143.34        70.53 o                         
   6  13   2        159.81         80.15        58.67 o                         
   7  13   2       3104.23       3111.74       188.50 o                         
   8  13   2          3.71         26.85        91.44 o                         
   9  13   2       1145.03        750.07       236.99 o                         
  11  13   2        533.27        702.36       147.65 o                         
  12  13   2        170.87        200.37        98.10 o                         
  13  13   2         37.01         83.55       144.49 o                         
 -11  14   2         13.92       -109.28       109.28 o                         
 -10  14   2       1089.95        982.75       123.82 o                         
  -9  14   2         40.58         91.10        72.12 o                         
  -8  14   2       3160.10       2992.37       202.00 o                         
  -7  14   2         37.46         31.87        83.58 o                         
  -7  14   2          5.41        -27.86        66.62 o                         
  -7  14   2         48.95        -64.24       193.85 o                         
  -6  14   2       1420.40       1292.55       108.56 o                         
  -5  14   2         78.65         81.50        47.04 o                         
  -4  14   2       2063.63       1788.65       136.47 o                         
  -3  14   2        107.27         47.43        47.91 o                         
  -3  14   2         15.38         96.39        70.57 o                         
  -3  14   2        106.56        316.62        94.78 o                         
  -2  14   2        425.56        318.00        93.30 o                         
  -2  14   2       3372.91       2935.94       395.49 o                         
  -2  14   2       2947.92       2746.62       216.58 o                         
  -1  14   2        159.52        222.38        42.55 o                         
   0  14   2       1648.78       1764.48       119.40 o                         
   1  14   2        105.68        110.01        48.44 o                         
   2  14   2        682.31        790.43       143.69 o                         
   2  14   2         98.50        159.41        49.94 o                         
   2  14   2        823.33        898.71       120.07 o                         
   3  14   2         71.20         94.21        56.20 o                         
   4  14   2        468.04        274.72        60.34 o                         
   5  14   2        225.27        172.59        54.41 o                         
   6  14   2       3205.51       3159.79       222.27 o                         
   7  14   2         33.16        254.17        92.75 o                         
   7  14   2        436.96        289.06       110.60 o                         
   7  14   2        301.22        214.41       181.38 o                         
   8  14   2         35.33        -97.97        97.97 o                         
   9  14   2        195.50        191.95        80.78 o                         
  10  14   2        237.55        188.49        79.89 o                         
  11  14   2         16.95         55.07       135.23 o                         
  12  14   2         11.69        448.84       339.22 o                         
 -10  15   2        202.24        267.57       160.77 o                         
  -9  15   2         48.04        272.35       114.05 o                         
  -9  15   2         19.52        150.84       148.28 o                         
  -8  15   2         60.63        214.06        79.33 o                         
  -7  15   2        254.63        239.68        64.03 o                         
  -6  15   2         87.20         74.11        68.87 o                         
  -5  15   2         74.44         45.78        79.05 o                         
  -5  15   2        590.12        807.15       233.97 o                         
  -5  15   2        515.68        271.62       101.80 o                         
  -4  15   2         49.34         69.94        58.02 o                         
  -3  15   2        274.32        217.77        44.38 o                         
  -2  15   2        290.85        322.93        44.38 o                         
  -1  15   2       1302.36       1294.09        85.28 o                         
   0  15   2         11.20         66.67        41.82 o                         
   0  15   2          1.62         -5.45        36.28 o                         
   1  15   2        795.45        863.55        81.34 o                         
   2  15   2         75.63        102.97        41.54 o                         
   3  15   2       2887.96       2540.26       161.85 o                         
   4  15   2        513.28        596.43       119.41 o                         
   4  15   2        510.69        865.42       147.11 o                         
   5  15   2       1276.42        707.16       117.36 o                         
   5  15   2          2.52        247.94        82.59 o                         
   6  15   2        628.10        697.74        89.64 o                         
   7  15   2       1731.25       1636.01       187.71 o                         
   8  15   2        465.73        504.32       121.70 o                         
   9  15   2       1651.67       1287.26       305.76 o                         
  10  15   2        132.35         87.63       280.63 o                         
  11  15   2         34.17         -0.11       130.42 o                         
  12  15   2          8.49        -52.15       115.57 o                         
  -9  16   2         23.28         82.80        82.97 o                         
  -8  16   2       7807.92       6376.07       433.40 o                         
  -7  16   2         97.95        141.97       139.19 o                         
  -7  16   2        102.53       -108.83       226.46 o                         
  -6  16   2       1527.35       1871.93       140.17 o                         
  -5  16   2         46.70         23.06        52.61 o                         
  -4  16   2       1305.15       1273.93       103.02 o                         
  -3  16   2        565.01        712.85        82.99 o                         
  -3  16   2         81.54         17.11        70.49 o                         
  -2  16   2       3175.87       2906.24       211.40 o                         
  -2  16   2        441.01        840.06       129.08 o                         
  -1  16   2        548.52        559.53        69.68 o                         
   0  16   2       4700.83       4756.41       273.54 o                         
   1  16   2        134.83        142.94        59.07 o                         
   2  16   2       4815.64       4292.09       299.48 o                         
   2  16   2       4771.31       4258.22       461.22 o                         
   2  16   2        688.78        539.13       133.52 o                         
   3  16   2         34.62          0.10        69.23 o                         
   4  16   2       1337.28       1225.02       102.12 o                         
   5  16   2        189.37        170.22        53.06 o                         
   6  16   2        969.11       1259.68       170.39 o                         
   7  16   2        474.93        367.77       218.44 o                         
   8  16   2        310.32        280.49       129.34 o                         
   9  16   2         73.34        -55.10       104.64 o                         
  10  16   2        528.68        522.40       128.59 o                         
  11  16   2         53.72        225.45       151.54 o                         
  -9  17   2       3422.28       2880.39       421.61 o                         
  -9  17   2        494.04        323.22       144.64 o                         
  -9  17   2       3548.73       3050.24       304.42 o                         
  -8  17   2        119.40        228.46        87.42 o                         
  -7  17   2       1665.15       1776.83       142.84 o                         
  -6  17   2         41.59        -31.21        98.87 o                         
  -5  17   2       2365.08       2745.29       227.92 o                         
  -4  17   2        648.22        716.05       113.91 o                         
  -3  17   2        181.64        141.75        74.97 o                         
  -2  17   2        777.63        939.81        89.01 o                         
  -1  17   2       1340.04       1439.98       116.24 o                         
   0  17   2        180.66        365.92        96.03 o                         
   0  17   2       1251.44       1286.97       209.38 o                         
   1  17   2        653.91        804.73        98.99 o                         
   2  17   2         67.48         71.72        50.29 o                         
   3  17   2       6837.92       6936.80       385.42 o                         
   4  17   2        499.00        393.61       100.74 o                         
   4  17   2        464.31        415.07       107.74 o                         
   5  17   2       1128.54        863.12       138.89 o                         
   6  17   2        688.82        599.57       113.44 o                         
   7  17   2        193.14        189.49        89.38 o                         
   8  17   2        830.24        852.80       163.52 o                         
   9  17   2        117.68       -184.32       229.54 o                         
  11  17   2         51.51         50.70       150.82 o                         
  -8  18   2       2465.54       2620.01       245.35 o                         
  -7  18   2         28.81        -93.64       264.31 o                         
  -7  18   2         25.18         67.81       183.57 o                         
  -7  18   2         25.63        123.92       194.44 o                         
  -6  18   2         33.86        -20.94       120.99 o                         
  -5  18   2         58.18        122.73        89.49 o                         
  -4  18   2       2005.49       2676.00       264.26 o                         
  -3  18   2        738.71        783.78       124.40 o                         
  -2  18   2        268.27        186.61       161.71 o                         
  -1  18   2        215.85        183.41        67.38 o                         
   0  18   2        215.21        220.42        51.80 o                         
   1  18   2        350.34        369.16        77.53 o                         
   2  18   2       1203.47       1175.48       162.21 o                         
   2  18   2         84.42        216.27       104.57 o                         
   2  18   2        584.78        608.71       138.26 o                         
   3  18   2         93.64        103.19        81.29 o                         
   4  18   2        460.60        338.79        69.50 o                         
   5  18   2        304.77        340.57        84.65 o                         
   6  18   2         12.11        -94.29        94.29 o                         
   8  18   2        205.69        458.43       125.80 o                         
   9  18   2        206.56        345.39       100.45 o                         
  10  18   2        176.03        179.29        99.53 o                         
  -7  19   2       2251.86       2100.70       204.73 o                         
  -6  19   2        121.84        110.31       118.35 o                         
  -5  19   2        661.96        933.31       214.24 o                         
  -5  19   2        703.83        537.81       198.34 o                         
  -4  19   2        463.11        572.73       165.54 o                         
  -3  19   2       2852.53       3166.27       252.44 o                         
  -2  19   2        487.77        539.74       105.34 o                         
  -1  19   2       3051.23       3638.59       280.50 o                         
   0  19   2         87.08         49.86        90.24 o                         
   0  19   2         93.87         -4.39       139.33 o                         
   1  19   2        361.05        318.71        87.79 o                         
   2  19   2        323.31        358.17        68.12 o                         
   3  19   2       3139.32       2901.71       192.99 o                         
   4  19   2         67.66         -0.13        67.90 o                         
   4  19   2        107.67        129.92       140.14 o                         
   6  19   2        255.11        283.94       114.76 o                         
   7  19   2         88.07        190.31        79.72 o                         
   8  19   2         82.59        -89.13       100.58 o                         
   9  19   2       2981.86       2368.44       298.18 o                         
  -5  20   2         24.66        104.90       100.50 o                         
  -4  20   2        620.28        858.38       161.26 o                         
  -3  20   2         70.35         14.03       111.54 o                         
  -2  20   2       3580.93       3317.89       423.82 o                         
  -1  20   2         23.32         51.89        83.76 o                         
   0  20   2        227.04        225.54        65.29 o                         
   1  20   2        160.67        121.28        77.99 o                         
   2  20   2        399.50        414.68       113.85 o                         
   2  20   2         80.58        138.07        98.79 o                         
   3  20   2        361.47        365.72       100.22 o                         
   4  20   2        204.24        165.72       104.05 o                         
   5  20   2          5.64        -54.25        67.78 o                         
   6  20   2        597.88        419.97       124.65 o                         
   8  20   2          9.41        123.20       148.91 o                         
  -4  21   2         88.89         -1.40       167.48 o                         
  -3  21   2        401.74        457.29       105.82 o                         
  -2  21   2         12.48        -42.37        92.24 o                         
  -1  21   2         11.13         63.11       121.29 o                         
   0  21   2        803.91        761.58       214.30 o                         
   1  21   2         48.44         97.21        87.39 o                         
   2  21   2        168.35         17.66        64.14 o                         
   3  21   2        378.85        456.54       111.10 o                         
   4  21   2        199.33         90.72       115.73 o                         
   5  21   2       3949.89       3722.74       617.47 o                         
   6  21   2        131.66         75.60       121.69 o                         
  -1  22   2          4.64        -70.30        98.30 o                         
   0  22   2       2622.97       3295.91       269.39 o                         
   1  22   2        460.97        385.45       123.02 o                         
   2  22   2        549.66        925.85       306.66 o                         
   3  22   2         47.88       -229.57       235.66 o                         
   4  22   2       1360.75       1244.18       166.95 o                         
  -4 -21   3        374.65        278.04        86.41 o                         
  -4 -21   3         54.08         80.58       101.69 o                         
  -3 -21   3         20.47         -7.46        94.31 o                         
  -2 -21   3        302.64        367.22       113.75 o                         
  -1 -21   3        277.51        266.07       123.30 o                         
   0 -21   3        728.69        912.66       300.77 o                         
   1 -21   3        204.54        451.51       162.58 o                         
   2 -21   3        132.63         84.08        98.54 o                         
  -6 -20   3       1316.60       1453.17       228.46 o                         
  -5 -20   3         94.86        226.01       139.53 o                         
  -4 -20   3       1775.13       1805.99       223.35 o                         
  -3 -20   3        105.44        228.13       145.99 o                         
  -2 -20   3        328.13        256.83       166.61 o                         
  -1 -20   3        433.61        316.52       104.66 o                         
   0 -20   3        197.14        295.55        64.77 o                         
   1 -20   3       1279.19       1250.27       121.05 o                         
   2 -20   3       1582.39       1782.68       219.63 o                         
   2 -20   3       1580.60       2958.76       487.11 o                         
   3 -20   3         36.24        -15.98       115.48 o                         
   4 -20   3       1456.25       2000.81       218.58 o                         
   5 -20   3        127.07        159.91        98.91 o                         
  -7 -19   3       1136.74       1048.14       145.80 o                         
  -6 -19   3        186.44        219.07       159.27 o                         
  -5 -19   3        156.71        474.36       337.12 o                         
  -4 -19   3         66.23        -18.18       239.24 o                         
  -3 -19   3       2066.59       2335.79       255.57 o                         
  -2 -19   3        262.61        433.94       102.55 o                         
  -1 -19   3       1257.64       1468.52       163.84 o                         
   0 -19   3        686.36        787.19       162.11 o                         
   0 -19   3        693.48        711.65       245.87 o                         
   0 -19   3        698.94        825.06       268.48 o                         
   1 -19   3        124.01        138.35        81.40 o                         
   2 -19   3        451.84        438.41        96.39 o                         
   3 -19   3        271.24        428.59       104.03 o                         
   4 -19   3        207.24        112.31        90.05 o                         
   5 -19   3       2382.11       2643.38       382.50 o                         
   5 -19   3       2397.14       2714.97       317.13 o                         
   6 -19   3         98.98        106.02       115.75 o                         
  -8 -18   3        367.78        721.37       190.14 o                         
  -6 -18   3        203.79        234.42       148.00 o                         
  -5 -18   3        643.78        546.90       113.16 o                         
  -4 -18   3       2130.73       1826.49       214.21 o                         
  -3 -18   3        188.31        166.99       140.24 o                         
  -2 -18   3         58.46        328.64       209.96 o                         
  -1 -18   3        129.63         95.38        68.58 o                         
   0 -18   3        125.07        223.29        56.12 o                         
   1 -18   3        929.65        973.07       101.91 o                         
   2 -18   3        354.23        628.55       133.32 o                         
   2 -18   3        566.84       1094.98       290.26 o                         
   2 -18   3        800.85        615.64       136.72 o                         
   3 -18   3        291.24        256.17       105.22 o                         
   4 -18   3       2265.70       2215.71       192.54 o                         
   5 -18   3        463.46        417.71       101.58 o                         
   6 -18   3       1885.91       1970.71       199.79 o                         
   7 -18   3          7.17        -35.63       135.23 o                         
   7 -18   3          3.43        -96.13       192.38 o                         
  -9 -17   3       1403.07       1367.17       240.84 o                         
  -8 -17   3        519.32        650.88       128.74 o                         
  -7 -17   3        652.69        574.88       115.65 o                         
  -6 -17   3        175.07        102.40       125.98 o                         
  -5 -17   3         53.45        340.88       292.59 o                         
  -4 -17   3        122.88        274.28       163.48 o                         
  -3 -17   3       5525.83       5331.66       477.13 o                         
  -2 -17   3         23.31        -31.81        53.43 o                         
  -1 -17   3       3093.66       3045.70       223.18 o                         
   0 -17   3        175.99        158.12        58.35 o                         
   0 -17   3        183.14        349.62       213.37 o                         
   0 -17   3        182.00        205.54       186.28 o                         
   1 -17   3        464.16        486.29        78.34 o                         
   2 -17   3         88.89        -11.88        52.66 o                         
   3 -17   3       5166.88       5513.49       314.79 o                         
   4 -17   3        169.19        244.34        85.94 o                         
   5 -17   3       8648.84       7850.03       988.09 o                         
   5 -17   3       8634.42       8540.58       900.96 o                         
   5 -17   3       1246.46        919.84       197.41 o                         
   6 -17   3        112.13        183.93        79.57 o                         
   7 -17   3       2408.33       2485.82       169.18 o                         
   8 -17   3          6.56         -0.25        86.40 o                         
 -10 -16   3       1779.58       1533.75       176.06 o                         
  -9 -16   3         22.43         43.30       103.59 o                         
  -8 -16   3        354.04        387.38       164.66 o                         
  -6 -16   3         39.33        238.00       105.73 o                         
  -5 -16   3         92.63        274.35        81.46 o                         
  -4 -16   3      11084.39      10555.21       833.08 o                         
  -3 -16   3        168.47        111.63        68.62 o                         
  -2 -16   3        471.09        187.99       178.11 o                         
  -2 -16   3        378.28        393.29        93.21 o                         
  -1 -16   3        396.30        554.99        82.95 o                         
   0 -16   3        440.58        458.50        63.24 o                         
   1 -16   3         56.48        128.74        61.93 o                         
   2 -16   3       2106.92       1984.71       199.50 o                         
   2 -16   3       2099.97       2630.33       344.75 o                         
   3 -16   3        302.27        370.41        65.42 o                         
   4 -16   3        199.56        240.16        62.17 o                         
   5 -16   3        299.91        339.65        71.24 o                         
   6 -16   3       1028.08       1167.16       115.25 o                         
   7 -16   3          6.52          1.63        84.44 o                         
   7 -16   3         47.91        -36.33       239.18 o                         
   7 -16   3         61.77         71.51       168.48 o                         
   7 -16   3         45.19          4.21        83.42 o                         
   8 -16   3        886.51        783.54       121.02 o                         
   9 -16   3         25.63         44.20        79.05 o                         
 -11 -15   3         78.64       -104.53       104.53 o                         
 -10 -15   3         46.08        112.69       156.28 o                         
  -9 -15   3       1099.03        706.46       270.42 o                         
  -8 -15   3        132.82        127.23        89.37 o                         
  -7 -15   3        116.48        155.07        84.75 o                         
  -6 -15   3       1172.37        963.18       127.57 o                         
  -5 -15   3        987.62       1145.26       242.55 o                         
  -4 -15   3        115.47        204.59        88.04 o                         
  -3 -15   3       1143.11       1013.84        87.37 o                         
  -2 -15   3        902.84        878.37        78.17 o                         
  -1 -15   3       5044.65       4826.14       264.41 o                         
   0 -15   3          0.61        -18.12        46.11 o                         
   0 -15   3         12.48        125.09       147.47 o                         
   0 -15   3          4.25          4.24        26.44 o                         
   1 -15   3        561.73        641.79        63.99 o                         
   2 -15   3        202.51        182.02        43.11 o                         
   3 -15   3         29.48         84.92        46.05 o                         
   4 -15   3        839.92        867.03        76.03 o                         
   5 -15   3        374.64        353.42       121.62 o                         
   5 -15   3       2769.62       4008.92       532.00 o                         
   5 -15   3       2595.19       3074.58       396.21 o                         
   6 -15   3        432.47        575.02        82.93 o                         
   7 -15   3       3497.05       2485.23       220.91 o                         
   8 -15   3         91.67         81.77        73.97 o                         
   9 -15   3        243.48        119.41       170.12 o                         
   9 -15   3         10.30        245.35       137.85 o                         
   9 -15   3        245.27        164.19       284.42 o                         
  10 -15   3         58.23         82.80       130.29 o                         
 -11 -14   3        172.91        265.54       132.05 o                         
 -10 -14   3       2442.39       2000.92       191.26 o                         
  -9 -14   3          4.77         24.10        87.74 o                         
  -8 -14   3        666.68        623.07       124.66 o                         
  -7 -14   3        140.07         46.20       131.79 o                         
  -6 -14   3       1450.10       1100.94       132.44 o                         
  -5 -14   3       1046.29       1017.50       110.39 o                         
  -4 -14   3       2571.61       2729.41       149.36 o                         
  -3 -14   3         36.10         24.18        40.34 o                         
  -2 -14   3       2004.46       1885.87       198.74 o                         
  -2 -14   3        285.37        432.17        93.26 o                         
  -2 -14   3       1976.77       2075.04       253.21 o                         
  -1 -14   3        629.67        645.30        59.06 o                         
   0 -14   3       3764.79       3756.68       210.80 o                         
   1 -14   3        234.36        254.55        55.27 o                         
   2 -14   3       1208.68       1102.26       144.37 o                         
   2 -14   3       8376.22       7112.73       553.31 o                         
   2 -14   3       8372.72       8730.45       893.42 o                         
   3 -14   3         56.18         74.24        50.13 o                         
   3 -14   3          4.87         38.79        60.52 o                         
   3 -14   3         33.74        109.24        68.52 o                         
   4 -14   3        724.42        615.83        58.33 o                         
   5 -14   3         94.81         40.83        40.98 o                         
   6 -14   3       2787.33       3284.75       249.91 o                         
   7 -14   3          0.22        -17.53        72.43 o                         
   7 -14   3          1.53        -60.22        60.22 o                         
   7 -14   3         54.51         11.73       193.07 o                         
   7 -14   3         62.10       -119.12       200.40 o                         
   8 -14   3       6395.93       6304.94       409.08 o                         
   9 -14   3        201.13        260.77        86.73 o                         
  10 -14   3       4312.46       4184.70       296.32 o                         
  11 -14   3          0.61         72.73       113.26 o                         
 -12 -13   3        129.25         69.78       109.39 o                         
 -11 -13   3        612.66        517.55       122.34 o                         
 -10 -13   3         44.64        122.91       152.67 o                         
  -9 -13   3       3651.39       2537.16       422.26 o                         
  -8 -13   3         81.56         23.52        56.61 o                         
  -7 -13   3        242.63        181.96        59.27 o                         
  -6 -13   3         43.22         35.10        61.04 o                         
  -5 -13   3        468.56        904.36       154.60 o                         
  -5 -13   3       3248.06       3237.42       394.37 o                         
  -4 -13   3        852.55       1066.78       139.10 o                         
  -4 -13   3        855.14        972.98        88.14 o                         
  -3 -13   3       3135.24       2878.92       161.49 o                         
  -2 -13   3       1087.23       1169.98        73.71 o                         
  -1 -13   3       2615.62       2304.15       136.83 o                         
   0 -13   3        339.43        237.76        84.04 o                         
   0 -13   3       2351.25       2210.59       147.43 o                         
   0 -13   3       2438.95       2027.50       256.00 o                         
   1 -13   3       7900.58       7839.72       488.77 o                         
   1 -13   3       1129.87        677.32       134.63 o                         
   2 -13   3         49.11         33.44        32.30 o                         
   3 -13   3        612.40        630.74        58.20 o                         
   4 -13   3        476.97        503.64       114.01 o                         
   4 -13   3        567.67        626.63        67.01 o                         
   5 -13   3        271.35        298.65        88.50 o                         
   5 -13   3         39.17         55.52        60.36 o                         
   5 -13   3       2073.98       1250.96       257.65 o                         
   5 -13   3       2045.94       2349.08       274.18 o                         
   6 -13   3        249.06        104.69        59.71 o                         
   7 -13   3       1683.18       2978.93       306.06 o                         
   8 -13   3        282.05        301.52        75.45 o                         
   9 -13   3        819.42        975.80       131.35 o                         
  10 -13   3        124.41         33.42       113.62 o                         
  11 -13   3       1119.30        943.87       135.46 o                         
 -11 -12   3         89.41         63.94        83.81 o                         
 -10 -12   3       1517.74       1378.72       120.68 o                         
  -9 -12   3        413.09        353.69        74.28 o                         
  -8 -12   3       3045.03       2740.43       223.03 o                         
  -7 -12   3         71.90        253.36        64.33 o                         
  -7 -12   3        699.47        749.69       142.76 o                         
  -6 -12   3        472.76        552.65        71.29 o                         
  -5 -12   3       1203.79       1061.29        68.28 o                         
  -4 -12   3       7208.97       7174.19       346.35 o                         
  -3 -12   3       1959.59       1871.22       107.03 o                         
  -3 -12   3        281.40        452.70        93.66 o                         
  -2 -12   3        228.81        528.62        82.51 o                         
  -2 -12   3        210.95        389.49        76.13 o                         
  -2 -12   3         30.45         93.58        40.50 o                         
  -1 -12   3       1157.55       1088.58        69.95 o                         
   0 -12   3       1680.44       1319.46        79.74 o                         
   1 -12   3        596.22        608.93        67.39 o                         
   2 -12   3      10373.55       9825.32       712.05 o                         
   2 -12   3      10435.08       8622.44       665.45 o                         
   2 -12   3       1497.52       1202.02       119.71 o                         
   3 -12   3        369.45        425.36        58.92 o                         
   3 -12   3         47.26         53.83        55.98 o                         
   3 -12   3        327.38        301.84        86.14 o                         
   4 -12   3       2254.16       2347.26       127.51 o                         
   5 -12   3        194.57        260.68        50.11 o                         
   6 -12   3        913.22       1088.93       102.52 o                         
   7 -12   3          3.30        -22.47        56.47 o                         
   7 -12   3         22.83         36.67        56.08 o                         
   7 -12   3         29.16       -140.59       167.09 o                         
   7 -12   3         24.76          4.93       121.99 o                         
   8 -12   3       6193.91       5635.25       318.75 o                         
   9 -12   3        312.77        332.39        81.75 o                         
  10 -12   3       2351.88       2447.32       187.25 o                         
  11 -12   3         24.13         86.51       108.23 o                         
 -13 -11   3        163.92        259.76       101.63 o                         
 -12 -11   3         25.18         73.82        76.24 o                         
 -11 -11   3        516.43        412.93        90.49 o                         
 -10 -11   3         89.71        -91.99       115.31 o                         
  -9 -11   3        727.62       1032.70       141.15 o                         
  -8 -11   3       1517.84       1359.05       111.61 o                         
  -7 -11   3        825.22        877.85        81.74 o                         
  -6 -11   3        733.53        754.25        88.04 o                         
  -5 -11   3        706.57       1067.62       162.99 o                         
  -5 -11   3       5442.77       6032.13       492.22 o                         
  -5 -11   3       4894.53       4709.49       470.14 o                         
  -4 -11   3        171.48        234.74        49.36 o                         
  -4 -11   3        156.38        191.57        46.26 o                         
  -3 -11   3       1233.77       1094.56        65.69 o                         
  -2 -11   3        132.60        149.93        27.59 o                         
  -1 -11   3      16261.16      15822.76       738.34 o                         
   0 -11   3        687.74        571.98        49.96 o                         
   0 -11   3         99.28        127.26        42.54 o                         
   1 -11   3       1258.95       1010.51       158.70 o                         
   1 -11   3       8916.75       8727.12       673.83 o                         
   1 -11   3       8720.90       8054.48       812.92 o                         
   2 -11   3        811.82        891.61        64.74 o                         
   3 -11   3       2043.17       1628.81        93.03 o                         
   4 -11   3        134.11        154.94        58.63 o                         
   4 -11   3        123.24         35.59        48.11 o                         
   5 -11   3        163.16        158.93        48.67 o                         
   5 -11   3       1218.20       1310.65       165.09 o                         
   5 -11   3       1130.24        949.85       112.44 o                         
   6 -11   3         67.49         68.79        52.83 o                         
   7 -11   3      10143.69       8455.30       625.72 o                         
   8 -11   3         91.07         92.21        63.80 o                         
   9 -11   3       1506.90       1743.58       157.65 o                         
   9 -11   3        163.95        201.77        93.40 o                         
  10 -11   3         63.14       -110.35       115.40 o                         
  11 -11   3       4069.83       4099.57       296.66 o                         
  12 -11   3         50.66        -39.66        80.01 o                         
 -13 -10   3        171.77        280.39       133.70 o                         
 -12 -10   3       1339.72       1207.46       229.65 o                         
 -11 -10   3         21.14         47.02        77.32 o                         
 -10 -10   3       4928.23       4494.33       273.25 o                         
  -9 -10   3       1193.85       1143.41       102.28 o                         
  -8 -10   3        609.79        530.59       121.31 o                         
  -7 -10   3         17.22         33.05        42.20 o                         
  -7 -10   3        121.05         61.40        99.03 o                         
  -6 -10   3       5705.44       5283.41       303.27 o                         
  -5 -10   3        318.89        311.55        31.78 o                         
  -4 -10   3       5955.13       5749.66       280.07 o                         
  -3 -10   3        725.97        881.73        70.87 o                         
  -3 -10   3        103.20        260.93        68.39 o                         
  -3 -10   3        714.85       1030.47       126.60 o                         
  -2 -10   3       2745.39       2881.30       205.73 o                         
  -2 -10   3         25.81         52.48        39.42 o                         
  -2 -10   3        178.77        205.10        48.97 o                         
  -1 -10   3       2982.42       2857.88       145.98 o                         
   0 -10   3       1971.00       2141.88       112.61 o                         
   1 -10   3        165.63        108.84        35.89 o                         
   2 -10   3        400.83        681.25        57.32 o                         
   2 -10   3       4190.43       3094.24       258.82 o                         
   2 -10   3       2776.62       2475.72       272.47 o                         
   3 -10   3         30.11         10.09        25.77 o                         
   3 -10   3        377.93        421.03        64.63 o                         
   3 -10   3        208.60        128.03        54.38 o                         
   4 -10   3       7942.26       7009.59       510.78 o                         
   5 -10   3         92.04         44.14        28.74 o                         
   6 -10   3       2524.80       2486.30       131.55 o                         
   7 -10   3         52.63         58.84        38.96 o                         
   7 -10   3          7.60        -47.46        47.46 o                         
   8 -10   3       5710.64       5495.02       313.70 o                         
   9 -10   3         28.55         92.57        67.40 o                         
  10 -10   3        745.05        903.23       109.17 o                         
  11 -10   3         46.95        -60.22        98.70 o                         
  12 -10   3        453.28       1003.83       339.41 o                         
  13 -10   3         30.76       -165.80       165.80 o                         
 -13  -9   3        249.13        164.01        96.77 o                         
 -12  -9   3        185.79        208.72        78.84 o                         
 -11  -9   3         44.22         20.24        73.09 o                         
 -10  -9   3        145.22        158.81       111.21 o                         
  -9  -9   3        725.11        810.32       153.86 o                         
  -8  -9   3        639.27        693.23        77.72 o                         
  -7  -9   3       1133.23       1118.33        91.25 o                         
  -6  -9   3        472.14        422.52        33.15 o                         
  -5  -9   3         14.88         18.03        30.68 o                         
  -5  -9   3        204.61        251.54        83.20 o                         
  -5  -9   3        103.11         60.49        22.06 o                         
  -5  -9   3        107.08        268.88        84.15 o                         
  -4  -9   3       1664.60       1420.73        98.47 o                         
  -4  -9   3       1651.67       1402.33       147.98 o                         
  -4  -9   3        238.44        333.37        75.65 o                         
  -3  -9   3       9427.86       9983.29       469.30 o                         
  -2  -9   3       2061.38       1724.86        92.82 o                         
  -1  -9   3       7411.60       7164.93       389.61 o                         
  -1  -9   3       1009.17       1881.59       210.62 o                         
  -1  -9   3       6990.66       7371.45       734.65 o                         
   0  -9   3        136.69        228.85        25.65 o                         
   0  -9   3        946.86       1218.40        94.64 o                         
   0  -9   3       1156.41       1011.90       162.30 o                         
   1  -9   3        205.78        164.29        39.28 o                         
   1  -9   3         99.49        134.70        44.27 o                         
   1  -9   3         14.36         46.94        21.81 o                         
   2  -9   3        123.74        127.40        33.08 o                         
   3  -9   3       3467.62       2955.53       192.84 o                         
   4  -9   3          7.05          7.95        43.71 o                         
   4  -9   3          0.24         -3.99        37.85 o                         
   4  -9   3          1.70          3.15        36.68 o                         
   5  -9   3       1340.30       1164.63       117.55 o                         
   5  -9   3      10444.35      14145.53      1140.41 o                         
   5  -9   3       9284.43       8708.56       516.20 o                         
   6  -9   3         54.86         60.45        35.72 o                         
   7  -9   3       1403.51       1442.34        90.16 o                         
   8  -9   3        203.92        235.36        43.95 o                         
   9  -9   3       1080.54        870.62       184.58 o                         
   9  -9   3       1041.02       1144.38       199.28 o                         
   9  -9   3       1433.00       4884.34       696.36 o                         
  10  -9   3         63.42        -73.25       100.96 o                         
  11  -9   3        931.41        974.46       176.00 o                         
  12  -9   3          8.01        -37.26       103.41 o                         
  13  -9   3       4288.26       4682.98       438.68 o                         
 -14  -8   3        181.33        144.98        89.63 o                         
 -13  -8   3         39.87        -15.19       116.40 o                         
 -12  -8   3        284.71        199.47       212.47 o                         
 -12  -8   3        509.65        846.16       203.89 o                         
 -11  -8   3        411.96        347.03        81.24 o                         
 -10  -8   3       1150.60        930.42        92.32 o                         
  -9  -8   3        166.80         23.40        56.00 o                         
  -8  -8   3       1134.61       1364.25       163.27 o                         
  -7  -8   3        109.78        238.68        51.21 o                         
  -7  -8   3        887.50        840.81       142.90 o                         
  -6  -8   3        529.40        525.03        61.70 o                         
  -5  -8   3        488.13        577.53        39.55 o                         
  -4  -8   3       1322.64       1097.27        57.65 o                         
  -3  -8   3        382.59        332.13        46.93 o                         
  -3  -8   3          8.02         17.46        25.22 o                         
  -3  -8   3         55.57         72.57        24.62 o                         
  -2  -8   3       3648.64       3468.53       298.42 o                         
  -2  -8   3       1749.90       1820.44       137.21 o                         
  -2  -8   3        252.62        393.91        69.38 o                         
  -1  -8   3         86.50         69.88        25.95 o                         
  -1  -8   3          1.13         24.12        23.86 o                         
   0  -8   3      15083.48      15491.02       816.36 o                         
   1  -8   3         73.25         67.81        30.21 o                         
   1  -8   3          7.64         22.60        20.78 o                         
   2  -8   3        536.45        601.12        67.34 o                         
   2  -8   3       4133.91       3715.36       446.99 o                         
   2  -8   3       3716.10       3395.87       214.64 o                         
   3  -8   3        217.60        273.78        42.59 o                         
   3  -8   3        211.40        516.15        93.43 o                         
   3  -8   3         30.52         43.42        26.58 o                         
   4  -8   3      17074.39      14904.51       869.26 o                         
   5  -8   3        677.10        666.04        47.92 o                         
   6  -8   3      11700.43      10323.97       538.77 o                         
   7  -8   3         23.00         29.19        31.69 o                         
   7  -8   3          3.32          4.93        44.65 o                         
   7  -8   3         29.84        -93.92        93.92 o                         
   8  -8   3       1377.09       1346.26        98.08 o                         
   9  -8   3        109.27        154.71        64.08 o                         
  10  -8   3       2667.13       3214.48       224.48 o                         
  11  -8   3          3.85         91.95       124.06 o                         
  12  -8   3       1395.47       1576.54       366.83 o                         
  13  -8   3         13.14       -104.88       160.06 o                         
  14  -8   3       1243.66       1231.45       166.48 o                         
 -14  -7   3         97.37        382.80       139.46 o                         
 -13  -7   3       1641.39       1399.63       155.30 o                         
 -12  -7   3         36.47        -66.72        66.72 o                         
 -11  -7   3        741.39        970.01       105.09 o                         
 -10  -7   3         18.23         13.48        81.15 o                         
 -10  -7   3        177.63        166.22        93.28 o                         
  -9  -7   3       2606.92       2459.91       196.88 o                         
  -8  -7   3         67.96         88.02        34.55 o                         
  -7  -7   3       5880.27       5588.45       266.18 o                         
  -6  -7   3         82.05         96.64        24.65 o                         
  -5  -7   3        148.81        294.35        99.57 o                         
  -5  -7   3          1.64        -19.45        19.45 o                         
  -5  -7   3         14.38        281.81        80.39 o                         
  -4  -7   3        112.87        173.48        53.62 o                         
  -4  -7   3        952.34        901.69        71.04 o                         
  -3  -7   3       1515.35       1506.72        69.13 o                         
  -2  -7   3       1185.96       1080.26        62.80 o                         
  -1  -7   3      18657.90      19802.26      1048.71 o                         
  -1  -7   3       2640.51       5241.02       396.93 o                         
  -1  -7   3      18291.15      19281.50      1886.40 o                         
   0  -7   3         91.63         66.23        19.22 o                         
   0  -7   3         13.23         25.47        11.40 o                         
   1  -7   3       4536.31       4183.71       273.39 o                         
   1  -7   3        616.43        969.19        78.75 o                         
   1  -7   3       4270.08       4160.18       423.54 o                         
   2  -7   3         64.91         56.65        20.48 o                         
   3  -7   3        842.72        824.39        51.47 o                         
   4  -7   3        125.72        114.01        62.19 o                         
   4  -7   3         16.87        -14.87        30.10 o                         
   4  -7   3        116.85        167.61        30.94 o                         
   5  -7   3      15936.26      14770.92       862.66 o                         
   5  -7   3       2300.55       2313.16       193.04 o                         
   5  -7   3      15992.58      19295.01      1523.66 o                         
   6  -7   3         20.86        -12.89        31.90 o                         
   7  -7   3       2153.57       2026.65       120.77 o                         
   8  -7   3        217.85        284.74        46.68 o                         
   9  -7   3       2007.82       1781.97       162.18 o                         
   9  -7   3       2034.17       2198.63       225.44 o                         
  10  -7   3        387.37        497.20       136.76 o                         
  11  -7   3        497.04        213.79       124.95 o                         
  12  -7   3         61.49          9.26       103.54 o                         
  13  -7   3       1737.09       1909.13       238.38 o                         
  14  -7   3         20.66         65.72       131.48 o                         
  14  -7   3         23.71         23.93       204.83 o                         
  14  -7   3         22.15       -282.86       282.86 o                         
  14  -7   3          2.98         57.11       137.67 o                         
 -14  -6   3        165.67        109.89        89.23 o                         
 -13  -6   3        187.65        174.70       134.97 o                         
 -12  -6   3        119.24        461.22       175.58 o                         
 -12  -6   3        139.13        121.36       182.40 o                         
 -11  -6   3        101.33         32.12        71.14 o                         
 -10  -6   3        217.08        237.66        60.70 o                         
  -9  -6   3         31.81         39.54        29.79 o                         
  -8  -6   3        735.24        750.34        60.57 o                         
  -7  -6   3          1.18        -12.79        24.22 o                         
  -7  -6   3          8.14         35.48        23.92 o                         
  -7  -6   3         37.00        -31.88        89.27 o                         
  -6  -6   3       1166.32       1373.16        77.10 o                         
  -6  -6   3        740.12       1008.76       107.90 o                         
  -5  -6   3        868.95       1050.86        51.80 o                         
  -4  -6   3       1209.21       1258.02        60.08 o                         
  -3  -6   3       3192.94       3263.77       161.00 o                         
  -3  -6   3        447.17       1000.52        97.93 o                         
  -2  -6   3        154.53         96.34        18.32 o                         
  -2  -6   3        160.36        250.51        88.73 o                         
  -2  -6   3         22.31         53.62        23.88 o                         
  -1  -6   3        675.83        449.12        40.39 o                         
  -1  -6   3        665.13        648.50        82.30 o                         
   0  -6   3         58.90         47.33        22.27 o                         
   1  -6   3       2845.62       2338.37       156.11 o                         
   1  -6   3       2692.85       2319.06       182.03 o                         
   2  -6   3       1737.51       1690.12        97.18 o                         
   2  -6   3       5802.49       5200.13       601.92 o                         
   2  -6   3        250.83        356.64        37.30 o                         
   3  -6   3         11.11         -6.12        19.84 o                         
   3  -6   3         87.39        117.45        56.06 o                         
   3  -6   3         76.94         61.47        20.39 o                         
   4  -6   3       5748.64       5733.17       343.69 o                         
   5  -6   3         26.61         21.10        22.67 o                         
   6  -6   3        576.34        740.46        57.22 o                         
   7  -6   3        108.04        133.48        32.54 o                         
   7  -6   3         15.60         16.85        31.87 o                         
   8  -6   3        972.96       1058.42        82.17 o                         
   9  -6   3        187.54        195.97        45.08 o                         
  10  -6   3       4145.24       4942.49       315.95 o                         
  11  -6   3         95.09         42.37       114.49 o                         
  13  -6   3         36.16         27.91       115.81 o                         
  14  -6   3       1980.65       2072.75       212.40 o                         
 -14  -5   3         45.67        150.85       140.67 o                         
 -13  -5   3        232.68        203.04        98.40 o                         
 -12  -5   3        625.26        666.61        85.84 o                         
 -11  -5   3        764.63        864.16        97.68 o                         
 -10  -5   3         10.24         -6.29        58.26 o                         
  -9  -5   3       1377.81       1187.66       148.10 o                         
  -9  -5   3        127.02        267.59        79.45 o                         
  -8  -5   3        936.96        989.86        70.71 o                         
  -7  -5   3       6701.29       6706.22       324.19 o                         
  -6  -5   3        163.19        112.36        29.94 o                         
  -5  -5   3       5818.58       5248.14       306.80 o                         
  -5  -5   3        839.97       1471.37       132.86 o                         
  -5  -5   3       6795.20       7002.92       550.68 o                         
  -4  -5   3        551.93        568.85        53.33 o                         
  -4  -5   3         42.29        114.81        28.55 o                         
  -3  -5   3       1314.35       1241.01        78.93 o                         
  -2  -5   3        209.51        213.90        16.09 o                         
  -1  -5   3      22866.85      21095.35      1273.35 o                         
  -1  -5   3       3190.62       5223.71       394.24 o                         
  -1  -5   3      22101.86      19935.96      1945.02 o                         
   0  -5   3        271.12        368.00        26.82 o                         
   0  -5   3       1878.07       1642.84       108.28 o                         
   1  -5   3      23756.08      22792.03      1610.02 o                         
   1  -5   3      30387.66      26746.15      1651.25 o                         
   1  -5   3       3429.42       6248.61       637.40 o                         
   2  -5   3       1341.60       1300.03        70.06 o                         
   3  -5   3       1345.25       1470.99        86.37 o                         
   4  -5   3         15.74         31.34        25.37 o                         
   4  -5   3        109.02        119.36        30.24 o                         
   4  -5   3        186.46        205.93        38.13 o                         
   5  -5   3      23968.19      24960.75      1548.98 o                         
   5  -5   3      22578.00      21664.82      1532.61 o                         
   5  -5   3       3259.35       2427.57       266.58 o                         
   6  -5   3         75.40         82.98        30.20 o                         
   7  -5   3       4653.61       4296.59       234.11 o                         
   8  -5   3         80.10         12.89        38.94 o                         
   9  -5   3        140.73        361.63        93.24 o                         
   9  -5   3       1540.88       1859.75       150.90 o                         
   9  -5   3        974.85       1346.09       210.46 o                         
  10  -5   3         18.33        122.20       142.38 o                         
  10  -5   3         30.62         87.31        84.35 o                         
  11  -5   3        123.59        142.34       113.59 o                         
  12  -5   3        165.73        126.17        98.65 o                         
  13  -5   3       6444.13       6642.64       454.71 o                         
  14  -5   3          1.85         14.65       112.05 o                         
  14  -5   3         15.96        180.37       205.48 o                         
  14  -5   3         20.71        102.84       202.64 o                         
 -14  -4   3        154.42        279.64        90.42 o                         
 -13  -4   3         63.26        124.77       128.35 o                         
 -12  -4   3        696.40        646.78       137.35 o                         
 -12  -4   3        585.52        451.76       184.38 o                         
 -11  -4   3        826.86        702.86        90.87 o                         
 -10  -4   3       3466.14       3055.45       168.49 o                         
  -9  -4   3         69.71         94.90        35.42 o                         
  -8  -4   3        156.82        216.27        84.51 o                         
  -8  -4   3       1648.72       2051.97       129.84 o                         
  -7  -4   3         11.84         25.63        87.93 o                         
  -7  -4   3          0.10        -21.34        27.02 o                         
  -6  -4   3       1156.20       1272.55        73.85 o                         
  -5  -4   3         38.16        101.11        16.07 o                         
  -4  -4   3      18400.00      18207.10       760.89 o                         
  -3  -4   3          0.07         -4.10        13.68 o                         
  -3  -4   3        121.44        133.64        44.77 o                         
  -3  -4   3          0.50         10.88        27.84 o                         
  -2  -4   3      19856.49      19571.48      1458.06 o                         
  -2  -4   3       2866.48       5304.11       402.44 o                         
  -2  -4   3      20340.56      19736.29      1483.31 o                         
  -1  -4   3        377.87        278.22        35.29 o                         
  -1  -4   3          0.32         -5.28        22.63 o                         
  -1  -4   3          2.25         11.05         9.02 o                         
   0  -4   3        754.57        428.44        38.53 o                         
   1  -4   3        285.35        101.82        29.97 o                         
   1  -4   3        208.35         92.69        22.98 o                         
   2  -4   3         31.98         42.52        15.93 o                         
   2  -4   3        221.50        201.93        22.91 o                         
   3  -4   3         34.16         32.11        20.77 o                         
   3  -4   3        963.71        733.94       101.47 o                         
   3  -4   3        236.67        230.87        29.54 o                         
   4  -4   3       6997.82       7319.71       347.24 o                         
   5  -4   3        141.82        122.05        27.03 o                         
   6  -4   3       3323.87       4512.91       279.97 o                         
   7  -4   3         47.66         40.88        32.42 o                         
   7  -4   3        330.13        373.29        63.22 o                         
   8  -4   3       1648.90       1888.13       144.06 o                         
   9  -4   3        253.87        222.47        44.30 o                         
  10  -4   3       2379.58       2640.51       189.33 o                         
  11  -4   3          3.63         24.23        71.79 o                         
  12  -4   3        620.92        878.86       162.21 o                         
  13  -4   3        296.99        354.67       115.73 o                         
  14  -4   3        100.46        242.09       116.54 o                         
  15  -4   3         14.23        127.12       123.94 o                         
 -14  -3   3        226.60        183.13       199.34 o                         
 -13  -3   3        533.49        557.08       108.51 o                         
 -12  -3   3        268.20        237.61        68.72 o                         
 -11  -3   3        246.97        105.75        52.70 o                         
 -10  -3   3        194.01        206.44        66.32 o                         
 -10  -3   3        175.32        268.08       138.24 o                         
  -9  -3   3       1317.37       1287.48       104.71 o                         
  -8  -3   3         19.29        -15.53        35.98 o                         
  -7  -3   3       1569.77       1377.41        90.76 o                         
  -6  -3   3        568.17        629.51       116.20 o                         
  -6  -3   3       3937.63       3834.52       187.37 o                         
  -5  -3   3        661.67        964.55        95.20 o                         
  -5  -3   3       6865.04       7800.54       413.90 o                         
  -5  -3   3       4583.47       5341.32       559.23 o                         
  -4  -3   3       3868.97       3643.27       177.93 o                         
  -4  -3   3       3796.13       3336.79       330.87 o                         
  -4  -3   3        548.01        812.73        65.48 o                         
  -3  -3   3        853.16        929.49        61.93 o                         
  -2  -3   3        185.93        132.06        23.98 o                         
  -1  -3   3       2572.05       5497.60       411.26 o                         
  -1  -3   3      17816.98      21528.09      1092.41 o                         
  -1  -3   3      21846.51      25360.79      1893.28 o                         
   0  -3   3         73.60        196.73        18.68 o                         
   0  -3   3         10.62         42.56         7.51 o                         
   1  -3   3       5849.65       6424.10       488.57 o                         
   1  -3   3       5838.09       6047.23       361.49 o                         
   1  -3   3        842.78        857.82        73.25 o                         
   2  -3   3       2516.23       2002.59       109.45 o                         
   3  -3   3       1599.03       1843.64        93.46 o                         
   4  -3   3        219.20        145.21        27.65 o                         
   4  -3   3       1702.73       1440.77       122.58 o                         
   4  -3   3       1518.42       1396.82       120.16 o                         
   5  -3   3       3077.44       3991.65       321.61 o                         
   5  -3   3       2667.74       2844.62       217.73 o                         
   5  -3   3        385.11        370.98        50.38 o                         
   6  -3   3         15.35         52.06        31.42 o                         
   7  -3   3        598.93        696.46        59.35 o                         
   8  -3   3        105.90         89.66        46.93 o                         
   9  -3   3        596.92        682.27       147.95 o                         
   9  -3   3         75.30         65.50        59.61 o                         
   9  -3   3        521.62        599.96       124.02 o                         
  10  -3   3         41.54         46.35        68.90 o                         
  10  -3   3        287.73        411.50       114.15 o                         
  11  -3   3       4437.70       4918.35       282.66 o                         
  12  -3   3          8.86          3.70        56.23 o                         
  13  -3   3       1339.57       1831.68       178.86 o                         
  14  -3   3        136.24        340.93       155.64 o                         
  14  -3   3        142.47        428.21       205.53 o                         
  14  -3   3        176.55       -206.44       334.09 o                         
  15  -3   3       1152.79       1922.44       272.06 o                         
 -15  -2   3         10.69         71.83       136.76 o                         
 -14  -2   3        487.82        431.45       154.19 o                         
 -13  -2   3         58.30        145.96        95.97 o                         
 -12  -2   3        106.61        136.92       173.54 o                         
 -12  -2   3        565.36        704.61       105.03 o                         
 -11  -2   3         68.87         25.69        58.21 o                         
 -10  -2   3        168.35        185.82        45.81 o                         
  -9  -2   3        552.64        658.03        60.15 o                         
  -8  -2   3        889.14        820.50        84.85 o                         
  -8  -2   3        105.08        430.09        92.59 o                         
  -7  -2   3          1.48        -20.78        21.28 o                         
  -7  -2   3         10.94        112.89        88.31 o                         
  -7  -2   3         10.24        -48.25        48.88 o                         
  -6  -2   3       2488.40       2361.45       167.51 o                         
  -5  -2   3         47.71         71.31        25.23 o                         
  -4  -2   3       2855.99       3053.30       171.79 o                         
  -3  -2   3       5602.26       4344.75       200.46 o                         
  -3  -2   3        808.74        982.43        72.36 o                         
  -3  -2   3       6214.60       5711.86       660.48 o                         
  -2  -2   3      19426.31      19854.88      1189.76 o                         
  -2  -2   3       2804.38       5046.61       381.88 o                         
  -2  -2   3      20075.81      23785.71      2654.60 o                         
  -1  -2   3       7313.77       6098.33       676.49 o                         
  -1  -2   3       7324.32       6242.16       373.38 o                         
  -1  -2   3       1055.81       1490.84       117.09 o                         
   0  -2   3       2763.35       2470.90       109.83 o                         
   1  -2   3        450.32        643.82        37.65 o                         
   1  -2   3         65.01        108.61        15.20 o                         
   1  -2   3        646.76        730.30        55.04 o                         
   2  -2   3       4977.15       6771.18       690.88 o                         
   2  -2   3      34477.43      37313.47      1933.09 o                         
   2  -2   3      34537.04      41449.47      3100.59 o                         
   3  -2   3         19.01         10.95        15.81 o                         
   3  -2   3        250.39        162.64        39.54 o                         
   3  -2   3        131.69         52.94        21.37 o                         
   4  -2   3      38066.11      43565.21      2231.59 o                         
   5  -2   3        124.73         86.38        26.60 o                         
   6  -2   3       3784.85       4263.75       275.65 o                         
   7  -2   3        108.06        125.50        28.01 o                         
   7  -2   3        796.41        798.19       182.45 o                         
   7  -2   3        748.56        701.61        66.83 o                         
   8  -2   3       1617.54       1326.07       111.86 o                         
   9  -2   3         59.96          7.79        46.67 o                         
  10  -2   3      17038.87      17331.80       905.51 o                         
  11  -2   3        401.16        429.21        73.84 o                         
  12  -2   3       1675.40       2020.44       294.24 o                         
  13  -2   3        329.24        576.02       117.85 o                         
  14  -2   3        367.67        330.44       111.78 o                         
  15  -2   3        185.51        208.73       101.77 o                         
 -15  -1   3        303.41         76.24       326.88 o                         
 -14  -1   3         66.04         23.68       186.41 o                         
 -13  -1   3       2664.34       2780.17       220.01 o                         
 -12  -1   3        161.48        156.79        60.86 o                         
 -11  -1   3        567.85        522.31        63.40 o                         
 -10  -1   3        481.72        326.48        69.08 o                         
  -9  -1   3       3766.61       4002.16       237.19 o                         
  -8  -1   3        496.60        447.87        55.11 o                         
  -7  -1   3       8915.93       8688.68       414.18 o                         
  -6  -1   3        383.69        397.25        39.41 o                         
  -5  -1   3        661.69        719.75        60.71 o                         
  -5  -1   3       5530.15       5211.67       403.67 o                         
  -5  -1   3       4583.64       3869.28       284.88 o                         
  -4  -1   3          3.52         34.65        15.67 o                         
  -4  -1   3        257.21        236.45        42.22 o                         
  -4  -1   3         24.36         45.45        17.69 o                         
  -3  -1   3       2594.50       2171.62       144.71 o                         
  -2  -1   3       3163.15       2677.62       115.21 o                         
  -1  -1   3        668.20        538.62        45.18 o                         
  -1  -1   3       4628.74       4031.73       207.93 o                         
  -1  -1   3       5242.48       4691.52       295.54 o                         
   0  -1   3       2790.81       3605.17       125.04 o                         
   0  -1   3        402.88        546.97        28.17 o                         
   1  -1   3      10219.70       8982.43       381.63 o                         
   1  -1   3       1475.31       1141.08        68.83 o                         
   1  -1   3      12141.52      11752.01      1197.22 o                         
   2  -1   3       1978.77       1704.86       110.29 o                         
   3  -1   3      35045.15      34125.81      2052.59 o                         
   4  -1   3        648.70        602.84        51.14 o                         
   4  -1   3         93.65        113.25        18.77 o                         
   4  -1   3       1138.74       1013.85       150.72 o                         
   5  -1   3       1871.09       2837.06       218.02 o                         
   5  -1   3      12961.33      12014.43       703.26 o                         
   5  -1   3      15691.96      16680.03      1880.54 o                         
   6  -1   3        987.15        829.10       127.61 o                         
   6  -1   3        994.50        912.37        96.09 o                         
   6  -1   3        142.51        179.25        56.37 o                         
   7  -1   3       2135.04       3072.87       206.13 o                         
   8  -1   3        698.31        847.91        68.86 o                         
   9  -1   3       6441.30       6841.89       420.17 o                         
   9  -1   3       5358.18       9363.48      1110.91 o                         
  10  -1   3         13.27        173.20        83.33 o                         
  10  -1   3         18.48        -28.75        62.72 o                         
  10  -1   3          1.92        -54.34        54.34 o                         
  11  -1   3        988.13       1212.17       102.19 o                         
  12  -1   3        492.90        544.75        70.10 o                         
  13  -1   3        251.92        243.37        81.05 o                         
  14  -1   3        158.17         -1.03       117.16 o                         
  14  -1   3        161.15        147.83       317.24 o                         
  14  -1   3        160.79        230.73       184.55 o                         
  14  -1   3         22.83        -42.51        95.11 o                         
  15  -1   3       1113.16       1203.15       212.16 o                         
 -15   0   3          6.09        187.41       143.45 o                         
 -14   0   3        323.30        372.27       152.24 o                         
 -13   0   3         28.96        192.53        97.79 o                         
 -12   0   3        162.07        281.62        86.15 o                         
 -12   0   3        453.38        540.93       172.42 o                         
 -11   0   3         34.48          9.49        58.49 o                         
 -10   0   3        246.20        332.09        55.64 o                         
  -9   0   3         63.95         26.63        32.64 o                         
  -8   0   3        508.68        491.54        81.24 o                         
  -7   0   3          7.76          8.85        22.08 o                         
  -7   0   3          1.12          4.18        22.56 o                         
  -7   0   3          8.14          0.92        86.11 o                         
  -6   0   3       2975.67       3052.12       172.40 o                         
  -5   0   3        475.67        436.49        35.07 o                         
  -4   0   3       5115.32       5842.14       279.19 o                         
  -3   0   3         33.87         61.69        16.65 o                         
  -3   0   3        234.61        234.26        25.46 o                         
  -3   0   3        634.35        589.02        73.41 o                         
  -2   0   3      36975.18      34224.49      1695.16 o                         
  -2   0   3      37124.66      36997.00      2880.41 o                         
  -2   0   3       5337.73       4700.73       488.77 o                         
  -1   0   3          2.12        213.35        21.59 o                         
  -1   0   3         60.33        323.79        24.06 o                         
  -1   0   3          0.31         35.62        13.21 o                         
   0   0   3        299.41        519.68        23.71 o                         
   1   0   3         77.38        143.09        13.87 o                         
   1   0   3         46.07        156.54        11.86 o                         
   1   0   3          6.65         11.61         5.06 o                         
   2   0   3       2179.72       2991.94       158.01 o                         
   2   0   3      15099.21      17410.76      1004.91 o                         
   2   0   3      17221.61      21106.55      2349.91 o                         
   3   0   3       4935.73       4573.62       269.38 o                         
   3   0   3       4935.84       4793.86       550.32 o                         
   3   0   3        712.52        620.67        56.56 o                         
   4   0   3       5269.84       6364.66       387.83 o                         
   4   0   3       3986.37       5033.36       523.60 o                         
   5   0   3        105.00        139.70        25.36 o                         
   6   0   3       2749.11       3609.79       198.57 o                         
   7   0   3          9.03        -18.34        18.34 o                         
   7   0   3         62.52         56.38        24.59 o                         
   8   0   3        271.42        253.35        76.91 o                         
   8   0   3        310.60        364.37        57.72 o                         
   8   0   3         39.18         65.42        57.41 o                         
   9   0   3         31.98         13.84        37.92 o                         
  10   0   3       4341.98       4233.26       240.40 o                         
  11   0   3         21.20        -35.78        59.21 o                         
  12   0   3        726.92       1514.00       198.02 o                         
  13   0   3         46.02          6.04        73.62 o                         
  14   0   3        283.89        183.45        75.08 o                         
  15   0   3         77.45        104.11        93.20 o                         
 -14   1   3         14.47        196.79       191.97 o                         
 -13   1   3       3342.71       2926.99       233.41 o                         
 -12   1   3         91.52         72.66        75.23 o                         
 -11   1   3         30.09         59.35        54.75 o                         
 -10   1   3         31.62         64.37        73.00 o                         
  -9   1   3        503.15        665.98        68.63 o                         
  -9   1   3         71.42        128.54        57.59 o                         
  -8   1   3        169.07        145.79        38.20 o                         
  -7   1   3       4219.89       4179.76       208.42 o                         
  -6   1   3        155.72         78.83        30.08 o                         
  -5   1   3       1322.94       1418.87       126.16 o                         
  -5   1   3       9164.19      10172.53       592.64 o                         
  -5   1   3       9189.80      10073.80      1120.55 o                         
  -4   1   3          3.75        -15.26        15.26 o                         
  -4   1   3         26.00         29.16        18.53 o                         
  -4   1   3        139.65        200.32        43.37 o                         
  -3   1   3      36945.05      36563.54      1694.20 o                         
  -2   1   3        631.28        480.48        25.56 o                         
  -1   1   3      14788.03      16201.66       772.84 o                         
  -1   1   3      13312.71      13194.78       760.74 o                         
  -1   1   3       1921.82       1563.54        76.97 o                         
   0   1   3        518.46        375.81        17.10 o                         
   0   1   3         74.85         57.24         5.62 o                         
   1   1   3       3528.86       3445.83       181.47 o                         
   1   1   3       3435.59       3218.31       151.54 o                         
   1   1   3        495.96        350.03        21.48 o                         
   2   1   3       1318.76       1609.16        73.11 o                         
   3   1   3       1969.51       2000.89       209.03 o                         
   3   1   3      14972.38      17118.27       878.90 o                         
   4   1   3         91.07         79.41        14.62 o                         
   4   1   3        637.89        558.94       109.71 o                         
   4   1   3        630.83        702.40        54.54 o                         
   5   1   3       1113.49       1202.55        81.56 o                         
   5   1   3        160.74        233.17        28.88 o                         
   6   1   3        206.37        226.96        58.72 o                         
   6   1   3       1448.15       1442.68       103.80 o                         
   6   1   3       1429.57       1523.41       198.78 o                         
   7   1   3      18644.73      17873.55       925.62 o                         
   8   1   3         31.96         45.23        36.21 o                         
   9   1   3       4432.81       4933.07       323.81 o                         
   9   1   3       3121.54       3381.08       374.12 o                         
  10   1   3         46.66        133.69        75.09 o                         
  10   1   3          6.74         30.07        60.94 o                         
  10   1   3         50.22        -64.11        85.58 o                         
  11   1   3       2491.59       2407.18       155.42 o                         
  12   1   3        172.80        192.96        59.65 o                         
  13   1   3       3258.76       3100.93       201.02 o                         
  14   1   3        649.25        667.05       212.46 o                         
  14   1   3        644.44        916.78       352.98 o                         
  15   1   3        683.76        685.53       160.13 o                         
 -14   2   3       3104.29       3056.73       252.00 o                         
 -13   2   3        406.49        487.06       145.34 o                         
 -11   2   3         75.11         76.88        65.48 o                         
 -10   2   3       4584.22       4664.87       274.26 o                         
  -9   2   3        779.70        779.72        62.75 o                         
  -8   2   3        679.48        697.24        60.56 o                         
  -7   2   3        221.18        320.82        38.23 o                         
  -7   2   3         31.93         42.11        35.05 o                         
  -7   2   3        257.90         64.27        92.07 o                         
  -6   2   3       7285.09       7540.39       362.66 o                         
  -5   2   3        367.28        493.32        36.33 o                         
  -4   2   3       8728.81       7862.96       370.70 o                         
  -3   2   3        111.69         85.32        26.95 o                         
  -3   2   3        834.79        826.20        88.61 o                         
  -3   2   3        773.70        946.99        85.38 o                         
  -2   2   3      29244.02      30652.98      2148.35 o                         
  -2   2   3       4221.66       2749.13       171.28 o                         
  -2   2   3      32792.33      37945.52      2954.55 o                         
  -1   2   3       1425.78       1120.66        73.45 o                         
  -1   2   3        196.44        104.10        12.42 o                         
  -1   2   3       1360.77        905.95        51.22 o                         
   0   2   3      14378.89      15192.81       554.55 o                         
   1   2   3       2144.06       3062.51       131.21 o                         
   1   2   3       2197.68       3495.82       209.65 o                         
   1   2   3        309.52        333.39        20.27 o                         
   2   2   3      41623.47      47755.98      4651.21 o                         
   2   2   3       5987.53       5315.32       367.49 o                         
   2   2   3      41476.48      41092.64      2106.07 o                         
   3   2   3        142.56        151.70        67.09 o                         
   3   2   3        107.00         59.53        12.20 o                         
   3   2   3         15.45          4.99         9.55 o                         
   4   2   3       5759.91       5431.74       259.37 o                         
   4   2   3       5632.31       5429.04       560.54 o                         
   4   2   3        813.08       1000.57       118.43 o                         
   5   2   3        282.18        297.36        31.62 o                         
   6   2   3       1053.98        868.48        62.82 o                         
   7   2   3       1100.37       1160.22       112.14 o                         
   7   2   3       1259.22       1231.16       155.59 o                         
   7   2   3        158.85        251.28        44.45 o                         
   8   2   3        645.34        957.97        84.27 o                         
   8   2   3         16.26        133.27        54.82 o                         
   8   2   3          2.35         73.80        49.11 o                         
   9   2   3        256.07        243.72        43.54 o                         
  10   2   3       6305.22       6728.98       364.88 o                         
  11   2   3         13.87         -3.68        57.95 o                         
  12   2   3        369.99        573.80       128.44 o                         
  13   2   3         12.67         22.82        70.16 o                         
  14   2   3       1600.33       1622.22       135.80 o                         
  15   2   3        162.54        132.52        77.61 o                         
 -14   3   3          4.57         45.43        98.63 o                         
 -14   3   3         37.40         87.58       194.33 o                         
 -13   3   3       1736.59       1060.71       175.99 o                         
 -12   3   3         98.29        111.23        77.98 o                         
 -11   3   3        985.30        933.65        92.82 o                         
 -10   3   3        100.75        125.33        60.39 o                         
 -10   3   3         89.98        173.11       142.58 o                         
  -9   3   3       1191.18       1561.39       128.56 o                         
  -9   3   3        171.32        126.22        67.84 o                         
  -8   3   3        368.01        408.81        45.57 o                         
  -7   3   3       5187.32       5667.89       278.15 o                         
  -6   3   3        129.01         93.67        29.08 o                         
  -5   3   3         13.87         82.68        28.62 o                         
  -5   3   3       2632.83       4788.91       395.34 o                         
  -5   3   3          2.00         29.93        27.61 o                         
  -4   3   3        861.79        821.58       114.82 o                         
  -4   3   3        124.41        121.36        30.64 o                         
  -4   3   3        919.37        751.69        71.37 o                         
  -3   3   3      26363.02      30618.66      1596.04 o                         
  -2   3   3        483.74        676.32        45.06 o                         
  -1   3   3      10769.99      11355.30       594.85 o                         
  -1   3   3       1554.75       1248.50        79.76 o                         
   0   3   3        944.70       1281.20        52.76 o                         
   0   3   3        136.38        176.30        13.62 o                         
   1   3   3       7474.06       9261.96       547.35 o                         
   1   3   3       1078.95       1001.96        61.74 o                         
   1   3   3      23685.10      25209.84      1887.77 o                         
   2   3   3        507.29        561.45        29.25 o                         
   3   3   3      20592.52      20833.99      1070.59 o                         
   4   3   3       4266.62       3959.95       245.21 o                         
   4   3   3       4370.81       4447.25       340.44 o                         
   4   3   3        615.93        552.05        58.40 o                         
   5   3   3        288.48        358.87        69.70 o                         
   5   3   3         31.46         18.64        17.84 o                         
   5   3   3        217.93        197.74        28.89 o                         
   6   3   3          1.26          1.46        27.54 o                         
   6   3   3          0.16         -6.09        33.34 o                         
   6   3   3          1.10        -16.72        32.53 o                         
   7   3   3       7355.98       8031.97       424.35 o                         
   8   3   3        422.75        426.45        43.59 o                         
   9   3   3        425.88        781.31        89.24 o                         
  10   3   3        533.79        400.88        84.41 o                         
  10   3   3         76.68          4.20        59.55 o                         
  11   3   3         90.13        226.23        55.97 o                         
  12   3   3        112.91        133.56        58.51 o                         
  13   3   3       1176.02       1235.29       113.89 o                         
  14   3   3         28.98         49.25       169.06 o                         
  15   3   3       2553.06       3487.61       338.10 o                         
 -14   4   3        112.97        180.11       118.93 o                         
 -13   4   3          2.70       -102.97       102.97 o                         
 -12   4   3       1348.39       2019.14       306.61 o                         
 -11   4   3        159.50         80.82        74.21 o                         
 -10   4   3       1585.62       1546.81       121.64 o                         
  -9   4   3        326.32        287.02        57.72 o                         
  -8   4   3         33.41         31.61        38.39 o                         
  -7   4   3        533.86        475.16       122.23 o                         
  -7   4   3        533.00        694.93       122.60 o                         
  -7   4   3        576.79        573.75       145.01 o                         
  -7   4   3         76.94         60.08        54.63 o                         
  -6   4   3        453.25        633.90        49.26 o                         
  -5   4   3         16.54        -23.76        23.76 o                         
  -4   4   3      16474.76      20219.36      1250.07 o                         
  -3   4   3       5070.48       4209.36       344.55 o                         
  -3   4   3        727.04        472.66        54.89 o                         
  -3   4   3       5036.32       4310.74       315.07 o                         
  -2   4   3        367.86        295.44        26.83 o                         
  -2   4   3       2548.25       2565.08       160.34 o                         
  -2   4   3       2580.23       2775.73       336.73 o                         
  -1   4   3        353.16        242.03        41.24 o                         
  -1   4   3        289.65        125.74        23.09 o                         
  -1   4   3         41.81          7.01        12.36 o                         
   0   4   3       6045.97       6791.61       266.78 o                         
   1   4   3        845.48        859.03        72.67 o                         
   1   4   3        849.47        927.80        85.30 o                         
   1   4   3        122.05        136.21        15.39 o                         
   2   4   3       9879.51      10156.51       602.86 o                         
   2   4   3      10196.10      11413.85      1286.16 o                         
   2   4   3       1426.20       1296.03        63.81 o                         
   3   4   3        785.36        874.75       105.50 o                         
   3   4   3        699.37        948.70        55.08 o                         
   3   4   3        100.96        124.97        19.95 o                         
   4   4   3       1157.85       1275.06        67.91 o                         
   5   4   3        134.00        118.83        22.14 o                         
   6   4   3       1201.76       1116.14        75.55 o                         
   7   4   3         16.16         14.56        22.94 o                         
   7   4   3        111.92        113.30        31.04 o                         
   7   4   3        114.10         58.38        69.33 o                         
   8   4   3         86.45         87.24        52.47 o                         
   8   4   3       1188.24        976.25        74.94 o                         
   8   4   3        598.83        634.66       114.27 o                         
   9   4   3        140.88        127.34        36.90 o                         
  10   4   3       7863.38       7750.11       380.20 o                         
  11   4   3        125.03         95.61        59.63 o                         
  12   4   3        198.75        458.46       127.15 o                         
  12   4   3        236.02        578.40       168.18 o                         
  13   4   3        243.44        199.82        74.86 o                         
  14   4   3        192.42        235.57        75.03 o                         
  15   4   3         94.07         59.60        86.85 o                         
 -14   5   3        108.55        356.44       206.96 o                         
 -14   5   3         14.14        -46.63        90.66 o                         
 -13   5   3        843.98        776.94       159.94 o                         
 -12   5   3         94.48         68.90        79.48 o                         
 -11   5   3        877.96        972.44       112.87 o                         
 -10   5   3         77.76        114.66        90.92 o                         
 -10   5   3          3.25         97.03        80.25 o                         
 -10   5   3         22.52        -47.31        61.71 o                         
  -9   5   3       2335.76       2258.90       152.91 o                         
  -8   5   3         73.14         33.28        48.41 o                         
  -7   5   3       2673.81       3860.41       264.18 o                         
  -6   5   3         80.60         47.54        42.16 o                         
  -5   5   3      15945.33      17104.53      1213.54 o                         
  -5   5   3      16056.91      19390.13      1517.57 o                         
  -5   5   3       2301.86       1872.15       157.20 o                         
  -4   5   3        513.58        555.88        63.08 o                         
  -4   5   3         72.88         44.93        26.27 o                         
  -4   5   3        504.86        528.90        88.74 o                         
  -3   5   3       1113.28       1249.60        78.13 o                         
  -2   5   3        300.30        279.95        33.50 o                         
  -1   5   3      10833.49       9888.77       588.15 o                         
  -1   5   3       1563.92        980.28        84.38 o                         
  -1   5   3      10835.41      10262.55      1157.82 o                         
   0   5   3        562.06        363.72        26.00 o                         
   0   5   3         81.14         57.01        11.06 o                         
   1   5   3        913.35       1207.44        80.16 o                         
   1   5   3        131.85        208.76        23.59 o                         
   1   5   3       3486.15       3349.27       397.06 o                         
   2   5   3       3757.33       3528.20       192.44 o                         
   3   5   3       7405.79       8526.80       392.96 o                         
   4   5   3       1135.90       1296.73        89.39 o                         
   4   5   3       1299.87       1235.38       111.98 o                         
   4   5   3        163.98        232.31        30.14 o                         
   5   5   3          9.67         41.60        20.99 o                         
   5   5   3          1.40         45.02        18.87 o                         
   5   5   3         11.06        203.83        63.33 o                         
   6   5   3       1042.85       1088.47        67.35 o                         
   7   5   3       3936.50       3956.13       196.81 o                         
   8   5   3         63.34         70.84        37.01 o                         
   9   5   3        324.87        567.05        82.04 o                         
  10   5   3        113.08        113.86        69.08 o                         
  10   5   3         16.32        -57.44        57.44 o                         
  11   5   3        454.91        481.06        59.95 o                         
  12   5   3        539.30        585.07        75.28 o                         
  13   5   3         63.71         78.26        72.88 o                         
  14   5   3        126.94        365.57       338.49 o                         
  15   5   3         79.94        272.14       175.79 o                         
 -14   6   3        130.63        200.76       101.96 o                         
 -13   6   3        166.55        343.46       253.40 o                         
 -12   6   3        367.41        264.21       165.58 o                         
 -11   6   3          8.77        221.01        89.80 o                         
 -10   6   3       2271.98       2175.28       155.05 o                         
  -9   6   3         15.57         80.99        51.66 o                         
  -8   6   3        439.29        407.30        64.76 o                         
  -7   6   3          4.18        -13.26        23.50 o                         
  -7   6   3         28.96         27.00        34.28 o                         
  -6   6   3       4642.34       4958.69       318.99 o                         
  -5   6   3        432.29        477.08        46.52 o                         
  -4   6   3       5973.48       6710.15       358.64 o                         
  -3   6   3         12.11         32.07        54.39 o                         
  -3   6   3          2.68         27.79        20.24 o                         
  -3   6   3          0.39          3.97        19.23 o                         
  -2   6   3      11369.32      13458.15       798.79 o                         
  -2   6   3       1641.27       1333.92        87.84 o                         
  -1   6   3        504.39        469.41        32.48 o                         
  -1   6   3         72.37         27.32        25.54 o                         
  -1   6   3        501.29        575.81        71.63 o                         
   0   6   3       1327.94       1422.40        84.19 o                         
   1   6   3       3677.63       3248.73       342.28 o                         
   1   6   3       3852.90       3481.17       224.26 o                         
   1   6   3        530.90        358.56        59.08 o
[truncated: 1,869,240 more chars]
