# Supplementary material for: Development of a scalar-based geometric parameterization approach for the crystal structure landscape of dithienylethene-based crystalline solids
Source: IUCrJ. 2023 Sep 26;10(Pt 6):694–9. doi: 10.1107/S2052252523008060 (PMC10619447; doi:10.1107/S2052252523008060)
Supplement: Supplementary file 17 [file m-10-00694-dte-16sup17.hkl]

data_dte-16                                                                     
_shelx_title ' dte-16_a.res in P-1'                                             
_shelx_refln_list_code          4                                               
_shelx_F_calc_maximum      222.65                                               
_exptl_crystal_F_000       924.00                                               
_reflns_d_resolution_high  0.7496                                               
                                                                                
loop_                                                                           
 _space_group_symop_operation_xyz                                               
 'x, y, z'                                                                      
 '-x, -y, -z'                                                                   
                                                                                
_cell_length_a    10.1309                                                       
_cell_length_b    11.6998                                                       
_cell_length_c    19.7642                                                       
_cell_angle_alpha  76.491                                                       
_cell_angle_beta   78.625                                                       
_cell_angle_gamma  67.929                                                       
                                                                                
_shelx_F_squared_multiplier     1.000                                           
                                                                                
loop_                                                                           
 _refln_index_h                                                                 
 _refln_index_k                                                                 
 _refln_index_l                                                                 
 _refln_F_squared_calc                                                          
 _refln_F_squared_meas                                                          
 _refln_F_squared_sigma                                                         
 _refln_observed_status                                                         
   1   0   0       6313.82       6561.00        46.43 o                         
   2   0   0       4930.09       4985.13        37.83 o                         
   3   0   0        324.88        317.05        10.88 o                         
   4   0   0       1713.26       1843.61        25.40 o                         
   5   0   0       3615.34       3756.04        49.54 o                         
   6   0   0       1204.36       1203.13        30.93 o                         
   7   0   0        279.25        246.85        23.16 o                         
   8   0   0        679.26        711.89        33.32 o                         
   9   0   0        229.16        231.21        27.89 o                         
  10   0   0         57.75         78.53        34.24 o                         
  11   0   0        580.34        784.42        87.98 o                         
  12   0   0        176.53        224.43        44.61 o                         
 -12   1   0        255.23        374.36        65.79 o                         
 -11   1   0         65.96        122.36        47.91 o                         
 -10   1   0        616.21        762.62        57.70 o                         
  -9   1   0        416.40        262.72        40.82 o                         
  -8   1   0         13.79         46.94        52.27 o                         
  -7   1   0        433.31        402.15        33.47 o                         
  -6   1   0        244.65        272.10       125.79 o                         
  -5   1   0       1191.16       1217.02        39.09 o                         
  -4   1   0       7562.31       8461.78       244.54 o                         
  -3   1   0       4640.64       4449.80        39.97 o                         
  -2   1   0        617.08        538.18        12.36 o                         
  -1   1   0       1625.78       1578.45        48.69 o                         
   0   1   0       3066.61       3123.85        21.46 o                         
   1   1   0       8503.57       8994.60        95.29 o                         
   2   1   0      10038.60      10348.50        81.36 o                         
   3   1   0       1133.74       1247.07        23.39 o                         
   4   1   0          1.86         12.76         7.91 o                         
   5   1   0        620.44        461.04        24.11 o                         
   6   1   0       1667.20       1759.36        35.61 o                         
   7   1   0       1857.78       1762.05        42.57 o                         
   8   1   0        625.79        463.99       170.20 o                         
   9   1   0        144.25        130.36        34.02 o                         
  10   1   0        134.29         50.00        65.73 o                         
  11   1   0        325.12        332.92        43.74 o                         
  12   1   0        189.38        115.68        63.77 o                         
 -11   2   0        910.02       1035.70        64.46 o                         
 -10   2   0         51.51         78.95        52.78 o                         
  -9   2   0        849.69        710.77        51.81 o                         
  -8   2   0       1976.26       1979.03        60.34 o                         
  -7   2   0        198.93        305.36        35.96 o                         
  -6   2   0       1094.58       1039.99        39.42 o                         
  -5   2   0       1969.42       2122.71        50.98 o                         
  -4   2   0       2895.54       2887.78        57.25 o                         
  -3   2   0       4561.73       4852.48        66.91 o                         
  -2   2   0        143.98         99.58        70.45 o                         
  -1   2   0       1539.85       1543.46        20.51 o                         
   0   2   0      14395.76      15101.14        97.88 o                         
   1   2   0        991.16        898.04        16.75 o                         
   2   2   0       9843.10      10080.83        91.72 o                         
   3   2   0       1733.96       1842.71        30.95 o                         
   4   2   0       5196.56       5415.18        68.38 o                         
   5   2   0       2507.15       2487.49        42.68 o                         
   6   2   0        794.59        673.92        42.41 o                         
   7   2   0        829.11        744.81        48.40 o                         
   8   2   0       4873.67       5269.48        75.84 o                         
   9   2   0        501.66        369.75        39.54 o                         
  10   2   0        576.07        588.38        43.79 o                         
  11   2   0        651.16        586.55        54.22 o                         
  12   2   0        762.99        842.79        58.42 o                         
 -11   3   0        294.31        391.16        69.54 o                         
 -10   3   0        248.16        213.53        46.91 o                         
  -9   3   0        743.23        974.79        61.44 o                         
  -8   3   0        160.16        105.07        36.01 o                         
  -7   3   0       1574.59       1493.02       153.10 o                         
  -6   3   0        974.61        927.16        36.12 o                         
  -5   3   0        293.33        188.92       100.65 o                         
  -4   3   0         72.79         79.45        31.89 o                         
  -3   3   0         23.41        -45.88        78.01 o                         
  -2   3   0        798.70        881.39        18.18 o                         
  -1   3   0       1468.85       1447.85        18.19 o                         
   0   3   0       3003.78       3334.80        39.58 o                         
   1   3   0        369.99        309.81         6.63 o                         
   2   3   0       2637.51       2763.41        24.47 o                         
   3   3   0        583.97        555.20        30.88 o                         
   4   3   0       7984.42       8592.04        66.05 o                         
   5   3   0        282.15        300.57        38.90 o                         
   6   3   0       1065.02       1221.44        37.20 o                         
   7   3   0          1.12          6.92        15.46 o                         
   8   3   0       1347.75       1393.05        49.24 o                         
   9   3   0         54.06         13.63        61.45 o                         
  10   3   0         77.09         82.69        41.65 o                         
  11   3   0        226.74        201.03        57.16 o                         
  12   3   0         54.90         22.29        49.49 o                         
  13   3   0        545.20        724.03       103.99 o                         
 -10   4   0        108.74        189.43        75.67 o                         
  -9   4   0       1078.13        952.82        51.04 o                         
  -8   4   0        575.38        519.01        73.77 o                         
  -7   4   0        837.73        703.83        35.92 o                         
  -6   4   0       4330.21       4280.91        67.14 o                         
  -5   4   0       1942.40       1813.49        37.58 o                         
  -4   4   0          2.14         16.18        14.06 o                         
  -3   4   0       2253.50       2342.24        44.34 o                         
  -2   4   0        131.88         94.74        12.45 o                         
  -1   4   0        763.01        688.01        16.26 o                         
   0   4   0        458.24        413.45        10.69 o                         
   1   4   0       1353.28       1264.27        14.38 o                         
   2   4   0       1119.22       1070.68        12.52 o                         
   3   4   0       2471.08       2646.01        24.49 o                         
   4   4   0        252.42        183.40        10.50 o                         
   5   4   0        941.74        832.56        16.47 o                         
   6   4   0         70.73         72.73        11.51 o                         
   7   4   0       1774.33       1801.19        36.87 o                         
   8   4   0        352.92        323.38        28.21 o                         
   9   4   0       1006.77       1002.22        41.90 o                         
  10   4   0        429.20        506.94        35.04 o                         
  11   4   0        259.31        225.33        39.23 o                         
  12   4   0         78.94        180.77        47.16 o                         
  13   4   0         94.62        156.78        49.90 o                         
 -10   5   0        115.44        154.28        57.17 o                         
  -9   5   0         63.28        122.64        60.98 o                         
  -8   5   0        149.17        184.38        47.92 o                         
  -7   5   0        433.10        399.02        52.17 o                         
  -6   5   0        218.21        133.40        35.03 o                         
  -5   5   0       3751.53       3442.53        81.47 o                         
  -4   5   0        393.36        385.22        41.12 o                         
  -3   5   0        121.35        157.53        94.01 o                         
  -2   5   0       2527.54       2543.21        50.08 o                         
  -1   5   0        273.67        259.28        12.45 o                         
   0   5   0       7369.86       7260.15        64.14 o                         
   1   5   0       3743.19       3775.13        34.79 o                         
   2   5   0       1225.15       1310.33        31.97 o                         
   3   5   0         68.67         80.29         6.19 o                         
   4   5   0        418.44        458.58        14.43 o                         
   5   5   0       1943.94       1852.49        47.28 o                         
   6   5   0        228.19        250.85        18.94 o                         
   7   5   0        426.52        368.52        65.23 o                         
   8   5   0        463.14        358.08        27.87 o                         
   9   5   0        282.12        207.65        51.58 o                         
  10   5   0        111.11        122.72        31.39 o                         
  11   5   0        323.43        353.50        46.06 o                         
  12   5   0        725.56        801.14        54.32 o                         
  13   5   0         45.43         12.58        70.72 o                         
  -9   6   0       1049.45       1253.54        74.60 o                         
  -8   6   0          6.49        -16.42        52.41 o                         
  -7   6   0         66.87         61.88        50.53 o                         
  -6   6   0        778.35        790.43        44.03 o                         
  -5   6   0       1857.88       1945.43        53.53 o                         
  -4   6   0       3320.37       3220.94        75.62 o                         
  -3   6   0        884.67        934.20        50.74 o                         
  -2   6   0        110.97        117.12        41.10 o                         
  -1   6   0       1348.82       1360.76        50.76 o                         
   0   6   0        142.93        160.36        21.21 o                         
   1   6   0       3060.00       3054.27        43.88 o                         
   2   6   0       4823.18       4713.37        76.50 o                         
   3   6   0        877.77        966.74        33.86 o                         
   4   6   0       1213.01       1186.74        23.19 o                         
   5   6   0        649.12        639.63        21.96 o                         
   6   6   0       4066.26       4223.68        50.36 o                         
   7   6   0       1275.39       1363.54        37.66 o                         
   8   6   0        342.90        249.75        39.74 o                         
   9   6   0       1651.16       1790.13        49.77 o                         
  10   6   0        832.02        869.24        42.61 o                         
  11   6   0        399.80        462.53        54.34 o                         
  12   6   0        406.87        446.80        61.80 o                         
  13   6   0        134.90        197.74        62.41 o                         
  -8   7   0       1162.10       1197.01        75.85 o                         
  -7   7   0         20.94         -1.64        42.39 o                         
  -6   7   0        115.44         -0.92        70.69 o                         
  -5   7   0         43.08         95.75        33.81 o                         
  -4   7   0       1015.83       1034.50       131.48 o                         
  -3   7   0       2657.08       2520.46        50.10 o                         
  -2   7   0         56.42         60.04        24.24 o                         
  -1   7   0        313.99        301.50        38.28 o                         
   0   7   0       1454.23       1530.20        25.06 o                         
   1   7   0         54.27         62.16        14.51 o                         
   2   7   0        828.30        801.70        33.41 o                         
   3   7   0       2015.23       2155.59        49.86 o                         
   4   7   0        863.24        731.93        42.64 o                         
   5   7   0        957.75        999.07        18.71 o                         
   6   7   0         34.56        -11.75        64.75 o                         
   7   7   0        267.44        256.82        24.64 o                         
   8   7   0       4342.58       4412.63        68.69 o                         
   9   7   0         41.32         55.55        28.21 o                         
  10   7   0          6.47        -12.95        38.75 o                         
  11   7   0        377.07        413.12        48.44 o                         
  12   7   0        185.62        210.75        59.80 o                         
  13   7   0        368.73        506.16        61.53 o                         
  -8   8   0        361.96        424.11        49.91 o                         
  -7   8   0         94.98        131.06        68.32 o                         
  -6   8   0        280.86        262.18        39.44 o                         
  -5   8   0        140.11        118.70        26.25 o                         
  -4   8   0        478.02        544.80        32.49 o                         
  -3   8   0         79.75         68.81        19.10 o                         
  -2   8   0       1734.83       1472.16        38.30 o                         
  -1   8   0       1616.27       1674.13        37.86 o                         
   0   8   0       1089.64       1019.69        26.50 o                         
   1   8   0        784.90        830.28        21.94 o                         
   2   8   0        872.78        844.39        35.74 o                         
   3   8   0       2014.19       1976.31        49.40 o                         
   4   8   0       1864.86       1848.35        46.46 o                         
   5   8   0          7.64         21.38         5.80 o                         
   6   8   0        652.35        645.55        15.92 o                         
   7   8   0        272.83        252.07        17.33 o                         
   8   8   0         25.49         46.58        15.54 o                         
   9   8   0        335.02        454.79        89.88 o                         
  10   8   0        367.12        375.37        32.38 o                         
  11   8   0        267.66        200.75       101.32 o                         
  12   8   0        267.67        259.62        77.10 o                         
  -7   9   0        112.44        141.26        57.64 o                         
  -6   9   0        579.06        695.90        64.92 o                         
  -5   9   0        199.81        225.35        48.43 o                         
  -4   9   0         34.86         42.66        47.21 o                         
  -3   9   0        180.31        153.17        36.24 o                         
  -2   9   0        121.22        101.05        37.86 o                         
  -1   9   0        502.87        533.88        31.27 o                         
   0   9   0        849.63        804.00        32.76 o                         
   1   9   0        643.34        678.28        18.71 o                         
   2   9   0        698.41        790.04        55.59 o                         
   3   9   0        289.07        279.12        38.30 o                         
   4   9   0       1220.60       1193.13        56.99 o                         
   5   9   0       1039.69       1006.86        43.48 o                         
   6   9   0        473.61        515.48        20.81 o                         
   7   9   0        335.73        346.03        22.45 o                         
   8   9   0       1177.69       1419.67        56.74 o                         
   9   9   0        433.05        483.82        42.35 o                         
  10   9   0        326.10        400.89        88.26 o                         
  11   9   0         27.67         25.68        67.00 o                         
  12   9   0         40.38        -40.24       106.63 o                         
  -6  10   0        294.52        265.00        65.06 o                         
  -5  10   0        164.11        240.19        52.74 o                         
  -4  10   0       1380.11       1478.70        62.99 o                         
  -3  10   0        123.54         92.12        43.93 o                         
  -2  10   0        315.94        263.80        37.98 o                         
  -1  10   0         41.04         32.73        30.70 o                         
   0  10   0       2296.99       2339.02        49.83 o                         
   1  10   0        444.27        457.16        50.02 o                         
   2  10   0         55.20        114.73        47.89 o                         
   3  10   0        138.96        238.25        44.43 o                         
   4  10   0        278.35        216.63        44.03 o                         
   5  10   0         71.73         50.63        41.26 o                         
   6  10   0         53.21        -13.97        42.62 o                         
   7  10   0       1416.98       1566.80        57.12 o                         
   8  10   0        538.34        572.79        48.34 o                         
   9  10   0        511.59        513.39        84.04 o                         
  10  10   0        180.22        196.75        77.40 o                         
  11  10   0        135.28        116.28        95.80 o                         
  12  10   0         13.45         33.07        87.15 o                         
  -5  11   0        207.76        155.99        95.27 o                         
  -4  11   0        105.64         33.21        63.54 o                         
  -3  11   0        564.17        401.58        85.47 o                         
  -2  11   0        328.52        313.54        54.53 o                         
  -1  11   0         37.11         12.99        89.25 o                         
   0  11   0        512.96        423.82        51.72 o                         
   1  11   0        235.32        350.44        62.77 o                         
   2  11   0       2038.09       2115.02        66.00 o                         
   3  11   0        373.05        466.12        62.15 o                         
   4  11   0        379.09        341.34        42.01 o                         
   5  11   0        663.87        626.31        60.90 o                         
   6  11   0        707.63        642.58        42.27 o                         
   7  11   0        991.95       1137.99        61.18 o                         
   8  11   0        120.84        248.59        70.67 o                         
   9  11   0        195.17        319.84        86.80 o                         
  10  11   0        283.19        292.26        82.40 o                         
  11  11   0        134.02        154.79        93.41 o                         
  -3  12   0       1218.91       1174.01        77.11 o                         
  -2  12   0         12.59        -19.55        39.10 o                         
  -1  12   0          8.81         76.50        48.69 o                         
   0  12   0        216.80        197.29        40.41 o                         
   1  12   0        126.24        127.03        37.77 o                         
   2  12   0        236.91        321.95        99.51 o                         
   3  12   0       1618.29       1543.66        58.15 o                         
   4  12   0        926.00        796.02       102.58 o                         
   5  12   0         42.30         10.23        30.93 o                         
   6  12   0        188.47        217.05        31.87 o                         
   7  12   0        194.56        284.58        50.45 o                         
   8  12   0        386.91        473.98        61.20 o                         
   9  12   0        189.22        151.53        54.55 o                         
  10  12   0          8.21         92.65       119.87 o                         
  11  12   0        179.20        181.33        55.30 o                         
  -2  13   0        647.24        779.09        84.19 o                         
  -1  13   0        842.53        808.49        96.01 o                         
   0  13   0         79.52         63.34        68.01 o                         
   1  13   0        113.14         -5.92        71.80 o                         
   2  13   0        676.02        772.56        65.85 o                         
   3  13   0        508.38        498.71        69.42 o                         
   4  13   0        329.71        326.76        51.60 o                         
   5  13   0         32.44        142.41        65.08 o                         
   6  13   0         81.74         52.12        43.94 o                         
   7  13   0        159.19        239.09        97.39 o                         
   8  13   0         28.80         73.32       157.86 o                         
   9  13   0         13.10        140.12       103.69 o                         
  10  13   0        296.73        348.53        86.96 o                         
   0  14   0        200.30        183.65        78.81 o                         
   1  14   0        450.98        547.90        78.82 o                         
   2  14   0        147.68         52.20        63.37 o                         
   3  14   0         88.07         53.20        70.70 o                         
   4  14   0          4.87        116.11        49.78 o                         
   5  14   0        193.58        275.70        64.74 o                         
   6  14   0        274.11        351.49        93.17 o                         
   7  14   0        549.61        549.40        98.35 o                         
   8  14   0        296.73        425.02       106.84 o                         
   9  14   0         50.90        -37.74       121.29 o                         
   3  15   0          6.87         85.92        58.04 o                         
   4  15   0        186.07        -30.29       114.41 o                         
   5  15   0        103.63        117.96        72.43 o                         
   6  15   0         52.14       -111.24       111.24 o                         
  -5 -15   1         78.16         80.55        57.64 o                         
  -4 -15   1         97.63         21.59       118.10 o                         
  -8 -14   1         55.50        122.13       102.54 o                         
  -7 -14   1        748.67        630.43       109.13 o                         
  -6 -14   1        215.14        280.21        93.61 o                         
  -5 -14   1        184.37        160.94        90.89 o                         
  -4 -14   1         10.38         51.64        52.21 o                         
  -3 -14   1         61.09         65.73        58.50 o                         
  -2 -14   1        427.24        517.23        72.44 o                         
  -1 -14   1        324.68        335.67        80.60 o                         
   0 -14   1          9.54         37.96        79.53 o                         
 -10 -13   1         87.81        -90.59        90.59 o                         
  -9 -13   1        207.07        109.44       106.92 o                         
  -8 -13   1         23.92          3.66        79.22 o                         
  -7 -13   1        423.75        697.47       105.22 o                         
  -6 -13   1        138.98         31.61        74.41 o                         
  -5 -13   1        152.35        311.46        62.97 o                         
  -4 -13   1        201.33        158.38        46.67 o                         
  -3 -13   1        474.53        592.72        67.48 o                         
  -2 -13   1        151.48        162.63        53.77 o                         
  -1 -13   1        305.48        324.40        73.47 o                         
   0 -13   1        401.80        343.58        71.44 o                         
   1 -13   1        108.52        -22.94        88.24 o                         
   2 -13   1        133.95        202.00        82.89 o                         
 -11 -12   1        265.51        251.79       117.75 o                         
 -10 -12   1        572.69        781.22       138.19 o                         
  -9 -12   1        267.07        264.29        57.68 o                         
  -8 -12   1        245.11        341.69        58.09 o                         
  -7 -12   1         73.79          8.03        43.64 o                         
  -6 -12   1         72.71         71.55        27.52 o                         
  -5 -12   1       1370.45       1387.58        53.65 o                         
  -4 -12   1          7.11          4.13        26.34 o                         
  -3 -12   1        145.59        132.62        36.31 o                         
  -2 -12   1        453.69        489.31       102.58 o                         
  -1 -12   1        213.00        222.05        41.80 o                         
   0 -12   1        424.56        428.42        45.00 o                         
   1 -12   1        278.58        300.82        55.26 o                         
   2 -12   1        123.44        109.92        42.66 o                         
   3 -12   1        367.70        412.28        66.58 o                         
 -11 -11   1          5.81         95.35        94.48 o                         
 -10 -11   1         37.50        -64.20        73.76 o                         
  -9 -11   1         16.92        118.53        94.48 o                         
  -8 -11   1         87.20         94.19        65.52 o                         
  -7 -11   1       1449.15       1430.69       103.65 o                         
  -6 -11   1        183.37        118.80        36.23 o                         
  -5 -11   1        487.87        554.41        60.22 o                         
  -4 -11   1        482.97        461.90        41.35 o                         
  -3 -11   1        880.96        938.84        69.62 o                         
  -2 -11   1        251.80        292.28        45.81 o                         
  -1 -11   1         54.60         58.50        60.93 o                         
   0 -11   1        265.57        248.77        49.85 o                         
   1 -11   1        304.99         27.85       100.76 o                         
   2 -11   1        252.19        219.12        59.73 o                         
   3 -11   1        441.85        477.15        90.89 o                         
   4 -11   1        406.16        389.24        67.93 o                         
   5 -11   1        139.99        182.96        99.49 o                         
 -12 -10   1         58.79        -90.15        97.17 o                         
 -11 -10   1        226.59        283.29        91.20 o                         
 -10 -10   1         38.68         50.49        86.52 o                         
  -9 -10   1         24.16          4.46        74.78 o                         
  -8 -10   1       1067.31       1000.41        87.51 o                         
  -7 -10   1        495.61        499.62        45.87 o                         
  -6 -10   1         16.29          9.25        41.09 o                         
  -5 -10   1       1618.41       1691.64        56.19 o                         
  -4 -10   1       1267.32       1283.34        54.46 o                         
  -3 -10   1       1409.48       1428.33        56.74 o                         
  -2 -10   1        694.10        814.09        55.07 o                         
  -1 -10   1       1471.72       1492.71        61.64 o                         
   0 -10   1        513.42        570.46        32.24 o                         
   1 -10   1        451.53        440.29        35.04 o                         
   2 -10   1        186.53        192.75        38.81 o                         
   3 -10   1        368.39        382.53        46.20 o                         
   4 -10   1        458.72        448.58        54.09 o                         
   5 -10   1          5.38        -52.67        52.67 o                         
   6 -10   1        388.89        372.52        66.19 o                         
 -12  -9   1         40.49         31.63       109.19 o                         
 -11  -9   1        892.62        972.40        82.71 o                         
 -10  -9   1         83.04        298.22       104.56 o                         
  -9  -9   1        266.26        271.68        65.25 o                         
  -8  -9   1        250.33        244.51        43.85 o                         
  -7  -9   1        282.89        313.86        22.16 o                         
  -6  -9   1       1904.43       1913.46        36.79 o                         
  -5  -9   1        257.44        235.28        35.28 o                         
  -4  -9   1          4.45         19.58        42.73 o                         
  -3  -9   1        509.70        557.19        42.36 o                         
  -2  -9   1        606.88        567.05        20.21 o                         
  -1  -9   1        121.39         98.27        18.87 o                         
   0  -9   1         19.79         76.28        51.54 o                         
   1  -9   1       1646.02       1697.95        63.10 o                         
   2  -9   1       1110.07        936.45        67.66 o                         
   3  -9   1         32.16        -24.12        34.99 o                         
   4  -9   1         63.17        107.30        48.93 o                         
   5  -9   1        132.42         88.69        48.76 o                         
   6  -9   1        220.93        105.38        61.32 o                         
   7  -9   1        389.70        477.57        60.37 o                         
 -12  -8   1        668.92        583.16        83.09 o                         
 -11  -8   1        917.85       1188.59       119.28 o                         
 -10  -8   1          3.30         72.56        21.51 o                         
  -9  -8   1         96.04        191.30        94.23 o                         
  -8  -8   1        316.63        312.94        20.26 o                         
  -7  -8   1         22.18         37.68        13.08 o                         
  -6  -8   1        251.73        250.28        12.71 o                         
  -5  -8   1         22.49         41.37         7.63 o                         
  -4  -8   1        262.30        233.46        23.95 o                         
  -3  -8   1        544.92        565.28        31.56 o                         
  -2  -8   1        189.00        195.39         9.50 o                         
  -1  -8   1        671.43        703.37        17.03 o                         
   0  -8   1       3433.91       3146.21        47.51 o                         
   1  -8   1          2.96        -14.97        14.97 o                         
   2  -8   1        844.82        897.27        31.34 o                         
   3  -8   1        778.20        800.81        45.46 o                         
   4  -8   1        211.77        271.33        30.38 o                         
   5  -8   1        320.36        364.17        32.66 o                         
   6  -8   1        106.21         58.60        36.69 o                         
   7  -8   1        564.69        563.18        77.49 o                         
   8  -8   1       1171.28       1140.58        59.15 o                         
 -13  -7   1          5.02        -28.13        34.71 o                         
 -12  -7   1        387.92        445.74        64.09 o                         
 -11  -7   1        356.46        307.96        50.60 o                         
 -10  -7   1        832.11        928.85        59.84 o                         
  -9  -7   1          9.72         12.77        27.92 o                         
  -8  -7   1        428.99        371.64        40.39 o                         
  -7  -7   1        691.70        669.78        27.80 o                         
  -6  -7   1        144.14         80.05        28.27 o                         
  -5  -7   1       4451.17       4573.10        45.09 o                         
  -4  -7   1        326.85        323.29        17.16 o                         
  -3  -7   1         70.12         65.89         8.24 o                         
  -2  -7   1        558.92        542.08        19.55 o                         
  -1  -7   1        237.93        184.37        13.67 o                         
   0  -7   1        239.51        222.90        12.63 o                         
   1  -7   1       2967.35       2926.42        48.91 o                         
   2  -7   1        521.99        581.20        25.91 o                         
   3  -7   1        228.37        177.60        40.60 o                         
   4  -7   1        372.10        475.90       110.05 o                         
   5  -7   1        500.58        475.48        39.15 o                         
   6  -7   1        366.36        581.35        77.02 o                         
   7  -7   1         98.86         99.07        44.67 o                         
   8  -7   1         42.99          4.59        72.81 o                         
 -13  -6   1        161.75        293.90        60.07 o                         
 -12  -6   1        171.67        210.55        56.09 o                         
 -11  -6   1        162.72        202.91        51.24 o                         
 -10  -6   1        703.05        642.27        43.81 o                         
  -9  -6   1        785.68        776.92        40.07 o                         
  -8  -6   1       2405.25       2417.81        48.92 o                         
  -7  -6   1       1006.93        779.47        31.24 o                         
  -6  -6   1         89.25         63.61        19.59 o                         
  -5  -6   1        411.69        383.29        16.24 o                         
  -4  -6   1       2325.45       2373.17        33.76 o                         
  -3  -6   1       6591.84       6701.33        65.72 o                         
  -2  -6   1        513.92        544.27        17.08 o                         
  -1  -6   1         20.17         35.18        16.53 o                         
   0  -6   1         25.98         60.95        20.34 o                         
   1  -6   1       3164.66       3333.31        67.59 o                         
   2  -6   1       1913.73       1864.96        38.70 o                         
   3  -6   1        800.98        828.76        48.71 o                         
   4  -6   1        658.38        614.63        48.44 o                         
   5  -6   1       1110.11       1057.98        58.40 o                         
   6  -6   1        605.21        652.06        47.44 o                         
   7  -6   1         57.32         29.34        50.42 o                         
   8  -6   1         23.56        -29.01        50.52 o                         
   9  -6   1        923.12       1033.02        71.63 o                         
 -13  -5   1        112.02        218.15        74.88 o                         
 -12  -5   1        625.69        502.99        55.11 o                         
 -11  -5   1        133.37        -52.02        54.89 o                         
 -10  -5   1         95.88         73.57        31.73 o                         
  -9  -5   1        306.79         61.62        50.06 o                         
  -8  -5   1        484.01        375.23        29.20 o                         
  -7  -5   1       1257.56        163.41       231.72 o                         
  -6  -5   1       1149.51       1157.05        25.95 o                         
  -5  -5   1       2111.80       2232.33        51.81 o                         
  -4  -5   1        599.91        676.61        18.31 o                         
  -3  -5   1       1585.07       1748.41        30.46 o                         
  -2  -5   1       3392.91       3412.06        32.12 o                         
  -1  -5   1       3798.49       3877.36        36.02 o                         
   0  -5   1         66.18         68.63        15.07 o                         
   1  -5   1       4584.08       4920.69        48.88 o                         
   2  -5   1        913.01        968.31        29.04 o                         
   3  -5   1       3684.51       3815.66       154.99 o                         
   4  -5   1        590.96        606.48        37.38 o                         
   5  -5   1        227.27        233.54        48.09 o                         
   6  -5   1        544.92        592.51        39.63 o                         
   7  -5   1        281.65        321.71        50.87 o                         
   8  -5   1        159.22        115.03        47.07 o                         
   9  -5   1         33.46         78.47        61.33 o                         
  10  -5   1          4.30         37.36        57.93 o                         
 -13  -4   1          3.43        -47.54        49.29 o                         
 -12  -4   1         21.79        150.09       114.25 o                         
 -11  -4   1        658.23        447.24        37.43 o                         
 -10  -4   1          0.93        -20.93        22.86 o                         
  -9  -4   1        707.75        569.88        31.77 o                         
  -8  -4   1        389.06        356.20        78.18 o                         
  -7  -4   1        474.96        430.94        23.36 o                         
  -6  -4   1       2461.86       2475.74        40.82 o                         
  -5  -4   1         98.22         83.02         9.29 o                         
  -4  -4   1        112.15         83.08        11.14 o                         
  -3  -4   1       4293.54       4261.71        35.54 o                         
  -2  -4   1         12.93         17.70         5.36 o                         
  -1  -4   1       7595.22       7346.94        54.48 o                         
   0  -4   1       1374.34       1454.51        18.12 o                         
   1  -4   1      15101.56      15396.09       121.85 o                         
   2  -4   1        833.25        861.40        22.62 o                         
   3  -4   1        402.94        341.22        18.84 o                         
   4  -4   1        525.37        516.50        21.24 o                         
   5  -4   1        734.25        651.96        25.25 o                         
   6  -4   1        296.11        337.97        32.17 o                         
   7  -4   1        447.98        398.96        31.87 o                         
   8  -4   1        993.44       1068.69        83.58 o                         
   9  -4   1         40.75        -27.87        39.07 o                         
  10  -4   1        378.51        381.65        69.15 o                         
 -12  -3   1        104.48          8.47        70.55 o                         
 -11  -3   1        409.09        375.18        60.38 o                         
 -10  -3   1         66.14         10.19        40.27 o                         
  -9  -3   1        207.63         74.04        62.00 o                         
  -8  -3   1        395.22        255.55        35.47 o                         
  -7  -3   1        226.49        174.08        54.46 o                         
  -6  -3   1        329.82        290.44        22.88 o                         
  -5  -3   1       2574.57       2475.15        67.46 o                         
  -4  -3   1       7302.24       7656.20        72.88 o                         
  -3  -3   1       4915.44       5257.83       115.01 o                         
  -2  -3   1      33551.00      33543.14       235.08 o                         
  -1  -3   1       1042.43       1173.45        14.00 o                         
   0  -3   1      15401.69      16231.32       111.53 o                         
   1  -3   1        862.36        908.68        14.67 o                         
   2  -3   1        329.59        318.10        17.48 o                         
   3  -3   1       2508.37       2489.82       114.95 o                         
   4  -3   1       1139.78       1221.88        30.97 o                         
   5  -3   1        226.87        216.44        17.24 o                         
   6  -3   1        654.23        717.82        35.19 o                         
   7  -3   1       1220.95       1270.17       139.46 o                         
   8  -3   1        662.18        665.24        42.53 o                         
   9  -3   1       1045.13       1125.03        74.35 o                         
  10  -3   1        101.95         88.66        45.21 o                         
  11  -3   1         29.47         52.86        68.43 o                         
 -12  -2   1        373.54        110.27        60.73 o                         
 -11  -2   1         23.91         34.31        47.11 o                         
 -10  -2   1       1529.49       1633.96        57.42 o                         
  -9  -2   1        576.29        557.62        41.58 o                         
  -8  -2   1       1046.23        897.67        38.09 o                         
  -7  -2   1        903.80        764.30        36.41 o                         
  -6  -2   1       4076.92       4130.81        77.65 o                         
  -5  -2   1         64.21         69.12        23.41 o                         
  -4  -2   1       5051.81       5124.02        63.72 o                         
  -3  -2   1       3813.45       3975.02        50.18 o                         
  -2  -2   1       5200.51       5327.84        52.20 o                         
  -1  -2   1      17578.39      18423.55       182.33 o                         
   0  -2   1       1622.30       1659.28        16.41 o                         
   1  -2   1      11982.52      12475.94        90.52 o                         
   2  -2   1       4346.05       4004.59       131.24 o                         
   3  -2   1        196.60        220.00        28.93 o                         
   4  -2   1       2372.25       2287.93        51.88 o                         
   5  -2   1       1333.28       1470.70        39.70 o                         
   6  -2   1       1226.04       1235.22        47.23 o                         
   7  -2   1       3275.82       3277.08        84.49 o                         
   8  -2   1       1031.18       1016.46        50.81 o                         
   9  -2   1        654.61        771.16        51.83 o                         
  10  -2   1        271.74        286.25        55.88 o                         
  11  -2   1        559.86        648.95        59.50 o                         
 -12  -1   1        240.87        289.73        61.04 o                         
 -11  -1   1        605.71        583.14        46.11 o                         
 -10  -1   1        197.87        127.81        64.90 o                         
  -9  -1   1       1002.24        959.52        42.43 o                         
  -8  -1   1       1094.73       1083.75        43.91 o                         
  -7  -1   1       2563.87       2670.29        48.84 o                         
  -6  -1   1        521.41        575.09        23.55 o                         
  -5  -1   1       2196.78       2540.12        43.60 o                         
  -4  -1   1       2131.40       2400.02        26.31 o                         
  -3  -1   1       3281.62       3539.31        45.14 o                         
  -2  -1   1        873.37        822.81        11.63 o                         
  -1  -1   1       1406.43       1353.29        16.93 o                         
   0  -1   1       2910.21       2985.79        23.10 o                         
   1  -1   1       2392.32       2223.67        71.47 o                         
   2  -1   1       2667.77       2628.27        23.69 o                         
   3  -1   1       4897.46       4806.11        42.20 o                         
   4  -1   1       8998.38       9949.73       273.84 o                         
   5  -1   1       2195.40       2344.05        48.94 o                         
   6  -1   1        153.02         43.25        47.19 o                         
   7  -1   1        690.61        524.36        34.72 o                         
   8  -1   1        946.62        904.68        62.71 o                         
   9  -1   1        199.59        194.56        38.40 o                         
  10  -1   1        380.97        384.85        55.14 o                         
  11  -1   1        387.58        423.19        53.44 o                         
  12  -1   1         45.61         63.44        63.84 o                         
 -12   0   1       1150.55       1155.96        56.42 o                         
 -11   0   1        129.80        339.53       114.45 o                         
 -10   0   1        233.89        233.06        37.58 o                         
  -9   0   1         36.12         31.55        23.08 o                         
  -8   0   1        647.44        673.35        32.85 o                         
  -7   0   1        504.13        368.13        24.31 o                         
  -6   0   1        133.06        126.91        19.67 o                         
  -5   0   1       1925.08       1750.03        36.94 o                         
  -4   0   1       2070.40       2140.47        30.59 o                         
  -3   0   1        506.16        540.28        14.32 o                         
  -2   0   1       6261.85       6383.13        48.98 o                         
  -1   0   1        114.76         72.89         4.40 o                         
   1   0   1        409.99        453.74         7.13 o                         
   2   0   1       4349.94       4540.23        32.75 o                         
   3   0   1       2512.22       2410.15        24.02 o                         
   4   0   1         37.84         27.81        12.30 o                         
   5   0   1        115.05        107.65        13.41 o                         
   6   0   1       6902.90       6557.45        79.11 o                         
   7   0   1        353.55        280.06        22.28 o                         
   8   0   1        519.39        407.34        30.54 o                         
   9   0   1         14.18         35.60        21.33 o                         
  10   0   1        235.28        129.57        35.18 o                         
  11   0   1       1154.07       1141.30        91.24 o                         
  12   0   1          7.36         56.93        42.28 o                         
 -12   1   1        414.32        548.89        89.74 o                         
 -11   1   1       1538.61       1543.14        65.37 o                         
 -10   1   1        500.10        409.41        54.91 o                         
  -9   1   1        155.72        139.09        37.62 o                         
  -8   1   1        111.27        137.27        54.26 o                         
  -7   1   1        624.49        591.26        35.17 o                         
  -6   1   1        308.04        297.15        20.39 o                         
  -5   1   1       1819.41       2035.93        40.47 o                         
  -4   1   1        114.99         94.79        77.76 o                         
  -3   1   1       2985.86       2811.00        28.46 o                         
  -2   1   1       1734.42       1864.39        68.37 o                         
  -1   1   1       3755.46       3572.63        83.54 o                         
   0   1   1       3819.06       3661.89        27.07 o                         
   1   1   1       8355.33       8582.47        90.53 o                         
   2   1   1       2249.56       2437.99        21.69 o                         
   3   1   1       3031.76       2893.35        40.99 o                         
   4   1   1       2698.71       2485.09        25.57 o                         
   5   1   1        902.66       1009.29        33.25 o                         
   6   1   1        640.43        656.59        30.29 o                         
   7   1   1       1479.44       1546.62        38.82 o                         
   8   1   1       1056.62        912.80       191.68 o                         
   9   1   1         80.49         68.07        34.07 o                         
  10   1   1        397.83        361.69        67.80 o                         
  11   1   1        159.20        116.24        40.33 o                         
  12   1   1        160.19        144.70        61.35 o                         
 -11   2   1        467.49        465.77        59.89 o                         
 -10   2   1        194.00        281.69        52.99 o                         
  -9   2   1        339.43        338.03        43.96 o                         
  -8   2   1         45.16         49.27        40.81 o                         
  -7   2   1        641.80        582.77        40.71 o                         
  -6   2   1        155.87         88.12        32.60 o                         
  -5   2   1        452.94        462.01        31.64 o                         
  -4   2   1       3240.89       3339.07        75.68 o                         
  -3   2   1        118.52        160.78        28.72 o                         
  -2   2   1       2368.82       2249.42        77.88 o                         
  -1   2   1        911.98       1028.64        15.99 o                         
   0   2   1      13505.74      14226.78        93.02 o                         
   1   2   1       3942.24       3819.83        38.92 o                         
   2   2   1      23574.11      25406.46       258.26 o                         
   3   2   1       3555.78       3607.31        47.92 o                         
   4   2   1       1420.74       1395.94        31.40 o                         
   5   2   1       5395.41       5827.22        71.49 o                         
   6   2   1        139.71        101.12        35.52 o                         
   7   2   1       1540.81       1570.22        53.36 o                         
   8   2   1       1175.55       1188.93        42.43 o                         
   9   2   1        367.69        306.68        41.41 o                         
  10   2   1        293.61        288.27        43.14 o                         
  11   2   1         89.81         41.88        46.93 o                         
  12   2   1        557.80        608.84        55.68 o                         
 -11   3   1        376.70        498.08        71.59 o                         
 -10   3   1        502.23        496.41        49.74 o                         
  -9   3   1       2532.51       2589.53       103.93 o                         
  -8   3   1         65.98         92.92        34.78 o                         
  -7   3   1        767.40        932.27       156.40 o                         
  -6   3   1       3002.86       2949.82        54.45 o                         
  -5   3   1       1480.93       1482.21       138.65 o                         
  -4   3   1        621.98        743.23        25.99 o                         
  -3   3   1       1420.20       1312.12       110.21 o                         
  -2   3   1        968.33       1032.80        22.10 o                         
  -1   3   1       1310.13       1234.29        19.37 o                         
   0   3   1       1839.38       2042.80        28.56 o                         
   1   3   1          4.85         -1.20         8.25 o                         
   2   3   1         69.44         93.21        19.08 o                         
   3   3   1       1116.99       1244.30        36.01 o                         
   4   3   1        493.06        408.11        14.12 o                         
   5   3   1       1659.77       1493.83        58.26 o                         
   6   3   1       1042.77        991.13        35.83 o                         
   7   3   1        830.14        898.02        35.32 o                         
   8   3   1        600.56        434.72        37.69 o                         
   9   3   1        331.42        274.91        51.18 o                         
  10   3   1       2114.29       2186.05        66.55 o                         
  11   3   1        871.55        949.95        65.54 o                         
  12   3   1         39.10         38.47        52.85 o                         
  13   3   1        229.36        201.16        97.23 o                         
 -10   4   1        200.29        134.77        65.01 o                         
  -9   4   1        442.28        373.06        43.50 o                         
  -8   4   1       1580.65       1449.99        49.68 o                         
  -7   4   1        194.74        162.19        28.78 o                         
  -6   4   1         12.35         31.28        18.94 o                         
  -5   4   1        424.36        427.91        25.24 o                         
  -4   4   1        398.52        424.62        21.71 o                         
  -3   4   1       4261.64       3899.12        50.40 o                         
  -2   4   1         21.53         -5.72        15.17 o                         
  -1   4   1         16.15         30.90        12.48 o                         
   0   4   1       3580.79       3710.06        35.16 o                         
   1   4   1        440.62        466.72         8.20 o                         
   2   4   1        734.34        650.44        17.59 o                         
   3   4   1       1029.74        927.24        12.88 o                         
   4   4   1        506.25        559.39        12.80 o                         
   5   4   1       4113.11       4027.20        39.86 o                         
   6   4   1        135.44        131.84        15.27 o                         
   7   4   1       1061.09       1133.33        30.42 o                         
   8   4   1       1942.08       1929.75        51.53 o                         
   9   4   1         43.98        101.84        21.14 o                         
  10   4   1        272.59        287.84        26.15 o                         
  11   4   1        377.39        272.06        40.42 o                         
  12   4   1        356.48        263.16        99.52 o                         
  13   4   1        325.36        455.53        67.54 o                         
 -10   5   1        210.58        233.99        57.49 o                         
  -9   5   1        593.02        652.26        65.34 o                         
  -8   5   1        464.95        393.02        48.90 o                         
  -7   5   1        502.39        529.70        49.63 o                         
  -6   5   1        445.16        414.76        37.69 o                         
  -5   5   1       2813.10       2551.30        94.64 o                         
  -4   5   1        215.53        225.69        29.30 o                         
  -3   5   1         20.04         76.59       102.47 o                         
  -2   5   1       2019.98       2055.45        37.83 o                         
  -1   5   1       1725.68       1748.46        30.31 o                         
   0   5   1       1270.25       1282.21        21.55 o                         
   1   5   1       2814.76       2740.71        24.72 o                         
   2   5   1       4541.37       4556.38        50.84 o                         
   3   5   1        113.98         85.46         4.92 o                         
   4   5   1       3102.33       3430.30        33.38 o                         
   5   5   1       2200.33       2337.39        44.18 o                         
   6   5   1        357.63        335.55        23.36 o                         
   7   5   1       1016.33       1131.10        77.93 o                         
   8   5   1        600.76        595.92        29.86 o                         
   9   5   1        540.22        394.54        53.93 o                         
  10   5   1        102.00        103.20        31.42 o                         
  11   5   1        728.99        867.85        49.85 o                         
  12   5   1        671.69        688.34        52.67 o                         
  13   5   1         62.29         33.35        67.85 o                         
  -9   6   1         17.31         11.43        63.84 o                         
  -8   6   1         40.41        116.62        51.15 o                         
  -7   6   1         76.31         34.10        49.54 o                         
  -6   6   1       1033.06       1130.91        50.03 o                         
  -5   6   1        952.94        920.79        43.98 o                         
  -4   6   1        324.50        406.66        36.66 o                         
  -3   6   1       1928.48       1824.71        44.98 o                         
  -2   6   1        524.45        581.17        30.98 o                         
  -1   6   1       2620.71       2536.66        62.20 o                         
   0   6   1        388.63        435.72        38.95 o                         
   1   6   1       2852.58       2676.83        63.27 o                         
   2   6   1        578.18        575.95        40.37 o                         
   3   6   1       1031.49       1040.82        40.68 o                         
   4   6   1        763.01        740.71        18.54 o                         
   5   6   1       1649.25       1705.29        31.59 o                         
   6   6   1       1169.96       1180.66        26.18 o                         
   7   6   1        481.32        492.07        29.07 o                         
   8   6   1       2163.83       2235.32        61.19 o                         
   9   6   1        959.91       1006.83        40.03 o                         
  10   6   1        377.88        359.00        40.77 o                         
  11   6   1         95.58        215.99        40.79 o                         
  12   6   1        352.55        513.74        59.17 o                         
  13   6   1        393.88        391.53        62.84 o                         
  -8   7   1         81.15        205.40        64.94 o                         
  -7   7   1         18.80         10.33        42.90 o                         
  -6   7   1        106.21        191.49        56.62 o                         
  -5   7   1        183.26        182.03        35.85 o                         
  -4   7   1       1776.89       1836.53       161.37 o                         
  -3   7   1        229.06        256.22        29.10 o                         
  -2   7   1       1144.44       1184.26        33.14 o                         
  -1   7   1       1947.88       2007.44        38.75 o                         
   0   7   1        859.06        915.64        19.55 o                         
   1   7   1       1700.08       1692.10        23.75 o                         
   2   7   1        501.26        434.80        26.77 o                         
   3   7   1       3277.77       3021.95        59.01 o                         
   4   7   1       1231.62       1343.74        50.84 o                         
   5   7   1        186.24        194.37        12.05 o                         
   6   7   1        178.49        161.54        39.38 o                         
   7   7   1       1294.47       1329.49        33.73 o                         
   8   7   1       4393.21       4675.26        95.58 o                         
   9   7   1         57.62         -1.33        33.73 o                         
  10   7   1         66.60         29.39        39.16 o                         
  11   7   1        258.32        306.08        46.14 o                         
  12   7   1        216.47        149.05        57.31 o                         
  13   7   1        570.16        573.30        56.94 o                         
  -8   8   1        184.66        210.13        50.03 o                         
  -7   8   1         68.97         16.36        66.24 o                         
  -6   8   1        604.18        592.19        42.80 o                         
  -5   8   1        253.37        261.08        28.70 o                         
  -4   8   1       1426.51       1345.55        43.05 o                         
  -3   8   1        190.41        202.54        23.37 o                         
  -2   8   1        368.15        304.99        25.19 o                         
  -1   8   1        183.63        217.78        18.83 o                         
   0   8   1         78.60         73.10        12.88 o                         
   1   8   1         20.18         48.47         7.47 o                         
   2   8   1        904.49        924.96        36.67 o                         
   3   8   1         91.94        113.09        22.00 o                         
   4   8   1        312.13        245.56        23.74 o                         
   5   8   1       2218.59       2171.90        51.37 o                         
   6   8   1        313.83        328.33        12.51 o                         
   7   8   1       3636.17       3591.93        51.77 o                         
   8   8   1        593.37        592.56        24.42 o                         
   9   8   1        971.01        939.04       100.26 o                         
  10   8   1       1126.44       1170.27        36.31 o                         
  11   8   1         34.73        105.62       103.57 o                         
  12   8   1        146.84        131.68        58.47 o                         
  13   8   1        703.54        874.83       128.04 o                         
  -7   9   1         40.80          5.50        56.21 o                         
  -6   9   1          3.39        -38.57        56.61 o                         
  -5   9   1        677.49        656.27        51.62 o                         
  -4   9   1        324.84        310.15        47.16 o                         
  -3   9   1        885.75        974.80        44.12 o                         
  -2   9   1         69.15         56.68        35.64 o                         
  -1   9   1        724.46        740.30        33.44 o                         
   0   9   1       2126.09       2077.77        44.67 o                         
   1   9   1       1588.39       1558.74        25.46 o                         
   2   9   1        196.59        235.01        49.16 o                         
   3   9   1        100.27         98.38        38.00 o                         
   4   9   1       1425.25       1425.84        59.88 o                         
   5   9   1        548.56        557.13        38.86 o                         
   6   9   1        163.06        167.76        12.31 o                         
   7   9   1         78.32         70.61        18.65 o                         
   8   9   1        218.44        239.48        48.31 o                         
   9   9   1        810.76        789.78        47.24 o                         
  10   9   1         15.77        -15.24        85.16 o                         
  11   9   1        277.62        347.63        67.90 o                         
  12   9   1        332.34        278.55       100.84 o                         
  -6  10   1        118.55        112.71        61.51 o                         
  -5  10   1        508.43        507.57        54.93 o                         
  -4  10   1        384.29        460.20        55.20 o                         
  -3  10   1        355.62        451.66        42.32 o                         
  -2  10   1        703.33        708.32        44.06 o                         
  -1  10   1       2134.07       1993.76        50.31 o                         
   0  10   1         73.22         61.06        26.66 o                         
   1  10   1        231.65        216.24        49.05 o                         
   2  10   1       3083.41       3071.14        76.86 o                         
   3  10   1       1418.72       1514.57        59.30 o                         
   4  10   1        762.84        808.60        51.60 o                         
   5  10   1         90.07         88.15        42.28 o                         
   6  10   1        641.27        649.53        47.80 o                         
   7  10   1       2080.48       2194.85        65.36 o                         
   8  10   1         26.13         25.78        43.92 o                         
   9  10   1        359.55        380.18        74.50 o                         
  10  10   1        696.48        884.13        88.88 o                         
  11  10   1        327.03        354.99        91.21 o                         
  12  10   1        176.95        335.29        92.19 o                         
  -5  11   1        208.17        336.02       102.92 o                         
  -4  11   1         51.27          8.14        63.44 o                         
  -3  11   1        716.35        750.81        93.53 o                         
  -2  11   1        731.95        725.09        60.39 o                         
  -1  11   1        393.17        474.14        98.37 o                         
   0  11   1       1735.89       1769.68        66.78 o                         
   1  11   1       1515.67       1470.68        98.65 o                         
   2  11   1         69.07        102.98        42.67 o                         
   3  11   1        504.65        511.72        88.79 o                         
   4  11   1         10.33        -12.61        37.57 o                         
   5  11   1         28.59         48.74        56.66 o                         
   6  11   1        262.81        346.78        41.23 o                         
   7  11   1        875.42       1067.55        60.57 o                         
   8  11   1        905.02        944.08        49.39 o                         
   9  11   1        108.16        130.38        90.14 o                         
  10  11   1         78.97        104.50        70.97 o                         
  11  11   1        187.10        161.62        99.93 o                         
  12  11   1         10.19        174.12        82.24 o                         
  -4  12   1        369.18        398.12        61.24 o                         
  -3  12   1         42.48         82.85        59.35 o                         
  -2  12   1          2.43        -28.67        37.45 o                         
  -1  12   1       1190.38       1180.32        63.76 o                         
   0  12   1        141.06        134.05        37.19 o                         
   1  12   1        531.10        569.69        50.21 o                         
   2  12   1        140.17        139.21        33.86 o                         
   3  12   1       2122.55       2016.39        63.00 o                         
   4  12   1        115.12         30.70        89.80 o                         
   5  12   1        129.49        147.11        33.82 o                         
   6  12   1          8.66         29.17        26.84 o                         
   7  12   1        150.21        176.84        33.76 o                         
   8  12   1        420.11        419.19        58.12 o                         
   9  12   1        136.13        157.36        52.69 o                         
  10  12   1          7.92        -30.45        51.13 o                         
  11  12   1         39.73         13.34        48.82 o                         
  -2  13   1        252.33        360.98        81.53 o                         
  -1  13   1        149.04        262.34        88.16 o                         
   0  13   1        285.43        219.02        69.05 o                         
   1  13   1        238.32        232.37        72.78 o                         
   2  13   1        142.28        180.91        58.35 o                         
   3  13   1        396.45        395.01        68.61 o                         
   4  13   1         42.34         56.86        46.05 o                         
   5  13   1        291.46        391.64        69.32 o                         
   6  13   1          8.52         50.34        43.52 o                         
   7  13   1        271.95        248.86        93.26 o                         
   8  13   1        244.72        209.26        82.16 o                         
   9  13   1        227.72        292.92       105.69 o                         
  10  13   1        392.13        447.22        86.65 o                         
   0  14   1        131.62        320.58        80.16 o                         
   1  14   1         66.67        191.30        76.17 o                         
   2  14   1        124.86         92.01        64.91 o                         
   3  14   1         37.91         51.13        65.45 o                         
   4  14   1        554.43        605.06        58.22 o                         
   5  14   1        193.90        249.15        67.04 o                         
   6  14   1        160.11         66.32        87.70 o                         
   7  14   1         45.22         91.48        93.71 o                         
   8  14   1        372.75        371.87        94.26 o                         
   9  14   1        187.59         83.89       105.43 o                         
   3  15   1         28.06         38.97        54.41 o                         
   4  15   1        168.27        140.81        78.74 o                         
   5  15   1         75.06        114.93        71.14 o                         
   6  15   1         83.14        -63.69       109.81 o                         
   7  15   1        616.86        690.14       195.33 o                         
  -8 -14   2         62.98        171.50       101.75 o                         
  -7 -14   2        752.27        702.25       105.36 o                         
  -6 -14   2        167.30        222.01        89.25 o                         
  -5 -14   2         60.03         98.99        95.76 o                         
  -4 -14   2         63.58        141.23        88.83 o                         
  -3 -14   2        134.43        168.29        57.76 o                         
  -2 -14   2        310.15        349.18        64.12 o                         
  -1 -14   2        307.29        268.15        83.56 o                         
  -9 -13   2        379.71        389.76       105.19 o                         
  -8 -13   2        448.83        374.26        86.20 o                         
  -7 -13   2        315.54        474.86       102.17 o                         
  -6 -13   2        519.84        482.01        82.87 o                         
  -5 -13   2        677.11        720.91        97.95 o                         
  -4 -13   2        108.83        157.17        47.97 o                         
  -3 -13   2         46.80        -48.93        62.59 o                         
  -2 -13   2        109.71         86.54        53.44 o                         
  -1 -13   2        462.14        468.94        74.79 o                         
   0 -13   2        397.66        319.33        71.50 o                         
   1 -13   2         22.37        -16.48        86.91 o                         
   2 -13   2         55.06         65.83        75.22 o                         
 -10 -12   2         35.56         29.10        54.44 o                         
  -9 -12   2        117.34        178.11        55.08 o                         
  -8 -12   2        134.48         64.56       202.67 o                         
  -7 -12   2         27.08         35.08        43.48 o                         
  -6 -12   2          2.01         10.37        43.74 o                         
  -5 -12   2         92.95        137.21        38.01 o                         
  -4 -12   2        491.01        540.89        41.09 o                         
  -3 -12   2       1128.34        978.71        51.34 o                         
  -2 -12   2        533.67        567.74        44.18 o                         
  -1 -12   2         21.97          6.99        36.79 o                         
   0 -12   2         13.55        -29.23        33.05 o                         
   1 -12   2       1001.70        970.35        64.47 o                         
   2 -12   2          3.65         31.38        40.77 o                         
   3 -12   2        826.67        604.55        69.24 o                         
 -11 -11   2        149.25         95.82       107.00 o                         
 -10 -11   2         31.10        -78.14        78.14 o                         
  -9 -11   2        927.07       1169.61       103.96 o                         
  -8 -11   2        781.82        825.10        79.67 o                         
  -7 -11   2         87.37         44.10        83.23 o                         
  -6 -11   2        371.91        312.84        38.42 o                         
  -5 -11   2        140.24        264.13        53.12 o                         
  -4 -11   2       1387.18       1376.14        53.92 o                         
  -3 -11   2        177.54        154.26        61.87 o                         
  -2 -11   2        291.11        294.19        43.77 o                         
  -1 -11   2        320.93        235.38        64.07 o                         
   0 -11   2        966.08        921.72        57.93 o                         
   1 -11   2        244.87        208.32        68.95 o                         
   2 -11   2         39.74         27.50        57.76 o                         
   3 -11   2        508.43        610.50        93.65 o                         
   4 -11   2        400.49        441.58        64.74 o                         
   5 -11   2         32.36        -45.92       157.70 o                         
 -11 -10   2        171.81         64.99        99.72 o                         
 -10 -10   2        213.25        188.40        84.50 o                         
  -9 -10   2         56.88        177.79        83.86 o                         
  -8 -10   2        225.67        273.12        80.32 o                         
  -7 -10   2       1420.09       1353.95        91.19 o                         
  -6 -10   2        595.62        641.08        45.15 o                         
  -5 -10   2       1887.53       2033.54        62.50 o                         
  -4 -10   2        191.86        236.75        44.89 o                         
  -3 -10   2        147.98        102.04        46.16 o                         
  -2 -10   2       1564.88       1757.18        65.48 o                         
  -1 -10   2        900.91        973.63        57.14 o                         
   0 -10   2        574.44        590.88        59.67 o                         
   1 -10   2         51.41        141.53        54.02 o                         
   2 -10   2         45.49          0.28        62.14 o                         
   3 -10   2        146.04        118.62        44.26 o                         
   4 -10   2        200.80        226.05        51.85 o                         
   5 -10   2        106.83        198.97        54.78 o                         
   6 -10   2         71.31         80.54        63.98 o                         
 -12  -9   2        242.45        504.29       131.35 o                         
 -11  -9   2        141.03         98.98        81.35 o                         
 -10  -9   2        298.55        548.03       106.22 o                         
  -9  -9   2        539.84        474.64        80.55 o                         
  -8  -9   2       1016.72       1221.22       105.39 o                         
  -7  -9   2        310.84        315.95        23.11 o                         
  -6  -9   2        365.64        366.60        25.23 o                         
  -5  -9   2        114.51        141.70        15.34 o                         
  -4  -9   2        243.45        162.25        44.11 o                         
  -3  -9   2        956.47        950.04        15.73 o                         
  -2  -9   2       1236.86       1283.31        60.75 o                         
  -1  -9   2        765.65        741.89        29.00 o                         
   0  -9   2       2694.17       2637.61        52.22 o                         
   1  -9   2        599.72        520.19        49.79 o                         
   2  -9   2        195.34        285.47        57.77 o                         
   3  -9   2         19.35        -17.38        49.61 o                         
   4  -9   2        816.27        997.48        86.17 o                         
   5  -9   2        486.28        479.01        51.31 o                         
   6  -9   2        809.25        870.03        66.46 o                         
   7  -9   2        109.79         90.02        57.02 o                         
 -12  -8   2        368.53        -53.58       197.22 o                         
 -11  -8   2        152.54        209.01       106.27 o                         
 -10  -8   2        271.17        242.85        29.31 o                         
  -9  -8   2         55.23        102.66        88.10 o                         
  -8  -8   2        667.10        621.49        25.06 o                         
  -7  -8   2         49.44         61.15        13.77 o                         
  -6  -8   2       1168.05       1165.43        27.56 o                         
  -5  -8   2       2117.04       2244.87        29.53 o                         
  -4  -8   2        146.02        148.22         9.33 o                         
  -3  -8   2        100.73        112.43         7.54 o                         
  -2  -8   2         47.17         31.88         9.56 o                         
  -1  -8   2        261.52        286.75        13.22 o                         
   0  -8   2       1472.75       1459.93        25.96 o                         
   1  -8   2         87.51         87.56        17.79 o                         
   2  -8   2        238.55        266.90        36.51 o                         
   3  -8   2         28.57         40.30        18.66 o                         
   4  -8   2         31.66         54.70        30.60 o                         
   5  -8   2        126.67         98.02        26.57 o                         
   6  -8   2        900.47        945.69        48.95 o                         
   7  -8   2        361.43        524.19       121.94 o                         
   8  -8   2        181.91        205.73        48.04 o                         
 -12  -7   2        462.88        487.90        66.18 o                         
 -11  -7   2        555.81        695.50        53.85 o                         
 -10  -7   2       1763.95       1988.90        69.70 o                         
  -9  -7   2        406.77        391.49        40.21 o                         
  -8  -7   2        755.55        790.58        47.06 o                         
  -7  -7   2        197.89        189.46        22.73 o                         
  -6  -7   2        641.32        641.55        28.50 o                         
  -5  -7   2        537.59        560.78        19.09 o                         
  -4  -7   2        615.44        550.81        21.54 o                         
  -3  -7   2        297.25        283.73        12.41 o                         
  -2  -7   2        320.52        297.01        22.12 o                         
  -1  -7   2        458.17        471.55        16.43 o                         
   0  -7   2         58.58         64.75        10.14 o                         
   1  -7   2       4626.71       4659.67        64.34 o                         
   2  -7   2        131.40        106.49        17.75 o                         
   3  -7   2        704.33        678.73        43.54 o                         
   4  -7   2        326.44        372.89       101.53 o                         
   5  -7   2        373.03        279.79        53.89 o                         
   6  -7   2        646.30        744.65        81.07 o                         
   7  -7   2        698.81        670.37        48.66 o                         
   8  -7   2        645.06        525.77        79.71 o                         
 -12  -6   2         26.53         66.50        56.78 o                         
 -11  -6   2        839.97        839.36        60.91 o                         
 -10  -6   2        194.06        100.42        47.28 o                         
  -9  -6   2        594.50        415.30        36.68 o                         
  -8  -6   2       3062.30       3167.47        57.16 o                         
  -7  -6   2        759.90        688.28        30.43 o                         
  -6  -6   2          4.26        -18.95        18.95 o                         
  -5  -6   2       1244.92       1268.62        25.82 o                         
  -4  -6   2        513.87        542.40        16.41 o                         
  -3  -6   2       1354.30       1284.74        19.72 o                         
  -2  -6   2        273.17        228.92        13.40 o                         
  -1  -6   2        270.16        301.22        19.20 o                         
   0  -6   2        494.25        585.15        19.98 o                         
   1  -6   2        215.44        283.22        39.52 o                         
   2  -6   2        591.79        518.78        28.64 o                         
   3  -6   2       1258.42       1231.27        36.76 o                         
   4  -6   2        259.92        256.89        37.13 o                         
   5  -6   2         62.71         73.07        48.55 o                         
   6  -6   2         78.27         74.84        61.82 o                         
   7  -6   2        413.01        470.06        55.74 o                         
   8  -6   2       1062.59       1170.68        63.85 o                         
   9  -6   2         17.96         28.85        60.33 o                         
 -13  -5   2          2.40         11.05       215.23 o                         
 -12  -5   2        239.32        199.51        51.90 o                         
 -11  -5   2        249.01       -100.77       100.77 o                         
 -10  -5   2       1181.09        915.03        42.27 o                         
  -9  -5   2        659.12        545.89        52.52 o                         
  -8  -5   2        705.56        594.15        31.44 o                         
  -7  -5   2       1408.37       1521.48        39.57 o                         
  -6  -5   2       3965.82       4088.57        57.20 o                         
  -5  -5   2       2785.82       2879.03        56.87 o                         
  -4  -5   2        224.57        215.70        12.88 o                         
  -3  -5   2       1198.04       1143.15        26.39 o                         
  -2  -5   2       3873.04       3657.11        35.46 o                         
  -1  -5   2       2130.42       2339.98        25.86 o                         
   0  -5   2        113.09        101.47        15.65 o                         
   1  -5   2       2735.50       2816.15        35.40 o                         
   2  -5   2        347.09        306.47        23.36 o                         
   3  -5   2        544.71        434.98        85.71 o                         
   4  -5   2       1409.03       1426.93        35.74 o                         
   5  -5   2       1010.80        999.00        54.48 o                         
   6  -5   2       1126.39       1102.51        52.82 o                         
   7  -5   2        291.22        258.39        70.60 o                         
   8  -5   2        243.00        261.00        48.23 o                         
   9  -5   2       1019.40       1188.41        72.86 o                         
  10  -5   2        145.54        178.42        57.67 o                         
 -12  -4   2        258.33        -31.01       107.68 o                         
 -11  -4   2        648.93        556.93        50.21 o                         
 -10  -4   2        585.97        460.42        92.71 o                         
  -9  -4   2        371.32        431.17        29.53 o                         
  -8  -4   2         16.55        -15.78        15.78 o                         
  -7  -4   2        197.70        150.75        16.37 o                         
  -6  -4   2        934.30        793.24        20.37 o                         
  -5  -4   2        363.02        354.10        12.73 o                         
  -4  -4   2          0.08         -7.67         7.67 o                         
  -3  -4   2        134.18        145.94         8.11 o                         
  -2  -4   2        662.39        758.52        12.83 o                         
  -1  -4   2        178.03        150.73         8.63 o                         
   0  -4   2       4490.10       4203.05        38.78 o                         
   1  -4   2       3421.46       3578.06        38.93 o                         
   2  -4   2         22.03         27.22        11.79 o                         
   3  -4   2       1070.31       1032.21        24.64 o                         
   4  -4   2        801.96        751.19        24.75 o                         
   5  -4   2       1672.94       1358.42        36.22 o                         
   6  -4   2        145.27        126.78        21.20 o                         
   7  -4   2        118.87        108.10        42.17 o                         
   8  -4   2          5.32         -2.72        24.37 o                         
   9  -4   2        744.48        658.35        45.19 o                         
  10  -4   2        200.96         92.84        68.04 o                         
 -12  -3   2         73.09         48.01        73.33 o                         
 -11  -3   2        226.61        264.61        55.95 o                         
 -10  -3   2        902.57        650.16        51.97 o                         
  -9  -3   2         41.01        -61.24        61.24 o                         
  -8  -3   2       2636.55       2569.53        61.81 o                         
  -7  -3   2         62.05       -141.04       218.85 o                         
  -6  -3   2         15.88          9.25        19.42 o                         
  -5  -3   2       3154.28       3187.33        75.83 o                         
  -4  -3   2       5190.60       5136.85        60.66 o                         
  -3  -3   2       2355.84       2405.13        45.03 o                         
  -2  -3   2        759.35        811.26        13.62 o                         
  -1  -3   2       3607.48       3730.92        31.47 o                         
   0  -3   2      14395.71      14582.42       101.13 o                         
   1  -3   2       1946.65       1858.10        24.34 o                         
   2  -3   2        369.72        352.93        17.28 o                         
   3  -3   2        881.63        840.44        22.19 o                         
   4  -3   2        748.01        831.87        26.38 o                         
   5  -3   2        303.16        314.53        18.47 o                         
   6  -3   2       3123.32       3074.77        56.16 o                         
   7  -3   2       1719.43       1533.33        98.54 o                         
   8  -3   2        134.43        181.24        37.79 o                         
   9  -3   2       1221.77       1255.76        75.69 o                         
  10  -3   2        200.51        208.79        46.19 o                         
  11  -3   2       1323.20       1356.53        80.41 o                         
 -12  -2   2         57.32         62.40        77.31 o                         
 -11  -2   2        497.19        430.79        60.42 o                         
 -10  -2   2        603.54        463.56        45.47 o                         
  -9  -2   2        193.68        138.50        36.55 o                         
  -8  -2   2        173.48        171.67        33.50 o                         
  -7  -2   2        462.74        395.55        33.68 o                         
  -6  -2   2       2743.85       2894.69        63.89 o                         
  -5  -2   2        114.21        124.34        25.32 o                         
  -4  -2   2        923.31        942.50        21.27 o                         
  -3  -2   2       6918.05       6622.28        75.64 o                         
  -2  -2   2       3060.02       3281.13        42.24 o                         
  -1  -2   2       8321.91       8034.59        71.96 o                         
   0  -2   2       2328.51       2454.31        22.51 o                         
   1  -2   2        817.03        787.81        15.18 o                         
   2  -2   2       8098.32       7687.93       203.88 o                         
   3  -2   2       5816.62       6233.14        86.82 o                         
   4  -2   2       1774.69       1702.68        39.55 o                         
   5  -2   2        360.35        303.35        27.29 o                         
   6  -2   2        964.56        779.45        43.08 o                         
   7  -2   2        278.54        248.16        44.33 o                         
   8  -2   2       1365.08       1461.55        55.59 o                         
   9  -2   2        665.36        671.40        49.86 o                         
  10  -2   2          5.29         36.87        51.82 o                         
  11  -2   2         13.64         53.31        55.51 o                         
 -12  -1   2        312.34        296.14        76.73 o                         
 -11  -1   2       1079.74       1099.25        52.78 o                         
 -10  -1   2        260.23        266.36        65.66 o                         
  -9  -1   2        641.29        728.53        40.46 o                         
  -8  -1   2       2146.07        510.77       227.36 o                         
  -7  -1   2        579.89        462.63        29.33 o                         
  -6  -1   2        477.48        149.43       169.27 o                         
  -5  -1   2       1476.58       1347.68        32.61 o                         
  -4  -1   2      10069.05      10534.07        90.04 o                         
  -3  -1   2        591.80        594.34        16.34 o                         
  -2  -1   2        241.43        252.72         7.65 o                         
  -1  -1   2        298.76        357.22        14.02 o                         
   0  -1   2         31.01         36.45         5.02 o                         
   1  -1   2       7192.94       7152.49        95.51 o                         
   2  -1   2       3198.39       3426.82        27.98 o                         
   3  -1   2       4903.04       4900.82        39.71 o                         
   4  -1   2        226.78        121.57        69.25 o                         
   5  -1   2        599.73        619.85        26.88 o                         
   6  -1   2        406.86        309.54        54.40 o                         
   7  -1   2        730.46        765.38        50.58 o                         
   8  -1   2       1336.29       1300.75        70.66 o                         
   9  -1   2        112.87        122.68        37.89 o                         
  10  -1   2        248.63        288.34        51.56 o                         
  11  -1   2        369.58        394.29        53.98 o                         
  12  -1   2         51.07        -29.40        62.18 o                         
 -12   0   2         81.44         15.17        43.35 o                         
 -11   0   2        439.01        842.76       118.31 o                         
 -10   0   2        277.77        182.42        36.80 o                         
  -9   0   2        776.34        814.92        39.96 o                         
  -8   0   2        512.93        514.22        32.66 o                         
  -7   0   2       2201.25       2253.78        45.02 o                         
  -6   0   2       1752.16       1732.85        33.75 o                         
  -5   0   2       1058.99       1181.23        27.54 o                         
  -4   0   2       2214.34       2175.46        29.28 o                         
  -3   0   2        445.26        420.94        12.75 o                         
  -2   0   2       5595.06       5557.13        40.91 o                         
  -1   0   2        175.33         92.51         5.15 o                         
   0   0   2       5542.27       5970.50        46.56 o                         
   1   0   2        191.99        146.64         4.80 o                         
   2   0   2       4328.15       4567.08        35.82 o                         
   3   0   2       2449.47       2458.03        23.72 o                         
   4   0   2       2975.32       2854.05        30.96 o                         
   5   0   2        521.34        647.44        23.72 o                         
   6   0   2       4133.88       4213.70        57.89 o                         
   7   0   2        710.38        621.06        29.07 o                         
   8   0   2        125.87         68.80        28.60 o                         
   9   0   2          3.94          5.61        21.36 o                         
  10   0   2        219.38        247.39        36.59 o                         
  11   0   2        318.30        257.87       112.11 o                         
  12   0   2         28.96         10.01        35.29 o                         
 -11   1   2        761.26        772.92        58.05 o                         
 -10   1   2        105.76        101.76        51.85 o                         
  -9   1   2        506.51        485.22        42.83 o                         
  -8   1   2        489.01        408.06        58.18 o                         
  -7   1   2        763.22        807.61        36.50 o                         
  -6   1   2       1723.22       1736.23       162.14 o                         
  -5   1   2        247.40        211.56        25.16 o                         
  -4   1   2         70.46         55.48        66.81 o                         
  -3   1   2       6936.26       7394.46        68.03 o                         
  -2   1   2       4325.92       4522.16       113.02 o                         
  -1   1   2      13675.65      14101.85       177.24 o                         
   0   1   2      10760.96      10439.73        72.88 o                         
   1   1   2       1288.18       1273.08        19.04 o                         
   2   1   2       6781.13       6895.63        47.33 o                         
   3   1   2        897.88        856.73        22.90 o                         
   4   1   2       5714.36       5682.45        45.14 o                         
   5   1   2       1766.38       1916.04        35.63 o                         
   6   1   2        493.14        635.70        23.77 o                         
   7   1   2       1066.18       1019.89        44.07 o                         
   8   1   2        449.91        376.99        75.33 o                         
   9   1   2        170.18        184.25        34.21 o                         
  10   1   2        121.14        165.65        47.71 o                         
  11   1   2        171.11        207.24        44.44 o                         
  12   1   2        130.27        311.23        61.69 o                         
 -11   2   2         18.22        -51.48        51.48 o                         
 -10   2   2        362.37        368.02        56.23 o                         
  -9   2   2        481.71        408.58        47.75 o                         
  -8   2   2        181.33        229.31        41.88 o                         
  -7   2   2        360.25        359.89        35.67 o                         
  -6   2   2       1408.50       1388.91        41.59 o                         
  -5   2   2       2455.94       2639.18        48.77 o                         
  -4   2   2       3285.40       3394.12       114.11 o                         
  -3   2   2       5179.72       5567.34        74.79 o                         
  -2   2   2       4158.75       3942.72       107.11 o                         
  -1   2   2        401.73        618.24        13.23 o                         
   0   2   2       4848.90       4869.95        37.92 o                         
   1   2   2        601.71        529.75        14.05 o                         
   2   2   2      12066.94      12102.98       126.42 o                         
   3   2   2       2341.56       2384.45        45.29 o                         
   4   2   2       2177.55       2257.59        40.13 o                         
   5   2   2        474.94        436.34        33.91 o                         
   6   2   2       1885.04       1898.93        50.99 o                         
   7   2   2       3821.39       4056.27        77.97 o                         
   8   2   2         82.11         59.80        30.95 o                         
   9   2   2       1638.85       1717.97        52.90 o                         
  10   2   2        446.29        468.53        44.20 o                         
  11   2   2       2300.08       2389.76        70.66 o                         
  12   2   2         82.15         61.84        49.79 o                         
  13   2   2        255.78        387.95        74.05 o                         
 -11   3   2         72.29        108.00        68.49 o                         
 -10   3   2        443.29        462.71        49.82 o                         
  -9   3   2         57.44         74.66        52.68 o                         
  -8   3   2         46.97         20.01        36.64 o                         
  -7   3   2         69.89          4.51       153.26 o                         
  -6   3   2        619.18        727.41        34.70 o                         
  -5   3   2        502.93        566.19       126.20 o                         
  -4   3   2        415.13        439.75        23.35 o                         
  -3   3   2       9353.26       9771.76       295.79 o                         
  -2   3   2        228.23        188.46        15.01 o                         
  -1   3   2        269.54        280.85        11.22 o                         
   0   3   2       2207.30       2438.12        26.46 o                         
   1   3   2       1454.48       1408.90        30.58 o                         
   2   3   2         54.39         56.29        10.56 o                         
   3   3   2       1205.93       1328.39        36.78 o                         
   4   3   2        215.59        168.13        13.62 o                         
   5   3   2        878.79        901.17        18.96 o                         
   6   3   2        647.00        289.02       161.12 o                         
   7   3   2       1700.56       1690.57        57.13 o                         
   8   3   2       2562.44       2600.56        50.53 o                         
   9   3   2        645.98        581.96        54.23 o                         
  10   3   2        670.38        682.07        41.04 o                         
  11   3   2        703.03        594.75        62.46 o                         
  12   3   2        523.75        652.90        59.56 o                         
  13   3   2        143.77        203.90        75.23 o                         
 -10   4   2        296.17        268.98        67.57 o                         
  -9   4   2        241.29        252.75        42.76 o                         
  -8   4   2        494.74        505.14        34.10 o                         
  -7   4   2        195.53        190.98        31.43 o                         
  -6   4   2        273.84        269.48        23.10 o                         
  -5   4   2       1424.12       1296.60        35.29 o                         
  -4   4   2        421.08        449.39        23.42 o                         
  -3   4   2        541.95        477.99        21.84 o                         
  -2   4   2       1351.32       1232.99        25.12 o                         
  -1   4   2        574.61        610.61        14.91 o                         
   0   4   2       1934.04       1942.59        20.79 o                         
   1   4   2        474.47        479.98         9.11 o                         
   2   4   2        211.05        227.86        13.68 o                         
   3   4   2       3526.53       3368.71        35.09 o                         
   4   4   2         25.18         10.27         7.57 o                         
   5   4   2        920.17        994.53        20.17 o                         
   6   4   2        628.04        657.75        23.93 o                         
   7   4   2        459.36         88.21       136.01 o                         
   8   4   2       4841.10       4938.75        72.58 o                         
   9   4   2        559.53        549.84        28.72 o                         
  10   4   2        489.38        358.79        28.79 o                         
  11   4   2       1754.80       1697.37        49.38 o                         
  12   4   2        371.22        137.54       104.85 o                         
  13   4   2        183.95        286.51        66.88 o                         
 -10   5   2        188.58        200.71        56.16 o                         
  -9   5   2        876.83        884.95        68.14 o                         
  -8   5   2         41.42        -37.88        45.93 o                         
  -7   5   2        416.87        394.09        47.95 o                         
  -6   5   2       1224.26       1296.50        46.83 o                         
  -5   5   2        214.62        157.43        66.59 o                         
  -4   5   2        568.59        539.58        32.86 o                         
  -3   5   2         97.18         95.81       104.33 o                         
  -2   5   2       4402.39       4366.81        60.09 o                         
  -1   5   2        578.83        644.51        17.62 o                         
   0   5   2       1334.05       1366.83        22.75 o                         
   1   5   2       1283.57       1189.50        14.71 o                         
   2   5   2        211.48        202.51        24.64 o                         
   3   5   2         63.82         80.23        49.10 o                         
   4   5   2        737.96        767.07        15.53 o                         
   5   5   2       3246.23       3106.73        63.77 o                         
   6   5   2        320.73        370.03        24.08 o                         
   7   5   2        805.33        806.19        45.08 o                         
   8   5   2       1358.18       1416.50        45.07 o                         
   9   5   2         29.06         -0.69        49.26 o                         
  10   5   2       1867.86       1823.72        46.79 o                         
  11   5   2        712.91        783.99        52.27 o                         
  12   5   2        216.85        257.04        39.24 o                         
  13   5   2         27.37         20.99        65.32 o                         
  -9   6   2        709.83        754.11        69.60 o                         
  -8   6   2        568.07        568.67        54.96 o                         
  -7   6   2        209.02         69.80        49.87 o                         
  -6   6   2        413.97        433.46        42.94 o                         
  -5   6   2       1183.72       1108.67        47.14 o                         
  -4   6   2       2830.54       2784.23        57.32 o                         
  -3   6   2       1354.16       1300.74        41.63 o                         
  -2   6   2        536.97        547.41        31.88 o                         
  -1   6   2       2044.07       2119.82        56.86 o                         
   0   6   2       7568.21       7449.81       107.52 o                         
   1   6   2       4330.07       4444.95        83.02 o                         
   2   6   2        165.29        213.07        35.67 o                         
   3   6   2       1343.39       1312.64        43.98 o                         
   4   6   2       4027.66       4343.18        75.56 o                         
   5   6   2        953.89        970.56        38.60 o                         
   6   6   2        917.59        923.13        22.72 o                         
   7   6   2         27.38         29.98        26.17 o                         
   8   6   2       1704.77       1661.06        53.72 o                         
   9   6   2         56.14         55.99        37.31 o                         
  10   6   2        208.08        292.01        39.37 o                         
  11   6   2        812.11        888.34        44.99 o                         
  12   6   2       1555.45       1753.13        71.26 o                         
  13   6   2        148.41        158.91        52.56 o                         
  -8   7   2        655.54        738.83        70.61 o                         
  -7   7   2         73.05         83.37        42.51 o                         
  -6   7   2        380.40        430.36        53.54 o                         
  -5   7   2         81.85         93.00        33.75 o                         
  -4   7   2       1310.84       1450.19       160.68 o                         
  -3   7   2        364.83        365.84        30.36 o                         
  -2   7   2         20.79         39.14        15.44 o                         
  -1   7   2       1113.27       1087.52        31.54 o                         
   0   7   2        128.79        131.20        10.78 o                         
   1   7   2       1253.26       1237.90        20.21 o                         
   2   7   2       3479.05       3396.92        61.69 o                         
   3   7   2        402.94        425.92        31.04 o                         
   4   7   2        141.22        164.10        54.59 o                         
   5   7   2        841.30        876.59        16.41 o                         
   6   7   2       2110.97       2240.65        61.00 o                         
   7   7   2       1096.45       1055.33        30.78 o                         
   8   7   2       1782.94       1880.59        60.41 o                         
   9   7   2        614.57        687.09        38.11 o                         
  10   7   2        169.72        212.77        37.45 o                         
  11   7   2       1106.40       1095.57        43.95 o                         
  12   7   2        299.29        230.99        54.14 o                         
  13   7   2         99.87         80.80        49.89 o                         
  -8   8   2        799.93        837.25        57.53 o                         
  -7   8   2         89.23        153.35        63.05 o                         
  -6   8   2        141.55        169.79        38.91 o                         
  -5   8   2         25.05        -11.57        22.63 o                         
  -4   8   2        964.63        903.67        38.59 o                         
  -3   8   2        666.17        653.59        31.73 o                         
  -2   8   2       1266.75       1285.55        35.57 o                         
  -1   8   2         29.79         39.94        14.24 o                         
   0   8   2       1561.93       1591.61        26.03 o                         
   1   8   2        178.44        194.17         9.58 o                         
   2   8   2       2147.21       1935.81        48.42 o                         
   3   8   2         62.20         92.26        20.39 o                         
   4   8   2       3255.34       3374.16        62.49 o                         
   5   8   2        315.72        364.16        26.47 o                         
   6   8   2        121.76        114.94         9.36 o                         
   7   8   2       1108.67       1003.92        22.51 o                         
   8   8   2        344.51        373.32        21.35 o                         
   9   8   2        176.10        104.73        83.54 o                         
  10   8   2        168.22        181.72        25.59 o                         
  11   8   2        405.05        371.04        95.85 o                         
  12   8   2         11.21        -21.56        56.36 o                         
  13   8   2        319.26        433.07       110.07 o                         
  -7   9   2        132.76         90.52        55.61 o                         
  -6   9   2          2.31        -38.61        59.24 o                         
  -5   9   2        350.64        318.42        47.89 o                         
  -4   9   2        449.87        550.62        48.22 o                         
  -3   9   2       1045.58       1127.79        44.57 o                         
  -2   9   2        203.27        203.73        37.37 o                         
  -1   9   2       1471.86       1432.54        42.04 o                         
   0   9   2        118.37        165.49        26.08 o                         
   1   9   2        484.26        470.57        16.33 o                         
   2   9   2        466.93        457.42        53.12 o                         
   3   9   2       2631.01       2606.65        63.66 o                         
   4   9   2        645.56        690.94        49.06 o                         
   5   9   2        164.96        193.29        34.46 o                         
   6   9   2        644.36        586.78        47.55 o                         
   7   9   2        302.73        341.08        19.52 o                         
   8   9   2        343.10        439.79        47.69 o                         
   9   9   2        165.56        227.89        41.61 o                         
  10   9   2        386.35        477.03        88.40 o                         
  11   9   2        596.61        592.64        66.83 o                         
  12   9   2        192.23        343.61       102.08 o                         
  -6  10   2        151.69        234.53        62.44 o                         
  -5  10   2          3.47        -25.83        49.65 o                         
  -4  10   2        141.44         90.43        50.95 o                         
  -3  10   2        314.70        312.01        41.44 o                         
  -2  10   2        403.98        366.53        41.17 o                         
  -1  10   2        324.23        348.15        33.78 o                         
   0  10   2        570.77        580.76        30.73 o                         
   1  10   2         14.59         21.88        18.31 o                         
   2  10   2        948.97        946.24        56.23 o                         
   3  10   2        199.83        212.34        45.82 o                         
   4  10   2         81.63        144.47        45.65 o                         
   5  10   2       1517.26       1510.91        58.11 o                         
   6  10   2        298.63        342.92        44.03 o                         
   7  10   2        447.93        481.34        44.72 o                         
   8  10   2        210.45        270.77        49.09 o                         
   9  10   2        180.08        338.86        50.84 o                         
  10  10   2        605.92        648.31        81.25 o                         
  11  10   2         15.37         65.50        84.66 o                         
  12  10   2        100.20        183.49        87.29 o                         
  -5  11   2        719.29        784.37       106.22 o                         
  -4  11   2        145.08        158.97        67.06 o                         
  -3  11   2         99.15        -40.25        85.28 o                         
  -2  11   2        440.62        410.50        57.32 o                         
  -1  11   2        276.23        300.73        69.13 o                         
   0  11   2        800.02        790.94        56.89 o                         
   1  11   2         25.92         71.21        60.89 o                         
   2  11   2        135.11        115.17        42.78 o                         
   3  11   2        501.79        595.07        63.92 o                         
   4  11   2        540.35        486.18        43.00 o                         
   5  11   2        425.20        309.52        58.53 o                         
   6  11   2       1052.71       1044.75        48.39 o                         
   7  11   2       1202.42       1245.69        62.88 o                         
   8  11   2        514.43        579.84        44.35 o                         
   9  11   2         70.71         95.32        55.76 o                         
  10  11   2         61.67         60.17        75.23 o                         
  11  11   2        188.79        391.94        90.59 o                         
  12  11   2        212.82        335.59        89.86 o                         
  -4  12   2        392.14        611.22       149.75 o                         
  -3  12   2        108.81        113.38        58.94 o                         
  -2  12   2          0.94         42.48        39.74 o                         
  -1  12   2        271.15        290.71        48.75 o                         
   0  12   2         58.69         38.82        32.61 o                         
   1  12   2        605.76        453.84        50.55 o                         
   2  12   2       1117.72       1216.05       109.88 o                         
   3  12   2        357.31        295.48        38.42 o                         
   4  12   2        342.01        323.11        35.82 o                         
   5  12   2         85.61         99.26        31.21 o                         
   6  12   2        537.14        627.01        41.98 o                         
   7  12   2       1625.91       1575.76        56.62 o                         
   8  12   2         82.85         86.21        29.60 o                         
   9  12   2        344.31        431.98        55.16 o                         
  10  12   2        168.34        240.38        63.35 o                         
  11  12   2         68.17         50.34        48.83 o                         
  -2  13   2        433.55        390.39        79.97 o                         
  -1  13   2         57.02        120.14        84.57 o                         
   0  13   2        130.11        225.89        62.00 o                         
   1  13   2        238.42        291.46        71.30 o                         
   2  13   2        165.29        249.69        58.84 o                         
   3  13   2        482.41        465.84        68.51 o                         
   4  13   2        671.82        713.85        54.80 o                         
   5  13   2        196.37        269.06        67.94 o                         
   6  13   2         23.05         58.58        45.01 o                         
   7  13   2        169.09        174.68        60.70 o                         
   8  13   2        291.65        323.59        84.36 o                         
   9  13   2        530.16        527.51       105.74 o                         
  10  13   2        111.57        186.34        83.19 o                         
   0  14   2        465.52        270.38        81.01 o                         
   1  14   2        125.43        167.01        75.96 o                         
   2  14   2        580.75        602.56        72.05 o                         
   3  14   2        136.84        120.79        70.80 o                         
   4  14   2        464.17        468.25        65.18 o                         
   5  14   2         40.00        -25.59        62.69 o                         
   6  14   2        112.35         45.13        56.94 o                         
   7  14   2        315.21        173.77        95.66 o                         
   8  14   2         38.99        124.33        94.28 o                         
   9  14   2         41.87         30.62       100.20 o                         
   2  15   2        430.65        209.52       115.66 o                         
   3  15   2         12.63        -11.04        57.01 o                         
   4  15   2        267.90        392.44        76.64 o                         
   5  15   2        417.99        394.38        57.62 o                         
   6  15   2        447.94        558.31       118.65 o                         
   7  15   2        186.05        171.14        72.58 o                         
  -7 -14   3        272.04        161.51       100.61 o                         
  -6 -14   3         87.87         34.56        90.04 o                         
  -5 -14   3         75.86         78.69        92.63 o                         
  -4 -14   3        379.44        355.18        94.69 o                         
  -3 -14   3        144.81        121.90       100.45 o                         
  -2 -14   3         34.74          5.74        62.05 o                         
  -1 -14   3        128.94         72.48        76.71 o                         
  -9 -13   3         64.08         81.06       107.82 o                         
  -8 -13   3        755.63        749.73        92.05 o                         
  -7 -13   3        682.87        800.55       111.90 o                         
  -6 -13   3         37.27        100.40        76.63 o                         
  -5 -13   3        316.47        326.87       101.71 o                         
  -4 -13   3        129.14        -41.62        73.75 o                         
  -3 -13   3         35.87         56.68        67.11 o                         
  -2 -13   3        530.43        559.19        59.90 o                         
  -1 -13   3        186.25        256.30        76.33 o                         
   0 -13   3        239.33        243.40        66.38 o                         
   1 -13   3        179.30         57.29        87.78 o                         
 -10 -12   3          0.51         10.23        56.01 o                         
  -9 -12   3         12.95         20.89        48.91 o                         
  -8 -12   3        116.19        147.75        52.35 o                         
  -7 -12   3        357.45        341.35        58.09 o                         
  -6 -12   3        470.90        461.10        60.41 o                         
  -5 -12   3        873.19        730.36        69.37 o                         
  -4 -12   3        114.87        165.18        32.31 o                         
  -3 -12   3         39.56         56.49        32.22 o                         
  -2 -12   3        306.07        318.98        39.01 o                         
  -1 -12   3        382.97        362.48        46.45 o                         
   0 -12   3        557.43        479.18        46.85 o                         
   1 -12   3        177.78        146.55        45.76 o                         
   2 -12   3          5.90         61.03        43.58 o                         
   3 -12   3        150.98        183.46        62.17 o                         
 -11 -11   3        525.05        825.88       113.99 o                         
 -10 -11   3        477.84        419.02        87.21 o                         
  -9 -11   3        492.43        443.92        98.41 o                         
  -8 -11   3        378.08        425.83        76.67 o                         
  -7 -11   3        334.71        290.30        88.33 o                         
  -6 -11   3        109.11        160.64        65.13 o                         
  -5 -11   3        585.19        743.56        59.03 o                         
  -4 -11   3         12.86        -24.72        36.77 o                         
  -3 -11   3        130.21         12.28        60.60 o                         
  -2 -11   3        365.19        335.56        44.72 o                         
  -1 -11   3        358.14        412.80        66.06 o                         
   0 -11   3       1267.54       1251.51        61.27 o                         
   1 -11   3        304.03        392.45        80.58 o                         
   2 -11   3         23.12         16.26        56.70 o                         
   3 -11   3        226.75        408.15       130.97 o                         
   4 -11   3        284.27        239.61        63.45 o                         
 -11 -10   3        180.47        215.71       108.86 o                         
 -10 -10   3        116.44        246.60        87.95 o                         
  -9 -10   3        157.10        281.97        85.94 o                         
  -8 -10   3        367.51        458.65        88.99 o                         
  -7 -10   3       1454.99       1427.26        88.67 o                         
  -6 -10   3        347.39        358.55        40.59 o                         
  -5 -10   3         32.03        -39.47        39.78 o                         
  -4 -10   3        630.89        600.25        49.03 o                         
  -3 -10   3       1766.68       1706.67        62.59 o                         
  -2 -10   3        392.70        436.34        50.89 o                         
  -1 -10   3          9.35         27.46        48.80 o                         
   0 -10   3        114.58        136.23        33.24 o                         
   1 -10   3       2061.07       2001.40        73.33 o                         
   2 -10   3        698.03        605.92        72.92 o                         
   3 -10   3         85.69         87.89        71.26 o                         
   4 -10   3        221.34        212.11        54.06 o                         
   5 -10   3        407.87        513.25        56.35 o                         
   6 -10   3        225.94        113.23        64.83 o                         
 -12  -9   3         16.37        245.89       130.22 o                         
 -11  -9   3        465.80        498.91        89.69 o                         
 -10  -9   3          1.22        -59.57        99.98 o                         
  -9  -9   3        165.46        107.31        76.12 o                         
  -8  -9   3       1115.27       1186.39       114.35 o                         
  -7  -9   3         62.14         58.85        27.67 o                         
  -6  -9   3         61.71        134.90        23.74 o                         
  -5  -9   3          2.41         30.22        17.33 o                         
  -4  -9   3        692.71        679.02        46.85 o                         
  -3  -9   3       1589.57       1577.97        31.40 o                         
  -2  -9   3         24.90        -40.91        52.42 o                         
  -1  -9   3        563.68        576.26        29.05 o                         
   0  -9   3        411.79        503.38        34.38 o                         
   1  -9   3         94.01         80.76        31.21 o                         
   2  -9   3        554.86        542.09        42.50 o                         
   3  -9   3       1136.85       1307.05        73.65 o                         
   4  -9   3        321.95        297.63        74.37 o                         
   5  -9   3        203.98        244.93        48.76 o                         
   6  -9   3         88.71        127.51        60.15 o                         
   7  -9   3         39.20         45.14        55.69 o                         
 -12  -8   3        334.68        161.58        83.64 o                         
 -11  -8   3         20.56         56.89       117.79 o                         
 -10  -8   3        662.76        512.97        41.28 o                         
  -9  -8   3        341.44        295.73        94.65 o                         
  -8  -8   3         33.58         -7.30        18.76 o                         
  -7  -8   3        395.81        382.79        21.76 o                         
  -6  -8   3        140.57        132.94        15.61 o                         
  -5  -8   3       1504.83       1446.67        22.46 o                         
  -4  -8   3       1009.81       1061.04        18.88 o                         
  -3  -8   3        804.30        800.92        17.19 o                         
  -2  -8   3       1036.95        992.94        19.22 o                         
  -1  -8   3        357.58        341.99        15.08 o                         
   0  -8   3       1675.85       1576.47        34.29 o                         
   1  -8   3        667.60        651.54        27.91 o                         
   2  -8   3        619.39        539.42        30.13 o                         
   3  -8   3        242.02        224.29        23.85 o                         
   4  -8   3       1307.90       1186.07        44.89 o                         
   5  -8   3        826.24        770.76        42.01 o                         
   6  -8   3        173.42        183.64        38.13 o                         
   7  -8   3         76.01         -2.24        64.23 o                         
   8  -8   3         17.19         59.59        85.71 o                         
 -12  -7   3        378.15        498.81        70.28 o                         
 -11  -7   3        372.27        327.35        53.71 o                         
 -10  -7   3        183.59        157.64        52.94 o                         
  -9  -7   3        362.99        258.64        41.51 o                         
  -8  -7   3        478.49        392.66        32.48 o                         
  -7  -7   3        947.63        624.71        37.53 o                         
  -6  -7   3         41.20         49.69        23.68 o                         
  -5  -7   3         72.70         64.98        13.52 o                         
  -4  -7   3        206.87        194.90        20.59 o                         
  -3  -7   3        353.87        353.53        13.99 o                         
  -2  -7   3        752.46        724.23        29.54 o                         
  -1  -7   3       1457.65       1517.38        25.71 o                         
   0  -7   3        891.34        837.60        21.07 o                         
   1  -7   3        684.48        644.96        29.09 o                         
   2  -7   3       4331.25       4302.15       132.99 o                         
   3  -7   3         38.34         53.23        26.93 o                         
   4  -7   3        475.77        415.76        92.94 o                         
   5  -7   3       1975.63       1942.14        75.98 o                         
   6  -7   3        178.09        290.05       103.40 o                         
   7  -7   3        348.57        402.64        49.38 o                         
   8  -7   3        332.19        425.74        67.12 o                         
 -12  -6   3          2.60         18.00        60.27 o                         
 -11  -6   3        107.35         84.89        53.33 o                         
 -10  -6   3       2513.20       2762.65        79.59 o                         
  -9  -6   3       2203.60       2224.28        68.65 o                         
  -8  -6   3        853.89        809.02        34.29 o                         
  -7  -6   3        143.98        132.50        21.17 o                         
  -6  -6   3        663.52        582.11        20.93 o                         
  -5  -6   3       4767.74       4938.55        48.16 o                         
  -4  -6   3        512.97        428.15        16.97 o                         
  -3  -6   3       1962.07       2097.35        26.81 o                         
  -2  -6   3       1090.82       1081.28        19.62 o                         
  -1  -6   3       2148.34       2048.90        35.05 o                         
   0  -6   3       4461.20       4592.05        51.09 o                         
   1  -6   3       1003.10       1023.98        33.55 o                         
   2  -6   3        281.68        240.10        29.18 o                         
   3  -6   3       1569.87       1567.34        42.04 o                         
   4  -6   3        302.77        239.07        33.88 o                         
   5  -6   3        122.80         78.38        59.51 o                         
   6  -6   3       1692.07       1714.88        82.24 o                         
   7  -6   3        694.50        657.00        84.18 o                         
   8  -6   3        858.12        815.96        59.73 o                         
   9  -6   3       1237.03       1421.47        76.42 o                         
 -12  -5   3         32.97         -2.08        49.21 o                         
 -11  -5   3          1.87        -19.61        56.55 o                         
 -10  -5   3        830.16        729.12        50.07 o                         
  -9  -5   3       1107.76        891.07        98.50 o                         
  -8  -5   3        667.70        558.99        31.63 o                         
  -7  -5   3        109.23        125.47        33.08 o                         
  -6  -5   3        447.98        329.59        22.84 o                         
  -5  -5   3       1164.64       1256.55        76.31 o                         
  -4  -5   3       1846.28       1843.29        23.79 o                         
  -3  -5   3       8912.28       9074.88        99.98 o                         
  -2  -5   3         64.60         57.47        11.99 o                         
  -1  -5   3        239.60        302.30        10.92 o                         
   0  -5   3        257.88        267.91        16.98 o                         
   1  -5   3        128.59         -9.78        60.21 o                         
   2  -5   3        603.03        587.76        29.06 o                         
   3  -5   3       1038.10        992.92        83.56 o                         
   4  -5   3       1598.91       1588.56        35.69 o                         
   5  -5   3        490.59        496.28        37.74 o                         
   6  -5   3        490.28        515.78        58.94 o                         
   7  -5   3        385.36        405.15        71.79 o                         
   8  -5   3         39.60         -3.93        44.58 o                         
   9  -5   3        675.00        775.67        65.60 o                         
  10  -5   3        107.09        -28.05        60.15 o                         
 -12  -4   3        109.47        137.21       113.78 o                         
 -11  -4   3        411.74        365.38        46.44 o                         
 -10  -4   3        323.56        357.74        95.57 o                         
  -9  -4   3        397.75        300.53        27.89 o                         
  -8  -4   3       5916.50       5954.27        82.94 o                         
  -7  -4   3       1633.83       1633.51        28.88 o                         
  -6  -4   3        876.32        943.57        21.20 o                         
  -5  -4   3       2252.57       2300.69        29.97 o                         
  -4  -4   3       5541.92       5918.74        52.21 o                         
  -3  -4   3       7605.80       7836.64        64.98 o                         
  -2  -4   3       3477.83       3579.28        34.09 o                         
  -1  -4   3       5769.09       5821.25        50.75 o                         
   0  -4   3       9745.80      10333.89        81.76 o                         
   1  -4   3       3223.20       3018.88        34.54 o                         
   2  -4   3        141.13        123.17        14.44 o                         
   3  -4   3       4200.07       4547.30        53.46 o                         
   4  -4   3       1498.15       1509.76        30.94 o                         
   5  -4   3        426.34        416.28        21.85 o                         
   6  -4   3       1316.85       1366.86        39.89 o                         
   7  -4   3        139.96        110.89        32.43 o                         
   8  -4   3        630.24        655.16        52.86 o                         
   9  -4   3        268.05        255.48        40.59 o                         
  10  -4   3        143.12        139.34        67.53 o                         
 -12  -3   3        146.37        247.44        73.44 o                         
 -11  -3   3         52.49         -9.85        75.78 o                         
 -10  -3   3        278.14        122.25        44.74 o                         
  -9  -3   3        172.85        108.88        60.46 o                         
  -8  -3   3        238.69        137.42        35.94 o                         
  -7  -3   3       2010.57        461.54       228.53 o                         
  -6  -3   3        373.68        310.33        20.02 o                         
  -5  -3   3        150.51        157.42        29.25 o                         
  -4  -3   3       2112.97       2242.70        28.67 o                         
  -3  -3   3        505.62        482.67        55.02 o                         
  -2  -3   3       9177.51       8781.85        65.87 o                         
  -1  -3   3       5782.33       6074.90        47.46 o                         
   0  -3   3       6374.09       7048.29        55.97 o                         
   1  -3   3       1876.54       1776.72        23.46 o                         
   2  -3   3        200.70        179.93        17.04 o                         
   3  -3   3        996.93        905.98        21.16 o                         
   4  -3   3        597.79        636.05        22.61 o                         
   5  -3   3        978.26        964.62        26.64 o                         
   6  -3   3       1236.75       1236.15        37.31 o                         
   7  -3   3        390.32        439.19        81.23 o                         
   8  -3   3         95.35        165.12        50.49 o                         
   9  -3   3        480.44        582.59        67.38 o                         
  10  -3   3        389.48        456.94        49.16 o                         
  11  -3   3         51.17        170.48        69.43 o                         
 -12  -2   3        442.37        521.15        85.71 o                         
 -11  -2   3        794.30        378.10        88.81 o                         
 -10  -2   3        134.28         26.64        49.23 o                         
  -9  -2   3         50.91         -3.74        40.08 o                         
  -8  -2   3       1942.33       1914.05        48.78 o                         
  -7  -2   3        247.65         93.62        34.08 o                         
  -6  -2   3       2218.61       2215.02        41.97 o                         
  -5  -2   3       1460.01       1466.78        51.78 o                         
  -4  -2   3       3037.89       3229.09        70.80 o                         
  -3  -2   3       2232.61       2110.44        32.18 o                         
  -2  -2   3        117.84         90.25        27.39 o                         
  -1  -2   3       6707.30       6658.65        73.50 o                         
   0  -2   3      49575.00      49340.07       848.74 o                         
   1  -2   3       6812.02       6716.57       134.68 o                         
   2  -2   3       1880.43       2038.52        69.57 o                         
   3  -2   3       6353.49       6707.69       105.41 o                         
   4  -2   3       1645.75       1591.14        41.73 o                         
   5  -2   3       2954.09       3122.78        49.75 o                         
   6  -2   3        221.11        140.93        30.05 o                         
   7  -2   3        391.14        244.67        44.72 o                         
   8  -2   3       1772.86       1924.02        77.98 o                         
   9  -2   3        427.04        352.50        58.76 o                         
  10  -2   3        144.76        150.77        53.49 o                         
  11  -2   3        387.39        454.41        57.85 o                         
 -12  -1   3         82.94         -4.86        98.03 o                         
 -11  -1   3        436.11        291.43        44.65 o                         
 -10  -1   3        995.51        923.29        71.28 o                         
  -9  -1   3       1302.42       1329.57        46.94 o                         
  -8  -1   3        469.31        375.40       115.66 o                         
  -7  -1   3        378.49        343.22        28.54 o                         
  -6  -1   3        717.77        432.70       181.15 o                         
  -5  -1   3       1232.29       1164.28        30.88 o                         
  -4  -1   3       9750.94      10296.20        93.21 o                         
  -3  -1   3       1808.44       1912.88        21.75 o                         
  -2  -1   3        531.58        488.22         9.77 o                         
  -1  -1   3        145.21        121.07        13.00 o                         
   0  -1   3         20.40         44.78         5.34 o                         
   1  -1   3      12177.43      12578.08       107.18 o                         
   2  -1   3        759.09        799.57        14.79 o                         
   3  -1   3       3954.26       4195.72        36.85 o                         
   4  -1   3         59.03         43.44        55.18 o                         
   5  -1   3       2298.34       2496.51        41.83 o                         
   6  -1   3        410.60        298.14        53.19 o                         
   7  -1   3        865.83        819.72        44.92 o                         
   8  -1   3         26.37         28.89        50.59 o                         
   9  -1   3        389.81        397.78        58.98 o                         
  10  -1   3        227.21        320.65        52.92 o                         
  11  -1   3        599.54        648.49        56.89 o                         
  12  -1   3         90.09        173.06        65.46 o                         
 -12   0   3        155.45        168.77        56.59 o                         
 -11   0   3        594.18        651.79       114.49 o                         
 -10   0   3        574.24        437.57        40.47 o                         
  -9   0   3       2386.65       2374.41        58.42 o                         
  -8   0   3       2505.33       2457.27        53.47 o                         
  -7   0   3        125.25        116.63        18.11 o                         
  -6   0   3        476.51        532.78        23.98 o                         
  -5   0   3        207.78        258.47        15.94 o                         
  -4   0   3       1411.06       1317.03        23.83 o                         
  -3   0   3       6625.46       7147.95        53.73 o                         
  -2   0   3       3752.68       4239.66        33.30 o                         
  -1   0   3       1418.50       1351.28        14.12 o                         
   0   0   3       2911.95       3317.75        25.19 o                         
   1   0   3       2766.67       2523.25        19.87 o                         
   2   0   3       5514.44       5610.46        40.90 o                         
   3   0   3        485.32        618.53        13.80 o                         
   4   0   3       1348.21       1419.01        23.28 o                         
   5   0   3       1364.67       1494.41        31.78 o                         
   6   0   3        620.37        763.27        26.95 o                         
   7   0   3       1126.61       1116.25        33.36 o                         
   8   0   3        313.52        222.64        29.22 o                         
   9   0   3        538.41        572.53        43.91 o                         
  10   0   3        216.10        196.10        32.05 o                         
  11   0   3        230.99        234.37        33.03 o                         
  12   0   3         82.21        100.16        44.70 o                         
 -11   1   3        116.44        167.50        52.29 o                         
 -10   1   3        123.42         98.18        49.89 o                         
  -9   1   3         82.21         89.50        39.98 o                         
  -8   1   3        917.79       1060.63        63.17 o                         
  -7   1   3       2344.17       2364.71        51.89 o                         
  -6   1   3         79.78         87.65       132.95 o                         
  -5   1   3        166.19        160.88        25.69 o                         
  -4   1   3        455.24        451.17       117.43 o                         
  -3   1   3       2335.90       2302.53        29.50 o                         
  -2   1   3       4028.31       4115.21       113.31 o                         
  -1   1   3      15588.90      15713.35       173.27 o                         
   0   1   3       3857.11       3625.11        27.02 o                         
   1   1   3        575.32        661.20        14.34 o                         
   2   1   3       4016.85       4115.27        29.18 o                         
   3   1   3       4322.98       4448.27        40.56 o                         
   4   1   3       1079.53       1016.24        17.10 o                         
   5   1   3        577.50        442.43        23.85 o                         
   6   1   3       1736.61       1815.38        35.20 o                         
   7   1   3       1892.13       1902.19        57.23 o                         
   8   1   3        873.54        991.65        85.40 o                         
   9   1   3        151.61         91.89        44.33 o                         
  10   1   3         78.80         58.97        47.22 o                         
  11   1   3        609.99        629.01        48.26 o                         
  12   1   3        202.48        350.11        62.90 o                         
 -11   2   3        796.50        811.41        61.26 o                         
 -10   2   3          8.77         94.83        50.38 o                         
  -9   2   3        275.73        332.51        45.32 o                         
  -8   2   3         52.08         27.59        40.36 o                         
  -7   2   3        302.89        323.61        37.45 o                         
  -6   2   3       2512.54       2560.83        54.76 o                         
  -5   2   3        140.51        106.01        29.77 o                         
  -4   2   3       1725.87       1934.64       134.15 o                         
  -3   2   3       4917.99       5299.57        73.14 o                         
  -2   2   3       2846.89       3050.82       105.84 o                         
  -1   2   3       4343.73       4189.47       165.30 o                         
   0   2   3       2496.40       2789.74        23.19 o                         
   1   2   3      19823.50      20505.95       240.45 o                         
   2   2   3       7364.05       7510.11        70.58 o                         
   3   2   3       1952.49       2062.39        35.23 o                         
   4   2   3       3029.20       3132.21        39.59 o                         
   5   2   3       5463.00       5708.95        88.83 o                         
   6   2   3        183.64        207.08        35.83 o                         
   7   2   3       3019.81       2935.27        67.89 o                         
   8   2   3        161.45        236.81        43.52 o                         
   9   2   3       1606.36       1556.85        51.82 o                         
  10   2   3        224.65        251.05        42.58 o                         
  11   2   3        408.52        394.11        51.51 o                         
  12   2   3        976.82       1068.52        61.51 o                         
  13   2   3       1176.47       1272.33        70.81 o                         
 -11   3   3        209.33        284.54       100.03 o                         
 -10   3   3        188.98        268.21        46.53 o                         
  -9   3   3        121.98         72.58        53.78 o                         
  -8   3   3        394.03        405.53        38.70 o                         
  -7   3   3        133.40         82.29        53.36 o                         
  -6   3   3        256.89        245.57        31.27 o                         
  -5   3   3       2007.10       2349.97       168.10 o                         
  -4   3   3        973.80       1015.88        31.40 o                         
  -3   3   3       1570.47       1779.31       134.41 o                         
  -2   3   3        418.09        407.70        18.25 o                         
  -1   3   3        119.00        132.32         8.66 o                         
   0   3   3       8941.19       9305.94        70.19 o                         
   1   3   3       2442.21       2365.64        47.62 o                         
   2   3   3       5205.32       5425.19        41.07 o                         
   3   3   3        446.05        495.25        29.34 o                         
   4   3   3        731.37        735.08        16.00 o                         
   5   3   3        466.03        403.74        15.94 o                         
   6   3   3        481.98        583.23        46.75 o                         
   7   3   3       1433.41       1437.09        55.45 o                         
   8   3   3       4804.86       4833.04        86.73 o                         
   9   3   3        196.33        222.86        50.79 o                         
  10   3   3         82.90         97.02        36.08 o                         
  11   3   3        221.11        270.36        51.38 o                         
  12   3   3       1004.82       1174.29        54.97 o                         
  13   3   3        295.45        398.12        75.00 o                         
 -10   4   3       1400.04       1506.59        81.08 o                         
  -9   4   3       1365.04       1363.83        55.30 o                         
  -8   4   3        119.69        158.87        69.97 o                         
  -7   4   3        303.70        308.62        33.15 o                         
  -6   4   3        320.40        367.28        26.32 o                         
  -5   4   3        484.37        447.35        27.95 o                         
  -4   4   3       1571.26       1510.48        36.30 o                         
  -3   4   3        539.28        559.75        23.41 o                         
  -2   4   3       4015.74       4189.04        46.18 o                         
  -1   4   3       8900.93       9866.20        84.80 o                         
   0   4   3       3994.70       4114.40        38.30 o                         
   1   4   3       1316.07       1185.73        14.96 o                         
   2   4   3        481.51        525.70         9.12 o                         
   3   4   3        588.47        582.25        10.57 o                         
   4   4   3       1008.59       1022.44        15.49 o                         
   5   4   3       1236.42       1314.28        19.57 o                         
   6   4   3        449.66        531.81        22.31 o                         
   8   4   3       1570.24       1699.10        40.33 o                         
   9   4   3       1096.42       1061.23        34.24 o                         
  10   4   3        149.76         98.77        23.04 o                         
  11   4   3        651.78        591.98        34.97 o                         
  12   4   3        842.75        852.80       114.35 o                         
  13   4   3         43.53         85.28        45.20 o                         
 -10   5   3         49.69         41.10        56.66 o                         
  -9   5   3        269.70        160.11        60.73 o                         
  -8   5   3        531.95        498.76        51.18 o                         
  -7   5   3        306.60        284.90        48.08 o                         
  -6   5   3        338.68        364.00        37.75 o                         
  -5   5   3        522.90        455.41        53.25 o                         
  -4   5   3       1017.48       1029.41        37.32 o                         
  -3   5   3       3736.14       3576.94       181.40 o                         
  -2   5   3        479.14        498.45        27.27 o                         
  -1   5   3        930.53        980.74        21.07 o                         
   0   5   3       7484.75       7506.11        69.74 o                         
   1   5   3        847.45        871.52        13.83 o                         
   2   5   3       6143.34       6134.60        72.85 o                         
   3   5   3         46.32         43.32         4.85 o                         
   4   5   3        869.42        919.17        19.50 o                         
   5   5   3       1237.51       1249.23        44.38 o                         
   6   5   3         81.88        104.12        27.26 o                         
   7   5   3       1783.48       1647.66        55.77 o                         
   8   5   3       1706.48       1619.55        44.93 o                         
   9   5   3         54.04         94.21        50.57 o                         
  10   5   3         44.86         17.66        29.55 o                         
  11   5   3        348.25        418.13        46.95 o                         
  12   5   3        234.14        259.87        36.77 o                         
  13   5   3        174.97        140.88        67.69 o                         
  -9   6   3        499.39        399.96        64.41 o                         
  -8   6   3       1401.98       1490.76        65.93 o                         
  -7   6   3        582.13        599.41        52.26 o                         
  -6   6   3        154.69        154.54        39.55 o                         
  -5   6   3         89.85         50.44        38.42 o                         
  -4   6   3        428.64        455.81        36.49 o                         
  -3   6   3       1362.20       1401.59        44.05 o                         
  -2   6   3        156.02        163.64        28.98 o                         
  -1   6   3       1569.62       1615.62        52.04 o                         
   0   6   3        702.03        658.49        26.57 o                         
   1   6   3       3081.16       2944.52        42.67 o                         
   2   6   3        113.85        163.92        34.14 o                         
   3   6   3       2347.78       2259.30        55.95 o                         
   4   6   3       2232.05       1995.43        50.47 o                         
   5   6   3         52.54         77.00        18.39 o                         
   6   6   3        991.71        998.91        24.52 o                         
   7   6   3        464.06        515.72        28.84 o                         
   8   6   3        269.15        358.91        30.40 o                         
   9   6   3        580.43        652.22        39.82 o                         
  10   6   3        194.94        201.07        36.62 o                         
  11   6   3       1211.10       1243.97        47.09 o                         
  12   6   3        477.61        488.66        46.55 o                         
  13   6   3        123.63         23.45        52.67 o                         
  -8   7   3        229.56        196.99        66.30 o                         
  -7   7   3        392.21        405.37        46.12 o                         
  -6   7   3        565.70        516.59        54.00 o                         
  -5   7   3        254.19        197.46        34.50 o                         
  -4   7   3        195.82        102.95       151.74 o                         
  -3   7   3       2969.14       2746.37        53.53 o                         
  -2   7   3        777.09        783.41        28.28 o                         
  -1   7   3       3879.13       3979.70        58.26 o                         
   0   7   3         11.85         19.43         8.69 o                         
   1   7   3       1167.44       1216.07        19.94 o                         
   2   7   3       2745.35       2576.45        53.01 o                         
   3   7   3        907.59        918.14        37.31 o                         
   4   7   3         15.03         14.32        38.23 o                         
   5   7   3        652.38        649.91        14.13 o                         
   6   7   3        794.12        887.16        47.50 o                         
   7   7   3        413.36        415.89        24.39 o                         
   8   7   3        674.27        748.35        52.67 o                         
   9   7   3        392.33        390.78        34.97 o                         
  10   7   3        117.34        156.66        42.43 o                         
  11   7   3        402.26        355.89        37.40 o                         
  12   7   3         57.88         52.47        43.88 o                         
  13   7   3        184.37        195.38        51.60 o                         
  -8   8   3        342.72        308.48        50.63 o                         
  -7   8   3        291.94        232.15        63.21 o                         
  -6   8   3         60.74         54.04        37.68 o                         
  -5   8   3       1173.49       1170.44       116.09 o                         
  -4   8   3        872.18        917.48        39.00 o                         
  -3   8   3        183.61        161.28        21.61 o                         
  -2   8   3        355.71        371.42        25.85 o                         
  -1   8   3        107.11        102.35        16.57 o                         
   0   8   3       2556.81       2406.54        33.06 o                         
   1   8   3       2305.05       2312.48        29.43 o                         
   2   8   3        332.61        328.56        27.37 o                         
   3   8   3        201.09        189.10        22.97 o                         
   4   8   3        602.27        613.19        31.26 o                         
   5   8   3        138.14        150.34        21.43 o                         
   6   8   3        303.84        349.16        11.85 o                         
   7   8   3       1385.27       1361.56        24.78 o                         
   8   8   3       1074.31       1000.83        29.06 o                         
   9   8   3        296.34        329.45        77.03 o                         
  10   8   3         11.24          3.14        16.62 o                         
  11   8   3        362.03        258.69        94.04 o                         
  12   8   3         89.67        117.08        52.76 o                         
  13   8   3        308.90        642.05       119.86 o                         
  -7   9   3        234.46        175.59        54.80 o                         
  -6   9   3        360.77        387.24        61.18 o                         
  -5   9   3        367.84        329.21        48.28 o                         
  -4   9   3        649.89        718.97        51.17 o                         
  -3   9   3        584.53        593.94        39.83 o                         
  -2   9   3        175.11        129.50        35.37 o                         
  -1   9   3       1045.23       1165.19        37.00 o                         
   0   9   3         76.44        106.77        25.95 o                         
   1   9   3         29.51         43.04        12.53 o                         
   2   9   3        549.12        487.79        51.89 o                         
   3   9   3       1399.63       1437.73        50.15 o                         
   4   9   3        560.11        554.65        50.44 o                         
   5   9   3       1663.94       1675.17        52.05 o                         
   6   9   3        604.10        592.92        45.49 o                         
   7   9   3        247.04        275.52        20.58 o                         
   8   9   3        194.12        205.07        28.37 o                         
   9   9   3        557.48        622.02        45.64 o                         
  10   9   3        839.95        883.25        59.21 o                         
  11   9   3        656.66        684.09        66.07 o                         
  12   9   3        401.07        553.37        97.72 o                         
  13   9   3         19.28         -5.65        67.93 o                         
  -6  10   3        397.38        500.46        64.31 o                         
  -5  10   3        402.19        429.84        52.72 o                         
  -4  10   3        199.61        136.26        48.62 o                         
  -3  10   3        525.55        511.25        45.25 o                         
  -2  10   3        520.42        538.21        42.32 o                         
  -1  10   3        566.57        571.21        36.04 o                         
   0  10   3       2596.21       2593.18        49.98 o                         
   1  10   3       1423.12       1502.86        32.90 o                         
   2  10   3        233.72        304.49        48.76 o                         
   3  10   3       3094.72       2970.03        73.85 o                         
   4  10   3        173.79        168.19        45.98 o                         
   5  10   3        917.84        904.16        53.00 o                         
   6  10   3         69.00         40.46        42.21 o                         
   7  10   3        130.49         95.50        43.97 o                         
   8  10   3        413.39        509.89        49.14 o                         
   9  10   3         57.69        135.82        49.12 o                         
  10  10   3         66.39         88.16        50.36 o                         
  11  10   3        102.38        100.86        80.75 o                         
  12  10   3        195.91        236.27        84.03 o                         
  -5  11   3        339.89        292.90       134.19 o                         
  -4  11   3        105.92        125.44        68.24 o                         
  -3  11   3        141.51        232.09       117.96 o                         
  -2  11   3        119.96         95.48        54.83 o                         
  -1  11   3         59.33        -19.29        85.78 o                         
   0  11   3         23.95         61.81        46.24 o                         
   1  11   3         60.32         73.02        60.79 o                         
   2  11   3         54.83         63.32        41.44 o                         
   3  11   3        332.53        361.46        57.48 o                         
   4  11   3        191.25        195.68        41.27 o                         
   5  11   3         59.85         66.13        54.59 o                         
   6  11   3        879.61        938.42        49.65 o                         
   7  11   3        185.00        223.88        54.42 o                         
   8  11   3        144.56        111.41        40.75 o                         
   9  11   3         73.04        151.07        55.79 o                         
  10  11   3        285.90        259.67        75.91 o                         
  11  11   3        577.46        532.51        98.46 o                         
  12  11   3         92.29        188.16        81.07 o                         
  -4  12   3          1.92        -11.86       137.47 o                         
  -3  12   3        297.37        434.02        67.29 o                         
  -2  12   3         10.45         24.96        38.29 o                         
  -1  12   3         33.54         33.32        48.39 o                         
   0  12   3        320.36        373.67        41.94 o                         
   1  12   3         85.79         78.23        43.38 o                         
   2  12   3         22.22         61.40        30.75 o                         
   3  12   3        404.06        398.19        40.65 o                         
   4  12   3         20.19         15.86        27.33 o                         
   5  12   3        765.41        880.45        46.93 o                         
   6  12   3         50.78         61.71        27.35 o                         
   7  12   3        581.29        628.26        42.42 o                         
   8  12   3        237.62        311.00        35.39 o                         
   9  12   3        150.52        203.57        49.67 o                         
  10  12   3        204.39        225.95        58.79 o                         
  11  12   3        105.90        121.85        48.08 o                         
  -2  13   3          6.12        109.57        77.73 o                         
  -1  13   3         10.08        -23.19        74.70 o                         
   0  13   3        192.47        321.61        64.11 o                         
   1  13   3        300.74        203.19        71.56 o                         
   2  13   3         85.53        135.92        54.47 o                         
   3  13   3        693.34        778.08        73.25 o                         
   4  13   3        234.44        245.27        51.39 o                         
   5  13   3        333.81        405.04        63.44 o                         
   6  13   3        218.29        230.75        48.34 o                         
   7  13   3        308.28        425.62        61.85 o                         
   8  13   3        512.90        590.28        58.51 o                         
   9  13   3        152.21        256.53        99.82 o                         
  10  13   3         61.83        134.71        81.52 o                         
   0  14   3          4.64        -11.69        71.27 o                         
   1  14   3         73.96        -39.17        74.63 o                         
   2  14   3         29.86        168.30        67.54 o                         
   3  14   3         14.63        -34.98        65.00 o                         
   4  14   3          7.75        -57.43        57.43 o                         
   5  14   3        797.38        992.96        70.49 o                         
   6  14   3        178.47        235.61        60.77 o                         
   7  14   3        330.83        335.17        64.93 o                         
   8  14   3        152.20         58.34        89.75 o                         
   9  14   3        222.84        273.91        98.16 o                         
   2  15   3         32.66        -34.61       110.31 o                         
   3  15   3         85.50        -46.33        57.56 o                         
   4  15   3         68.99        249.07        76.63 o                         
   5  15   3         11.17         39.64        56.00 o                         
   6  15   3         76.39        186.68        73.39 o                         
   7  15   3        153.32        116.60        75.61 o                         
  -6 -14   4         33.99        -11.05        93.94 o                         
  -5 -14   4         65.49         59.23        93.03 o                         
  -4 -14   4         41.11         74.80        98.10 o                         
  -3 -14   4         98.00        197.80        95.62 o                         
  -2 -14   4        744.70        992.49       119.76 o                         
  -8 -13   4         10.08        -57.78        80.80 o                         
  -7 -13   4        581.74        669.58       107.92 o                         
  -6 -13   4         49.08         18.02        78.46 o                         
  -5 -13   4        104.89        187.62        93.29 o                         
  -4 -13   4        182.47        298.53        80.16 o                         
  -3 -13   4        114.32        121.01        92.04 o                         
  -2 -13   4        249.30        219.12        54.20 o                         
  -1 -13   4         83.39         70.46        76.68 o                         
   0 -13   4        385.89        266.59        66.25 o                         
   1 -13   4         20.28         47.39        82.40 o                         
 -10 -12   4          0.10        -37.95        52.84 o                         
  -9 -12   4        127.82        178.96        53.73 o                         
  -8 -12   4        645.45        678.90        73.08 o                         
  -7 -12   4        177.48        303.09        51.44 o                         
  -6 -12   4         29.99          4.23        46.65 o                         
  -5 -12   4         44.02         80.86        58.75 o                         
  -4 -12   4        703.92        747.49        46.72 o                         
  -3 -12   4         51.55         45.47        34.84 o                         
  -2 -12   4         42.29         51.62        31.39 o                         
  -1 -12   4        243.80        286.29        43.29 o                         
   0 -12   4        478.89        516.24        50.64 o                         
   1 -12   4        143.70        141.43        48.60 o                         
   2 -12   4          2.64         -3.91        42.20 o                         
   3 -12   4        182.86        165.97        51.22 o                         
 -10 -11   4        128.62        226.50        86.14 o                         
  -9 -11   4         56.80         19.39       102.93 o                         
  -8 -11   4        104.29        113.10        73.18 o                         
  -7 -11   4          7.20        -69.57        86.08 o                         
  -6 -11   4        297.55        285.71        69.28 o                         
  -5 -11   4         15.42          2.07        95.60 o                         
  -4 -11   4         82.22         82.92        37.07 o                         
  -3 -11   4         50.16         16.27        61.32 o                         
  -2 -11   4        323.32        358.81        44.14 o                         
  -1 -11   4        298.83        268.94        68.25 o                         
   0 -11   4         52.29         68.39        45.35 o                         
   1 -11   4        757.30        881.39        87.36 o                         
   2 -11   4         86.38         66.54        51.67 o                         
   3 -11   4        133.59        246.12       134.23 o                         
   4 -11   4          1.24        -14.41        59.64 o                         
 -11 -10   4        752.25        705.81       120.27 o                         
 -10 -10   4        485.92        565.12       107.43 o                         
  -9 -10   4        216.65        206.40        94.65 o                         
  -8 -10   4        644.43        600.72       100.07 o                         
  -7 -10   4        272.95        371.42        77.47 o                         
  -6 -10   4       1700.88       1692.11        97.41 o                         
  -5 -10   4        442.72        418.35        41.91 o                         
  -4 -10   4        175.83        212.39        43.54 o                         
  -3 -10   4         52.25         59.61        46.15 o                         
  -2 -10   4        671.06        631.02        53.43 o                         
  -1 -10   4        189.30        201.71        51.40 o                         
   0 -10   4        974.91        969.24        43.29 o                         
   1 -10   4        837.24        886.64        43.70 o                         
   2 -10   4        285.92        380.58        71.32 o                         
   3 -10   4       1227.18       1109.96        82.27 o                         
   4 -10   4         91.92         15.47        78.51 o                         
   5 -10   4        299.58        270.71        53.43 o                         
 -11  -9   4        287.10        303.86        89.89 o                         
 -10  -9   4        332.27        191.90       107.48 o                         
  -9  -9   4        109.04        134.83        77.30 o                         
  -8  -9   4        127.12        203.40        94.16 o                         
  -7  -9   4        439.12        478.38        75.90 o                         
  -6  -9   4        274.27        353.81        34.78 o                         
  -5  -9   4        794.14        801.31        25.69 o                         
  -4  -9   4        317.54        348.75        26.11 o                         
  -3  -9   4        706.33        720.02        25.20 o                         
  -2  -9   4       1671.32       1618.32        41.10 o                         
  -1  -9   4        294.57        254.98        27.45 o                         
   0  -9   4        410.14        409.80        35.43 o                         
   1  -9   4        288.42        290.82        33.67 o                         
   2  -9   4        792.83        755.10        44.86 o                         
   3  -9   4        831.51        943.63        72.38 o                         
   4  -9   4        336.55        548.57        85.08 o                         
   5  -9   4        624.22        484.67        74.53 o                         
   6  -9   4        377.10        376.00        87.51 o                         
 -12  -8   4        110.23        102.65        78.02 o                         
 -11  -8   4        387.78        208.55       123.44 o                         
 -10  -8   4        793.92        667.81        45.35 o                         
  -9  -8   4        529.10        497.21       109.66 o                         
  -8  -8   4         40.34         25.50        19.95 o                         
  -7  -8   4       1060.00       1166.55        42.01 o                         
  -6  -8   4       2822.68       2719.25        42.85 o                         
  -5  -8   4         12.19          5.67         8.31 o                         
  -4  -8   4       1714.11       1662.73        25.89 o                         
  -3  -8   4       2268.01       2296.84        31.46 o                         
  -2  -8   4       1043.16       1031.58        20.78 o                         
  -1  -8   4        244.18        228.60        13.87 o                         
   0  -8   4       1089.22        962.88        29.67 o                         
   1  -8   4        302.76        291.59        21.64 o                         
   2  -8   4       1114.46       1122.94        35.86 o                         
   3  -8   4         15.88          8.16        18.43 o                         
   4  -8   4        818.08        771.60        41.20 o                         
   5  -8   4        546.38        590.60        84.62 o                         
   6  -8   4        285.70        291.05        59.40 o                         
   7  -8   4         71.13        -43.35        65.99 o                         
 -12  -7   4         45.43        209.68        66.82 o                         
 -11  -7   4         17.33         53.93        47.36 o                         
 -10  -7   4        550.09        620.41        58.70 o                         
  -9  -7   4        175.48        175.27        40.02 o                         
  -8  -7   4        483.50        384.01        47.73 o                         
  -7  -7   4        716.31        586.08        38.39 o                         
  -6  -7   4       2704.20       2671.50        45.70 o                         
  -5  -7   4       2342.57       2253.71        32.59 o                         
  -4  -7   4        551.76        548.44        24.60 o                         
  -3  -7   4        889.78        828.08        18.34 o                         
  -2  -7   4        562.79        499.05        25.07 o                         
  -1  -7   4        464.73        450.98        18.37 o                         
   0  -7   4       1155.23       1265.79        88.15 o                         
   1  -7   4        667.14        695.13        30.52 o                         
   2  -7   4         35.38         -1.53        95.07 o                         
   3  -7   4        174.68        221.47        29.12 o                         
   4  -7   4        220.09        236.01        65.21 o                         
   5  -7   4         57.10         65.57        52.85 o                         
   6  -7   4        909.92        906.17        89.09 o                         
   7  -7   4        878.20        885.72        72.78 o                         
   8  -7   4        111.44        124.03        66.15 o                         
 -12  -6   4        301.43        383.62        66.79 o                         
 -11  -6   4        146.63         34.68        54.93 o                         
 -10  -6   4        531.02        476.46        56.26 o                         
  -9  -6   4        322.33        231.48        48.77 o                         
  -8  -6   4         25.63         39.46        40.63 o                         
  -7  -6   4        553.66        470.61        27.58 o                         
  -6  -6   4       1285.73       1213.12        30.78 o                         
  -5  -6   4       1446.41       1415.41        25.32 o                         
  -4  -6   4       2649.79       2547.37        30.23 o                         
  -3  -6   4       4378.86       4508.93        44.81 o                         
  -2  -6   4        151.88        155.94        14.72 o                         
  -1  -6   4        911.67        861.76        21.11 o                         
   0  -6   4        970.43       1003.74        25.45 o                         
   1  -6   4       1898.78       2011.23        42.12 o                         
   2  -6   4        820.37        818.46        35.73 o                         
   3  -6   4       3081.81       3050.58        55.94 o                         
   4  -6   4        314.15        302.07        34.35 o                         
   5  -6   4        444.49        395.69        46.67 o                         
   6  -6   4        997.32       1154.35        76.93 o                         
   7  -6   4        192.86        216.71        75.16 o                         
   8  -6   4        227.76        392.48        75.11 o                         
   9  -6   4        250.06        158.10        62.81 o                         
 -12  -5   4         24.94        -49.99        49.99 o                         
 -11  -5   4        862.09        760.48        70.72 o                         
 -10  -5   4        495.26        471.99        47.77 o                         
  -9  -5   4        510.45        367.34        90.44 o                         
  -8  -5   4       1845.19       1835.99        42.15 o                         
  -7  -5   4        726.05        499.88        34.97 o                         
  -6  -5   4        279.29        229.59        16.66 o                         
  -5  -5   4       1755.57        461.70       228.37 o                         
  -4  -5   4       5348.02       5352.91        48.81 o                         
  -3  -5   4       8757.24       8934.46        98.66 o                         
  -2  -5   4       3014.16       3015.45        32.72 o                         
  -1  -5   4         24.70         14.57         8.05 o                         
   0  -5   4       4104.58       4335.84        47.54 o                         
   1  -5   4        292.09        344.29        59.94 o                         
   2  -5   4        631.30        614.89        27.80 o                         
   3  -5   4       2761.60       2682.91        61.62 o                         
   4  -5   4       1244.58       1208.89        36.23 o                         
   5  -5   4        863.98        925.76        47.55 o                         
   6  -5   4        249.38        277.06        40.29 o                         
   7  -5   4         78.11        109.95        69.82 o                         
   8  -5   4        955.25       1099.71        77.47 o                         
   9  -5   4        237.24        310.20        62.83 o                         
  10  -5   4        100.57        -15.78        55.22 o                         
 -12  -4   4         38.58         84.53       115.71 o                         
 -11  -4   4         21.36        -10.27        39.65 o                         
 -10  -4   4        734.88        718.45       103.39 o                         
  -9  -4   4       1279.66       1334.24        38.33 o                         
  -8  -4   4          2.71          3.95        16.49 o                         
  -7  -4   4         36.38         52.84        13.96 o                         
  -6  -4   4       2128.40       2199.48        31.41 o                         
  -5  -4   4        117.42        104.49         9.78 o                         
  -4  -4   4       8769.94       8856.80        73.57 o                         
  -3  -4   4        642.78        709.41        12.74 o                         
  -2  -4   4       7303.28       7511.59        63.22 o                         
  -1  -4   4       2389.05       2402.22        26.62 o                         
   0  -4   4        129.25        130.59        10.05 o                         
   1  -4   4        748.16        748.63        21.18 o                         
   2  -4   4       2574.69       2513.49        39.57 o                         
   3  -4   4        955.30        884.33        24.83 o                         
   4  -4   4        944.62        895.91        26.64 o                         
   5  -4   4        285.89        249.91        17.91 o                         
   6  -4   4          9.67         26.91        17.05 o                         
   7  -4   4        597.94        526.79        36.92 o                         
   8  -4   4        137.31         -4.10       101.99 o                         
   9  -4   4        479.27        481.49        58.75 o                         
  10  -4   4        445.44        503.88        71.09 o                         
 -12  -3   4        259.72        339.40        77.91 o                         
 -11  -3   4        400.11        156.19       349.57 o                         
 -10  -3   4         46.10        195.86        60.45 o                         
  -9  -3   4        923.63        715.07        52.44 o                         
  -8  -3   4        983.70        647.85        41.52 o                         
  -7  -3   4        720.74        600.57        45.90 o                         
  -6  -3   4        545.36        456.95        21.08 o                         
  -5  -3   4        338.38        372.97        26.04 o                         
  -4  -3   4       1288.10       1309.88        19.99 o                         
  -3  -3   4        467.89        522.56        53.94 o                         
  -2  -3   4       2897.19       2471.26        26.99 o                         
  -1  -3   4        157.96        157.20        47.05 o                         
   0  -3   4       9046.43       9663.46        81.69 o                         
   1  -3   4       2033.54       2081.43        26.18 o                         
   2  -3   4       2181.08       2063.91        34.21 o                         
   3  -3   4        477.26        456.41        38.56 o                         
   4  -3   4       2445.74       2347.34        39.53 o                         
   5  -3   4        367.30        312.86        18.91 o                         
   6  -3   4        130.87        107.45        21.90 o                         
   7  -3   4         36.96         66.48        82.63 o                         
   8  -3   4         38.82         59.24        48.35 o                         
   9  -3   4       1324.79       1444.33       116.31 o                         
  10  -3   4        677.40        657.19        50.19 o                         
  11  -3   4        277.61        352.11        70.88 o                         
 -12  -2   4        911.98       -244.56       341.28 o                         
 -11  -2   4         41.68        -75.77        75.77 o                         
 -10  -2   4        778.24        689.92        54.67 o                         
  -9  -2   4        577.48        423.83        49.71 o                         
  -8  -2   4       1414.88       1304.10        53.45 o                         
  -7  -2   4        853.52        658.38        42.65 o                         
  -6  -2   4        285.85        234.61        24.25 o                         
  -5  -2   4        546.99        343.05        33.29 o                         
  -4  -2   4        311.87        326.46        23.36 o                         
  -3  -2   4       3792.29       3207.10        60.90 o                         
  -2  -2   4        447.49        353.87        22.68 o                         
  -1  -2   4       2847.04       2961.49        41.63 o                         
   0  -2   4      14387.01      13623.55       167.95 o                         
   1  -2   4         85.02        109.72        31.76 o                         
   2  -2   4       1678.98       1756.47        75.52 o                         
   3  -2   4       3646.28       3804.91        71.97 o                         
   4  -2   4       1626.50       1586.29        53.76 o                         
   5  -2   4         84.30        125.51        31.13 o                         
   6  -2   4       2720.34       2800.52        52.45 o                         
   7  -2   4        688.68        624.69        43.26 o                         
   8  -2   4         22.94         -4.71        57.59 o                         
   9  -2   4        393.43        250.39        64.40 o                         
  10  -2   4         37.12         30.44        52.40 o                         
  11  -2   4       1219.70       1196.22        67.37 o                         
 -12  -1   4         81.77        -73.51        91.63 o                         
 -11  -1   4        500.19        509.05        56.23 o                         
 -10  -1   4        176.91        154.02        49.84 o                         
  -9  -1   4        294.26        295.77        36.74 o                         
  -8  -1   4       1299.73        922.33        72.08 o                         
  -7  -1   4        377.24        344.36        29.85 o                         
  -6  -1   4       1520.46       1607.76        75.71 o                         
  -5  -1   4        167.06        156.81        18.71 o                         
  -4  -1   4       3877.97       4141.93        45.05 o                         
  -3  -1   4        203.23        167.02        12.97 o                         
  -2  -1   4       1033.62        927.68        12.10 o                         
  -1  -1   4       2090.12       2165.85        20.09 o                         
   0  -1   4       1126.05       1086.06        13.31 o                         
   1  -1   4        280.95        239.13        12.84 o                         
   2  -1   4       3450.30       3363.39        33.88 o                         
   3  -1   4       1170.89       1099.05        21.82 o                         
   4  -1   4        447.23        393.11        16.84 o                         
   5  -1   4        469.24        291.27        22.98 o                         
   6  -1   4       1991.02       1980.78        65.82 o                         
   7  -1   4        558.45        582.00        33.26 o                         
   8  -1   4        125.24        155.75        56.26 o                         
   9  -1   4        742.96        777.96        63.37 o                         
  10  -1   4        353.65        344.10        73.33 o                         
  11  -1   4        306.20        361.77        51.18 o                         
  12  -1   4         90.86         76.56        63.21 o                         
 -12   0   4        175.92        223.46        57.68 o                         
 -11   0   4        886.34       1125.51        90.10 o                         
 -10   0   4       1313.76       1362.69        51.44 o                         
  -9   0   4        731.41        676.34        36.08 o                         
  -8   0   4       2448.45       2192.96        49.64 o                         
  -7   0   4          0.62         -8.94        15.11 o                         
  -6   0   4         39.72         55.54        19.74 o                         
  -5   0   4        120.83        141.70        13.69 o                         
  -4   0   4        979.19        888.92        20.74 o                         
  -3   0   4       2680.82       2897.80        28.24 o                         
  -2   0   4       4652.01       4509.69        35.50 o                         
  -1   0   4        990.86       1028.52        12.98 o                         
   0   0   4       9722.76       8997.07        62.59 o                         
   1   0   4        991.31        847.43        11.50 o                         
   2   0   4       4892.00       5045.62        36.29 o                         
   3   0   4       4931.14       5130.58        40.18 o                         
   4   0   4       1691.12       1706.50        25.19 o                         
   5   0   4       2249.77       2209.52        36.24 o                         
   6   0   4        253.82        174.99        19.94 o                         
   7   0   4        251.02        220.94        20.41 o                         
   8   0   4       1143.65       1073.05        39.33 o                         
   9   0   4          2.75        -21.06        21.06 o                         
  10   0   4        229.69        292.61        33.32 o                         
  11   0   4        681.53        688.07       129.94 o                         
  12   0   4         54.70         11.73        36.73 o                         
 -11   1   4         69.07         36.21        51.43 o                         
 -10   1   4        699.99        712.56        57.30 o                         
  -9   1   4        810.66        682.89        47.01 o                         
  -8   1   4        308.88        406.26        59.34 o                         
  -7   1   4        924.15        893.20        39.32 o                         
  -6   1   4       5319.83       5728.49       256.00 o                         
  -5   1   4       1336.07       1324.89        35.57 o                         
  -4   1   4        897.90        720.77       121.94 o                         
  -3   1   4       2884.05       3058.13        38.23 o                         
  -2   1   4       3388.25       3571.09       110.44 o                         
  -1   1   4        553.40        481.62        17.69 o                         
   0   1   4         71.75         58.26         5.90 o                         
   1   1   4         75.49         72.00         7.53 o                         
   2   1   4        131.14        115.84        40.94 o                         
   3   1   4       1173.95       1082.90        17.34 o                         
   4   1   4       1109.23       1085.69        18.21 o                         
   5   1   4       3612.04       3724.66        50.54 o                         
   6   1   4        745.72        867.70        27.78 o                         
   7   1   4        938.84        966.85        33.38 o                         
   8   1   4       1256.10       1229.98        86.97 o                         
   9   1   4        137.04        100.30        45.19 o                         
  10   1   4        223.58        275.58        51.44 o                         
  11   1   4        127.68        125.37        40.58 o                         
  12   1   4        132.79        178.30        63.11 o                         
 -11   2   4        504.83        497.07        59.78 o                         
 -10   2   4         92.79         62.68        52.33 o                         
  -9   2   4        393.86        413.66        47.22 o                         
  -8   2   4        476.18        524.37        44.92 o                         
  -7   2   4         89.40         86.45        34.96 o                         
  -6   2   4        237.78        222.44        34.05 o                         
  -5   2   4        542.44        635.53        34.37 o                         
  -4   2   4         33.17         -0.52       106.11 o                         
  -3   2   4       6574.98       6860.35        97.06 o                         
  -2   2   4        943.68       1037.35        78.76 o                         
  -1   2   4       6410.35       6502.09       151.56 o                         
   0   2   4      23586.40      24341.30       153.88 o                         
   1   2   4       4168.88       3951.08        39.93 o                         
   2   2   4       4088.21       4411.00        53.65 o                         
   3   2   4       6104.29       6422.80        75.02 o                         
   4   2   4       4205.83       4325.53        58.57 o                         
   5   2   4       5012.64       5223.79        67.73 o                         
   6   2   4        422.57        424.80        34.97 o                         
   7   2   4        858.52        823.55        36.80 o                         
   8   2   4        707.56        737.60        48.89 o                         
   9   2   4        920.97        953.59        60.28 o                         
  10   2   4        704.82        715.50        47.36 o                         
  11   2   4        788.01        852.72        56.40 o                         
  12   2   4        515.81        550.66        55.69 o                         
  13   2   4        227.05        300.91        65.46 o                         
 -10   3   4        527.52        509.60        52.11 o                         
  -9   3   4        701.74        734.69        57.72 o                         
  -8   3   4        554.18        559.15        40.66 o                         
  -7   3   4        524.91        508.33        58.93 o                         
  -6   3   4        362.41        362.49        31.60 o                         
  -5   3   4        962.70        981.58       137.66 o                         
  -4   3   4       1881.28       1903.40        40.08 o                         
  -3   3   4        284.86        353.30       116.07 o                         
  -2   3   4        100.63        108.45        17.81 o                         
  -1   3   4        455.23        460.85        12.66 o                         
   0   3   4      10489.51      10554.59        73.02 o                         
   1   3   4       2539.19       2526.92        53.87 o                         
   2   3   4      23423.15      24008.80       154.73 o                         
   3   3   4       6399.50       6833.01        95.45 o                         
   4   3   4       8586.59       9226.16        73.92 o                         
   5   3   4        195.99        135.40        51.26 o                         
   6   3   4       1313.90       1345.49        38.93 o                         
   7   3   4       1999.53       2106.37        62.81 o                         
   8   3   4       1671.04       1737.96        53.98 o                         
   9   3   4        433.60        363.07        54.18 o                         
  10   3   4         50.94         86.06        37.11 o                         
  11   3   4        414.31        466.10        52.60 o                         
  12   3   4        409.20        383.55        47.91 o                         
  13   3   4          2.40         78.89        71.52 o                         
 -10   4   4         79.70        102.56        67.48 o                         
  -9   4   4        147.69        175.32        42.04 o                         
  -8   4   4         25.85         87.05       103.01 o                         
  -7   4   4        118.53        124.66        30.82 o                         
  -6   4   4       1340.58       1324.33        40.76 o                         
  -5   4   4        153.96        150.73        23.97 o                         
  -4   4   4       1288.67       1169.04        33.09 o                         
  -3   4   4       6268.47       6240.39        75.84 o                         
  -2   4   4       1142.57       1246.14        28.99 o                         
  -1   4   4       6745.30       6421.57        53.75 o                         
   0   4   4       1066.47        943.63        16.56 o                         
   1   4   4       7093.41       6988.48        50.61 o                         
   2   4   4       1089.89       1088.08        13.56 o                         
   3   4   4       4406.91       4316.38        33.76 o                         
   4   4   4        311.17        220.72         9.26 o                         
   5   4   4       2055.84       2256.89        26.09 o                         
   6   4   4        888.27        918.49        25.56 o                         
   7   4   4        723.68        640.80        24.27 o                         
   8   4   4        740.88        788.39        31.42 o                         
   9   4   4        655.18        751.37        38.89 o                         
  10   4   4         75.73         96.70        25.17 o                         
  11   4   4         16.83        -15.17        25.54 o                         
  12   4   4       1378.16       1469.25       127.13 o                         
  13   4   4        984.15        957.86        48.13 o                         
  -9   5   4        489.77        549.83        64.66 o                         
  -8   5   4        453.57        439.29        48.34 o                         
  -7   5   4         78.64        110.25        46.42 o                         
  -6   5   4        128.57        151.18        36.74 o                         
  -5   5   4        501.76        543.34        54.05 o                         
  -4   5   4       1826.27       1935.55        45.83 o                         
  -3   5   4        857.32        858.05       135.42 o                         
  -2   5   4        691.42        570.77        29.42 o                         
  -1   5   4        930.81       1062.74        21.97 o                         
   0   5   4         40.41         92.49        17.23 o                         
   1   5   4        242.58        280.65        10.14 o                         
   2   5   4        786.08        783.76        13.16 o                         
   3   5   4        984.54       1264.54        49.83 o                         
   4   5   4       4219.59       4630.55        41.76 o                         
   5   5   4       2002.84       1905.59        39.26 o                         
   6   5   4        161.58        206.82        28.26 o                         
   7   5   4       1435.86       1454.91        51.82 o                         
   8   5   4       3080.21       2799.77        77.47 o                         
   9   5   4        136.75         67.67        49.50 o                         
  10   5   4        174.06        140.82        28.84 o                         
  11   5   4        314.25        281.71        43.32 o                         
  12   5   4        115.16         87.75        34.67 o                         
  13   5   4        516.82        509.83        60.60 o                         
  -9   6   4        562.41        597.72        67.24 o                         
  -8   6   4        379.97        413.05        54.06 o                         
  -7   6   4        178.40        153.14        49.27 o                         
  -6   6   4       1924.31       1938.69        57.66 o                         
  -5   6   4        245.52        150.03        39.65 o                         
  -4   6   4        187.91        157.35        35.04 o                         
  -3   6   4       1091.39       1062.95        39.79 o                         
  -2   6   4       2693.78       2636.80        49.54 o                         
  -1   6   4       3743.30       3941.83        75.58 o                         
   0   6   4         91.43        133.40        21.77 o                         
   1   6   4       2918.15       2854.62        42.84 o                         
   2   6   4        381.18        384.64        11.59 o                         
   3   6   4       1830.89       1764.30        38.64 o                         
   4   6   4       6223.80       6816.19        68.32 o                         
   5   6   4       1155.54       1174.50        28.08 o                         
   6   6   4        547.34        619.00        25.21 o                         
   7   6   4        445.73        501.36        38.91 o                         
   8   6   4        366.69        294.89        29.64 o                         
   9   6   4        806.43        786.23        42.87 o                         
  10   6   4        529.70        484.78        37.96 o                         
  11   6   4        444.60        359.12        38.90 o                         
  12   6   4          1.29        -41.85        41.85 o                         
  13   6   4         35.82         -6.70        43.76 o                         
  -8   7   4         67.00         58.74        63.81 o                         
  -7   7   4        480.55        495.74        49.10 o                         
  -6   7   4        332.89        266.80        51.05 o                         
  -5   7   4        745.73        676.64        40.16 o                         
  -4   7   4        167.56        102.08       153.90 o                         
  -3   7   4        146.03        160.44        28.17 o                         
  -2   7   4        468.15        455.42        23.35 o                         
  -1   7   4        528.78        546.76        27.46 o                         
   0   7   4       3139.78       3014.97        37.63 o                         
   1   7   4       1828.09       1851.41        25.88 o                         
   2   7   4         65.85         75.44        17.35 o                         
   3   7   4        690.35        672.45        34.72 o                         
   4   7   4        261.75        252.26        61.82 o                         
   5   7   4       1158.94       1075.75        18.66 o                         
   6   7   4        558.21        583.79        42.77 o                         
   7   7   4        118.12        123.77        22.91 o                         
   8   7   4        339.71        357.68        47.48 o                         
   9   7   4        157.32        173.88        28.58 o                         
  10   7   4         17.57         61.25        40.10 o                         
  11   7   4         15.94         33.30        33.41 o                         
  12   7   4        285.01        361.05        46.94 o                         
  13   7   4        152.36        217.88        49.70 o                         
  -7   8   4        719.94        754.63        82.88 o                         
  -6   8   4        990.93       1042.91        48.86 o                         
  -5   8   4       1284.50       1530.08       122.60 o                         
  -4   8   4        296.07        291.95        32.20 o                         
  -3   8   4          2.10         15.05        17.90 o                         
  -2   8   4        871.07        816.70        32.00 o                         
  -1   8   4         97.28         97.33        16.96 o                         
   0   8   4        111.16        125.42        13.72 o                         
   1   8   4        666.94        650.85        15.32 o                         
   2   8   4       1624.32       1605.39        43.92 o                         
   3   8   4        332.92        356.56        25.46 o                         
   4   8   4        307.42        329.62        25.48 o                         
   5   8   4         31.73         38.55        19.23 o                         
   6   8   4       3073.02       3003.28        34.24 o                         
   7   8   4       2209.39       2153.06        31.48 o                         
   8   8   4        446.64        495.15        22.94 o                         
   9   8   4         91.24         95.90        18.03 o                         
  10   8   4        382.61        401.88        25.05 o                         
  11   8   4        606.25        662.68        99.92 o                         
  12   8   4        516.56        503.11        40.57 o                         
  13   8   4         21.95        142.19       105.44 o                         
  -7   9   4        219.14        302.57        58.72 o                         
  -6   9   4        233.85        302.21        59.37 o                         
  -5   9   4         84.46        124.28        42.41 o                         
  -4   9   4         21.85         45.97        43.53 o                         
  -3   9   4        349.07        415.72        39.64 o                         
  -2   9   4        128.80        101.39        36.99 o                         
  -1   9   4        558.41        507.69        32.68 o                         
   0   9   4         73.71         70.91        27.00 o                         
   1   9   4        245.62        270.48        14.57 o                         
   2   9   4        627.96        624.46        53.74 o                         
   3   9   4        939.37        964.25        44.14 o                         
   4   9   4          5.88          8.51        45.75 o                         
   5   9   4        680.74        767.08        43.02 o                         
   6   9   4        529.93        566.82        51.67 o                         
   7   9   4        580.36        613.65        23.04 o                         
   8   9   4        679.49        689.03        33.81 o                         
   9   9   4        248.20        220.49        40.88 o                         
  10   9   4         36.24         74.71        55.08 o                         
  11   9   4         77.19        123.40        58.74 o                         
  12   9   4        319.87        306.97        90.47 o                         
  13   9   4        952.07        859.32        78.49 o                         
  -6  10   4        423.42        445.34        65.01 o                         
  -5  10   4         82.12         62.95        50.49 o                         
  -4  10   4        962.08        819.73        54.68 o                         
  -3  10   4        442.49        297.31        43.82 o                         
  -2  10   4        401.07        367.64        41.67 o                         
  -1  10   4        163.33        156.69        31.63 o                         
   0  10   4       1105.66       1115.01        38.13 o                         
   1  10   4       1301.57       1355.91        32.16 o                         
   2  10   4        343.59        395.84        49.49 o                         
   3  10   4        891.45        996.01        52.95 o                         
   4  10   4         56.37         61.80        44.74 o                         
   5  10   4        143.21        146.23        44.29 o                         
   6  10   4        302.27        339.08        46.85 o                         
   7  10   4        585.82        631.10        46.84 o                         
   8  10   4       1421.97       1422.71        59.96 o                         
   9  10   4        758.44        777.06        56.84 o                         
  10  10   4        267.11        305.55        52.90 o                         
  11  10   4        618.69        549.80        85.45 o                         
  12  10   4        207.31        261.27        83.20 o                         
  -5  11   4        104.02        108.61       136.23 o                         
  -4  11   4         96.77         11.18        63.48 o                         
  -3  11   4        363.85        322.34       103.78 o                         
  -2  11   4        319.61        324.32        56.53 o                         
  -1  11   4        295.55        242.26        88.18 o                         
   0  11   4         28.51         17.02        47.72 o                         
   1  11   4         33.05        -86.27       185.63 o                         
   2  11   4        105.50        123.62        43.43 o                         
   3  11   4         54.31         46.06        51.64 o                         
   4  11   4        838.12        859.58        49.76 o                         
   5  11   4        499.29        594.77        60.53 o                         
   6  11   4        426.48        420.05        41.19 o                         
   7  11   4        133.70         77.74        54.80 o                         
   8  11   4         92.64        120.00        38.56 o                         
   9  11   4        372.81        406.02        59.41 o                         
  10  11   4        385.65        486.21        52.73 o                         
  11  11   4        158.99        185.51        87.85 o                         
  12  11   4        286.32        374.49        83.45 o                         
  -4  12   4        355.43        537.02       138.11 o                         
  -3  12   4        215.60        222.84        62.01 o                         
  -2  12   4         30.09       -105.13       244.48 o                         
  -1  12   4         65.27         -2.77        47.66 o                         
   0  12   4       2081.28       1846.07       249.54 o                         
   1  12   4        131.99        168.65        44.77 o                         
   2  12   4       1233.82       1302.58       214.78 o                         
   3  12   4        935.14        809.79        49.68 o                         
   4  12   4        240.96        250.17        33.42 o                         
   5  12   4        458.10        499.46        39.28 o                         
   6  12   4         29.75          6.83        27.18 o                         
   7  12   4        388.87        449.91        40.84 o                         
   8  12   4        233.11        240.28        34.58 o                         
   9  12   4         79.41        172.25        35.23 o                         
  10  12   4        204.09        230.51        54.61 o                         
  11  12   4         41.96         34.71        42.60 o                         
  -2  13   4          3.45        -35.60        74.91 o                         
  -1  13   4          6.68        129.42        78.94 o                         
   0  13   4        885.63        960.20        73.90 o                         
   1  13   4        514.56        420.54        72.42 o                         
   2  13   4        504.42        523.88        61.02 o                         
   3  13   4          9.49         24.08        65.39 o                         
   4  13   4         98.10        103.67        52.25 o                         
   5  13   4        434.52        590.58        65.40 o                         
   6  13   4        298.18        360.14        48.02 o                         
   7  13   4        511.15        444.30        62.31 o                         
   8  13   4         48.94        102.42        52.69 o                         
   9  13   4        163.27         97.43       100.31 o                         
  10  13   4        196.83        296.20        83.70 o                         
  11  13   4        122.40        112.99        56.10 o                         
   0  14   4        184.10        233.37        72.59 o                         
   1  14   4        443.64        470.06        82.31 o                         
   2  14   4        300.46        459.48        70.83 o                         
   3  14   4        474.81        462.66        72.79 o                         
   4  14   4        718.18        656.54        68.36 o                         
   5  14   4        487.22        560.53        67.21 o                         
   6  14   4         91.92         33.73        60.47 o                         
   7  14   4        182.59        156.98        64.92 o                         
   8  14   4        332.76        417.90        91.81 o                         
   9  14   4         19.71        291.33        95.38 o                         
   2  15   4        166.71         16.26        85.07 o                         
   3  15   4        762.77        822.65        68.86 o                         
   4  15   4        822.21        903.85        87.77 o                         
   5  15   4        238.31        220.05        57.46 o                         
   6  15   4        109.68        199.45        75.74 o                         
   7  15   4        213.00        413.88        86.95 o                         
   8  15   4        176.46        270.15       114.75 o                         
  -5 -14   5        627.10        677.34       106.49 o                         
  -4 -14   5         98.42         71.09        97.52 o                         
  -3 -14   5        163.78        134.42        97.73 o                         
  -2 -14   5          6.66        -21.36        61.69 o                         
  -8 -13   5        585.98        615.25        95.25 o                         
  -7 -13   5         29.49         16.10       104.04 o                         
  -6 -13   5        523.51        440.31        86.71 o                         
  -5 -13   5          8.37         94.98        99.37 o                         
  -4 -13   5        344.92        236.46        81.41 o                         
  -3 -13   5        750.76        942.61       111.00 o                         
  -2 -13   5        247.18        212.29        52.25 o                         
  -1 -13   5         12.89        -29.60        79.39 o                         
   0 -13   5         49.01         18.00        62.55 o                         
   1 -13   5         18.06         99.83        65.76 o                         
  -9 -12   5         92.15         82.62        51.34 o                         
  -8 -12   5        462.92        456.44        66.48 o                         
  -7 -12   5        214.56        266.36        53.34 o                         
  -6 -12   5         34.28         28.12        47.25 o                         
  -5 -12   5         20.15         -2.65        59.96 o                         
  -4 -12   5        108.27        114.69        47.75 o                         
  -3 -12   5        209.09        208.96        36.94 o                         
  -2 -12   5       1154.26       1283.11        59.94 o                         
  -1 -12   5        417.15        399.81        47.21 o                         
   0 -12   5         28.54         39.87        37.28 o                         
   1 -12   5        105.36        102.07        46.05 o                         
   2 -12   5        114.79         50.37        45.79 o                         
   3 -12   5         35.47         30.56        59.66 o                         
 -10 -11   5         49.56         -2.13        85.63 o                         
  -9 -11   5         33.08        155.79       102.13 o                         
  -8 -11   5        113.60         93.06        74.38 o                         
  -7 -11   5        999.48        853.77       112.63 o                         
  -6 -11   5       1878.01       1859.60        95.53 o                         
  -5 -11   5        196.83        162.45       103.67 o                         
  -4 -11   5        427.50        378.15        68.99 o                         
  -3 -11   5        235.11        146.86        60.93 o                         
  -2 -11   5       1019.19        987.54        51.32 o                         
  -1 -11   5        649.05        717.02        76.82 o                         
   0 -11   5        393.15        329.34        49.12 o                         
   1 -11   5        879.18        864.55       118.71 o                         
   2 -11   5        110.76         99.16        55.83 o                         
   3 -11   5        160.67         97.84       146.34 o                         
   4 -11   5        184.26         83.58        61.19 o                         
 -11 -10   5        115.19        167.03       111.61 o                         
 -10 -10   5        348.90        643.06       112.10 o                         
  -9 -10   5        746.64        633.12       108.94 o                         
  -8 -10   5        235.17        174.06        92.64 o                         
  -7 -10   5        202.94        301.48        90.24 o                         
  -6 -10   5        478.71        442.01        71.81 o                         
  -5 -10   5        668.89        788.27        81.76 o                         
  -4 -10   5        295.87        389.47        45.85 o                         
  -3 -10   5        170.59        123.26        39.83 o                         
  -2 -10   5       1307.08       1335.52        64.93 o                         
  -1 -10   5        447.51        466.03        53.91 o                         
   0 -10   5       1139.05       1238.78        46.56 o                         
   1 -10   5        184.96        219.70        41.00 o                         
   2 -10   5        341.22        328.38        47.21 o                         
   3 -10   5        157.65        167.26        71.05 o                         
   4 -10   5         52.45         98.26        83.24 o                         
   5 -10   5        277.19        386.57        79.29 o                         
 -11  -9   5         26.34         51.07        87.20 o                         
 -10  -9   5        669.08        760.75       116.18 o                         
  -9  -9   5        237.18        212.04        82.27 o                         
  -8  -9   5       1020.44       1065.81       112.52 o                         
  -7  -9   5       1248.02       1199.74        93.27 o                         
  -6  -9   5       1044.25       1048.39        43.85 o                         
  -5  -9   5        879.20        913.81        28.24 o                         
  -4  -9   5        118.02        168.60        26.62 o                         
  -3  -9   5       2106.56       2145.08        39.79 o                         
  -2  -9   5        519.68        588.78        33.57 o                         
  -1  -9   5        126.17         81.30        26.89 o                         
   0  -9   5         32.20         46.60        35.02 o                         
   1  -9   5       1313.01       1256.09        43.82 o                         
   2  -9   5        319.74        348.63        45.72 o                         
   3  -9   5        299.59        277.49        42.88 o                         
   4  -9   5        165.82        151.48        56.61 o                         
   5  -9   5        781.95        783.71        78.77 o                         
   6  -9   5        807.61        908.23       100.96 o                         
 -12  -8   5        118.25         28.77        85.81 o                         
 -11  -8   5         62.31         68.65        60.50 o                         
 -10  -8   5        165.46         55.33        30.43 o                         
  -9  -8   5        711.61        929.87       113.92 o                         
  -8  -8   5        322.26        236.28        28.34 o                         
  -7  -8   5        301.78        231.19        27.62 o                         
  -6  -8   5        222.82        118.39        21.48 o                         
  -5  -8   5       1314.87       1293.55        29.40 o                         
  -4  -8   5         11.55         11.75        11.05 o                         
  -3  -8   5        994.14        956.78        21.30 o                         
  -2  -8   5        238.10        244.68        14.64 o                         
  -1  -8   5        529.35        496.16        23.85 o                         
   0  -8   5        461.28        444.89        25.46 o                         
   1  -8   5          0.44         -0.69        16.37 o                         
   2  -8   5        439.18        470.07        29.06 o                         
   3  -8   5        728.21        739.07        37.45 o                         
   4  -8   5       1124.63        996.47        44.03 o                         
   5  -8   5        210.72        203.63        64.42 o                         
   6  -8   5         79.79         61.23        39.90 o                         
   7  -8   5        373.83        318.46       130.73 o                         
 -12  -7   5         82.97        109.79        67.13 o                         
 -11  -7   5          4.92        143.68        48.47 o                         
 -10  -7   5        151.51        133.02        54.31 o                         
  -9  -7   5        384.30        326.62        44.45 o                         
  -8  -7   5        401.53        306.82        47.24 o                         
  -7  -7   5        298.21        289.06        35.88 o                         
  -6  -7   5        503.26        366.95        42.36 o                         
  -5  -7   5        951.37        874.34        20.99 o                         
  -4  -7   5         92.16        108.22        21.64 o                         
  -3  -7   5         75.10         71.97        13.68 o                         
  -2  -7   5       1652.39       1538.24        36.09 o                         
  -1  -7   5       1453.54       1505.33        34.12 o                         
   0  -7   5       1032.34       1036.57        58.20 o                         
   1  -7   5       2226.30       2112.50        43.59 o                         
   2  -7   5        364.74        301.36        94.63 o                         
   3  -7   5       1243.40       1257.38        38.25 o                         
   4  -7   5        395.27        355.92       112.19 o                         
   5  -7   5        540.43        583.15        45.30 o                         
   6  -7   5        164.90        175.70        83.36 o                         
   7  -7   5        237.58        195.94        63.31 o                         
   8  -7   5        283.34        276.44        90.22 o                         
 -12  -6   5        128.68         68.12        65.13 o                         
 -11  -6   5        972.13        818.32        68.83 o                         
 -10  -6   5         53.80         25.52        52.51 o                         
  -9  -6   5        892.42        585.91        54.25 o                         
  -8  -6   5        427.49        376.48        46.31 o                         
  -7  -6   5       2578.99       2779.73        67.27 o                         
  -6  -6   5       2986.01       3157.66        68.56 o                         
  -5  -6   5         81.32        119.55        15.57 o                         
  -4  -6   5        855.29        619.47        22.59 o                         
  -3  -6   5        551.69        468.08        17.17 o                         
  -2  -6   5        426.24        372.86        17.26 o                         
  -1  -6   5        480.90        473.58        20.28 o                         
   0  -6   5       3995.56       4148.46        59.01 o                         
   1  -6   5        700.00        622.83        30.22 o                         
   2  -6   5        803.79        798.77        34.27 o                         
   3  -6   5        320.19        315.27        32.87 o                         
   4  -6   5        128.49        145.44        31.11 o                         
   5  -6   5        806.91        773.35        49.44 o                         
   6  -6   5        193.23        185.55        46.61 o                         
   7  -6   5        256.53        214.68        75.75 o                         
   8  -6   5       1530.50       1678.19        96.95 o                         
   9  -6   5        303.15        199.09        65.38 o                         
 -12  -5   5        143.06         74.45        54.42 o                         
 -11  -5   5        212.87        323.74        62.34 o                         
 -10  -5   5       1026.01        858.22        56.23 o                         
  -9  -5   5        324.50        339.74        55.34 o                         
  -8  -5   5        492.35        426.89        41.43 o                         
  -7  -5   5         97.81          3.62        75.78 o                         
  -6  -5   5        253.73        200.02        13.42 o                         
  -5  -5   5       3456.24       3421.31       114.32 o                         
  -4  -5   5        927.89        950.04        16.44 o                         
  -3  -5   5         11.68         38.75        18.49 o                         
  -2  -5   5        177.77        161.69        13.45 o                         
  -1  -5   5        383.16        440.37        23.09 o                         
   0  -5   5       3303.43       3313.79        40.70 o                         
   1  -5   5        948.03        923.38        49.57 o                         
   2  -5   5        529.85        527.00        28.11 o                         
   3  -5   5       1357.79       1305.02        47.34 o                         
   4  -5   5        307.88        328.50        25.01 o                         
   5  -5   5        806.58        783.05        48.52 o                         
   6  -5   5       2008.61       2019.42        58.76 o                         
   7  -5   5       1222.92       1178.33        63.66 o                         
   8  -5   5        338.67        346.30        69.72 o                         
   9  -5   5        327.95        228.68        86.68 o                         
  10  -5   5         58.29         75.87        55.40 o                         
 -12  -4   5        109.61        127.31       118.70 o                         
 -11  -4   5        182.49        136.99        44.60 o                         
 -10  -4   5        258.08        385.44       102.52 o                         
  -9  -4   5        415.68        287.64        39.38 o                         
  -8  -4   5          8.04         -2.69        15.72 o                         
  -7  -4   5       1734.38       1697.52        28.09 o                         
  -6  -4   5          0.25          5.25         7.91 o                         
  -5  -4   5        230.32        159.14        22.41 o                         
  -4  -4   5       2728.06       2928.63        55.60 o                         
  -3  -4   5       5971.90       5904.53        58.36 o                         
  -2  -4   5        304.35        304.56        11.26 o                         
  -1  -4   5        818.19        711.72        15.06 o                         
   0  -4   5        963.57        869.70        17.97 o                         
   1  -4   5       2760.86       2857.05        40.58 o                         
   2  -4   5       4545.82       4447.60        56.11 o                         
   3  -4   5       1567.86       1534.58        30.27 o                         
   4  -4   5        869.54        974.97        34.29 o                         
   5  -4   5        922.92        824.91        34.06 o                         
   6  -4   5        564.12        563.11        32.64 o                         
   7  -4   5        187.61        157.24        32.79 o                         
   8  -4   5         50.61         63.62       106.21 o                         
   9  -4   5        790.14        837.65        50.17 o                         
  10  -4   5        709.21        741.15        82.08 o                         
 -12  -3   5        284.73        311.25        63.14 o                         
 -11  -3   5        364.15        428.67        78.67 o                         
 -10  -3   5         52.66         22.28        56.54 o                         
  -9  -3   5        493.69        404.52        46.02 o                         
  -8  -3   5        830.27        693.86        35.64 o                         
  -7  -3   5        302.16        314.45        34.49 o                         
  -6  -3   5        170.86        139.93        17.36 o                         
  -5  -3   5        697.60        648.73        25.73 o                         
  -4  -3   5       1070.93       1140.61        38.57 o                         
  -3  -3   5       6317.90       6843.52       150.06 o                         
  -2  -3   5       4053.61       4010.41        47.58 o                         
  -1  -3   5       7006.57       7069.30        98.64 o                         
   0  -3   5        151.36        172.31        15.43 o                         
   1  -3   5        187.04        188.94         9.91 o                         
   2  -3   5       1922.36       1861.20        29.61 o                         
   3  -3   5       1125.00       1154.23        30.97 o                         
   4  -3   5        585.92        577.84        30.76 o                         
   5  -3   5       1324.30       1294.01        38.42 o                         
   6  -3   5        664.73        670.66        37.52 o                         
   7  -3   5        139.90         38.39        80.54 o                         
   8  -3   5        720.67        709.35        57.72 o                         
   9  -3   5         31.50         27.67        97.59 o                         
  10  -3   5        279.89        183.51        59.46 o                         
  11  -3   5        297.30        246.43        69.85 o                         
 -12  -2   5        370.32        -76.30       352.27 o                         
 -11  -2   5        190.57        150.81        74.21 o                         
 -10  -2   5        260.77        287.36        69.27 o                         
  -9  -2   5        403.50        245.35        46.46 o                         
  -8  -2   5        256.13        246.45        39.08 o                         
  -7  -2   5        868.87        641.39        41.09 o                         
  -6  -2   5        459.55        300.64        24.78 o                         
  -5  -2   5        393.46        498.42        33.08 o                         
  -4  -2   5        101.57         89.66        17.03 o                         
  -3  -2   5        471.93        581.28        46.66 o                         
  -2  -2   5        722.38        641.99        19.94 o                         
  -1  -2   5       1509.68       1513.64        19.07 o                         
   0  -2   5        809.50        738.08        18.92 o                         
   1  -2   5       4485.66       4343.93        52.11 o                         
   2  -2   5       2897.26       2978.46        58.44 o                         
   3  -2   5       7552.02       7465.65       114.71 o                         
   4  -2   5         38.10         31.91        39.47 o                         
   5  -2   5        599.50        627.58        36.31 o                         
   6  -2   5       2103.39       2038.66        52.66 o                         
   7  -2   5        165.05        173.85        38.72 o                         
   8  -2   5         94.05        114.70        56.93 o                         
   9  -2   5        251.57        187.27        62.28 o                         
  10  -2   5        285.87        330.05        74.05 o                         
  11  -2   5        271.26        307.02        58.48 o                         
 -12  -1   5         10.21        128.37        95.09 o                         
 -11  -1   5       1026.47        844.78        82.58 o                         
 -10  -1   5         47.37         88.63        47.84 o                         
  -9  -1   5        385.94        336.68        36.74 o                         
  -8  -1   5        576.85        402.44        83.41 o                         
  -7  -1   5        367.52        328.07        29.79 o                         
  -6  -1   5       1282.39       1385.33       208.97 o                         
  -5  -1   5        709.54        624.27        21.88 o                         
  -4  -1   5        123.49        153.95        10.74 o                         
  -3  -1   5          7.91         17.23        13.74 o                         
  -2  -1   5        118.95        102.47         6.03 o                         
  -1  -1   5        906.81        849.46        13.16 o                         
   0  -1   5         44.52         21.31        29.85 o                         
   1  -1   5       6671.16       7156.39        55.43 o                         
   2  -1   5        526.92        498.53        11.53 o                         
   3  -1   5       1710.89       1858.43        30.24 o                         
   4  -1   5       1400.76       1293.74        31.06 o                         
   5  -1   5        300.89        269.72        22.99 o                         
   6  -1   5        117.75        108.80        34.35 o                         
   7  -1   5       1112.43       1101.38        38.03 o                         
   8  -1   5        752.23        809.97        51.48 o                         
   9  -1   5        182.27        119.22        52.35 o                         
  10  -1   5        413.32        379.31        70.95 o                         
  11  -1   5         89.41        112.03        50.42 o                         
  12  -1   5        499.48        634.02        68.25 o                         
 -11   0   5        278.44        184.23       126.89 o                         
 -10   0   5       1000.75       1059.42        46.85 o                         
  -9   0   5        637.98        508.31        33.93 o                         
  -8   0   5        497.42        417.75        30.55 o                         
  -7   0   5        952.11       1009.97        32.50 o                         
  -6   0   5        210.44        171.90        22.05 o                         
  -5   0   5       3094.93       3392.03        44.13 o                         
  -4   0   5       3038.29       2833.17        36.50 o                         
  -3   0   5        611.14        642.88        18.00 o                         
  -2   0   5       3381.79       3187.33        28.00 o                         
  -1   0   5        686.56        662.36        13.84 o                         
   0   0   5         42.48         20.66         6.08 o                         
   1   0   5        918.97        889.00        13.80 o                         
   2   0   5       3637.92       3603.98        28.70 o                         
   3   0   5       1149.86       1261.28        18.41 o                         
   4   0   5        765.92        825.85        16.84 o                         
   5   0   5        142.33        203.51        14.21 o                         
   6   0   5       1134.66       1170.54        29.70 o                         
   7   0   5       3007.80       3016.18        51.57 o                         
   8   0   5        409.15        413.35        31.97 o                         
   9   0   5        691.63        785.99        95.64 o                         
  10   0   5         29.69         47.50        29.34 o                         
  11   0   5        593.02        633.80        63.27 o                         
  12   0   5          5.22        -21.54        35.13 o                         
 -11   1   5        134.26         75.02        58.95 o                         
 -10   1   5       1265.02       1142.37        62.93 o                         
  -9   1   5       1327.45       1219.74        52.74 o                         
  -8   1   5        377.04        508.47        59.55 o                         
  -7   1   5        711.78        689.19        38.09 o                         
  -6   1   5        598.49        465.64        63.45 o                         
  -5   1   5        551.50        599.90        30.69 o                         
  -4   1   5       1747.48       1795.56       153.21 o                         
  -3   1   5       1947.93       1971.39        32.24 o                         
  -2   1   5        773.18        914.42        83.90 o                         
  -1   1   5       6134.01       6401.29        51.87 o                         
   0   1   5       2622.73       2561.66        61.09 o                         
   1   1   5       2262.83       2331.59        21.12 o                         
   2   1   5        272.06        196.03        42.07 o                         
   3   1   5       2179.70       2321.29        23.08 o                         
   4   1   5        677.44        726.95        17.02 o                         
   5   1   5       2711.01       2628.22        35.70 o                         
   6   1   5       1642.52       1669.12        32.37 o                         
   7   1   5       3251.84       3308.91        54.29 o                         
   8   1   5       1003.28       1077.65        88.17 o                         
   9   1   5        255.04        251.27        44.69 o                         
  10   1   5        406.76        366.41        71.61 o                         
  11   1   5        152.60         78.67        41.07 o                         
  12   1   5         69.05        199.38        60.27 o                         
 -11   2   5        251.24        285.52        59.44 o                         
 -10   2   5         40.16         25.01        54.04 o                         
  -9   2   5        125.19         95.72        45.13 o                         
  -8   2   5       1335.89       1392.19        53.46 o                         
  -7   2   5       1320.30       1381.89        47.50 o                         
  -6   2   5        565.17        564.28        37.83 o                         
  -5   2   5       5689.79       5673.52        75.57 o                         
  -4   2   5        229.93        177.22        47.36 o                         
  -3   2   5       7478.02       7480.31       134.73 o                         
  -2   2   5       5794.17       6224.45       101.87 o                         
  -1   2   5         77.37         24.50        68.34 o                         
   0   2   5       9623.34       9082.58        89.43 o                         
   1   2   5       3767.61       3579.92        38.09 o                         
   2   2   5        130.73        116.02        27.81 o                         
   3   2   5      10431.52      10417.33       113.51 o                         
   4   2   5       2940.26       3057.72        56.74 o                         
   5   2   5        124.15        101.41        26.88 o                         
   6   2   5       5409.33       5649.54        73.44 o                         
   7   2   5        431.16        404.09        31.92 o                         
   8   2   5       5715.62       5903.40        78.93 o                         
   9   2   5        186.35        144.38        53.06 o                         
  10   2   5        154.29        189.38        49.42 o                         
  11   2   5       2330.50       2440.91        71.22 o                         
  12   2   5         50.29         98.02        52.40 o                         
  13   2   5        655.27        591.32        66.75 o                         
 -10   3   5        387.59        350.79        51.35 o                         
  -9   3   5        211.64        241.73        54.45 o                         
  -8   3   5         64.55        100.10        38.28 o                         
  -7   3   5         74.64         38.74        67.81 o                         
  -6   3   5       1019.63       1022.38        39.86 o                         
  -5   3   5        928.44        985.53       144.27 o                         
  -4   3   5        357.29        372.86        26.03 o                         
  -3   3   5        570.07        567.66       124.72 o                         
  -2   3   5       2463.07       2399.59        37.00 o                         
  -1   3   5        459.37        505.92        13.90 o                         
   0   3   5       3518.82       3740.09        31.86 o                         
   1   3   5      14193.98      14494.15       240.52 o                         
   2   3   5       1516.35       1515.28        16.83 o                         
   3   3   5       2257.57       2361.05        43.92 o                         
   4   3   5      13596.26      14425.22       115.44 o                         
   5   3   5       2111.02       2091.04        50.73 o                         
   6   3   5       2088.98       2253.02        44.80 o                         
   7   3   5        198.09        227.85        57.84 o                         
   8   3   5       1041.22       1053.70        35.84 o                         
   9   3   5        213.39        165.03        53.23 o                         
  10   3   5       1322.13       1305.50        55.67 o                         
  11   3   5       1406.69       1474.77        59.35 o                         
  12   3   5        787.90        811.28        52.28 o                         
  13   3   5        154.52         83.47        73.40 o                         
 -10   4   5         94.14        131.56        78.06 o                         
  -9   4   5         98.52         70.38        39.91 o                         
  -8   4   5       1005.17        987.55       119.03 o                         
  -7   4   5        675.80        637.72        38.02 o                         
  -6   4   5       1080.73       1112.18        40.08 o                         
  -5   4   5        464.10        437.97        27.91 o                         
  -4   4   5        420.33        381.13        22.58 o                         
  -3   4   5        640.15        597.02        25.57 o                         
  -2   4   5        166.03        171.19        16.03 o                         
  -1   4   5       1623.11       1706.88        23.24 o                         
   0   4   5        202.58        174.23         8.95 o                         
   1   4   5        348.98        254.31         9.14 o                         
   2   4   5        365.16        434.59        10.17 o                         
   3   4   5       2212.13       2464.56        22.42 o                         
   4   4   5        953.10       1034.87        16.35 o                         
   5   4   5        559.77        533.59        13.77 o                         
   6   4   5          3.28          3.68        15.23 o                         
   7   4   5       2112.94       1999.07        36.32 o                         
   8   4   5       2489.62       2578.43        53.45 o                         
   9   4   5       1022.15       1050.08        33.76 o                         
  10   4   5       1126.36       1132.32        60.74 o                         
  11   4   5        994.14        974.83        37.45 o                         
  12   4   5        592.37        565.64        45.34 o                         
  13   4   5        521.85        530.12        42.89 o                         
  -9   5   5        417.57        550.73        66.39 o                         
  -8   5   5         79.32         13.13        43.65 o                         
  -7   5   5        662.74        632.99        50.17 o                         
  -6   5   5       1202.67       1270.17        47.00 o                         
  -5   5   5       1559.05       1481.85        64.38 o                         
  -4   5   5       1422.54       1452.80        42.84 o                         
  -3   5   5       1995.03       1775.24       163.63 o                         
  -2   5   5        308.94        261.84        26.15 o                         
  -1   5   5       1887.97       1924.78        34.96 o                         
   0   5   5        114.69        147.27        16.87 o                         
   1   5   5        185.24        182.75         8.86 o                         
   2   5   5       5322.49       5384.73        46.26 o                         
   3   5   5        543.40        519.86        21.18 o                         
   4   5   5        320.78        323.86        14.53 o                         
   5   5   5       1428.90       1465.29        34.15 o                         
   6   5   5        275.36        315.16        22.20 o                         
   7   5   5       1535.32       1430.95        53.46 o                         
   8   5   5       2192.67       2130.98        62.08 o                         
   9   5   5         34.27        -24.75        47.42 o                         
  10   5   5         59.06         28.49        27.21 o                         
  11   5   5        318.35        234.82        44.67 o                         
  12   5   5        181.14        137.85        36.27 o                         
  13   5   5        461.05        463.50        59.50 o                         
  -9   6   5         86.74          0.98        62.37 o                         
  -8   6   5        792.19        786.96        57.59 o                         
  -7   6   5        163.93        125.74        48.73 o                         
  -6   6   5        498.85        450.51        42.50 o                         
  -5   6   5        667.37        642.55        44.50 o                         
  -4   6   5        234.91        220.89        35.89 o                         
  -3   6   5       3103.83       3262.56        59.35 o                         
  -2   6   5       1173.70       1162.44        38.56 o                         
  -1   6   5        374.43        363.58        28.54 o                         
   0   6   5         50.78        114.75        22.95 o                         
   1   6   5         29.68         16.68        20.11 o                         
   2   6   5       3753.62       3656.00        41.96 o                         
   3   6   5        458.04        437.92        15.55 o                         
   4   6   5        862.59        912.79        20.56 o                         
   5   6   5       2483.15       2471.25        39.70 o                         
   6   6   5        976.31        919.04        23.87 o                         
   7   6   5         50.77         18.24        32.58 o                         
   8   6   5        143.91        186.42        39.05 o                         
   9   6   5        873.23        912.70        44.12 o                         
  10   6   5        730.89        748.24        40.53 o                         
  11   6   5        436.09        455.68        39.55 o                         
  12   6   5          7.41        -41.18        41.18 o                         
  13   6   5         94.57         24.58        45.84 o                         
  -8   7   5        498.00        524.98        71.62 o                         
  -7   7   5        644.81        561.32        50.76 o                         
  -6   7   5        546.91        495.93        54.68 o                         
  -5   7   5       1495.98       1463.49        47.44 o                         
  -4   7   5        632.93        597.96        31.58 o                         
  -3   7   5       1232.99       1158.32        39.42 o                         
  -2   7   5       1962.65       1955.40        42.33 o                         
  -1   7   5       2625.83       2651.26        46.51 o                         
   0   7   5         28.87         27.27         9.19 o                         
   1   7   5         93.47        105.25        13.07 o                         
   2   7   5       1129.51       1108.67        28.87 o                         
   3   7   5       4241.63       3981.57        68.24 o                         
   4   7   5       1624.26       1611.18        31.07 o                         
   5   7   5       1649.05       1707.39        30.40 o                         
   6   7   5       1871.58       1921.30        55.97 o                         
   7   7   5        689.83        651.47        37.81 o                         
   8   7   5        351.46        435.54        46.43 o                         
   9   7   5        185.27        245.80        29.13 o                         
  10   7   5         13.53        -11.22        41.18 o                         
  11   7   5       1610.42       1702.97        48.21 o                         
  12   7   5        796.78        944.22        50.58 o                         
  13   7   5        272.06        227.41        50.30 o                         
  -7   8   5        113.39        145.11        62.59 o                         
  -6   8   5        224.29        202.42        38.03 o                         
  -5   8   5        630.52        625.46        36.26 o                         
  -4   8   5         19.39         15.82        28.58 o                         
  -3   8   5        203.72        196.50        23.56 o                         
  -2   8   5       1567.25       1419.37        37.43 o                         
  -1   8   5       3984.50       3882.68        58.93 o                         
   0   8   5        565.07        617.26        18.55 o                         
   1   8   5       2576.51       2498.83        32.17 o                         
   2   8   5       1042.96        968.41        15.07 o                         
   3   8   5       2715.03       2921.11        59.00 o                         
   4   8   5       2934.00       2880.24        56.35 o                         
   5   8   5        529.11        561.03        30.30 o                         
   6   8   5        598.94        597.54        14.89 o                         
   7   8   5       1023.19       1033.83        22.34 o                         
   8   8   5        880.46        777.41        26.91 o                         
   9   8   5        129.53        138.86        18.71 o                         
  10   8   5         66.22         69.62        18.18 o                         
  11   8   5          9.91        -26.18        85.01 o                         
  12   8   5        332.71        306.81        29.88 o                         
  13   8   5        859.02       1198.55       117.83 o                         
  -7   9   5         22.89         84.00        55.25 o                         
  -6   9   5       1111.86       1026.65        69.42 o                         
  -5   9   5        467.33        441.81        46.88 o                         
  -4   9   5         42.65         43.35        45.23 o                         
  -3   9   5         29.17         42.30        36.00 o                         
  -2   9   5         98.33        162.90        36.82 o                         
  -1   9   5        409.13        403.88        32.04 o                         
   0   9   5       1553.74       1558.24        39.79 o                         
   1   9   5       1451.45       1409.98        24.99 o                         
   2   9   5        423.56        401.39        11.79 o                         
   3   9   5       1478.79       1515.18        50.56 o                         
   4   9   5        463.67        516.77        68.50 o                         
   5   9   5       1438.16       1441.35        48.82 o                         
   6   9   5        355.89        434.15        47.86 o                         
   7   9   5        599.66        628.82        23.81 o                         
   8   9   5       2978.30       3078.74        76.32 o                         
   9   9   5        314.49        327.89        38.94 o                         
  10   9   5        214.67        235.27        56.22 o                         
  11   9   5        566.47        603.65        63.49 o                         
  12   9   5        508.71        517.90        93.21 o                         
  13   9   5        560.97        472.87        71.63 o                         
  -6  10   5        139.49        101.65        62.12 o                         
  -5  10   5          5.19         68.08        51.21 o                         
  -4  10   5        867.15        865.89        56.38 o                         
  -3  10   5         73.07        108.46        40.75 o                         
  -2  10   5        571.51        496.06        43.85 o                         
  -1  10   5       1513.98       1550.60        45.57 o                         
   0  10   5        140.25         95.65        28.88 o                         
   1  10   5         13.67        -11.20        20.14 o                         
   2  10   5        829.37        881.99        53.03 o                         
   3  10   5       3150.84       3148.41        73.60 o                         
   4  10   5        143.99        196.43        43.55 o                         
   5  10   5        126.94        135.33        41.76 o                         
   6  10   5        168.83        135.44        42.43 o                         
   7  10   5       1393.75       1427.27        58.70 o                         
   8  10   5        157.65        147.27        47.33 o                         
   9  10   5        860.32        878.93        56.43 o                         
  10  10   5         35.70         74.20        53.48 o                         
  11  10   5         39.94         23.45        75.65 o                         
  12  10   5        191.11        209.31        83.13 o                         
  -5  11   5        201.11        291.68       100.19 o                         
  -4  11   5         53.86         -6.79        60.56 o                         
  -3  11   5        905.01        886.25       113.68 o                         
  -2  11   5       1444.73       1504.79        69.16 o                         
  -1  11   5        784.49        879.77        94.74 o                         
   0  11   5        579.67        613.94        53.30 o                         
   1  11   5         24.38        -32.07        74.91 o                         
   2  11   5        107.46         74.69        42.79 o                         
   3  11   5        368.74        375.94       167.25 o                         
   4  11   5        902.08        926.53        49.59 o                         
   5  11   5        757.91        764.66        58.42 o                         
   6  11   5        109.79        167.24        38.64 o                         
   7  11   5        631.31        747.25        59.39 o                         
   8  11   5        527.80        562.27        44.27 o                         
   9  11   5         87.43        227.59        56.29 o                         
  10  11   5        183.94        197.20        48.20 o                         
  11  11   5        355.33        502.12        91.56 o                         
  12  11   5        449.70        531.27        81.59 o                         
  -4  12   5        196.46         98.27       139.35 o                         
  -3  12   5         82.26         37.41        53.79 o                         
  -2  12   5        156.48       -101.70       101.70 o                         
  -1  12   5        248.58        291.66        52.36 o                         
   0  12   5        184.50        223.52       214.75 o                         
   1  12   5         54.01         42.56        42.32 o                         
   2  12   5       1473.38       1207.33       224.33 o                         
   3  12   5        478.99        522.97        41.62 o                         
   4  12   5        437.07        488.34        89.30 o                         
   5  12   5         19.09         51.75        29.80 o                         
   6  12   5         86.86         51.34        28.04 o                         
   7  12   5        976.94        976.68        48.13 o                         
   8  12   5        674.64        768.56        45.93 o                         
   9  12   5        330.89        296.95        38.96 o                         
  10  12   5         46.26         58.05        32.23 o                         
  11  12   5        328.89        290.95        51.14 o                         
  -2  13   5        237.41        296.67        77.49 o                         
  -1  13   5         18.26         44.39        73.49 o                         
   0  13   5        361.30        402.78        66.15 o                         
   1  13   5        797.68        742.86        77.38 o                         
   2  13   5        637.32        747.11        63.64 o                         
   3  13   5        176.47         61.75        65.40 o                         
   4  13   5        205.84        193.06        53.51 o                         
   5  13   5        265.04        297.82        65.16 o                         
   6  13   5        312.50        297.16        52.54 o                         
   7  13   5        406.20        414.44        62.56 o                         
   8  13   5        330.22        384.48        53.38 o                         
   9  13   5         17.88        102.95        66.98 o                         
  10  13   5        175.15        194.15        78.22 o                         
  11  13   5        916.09       1553.77       287.73 o                         
   0  14   5        287.06        191.42        73.37 o                         
   1  14   5        455.00        644.36        78.54 o                         
   2  14   5         77.18         -4.46        66.27 o                         
   3  14   5       2241.02       2110.79        90.30 o                         
   4  14   5        149.95        173.34        60.18 o                         
   5  14   5        187.01         96.17        65.05 o                         
   6  14   5         64.59        109.55        59.32 o                         
   7  14   5        108.71        221.01        59.36 o                         
   8  14   5        522.97        445.47        65.23 o                         
   9  14   5         36.47         94.38        94.67 o                         
  10  14   5          3.28         27.52        58.41 o                         
   2  15   5         46.01        -76.84        86.45 o                         
   3  15   5        595.40        544.14        62.30 o                         
   4  15   5        351.86        290.24        84.54 o                         
   5  15   5        187.17        265.52        57.72 o                         
   6  15   5         27.33        107.76        71.51 o                         
   7  15   5         76.92         39.19        53.91 o                         
   8  15   5         22.18         78.02       104.46 o                         
  -7 -13   6        152.25        132.66       109.05 o                         
  -6 -13   6         59.63        107.05        84.92 o                         
  -5 -13   6        127.72        247.30       101.72 o                         
  -4 -13   6        127.12         24.73        83.37 o                         
  -3 -13   6          9.96        -79.04        93.80 o                         
  -2 -13   6        413.01        370.94       101.05 o                         
  -1 -13   6         45.51        273.93       122.69 o                         
   0 -13   6        200.72        203.20        64.66 o                         
  -9 -12   6         45.05        -27.06        51.69 o                         
  -8 -12   6         49.17         59.42        56.62 o                         
  -7 -12   6        383.17        467.09        62.72 o                         
  -6 -12   6         15.35         57.04        51.60 o                         
  -5 -12   6        298.39        268.01        66.90 o                         
  -4 -12   6        126.51        133.61        49.13 o                         
  -3 -12   6         14.85         43.78        57.75 o                         
  -2 -12   6         66.23        102.96        33.21 o                         
  -1 -12   6         57.75         85.72        41.77 o                         
   0 -12   6         63.33        133.31        41.11 o                         
   1 -12   6        351.82        365.00        56.21 o                         
   2 -12   6        143.85        155.76        47.83 o                         
 -10 -11   6          6.12        -69.26       106.99 o                         
  -9 -11   6        148.58        304.50       115.25 o                         
  -8 -11   6        148.37        138.50        79.50 o                         
  -7 -11   6        366.31        383.39       115.06 o                         
  -6 -11   6        258.41        228.49        72.36 o                         
  -5 -11   6         18.81         52.56       101.25 o                         
  -4 -11   6        104.28         60.32        63.63 o                         
  -3 -11   6        795.12        850.80        65.14 o                         
  -2 -11   6        102.72         84.48        44.37 o                         
  -1 -11   6        302.05        373.72        69.08 o                         
   0 -11   6         23.28         14.28        47.26 o                         
   1 -11   6        249.32        415.91       122.63 o                         
   2 -11   6         92.39        103.05        57.50 o                         
   3 -11   6        225.65        245.55       149.67 o                         
   4 -11   6        508.55        438.91        68.79 o                         
 -10 -10   6        346.15        467.84       109.00 o                         
  -9 -10   6        135.80         12.07        99.41 o                         
  -8 -10   6        319.15        304.91       102.60 o                         
  -7 -10   6        357.88        240.02        89.88 o                         
  -6 -10   6        259.92        402.68        80.86 o                         
  -5 -10   6        333.16        248.08        74.74 o                         
  -4 -10   6        182.71        297.91        42.48 o                         
  -3 -10   6        241.53        198.48        38.99 o                         
  -2 -10   6       1060.91        996.79        57.35 o                         
  -1 -10   6        305.08        268.53        52.19 o                         
   0 -10   6        127.41         90.26        36.90 o                         
   1 -10   6       1187.02       1119.38        50.89 o                         
   2 -10   6        206.99        206.74        47.88 o                         
   3 -10   6        849.19        935.79        56.05 o                         
   4 -10   6        119.10        164.26        81.47 o                         
   5 -10   6         40.07        223.98        79.06 o                         
 -11  -9   6        516.58        627.96       109.46 o                         
 -10  -9   6        258.49         48.62       122.26 o                         
  -9  -9   6        104.43        152.87        83.70 o                         
  -8  -9   6        315.80        264.23       102.60 o                         
  -7  -9   6        123.88         30.67        74.90 o                         
  -6  -9   6        341.36        409.24        39.14 o                         
  -5  -9   6        467.84        478.77        34.12 o                         
  -4  -9   6        217.58        184.83        27.36 o                         
  -3  -9   6        328.10        342.89        24.43 o                         
  -2  -9   6        241.33        207.53        33.00 o                         
  -1  -9   6        194.34        225.59        28.44 o                         
   0  -9   6        530.65        485.08        40.25 o                         
   1  -9   6        485.88        437.99        37.20 o                         
   2  -9   6        102.34        129.82        45.08 o                         
   3  -9   6        117.47        127.14        41.95 o                         
   4  -9   6        224.90        232.00        55.68 o                         
   5  -9   6        296.91        381.71        73.71 o                         
   6  -9   6        211.92        177.57        89.68 o                         
 -11  -8   6        289.94        218.47       129.34 o                         
 -10  -8   6        860.08        996.09        52.15 o                         
  -9  -8   6        168.59        167.36        53.68 o                         
  -8  -8   6        334.25        307.25        30.90 o                         
  -7  -8   6        360.08        268.44        30.12 o                         
  -6  -8   6       1274.83       1135.42        40.50 o                         
  -5  -8   6        272.90        251.95        16.51 o                         
  -4  -8   6       2426.65       2345.87        40.34 o                         
  -3  -8   6          6.01         -5.64        13.01 o                         
  -2  -8   6       2038.75       1932.39        37.49 o                         
  -1  -8   6        407.68        412.48        21.82 o                         
   0  -8   6       2170.43       2042.56        40.84 o                         
   1  -8   6        178.33        174.22        20.84 o                         
   2  -8   6        125.48        116.31        26.13 o                         
   3  -8   6        961.14        952.40        41.30 o                         
   4  -8   6        530.61        513.73        38.37 o                         
   5  -8   6         75.75         56.85        67.62 o                         
   6  -8   6         45.14         85.59        42.34 o                         
   7  -8   6         79.24        -85.80       127.63 o                         
 -12  -7   6        145.45        281.09        68.19 o                         
 -11  -7   6         45.06        103.55        50.75 o                         
 -10  -7   6        232.99         52.58        59.88 o                         
  -9  -7   6        904.49        700.77        51.93 o                         
  -8  -7   6        818.91        639.30        53.61 o                         
  -7  -7   6        201.74        187.76        36.62 o                         
  -6  -7   6        199.87        133.55        41.49 o                         
  -5  -7   6         39.53         91.18        14.45 o                         
  -4  -7   6       1137.81       1160.41        30.55 o                         
  -3  -7   6       2222.08       2117.29        33.48 o                         
  -2  -7   6        741.46        677.87        49.23 o                         
  -1  -7   6        109.60        110.34        22.16 o                         
   0  -7   6       1089.25       1059.50        62.41 o                         
   1  -7   6        462.24        470.96        28.29 o                         
   2  -7   6        749.49        712.39        70.06 o                         
   3  -7   6         29.48         70.91        29.88 o                         
   4  -7   6        785.66        857.34        75.76 o                         
   5  -7   6        677.25        700.72        45.43 o                         
   6  -7   6        339.79        333.75        62.09 o                         
   7  -7   6         17.81         43.98        55.95 o                         
   8  -7   6          5.52        -26.66        94.11 o                         
 -12  -6   6         76.39        -32.02        68.58 o                         
 -11  -6   6        267.33        104.38        59.71 o                         
 -10  -6   6        179.08        411.32        53.45 o                         
  -9  -6   6        253.79        375.56        52.80 o                         
  -8  -6   6       1806.69       2032.41        67.31 o                         
  -7  -6   6         51.80        110.57        39.31 o                         
  -6  -6   6        121.81        104.19        38.83 o                         
  -5  -6   6       1244.15       1021.26        43.87 o                         
  -4  -6   6        676.45        516.88        19.84 o                         
  -3  -6   6       1551.83       1480.14        26.23 o                         
  -2  -6   6        209.86        173.13        20.24 o                         
  -1  -6   6        118.95         79.06        25.88 o                         
   0  -6   6       7058.10       7418.04        87.60 o                         
   1  -6   6        199.63        128.57        27.59 o                         
   2  -6   6        531.84        450.14        31.21 o                         
   3  -6   6        264.64        168.33        29.31 o                         
   4  -6   6        797.00        773.88        45.07 o                         
   5  -6   6        927.13        971.16        53.57 o                         
   6  -6   6        639.72        793.19        54.01 o                         
   7  -6   6        435.89        525.86        78.36 o                         
   8  -6   6       1022.93       1112.41        91.69 o                         
   9  -6   6         44.31        -52.76        89.91 o                         
 -12  -5   6        205.90        166.96        53.31 o                         
 -11  -5   6        191.87        171.50        65.45 o                         
 -10  -5   6        427.13        420.71        52.23 o                         
  -9  -5   6         20.33        629.54       347.38 o                         
  -8  -5   6         72.53         86.40        37.65 o                         
  -7  -5   6       1147.72        848.54        54.86 o                         
  -6  -5   6        298.84        170.36        34.72 o                         
  -5  -5   6        419.45        322.98        38.47 o                         
  -4  -5   6       1468.64       1464.05        41.10 o                         
  -3  -5   6       1453.24       1455.12        28.81 o                         
  -2  -5   6        311.89        228.69        14.51 o                         
  -1  -5   6        455.06        482.59        54.27 o                         
   0  -5   6        948.14       1092.67        31.34 o                         
   1  -5   6       1278.80       1215.34        54.42 o                         
   2  -5   6        241.31        208.10        23.68 o                         
   3  -5   6       2781.52       2722.37        49.55 o                         
   4  -5   6       1947.02       1785.32        49.92 o                         
   5  -5   6         61.59         59.80        43.59 o                         
   6  -5   6        274.47        240.82        42.89 o                         
   7  -5   6        508.09        520.41        55.60 o                         
   8  -5   6         40.49         64.91        63.50 o                         
   9  -5   6        228.50        264.59        87.02 o                         
 -12  -4   6        355.98        308.57        72.72 o                         
 -11  -4   6        889.79        670.15        56.00 o                         
 -10  -4   6        244.87        296.30       104.48 o                         
  -9  -4   6         96.41        128.61        38.58 o                         
  -8  -4   6       1190.20       1117.41        34.46 o                         
  -7  -4   6        764.58        700.93        24.22 o                         
  -6  -4   6       3167.83       3265.52        68.04 o                         
  -5  -4   6        233.61        200.66        21.93 o                         
  -4  -4   6       2249.57       2440.99        52.05 o                         
  -3  -4   6       3290.54       3044.52        54.48 o                         
  -2  -4   6        949.35       1074.25        17.09 o                         
  -1  -4   6       2054.37       1974.88        24.79 o                         
   0  -4   6         75.49         76.37        10.22 o                         
   1  -4   6         28.85         31.37        14.03 o                         
   2  -4   6       1754.28       1696.79        29.96 o                         
   3  -4   6        855.01        811.28        29.26 o                         
   4  -4   6        269.65        247.68        21.03 o                         
   5  -4   6        738.68        722.31        33.55 o                         
   6  -4   6         55.12         64.40        21.64 o                         
   7  -4   6       1091.08       1008.39        43.65 o                         
   8  -4   6       1447.86       1505.60        82.81 o                         
   9  -4   6         82.32        105.40        41.62 o                         
  10  -4   6         65.09        -20.32       121.30 o                         
 -12  -3   6         91.89        -58.57        58.57 o                         
 -11  -3   6        111.42         19.38        64.39 o                         
 -10  -3   6        303.96        325.18        54.47 o                         
  -9  -3   6       1157.10        852.77        64.62 o                         
  -8  -3   6          7.04         16.92        27.66 o                         
  -7  -3   6         64.23        -66.24        66.24 o                         
  -6  -3   6        843.18        771.93        20.38 o                         
  -5  -3   6       3204.31       1207.44       214.31 o                         
  -4  -3   6       1953.52       2054.67        49.24 o                         
  -3  -3   6         80.69         63.11        53.26 o                         
  -2  -3   6       1178.62       1036.72        16.09 o                         
  -1  -3   6       4474.24       4511.36        72.13 o                         
   0  -3   6        363.96        281.52        16.95 o                         
   1  -3   6       2040.38       2205.91        27.93 o                         
   2  -3   6        470.67        507.16        19.80 o                         
   3  -3   6        767.09        770.53        27.50 o                         
   4  -3   6       4003.49       3870.45        61.64 o                         
   5  -3   6        881.21        878.71        34.72 o                         
   6  -3   6        634.88        645.84        37.07 o                         
   7  -3   6        379.54        372.78        84.98 o                         
   8  -3   6        716.59        735.48        45.86 o                         
   9  -3   6        213.01        266.87        75.89 o                         
  10  -3   6         96.00         42.02        60.31 o                         
  11  -3   6         62.45         55.48        68.79 o                         
 -12  -2   6          9.51        163.34        81.71 o                         
 -11  -2   6        526.26        463.93        83.97 o                         
 -10  -2   6        136.58        203.68        70.57 o                         
  -9  -2   6        558.43        423.46        49.49 o                         
  -8  -2   6        187.96        244.54        40.33 o                         
  -7  -2   6        258.78        167.11        27.17 o                         
  -6  -2   6       2570.88       2414.43        41.18 o                         
  -5  -2   6         15.93        -19.67        19.67 o                         
  -4  -2   6        435.19        523.90        19.09 o                         
  -3  -2   6       2132.99       2237.45        48.25 o                         
  -2  -2   6       3433.83       3716.81        42.95 o                         
  -1  -2   6        497.36        444.96        13.33 o                         
   0  -2   6       4651.19       4671.44        44.09 o                         
   1  -2   6        792.20        824.18        22.30 o                         
   2  -2   6        468.14        417.59        21.68 o                         
   3  -2   6         82.89         85.08        26.37 o                         
   4  -2   6        364.49        363.88        32.47 o                         
   5  -2   6       9153.01       9553.63       119.03 o                         
   6  -2   6        316.45        203.86        36.28 o                         
   7  -2   6        129.12        140.29        38.85 o                         
   8  -2   6         78.76        116.06        44.34 o                         
   9  -2   6        474.57        447.77        63.14 o                         
  10  -2   6        198.29        263.04        71.99 o                         
  11  -2   6         10.58         27.63        72.03 o                         
 -11  -1   6          8.31         -4.18        62.48 o                         
 -10  -1   6        398.44        612.11        80.23 o                         
  -9  -1   6        378.68        350.08        43.18 o                         
  -8  -1   6        718.15        412.44       262.82 o                         
  -7  -1   6        759.72        801.17        33.78 o                         
  -6  -1   6        518.09        542.48       187.27 o                         
  -5  -1   6        917.15        891.57        25.46 o                         
  -4  -1   6       2234.44       2366.92       172.50 o                         
  -3  -1   6       4864.52       5129.35        51.20 o                         
  -2  -1   6       1502.68       1568.47       133.54 o                         
  -1  -1   6         38.75          0.29         9.61 o                         
   0  -1   6       3181.65       2809.48        58.38 o                         
   1  -1   6        558.45        580.15        15.41 o                         
   2  -1   6        202.72        236.04         9.18 o                         
   3  -1   6       1122.21       1141.60        24.86 o                         
   4  -1   6        781.55        728.29        24.95 o                         
   5  -1   6       2660.80       2571.53        49.77 o                         
   6  -1   6       5652.14       5865.75       108.33 o                         
   7  -1   6       1759.01       1716.14        34.26 o                         
   8  -1   6        490.48        421.61        45.87 o                         
   9  -1   6        764.01        748.23        63.90 o                         
  10  -1   6        196.37        230.73        70.52 o                         
  11  -1   6       1966.25       1839.45        92.57 o                         
  12  -1   6        790.13        881.93        95.34 o                         
 -11   0   6        497.68        381.90       117.01 o                         
 -10   0   6        156.33        122.92        37.56 o                         
  -9   0   6        131.89        120.07        25.41 o                         
  -8   0   6        337.30        384.04        31.20 o                         
  -7   0   6         38.73         51.03        16.87 o                         
  -6   0   6       1101.08       1139.00        32.09 o                         
  -5   0   6        106.12         95.09        12.80 o                         
  -4   0   6       4289.83       4504.04        49.95 o                         
  -3   0   6       1927.02       2070.54        29.13 o                         
  -2   0   6        497.69        445.94        11.76 o                         
  -1   0   6       1718.56       1754.47        22.42 o                         
   0   0   6         43.31         84.16         6.92 o                         
   1   0   6       2130.82       2203.59        22.72 o                         
   2   0   6       4246.43       3766.01        30.26 o                         
   3   0   6       2477.34       2588.22        28.22 o                         
   4   0   6        633.80        650.46        17.36 o                         
   5   0   6        190.30        209.19        13.85 o                         
   6   0   6        835.94        816.33        23.51 o                         
   7   0   6       1115.64       1094.54        29.46 o                         
   8   0   6        945.48        907.35        32.13 o                         
   9   0   6       1651.66       1630.41        52.85 o                         
  10   0   6        159.73        105.55        31.24 o                         
  11   0   6        224.63        225.63        79.41 o                         
  12   0   6        348.89        301.36        41.28 o                         
 -11   1   6        760.55        482.82        67.73 o                         
 -10   1   6        257.45        287.66        52.49 o                         
  -9   1   6        131.06        155.00        39.45 o                         
  -8   1   6       1900.01       1808.25        55.20 o                         
  -7   1   6        681.43        672.83        37.20 o                         
  -6   1   6       2136.69       1965.33        89.89 o                         
  -5   1   6        364.78        376.33        28.31 o                         
  -4   1   6       2688.88       2652.51        73.49 o                         
  -3   1   6       3291.87       3301.04        42.28 o                         
  -2   1   6       1270.07       1483.57       135.40 o                         
  -1   1   6        927.75        953.33        18.94 o                         
   0   1   6         23.09         76.21        29.64 o                         
   1   1   6        642.84        613.62        11.83 o                         
   2   1   6       1107.34        952.11        52.69 o                         
   3   1   6        295.39        288.47        12.48 o                         
   4   1   6         43.10         25.61        10.19 o                         
   5   1   6        832.14        828.34        22.26 o                         
   6   1   6         30.98         10.43        12.88 o                         
   7   1   6        931.49        840.42        30.06 o                         
   8   1   6       4950.68       5277.62       149.01 o                         
   9   1   6        502.66        524.67        35.19 o                         
  10   1   6         67.44        107.60        66.24 o                         
  11   1   6        263.46        296.34        54.78 o                         
  12   1   6        288.10        388.00        64.50 o                         
 -11   2   6        329.10        400.84        70.22 o                         
 -10   2   6        413.34        474.08        55.58 o                         
  -9   2   6        523.57        563.42        50.15 o                         
  -8   2   6        539.04        595.36        46.24 o                         
  -7   2   6        364.67        373.03        40.00 o                         
  -6   2   6        952.76       1008.69        42.70 o                         
  -5   2   6       1008.83       1079.78        38.38 o                         
  -4   2   6       4066.15       3979.40        74.26 o                         
  -3   2   6         80.62         99.26        32.37 o                         
  -2   2   6        928.55        799.39        48.36 o                         
  -1   2   6       4117.32       4058.81        64.48 o                         
   0   2   6        748.28        648.05        19.30 o                         
   1   2   6       1431.41       1483.45        23.60 o                         
   2   2   6        269.33        285.98        18.27 o                         
   3   2   6       4463.75       4469.36        56.94 o                         
   4   2   6       4655.06       4932.84        73.08 o                         
   5   2   6        216.40        235.98        28.25 o                         
   6   2   6       2177.54       2085.85        50.61 o                         
   7   2   6       1328.26       1461.08        43.05 o                         
   8   2   6       2090.78       2196.67        50.32 o                         
   9   2   6        958.88       1056.31        45.20 o                         
  10   2   6        945.34        971.91        58.02 o                         
  11   2   6         59.15         96.11        65.16 o                         
  12   2   6        464.51        479.94        56.16 o                         
  13   2   6        128.58        159.39        61.90 o                         
 -10   3   6        170.39        159.66        48.29 o                         
  -9   3   6        200.01        179.92        55.37 o                         
  -8   3   6        560.94        677.22        42.82 o                         
  -7   3   6        745.68        635.63        79.78 o                         
  -6   3   6        107.73        127.51        30.09 o                         
  -5   3   6       1278.16       1485.13       156.03 o                         
  -4   3   6       2797.42       2778.01        49.21 o                         
  -3   3   6        789.15       1001.60       141.91 o                         
  -2   3   6       2091.54       1992.37        37.60 o                         
  -1   3   6       1063.60       1194.49        19.67 o                         
   0   3   6       7421.47       7834.32        55.89 o                         
   1   3   6        175.90        188.88        22.31 o                         
   2   3   6       7410.64       7197.64        55.59 o                         
   3   3   6        366.50        362.50        51.72 o                         
   4   3   6      10378.78      10820.44        89.84 o                         
   5   3   6       2691.06       2613.01        55.66 o                         
   6   3   6        351.44        320.55        26.92 o                         
   7   3   6        352.84        415.89        60.77 o                         
   8   3   6       1289.61       1379.41        37.53 o                         
   9   3   6         29.03         76.54        40.57 o                         
  10   3   6       2185.59       2321.98        65.05 o                         
  11   3   6        461.42        517.84        69.65 o                         
  12   3   6        454.51        423.95        48.22 o                         
  13   3   6        217.74         73.46        72.01 o                         
 -10   4   6        278.34        365.99        81.46 o                         
  -9   4   6        630.84        557.62        46.62 o                         
  -8   4   6        454.95        450.35       108.78 o                         
  -7   4   6        966.22        988.83        42.92 o                         
  -6   4   6         13.32         11.89        20.42 o                         
  -5   4   6        941.01        962.86        34.11 o                         
  -4   4   6       1209.33       1210.55        34.15 o                         
  -3   4   6       1674.67       1662.28        35.85 o                         
  -2   4   6        669.10        742.84        23.55 o                         
  -1   4   6       1432.03       1379.93        23.04 o                         
   0   4   6       6849.41       6721.31        57.17 o                         
   1   4   6       5806.08       5930.29        46.20 o                         
   2   4   6       1079.15       1143.43        14.72 o                         
   3   4   6        179.34        210.10         7.92 o                         
   4   4   6         57.90         35.96         7.01 o                         
   5   4   6        164.17        153.62         8.99 o                         
   6   4   6       2166.53       2209.61        36.77 o                         
   7   4   6       2835.18       2658.52        41.83 o                         
   8   4   6         37.82         50.11        15.85 o                         
   9   4   6         83.52         66.23        22.98 o                         
  10   4   6        795.65        819.79        41.41 o                         
  11   4   6       1551.12       1468.56        44.57 o                         
  12   4   6        614.63        576.94        69.69 o                         
  13   4   6         25.00         55.83        35.77 o                         
  -9   5   6        327.67        332.08        62.99 o                         
  -8   5   6        114.67         58.35        46.97 o                         
  -7   5   6        921.26        830.33        55.03 o                         
  -6   5   6        309.58        405.19        41.52 o                         
  -5   5   6       1131.38       1073.69        62.80 o                         
  -4   5   6        613.17        620.65        35.97 o                         
  -3   5   6       4001.31       3866.62       213.28 o                         
  -2   5   6        845.44        818.16        31.70 o                         
  -1   5   6        251.41        240.84        17.26 o                         
   0   5   6        169.01        188.81        15.46 o                         
   1   5   6       5648.90       6219.86       115.16 o                         
   2   5   6       6280.43       5950.86        50.44 o                         
   3   5   6       1972.41       2081.48        42.12 o                         
   4   5   6        548.74        717.83        17.84 o                         
   5   5   6       2765.70       2846.35        58.30 o                         
   6   5   6        137.17        170.89        18.61 o                         
   7   5   6        651.71        616.77        42.94 o                         
   8   5   6       1167.57        882.51        36.77 o                         
   9   5   6         45.58        106.09        65.61 o                         
  10   5   6        938.92        977.67        62.00 o                         
  11   5   6        250.50        352.77        49.05 o                         
  12   5   6        305.30        299.68        37.73 o                         
  13   5   6        577.83        579.41        61.29 o                         
  -9   6   6         34.81        -61.47        61.47 o                         
  -8   6   6       1255.11       1198.86        64.15 o                         
  -7   6   6        511.03        436.81        53.82 o                         
  -6   6   6        374.00        286.04        45.46 o                         
  -5   6   6       1434.87       1442.97        52.98 o                         
  -4   6   6        211.66        143.11        35.68 o                         
  -3   6   6       3219.17       3336.15        60.58 o                         
  -2   6   6        548.29        510.90        32.93 o                         
  -1   6   6        830.03        918.71        32.96 o                         
   0   6   6        671.66        748.55        22.83 o                         
   1   6   6        426.88        386.83        23.15 o                         
   2   6   6        265.18        273.00        12.77 o                         
   3   6   6       7046.96       7230.84        61.61 o                         
   4   6   6       1394.06       1424.61        20.94 o                         
   5   6   6        364.23        316.56        21.55 o                         
   6   6   6        611.21        673.95        21.45 o                         
   7   6   6        329.08        323.12        28.14 o                         
   8   6   6       1710.90       1718.60        54.35 o                         
   9   6   6         47.54        -35.43        50.16 o                         
  10   6   6        386.53        367.71        42.75 o                         
  11   6   6        858.02        854.74        42.44 o                         
  12   6   6          1.19        -41.25        41.25 o                         
  13   6   6         70.17         71.07        47.25 o                         
  -8   7   6          4.43         73.54        63.59 o                         
  -7   7   6        411.00        379.68        45.62 o                         
  -6   7   6        177.56        310.03        52.56 o                         
  -5   7   6         93.56         73.75        34.98 o                         
  -4   7   6        371.25        314.62       177.13 o                         
  -3   7   6         71.81         75.70        28.74 o                         
  -2   7   6       3033.85       3026.78        52.62 o                         
  -1   7   6       2906.07       3095.46        50.71 o                         
   0   7   6          0.36         -6.08         9.58 o                         
   1   7   6        121.06        137.44        17.89 o                         
   2   7   6        971.58       1008.44        31.35 o                         
   3   7   6       3259.66       3285.81        35.38 o                         
   4   7   6       1608.76       1483.46        33.22 o                         
   5   7   6        214.34        229.45        13.58 o                         
   6   7   6        168.50        168.97        39.22 o                         
   7   7   6        550.55        573.37        35.14 o                         
   8   7   6       1010.16       1042.24        53.54 o                         
   9   7   6        542.18        556.74        32.75 o                         
  10   7   6         66.87         -4.25        40.33 o                         
  11   7   6         21.51         65.38        32.76 o                         
  12   7   6        176.34        149.23        46.13 o                         
  13   7   6        277.45        282.85        40.40 o                         
  -7   8   6         49.96         34.74        64.27 o                         
  -6   8   6        184.89        234.02        41.46 o                         
  -5   8   6        424.49        433.92        34.41 o                         
  -4   8   6       1152.44       1097.99        41.97 o                         
  -3   8   6          0.78         -9.72        18.75 o                         
  -2   8   6        415.03        340.08        27.56 o                         
  -1   8   6        370.19        339.66        23.05 o                         
   0   8   6       1743.51       1701.27        34.55 o                         
   1   8   6        710.83        707.08        17.74 o                         
   2   8   6        911.67        812.33        15.36 o                         
   3   8   6         57.45         86.48        18.74 o                         
   4   8   6        243.84        250.74        25.11 o                         
   5   8   6       3957.71       3953.14        49.77 o                         
   6   8   6        243.18        225.21        15.27 o                         
   7   8   6          1.02          1.03         9.55 o                         
   8   8   6        927.62        853.37        27.50 o                         
   9   8   6        270.60        262.24        21.14 o                         
  10   8   6        346.49        374.16        24.74 o                         
  11   8   6          2.60        -12.38        22.95 o                         
  12   8   6        463.78        487.13        32.21 o                         
  13   8   6        339.53        360.73        56.47 o                         
  -7   9   6          2.05         17.24        62.78 o                         
  -6   9   6         45.61         57.69        59.58 o                         
  -5   9   6        278.53        234.24        46.52 o                         
  -4   9   6        704.17        578.58        51.87 o                         
  -3   9   6         25.25          3.83        36.70 o                         
  -2   9   6       1168.19       1089.97        47.65 o                         
  -1   9   6        939.07        843.88        36.37 o                         
   0   9   6        894.95        924.69        38.95 o                         
   1   9   6        515.86        516.55        19.37 o                         
   2   9   6        371.27        365.12        18.22 o                         
   3   9   6        179.27        160.05        35.94 o                         
   4   9   6        359.45        339.33        45.32 o                         
   5   9   6        298.47        348.36        37.72 o                         
   6   9   6       1188.65       1199.89        59.12 o                         
   7   9   6        317.80        418.15        22.64 o                         
   8   9   6        396.24        463.43        49.84 o                         
   9   9   6        154.85        203.36        41.42 o                         
  10   9   6        365.76        415.97        56.40 o                         
  11   9   6       1090.96       1047.16        67.78 o                         
  12   9   6        547.48        585.01        69.71 o                         
  13   9   6         93.18        131.30       133.62 o                         
  -6  10   6        308.78        221.12        62.69 o                         
  -5  10   6         65.08        120.13        51.30 o                         
  -4  10   6        104.54        155.22        50.61 o                         
  -3  10   6        551.80        474.21        46.92 o                         
  -2  10   6        367.14        391.36        44.50 o                         
  -1  10   6         22.94         37.80        32.82 o                         
   0  10   6       1282.80       1347.80        39.41 o                         
   1  10   6        131.67         94.05        22.59 o                         
   2  10   6       3134.03       3139.31        77.33 o                         
   3  10   6        103.22         44.27        43.33 o                         
   4  10   6         60.67        100.26        43.51 o                         
   5  10   6        653.02        654.01        46.30 o                         
   6  10   6         68.46         80.37        43.05 o                         
   7  10   6       1165.48       1270.88        57.12 o                         
   8  10   6       1215.65       1212.05        55.88 o                         
   9  10   6       1320.06       1370.26        64.02 o                         
  10  10   6         18.07         92.69        51.65 o                         
  11  10   6         20.73         63.96        73.57 o                         
  12  10   6        504.20        704.44       197.49 o                         
  -5  11   6         54.26        173.12        94.83 o                         
  -4  11   6        204.90        208.22        64.76 o                         
  -3  11   6        357.37        359.37       102.26 o                         
  -2  11   6        288.10        287.85        57.81 o                         
  -1  11   6         40.80         39.47        64.50 o                         
   0  11   6       1018.41       1189.69        58.86 o                         
   1  11   6       1108.13       1091.93        85.35 o                         
   2  11   6        141.30        117.86        43.13 o                         
   3  11   6       1002.83       1094.48       197.29 o                         
   4  11   6        202.48        204.66        41.66 o                         
   5  11   6         31.59         48.78        73.53 o                         
   6  11   6        532.29        461.59        41.61 o                         
   7  11   6        124.87        222.89        53.53 o                         
   8  11   6        832.17        852.13        50.97 o                         
   9  11   6        136.29        133.72        58.62 o                         
  10  11   6         36.25         84.71        45.19 o                         
  11  11   6         13.16         95.53        63.89 o                         
  12  11   6        103.43        109.23       166.86 o                         
  -3  12   6        628.18        665.09        67.93 o                         
  -2  12   6        185.60        143.13       102.76 o                         
  -1  12   6       1730.94       1605.13        67.49 o                         
   0  12   6        349.82         35.75       219.76 o                         
   1  12   6        317.64        293.28        46.13 o                         
   2  12   6        709.42        707.65        45.02 o                         
   3  12   6        806.49        789.73        45.20 o                         
   4  12   6        905.36        938.05        48.33 o                         
   5  12   6        665.01        628.42        42.02 o                         
   6  12   6          7.70         25.81        25.34 o                         
   7  12   6        493.57        491.86        42.65 o                         
   8  12   6         29.90         27.53        28.71 o                         
   9  12   6         16.78         88.21        33.22 o                         
  10  12   6        566.03        670.83        49.40 o                         
  11  12   6        105.01        117.64        64.95 o                         
  -2  13   6        295.67        388.45        74.85 o                         
  -1  13   6        107.32         -9.97        75.07 o                         
   0  13   6        259.61        252.50        65.29 o                         
   1  13   6        151.49        180.97        70.91 o                         
   2  13   6        142.68        122.83        56.44 o                         
   3  13   6         15.56        -25.40        64.81 o                         
   4  13   6         60.03         91.99        51.16 o                         
   5  13   6        177.56        248.91        61.61 o                         
   6  13   6        254.66        266.15        53.41 o                         
   7  13   6         66.69        119.10        61.94 o                         
   8  13   6         95.61        114.29        50.82 o                         
   9  13   6        243.97        213.99        67.14 o                         
  10  13   6        160.01        243.94       185.20 o                         
  11  13   6        303.89        291.66       249.21 o                         
   0  14   6          8.70         45.53        72.89 o                         
   1  14   6        147.72        282.89        72.86 o                         
   2  14   6        153.61        136.04        68.96 o                         
   3  14   6        568.23        645.10        74.44 o                         
   4  14   6        299.27        346.49        64.36 o                         
   5  14   6        125.67        151.22        64.59 o                         
   6  14   6        600.13        666.43        63.27 o                         
   7  14   6        615.84        742.82        67.84 o                         
   8  14   6          3.41         20.39        61.33 o                         
   9  14   6         20.95        -85.86        85.86 o                         
   2  15   6        287.70        267.93        86.33 o                         
   3  15   6        368.61        391.18        62.70 o                         
   4  15   6        269.77         53.30        79.37 o                         
   5  15   6         95.79        162.24        54.83 o                         
   6  15   6        188.43         94.58        73.03 o                         
   7  15   6        334.61        342.03        57.62 o                         
   8  15   6        136.16        224.31       100.98 o                         
  -7 -13   7         24.31         37.90        58.13 o                         
  -6 -13   7        225.16        173.86        90.75 o                         
  -5 -13   7        259.02        288.44       106.60 o                         
  -4 -13   7         38.07        159.22        84.40 o                         
  -3 -13   7         15.50        113.19        99.97 o                         
  -2 -13   7        216.24        371.89        99.81 o                         
  -1 -13   7        142.74        225.28       124.90 o                         
  -8 -12   7         52.31         74.68        53.60 o                         
  -7 -12   7        468.06        527.65        64.79 o                         
  -6 -12   7        203.81        155.40        56.92 o                         
  -5 -12   7        235.10        193.69        60.23 o                         
  -4 -12   7        144.11        188.57        54.58 o                         
  -3 -12   7        638.36        760.24        71.82 o                         
  -2 -12   7         35.31        160.04       104.36 o                         
  -1 -12   7         23.20         28.67        41.14 o                         
   0 -12   7         17.95         15.84        38.66 o                         
   1 -12   7        195.95        189.90        50.94 o                         
   2 -12   7          4.36         54.56        45.07 o                         
  -9 -11   7        184.73        186.32       117.58 o                         
  -8 -11   7        350.37        453.05        88.69 o                         
  -7 -11   7         91.55         91.17       110.52 o                         
  -6 -11   7        371.56        425.42        76.86 o                         
  -5 -11   7        280.43        112.85       109.25 o                         
  -4 -11   7        287.48        205.05        68.88 o                         
  -3 -11   7        203.38        225.84        92.94 o                         
  -2 -11   7        354.23        326.34        45.45 o                         
  -1 -11   7        415.66        409.22        72.98 o                         
   0 -11   7        182.67        277.95        51.87 o                         
   1 -11   7         28.49        -24.06       115.55 o                         
   2 -11   7         96.92         83.87        57.79 o                         
   3 -11   7        671.59        596.21       157.26 o                         
 -10 -10   7        216.60        318.89       107.86 o                         
  -9 -10   7        173.17        253.95       106.43 o                         
  -8 -10   7         40.96         90.04        97.95 o                         
  -7 -10   7        249.95        353.33        99.25 o                         
  -6 -10   7       1268.53       1345.32       114.22 o                         
  -5 -10   7         58.08         -7.80        74.38 o                         
  -4 -10   7         93.34         58.50        75.19 o                         
  -3 -10   7         47.52         79.64        36.53 o                         
  -2 -10   7       1213.13       1111.68        52.98 o                         
  -1 -10   7        540.19        544.34        55.55 o                         
   0 -10   7        264.35        358.98        59.10 o                         
   1 -10   7        121.74        165.98        43.74 o                         
   2 -10   7        616.59        615.47        53.15 o                         
   3 -10   7        338.87        375.55        53.52 o                         
   4 -10   7         56.35         23.65        56.79 o                         
   5 -10   7        703.21        881.44        94.38 o                         
 -11  -9   7        495.62        507.83       103.25 o                         
 -10  -9   7        536.69        745.50       127.21 o                         
  -9  -9   7        215.74        214.55        87.60 o                         
  -8  -9   7        400.58        222.09       102.93 o                         
  -7  -9   7        566.32        471.02        85.38 o                         
  -6  -9   7        280.11        350.31        42.59 o                         
  -5  -9   7       1085.27       1122.75        43.87 o                         
  -4  -9   7         51.31         22.63        36.77 o                         
  -3  -9   7        319.23        288.94        25.09 o                         
  -2  -9   7        996.91        995.98        40.44 o                         
  -1  -9   7        220.51        189.81        28.77 o                         
   0  -9   7       1298.52       1337.01        47.98 o                         
   1  -9   7        417.16        456.12        35.58 o                         
   2  -9   7         65.43         45.89        47.16 o                         
   3  -9   7        125.88        -34.43        42.65 o                         
   4  -9   7        773.87        801.22        62.11 o                         
   5  -9   7        310.13        357.70        54.27 o                         
   6  -9   7        221.98         78.10        91.06 o                         
 -11  -8   7         46.65         55.27       128.90 o                         
 -10  -8   7        693.62        164.92       215.09 o                         
  -9  -8   7        996.35        744.77       117.64 o                         
  -8  -8   7          6.38        -23.03        23.03 o                         
  -7  -8   7         16.74          2.47        22.35 o                         
  -6  -8   7        308.22        251.89        25.82 o                         
  -5  -8   7       1067.25       1129.80        41.30 o                         
  -4  -8   7       1169.15       1163.36        28.86 o                         
  -3  -8   7        405.92        362.16        20.82 o                         
  -2  -8   7          3.90         12.77        16.71 o                         
  -1  -8   7          6.87         30.22        15.32 o                         
   0  -8   7         54.53         69.82        21.70 o                         
   1  -8   7        319.92        315.43        23.72 o                         
   2  -8   7       1398.24       1276.79        37.47 o                         
   3  -8   7          1.20         -6.98        22.27 o                         
   4  -8   7         68.34         70.88        33.39 o                         
   5  -8   7        181.94        229.47        70.21 o                         
   6  -8   7        900.85        826.66        51.70 o                         
   7  -8   7        871.80        831.45       108.56 o                         
 -11  -7   7        351.13        163.04        56.98 o                         
 -10  -7   7        191.00        250.68        61.67 o                         
  -9  -7   7        407.61        238.59        47.24 o                         
  -8  -7   7         84.37         87.13        48.02 o                         
  -7  -7   7        583.38        572.29        44.03 o                         
  -6  -7   7        121.02        151.29        43.89 o                         
  -5  -7   7          1.50          3.95        28.10 o                         
  -4  -7   7       2006.55       2056.60        38.74 o                         
  -3  -7   7       1999.10       1833.57        30.96 o                         
  -2  -7   7        459.71        588.60        47.63 o                         
  -1  -7   7         96.51        155.31        23.70 o                         
   0  -7   7         91.73        188.65        53.84 o                         
   1  -7   7        363.06        350.90        27.71 o                         
   2  -7   7       1195.55       1076.24        75.32 o                         
   3  -7   7        907.77        945.15        41.29 o                         
   4  -7   7        964.08        981.09        57.09 o                         
   5  -7   7        177.55        186.04        39.58 o                         
   6  -7   7        601.85        631.24        63.48 o                         
   7  -7   7         55.60         76.35        54.65 o                         
   8  -7   7        232.03         61.90        94.52 o                         
 -11  -6   7         27.16        173.25        58.49 o                         
 -10  -6   7        114.61        233.75        57.10 o                         
  -9  -6   7        122.67        144.70        49.65 o                         
  -8  -6   7        416.75        322.35        49.42 o                         
  -7  -6   7        925.60        761.65        50.91 o                         
  -6  -6   7       1992.56       1985.30        58.52 o                         
  -5  -6   7        459.26        314.78        38.83 o                         
  -4  -6   7       4458.94       4639.60        82.74 o                         
  -3  -6   7        508.00        478.84        18.79 o                         
  -2  -6   7       1416.08       1424.21        29.20 o                         
  -1  -6   7       2601.06       2570.94        48.67 o                         
   0  -6   7        139.34        137.28        26.39 o                         
   1  -6   7        218.45        184.36        27.36 o                         
   2  -6   7         96.98        122.99        27.52 o                         
   3  -6   7        577.13        610.35        35.23 o                         
   4  -6   7        161.92        145.96        39.57 o                         
   5  -6   7        439.97        464.64        47.72 o                         
   6  -6   7       2024.66       2096.41        67.74 o                         
   7  -6   7        356.32        427.83        58.29 o                         
   8  -6   7        380.24        418.25        79.40 o                         
   9  -6   7         66.60         26.86        86.72 o                         
 -12  -5   7        193.72        292.18        59.89 o                         
 -11  -5   7        489.26        653.35        72.34 o                         
 -10  -5   7        159.02         64.83        48.73 o                         
  -9  -5   7        394.96        287.74        55.63 o                         
  -8  -5   7         57.41        438.39       254.53 o                         
  -7  -5   7        638.89        402.93        52.87 o                         
  -6  -5   7        610.96        486.79        38.83 o                         
  -5  -5   7        576.62        467.99        42.18 o                         
  -4  -5   7        920.58        939.48        36.67 o                         
  -3  -5   7       1892.58       1979.56        33.77 o                         
  -2  -5   7       2101.47       2006.17        30.48 o                         
  -1  -5   7         95.76        102.72        36.50 o                         
   0  -5   7        314.36        318.48        24.69 o                         
   1  -5   7       1001.40        865.39        78.92 o                         
   2  -5   7       1190.02       1201.94        30.42 o                         
   3  -5   7         15.03         42.47        27.65 o                         
   4  -5   7        476.34        414.30        34.95 o                         
   5  -5   7        184.63        153.72        44.21 o                         
   6  -5   7         99.46         63.35        41.12 o                         
   7  -5   7        556.45        505.82        58.96 o                         
   8  -5   7        118.42        119.67        51.11 o                         
   9  -5   7        208.18        202.21        85.56 o                         
 -12  -4   7        144.87        210.95        78.59 o                         
 -11  -4   7        173.04        131.87        49.11 o                         
 -10  -4   7        482.41        519.32       118.98 o                         
  -9  -4   7        732.06        492.44        45.56 o                         
  -8  -4   7         66.76         38.75        25.69 o                         
  -7  -4   7        134.78         65.13        28.41 o                         
  -6  -4   7         21.71          9.86        19.56 o                         
  -5  -4   7       1442.27       1386.51        40.55 o                         
  -4  -4   7        912.44        910.69        34.15 o                         
  -3  -4   7        795.17        883.76        30.59 o                         
  -2  -4   7        802.08        778.69        16.61 o                         
  -1  -4   7        475.87        375.46        15.70 o                         
   0  -4   7       1933.94       1852.88        29.29 o                         
   1  -4   7        185.39        200.53        16.97 o                         
   2  -4   7        317.56        313.27        15.89 o                         
   3  -4   7       2030.07       2052.87        42.21 o                         
   4  -4   7        622.71        614.25        30.16 o                         
   5  -4   7       2186.65       1921.04        47.42 o                         
   6  -4   7         10.01         25.93        22.18 o                         
   7  -4   7        611.14        598.93        38.11 o                         
   8  -4   7        235.61        190.79       105.84 o                         
   9  -4   7        196.19        200.51        42.63 o                         
  10  -4   7         27.88        -28.76        57.15 o                         
 -12  -3   7         25.56          3.13        38.49 o                         
 -11  -3   7         98.89         52.55        64.42 o                         
 -10  -3   7        624.85        647.47        59.18 o                         
  -9  -3   7       1167.54       1046.69        66.75 o                         
  -8  -3   7        317.26        244.99        44.50 o                         
  -7  -3   7        274.75        282.74        68.98 o                         
  -6  -3   7       1077.75        915.52        18.73 o                         
  -5  -3   7       1492.15        495.18       189.55 o                         
  -4  -3   7        841.81        708.83        37.30 o                         
  -3  -3   7       3034.05       3252.63        64.63 o                         
  -2  -3   7       3211.19       3255.52        35.73 o                         
  -1  -3   7       2939.02       3112.43        55.44 o                         
   0  -3   7        323.01        341.11        20.43 o                         
   1  -3   7       3010.80       3017.81        42.97 o                         
   2  -3   7       1721.43       1577.10        31.64 o                         
   3  -3   7         33.12         50.66        15.72 o                         
   4  -3   7        189.96        240.75        27.58 o                         
   5  -3   7       2505.53       2601.89        52.73 o                         
   6  -3   7        129.04        106.96        32.94 o                         
   7  -3   7         44.33        103.44        52.89 o                         
   8  -3   7         78.05         69.42        39.86 o                         
   9  -3   7       1025.34       1343.30       125.46 o                         
  10  -3   7        321.81        282.56        59.13 o                         
  11  -3   7        106.28        239.78        95.32 o                         
 -11  -2   7        292.83        281.22        84.29 o                         
 -10  -2   7        551.14        -44.88       276.56 o                         
  -9  -2   7        347.64        260.63        65.52 o                         
  -8  -2   7        436.14        398.32        42.31 o                         
  -7  -2   7          3.11         29.28        31.51 o                         
  -6  -2   7        298.10        300.66        20.87 o                         
  -5  -2   7        505.37        534.48        21.90 o                         
  -4  -2   7        890.21        721.69        37.10 o                         
  -3  -2   7       4786.24       4535.42        73.45 o                         
  -2  -2   7        738.05        830.17        31.87 o                         
  -1  -2   7       2895.06       2967.96        30.66 o                         
   0  -2   7       3497.56       3902.71        35.58 o                         
   1  -2   7        465.40        443.89        21.53 o                         
   2  -2   7       1494.44       1571.87        31.35 o                         
   3  -2   7      11950.55      12586.42       139.25 o                         
   4  -2   7       3356.49       3407.14        56.89 o                         
   5  -2   7       1026.37       1042.40        39.32 o                         
   6  -2   7        968.75       1009.01        45.94 o                         
   7  -2   7        660.52        712.91        44.50 o                         
   8  -2   7        876.56        902.16        53.36 o                         
   9  -2   7        203.74        165.42        47.24 o                         
  10  -2   7          8.35        -54.55        73.12 o                         
  11  -2   7       1277.32       1430.11        93.12 o                         
 -11  -1   7        112.34        -52.31        66.52 o                         
 -10  -1   7         19.95        -12.53        77.40 o                         
  -9  -1   7        189.33        130.56        40.88 o                         
  -8  -1   7        205.47        333.19       265.40 o                         
  -7  -1   7        233.46        291.84        32.98 o                         
  -6  -1   7       1607.57       1798.66       210.56 o                         
  -5  -1   7        354.47        350.13        20.23 o                         
  -4  -1   7        891.70       1081.56       163.05 o                         
  -3  -1   7        257.73        270.18        13.41 o                         
  -2  -1   7       1455.59       1538.62       137.75 o                         
  -1  -1   7        777.75        696.96        13.81 o                         
   0  -1   7        300.09        272.95        30.46 o                         
   1  -1   7       1226.20       1177.50        21.61 o                         
   2  -1   7        472.65        531.27        35.09 o                         
   3  -1   7       2865.81       2768.95        38.33 o                         
   4  -1   7       2643.60       2692.92        63.79 o                         
   5  -1   7        783.20        817.86        33.79 o                         
   6  -1   7       1175.90       1127.36        58.02 o                         
   7  -1   7        841.65        835.95        41.00 o                         
   8  -1   7        168.19        149.75        45.08 o                         
   9  -1   7         52.40         43.68        43.71 o                         
  10  -1   7        156.08        228.75        72.52 o                         
  11  -1   7        601.54        625.29        70.34 o                         
 -11   0   7        786.24        565.42        70.92 o                         
 -10   0   7        116.35        238.20        47.01 o                         
  -9   0   7        172.02        195.28        28.57 o                         
  -8   0   7        291.59        296.30        31.78 o                         
  -7   0   7        293.63        322.59        24.48 o                         
  -6   0   7       2068.04       1985.29        41.29 o                         
  -5   0   7        404.67        453.08        18.65 o                         
  -4   0   7        510.67        504.10        17.89 o                         
  -3   0   7       1377.45       1707.03        26.09 o                         
  -2   0   7       1764.30       1915.81        25.58 o                         
  -1   0   7        510.70        532.38        13.09 o                         
   0   0   7        298.33        224.72         8.59 o                         
   1   0   7         66.45         55.38         7.51 o                         
   2   0   7        302.91        300.65         9.58 o                         
   3   0   7        250.49        309.67        11.76 o                         
   4   0   7       1547.79       1544.69        24.38 o                         
   5   0   7       3143.49       3199.63        41.48 o                         
   6   0   7         76.66         81.45        15.31 o                         
   7   0   7        136.72        157.56        16.28 o                         
   8   0   7       3188.73       3138.68        53.13 o                         
   9   0   7       1199.64       1167.60        96.84 o                         
  10   0   7        514.70        479.23        37.48 o                         
  11   0   7        220.88        351.97        81.84 o                         
  12   0   7       1220.16       1170.91        56.36 o                         
 -11   1   7         86.89        107.95        60.51 o                         
 -10   1   7        487.05        339.88        65.28 o                         
  -9   1   7        504.81        568.56        44.03 o                         
  -8   1   7       1263.51       1330.32        54.08 o                         
  -7   1   7        754.87        847.42        39.83 o                         
  -6   1   7        264.27        330.03        70.76 o                         
  -5   1   7        697.54        770.58        32.34 o                         
  -4   1   7       5385.47       5400.18       111.30 o                         
  -3   1   7       1582.49       1673.14        30.40 o                         
  -2   1   7        673.81        868.08       129.62 o                         
  -1   1   7        645.18        627.94        16.80 o                         
   0   1   7       3727.75       3396.98        70.95 o                         
   1   1   7         23.40         31.74        10.27 o                         
   2   1   7       1440.82       1331.85        60.23 o                         
   3   1   7         12.55         14.82        13.29 o                         
   4   1   7       2036.97       2175.26        31.78 o                         
   5   1   7        101.74         66.61        16.33 o                         
   6   1   7         26.69         27.37        12.52 o                         
   7   1   7        732.65        709.73        28.54 o                         
   8   1   7       1359.43       1383.46        65.75 o                         
   9   1   7        424.69        484.68        40.49 o                         
  10   1   7        110.99        209.63        67.18 o                         
  11   1   7        514.15        510.45        58.99 o                         
  12   1   7        151.77        257.67        62.68 o                         
 -10   2   7        298.28        375.22        56.86 o                         
  -9   2   7       1942.30       2043.11        64.76 o                         
  -8   2   7       1142.30       1115.30        52.62 o                         
  -7   2   7       2716.50       2583.69        58.66 o                         
  -6   2   7        841.52        879.74        41.03 o                         
  -5   2   7        569.64        578.76        36.00 o                         
  -4   2   7       2867.51       2883.26        64.62 o                         
  -3   2   7      12749.10      13676.14       140.39 o                         
  -2   2   7       2244.32       2456.01        48.46 o                         
  -1   2   7        748.17        845.64        24.98 o                         
   0   2   7       4093.42       4154.45        41.47 o                         
   1   2   7       1041.05       1060.46        14.55 o                         
   2   2   7       1414.78       1396.20        26.00 o                         
   3   2   7       2373.30       2732.88        37.87 o                         
   4   2   7        205.09        196.09        19.54 o                         
   5   2   7        752.72        727.34        31.82 o                         
   6   2   7       1298.66       1270.56        41.51 o                         
   7   2   7        472.00        495.12        33.23 o                         
   8   2   7        124.98        166.26        32.58 o                         
   9   2   7        291.01        273.03        37.15 o                         
  10   2   7        860.35        912.62        66.10 o                         
  11   2   7        455.62        512.43        69.34 o                         
  12   2   7        397.37        381.47        70.03 o                         
 -10   3   7        239.30        274.70        48.11 o                         
  -9   3   7         50.18         -2.68        55.14 o                         
  -8   3   7        589.34        680.66        44.68 o                         
  -7   3   7       1056.64       1308.62        93.89 o                         
  -6   3   7        692.39        663.89        37.31 o                         
  -5   3   7        320.56        417.81       155.43 o                         
  -4   3   7        373.82        444.82        28.48 o                         
  -3   3   7       3327.62       3235.80       197.18 o                         
  -2   3   7        467.12        467.53        25.04 o                         
  -1   3   7       2234.21       2538.12        27.48 o                         
   0   3   7        150.02        198.25        12.98 o                         
   1   3   7       4007.37       3913.42        82.50 o                         
   2   3   7       1626.97       1417.19        22.23 o                         
   3   3   7        572.42        518.37        55.23 o                         
   4   3   7       2750.73       2831.27        33.24 o                         
   5   3   7        231.56        237.26        32.22 o                         
   6   3   7         27.07         59.13        17.47 o                         
   7   3   7         32.31         13.62        53.27 o                         
   8   3   7        387.04        331.80        28.30 o                         
   9   3   7        108.07        146.00        42.48 o                         
  10   3   7        140.17        145.02        38.82 o                         
  11   3   7        319.31        335.62        72.00 o                         
  12   3   7         20.19         33.62        44.27 o                         
  13   3   7        456.96        401.17        76.88 o                         
 -10   4   7        272.31        241.77        67.39 o                         
  -9   4   7        120.76        103.23        42.09 o                         
  -8   4   7         91.49         70.22        25.22 o                         
  -7   4   7        136.90        128.08        34.45 o                         
  -6   4   7          6.11          6.17        20.21 o                         
  -5   4   7       1208.46       1215.50        38.21 o                         
  -4   4   7        264.10        281.37        22.50 o                         
  -3   4   7        497.10        541.71        25.36 o                         
  -2   4   7        349.59        354.11        17.93 o                         
  -1   4   7       4263.46       4171.48        50.67 o                         
   0   4   7          3.37          7.33         7.71 o                         
   1   4   7       2008.19       2051.52        22.44 o                         
   2   4   7       2160.39       2211.21        22.74 o                         
   3   4   7       9757.54       9969.12        74.51 o                         
   4   4   7       6153.58       6074.41        50.00 o                         
   5   4   7        560.07        557.33        15.12 o                         
   6   4   7        445.04        378.89        17.37 o                         
   7   4   7        808.15        657.18        24.35 o                         
   8   4   7        351.75        349.87        23.10 o                         
   9   4   7       1257.74       1131.21        35.15 o                         
  10   4   7         37.29         14.77        25.58 o                         
  11   4   7        196.98        262.78        30.74 o                         
  12   4   7        472.14        468.44       115.55 o                         
  13   4   7        359.56        388.93        41.16 o                         
  -9   5   7         35.23        121.68        61.42 o                         
  -8   5   7        229.73        198.14        48.33 o                         
  -7   5   7        295.36        330.28        49.09 o                         
  -6   5   7         52.83         47.39        35.90 o                         
  -5   5   7         56.41         85.72        50.64 o                         
  -4   5   7        980.55        895.76        37.45 o                         
  -3   5   7       1734.30       1560.75       174.81 o                         
  -2   5   7        744.68        760.96        29.70 o                         
  -1   5   7         82.95         57.19        13.10 o                         
   0   5   7       2162.76       2198.97        27.88 o                         
   1   5   7       1231.00       1309.27        47.03 o                         
   2   5   7         64.69         85.51        11.36 o                         
   3   5   7       1698.32       1731.23        31.11 o                         
   4   5   7        434.68        459.65        16.63 o                         
   5   5   7       1812.63       1883.78        47.47 o                         
   6   5   7        671.68        768.17        21.49 o                         
   7   5   7        279.42        219.98        39.18 o                         
   8   5   7        738.55        777.27        30.14 o                         
   9   5   7        370.76        383.60        63.44 o                         
  10   5   7         75.90         51.52        50.11 o                         
  11   5   7        418.37        397.75        75.28 o                         
  12   5   7        224.76        114.03        44.52 o                         
  13   5   7        349.78        339.61        59.47 o                         
  -9   6   7        429.19        444.52        43.70 o                         
  -8   6   7        403.95        425.62        53.65 o                         
  -7   6   7        710.06        744.78        55.39 o                         
  -6   6   7        322.95        265.98        44.21 o                         
  -5   6   7       1209.53       1285.54        50.25 o                         
  -4   6   7         71.21         64.92        35.21 o                         
  -3   6   7        484.73        447.73        36.88 o                         
  -2   6   7        711.42        758.49        35.22 o                         
  -1   6   7       1260.94       1266.44        37.15 o                         
   0   6   7       2914.26       2914.77        38.64 o                         
   1   6   7       4295.81       4313.27        48.17 o                         
   2   6   7        180.74        146.66        13.41 o                         
   3   6   7       2204.83       2228.96        26.92 o                         
   4   6   7       1162.64       1106.39        18.60 o                         
   5   6   7        819.67        801.86        19.92 o                         
   6   6   7       2048.09       2134.58        32.92 o                         
   7   6   7        738.80        749.77        30.79 o                         
   8   6   7       1299.25       1345.90        38.05 o                         
   9   6   7       1023.57        954.67        59.10 o                         
  10   6   7        135.67         12.66        52.61 o                         
  11   6   7        686.30        683.83        52.61 o                         
  12   6   7        762.32        809.28        48.64 o                         
  13   6   7        113.55         39.53        47.86 o                         
  -8   7   7        158.69        207.98        65.17 o                         
  -7   7   7         17.23          4.39        40.74 o                         
  -6   7   7        679.73        801.61        64.12 o                         
  -5   7   7        339.10        394.85        39.16 o                         
  -4   7   7        200.55         99.19        70.88 o                         
  -3   7   7        349.04        311.12        32.87 o                         
  -2   7   7         48.63        237.97       169.60 o                         
  -1   7   7        902.02        873.65        32.44 o                         
   0   7   7          0.03         -5.82        12.32 o                         
   1   7   7        508.49        554.40        18.46 o                         
   2   7   7        459.99        350.95        25.99 o                         
   3   7   7         83.19         78.04        10.39 o                         
   4   7   7        592.84        576.86        26.31 o                         
   5   7   7       1253.98       1251.29        20.46 o                         
   6   7   7         19.65         23.25        38.50 o                         
   7   7   7       1364.39       1416.61        34.55 o                         
   8   7   7       2247.78       2315.20        64.67 o                         
   9   7   7        942.18        972.04        48.67 o                         
  10   7   7        250.81        218.83        64.73 o                         
  11   7   7        404.41        479.51        36.64 o                         
  12   7   7         32.43         -5.86        42.87 o                         
  13   7   7        215.72        410.76        52.82 o                         
  -7   8   7        406.67        350.71        65.45 o                         
  -6   8   7        101.10         51.09        39.24 o                         
  -5   8   7         23.98         22.11        23.94 o                         
  -4   8   7        465.15        446.33        33.79 o                         
  -3   8   7        919.90        938.67        37.48 o                         
  -2   8   7        312.30        299.93        27.44 o                         
  -1   8   7          4.55         18.93        15.56 o                         
   0   8   7        739.75        749.42        25.98 o                         
   1   8   7          1.99         -0.06         8.68 o                         
   2   8   7        215.09        206.79        11.64 o                         
   3   8   7        783.30        777.14        15.22 o                         
   4   8   7       1932.53       1814.71        22.87 o                         
   5   8   7        740.60        767.11        16.18 o                         
   6   8   7        398.19        375.06        13.67 o                         
   7   8   7        177.14        201.05        13.36 o                         
   8   8   7        373.56        392.55        21.69 o                         
   9   8   7        279.21        313.57        71.97 o                         
  10   8   7         15.13         23.63        17.31 o                         
  11   8   7        719.25        630.80        38.00 o                         
  12   8   7        603.88        551.55        34.32 o                         
  13   8   7          0.22        -43.80        43.80 o                         
  -6   9   7        753.45        721.37        65.98 o                         
  -5   9   7        388.66        334.70        46.23 o                         
  -4   9   7        201.15        254.12        48.98 o                         
  -3   9   7        848.07        802.89        43.61 o                         
  -2   9   7        331.71        408.05        42.49 o                         
  -1   9   7        829.04        863.62        37.53 o                         
   0   9   7         31.46          0.14        31.74 o                         
   1   9   7         82.48         16.29        16.57 o                         
   2   9   7       1208.41       1143.57        29.16 o                         
   3   9   7        533.15        497.49        12.92 o                         
   4   9   7       1238.87       1152.13        52.70 o                         
   5   9   7        986.32       1002.39        43.60 o                         
   6   9   7        537.13        646.37        51.64 o                         
   7   9   7        601.48        659.36        25.52 o                         
   8   9   7        369.08        365.16        52.19 o                         
   9   9   7        519.78        507.75        30.99 o                         
  10   9   7         53.82        129.55        54.99 o                         
  11   9   7         61.17         66.28        50.45 o                         
  12   9   7        621.63        614.20       164.81 o                         
  13   9   7        707.00        796.42        78.24 o                         
  -5  10   7        260.15        205.88        52.21 o                         
  -4  10   7        165.96         82.67        49.91 o                         
  -3  10   7        245.98        212.99        43.37 o                         
  -2  10   7         27.86         29.73        40.07 o                         
  -1  10   7        278.10        288.32        35.00 o                         
   0  10   7        436.58        380.99        32.61 o                         
   1  10   7        360.56        360.88        26.05 o                         
   2  10   7         29.96         22.30        16.58 o                         
   3  10   7        714.89        793.98        47.14 o                         
   4  10   7        735.32        838.71        48.72 o                         
   5  10   7       1104.53       1059.33        48.72 o                         
   6  10   7        418.86        263.70        46.44 o                         
   7  10   7        196.07        243.81        45.69 o                         
   8  10   7        609.25        738.45        52.79 o                         
   9  10   7        418.35        441.87        51.93 o                         
  10  10   7        497.25        465.52        54.75 o                         
  11  10   7         59.01        122.26        56.40 o                         
  12  10   7        349.15        288.49       152.05 o                         
  -4  11   7        745.22        704.09        70.16 o                         
  -3  11   7        270.59        340.54        98.24 o                         
  -2  11   7        423.69        537.15        59.59 o                         
  -1  11   7        268.29        300.11        65.27 o                         
   0  11   7        998.08        935.35        55.33 o                         
   1  11   7        305.63         -0.88       202.02 o                         
   2  11   7         87.86        125.93        42.66 o                         
   3  11   7        876.95        960.96        77.84 o                         
   4  11   7        462.22        387.62        42.78 o                         
   5  11   7        214.23        248.38        51.37 o                         
   6  11   7        441.51        505.12        43.35 o                         
   7  11   7        191.22        300.87        54.42 o                         
   8  11   7         77.09        135.27        40.07 o                         
   9  11   7        522.94        593.72        63.29 o                         
  10  11   7        151.10        265.66        49.72 o                         
  11  11   7        705.22        773.85        99.04 o                         
  12  11   7         74.65        -92.85       167.57 o                         
  -3  12   7        580.16        581.20        61.98 o                         
  -2  12   7        414.96        353.43       108.86 o                         
  -1  12   7          5.46        -19.16        45.78 o                         
   0  12   7         71.93        -17.92       224.69 o                         
   1  12   7        381.08        380.86        47.05 o                         
   2  12   7        485.59        517.73        40.76 o                         
   3  12   7        439.36        431.43        41.31 o                         
   4  12   7         57.45        103.83        28.82 o                         
   5  12   7       1450.40       1288.55        51.96 o                         
   6  12   7         66.02        105.73        27.89 o                         
   7  12   7        287.65        308.99        41.30 o                         
   8  12   7          4.55         47.14        28.08 o                         
   9  12   7        383.82        387.76        39.59 o                         
  10  12   7        386.55        432.32        45.58 o                         
  11  12   7         74.32         99.79        55.53 o                         
  -2  13   7        326.13        443.47        72.83 o                         
  -1  13   7         98.99        195.70        74.70 o                         
   0  13   7        277.82        231.30        65.71 o                         
   1  13   7        453.27        488.12        72.11 o                         
   2  13   7        122.52        100.65        56.74 o                         
   3  13   7        558.94        595.88        67.97 o                         
   4  13   7        150.37        151.60        50.77 o                         
   5  13   7        219.75        253.85        63.11 o                         
   6  13   7        492.62        459.29        54.86 o                         
   7  13   7        346.29        369.76        61.20 o                         
   8  13   7        451.47        252.64        54.71 o                         
   9  13   7        417.46        376.29        87.40 o                         
  10  13   7         91.12        163.60        75.74 o                         
  11  13   7        433.97        133.04       236.25 o                         
   0  14   7        349.34        489.35        75.06 o                         
   1  14   7        123.54         87.76        74.23 o                         
   2  14   7         29.85         16.51        62.19 o                         
   3  14   7         20.92         12.75        65.85 o                         
   4  14   7       1104.44        984.34        73.33 o                         
   5  14   7        393.84        530.09        64.35 o                         
   6  14   7         57.07         49.70        56.77 o                         
   7  14   7         71.05         63.14        60.70 o                         
   8  14   7          4.78        152.65        84.29 o                         
   9  14   7         40.32        -32.69        86.84 o                         
  10  14   7        576.11        515.88       248.17 o                         
   2  15   7         59.89         72.48        81.42 o                         
   3  15   7        642.42        714.60        66.06 o                         
   4  15   7        532.98        661.84        82.47 o                         
   5  15   7        300.06        405.30        57.83 o                         
   6  15   7         54.44        -26.55        94.08 o                         
   7  15   7        255.54        319.28        72.11 o                         
   8  15   7        211.33        289.87       103.54 o                         
  -6 -13   8        883.60        690.55       203.85 o                         
  -5 -13   8         81.94         38.92       106.30 o                         
  -4 -13   8        120.43         53.01        84.65 o                         
  -3 -13   8         98.44         54.51       130.41 o                         
  -2 -13   8        423.45        516.26       105.59 o                         
  -1 -13   8         75.33         89.03        59.42 o                         
  -8 -12   8         59.27        100.52        61.12 o                         
  -7 -12   8         39.49         10.26        64.33 o                         
  -6 -12   8         23.35         85.19        50.93 o                         
  -5 -12   8        171.11        217.89        63.26 o                         
  -4 -12   8        101.67         61.04        51.33 o                         
  -3 -12   8         71.48         29.32        61.50 o                         
  -2 -12   8        270.23        317.54       112.38 o                         
  -1 -12   8        189.62        138.28        75.69 o                         
   0 -12   8        309.55        293.71        48.74 o                         
   1 -12   8         69.09        133.55        51.49 o                         
  -9 -11   8        437.01        649.09       129.35 o                         
  -8 -11   8        194.32        197.35        95.47 o                         
  -7 -11   8        139.77         45.03        98.64 o                         
  -6 -11   8        524.53        546.85        81.29 o                         
  -5 -11   8        453.99        481.25       116.44 o                         
  -4 -11   8        341.65        382.83        73.08 o                         
  -3 -11   8        299.06        293.36        94.38 o                         
  -2 -11   8        232.19        205.22        67.15 o                         
  -1 -11   8        496.80        435.75        61.28 o                         
   0 -11   8        283.03        155.44        53.05 o                         
   1 -11   8         49.47        -32.50       107.32 o                         
   2 -11   8         36.42         11.54        57.35 o                         
   3 -11   8        167.38        274.30       139.28 o                         
 -10 -10   8         52.99         -7.12       105.47 o                         
  -9 -10   8        195.49        258.19       107.73 o                         
  -8 -10   8        294.60        395.13       106.03 o                         
  -7 -10   8        586.00        658.43       103.55 o                         
  -6 -10   8        193.42        243.02        96.33 o                         
  -5 -10   8        257.88        377.13        93.28 o                         
  -4 -10   8        615.63        628.06        83.62 o                         
  -3 -10   8        727.05        750.50        83.82 o                         
  -2 -10   8        193.96        234.08        46.02 o                         
  -1 -10   8         77.24        102.20        48.25 o                         
   0 -10   8        710.28        809.42        72.02 o                         
   1 -10   8        124.31        156.76        62.67 o                         
   2 -10   8        440.27        483.70        53.48 o                         
   3 -10   8         49.24         89.50        51.01 o                         
   4 -10   8        596.37        614.16        64.70 o                         
   5 -10   8        167.62        211.53        38.40 o                         
 -10  -9   8        249.05        198.10       127.22 o                         
  -9  -9   8         18.67        219.98        85.51 o                         
  -8  -9   8        524.80        550.29       109.37 o                         
  -7  -9   8        188.92        105.77        81.64 o                         
  -6  -9   8        435.47        297.52        98.46 o                         
  -5  -9   8       1497.73       1403.86        48.90 o                         
  -4  -9   8        499.33        462.08        43.57 o                         
  -3  -9   8        141.05        163.65        24.34 o                         
  -2  -9   8        380.83        467.69        36.40 o                         
  -1  -9   8       1156.25       1146.11        38.91 o                         
   0  -9   8        717.36        642.84        43.15 o                         
   1  -9   8        655.10        635.46        42.29 o                         
   2  -9   8        321.45        223.08        51.69 o                         
   3  -9   8        217.29        264.27        45.92 o                         
   4  -9   8         44.29         79.91        57.74 o                         
   5  -9   8        197.55        204.54        53.17 o                         
   6  -9   8       1419.68       1647.02       111.24 o                         
 -11  -8   8        459.71        863.61       142.90 o                         
 -10  -8   8        225.77        157.84        74.54 o                         
  -9  -8   8         84.80         -2.14       110.51 o                         
  -8  -8   8        746.33        590.25        42.31 o                         
  -7  -8   8        171.05        196.82        29.22 o                         
  -6  -8   8       1847.76       1677.14        51.23 o                         
  -5  -8   8         66.72         80.65        21.90 o                         
  -4  -8   8       1176.88       1124.05        39.89 o                         
  -3  -8   8        365.04        327.50        21.83 o                         
  -2  -8   8        397.74        407.63        22.99 o                         
  -1  -8   8         13.01         13.92        16.56 o                         
   0  -8   8        236.39        255.84        24.41 o                         
   1  -8   8         42.60         53.08        18.94 o                         
   2  -8   8        473.46        457.46        34.17 o                         
   3  -8   8        236.30        180.56        94.94 o                         
   4  -8   8        117.38        114.90        31.83 o                         
   5  -8   8        139.10        116.85       106.42 o                         
   6  -8   8        814.90        797.69        52.21 o                         
   7  -8   8        123.04        231.54        97.27 o                         
 -11  -7   8        155.98        287.76        59.54 o                         
 -10  -7   8        247.41        329.85        64.30 o                         
  -9  -7   8        337.63        293.42        49.89 o                         
  -8  -7   8        615.26        472.16        54.93 o                         
  -7  -7   8         75.79        -35.90        38.14 o                         
  -6  -7   8         50.62        107.88        44.40 o                         
  -5  -7   8        990.51        802.81        42.40 o                         
  -4  -7   8        802.32        674.09        23.91 o                         
  -3  -7   8       1804.12       1717.96        35.69 o                         
  -2  -7   8        806.28        793.54        36.73 o                         
  -1  -7   8        251.91        245.32        25.65 o                         
   0  -7   8       1952.15       2056.29        52.37 o                         
   1  -7   8         89.08         59.43        25.57 o                         
   2  -7   8        726.00        654.40        68.99 o                         
   3  -7   8        613.21        599.70        38.60 o                         
   4  -7   8        104.93        179.79        51.84 o                         
   5  -7   8         47.15         -5.38        36.23 o                         
   6  -7   8        422.92        334.46        61.79 o                         
   7  -7   8         87.06        159.55        46.10 o                         
   8  -7   8        246.79        116.93       100.30 o                         
 -11  -6   8        240.10        346.69        66.59 o                         
 -10  -6   8        371.40        438.44        59.68 o                         
  -9  -6   8        753.67        491.49        60.21 o                         
  -8  -6   8        188.85         85.68        49.19 o                         
  -7  -6   8        663.69        468.70        48.69 o                         
  -6  -6   8        616.35        395.05        44.52 o                         
  -5  -6   8       2446.70       2403.91        61.94 o                         
  -4  -6   8        892.30        668.30        40.97 o                         
  -3  -6   8        542.67        439.82        23.86 o                         
  -2  -6   8        989.93       1025.16        26.48 o                         
  -1  -6   8        419.72        400.01        29.62 o                         
   0  -6   8        418.65        411.16        32.48 o                         
   1  -6   8        929.09        880.39        35.26 o                         
   2  -6   8       1410.16       1359.46        39.87 o                         
   3  -6   8         16.00         21.22        31.37 o                         
   4  -6   8       1361.10       1329.36        52.26 o                         
   5  -6   8       1359.98       1358.84        58.97 o                         
   6  -6   8       1571.62       1393.83        59.95 o                         
   7  -6   8        170.19        246.69        58.54 o                         
   8  -6   8         99.67         23.40        56.64 o                         
 -11  -5   8         70.83         63.92        68.21 o                         
 -10  -5   8        106.31        -49.97        49.97 o                         
  -9  -5   8         81.42        636.85       361.45 o                         
  -8  -5   8         31.82        -40.05        40.05 o                         
  -7  -5   8        528.72        439.13        51.63 o                         
  -6  -5   8        442.59        301.30        38.54 o                         
  -5  -5   8        866.56        740.34        47.16 o                         
  -4  -5   8        106.14         24.63        29.77 o                         
  -3  -5   8       2071.09       2101.04        34.37 o                         
  -2  -5   8        805.22        770.36        26.32 o                         
  -1  -5   8        323.10        302.97        28.42 o                         
   0  -5   8       1202.74       1239.85        34.84 o                         
   1  -5   8         17.88         27.79        31.87 o                         
   2  -5   8        388.18        402.23        23.39 o                         
   3  -5   8        142.60        147.39        28.32 o                         
   4  -5   8        184.37        154.11        35.23 o                         
   5  -5   8        310.73        242.62        44.92 o                         
   6  -5   8        104.08         72.41        39.91 o                         
   7  -5   8        360.45        374.17        56.34 o                         
   8  -5   8        248.03        239.98        52.29 o                         
   9  -5   8         41.25         13.76        85.73 o                         
 -11  -4   8         19.18        113.53        46.05 o                         
 -10  -4   8        849.41        888.74       115.11 o                         
  -9  -4   8        191.73         90.73        39.90 o                         
  -8  -4   8        117.45        108.39        28.18 o                         
  -7  -4   8        834.80        801.84        40.50 o                         
  -6  -4   8       1233.32       1264.81        46.11 o                         
  -5  -4   8       1078.53       1116.42        39.90 o                         
  -4  -4   8        678.88        745.86        34.87 o                         
  -3  -4   8        275.75        216.78        21.90 o                         
  -2  -4   8        203.09        232.68        11.90 o                         
  -1  -4   8       1220.21       1172.62        21.96 o                         
   0  -4   8        172.49        115.75        14.69 o                         
   1  -4   8        387.00        333.84        18.74 o                         
   2  -4   8        701.98        694.79        22.31 o                         
   3  -4   8       4031.03       3786.39        60.28 o                         
   4  -4   8          2.24          8.52        17.43 o                         
   5  -4   8        182.51        120.09        25.36 o                         
   6  -4   8        622.48        603.89        34.80 o                         
   7  -4   8        184.51        136.21        34.74 o                         
   8  -4   8        382.53        435.31       108.79 o                         
   9  -4   8        599.81        605.35        50.13 o                         
  10  -4   8          5.42         11.63        59.78 o                         
 -11  -3   8        837.06        769.01        78.51 o                         
 -10  -3   8        660.64        413.10        61.96 o                         
  -9  -3   8        812.43        515.70        62.37 o                         
  -8  -3   8        397.44        275.56        46.68 o                         
  -7  -3   8        412.18        290.60        47.77 o                         
  -6  -3   8       1736.49       1668.59        54.13 o                         
  -5  -3   8        356.59        195.85        67.12 o                         
  -4  -3   8       1288.43       1386.87        44.94 o                         
  -3  -3   8       1495.25       1263.84        47.27 o                         
  -2  -3   8        450.17        397.94        12.10 o                         
  -1  -3   8       1230.51       1239.66        38.17 o                         
   0  -3   8         71.60         45.66        15.92 o                         
   1  -3   8       2252.28       2263.92        37.36 o                         
   2  -3   8        587.77        545.41        25.09 o                         
   3  -3   8        541.22        647.93        76.01 o                         
   4  -3   8        278.93        306.63        29.36 o                         
   5  -3   8         27.51         33.42        18.42 o                         
   6  -3   8        791.61        745.88        41.29 o                         
   7  -3   8       1436.76       1307.33        67.89 o                         
   8  -3   8       1107.08       1004.24        50.05 o                         
   9  -3   8        106.25         58.91        67.35 o                         
  10  -3   8        377.23        407.60        61.46 o                         
 -11  -2   8        206.05        -13.18        66.34 o                         
 -10  -2   8        518.98        456.02        78.94 o                         
  -9  -2   8       1055.70        298.16       273.63 o                         
  -8  -2   8        981.60         -8.62       234.14 o                         
  -7  -2   8        246.19        266.41        28.72 o                         
  -6  -2   8        130.00        158.24        19.20 o                         
  -5  -2   8       1363.10       1378.12        27.45 o                         
  -4  -2   8        752.59        714.97        39.34 o                         
  -3  -2   8        483.94        433.75        33.86 o                         
  -2  -2   8      12141.47      12723.34       112.55 o                         
  -1  -2   8        743.66        753.19        18.72 o                         
   0  -2   8       3831.36       3880.62        38.59 o                         
   1  -2   8       3567.73       3859.10        39.65 o                         
   2  -2   8       1694.12       1776.29        36.34 o                         
   3  -2   8       2106.09       2074.59        44.39 o                         
   4  -2   8       1507.87       1522.40        40.61 o                         
   5  -2   8        312.35        334.17        32.14 o                         
   6  -2   8        882.62        907.92        43.31 o                         
   7  -2   8        398.75        378.40        42.08 o                         
   8  -2   8       1459.17       1452.39        59.57 o                         
   9  -2   8         87.57        164.89        50.42 o                         
  10  -2   8        147.74        104.61        78.15 o                         
  11  -2   8        290.10        456.07        74.15 o                         
 -11  -1   8         88.66          4.75        68.67 o                         
 -10  -1   8        253.76        144.00        80.92 o                         
  -9  -1   8        461.35         54.98       217.35 o                         
  -8  -1   8        340.36        654.86       265.37 o                         
  -7  -1   8       1996.43       2028.74        53.32 o                         
  -6  -1   8       1409.91       1467.23       220.90 o                         
  -5  -1   8         16.97         65.80        17.13 o                         
  -4  -1   8        508.98        596.23       155.78 o                         
  -3  -1   8        147.07        125.23        12.39 o                         
  -2  -1   8       3674.83       3899.84       198.54 o                         
  -1  -1   8        475.66        484.82        14.68 o                         
   0  -1   8        370.31        329.44        22.18 o                         
   1  -1   8        378.10        379.16        16.90 o                         
   2  -1   8       1668.06       1713.12        38.05 o                         
   3  -1   8       1569.15       1657.57        24.89 o                         
   4  -1   8       6148.47       6326.34       104.87 o                         
   5  -1   8        718.65        727.57        33.22 o                         
   6  -1   8       1082.40       1121.07        42.73 o                         
   7  -1   8        492.80        510.33        37.46 o                         
   8  -1   8        189.19        201.92        45.61 o                         
   9  -1   8        488.84        502.19        46.21 o                         
  10  -1   8       1128.68       1250.69        66.30 o                         
  11  -1   8         59.52         62.33        59.26 o                         
 -11   0   8        456.56        652.29        96.34 o                         
 -10   0   8         40.66         55.85        45.74 o                         
  -9   0   8        218.91        205.72        28.40 o                         
  -8   0   8        674.84        647.46        35.87 o                         
  -7   0   8         64.56         90.95        21.06 o                         
  -6   0   8         69.46         59.73        22.99 o                         
  -5   0   8        135.39        153.47        14.24 o                         
  -4   0   8       1195.15       1188.54        23.49 o                         
  -3   0   8        996.43        959.75        20.78 o                         
  -2   0   8       1220.52       1451.05        22.68 o                         
  -1   0   8       1105.98       1193.67        20.62 o                         
   0   0   8       5756.61       5358.73        44.81 o                         
   1   0   8        102.04        142.13         8.74 o                         
   2   0   8       2671.91       2660.18        27.01 o                         
   3   0   8       3092.08       3464.55        36.58 o                         
   4   0   8       4832.86       4908.55        50.68 o                         
   5   0   8        311.14        248.24        14.20 o                         
   6   0   8        166.96        148.83        15.30 o                         
   7   0   8        306.81        311.32        17.65 o                         
   8   0   8       2076.73       2064.19        50.23 o                         
   9   0   8          3.28         -7.74        22.53 o                         
  10   0   8        704.92        667.85        42.90 o                         
  11   0   8       1142.56       1348.61       124.16 o                         
  12   0   8         92.40         26.16        45.49 o                         
 -11   1   8         38.96        178.06        64.72 o                         
 -10   1   8        491.77        369.16        67.42 o                         
  -9   1   8        782.54        793.55        48.38 o                         
  -8   1   8        666.39        666.78        47.02 o                         
  -7   1   8       1034.15       1056.52        43.00 o                         
  -6   1   8        123.44        217.71        64.49 o                         
  -5   1   8       1990.21       2110.05        44.90 o                         
  -4   1   8       2730.70       2524.02        72.66 o                         
  -3   1   8        687.92        687.13        23.06 o                         
  -2   1   8       1110.45       1043.77        50.07 o                         
  -1   1   8        676.83        689.64        20.85 o                         
   0   1   8        257.01        240.99        20.84 o                         
   1   1   8        576.81        555.24        16.37 o                         
   2   1   8       2743.25       2475.72        78.13 o                         
   3   1   8       5705.79       6142.65        55.61 o                         
   4   1   8       1616.83       1674.34        26.10 o                         
   5   1   8       1049.27        936.18        25.54 o                         
   6   1   8       2727.85       3001.63        94.69 o                         
   7   1   8        751.03        689.51        28.74 o                         
   8   1   8        235.37        265.70        53.88 o                         
   9   1   8       1216.85       1157.57        45.74 o                         
  10   1   8        167.31        247.47        51.25 o                         
  11   1   8        625.65        604.87        61.26 o                         
  12   1   8        442.15        594.78        90.33 o                         
 -10   2   8        303.19        222.65        68.23 o                         
  -9   2   8        169.67        204.78        47.15 o                         
  -8   2   8        277.18        296.59        47.79 o                         
  -7   2   8       1876.15       1873.24        56.25 o                         
  -6   2   8       3367.37       3518.47        65.85 o                         
  -5   2   8        762.65        811.43        37.97 o                         
  -4   2   8        490.34        460.70        31.60 o                         
  -3   2   8       1714.35       1597.64        36.07 o                         
  -2   2   8        955.64       1043.48        36.83 o                         
  -1   2   8        240.04        222.41        19.21 o                         
   0   2   8       1799.13       1928.98        27.26 o                         
   1   2   8        828.59        842.63        15.27 o                         
   2   2   8       3217.86       3445.18        47.53 o                         
   3   2   8        881.53        921.80        21.21 o                         
   4   2   8        196.77        170.50        20.66 o                         
   5   2   8        450.64        414.47        26.89 o                         
   6   2   8        505.31        470.14        35.47 o                         
   7   2   8        466.98        402.62        33.65 o                         
   8   2   8       2541.31       2536.64        52.07 o                         
   9   2   8        198.47        252.74        37.63 o                         
  10   2   8        744.01        720.58        50.89 o                         
  11   2   8         15.33         22.42        63.70 o                         
  12   2   8        234.51        338.97        71.44 o                         
 -10   3   8        658.82        864.52        65.74 o                         
  -9   3   8        401.04        444.51        58.91 o                         
  -8   3   8        167.72        172.07        38.47 o                         
  -7   3   8        204.74        235.41        81.83 o                         
  -6   3   8        587.36        585.23        36.95 o                         
  -5   3   8       3982.47       3902.79       234.22 o                         
  -4   3   8        495.47        461.20        30.41 o                         
  -3   3   8       1080.45       1008.84       149.69 o                         
  -2   3   8       2080.85       2034.04        38.12 o                         
  -1   3   8       1459.63       1461.29        24.99 o                         
   0   3   8        609.87        555.11        15.31 o                         
   1   3   8       2443.02       2374.26        62.70 o                         
   2   3   8       3544.26       3505.95        41.19 o                         
   3   3   8       8886.74       9367.07       194.86 o                         
   4   3   8       1251.81       1363.58        23.67 o                         
   5   3   8        299.78        302.49        29.65 o                         
   6   3   8        663.39        689.52        21.61 o                         
   7   3   8       1668.53       1806.82        72.72 o                         
   8   3   8       4022.58       3929.35        59.69 o                         
   9   3   8         46.11         44.38        42.82 o                         
  10   3   8        105.65         99.93        33.33 o                         
  11   3   8        205.52        153.98        66.63 o                         
  12   3   8         27.49         76.37        53.10 o                         
  13   3   8        279.32        378.79        63.96 o                         
  -9   4   8       1185.05       1362.53        56.21 o                         
  -8   4   8        218.40        128.78        91.19 o                         
  -7   4   8        178.93        243.16        34.96 o                         
  -6   4   8        294.01        300.89        26.63 o                         
  -5   4   8        113.67        110.51        25.70 o                         
  -4   4   8         25.90         32.74        17.74 o                         
  -3   4   8       3549.37       3594.48        54.83 o                         
  -2   4   8       2142.68       2111.01        38.87 o                         
  -1   4   8         18.06         43.12        12.02 o                         
   0   4   8        209.89        268.92        11.32 o                         
   1   4   8        408.97        407.57        11.77 o                         
   2   4   8        661.26        645.31        11.45 o                         
   3   4   8       1230.13       1246.10        23.04 o                         
   4   4   8       2989.98       3030.33        29.14 o                         
   5   4   8       3465.35       3352.44        36.33 o                         
   6   4   8        124.08        139.76        14.11 o                         
   7   4   8        346.41        403.48        20.13 o                         
   8   4   8       1266.28       1352.84        43.40 o                         
   9   4   8        595.37        631.11        29.91 o                         
  10   4   8       1345.31       1381.41        51.41 o                         
  11   4   8        322.62        313.32        37.24 o                         
  12   4   8         80.82         66.11       118.12 o                         
  13   4   8        471.74        525.95        42.61 o                         
  -9   5   8          3.98        -43.23        59.24 o                         
  -8   5   8        317.08        389.84        47.27 o                         
  -7   5   8        718.90        676.99        55.43 o                         
  -6   5   8        200.50        267.14        40.44 o                         
  -5   5   8        297.96        347.59        43.18 o                         
  -4   5   8        889.21        747.86        38.27 o                         
  -3   5   8       3218.60       3096.56       212.78 o                         
  -2   5   8        330.69        366.11        27.27 o                         
  -1   5   8        643.33        703.84        23.24 o                         
   0   5   8       1824.31       1769.80        28.46 o                         
   1   5   8        170.84        166.99        36.17 o                         
   2   5   8       1512.60       1540.59        19.98 o                         
   3   5   8       4526.44       4538.28        62.57 o                         
   4   5   8       1638.72       1688.40        21.17 o                         
   5   5   8       3111.84       3120.33        58.61 o                         
   6   5   8       3961.35       4137.00        46.38 o                         
   7   5   8       1869.67       1860.29        55.76 o                         
   8   5   8        450.70        503.19        27.42 o                         
   9   5   8        210.42        294.13        45.73 o                         
  10   5   8         56.76        133.92        52.38 o                         
  11   5   8        667.12        753.50        80.16 o                         
  12   5   8        557.60        625.92        90.05 o                         
  13   5   8         33.64        -65.74        68.42 o                         
  -8   6   8         68.87        -18.75        50.23 o                         
  -7   6   8         88.06          7.83        49.65 o                         
  -6   6   8       1121.90       1095.33        51.53 o                         
  -5   6   8        862.27        806.49        49.74 o                         
  -4   6   8        528.65        511.76        39.90 o                         
  -3   6   8        137.69        162.83        33.79 o                         
  -2   6   8        782.08        748.69        33.41 o                         
  -1   6   8       1186.44       1127.86        36.72 o                         
   0   6   8        613.30        606.12        28.26 o                         
   1   6   8       1808.63       1635.32        29.37 o                         
   2   6   8       1634.27       1573.29        23.21 o                         
   3   6   8       1725.97       1797.68        23.62 o                         
   4   6   8        546.85        519.28        15.99 o                         
   5   6   8       1612.60       1644.58        24.95 o                         
   6   6   8         52.26         54.15        19.39 o                         
   7   6   8       1601.31       1642.37        39.07 o                         
   8   6   8        177.08        195.41        30.64 o                         
   9   6   8        828.54        976.84        37.38 o                         
  10   6   8        215.38        125.20        56.17 o                         
  11   6   8         84.80         79.08        44.88 o                         
  12   6   8       1094.89       1088.36        50.39 o                         
  13   6   8        126.27        198.15        56.08 o                         
  -8   7   8        241.05        162.00        68.14 o                         
  -7   7   8         29.73          1.53        43.47 o                         
  -6   7   8       1160.51       1161.22        62.16 o                         
  -5   7   8        380.46        326.00        38.56 o                         
  -4   7   8        443.67        491.60       191.29 o                         
  -3   7   8       1595.96       1472.09        39.72 o                         
  -2   7   8        719.67        522.19       170.69 o                         
  -1   7   8        403.23        404.00        27.93 o                         
   0   7   8         69.79         85.86        14.50 o                         
   1   7   8        830.99        865.02        21.60 o                         
   2   7   8       1220.03       1208.73        33.63 o                         
   3   7   8        212.75        208.31        12.08 o                         
   4   7   8       1172.04       1173.62        35.48 o                         
   5   7   8       2704.20       2827.79        34.26 o                         
   6   7   8        195.04        209.27        38.50 o                         
   7   7   8        143.73        156.33        24.36 o                         
   8   7   8       2785.51       2812.74        67.77 o                         
   9   7   8         53.62         54.88        37.09 o                         
  10   7   8        117.22         78.88        59.12 o                         
  11   7   8        563.47        617.42        60.76 o                         
  12   7   8        162.82        300.41        52.75 o                         
  13   7   8        103.91        238.71        50.89 o                         
  -7   8   8        134.24         40.03        66.60 o                         
  -6   8   8         70.60         57.88        40.67 o                         
  -5   8   8          8.16        -11.78        23.97 o                         
  -4   8   8        791.33        829.83        39.66 o                         
  -3   8   8         36.20         52.23        19.90 o                         
  -2   8   8       2078.78       1898.33        44.13 o                         
  -1   8   8        685.04        698.61        29.05 o                         
   0   8   8       2512.06       2316.97        41.21 o                         
   1   8   8        301.91        308.90        14.64 o                         
   2   8   8         28.07         11.12        10.88 o                         
   3   8   8       1577.58       1476.97        22.67 o                         
   4   8   8        520.05        484.58        13.54 o                         
   5   8   8         73.71         69.78         8.93 o                         
   6   8   8        337.21        345.39        14.48 o                         
   7   8   8         42.20         36.70        14.13 o                         
   8   8   8        853.96        843.66        28.52 o                         
   9   8   8        802.56        840.66        32.40 o                         
  10   8   8        255.74        255.10        31.56 o                         
  11   8   8        207.79        117.26        82.40 o                         
  12   8   8         46.89        -32.73        32.73 o                         
  13   8   8        206.65        213.05        95.22 o                         
  -6   9   8       1089.83        953.79        68.51 o                         
  -5   9   8        697.62        633.25        50.31 o                         
  -4   9   8        210.59        209.66        48.67 o                         
  -3   9   8        494.44        504.71        41.51 o                         
  -2   9   8        882.99        809.62        47.23 o                         
  -1   9   8        178.68        140.36        31.32 o                         
   0   9   8       2098.17       1998.06        46.47 o                         
   1   9   8        388.57        372.22        24.80 o                         
   2   9   8        306.13        283.65        21.17 o                         
   3   9   8        999.74        977.68        19.38 o                         
   4   9   8       1432.45       1477.29        54.61 o                         
   5   9   8       1988.25       1861.70        32.20 o                         
   6   9   8        105.24        168.59        44.11 o                         
   7   9   8        155.05        132.75        36.57 o                         
   8   9   8        595.78        662.65        55.02 o                         
   9   9   8        324.86        434.93        43.80 o                         
  10   9   8       1457.09       1561.09        70.16 o                         
  11   9   8        577.08        481.71       130.50 o                         
  12   9   8        586.85        760.37       169.89 o                         
  13   9   8        475.96        661.16        74.36 o                         
  -5  10   8        554.67        507.95        56.40 o                         
  -4  10   8        114.41        181.74        49.72 o                         
  -3  10   8        102.30        146.12        42.53 o                         
  -2  10   8        351.55        408.22        43.59 o                         
  -1  10   8         35.56         30.37        35.08 o                         
   0  10   8        975.01        976.08        38.92 o                         
   1  10   8       1136.38       1149.85        34.78 o                         
   2  10   8        543.94        500.76        23.69 o                         
   3  10   8         79.70        114.12        41.99 o                         
   4  10   8        434.07        501.34        46.02 o                         
   5  10   8        159.25        143.50        41.08 o                         
   6  10   8        710.67        775.09        48.49 o                         
   7  10   8        873.03        807.83        53.61 o                         
   8  10   8        107.85        137.89        45.25 o                         
   9  10   8         72.40         70.67        48.10 o                         
  10  10   8         80.62        -10.50        51.64 o                         
  11  10   8        793.46        926.87        86.80 o                         
  12  10   8        402.83        211.24       162.21 o                         
  -4  11   8        543.92        519.63        67.00 o                         
  -3  11   8        157.06        400.52        79.35 o                         
  -2  11   8         66.46         48.24        51.91 o                         
  -1  11   8        475.17        447.90        70.84 o                         
   0  11   8        140.53        143.84        47.84 o                         
   1  11   8        104.60         29.29       212.75 o                         
   2  11   8       1616.75       1580.58        59.50 o                         
   3  11   8        630.73        629.75        73.03 o                         
   4  11   8          5.30         -9.56        36.98 o                         
   5  11   8         38.20         81.13        50.12 o                         
   6  11   8        996.33       1026.86        48.60 o                         
   7  11   8        981.48        979.95        58.92 o                         
   8  11   8        241.71        251.78        45.02 o                         
   9  11   8        143.70        250.41        56.73 o                         
  10  11   8        193.08        258.41        64.11 o                         
  11  11   8        292.43        491.23        96.08 o                         
  12  11   8        395.63        470.10       158.13 o                         
  -3  12   8        777.12        827.59        67.62 o                         
  -2  12   8        270.24        390.16       108.70 o                         
  -1  12   8        162.30         69.23        48.27 o                         
   0  12   8        243.72        374.86       225.02 o                         
   1  12   8        206.81        172.41        40.72 o                         
   2  12   8          5.40         21.42        28.11 o                         
   3  12   8       1602.75       1576.70        58.64 o                         
   4  12   8         86.32         83.33        26.09 o                         
   5  12   8         70.32         72.81        35.59 o                         
   6  12   8          0.23         -0.20        27.16 o                         
   7  12   8        327.18        431.77        40.87 o                         
   8  12   8        152.58        238.55        32.73 o                         
   9  12   8        117.34         66.81        33.76 o                         
  10  12   8         24.59         46.65        43.84 o                         
  11  12   8        171.54        148.39        61.17 o                         
  -2  13   8        207.27        189.15        71.49 o                         
  -1  13   8       1047.65        965.73        88.37 o                         
   0  13   8        150.16        250.40        63.31 o                         
   1  13   8        240.75        187.93        66.93 o                         
   2  13   8         71.58          6.57        56.36 o                         
   3  13   8        603.58        703.90        67.59 o                         
   4  13   8        723.59        676.47        59.44 o                         
   5  13   8        189.74        215.32        59.29 o                         
   6  13   8        188.10        154.26        49.61 o                         
   7  13   8        328.05        415.76        63.20 o                         
   8  13   8         29.33         82.31        67.52 o                         
   9  13   8         29.46        -50.94        82.47 o                         
  10  13   8        143.36        109.36        77.34 o                         
  11  13   8        193.69        341.08       243.78 o                         
   0  14   8         74.68        186.65        70.66 o                         
   1  14   8         34.84         57.52        74.05 o                         
   2  14   8        597.97        699.87        69.79 o                         
   3  14   8        163.33        189.51        64.68 o                         
   4  14   8         10.71         17.97        60.10 o                         
   5  14   8        595.77        634.81        64.77 o                         
   6  14   8         47.28         87.05        58.13 o                         
   7  14   8         92.61        -39.80        89.74 o                         
   8  14   8        301.18        321.69        85.18 o                         
   9  14   8         47.62         22.60        82.92 o                         
  10  14   8        634.75        870.09       102.93 o                         
   2  15   8        275.64        256.32        80.23 o                         
   3  15   8         97.92         -2.57        58.36 o                         
   4  15   8        134.59        189.46        78.58 o                         
   5  15   8        472.48        433.83        83.17 o                         
   6  15   8        190.35        408.13       102.94 o                         
   7  15   8        101.98         -2.21        68.61 o                         
   8  15   8         34.20         90.59        98.30 o                         
  -7 -12   9        358.06        336.44        71.95 o                         
  -6 -12   9         18.93         45.19        53.25 o                         
  -5 -12   9        660.55        572.47        73.52 o                         
  -4 -12   9         82.73        139.01        53.78 o                         
  -3 -12   9         82.70        146.06        57.65 o                         
  -2 -12   9        168.22        365.39       111.17 o                         
  -1 -12   9        157.89        255.70        81.21 o                         
   0 -12   9        234.66        400.11       126.61 o                         
   1 -12   9        269.80        295.41        56.02 o                         
  -8 -11   9        233.11        179.63        98.89 o                         
  -7 -11   9         39.55          3.10       124.78 o                         
  -6 -11   9        256.20        349.84        81.58 o                         
  -5 -11   9         76.01        -86.16       108.71 o                         
  -4 -11   9         60.64        157.47        73.77 o                         
  -3 -11   9        668.82        839.09       103.06 o                         
  -2 -11   9        178.92        213.66        68.49 o                         
  -1 -11   9         48.03        176.04       104.98 o                         
   0 -11   9         73.04         60.13        52.42 o                         
   1 -11   9        194.37        113.49       110.70 o                         
   2 -11   9         95.63         33.36        61.94 o                         
   3 -11   9        145.43        234.69        99.49 o                         
  -9 -10   9        190.43        -42.92       117.55 o                         
  -8 -10   9        266.52        402.95       109.12 o                         
  -7 -10   9         59.07         52.66        96.69 o                         
  -6 -10   9          7.58        -93.24        93.24 o                         
  -5 -10   9         91.59        147.90        92.34 o                         
  -4 -10   9        895.02       1039.79        94.59 o                         
  -3 -10   9        132.35        106.32        76.80 o                         
  -2 -10   9        355.38        333.44        80.19 o                         
  -1 -10   9        145.74         83.57        47.27 o                         
   0 -10   9        807.87        902.48        72.61 o                         
   1 -10   9          9.09        -55.44        55.44 o                         
   2 -10   9        387.61        482.44        82.85 o                         
   3 -10   9        405.02        282.20        80.16 o                         
   4 -10   9        314.67        321.03        88.17 o                         
 -10  -9   9        312.26        419.74       128.43 o                         
  -9  -9   9        332.13        229.24        90.76 o
[truncated: 443,559 more chars]
