# Supplementary material for: Development of a scalar-based geometric parameterization approach for the crystal structure landscape of dithienylethene-based crystalline solids
Source: IUCrJ. 2023 Sep 26;10(Pt 6):694–9. doi: 10.1107/S2052252523008060 (PMC10619447; doi:10.1107/S2052252523008060)
Supplement: Supplementary file 18 [file m-10-00694-dte-17sup18.hkl]

data_dte-17                                                                     
_shelx_title ' dte-17_a.res in P-1'                                             
_shelx_refln_list_code          4                                               
_shelx_F_calc_maximum      240.56                                               
_exptl_crystal_F_000       904.00                                               
_reflns_d_resolution_high  0.7988                                               
                                                                                
loop_                                                                           
 _space_group_symop_operation_xyz                                               
 'x, y, z'                                                                      
 '-x, -y, -z'                                                                   
                                                                                
_cell_length_a    10.2620                                                       
_cell_length_b    11.2119                                                       
_cell_length_c    18.9053                                                       
_cell_angle_alpha  87.543                                                       
_cell_angle_beta   82.666                                                       
_cell_angle_gamma  66.797                                                       
                                                                                
_shelx_F_squared_multiplier     1.000                                           
                                                                                
loop_                                                                           
 _refln_index_h                                                                 
 _refln_index_k                                                                 
 _refln_index_l                                                                 
 _refln_F_squared_calc                                                          
 _refln_F_squared_meas                                                          
 _refln_F_squared_sigma                                                         
 _refln_observed_status                                                         
   1   0   0       6555.98       6972.34       102.28 o                         
   2   0   0       8939.60       9461.87       146.19 o                         
   3   0   0        553.02        656.88        21.04 o                         
   4   0   0       5307.18       5514.86        91.14 o                         
   5   0   0        492.19        653.05        26.86 o                         
   6   0   0        940.76       1076.70        42.61 o                         
   7   0   0         29.15         61.49        69.91 o                         
   8   0   0        637.08        669.33        89.89 o                         
   9   0   0         88.59         40.78        95.31 o                         
  10   0   0         11.74          0.68       106.37 o                         
  11   0   0        116.36         26.44       121.52 o                         
 -10   1   0        734.48        202.03       253.28 o                         
  -9   1   0       1020.12        803.77       111.79 o                         
  -8   1   0        170.29        248.98        90.18 o                         
  -7   1   0       1867.54       1856.74        68.34 o                         
  -6   1   0       1125.43       1096.05        38.49 o                         
  -5   1   0        471.79        573.56        27.39 o                         
  -4   1   0       2149.63       2260.26        47.64 o                         
  -3   1   0        214.51        254.64        24.33 o                         
  -2   1   0        147.41        157.15        27.46 o                         
  -1   1   0       1450.76       1556.49        31.53 o                         
   0   1   0        569.68        572.53        11.77 o                         
   1   1   0       1172.34       1120.41        42.82 o                         
   2   1   0      28357.78      28290.75       434.96 o                         
   3   1   0       3286.54       3540.53        59.12 o                         
   4   1   0        433.57        435.81        27.10 o                         
   5   1   0         22.80         52.13        38.77 o                         
   6   1   0       4958.20       4899.89       136.59 o                         
   7   1   0       2404.02       2587.03        95.78 o                         
   8   1   0        118.01        142.09        73.40 o                         
   9   1   0       1574.11       1878.59       105.43 o                         
  10   1   0        535.32        482.80       101.73 o                         
  11   1   0        114.17        204.51       110.33 o                         
  12   1   0        208.80        463.12       124.43 o                         
 -10   2   0        318.24       -259.73       259.73 o                         
  -9   2   0          3.87         37.65       123.01 o                         
  -8   2   0       1025.50       1173.37       127.12 o                         
  -8   2   0       1140.91       1321.15       100.03 o                         
  -7   2   0        178.87        146.47        90.12 o                         
  -6   2   0        776.77        834.38       202.52 o                         
  -5   2   0         89.95         68.23        31.29 o                         
  -4   2   0       1486.89       1212.90        50.29 o                         
  -3   2   0        545.37        469.66        39.78 o                         
  -2   2   0         92.76        100.18        12.24 o                         
  -1   2   0        377.85        332.11        28.23 o                         
   0   2   0      20088.28      21052.48       321.39 o                         
   1   2   0       6620.86       6440.35       274.88 o                         
   2   2   0      15155.58      16483.92       332.75 o                         
   3   2   0          1.85         20.92        21.20 o                         
   4   2   0       6259.77       6775.02        98.71 o                         
   5   2   0       3077.89       3156.00        63.34 o                         
   6   2   0         71.81         30.87        46.71 o                         
   7   2   0        425.69        448.12        56.23 o                         
   8   2   0      10387.47      10153.25       260.24 o                         
   9   2   0        789.55        865.80        78.45 o                         
  10   2   0        127.13        107.14        84.50 o                         
  11   2   0         30.15         -4.48        92.22 o                         
  12   2   0       1454.66       1319.68       119.86 o                         
 -10   3   0        573.10        519.39       248.84 o                         
  -9   3   0        761.98        532.90       248.88 o                         
  -8   3   0        350.46        604.86        95.60 o                         
  -7   3   0       1717.77       1682.63        99.34 o                         
  -6   3   0       2698.44       2783.23       278.46 o                         
  -5   3   0        215.64        198.61        39.03 o                         
  -4   3   0       1308.89       1606.32       108.71 o                         
  -3   3   0        180.68        272.31        17.27 o                         
  -2   3   0       1588.52       1409.96       217.45 o                         
  -1   3   0        454.55        488.42        23.56 o                         
   0   3   0       3204.14       3159.18        53.28 o                         
   1   3   0        471.14        510.28        17.46 o                         
   2   3   0       1114.18       1182.09        92.87 o                         
   3   3   0       1880.36       2043.47        64.66 o                         
   4   3   0          1.63        -12.19        27.12 o                         
   5   3   0         37.19         67.15        26.20 o                         
   6   3   0       2877.14       2865.78        62.01 o                         
   7   3   0       2461.72       2661.65        71.29 o                         
   8   3   0        496.14        590.30        74.62 o                         
   9   3   0         79.57         29.59        71.21 o                         
  10   3   0       1942.78       1788.38       101.18 o                         
  11   3   0        149.17        139.62        85.64 o                         
  12   3   0       1033.90        961.55       106.55 o                         
  -9   4   0        151.20          5.83       185.56 o                         
  -8   4   0       1191.40       1012.59       192.05 o                         
  -7   4   0         88.17        141.43        54.94 o                         
  -6   4   0        253.10        212.87        49.14 o                         
  -5   4   0       1082.52       1181.66        93.37 o                         
  -4   4   0       1062.65       1158.79        94.75 o                         
  -3   4   0       2680.87       3296.96       141.06 o                         
  -2   4   0       1010.68       1015.99        59.00 o                         
  -1   4   0        203.31        226.15        22.37 o                         
   0   4   0       3297.23       3035.44        51.56 o                         
   1   4   0        432.91        455.37        17.62 o                         
   2   4   0          4.41         22.18        15.78 o                         
   3   4   0       2405.27       2405.65       149.06 o                         
   4   4   0       3088.31       3169.54       106.13 o                         
   5   4   0       1841.15       1837.73        56.97 o                         
   6   4   0         46.00         87.33        39.68 o                         
   7   4   0         17.24         13.73        28.78 o                         
   8   4   0       5654.92       5917.71       114.58 o                         
   9   4   0          5.47        -18.14        84.59 o                         
  10   4   0       1147.03        966.25       100.72 o                         
  11   4   0        489.29        419.82       100.44 o                         
  12   4   0        154.15        269.82       100.12 o                         
  -9   5   0        611.70        885.74       197.28 o                         
  -8   5   0         47.19        -30.95       173.01 o                         
  -7   5   0        331.70        329.07        83.13 o                         
  -6   5   0       1218.85       1075.16        98.50 o                         
  -5   5   0        745.53        749.03        45.57 o                         
  -4   5   0        114.66          4.89        78.29 o                         
  -3   5   0        120.31        173.64        70.85 o                         
  -2   5   0       3608.46       3863.43       135.62 o                         
  -1   5   0       1501.52       1324.02        74.67 o                         
   0   5   0        744.78        887.40        54.45 o                         
   1   5   0       2754.51       2821.90        57.88 o                         
   2   5   0       2176.72       2258.17        48.83 o                         
   3   5   0        313.98        355.48        21.16 o                         
   4   5   0       1249.66       1470.77        40.08 o                         
   5   5   0          1.49        174.18       115.66 o                         
   6   5   0        468.02        361.29       126.66 o                         
   7   5   0       3708.40       3765.00       100.10 o                         
   8   5   0        227.82        356.67        46.18 o                         
   9   5   0        180.30        208.36        46.41 o                         
  10   5   0        246.95        170.22       102.99 o                         
  11   5   0        894.30        772.16       118.70 o                         
  12   5   0         33.76         82.79       117.10 o                         
  -8   6   0       1183.67        919.24       284.43 o                         
  -7   6   0         82.73        177.35        92.48 o                         
  -6   6   0         62.08         56.38        83.69 o                         
  -5   6   0        668.24        654.90        81.01 o                         
  -4   6   0       3074.60       2589.46       112.20 o                         
  -3   6   0       1207.60       1215.16        80.87 o                         
  -2   6   0        400.26        384.11        67.14 o                         
  -1   6   0        113.91        226.82        63.23 o                         
   0   6   0       3076.52       3165.25        68.52 o                         
   1   6   0       1491.28       1423.04        43.73 o                         
   2   6   0       1487.30       1464.58        61.02 o                         
   3   6   0        279.02        332.05       102.67 o                         
   4   6   0       3141.40       3592.28       201.30 o                         
   5   6   0       1252.99       1452.89        60.96 o                         
   6   6   0       1110.69       1215.81       149.39 o                         
   7   6   0        375.06        483.30       150.34 o                         
   8   6   0       2491.79       2202.55       106.11 o                         
   9   6   0         24.56        -49.53        49.53 o                         
  10   6   0         62.97         79.46       109.86 o                         
  11   6   0        424.61        296.25       122.68 o                         
  12   6   0        301.97        601.73       134.38 o                         
  -7   7   0         28.45       -180.38       251.36 o                         
  -6   7   0        390.83        463.46        96.45 o                         
  -5   7   0         94.46        115.46        84.65 o                         
  -4   7   0        288.94        323.82        76.27 o                         
  -3   7   0         41.71        139.20        68.52 o                         
  -2   7   0       4295.03       4137.96       140.27 o                         
  -1   7   0       1829.41       1843.14        84.68 o                         
   0   7   0        331.24        355.94        27.05 o                         
   1   7   0        327.26        370.30        32.66 o                         
   2   7   0       3632.50       3677.50        86.80 o                         
   3   7   0       1541.16       1522.04        56.14 o                         
   4   7   0        729.25        719.59        54.19 o                         
   5   7   0        325.52        219.11        51.96 o                         
   6   7   0       1831.81       1903.19        76.26 o                         
   7   7   0        533.25        625.34        57.28 o                         
   8   7   0        349.46        459.65        67.39 o                         
   9   7   0        352.95        399.98       163.69 o                         
  10   7   0        683.52        785.29       207.06 o                         
  11   7   0         49.94       -350.94       350.94 o                         
  12   7   0        591.05        602.73       184.98 o                         
  -6   8   0         16.03       -110.83       110.83 o                         
  -5   8   0        253.60        525.27       107.64 o                         
  -4   8   0       1005.81       1002.46       101.86 o                         
  -3   8   0        175.58        281.94        83.64 o                         
  -2   8   0        239.59        271.74        72.34 o                         
  -1   8   0         26.42          8.31        60.15 o                         
   0   8   0       3024.19       2654.66        62.04 o                         
   1   8   0       1779.15       1564.10        46.51 o                         
   2   8   0        298.02        438.72        41.74 o                         
   3   8   0        452.05        482.69        49.99 o                         
   4   8   0       3993.12       3716.28        98.47 o                         
   5   8   0       2346.80       2381.57        73.61 o                         
   6   8   0        259.66        269.06        54.62 o                         
   7   8   0         15.58         42.52        55.19 o                         
   8   8   0       1545.53       1516.03        79.73 o                         
   9   8   0        566.14        689.81        60.23 o                         
  10   8   0        127.08         50.84       106.29 o                         
  11   8   0        214.04        198.74       110.94 o                         
  12   8   0        557.51        447.42       224.63 o                         
  -5   9   0        419.26        736.57       128.80 o                         
  -4   9   0         51.44       -105.50       110.06 o                         
  -3   9   0         22.78        -60.95       103.01 o                         
  -2   9   0        301.08        202.76        84.33 o                         
  -1   9   0       1322.49       1231.30        89.99 o                         
   0   9   0         91.73        204.00        73.07 o                         
   1   9   0         79.02         78.51        38.07 o                         
   2   9   0       1021.31       1009.29        47.67 o                         
   3   9   0       1029.78       1255.85        52.92 o                         
   4   9   0       1322.56       1113.51        55.80 o                         
   5   9   0        243.50        281.18        47.75 o                         
   6   9   0       1937.48       1860.42        72.97 o                         
   7   9   0        221.73        167.08        54.34 o                         
   8   9   0        160.74        253.24        60.36 o                         
   9   9   0        334.12        247.43        62.81 o                         
  10   9   0        330.47        459.55        67.98 o                         
  11   9   0        511.21        299.23       113.92 o                         
  12   9   0        236.91        -28.17       131.53 o                         
  -4  10   0        401.06        577.62       140.11 o                         
  -3  10   0        218.35         20.04       120.31 o                         
  -2  10   0         20.75        -63.63       225.77 o                         
  -1  10   0        540.44        414.06        99.52 o                         
   0  10   0       1802.25       1640.18       106.68 o                         
   1  10   0        516.56        505.34        52.35 o                         
   2  10   0        192.63        319.86        48.85 o                         
   3  10   0        534.00        597.20        53.69 o                         
   4  10   0        491.29        616.96        56.72 o                         
   5  10   0        612.48        756.28        51.99 o                         
   6  10   0        485.03        526.17        54.61 o                         
   7  10   0         80.86         88.01        54.13 o                         
   8  10   0        623.90        613.15        64.68 o                         
   9  10   0        676.64        514.28        67.86 o                         
  10  10   0        604.53        479.35        72.73 o                         
  11  10   0        678.84        866.52       118.06 o                         
  -3  11   0         44.40        136.80       318.98 o                         
  -2  11   0        546.13        705.69       140.73 o                         
  -1  11   0        616.48        995.54       260.37 o                         
   0  11   0        208.19        411.97       186.09 o                         
   1  11   0        270.55        220.03       156.32 o                         
   2  11   0        359.28        401.91        97.51 o                         
   3  11   0        421.96        545.96        60.62 o                         
   4  11   0        548.87        454.52        62.58 o                         
   5  11   0        372.69        470.06        70.40 o                         
   6  11   0        299.43        374.59        59.66 o                         
   7  11   0        284.18        333.61        60.87 o                         
   8  11   0        248.34        345.00        64.11 o                         
   9  11   0        245.93        348.63        68.40 o                         
  10  11   0        552.38        397.20        79.16 o                         
  11  11   0        593.85        401.70       147.63 o                         
   0  12   0        930.78        666.09       452.12 o                         
   1  12   0        199.14         41.92       437.78 o                         
   2  12   0        163.97        264.74       367.62 o                         
   3  12   0         28.59       -168.89       168.89 o                         
   4  12   0        114.19         65.77        76.94 o                         
   5  12   0        111.80         -6.01        75.57 o                         
   6  12   0        491.48        545.30        87.14 o                         
   7  12   0         33.42         79.40        70.51 o                         
   8  12   0         85.27         41.29        75.61 o                         
   9  12   0        363.62        146.35        82.78 o                         
  10  12   0        225.18        216.86        83.53 o                         
   1  13   0         27.64        338.07       290.88 o                         
   2  13   0         31.51        511.12       462.22 o                         
   3  13   0        947.10        627.33       423.15 o                         
   4  13   0        104.29        116.16       424.18 o                         
   5  13   0         14.00        -60.54       406.10 o                         
   6  13   0        355.71        450.97       133.13 o                         
   7  13   0         71.72        122.21        92.70 o                         
   8  13   0         56.79        190.85        91.75 o                         
   9  13   0          6.19        117.17        96.78 o                         
  -8 -13   1        106.64         74.59        98.04 o                         
  -7 -13   1        183.25         60.45       100.00 o                         
  -6 -13   1        195.23        375.29       101.78 o                         
  -5 -13   1         80.74       -298.30       416.36 o                         
  -4 -13   1        252.60        216.24       452.19 o                         
  -3 -13   1       1448.57        796.92       456.98 o                         
  -2 -13   1         53.29        172.73       467.50 o                         
  -1 -13   1        716.68        914.56       504.50 o                         
 -10 -12   1       1102.18        923.91        97.33 o                         
  -9 -12   1        885.50        657.68        92.76 o                         
  -8 -12   1         24.77        -15.04        81.77 o                         
  -7 -12   1        111.81        121.12        82.93 o                         
  -6 -12   1        170.43         16.19        81.74 o                         
  -5 -12   1        250.88        465.44        83.03 o                         
  -4 -12   1        142.34        123.16        79.82 o                         
  -3 -12   1        170.81        336.50       163.69 o                         
  -2 -12   1        452.09        633.39       396.65 o                         
  -1 -12   1        256.02        234.58       435.53 o                         
   0 -12   1         38.96        364.26       451.21 o                         
 -11 -11   1        759.09        319.88       274.55 o                         
 -10 -11   1         20.08        -81.06        81.06 o                         
  -9 -11   1         17.95         28.88        75.10 o                         
  -8 -11   1        417.58        349.12        66.41 o                         
  -7 -11   1       1030.89        949.46        72.07 o                         
  -6 -11   1        177.06        266.77        70.16 o                         
  -5 -11   1        338.89        358.11        66.64 o                         
  -4 -11   1        354.80        300.89        63.19 o                         
  -3 -11   1       1074.96       1214.02        73.28 o                         
  -2 -11   1        164.71        -77.53        94.38 o                         
  -1 -11   1        733.49        812.13       106.74 o                         
   0 -11   1         50.90        483.74       175.26 o                         
   1 -11   1        510.32        758.74       237.53 o                         
   2 -11   1        231.30        287.87       257.88 o                         
   3 -11   1         90.49         24.13       303.45 o                         
 -11 -10   1        274.43        511.35       148.94 o                         
 -10 -10   1        394.10        453.18       100.28 o                         
  -9 -10   1       1038.92        824.76        71.71 o                         
  -8 -10   1         12.54        114.36        61.12 o                         
  -7 -10   1         13.62         50.46        57.76 o                         
  -6 -10   1        508.74        530.71        59.25 o                         
  -5 -10   1       1540.47       1400.05        77.55 o                         
  -4 -10   1        543.16        505.62        54.68 o                         
  -3 -10   1       1146.54        996.77        60.03 o                         
  -2 -10   1       1051.36       1000.39        55.80 o                         
  -1 -10   1        101.68        186.90        46.03 o                         
   0 -10   1        104.47        169.27        89.44 o                         
   1 -10   1        115.26        -27.33       101.53 o                         
   2 -10   1         70.97        -46.49       226.68 o                         
   3 -10   1        786.97        892.77       277.15 o                         
   4 -10   1        214.98        381.09       286.21 o                         
 -12  -9   1         70.56         37.98        78.82 o                         
 -11  -9   1        869.53        855.17       128.44 o                         
 -10  -9   1         71.32       -103.94       103.94 o                         
  -9  -9   1        478.71        407.22        67.73 o                         
  -8  -9   1        414.40        406.96        57.41 o                         
  -7  -9   1        564.14        472.02        63.22 o                         
  -6  -9   1        222.68        260.57        52.38 o                         
  -5  -9   1         12.82         69.40        53.21 o                         
  -4  -9   1        531.89        513.37        58.26 o                         
  -3  -9   1       2658.33       2521.75        77.02 o                         
  -2  -9   1        958.06        859.73        51.99 o                         
  -1  -9   1         59.09          2.42        41.75 o                         
   0  -9   1        456.84        609.51        44.09 o                         
   1  -9   1        379.22        309.49        80.85 o                         
   2  -9   1        540.42        561.46        99.83 o                         
   3  -9   1         18.39         55.40       103.98 o                         
   4  -9   1         15.23         46.08       116.47 o                         
   5  -9   1       1823.85       1601.97       146.24 o                         
 -12  -8   1        119.80         59.96       185.04 o                         
 -11  -8   1        105.54        226.37       121.43 o                         
 -10  -8   1        516.65        308.88       107.34 o                         
  -9  -8   1       1809.59       1946.55       123.46 o                         
  -8  -8   1         65.40        172.14        61.22 o                         
  -7  -8   1         93.96        178.18        56.14 o                         
  -6  -8   1        242.74        161.66        50.70 o                         
  -5  -8   1       3984.10       4196.27       107.70 o                         
  -4  -8   1        633.13        615.92        51.21 o                         
  -3  -8   1       1265.96       1250.44        64.05 o                         
  -2  -8   1       2514.42       2481.87        70.15 o                         
  -1  -8   1       1108.77       1181.54        42.09 o                         
   0  -8   1        706.94        718.36        35.45 o                         
   1  -8   1        149.55        233.72        64.89 o                         
   2  -8   1        459.44        523.64        81.03 o                         
   3  -8   1        532.53        473.30        90.66 o                         
   4  -8   1        285.85        461.70        99.43 o                         
   5  -8   1        667.73        519.76       116.41 o                         
   6  -8   1         38.59        -36.27       117.59 o                         
 -12  -7   1        301.74        282.04       361.60 o                         
 -11  -7   1       2507.17       2156.42       397.17 o                         
 -10  -7   1        174.75         59.42       340.20 o                         
 -10  -7   1        148.44        281.12       188.61 o                         
  -9  -7   1        628.84        427.88       179.33 o                         
  -8  -7   1        340.06        408.89       136.52 o                         
  -7  -7   1       1133.50        909.71       148.39 o                         
  -6  -7   1        799.04        757.81        81.06 o                         
  -5  -7   1        410.98        338.77        53.68 o                         
  -4  -7   1        584.62        617.95        51.50 o                         
  -3  -7   1       4498.60       4240.12        93.80 o                         
  -2  -7   1       1458.20       1432.89        59.00 o                         
  -1  -7   1        264.83        202.77        32.48 o                         
   0  -7   1       1291.99       1267.73        41.63 o                         
   1  -7   1       2408.97       2476.18        58.08 o                         
   2  -7   1       2748.95       2336.24        68.40 o                         
   3  -7   1        402.89        555.92        76.74 o                         
   4  -7   1        494.23        492.88        88.83 o                         
   5  -7   1        621.50        602.05        94.17 o                         
   6  -7   1          3.45          9.47       101.29 o                         
   7  -7   1         86.59        160.93       110.15 o                         
 -12  -6   1        860.87        898.89       139.46 o                         
 -11  -6   1        116.91        103.69       121.19 o                         
 -10  -6   1        759.89        763.80       117.50 o                         
  -9  -6   1       1152.85       1105.64        62.87 o                         
  -8  -6   1        369.27        397.79        62.25 o                         
  -7  -6   1        292.54        318.85        32.14 o                         
  -6  -6   1        470.04        416.94       125.78 o                         
  -5  -6   1       3727.97       3656.37        82.37 o                         
  -4  -6   1       1218.67       1133.53       112.97 o                         
  -3  -6   1        769.90        808.52        31.44 o                         
  -2  -6   1        432.16        371.27        69.46 o                         
  -1  -6   1       3486.14       3311.69        75.32 o                         
   0  -6   1         23.35         50.15        28.89 o                         
   1  -6   1         31.45         63.12        32.38 o                         
   2  -6   1        912.33        934.03        43.38 o                         
   3  -6   1       4112.98       2351.97        99.22 o                         
   4  -6   1        602.50        568.42        41.18 o                         
   5  -6   1        492.99        679.89        92.02 o                         
   6  -6   1        383.84        497.26        92.39 o                         
   7  -6   1         52.43         75.13        88.36 o                         
   8  -6   1        118.42        -97.13       246.81 o                         
 -12  -5   1        203.53        262.13       122.06 o                         
 -11  -5   1       2406.52       2340.52       142.10 o                         
 -10  -5   1        149.15         68.41       102.94 o                         
  -9  -5   1       2947.55       2895.00        87.78 o                         
  -8  -5   1        134.28        446.92        90.20 o                         
  -7  -5   1        398.77        430.20        46.52 o                         
  -6  -5   1        693.23        740.67        63.70 o                         
  -5  -5   1        331.88        226.72        69.32 o                         
  -4  -5   1       4084.58       4229.41        77.99 o                         
  -3  -5   1        261.94        201.52        17.25 o                         
  -2  -5   1       1052.77       1113.77        34.51 o                         
  -1  -5   1       2366.89       2262.94        48.55 o                         
   0  -5   1       2496.99       2566.83       113.16 o                         
   1  -5   1       1926.29       1929.04        66.15 o                         
   2  -5   1       3237.19       3186.74       156.30 o                         
   3  -5   1        543.33        581.91        37.78 o                         
   4  -5   1        238.91        229.97        40.77 o                         
   5  -5   1       3384.27       3166.13        94.45 o                         
   6  -5   1        430.02        509.39        53.71 o                         
   7  -5   1         34.11        -93.19        93.19 o                         
   8  -5   1        241.23       -158.06       158.06 o                         
   9  -5   1        940.68       1092.86       187.99 o                         
 -12  -4   1        525.96        595.91       106.60 o                         
 -11  -4   1         17.84         65.20       101.77 o                         
 -10  -4   1        138.52        163.05        95.73 o                         
  -9  -4   1       2955.10       3033.21       129.83 o                         
  -8  -4   1          8.03        -32.44        32.44 o                         
  -7  -4   1        176.37        167.10        28.83 o                         
  -6  -4   1       1744.59       1851.13        63.93 o                         
  -5  -4   1       1204.79       1103.13        50.47 o                         
  -4  -4   1       2654.50       2362.57        87.66 o                         
  -3  -4   1       6307.85       6597.06       294.54 o                         
  -2  -4   1        288.89        368.19        17.14 o                         
  -1  -4   1        217.96        228.23        14.67 o                         
   0  -4   1        886.31        852.04        23.57 o                         
   1  -4   1         11.10         72.58        15.68 o                         
   2  -4   1        221.89        317.38        42.62 o                         
   3  -4   1       8997.83       8643.21       326.17 o                         
   4  -4   1        169.39        221.02        77.22 o                         
   5  -4   1       1458.25       1494.62        76.73 o                         
   6  -4   1        990.42       1011.29        65.33 o                         
   7  -4   1        901.41       1043.87        86.81 o                         
   8  -4   1        589.23        355.79       171.68 o                         
   9  -4   1        772.05        903.65       194.24 o                         
 -12  -3   1          2.94        123.87       100.31 o                         
 -11  -3   1        854.35        878.84        97.70 o                         
 -10  -3   1         16.22         61.44        78.79 o                         
  -9  -3   1        113.72        112.20        71.83 o                         
  -8  -3   1         63.80        107.45        71.00 o                         
  -7  -3   1       4546.39       4644.54       140.61 o                         
  -6  -3   1       3428.58       3626.21        88.18 o                         
  -5  -3   1        621.07        734.92        39.52 o                         
  -4  -3   1       3723.64       4320.46        78.85 o                         
  -3  -3   1        285.44        370.33        16.58 o                         
  -2  -3   1       4987.00       5270.13       232.56 o                         
  -1  -3   1       2812.36       2573.22       133.94 o                         
   0  -3   1       6965.93       7000.00       100.63 o                         
   1  -3   1          5.24         -6.09        17.92 o                         
   2  -3   1       2230.13       1807.90        81.49 o                         
   3  -3   1        127.31        183.18        53.29 o                         
   4  -3   1          0.94         44.47        20.03 o                         
   5  -3   1        737.43        808.31        55.71 o                         
   6  -3   1        293.02        323.02        49.13 o                         
   7  -3   1         90.11        -77.10        82.12 o                         
   8  -3   1          8.30        -91.80        91.80 o                         
   9  -3   1       2335.80       2078.79       217.47 o                         
  10  -3   1        759.26        526.98       200.02 o                         
 -12  -2   1        123.97        423.74       111.77 o                         
 -11  -2   1        468.56        399.84        98.38 o                         
 -10  -2   1       2382.68       2322.02       120.23 o                         
  -9  -2   1        135.13         61.20        74.87 o                         
  -8  -2   1       2155.61       2052.20        93.87 o                         
  -7  -2   1       1212.32       1188.59        69.26 o                         
  -6  -2   1        371.91        344.28        51.72 o                         
  -5  -2   1       2179.27       2062.10        79.29 o                         
  -4  -2   1       3946.91       4014.77        74.84 o                         
  -3  -2   1        148.83        190.71        20.61 o                         
  -2  -2   1         42.05         44.73        59.85 o                         
  -1  -2   1         22.90        118.03        35.62 o                         
   0  -2   1       3044.14       2809.86        44.88 o                         
   1  -2   1       1214.92       1191.96        39.57 o                         
   2  -2   1        132.85        108.56        46.97 o                         
   3  -2   1       7819.39       7784.41       203.51 o                         
   4  -2   1       4508.95       4041.17        93.26 o                         
   5  -2   1       3734.80       4084.20       120.01 o                         
   6  -2   1       1150.01        870.42       201.46 o                         
   7  -2   1        499.16        449.03       100.25 o                         
   8  -2   1       1521.47       1579.90       141.25 o                         
   8  -2   1       1255.82       1383.94       113.41 o                         
   9  -2   1        610.52        750.31       143.40 o                         
  10  -2   1          5.48       -252.29       252.29 o                         
 -11  -1   1       3437.72       3617.54       156.31 o                         
 -10  -1   1          4.18        -40.17        93.37 o                         
  -9  -1   1         14.81         64.99        82.63 o                         
  -8  -1   1        229.91        241.61        76.04 o                         
  -7  -1   1       3753.17       3970.47       126.21 o                         
  -6  -1   1       7527.25       8019.30       207.11 o                         
  -5  -1   1       3635.74       3654.04       108.44 o                         
  -4  -1   1         39.22         42.46        28.60 o                         
  -3  -1   1      10015.67      10545.71       177.57 o                         
  -2  -1   1        375.35        346.73        18.68 o                         
  -1  -1   1        265.76        214.75        34.47 o                         
   0  -1   1        333.10        346.99        10.60 o                         
   1  -1   1       2829.81       2735.44        76.68 o                         
   2  -1   1       1181.14       1290.29        39.97 o                         
   3  -1   1        511.72        502.54        27.47 o                         
   4  -1   1       1033.67       1279.95        37.03 o                         
   5  -1   1       1970.57       1935.12        50.96 o                         
   6  -1   1       1897.81       2185.31        55.75 o                         
   7  -1   1        305.48        239.50        36.25 o                         
   8  -1   1       1486.35       1529.21        71.62 o                         
   9  -1   1       1263.26       1514.05       120.97 o                         
  10  -1   1        738.35        839.41       261.79 o                         
 -11   0   1        182.15        149.22       116.96 o                         
 -10   0   1         31.50         69.07       104.07 o                         
  -9   0   1        393.45        246.91        94.82 o                         
  -8   0   1         17.15         33.89        81.96 o                         
  -7   0   1        291.59        273.06        73.98 o                         
  -6   0   1         33.73         22.10        62.33 o                         
  -5   0   1       7150.77       7463.60       192.51 o                         
  -4   0   1        310.65        271.57        37.57 o                         
  -3   0   1        812.36        819.54        35.75 o                         
  -2   0   1       1353.06       1540.71        40.30 o                         
  -1   0   1        293.35        311.86        18.15 o                         
   1   0   1       1506.26       1474.83        34.61 o                         
   2   0   1       2901.25       3396.30        54.07 o                         
   3   0   1       8139.52       8583.13       127.45 o                         
   4   0   1       1751.15       1769.52        38.85 o                         
   5   0   1        913.73       1082.55        35.41 o                         
   6   0   1        635.27        626.61        31.76 o                         
   7   0   1        241.30        265.93        30.87 o                         
   8   0   1        815.60        872.39        55.03 o                         
   9   0   1        140.95        257.69        96.16 o                         
  10   0   1        213.27        238.87       111.23 o                         
  11   0   1        425.45        357.52       129.31 o                         
 -10   1   1        290.86        461.54       124.81 o                         
  -9   1   1        767.74        842.06       105.87 o                         
  -8   1   1        418.35        342.43        87.07 o                         
  -7   1   1       2490.60       2569.09        76.60 o                         
  -6   1   1       1171.94       1072.75        50.43 o                         
  -5   1   1        209.61        229.51        31.27 o                         
  -4   1   1        318.73        293.24        30.66 o                         
  -3   1   1       6948.94       6836.82       122.45 o                         
  -2   1   1       5207.14       5350.87       130.09 o                         
  -1   1   1       1513.62       1781.58        75.76 o                         
   0   1   1        318.63        248.42        48.67 o                         
   1   1   1       3282.27       3402.44        78.94 o                         
   2   1   1      25996.71      25955.64       383.26 o                         
   3   1   1       1567.24       1669.45        31.37 o                         
   4   1   1        435.68        464.15        17.73 o                         
   5   1   1        722.12        634.02        24.64 o                         
   6   1   1        698.75        651.24        28.32 o                         
   7   1   1       2242.83       2361.26        66.76 o                         
   8   1   1        551.57        694.04        78.94 o                         
   9   1   1       1040.87       1079.36        96.11 o                         
  10   1   1        608.51        554.19       104.23 o                         
  11   1   1        115.44         42.40       110.46 o                         
  12   1   1         30.53        -57.42       124.54 o                         
 -10   2   1        300.77        270.47       292.71 o                         
  -9   2   1        731.54        773.38       258.26 o                         
  -8   2   1         99.11        165.40        97.42 o                         
  -7   2   1        711.40        522.06        91.22 o                         
  -6   2   1          9.27        127.49       183.91 o                         
  -5   2   1       2628.41       2377.36        71.36 o                         
  -4   2   1        443.28        383.32        57.65 o                         
  -3   2   1       1313.33       1601.08        73.76 o                         
  -2   2   1       1336.98       1374.32        28.40 o                         
  -1   2   1        953.90       1170.38        40.75 o                         
   0   2   1       3062.42       3085.26        58.76 o                         
   1   2   1       3296.96       3222.20       123.36 o                         
   2   2   1      25085.04      27277.70       667.80 o                         
   3   2   1       2187.16       2034.39        43.65 o                         
   4   2   1        900.41        886.68        26.41 o                         
   5   2   1        161.76        135.21        20.47 o                         
   6   2   1        227.48        151.30        20.41 o                         
   7   2   1        160.86        123.49        26.80 o                         
   8   2   1       2673.42       2579.02        96.86 o                         
   9   2   1          4.90         56.42        67.25 o                         
  10   2   1        131.97        137.91        83.03 o                         
  11   2   1        411.05        319.50        95.46 o                         
  12   2   1        147.28          0.31       111.86 o                         
 -10   3   1        159.96        501.31       270.03 o                         
  -9   3   1        111.75       -250.59       250.59 o                         
  -8   3   1        184.78        307.40        78.93 o                         
  -7   3   1        908.61       1024.09        76.56 o                         
  -6   3   1       2394.09       2841.75       273.89 o                         
  -5   3   1       1140.75       1093.31        49.90 o                         
  -4   3   1        537.85        614.11        78.84 o                         
  -3   3   1       4661.45       4374.94       173.84 o                         
  -2   3   1        461.15        423.69        34.45 o                         
  -1   3   1       3213.15       3292.60        66.79 o                         
   0   3   1        912.62        869.06        31.13 o                         
   1   3   1       5720.89       5590.59        87.99 o                         
   2   3   1       5730.44       5650.72       255.40 o                         
   3   3   1        722.44        550.56        68.69 o                         
   4   3   1        987.20       1148.71        46.93 o                         
   5   3   1       2589.48       2565.83        58.38 o                         
   6   3   1        318.41        340.69        28.78 o                         
   7   3   1       1197.91       1096.14        36.79 o                         
   8   3   1       1895.47       1669.02        45.33 o                         
   9   3   1        206.23         46.23        71.40 o                         
  10   3   1       1247.53       1242.84        86.09 o                         
  11   3   1       2088.23       1842.34        98.30 o                         
  12   3   1        587.90        658.13       100.55 o                         
  -9   4   1        940.21       1311.13       215.44 o                         
  -8   4   1        322.32        225.20       177.15 o                         
  -7   4   1         17.52         65.57        86.00 o                         
  -6   4   1         31.82        -45.35        45.35 o                         
  -5   4   1       1108.77       1082.70        59.25 o                         
  -4   4   1       1544.91       1564.17        61.14 o                         
  -3   4   1         64.19        150.40        74.64 o                         
  -2   4   1       3071.03       3243.75       110.20 o                         
  -1   4   1        401.49        508.46        27.41 o                         
   0   4   1       1239.59       1280.16        39.88 o                         
   1   4   1       1808.91       1651.81        33.64 o                         
   2   4   1       1489.13       1498.90        35.08 o                         
   3   4   1        267.12        205.03        90.79 o                         
   4   4   1         10.36        -24.82        49.36 o                         
   5   4   1       1129.96       1297.18        63.57 o                         
   6   4   1        449.33        487.44        35.65 o                         
   7   4   1        197.82        208.38        32.61 o                         
   8   4   1       4045.11       3981.15        85.66 o                         
   9   4   1         23.16        -38.19        38.19 o                         
  10   4   1       1490.63       1518.05       104.58 o                         
  11   4   1          1.84         40.03        91.57 o                         
  12   4   1        258.36        120.26       117.81 o                         
  -9   5   1        110.09        310.75       192.41 o                         
  -8   5   1         12.06       -110.40       177.75 o                         
  -7   5   1         99.88        167.01        78.91 o                         
  -6   5   1        450.79        410.10        72.68 o                         
  -5   5   1       1446.65       1539.69       104.02 o                         
  -4   5   1         15.33        -55.70        74.77 o                         
  -3   5   1       1834.98       1845.92       103.11 o                         
  -2   5   1        802.60        932.27        68.14 o                         
  -1   5   1        293.05        234.29        67.73 o                         
   0   5   1        490.45        473.78        37.27 o                         
   1   5   1       1660.07       1895.67        46.33 o                         
   2   5   1       3811.55       3704.88        76.08 o                         
   3   5   1        176.19        215.50        20.70 o                         
   4   5   1        945.31       1356.95       136.37 o                         
   5   5   1       1002.58       1211.89        48.07 o                         
   6   5   1        182.55        338.63       125.54 o                         
   7   5   1       1601.83       1649.13        67.20 o                         
   8   5   1        355.39        401.64        48.30 o                         
   9   5   1         12.31         43.30        46.58 o                         
  10   5   1        107.01         88.33       102.37 o                         
  11   5   1       1361.60       1321.07       123.28 o                         
  12   5   1        210.52         97.49       118.78 o                         
  -8   6   1        364.77        703.38       272.99 o                         
  -6   6   1         16.38         66.27        81.78 o                         
  -5   6   1        643.87        741.71        80.46 o                         
  -4   6   1        993.12       1141.47        75.66 o                         
  -3   6   1       1120.82       1032.88        86.65 o                         
  -2   6   1        138.66        244.55        67.16 o                         
  -1   6   1        113.46         55.66        59.44 o                         
   0   6   1        945.48       1027.27        62.28 o                         
   1   6   1        817.22        731.63        42.64 o                         
   2   6   1        541.23        384.46        57.29 o                         
   3   6   1        625.85        612.08       131.82 o                         
   4   6   1       2608.48       2746.18       167.48 o                         
   5   6   1          3.93        100.35        30.07 o                         
   6   6   1        355.92        491.63        35.27 o                         
   7   6   1        134.19        117.01       145.81 o                         
   8   6   1        919.16       1073.31        85.14 o                         
   9   6   1       2092.43       1963.49        81.47 o                         
  10   6   1        971.10        884.51       121.09 o                         
  11   6   1        153.99         27.39       122.09 o                         
  12   6   1        798.79        598.92       133.86 o                         
  -7   7   1        163.95        329.46       270.98 o                         
  -6   7   1        537.69        518.74       106.32 o                         
  -5   7   1       1292.40       1089.66       105.71 o                         
  -4   7   1         51.23         66.24        74.46 o                         
  -3   7   1        937.63        736.43        78.10 o                         
  -2   7   1       1432.42       1426.82        77.53 o                         
  -1   7   1        650.66        847.02        67.12 o                         
   0   7   1        472.83        555.57        33.59 o                         
   1   7   1       1558.51       1520.52        44.97 o                         
   2   7   1       4087.80       3849.12        89.05 o                         
   3   7   1       1741.81       1787.84        66.08 o                         
   4   7   1        253.81        233.45        47.69 o                         
   5   7   1        914.36        900.27        59.43 o                         
   6   7   1        575.35        571.29        53.53 o                         
   7   7   1        100.52        205.65        54.78 o                         
   8   7   1        400.88        340.21        62.25 o                         
   9   7   1        264.51        386.57       127.63 o                         
  10   7   1         32.20        -33.62       164.42 o                         
  11   7   1        359.57         66.91       351.00 o                         
  12   7   1       1151.46        847.59       182.01 o                         
  -6   8   1        189.60        327.98       124.06 o                         
  -5   8   1        695.49        760.32       109.92 o                         
  -4   8   1        539.61        453.72        97.01 o                         
  -3   8   1        222.37        360.25        88.95 o                         
  -2   8   1        231.70        288.48        71.05 o                         
  -1   8   1        201.41        125.76        63.43 o                         
   0   8   1       1146.30       1245.29        71.34 o                         
   1   8   1        599.10        575.69        31.30 o                         
   2   8   1        749.69        577.77        37.49 o                         
   3   8   1        152.73        223.80        46.43 o                         
   4   8   1       3129.32       2989.57        83.54 o                         
   5   8   1       2046.70       2089.53        74.18 o                         
   6   8   1        369.35        356.37        55.78 o                         
   7   8   1        177.21        146.59        57.97 o                         
   8   8   1       1741.46       1633.37        77.07 o                         
   9   8   1       1209.03       1123.64        78.00 o                         
  10   8   1        211.96        198.65        67.00 o                         
  11   8   1        884.45       1016.19       166.44 o                         
  12   8   1        945.74       1253.29       421.31 o                         
  -5   9   1        536.72        488.53       129.85 o                         
  -4   9   1         15.15        -34.60       113.32 o                         
  -3   9   1        484.29        690.52       108.83 o                         
  -2   9   1         81.23         91.70        90.88 o                         
  -1   9   1       1051.44       1004.61        89.44 o                         
   0   9   1         41.79        147.08        68.94 o                         
   1   9   1        108.94         54.23        38.04 o                         
   2   9   1       1308.17       1361.13        52.52 o                         
   3   9   1       1536.13       1301.98        60.93 o                         
   4   9   1        413.56        492.06        44.31 o                         
   5   9   1        181.78        197.82        47.10 o                         
   6   9   1        870.80        906.60        57.33 o                         
   7   9   1       1284.46       1275.89        65.44 o                         
   8   9   1        799.10        709.27        65.34 o                         
   9   9   1        199.11        141.21        60.64 o                         
  10   9   1        171.06        155.78        62.37 o                         
  11   9   1         80.71         92.81       102.49 o                         
  12   9   1         83.46         69.35       113.93 o                         
  -4  10   1        324.84        180.89       138.26 o                         
  -3  10   1         23.91        228.33       122.77 o                         
  -2  10   1        127.97         26.76       110.28 o                         
  -1  10   1        282.66        393.51        94.79 o                         
   0  10   1       2239.08       2147.46       109.58 o                         
   1  10   1        252.78        272.20        74.59 o                         
   2  10   1        541.34        546.97        50.32 o                         
   3  10   1         68.82        199.00        49.61 o                         
   4  10   1        129.51        235.57        52.17 o                         
   5  10   1        205.95        208.95        48.51 o                         
   6  10   1        732.78        672.66        52.44 o                         
   7  10   1         33.03         -0.16        48.60 o                         
   8  10   1        728.73        756.30        62.07 o                         
   9  10   1       2637.48       2101.58        82.46 o                         
  10  10   1        977.35        886.54        66.83 o                         
  11  10   1        312.38        363.95       105.49 o                         
  -3  11   1        225.88         86.95       302.19 o                         
  -2  11   1        456.08        377.47       135.13 o                         
  -1  11   1        727.27        735.29       117.66 o                         
   0  11   1        806.54        827.01       184.30 o                         
   1  11   1         43.33         32.95       155.59 o                         
   2  11   1        344.60        385.41        91.00 o                         
   3  11   1        321.42        301.90        59.09 o                         
   4  11   1        149.29        130.33        56.99 o                         
   5  11   1        372.81        413.48        67.55 o                         
   6  11   1        396.87        287.29        60.47 o                         
   7  11   1        290.30        322.08        55.97 o                         
   8  11   1        415.70        313.03        57.21 o                         
   9  11   1        149.19         -0.70        55.10 o                         
  10  11   1        275.04        333.11        60.95 o                         
  11  11   1        210.75        300.39       133.31 o                         
   0  12   1        299.15        353.02       327.80 o                         
   1  12   1        427.95        229.27       308.44 o                         
   2  12   1       1100.80       1626.23       401.43 o                         
   3  12   1        174.52        656.45       396.94 o                         
   4  12   1         32.52         64.29       114.33 o                         
   5  12   1         16.98        -67.08        67.08 o                         
   6  12   1        967.46        989.43        85.08 o                         
   7  12   1         23.27        -70.13        70.13 o                         
   8  12   1         36.40        153.95        70.46 o                         
   9  12   1        551.92        468.11        79.00 o                         
  10  12   1        145.96        163.82        78.10 o                         
   1  13   1         31.65        -17.90       294.80 o                         
   2  13   1        208.85       -133.20       463.94 o                         
   3  13   1       1490.71       1843.15       458.88 o                         
   4  13   1         18.74       -423.22       423.22 o                         
   5  13   1        206.82        103.07       399.50 o                         
   6  13   1        162.31        603.39       122.69 o                         
   7  13   1        430.38        638.05        92.11 o                         
   8  13   1        845.65        441.71        96.80 o                         
   9  13   1        179.48        258.01        76.52 o                         
   5  14   1        104.95        -22.85        99.36 o                         
  -8 -13   2        221.93        323.70        98.11 o                         
  -7 -13   2         80.66       -100.68       133.77 o                         
  -6 -13   2         61.29        118.19        97.91 o                         
  -5 -13   2        318.86         48.27       452.41 o                         
  -4 -13   2        117.10       -128.53       430.45 o                         
  -3 -13   2       1436.20       1284.02       492.27 o                         
  -2 -13   2         16.24        136.81       280.04 o                         
  -1 -13   2          0.46       -221.37       281.54 o                         
 -10 -12   2       1219.20       1132.75        91.65 o                         
  -9 -12   2        434.99        529.85        96.61 o                         
  -8 -12   2         41.70        -83.24        83.24 o                         
  -7 -12   2        253.82        208.20        90.29 o                         
  -6 -12   2        803.46        827.05        92.87 o                         
  -5 -12   2         87.40        257.94        85.36 o                         
  -4 -12   2        195.98        329.04        86.98 o                         
  -3 -12   2        530.05        577.27       173.80 o                         
  -2 -12   2        628.25        468.35       193.15 o                         
  -1 -12   2        701.37        273.11       412.62 o                         
   0 -12   2         81.51        348.45       411.43 o                         
 -10 -11   2         56.00        -40.89       142.81 o                         
  -9 -11   2         28.27         16.41        82.20 o                         
  -8 -11   2       1607.68       1878.60        99.21 o                         
  -7 -11   2        412.03        537.10        80.58 o                         
  -6 -11   2        254.70        144.05        76.03 o                         
  -5 -11   2        382.94        421.11        65.73 o                         
  -4 -11   2        510.59        350.44        61.73 o                         
  -3 -11   2        610.81        563.55        68.21 o                         
  -2 -11   2        182.89        318.75        55.85 o                         
  -1 -11   2        149.89        118.12       105.16 o                         
   0 -11   2        577.62        574.87       184.18 o                         
   1 -11   2       1359.40       1039.06       226.94 o                         
   2 -11   2        367.16        458.12       275.16 o                         
 -11 -10   2        296.58        742.88       164.01 o                         
 -10 -10   2        997.21       1653.22       166.76 o                         
  -9 -10   2       1671.76       1534.15       100.69 o                         
  -8 -10   2         74.26        -18.83        64.14 o                         
  -7 -10   2         41.09        -54.08        61.25 o                         
  -6 -10   2       1100.10       1047.95        67.74 o                         
  -5 -10   2        554.22        549.71        69.80 o                         
  -4 -10   2        702.50        616.10        62.72 o                         
  -3 -10   2        198.46        308.67        57.43 o                         
  -2 -10   2       1450.10       1503.34        69.41 o                         
  -1 -10   2        176.69        145.64        50.80 o                         
   0 -10   2        237.65        396.60        93.97 o                         
   1 -10   2         44.98        -82.91       103.74 o                         
   2 -10   2        377.51        410.28       119.43 o                         
   3 -10   2        402.09        964.74       296.00 o                         
   4 -10   2         89.75         -6.45       297.38 o                         
 -11  -9   2         69.58        312.18       161.58 o                         
 -10  -9   2        244.70        300.41       114.13 o                         
  -9  -9   2        556.95        561.56        70.34 o                         
  -8  -9   2       1397.87       1711.43        81.21 o                         
  -7  -9   2        289.56        305.97        57.24 o                         
  -6  -9   2        768.60        873.20        65.27 o                         
  -5  -9   2        105.30        114.04        54.36 o                         
  -4  -9   2       1210.34       1219.36        70.72 o                         
  -3  -9   2       1078.90        995.52        60.05 o                         
  -2  -9   2        103.86        213.90        49.95 o                         
  -1  -9   2        216.00        266.68        48.43 o                         
   0  -9   2       1714.63       1570.07        62.64 o                         
   1  -9   2        584.79        521.62        90.45 o                         
   2  -9   2        560.56        561.09       107.41 o                         
   3  -9   2         59.09         84.09       111.69 o                         
   4  -9   2          8.28        -43.09       124.00 o                         
   5  -9   2       2060.19       2165.12       171.07 o                         
 -11  -8   2        579.50        739.73       126.17 o                         
 -10  -8   2       1022.16       1042.82       125.27 o                         
  -9  -8   2       1182.34        883.69       110.55 o                         
  -8  -8   2        264.21        153.20        58.73 o                         
  -7  -8   2        720.68        642.47        57.53 o                         
  -6  -8   2       1050.49       1074.85        62.90 o                         
  -5  -8   2        922.91        852.59        60.69 o                         
  -4  -8   2        673.44        760.77        57.29 o                         
  -3  -8   2        710.34        662.69        55.72 o                         
  -2  -8   2       5998.50       5709.25       133.53 o                         
  -1  -8   2       2398.02       2366.86        74.02 o                         
   0  -8   2        443.06        480.73        37.95 o                         
   1  -8   2        605.44        683.69        45.11 o                         
   2  -8   2       1110.42       1129.47        86.00 o                         
   3  -8   2        138.84        152.08        94.86 o                         
   4  -8   2        502.21        402.83       108.16 o                         
   5  -8   2        171.08         89.69       116.45 o                         
   6  -8   2        137.13        115.34       127.56 o                         
 -12  -7   2        832.27       1269.75       379.34 o                         
 -11  -7   2        615.28        653.83       355.07 o                         
 -10  -7   2        146.59        221.84       190.69 o                         
 -10  -7   2         61.68         57.77       169.24 o                         
  -9  -7   2        145.73        115.88       169.75 o                         
  -8  -7   2        926.83       1030.72        75.73 o                         
  -7  -7   2        420.50        520.01       143.47 o                         
  -6  -7   2        816.53        898.58        77.40 o                         
  -5  -7   2        888.13        917.74        61.34 o                         
  -4  -7   2       1195.76       1090.94        49.77 o                         
  -3  -7   2       3418.70       3742.69        97.86 o                         
  -2  -7   2        508.92        559.67        44.23 o                         
  -1  -7   2        646.72        646.43        51.00 o                         
   0  -7   2       1834.76       1875.82        54.51 o                         
   1  -7   2       2022.18       1935.88        63.67 o                         
   2  -7   2         93.41        156.39        29.48 o                         
   3  -7   2        990.26        834.45        50.69 o                         
   4  -7   2        124.91        302.84        93.12 o                         
   5  -7   2       1094.36       1231.83       113.98 o                         
   6  -7   2         42.92        325.05       106.79 o                         
   7  -7   2         74.81        109.87       116.05 o                         
 -12  -6   2        725.22        677.20       137.38 o                         
 -11  -6   2         72.89        -42.00       124.23 o                         
 -10  -6   2       1662.20       1611.25       131.76 o                         
  -9  -6   2        594.23        559.35       137.08 o                         
  -8  -6   2        127.56        410.88       262.38 o                         
  -7  -6   2          0.96         21.75        26.34 o                         
  -6  -6   2          9.49         39.53        25.54 o                         
  -5  -6   2        810.03        860.67        35.07 o                         
  -4  -6   2       1568.75       1672.28        49.14 o                         
  -3  -6   2        551.70        546.45        27.39 o                         
  -2  -6   2       1023.50        993.12        67.63 o                         
  -1  -6   2       5207.02       5189.63        97.13 o                         
   0  -6   2         61.63         91.16        31.72 o                         
   1  -6   2        722.91        764.37        39.75 o                         
   2  -6   2       1284.23       1205.14        39.67 o                         
   3  -6   2       1338.98       1426.57        44.49 o                         
   4  -6   2       1824.95       1936.48        72.81 o                         
   5  -6   2        672.20        645.89        92.32 o                         
   6  -6   2       1379.63       1413.94       111.45 o                         
   7  -6   2         17.76        -42.73       102.31 o                         
   8  -6   2         33.02        214.50       242.75 o                         
 -12  -5   2       1375.29       1492.15       140.94 o                         
 -11  -5   2        180.06        247.53       116.73 o                         
 -10  -5   2         81.64         83.06       105.30 o                         
  -9  -5   2         23.90        132.15        96.03 o                         
  -8  -5   2        579.64        510.92        46.12 o                         
  -7  -5   2        239.96        279.28        44.04 o                         
  -6  -5   2        774.87        689.72        73.05 o                         
  -5  -5   2       1111.26       1080.71        85.13 o                         
  -4  -5   2         88.26         72.65        17.42 o                         
  -3  -5   2       3740.47       3602.86        70.10 o                         
  -2  -5   2       1315.86       1413.07        41.81 o                         
  -1  -5   2        640.08        566.59        22.25 o                         
   0  -5   2        186.19        165.61        16.39 o                         
   1  -5   2         30.61         53.00        18.44 o                         
   2  -5   2       1131.04       1196.12        53.04 o                         
   3  -5   2       1273.37       1237.09        44.45 o                         
   4  -5   2        118.81        111.28        34.80 o                         
   5  -5   2       3313.70       3259.49       104.58 o                         
   6  -5   2       1075.82       1247.22        68.23 o                         
   7  -5   2         11.54         68.23        94.46 o                         
   8  -5   2        717.10        716.16       161.56 o                         
   9  -5   2        444.84        570.12       180.20 o                         
 -12  -4   2        173.11         16.74       103.35 o                         
 -11  -4   2        123.85        137.53       109.93 o                         
 -10  -4   2        997.49       1016.53       108.54 o                         
  -9  -4   2        409.24        405.16        91.62 o                         
  -8  -4   2         11.24          7.84        80.28 o                         
  -7  -4   2        451.67        424.65        37.51 o                         
  -6  -4   2       1752.88       1925.35        60.49 o                         
  -5  -4   2        199.37         78.99        39.90 o                         
  -4  -4   2       4453.79       4354.00       170.26 o                         
  -3  -4   2        726.77        729.33        21.23 o                         
  -2  -4   2       3012.32       2991.10        49.81 o                         
  -1  -4   2       3703.98       3622.50        58.82 o                         
   0  -4   2        748.53        872.91        23.63 o                         
   1  -4   2       6557.75       7035.12       118.88 o                         
   2  -4   2        761.33        710.44        54.73 o                         
   3  -4   2       1998.16       1793.96       120.58 o                         
   4  -4   2        863.61        955.37        86.04 o                         
   5  -4   2       1299.14       1315.37        71.58 o                         
   6  -4   2        625.91        532.29        67.54 o                         
   7  -4   2       2264.05       2470.48       122.44 o                         
   8  -4   2        255.21        335.47        89.67 o                         
   9  -4   2        954.55        580.53       194.45 o                         
 -12  -3   2         74.93          1.27        99.27 o                         
 -11  -3   2        147.04        233.18        93.16 o                         
 -10  -3   2        179.45        127.29        83.26 o                         
  -9  -3   2        217.41        244.98        74.69 o                         
  -8  -3   2        887.32        865.28        83.43 o                         
  -7  -3   2       2880.72       2868.41       108.28 o                         
  -6  -3   2         34.10         81.66        26.26 o                         
  -5  -3   2        527.91        549.63        34.92 o                         
  -4  -3   2       8222.81       8708.79       167.45 o                         
  -3  -3   2       9296.22       9827.69       138.24 o                         
  -2  -3   2      21534.44      21916.84       900.09 o                         
  -1  -3   2        890.95        825.46        27.40 o                         
   0  -3   2        363.11        318.93        53.95 o                         
   1  -3   2         29.67        -11.17       166.18 o                         
   2  -3   2       1175.90       1278.47        70.01 o                         
   3  -3   2       2319.86       2365.15        70.18 o                         
   4  -3   2       1040.63       1240.99        85.01 o                         
   5  -3   2       1057.60       1092.69        71.85 o                         
   6  -3   2        729.94        996.21       222.71 o                         
   7  -3   2        346.44        400.70        99.59 o                         
   8  -3   2         23.06        -61.85        94.90 o                         
   9  -3   2       1531.78       1421.90       201.68 o                         
  10  -3   2        521.92        673.14       196.49 o                         
 -12  -2   2         93.43          6.79       119.84 o                         
 -11  -2   2        103.17        273.68       106.74 o                         
 -10  -2   2       1187.55       1341.06       110.16 o                         
  -9  -2   2        159.66        137.74        84.05 o                         
  -8  -2   2        428.36        448.98        78.83 o                         
  -7  -2   2         88.29        126.17        56.97 o                         
  -6  -2   2       1659.23       1743.21        73.86 o                         
  -5  -2   2         39.40        -36.21        52.02 o                         
  -4  -2   2        941.53        899.62        31.03 o                         
  -3  -2   2         68.59         56.05        19.63 o                         
  -2  -2   2       8302.05       8376.36       117.10 o                         
  -1  -2   2      28653.73      30565.21      1268.63 o                         
   0  -2   2      14804.77      14826.45       232.36 o                         
   1  -2   2          3.31        -38.49        38.49 o                         
   2  -2   2       1594.03       1578.05        53.03 o                         
   3  -2   2       5082.68       5307.72       131.16 o                         
   4  -2   2       3907.40       3846.07        91.07 o                         
   5  -2   2        226.83        303.50        76.88 o                         
   6  -2   2        539.95        409.89        97.47 o                         
   7  -2   2       1002.29        900.33       102.05 o                         
   8  -2   2        681.20       1829.88       158.30 o                         
   8  -2   3       1285.08       1829.88       158.30 o                         
   8  -2   2        379.87        224.09       119.10 o                         
   9  -2   2          6.52        -46.10       111.64 o                         
  10  -2   2         23.38       -236.05       236.05 o                         
 -11  -1   2        565.33        663.18       112.57 o                         
 -10  -1   2         72.44        143.78        96.01 o                         
  -9  -1   2         14.74         44.17        86.95 o                         
  -8  -1   2       7451.58       7752.50       216.27 o                         
  -7  -1   2         24.09         26.77        67.71 o                         
  -6  -1   2          6.16        -14.87        58.20 o                         
  -5  -1   2       4470.92       4377.83       126.55 o                         
  -4  -1   2       3419.10       3429.40        71.33 o                         
  -3  -1   2        335.02        350.40        28.44 o                         
  -2  -1   2       2663.79       2804.26        64.39 o                         
  -1  -1   2          6.71         14.24        26.99 o                         
   0  -1   2       3692.29       3583.15        51.25 o                         
   1  -1   2       8979.92       9396.46       224.52 o                         
   2  -1   2       3347.67       3608.10       103.48 o                         
   3  -1   2        906.57        857.19        33.26 o                         
   4  -1   2      10306.64      11933.70       201.69 o                         
   5  -1   2       1268.33       1320.09        44.36 o                         
   6  -1   2       2624.14       2857.75        68.03 o                         
   7  -1   2        447.23        469.48        56.42 o                         
   8  -1   2        211.85        121.04        61.14 o                         
   9  -1   2        227.35        396.32       109.06 o                         
  10  -1   2        402.69       1045.07       263.57 o                         
 -11   0   2       1753.49       1732.23       135.08 o                         
 -10   0   2       1020.46       1005.82       113.10 o                         
  -9   0   2       2094.94       1917.62       115.03 o                         
  -8   0   2        436.36        352.80        83.50 o                         
  -7   0   2        923.36        912.56        79.34 o                         
  -6   0   2       1340.19       1295.10        74.05 o                         
  -5   0   2        293.25        405.73        54.83 o                         
  -4   0   2        606.89        607.86        42.75 o                         
  -3   0   2       4370.19       4739.22        95.73 o                         
  -2   0   2       2493.37       2636.88        58.85 o                         
  -1   0   2       1770.04       1918.78        49.10 o                         
   0   0   2       7927.57       7888.99       175.49 o                         
   1   0   2        476.42        501.37        29.00 o                         
   2   0   2       7592.77       7279.63       154.97 o                         
   3   0   2       4439.89       4818.83        76.60 o                         
   4   0   2       5334.46       5785.91        96.81 o                         
   5   0   2       3144.57       3481.18        72.21 o                         
   6   0   2       1787.31       1736.87        49.54 o                         
   7   0   2       5038.49       5097.14       101.55 o                         
   8   0   2         71.16         71.16        51.65 o                         
   9   0   2        584.57        426.08        99.33 o                         
  10   0   2          7.99         -8.12       109.23 o                         
  11   0   2        675.53        632.36       127.86 o                         
 -10   1   2        482.29        635.70       132.28 o                         
  -9   1   2       1859.86       2187.05       127.01 o                         
  -8   1   2        754.29        882.62        97.49 o                         
  -7   1   2       2897.96       2772.12       117.99 o                         
  -6   1   2        247.90        248.43        69.49 o                         
  -5   1   2        649.39        650.71        47.44 o                         
  -4   1   2         18.43        -30.64        37.53 o                         
  -3   1   2       2182.61       1804.25        42.33 o                         
  -2   1   2       2668.48       2405.84        59.22 o                         
  -1   1   2        420.25        400.82        29.12 o                         
   0   1   2       7354.34       7246.41       218.30 o                         
   1   1   2       3322.81       3405.07        83.35 o                         
   2   1   2        512.34        486.50        24.56 o                         
   3   1   2        349.53        341.17        22.18 o                         
   4   1   2       3047.41       3346.38        54.32 o                         
   5   1   2        860.79        828.87        30.10 o                         
   6   1   2        535.51        411.78        29.21 o                         
   7   1   2       3263.75       3354.31        71.83 o                         
   8   1   2          7.05         33.36        31.30 o                         
   9   1   2        885.05        993.24        96.97 o                         
  10   1   2         68.23         43.17        96.97 o                         
  11   1   2        793.90        811.87       115.96 o                         
  12   1   2         63.41        109.32       121.61 o                         
 -10   2   2        242.22        243.11       290.22 o                         
  -9   2   2        623.86        811.95       163.44 o                         
  -8   2   2        533.13        564.60       265.71 o                         
  -7   2   2        109.74       -168.57       210.48 o                         
  -6   2   2       1103.80       1053.20        83.97 o                         
  -5   2   2         23.83         17.67        58.43 o                         
  -4   2   2       1551.41       1602.27        83.82 o                         
  -3   2   2       8607.88       8841.05       406.95 o                         
  -2   2   2       5342.79       5299.26       184.37 o                         
  -1   2   2        649.93        592.05        29.19 o                         
   0   2   2      33293.29      31513.14      1291.25 o                         
   1   2   2      12640.69      13022.12       384.57 o                         
   2   2   2        394.59        401.28        49.44 o                         
   3   2   2       2536.63       2523.16        50.38 o                         
   4   2   2      13945.90      14843.24       224.45 o                         
   5   2   2       7038.00       7668.25       145.26 o                         
   6   2   2        814.47        805.86        38.87 o                         
   7   2   2       1291.57       1286.79        46.94 o                         
   8   2   2        242.61        236.16        26.30 o                         
   9   2   2        256.50        303.91        73.09 o                         
  10   2   2        416.74        406.44        88.71 o                         
  11   2   2        913.47        639.68       105.14 o                         
  12   2   2        770.29        665.04       118.11 o                         
 -10   3   2        276.90        915.61       299.52 o                         
  -9   3   2        258.01         -1.20       285.07 o                         
  -8   3   2        283.56        231.43        76.93 o                         
  -7   3   2        292.68        434.19        49.63 o                         
  -6   3   2        536.41        562.77       232.70 o                         
  -5   3   2         72.81        113.96        19.59 o                         
  -4   3   2          2.62         -0.25        66.60 o                         
  -3   3   2       1582.80       1520.56        52.05 o                         
  -2   3   2        828.72        813.88        34.26 o                         
  -1   3   2       1668.06       1599.59        42.25 o                         
   0   3   2       9342.81       9370.74       158.37 o                         
   1   3   2        961.55        837.97       107.71 o                         
   2   3   2       9459.92       9836.29       299.29 o                         
   3   3   2       9232.05       9050.51       206.34 o                         
   4   3   2       3113.98       3458.13        81.75 o                         
   5   3   2       3367.08       3280.60        66.28 o                         
   6   3   2       1354.23       1475.12        43.02 o                         
   7   3   2       1446.30       1270.24        41.28 o                         
   8   3   2          8.97         39.46        25.84 o                         
   9   3   2        237.56        153.15        36.53 o                         
  10   3   2        595.82        409.33        80.23 o                         
  11   3   2       2054.73       1856.86       110.18 o                         
  12   3   2        227.00        108.03        96.01 o                         
  -9   4   2        289.78        306.88       197.53 o                         
  -8   4   2         30.99        -95.25       194.47 o                         
  -7   4   2         40.76        -35.21        86.66 o                         
  -6   4   2       1660.06       1311.73        67.34 o                         
  -5   4   2        271.90        227.49        45.30 o                         
  -4   4   2       3522.88       3652.26        98.45 o                         
  -3   4   2       2872.07       3278.58       152.54 o                         
  -2   4   2        470.32        476.54        40.65 o                         
  -1   4   2       6451.47       6640.31       140.45 o                         
   0   4   2       1066.14       1090.05        36.45 o                         
   1   4   2       3608.38       3697.38        59.62 o                         
   2   4   2       1107.13       1056.08       128.73 o                         
   3   4   2         88.53         43.87       105.21 o                         
   4   4   2        199.79        225.09        98.20 o                         
   5   4   2       8348.03       8554.66       241.20 o                         
   6   4   2        401.03        327.53        36.56 o                         
   7   4   2       2783.77       2989.30        83.20 o                         
   8   4   2       3147.58       3117.32        88.85 o                         
   9   4   2        100.35        120.49        43.11 o                         
  10   4   2          0.27        -86.05        86.05 o                         
  11   4   2       3483.10       3095.77       136.02 o                         
  12   4   2       1311.02       1089.81       110.39 o                         
  -9   5   2        145.12        -54.31       300.36 o                         
  -8   5   2        140.00        157.66       186.83 o                         
  -7   5   2         90.40        154.67        74.33 o                         
  -6   5   2         84.40        188.10        92.80 o                         
  -5   5   2        742.45        729.46        84.45 o                         
  -4   5   2          9.16        132.05        79.89 o                         
  -3   5   2        804.10        652.19        72.44 o                         
  -2   5   2       5056.53       5599.77       184.03 o                         
  -1   5   2       1274.42       1327.08        86.00 o                         
   0   5   2       2069.73       1952.06        80.95 o                         
   1   5   2       1355.77       1498.24        39.66 o                         
   2   5   2        573.32        598.82        23.38 o                         
   3   5   2        226.63        592.86       124.30 o                         
   4   5   2        349.41        462.95       123.09 o                         
   5   5   2       1141.09       1168.17       130.27 o                         
   6   5   2        103.48        -60.05       116.67 o                         
   7   5   2        469.59        465.03        54.43 o                         
   8   5   2         50.02         11.12        50.33 o                         
   9   5   2        141.20        141.65        51.19 o                         
  10   5   2        461.58        481.86       106.79 o                         
  11   5   2       1235.83       1158.73       122.45 o                         
  12   5   2        177.19         83.71       108.99 o                         
  -8   6   2        116.94        227.28       180.29 o                         
  -7   6   2        156.25       -120.73       260.99 o                         
  -6   6   2        822.83       1031.98       108.00 o                         
  -5   6   2        145.51        275.69        90.66 o                         
  -4   6   2        403.81        543.34        85.73 o                         
  -3   6   2       2575.66       2561.94       121.18 o                         
  -2   6   2       2101.83       2224.22       108.92 o                         
  -1   6   2        667.30        754.31        70.82 o                         
   0   6   2        230.84         84.32        62.35 o                         
   1   6   2        831.87        789.76        44.48 o                         
   2   6   2        111.29        157.96        44.45 o                         
   3   6   2        571.51        645.40        72.12 o                         
   4   6   2       7811.41       8644.87       399.82 o                         
   5   6   2        547.28        589.38        40.32 o                         
   6   6   2       1145.95       1360.67        51.57 o                         
   7   6   2       1159.07       1326.57       164.40 o                         
   8   6   2        442.92        624.42        63.40 o                         
   9   6   2       1297.54       1415.34        75.53 o                         
  10   6   2         14.74        -33.38        57.86 o                         
  11   6   2        304.01        136.48       124.47 o                         
  12   6   2         78.22        -36.69       131.05 o                         
  -7   7   2         68.10       -269.26       269.26 o                         
  -6   7   2        199.03        377.14       103.88 o                         
  -5   7   2       1038.30       1075.25       106.80 o                         
  -4   7   2        319.85        154.06        85.47 o                         
  -3   7   2        533.63        542.73        81.89 o                         
  -2   7   2       1568.09       1444.34        95.82 o                         
  -1   7   2       1528.28       1381.75        81.85 o                         
   0   7   2       1786.67       1590.37        82.73 o                         
   1   7   2       1519.08       1170.65        40.14 o                         
   2   7   2       2574.39       2236.06        61.23 o                         
   3   7   2       3845.50       3658.70        95.88 o                         
   4   7   2         97.78        159.17        49.43 o                         
   5   7   2       1874.40       1716.06        74.57 o                         
   6   7   2       1188.43       1145.97        71.59 o                         
   7   7   2        416.44        433.88        64.46 o                         
   8   7   2        139.11         71.12        63.39 o                         
   9   7   2        207.82        251.34       308.04 o                         
  10   7   2         20.37        399.64       327.31 o                         
  11   7   2       2663.34       2668.49       400.64 o                         
  12   7   2        329.09        506.06       359.91 o                         
  -6   8   2        182.58        374.68       124.76 o                         
  -5   8   2        329.67        160.26       108.84 o                         
  -4   8   2        516.11        385.76        99.67 o                         
  -3   8   2        589.43        506.84        92.76 o                         
  -2   8   2       1904.39       1805.91       107.60 o                         
  -1   8   2       1159.75       1112.45        88.84 o                         
   0   8   2        189.97        311.04        62.32 o                         
   1   8   2       1092.36       1086.76        39.20 o                         
   2   8   2        234.16        295.06        30.57 o                         
   3   8   2        193.86         83.90        48.38 o                         
   4   8   2       2503.48       2440.06        77.87 o                         
   5   8   2       2660.56       2572.95        81.38 o                         
   6   8   2        638.99        683.00        61.04 o                         
   7   8   2        501.32        420.44        62.38 o                         
   8   8   2        940.82        886.18        68.84 o                         
   9   8   2        681.88        759.45        68.69 o                         
  10   8   2         80.33         19.94        67.37 o                         
  11   8   2        253.14        337.43       157.70 o                         
  12   8   2        596.00        412.03       389.27 o                         
  -5   9   2        359.08        195.44       129.40 o                         
  -4   9   2         42.88       -116.13       116.13 o                         
  -3   9   2        308.53        324.40       108.82 o                         
  -2   9   2         30.87         90.06        94.51 o                         
  -1   9   2        318.05        394.07        85.04 o                         
   0   9   2        444.75        389.27        75.38 o                         
   1   9   2        162.67        264.94        37.98 o                         
   2   9   2       1481.33       1492.82        49.63 o                         
   3   9   2       3406.31       3197.67        93.96 o                         
   4   9   2        101.51         86.16        43.94 o                         
   5   9   2        410.03        371.12        47.36 o                         
   6   9   2        764.96        826.46        60.08 o                         
   7   9   2        725.93        878.14        61.50 o                         
   8   9   2        311.13        382.49        61.09 o                         
   9   9   2         51.25         49.31        62.77 o                         
  10   9   2       1243.79       1047.97        82.20 o                         
  11   9   2       1964.93       1905.96       143.69 o                         
  12   9   2          6.30         38.01       163.83 o                         
  -4  10   2        294.61        304.70       141.98 o                         
  -3  10   2        458.81        498.91       130.30 o                         
  -2  10   2         38.70        -78.88       109.01 o                         
  -1  10   2        435.49        407.38       109.01 o                         
   0  10   2        555.92        549.95        86.13 o                         
   1  10   2        824.54        769.16        89.05 o                         
   2  10   2        859.58        713.43        52.44 o                         
   3  10   2        758.15        780.68        54.08 o                         
   4  10   2        433.12        410.98        56.81 o                         
   5  10   2        985.14        950.29        55.89 o                         
   6  10   2        469.63        563.39        53.72 o                         
   7  10   2         31.63        111.85        50.66 o                         
   8  10   2        183.39        164.88        54.02 o                         
   9  10   2       1582.20       1662.65        78.94 o                         
  10  10   2        278.32        340.93        67.15 o                         
  11  10   2         39.92         31.45       107.54 o                         
  -3  11   2         65.41         75.84       144.61 o                         
  -2  11   2        103.65         91.38       132.87 o                         
  -1  11   2        174.05        302.35       107.31 o                         
   0  11   2        750.53        691.46       107.66 o                         
   1  11   2        581.88        463.82        99.27 o                         
   2  11   2        166.32        353.64        91.16 o                         
   3  11   2       1183.44       1175.51        68.55 o                         
   4  11   2          9.48        -62.57        62.57 o                         
   5  11   2        454.00        216.21        65.39 o                         
   6  11   2        143.65        210.92        59.72 o                         
   7  11   2        212.75        256.14        60.78 o                         
   8  11   2        194.93        288.19        55.37 o                         
   9  11   2         78.06         95.34        43.52 o                         
  10  11   2        169.12        268.49        61.48 o                         
  11  11   2       1152.62       1037.64       109.04 o                         
  -1  12   2        418.95        467.51       296.28 o                         
   0  12   2        536.02        523.09       347.84 o                         
   1  12   2        509.06        429.71       185.08 o                         
   2  12   2        468.62        337.84       168.53 o                         
   3  12   2        248.20          7.22       120.17 o                         
   4  12   2        455.52        368.23       124.19 o                         
   5  12   2        270.99        355.38        78.16 o                         
   6  12   2        250.00        275.37        75.38 o                         
   7  12   2         71.32         86.56        70.44 o                         
   8  12   2        526.66        536.73        75.29 o                         
   9  12   2        627.27        616.58        72.62 o                         
  10  12   2        112.92        -52.22        69.23 o                         
   1  13   2        563.09        219.92       323.18 o                         
   2  13   2        262.23       -358.28       482.64 o                         
   3  13   2       2376.57       2544.89       503.91 o                         
   4  13   2        111.76       -464.36       464.36 o                         
   5  13   2        126.48        257.81       435.24 o                         
   6  13   2         98.55        114.40       117.28 o                         
   7  13   2        354.81        256.51        94.82 o                         
   8  13   2        257.70        312.01        90.56 o                         
   9  13   2         62.45        215.53        91.86 o                         
   5  14   2        590.79        915.09       180.57 o                         
  -8 -13   3        617.49       1184.19       184.24 o                         
  -7 -13   3        136.33         53.56       102.19 o                         
  -6 -13   3         85.61       -102.73       102.73 o                         
  -5 -13   3        385.80       1114.24       472.25 o                         
  -4 -13   3        282.01       -435.79       435.79 o                         
  -3 -13   3         49.01        202.95       469.66 o                         
  -2 -13   3         92.15        220.37       282.66 o                         
  -1 -13   3         22.97        274.83       303.95 o                         
  -9 -12   3         46.44        160.24        94.34 o                         
  -8 -12   3        138.88         75.22        92.30 o                         
  -7 -12   3        192.68        176.28        86.78 o                         
  -6 -12   3       1106.08       1330.93        99.72 o                         
  -5 -12   3        397.16        278.09        74.80 o                         
  -4 -12   3        142.86        -74.05        85.14 o                         
  -3 -12   3        226.27        397.20       396.86 o                         
  -2 -12   3        379.94        255.61       150.22 o                         
  -1 -12   3          4.86        -35.07       210.28 o                         
   0 -12   3        208.87       1761.83       482.56 o                         
   1 -12   3        761.07        697.76       306.66 o                         
 -10 -11   3         19.19         24.73       157.78 o                         
  -9 -11   3        124.27        126.43        87.22 o                         
  -8 -11   3        867.19       1238.33        93.89 o                         
  -7 -11   3        226.63        303.92        82.59 o                         
  -6 -11   3        254.59         84.38        79.93 o                         
  -5 -11   3        837.65        745.01        80.79 o                         
  -4 -11   3        191.00        138.82        67.86 o                         
  -3 -11   3        723.47        673.14        60.86 o                         
  -2 -11   3        603.13        434.91        66.24 o                         
  -1 -11   3        215.49        429.91       108.84 o                         
   0 -11   3       1802.16       1801.52       143.68 o                         
   1 -11   3         67.53       -216.41       216.41 o                         
   2 -11   3        348.20       -242.57       284.40 o                         
 -11 -10   3        524.79        135.47       174.92 o                         
 -10 -10   3        516.87        386.11       154.90 o                         
  -9 -10   3        690.38        607.24        90.06 o                         
  -8 -10   3        214.57        237.97        80.03 o                         
  -7 -10   3        138.61        133.89        63.77 o                         
  -6 -10   3       1715.22       1853.90        81.38 o                         
  -5 -10   3        526.53        439.30        68.33 o                         
  -4 -10   3        108.79         70.30        56.85 o                         
  -3 -10   3        613.50        648.70        55.62 o                         
  -2 -10   3         89.67         92.30        52.38 o                         
  -1 -10   3         37.55         26.21        53.18 o                         
   0 -10   3        462.83        405.30       104.42 o                         
   1 -10   3        133.89        184.52       107.39 o                         
   2 -10   3       1007.81        974.92       137.64 o                         
   3 -10   3        352.63        435.72       267.62 o                         
   4 -10   3         49.69        -67.18       311.63 o                         
 -11  -9   3        119.38        376.06       161.62 o                         
 -10  -9   3        185.84        418.46       147.34 o                         
  -9  -9   3        951.86        953.74        77.85 o                         
  -8  -9   3        141.00         97.47        65.83 o                         
  -7  -9   3       1007.29        967.01        72.32 o                         
  -6  -9   3        454.52        508.33        64.64 o                         
  -5  -9   3        826.50        744.37        59.51 o                         
  -4  -9   3       1426.87       1372.95        72.92 o                         
  -3  -9   3       1032.93       1046.99        61.79 o                         
  -2  -9   3         14.80        -50.31        50.31 o                         
  -1  -9   3        785.97        839.07        56.77 o                         
   0  -9   3       1467.60       1519.59        65.06 o                         
   1  -9   3        185.56        290.76        44.51 o                         
   2  -9   3        356.79        473.65       104.50 o                         
   3  -9   3         90.85        -26.80       114.49 o                         
   4  -9   3         22.49        -38.12       131.50 o                         
   5  -9   3        402.65        883.84       141.58 o                         
 -12  -8   3         10.91        -25.29       122.81 o                         
 -11  -8   3       2255.95       2717.24       235.77 o                         
 -10  -8   3        151.59        388.69       122.53 o                         
  -9  -8   3         60.31        163.05       108.74 o                         
  -8  -8   3        632.40        716.50        70.75 o                         
  -7  -8   3       1925.09       1838.87        80.90 o                         
  -6  -8   3       1005.93       1133.78        83.49 o                         
  -5  -8   3       1186.95       1023.20        50.15 o                         
  -4  -8   3        285.40        231.24        47.12 o                         
  -3  -8   3        520.22        523.83        40.87 o                         
  -2  -8   3       2575.78       2675.83        83.17 o                         
  -1  -8   3        883.76        831.60        56.50 o                         
   0  -8   3         90.87        150.32        47.34 o                         
   1  -8   3        991.88        939.61        82.81 o                         
   2  -8   3       3229.96       3186.58        94.94 o                         
   3  -8   3        293.91        243.60        95.34 o                         
   4  -8   3        196.20        -69.00       111.76 o                         
   5  -8   3        184.23         97.07       119.78 o                         
   6  -8   3        239.76        437.30       134.04 o                         
 -12  -7   3        406.41       1225.99       388.50 o                         
 -12  -7   3        413.94        503.00       261.06 o                         
 -11  -7   3         10.49        297.76       171.36 o                         
 -10  -7   3        426.58        190.84       339.78 o                         
 -10  -7   3        457.39        621.13       198.87 o                         
  -9  -7   3       1269.81       1183.53       172.79 o                         
  -8  -7   3        461.03        615.54        40.82 o                         
  -7  -7   3         82.90         59.04        30.78 o                         
  -6  -7   3        140.80        144.60        29.08 o                         
  -5  -7   3       3162.60       3094.12       165.34 o                         
  -4  -7   3       1620.24       1670.29        83.97 o                         
  -3  -7   3         98.24        207.18        56.00 o                         
  -2  -7   3        233.89        251.15        38.43 o                         
  -1  -7   3         70.49        131.90        46.80 o                         
   0  -7   3        898.29        769.95        51.66 o                         
   1  -7   3       2537.59       2519.95        78.68 o                         
   2  -7   3        278.13        207.01        33.35 o                         
   3  -7   3        249.10        298.83        49.84 o                         
   4  -7   3         71.92          0.38        91.04 o                         
   5  -7   3        728.71        885.28       101.10 o                         
   6  -7   3        145.04        266.35       120.55 o                         
   7  -7   3         23.83         -7.12       125.68 o                         
 -12  -6   3        205.53        256.30       136.51 o                         
 -11  -6   3        219.98         22.82       125.94 o                         
 -10  -6   3        324.81        151.23       113.62 o                         
  -9  -6   3        831.31        735.92       110.29 o                         
  -8  -6   3       1377.70       1493.63        55.88 o                         
  -7  -6   3         50.98         69.75        27.06 o                         
  -6  -6   3         15.34         -4.62        24.74 o                         
  -5  -6   3        389.65        419.15        27.48 o                         
  -4  -6   3          2.22         -3.05        20.29 o                         
  -3  -6   3       1485.02       1469.05        44.67 o                         
  -2  -6   3         99.37         -6.15       229.06 o                         
  -1  -6   3        975.96        953.09        81.56 o                         
   0  -6   3        616.16        496.15        43.21 o                         
   1  -6   3       2407.88       2673.70        79.15 o                         
   2  -6   3       3492.78       3566.86        81.02 o                         
   3  -6   3       1681.63       1682.34        51.69 o                         
   4  -6   3         65.60         88.47        54.38 o                         
   5  -6   3        613.16        647.29        61.90 o                         
   6  -6   3        727.71        770.13       107.97 o                         
   7  -6   3        126.83        103.58       106.03 o                         
   8  -6   3        141.90         76.21       231.19 o                         
 -12  -5   3        887.92        867.75       135.62 o                         
 -11  -5   3         19.63        -87.20       116.77 o                         
 -10  -5   3       2965.08       3157.09       147.63 o                         
  -9  -5   3          1.15        155.39        99.00 o                         
  -8  -5   3       6062.51       6127.45       186.72 o                         
  -7  -5   3       2097.93       2111.77        78.38 o                         
  -6  -5   3       4934.98       4724.11       185.30 o                         
  -5  -5   3        223.71        260.42        69.36 o                         
  -4  -5   3        747.50        775.08        26.82 o                         
  -3  -5   3        932.31        893.05        32.15 o                         
  -2  -5   3        906.60        776.80        27.61 o                         
  -1  -5   3         36.10         52.21        15.74 o                         
   0  -5   3       2933.38       3204.61        78.30 o                         
   1  -5   3        428.64        430.31        25.17 o                         
   2  -5   3       4057.61       4109.75       171.53 o                         
   3  -5   3        738.02        848.23        52.19 o                         
   4  -5   3        385.76        457.05        41.04 o                         
   5  -5   3        275.69        306.59        60.44 o                         
   6  -5   3       1324.41       1425.07        82.20 o                         
   7  -5   3        173.46        419.42       101.44 o                         
   8  -5   3       1407.26       1379.16       111.53 o                         
   9  -5   3        570.29         74.99       256.70 o                         
 -12  -4   3        120.54        366.73       124.10 o                         
 -11  -4   3        156.58         94.24       110.88 o                         
 -10  -4   3          9.39        -64.67       100.69 o                         
  -9  -4   3        419.88        330.33        94.38 o                         
  -8  -4   3       6368.58       6360.40       188.97 o                         
  -7  -4   3         30.65         81.10        72.97 o                         
  -6  -4   3       1971.10       1852.39       107.38 o                         
  -5  -4   3        650.57        719.67        64.47 o                         
  -4  -4   3       7205.78       7738.64       128.68 o                         
  -3  -4   3        831.84        904.26        28.01 o                         
  -2  -4   3         46.31         12.26        12.69 o                         
  -1  -4   3        442.91        457.27        19.20 o                         
   0  -4   3       1850.32       1858.25       101.31 o                         
   1  -4   3        629.22        708.70        24.38 o                         
   2  -4   3       1964.65       1825.49        93.00 o                         
   3  -4   3        189.03        184.93        27.43 o                         
   4  -4   3       1578.37       1545.76        72.26 o                         
   5  -4   3        335.02        263.65        59.89 o                         
   6  -4   3         40.67        255.56        67.55 o                         
   7  -4   3        442.74        500.86        77.79 o                         
   8  -4   3        845.33        940.01       103.20 o                         
   9  -4   3         61.99       -178.15       178.15 o                         
 -12  -3   3        393.20        660.58       124.57 o                         
 -11  -3   3         30.67         20.29       104.76 o                         
 -10  -3   3         18.58        161.66        98.39 o                         
  -9  -3   3         91.37        193.66        89.39 o                         
  -8  -3   3       2986.44       3187.97       125.90 o                         
  -7  -3   3       5190.77       5540.98       163.72 o                         
  -6  -3   3        404.76        251.20        65.05 o                         
  -5  -3   3        381.56        227.25        69.25 o                         
  -4  -3   3      16573.02      17575.21       448.21 o                         
  -3  -3   3       1483.63       1468.69        74.26 o                         
  -2  -3   3       7826.27       7017.82       295.00 o                         
  -1  -3   3       7043.38       7070.40       101.10 o                         
   0  -3   3       2341.05       2105.57        43.76 o                         
   1  -3   3        225.20        344.32       172.07 o                         
   2  -3   3        609.53        653.55        45.31 o                         
   3  -3   3         56.29         82.76        17.76 o                         
   4  -3   3         96.32        111.92        65.80 o                         
   5  -3   3         69.04         67.03        41.30 o                         
   6  -3   3       1291.02       1541.48       236.86 o                         
   7  -3   3        381.23        485.12       243.06 o                         
   8  -3   3         20.05        -45.51        92.98 o                         
   9  -3   3       2040.37       2366.53       130.32 o                         
  10  -3   3        658.94        437.20       317.97 o                         
 -12  -2   3        544.05        903.70       145.72 o                         
 -11  -2   3        941.82        835.29       118.79 o                         
 -10  -2   3        343.35        238.67       102.90 o                         
  -9  -2   3        175.46        273.51        90.35 o                         
  -8  -2   3       2205.62       2311.99       109.56 o                         
  -7  -2   3         99.23         89.47        71.21 o                         
  -6  -2   3       2173.48       2283.62        94.13 o                         
  -5  -2   3       3436.00       3548.26       111.40 o                         
  -4  -2   3         49.88        -53.67        53.67 o                         
  -3  -2   3       2055.25       2067.53        55.08 o                         
  -2  -2   3        222.61        128.34        40.62 o                         
  -1  -2   3       7540.09       7586.75       121.06 o                         
   0  -2   3      38907.98      37338.91      1369.51 o                         
   1  -2   3       6156.07       6332.27       317.72 o                         
   2  -2   3       6432.15       6661.27       201.88 o                         
   3  -2   3        575.01        748.16        47.34 o                         
   4  -2   3       1874.11       1899.27        74.42 o                         
   5  -2   3         10.56         33.26        58.15 o                         
   6  -2   3         48.39         60.74        60.46 o                         
   7  -2   3         59.34         34.54        74.92 o                         
   8  -2   3       1674.81       1556.61       135.29 o                         
   8  -2   2        681.20       1829.88       158.30 o                         
   8  -2   3       1285.08       1829.88       158.30 o                         
   9  -2   3         65.67         41.94       114.98 o                         
  10  -2   3         61.57         66.77       124.62 o                         
 -11  -1   3          7.30         77.44       199.15 o                         
 -10  -1   3         67.42        -31.88       104.11 o                         
  -9  -1   3        467.29        412.24        95.54 o                         
  -8  -1   3        393.83        437.69        85.32 o                         
  -7  -1   3        854.29        964.57        81.12 o                         
  -6  -1   3       1454.44       1398.16        79.30 o                         
  -5  -1   3         52.94          0.08        52.54 o                         
  -4  -1   3       7293.65       7777.53       164.44 o                         
  -3  -1   3       1104.02       1228.19        49.59 o                         
  -2  -1   3         10.14        -34.91        34.91 o                         
  -1  -1   3        133.57        188.33        25.11 o                         
   0  -1   3       1975.83       1965.79        31.57 o                         
   1  -1   3       8390.80       8260.26       236.74 o                         
   2  -1   3       2518.06       2612.38        70.96 o                         
   3  -1   3       5987.48       6162.45       136.65 o                         
   4  -1   3       2658.57       3002.27        61.83 o                         
   5  -1   3       1072.02       1196.53        47.02 o                         
   6  -1   3       1915.84       1951.25        72.18 o                         
   7  -1   3        182.89        102.70        58.32 o                         
   8  -1   3        843.08        782.82        69.96 o                         
   9  -1   3          8.52         14.74       104.69 o                         
  10  -1   3       1136.43       1207.35       140.76 o                         
 -11   0   3        538.08        728.01       130.06 o                         
 -10   0   3       1961.17       1696.36       132.92 o                         
  -9   0   3         84.05        105.90        97.43 o                         
  -8   0   3       4222.49       4149.48       149.60 o                         
  -7   0   3        299.64        325.90        78.04 o                         
  -6   0   3       2724.25       2948.32       107.34 o                         
  -5   0   3        495.19        551.86        62.19 o                         
  -4   0   3         32.31         64.55        38.14 o                         
  -3   0   3       3132.19       3287.60        73.06 o                         
  -2   0   3       5143.80       5884.48       136.88 o                         
  -1   0   3         65.37         50.28        25.75 o                         
   0   0   3       7737.02       7918.03       333.27 o                         
   1   0   3        108.43         67.58        33.29 o                         
   2   0   3       8453.50       8796.83       234.20 o                         
   3   0   3        288.41        316.25        30.28 o                         
   4   0   3        808.52        854.14        31.62 o                         
   5   0   3        865.32        714.76        36.68 o                         
   6   0   3       1591.29       1719.33        50.50 o                         
   7   0   3        790.68        757.52        56.47 o                         
   8   0   3       1697.44       1713.44        73.01 o                         
   9   0   3         56.38         12.44        61.41 o                         
  10   0   3        271.33        281.27       110.91 o                         
  11   0   3        322.96        347.58       125.91 o                         
 -11   1   3         55.99        148.70       326.19 o                         
 -10   1   3        342.66        900.21       136.43 o                         
  -9   1   3        953.41       1044.38       122.23 o                         
  -8   1   3       1135.18       1115.02       103.88 o                         
  -7   1   3       3729.16       3720.28       135.60 o                         
  -6   1   3       4931.37       5091.23       153.89 o                         
  -5   1   3         11.31        -31.11        56.81 o                         
  -4   1   3        154.18         86.41        38.53 o                         
  -3   1   3       1797.45       1573.19        39.84 o                         
  -2   1   3       9280.62       9213.86       219.41 o                         
  -1   1   3       2844.25       2676.86        61.11 o                         
   0   1   3       3552.08       3387.79        88.22 o                         
   1   1   3       3019.57       2761.92       155.84 o                         
   2   1   3       3859.46       4142.26        76.73 o                         
   3   1   3        977.14       1182.41        34.40 o                         
   4   1   3       1701.90       1926.61        41.01 o                         
   5   1   3          8.18          9.54        25.98 o                         
   6   1   3       2074.84       2005.08        51.34 o                         
   7   1   3       2713.28       2895.24        67.28 o                         
   8   1   3        102.74         19.82        49.17 o                         
   9   1   3       1385.12       1357.26       100.56 o                         
  10   1   3        349.95        277.98       101.21 o                         
  11   1   3         19.51         65.55       110.21 o                         
  12   1   3          2.79       -143.28       143.28 o                         
 -10   2   3        110.97        126.06       298.89 o                         
  -9   2   3        249.34        251.58       286.26 o                         
  -8   2   3       2103.24       1849.38       306.10 o                         
  -8   2   3       2579.41       2301.24       292.58 o                         
  -7   2   3        151.12        178.67       232.63 o                         
  -6   2   3       1482.94       1480.88       224.78 o                         
  -5   2   3       1982.16       1956.79        88.80 o                         
  -4   2   3         10.22         64.11        47.60 o                         
  -3   2   3       3603.51       3010.52       118.67 o                         
  -2   2   3       2371.55       2396.30        82.90 o                         
  -1   2   3       7047.19       6937.29       195.99 o                         
   0   2   3      57870.21      57276.56      2335.63 o                         
   1   2   3       7733.19       7859.44       241.58 o                         
   2   2   3       1238.86       1376.12        62.27 o                         
   3   2   3       2616.87       2930.27        63.70 o                         
   4   2   3       5245.35       5090.78        86.57 o                         
   5   2   3         40.25         40.63        32.66 o                         
   6   2   3         67.54         97.55        35.96 o                         
   7   2   3       2667.47       2684.85        73.86 o                         
   8   2   3       2402.94       2386.47        95.98 o                         
   9   2   3          5.86        -12.21        71.17 o                         
  10   2   3          3.92        138.46        80.43 o                         
  11   2   3        218.33         76.70        99.79 o                         
  12   2   3        710.88        778.28       121.22 o                         
 -10   3   3        581.94        927.55       314.98 o                         
  -9   3   3        362.47        140.67       297.31 o                         
  -8   3   3        470.78        631.33       278.68 o                         
  -7   3   3        850.52        956.07        86.64 o                         
  -6   3   3       1839.47       1782.67       108.53 o                         
  -6   3   3       2234.66       1882.20       242.84 o                         
  -5   3   3        156.61        207.13       188.02 o                         
  -4   3   3         53.55         22.27        64.91 o                         
  -3   3   3        102.71        109.87        23.24 o                         
  -2   3   3       3681.92       3548.02        88.21 o                         
  -1   3   3       1615.62       1489.13        53.60 o                         
   0   3   3       6858.07       6600.16       112.03 o                         
   1   3   3          7.29         -5.95        99.26 o                         
   2   3   3      25796.33      26606.94       645.82 o                         
   3   3   3       3086.94       3564.34       106.33 o                         
   4   3   3        211.53        260.22        69.86 o                         
   5   3   3       1721.96       1729.98        47.39 o                         
   6   3   3       5899.28       5788.32       111.75 o                         
   7   3   3        897.18        969.18        51.36 o                         
   8   3   3        108.46        132.47        40.42 o                         
   9   3   3        805.94        682.03        47.90 o                         
  10   3   3        412.35        296.28        84.04 o                         
  11   3   3        479.75        465.23        93.63 o                         
  12   3   3         54.49        116.03       102.13 o                         
  -9   4   3        289.10       -202.61       208.77 o                         
  -8   4   3       1302.35       1359.77       220.01 o                         
  -7   4   3         12.22        194.60       283.53 o                         
  -6   4   3       1842.98       1969.87       111.45 o                         
  -5   4   3         32.23        -31.55        45.42 o                         
  -4   4   3       3185.78       3125.92       143.99 o                         
  -3   4   3        918.73       1065.94        77.78 o                         
  -2   4   3        371.72        364.54        38.84 o                         
  -1   4   3        199.04        235.31        26.39 o                         
   0   4   3       3590.18       3527.30        72.99 o                         
   1   4   3        206.68        190.08        14.88 o                         
   2   4   3        828.47        840.18        24.75 o                         
   3   4   3       6123.61       6603.13       306.90 o                         
   4   4   3        273.39        130.75       112.14 o                         
   5   4   3       1028.19        875.00       107.02 o                         
   6   4   3        162.61         95.34        43.92 o                         
   7   4   3        474.14        423.38        49.32 o                         
   8   4   3       7694.98       7563.43       167.79 o                         
   9   4   3       1983.70       1888.08        69.64 o                         
  10   4   3         14.51        -42.33        42.33 o                         
  11   4   3         12.54        -72.28       104.46 o                         
  12   4   3       2563.28       2178.52       135.24 o                         
  -8   5   3        279.42        330.21       190.09 o                         
  -7   5   3        888.35        781.50       305.37 o                         
  -6   5   3        148.02        -78.79        93.28 o                         
  -5   5   3        126.27        129.29        83.47 o                         
  -4   5   3         20.92         16.58        80.31 o                         
  -3   5   3        257.37        175.66        85.85 o                         
  -2   5   3       3810.56       3505.21       123.07 o                         
  -1   5   3       3731.71       3620.59       162.17 o                         
   0   5   3        772.74        617.32       118.83 o                         
   1   5   3       6669.74       6750.39       126.42 o                         
   2   5   3       5650.42       5729.44       110.20 o                         
   3   5   3        440.13        504.27        31.60 o                         
   4   5   3        802.21       1104.65       141.03 o                         
   5   5   3        113.32         72.71       119.11 o                         
   6   5   3         71.34       -123.70       123.70 o                         
   7   5   3         79.17         68.24        49.28 o                         
   8   5   3        538.16        503.31        57.44 o                         
   9   5   3         17.73         63.64        50.89 o                         
  10   5   3        328.61        168.22        56.21 o                         
  11   5   3          3.77       -107.36       107.36 o                         
  12   5   3        439.75        570.34       117.58 o                         
  -8   6   3       1378.05       1551.40       223.43 o                         
  -7   6   3        179.05         97.91       260.76 o                         
  -6   6   3        724.07        732.45       102.82 o                         
  -5   6   3        288.21        513.52        95.60 o                         
  -4   6   3       1151.23        895.42        97.32 o                         
  -3   6   3        849.80        958.36        80.87 o                         
  -2   6   3        634.55        656.01        69.45 o                         
  -1   6   3        219.03        281.45        64.56 o                         
   0   6   3       1251.23       1127.78        80.26 o                         
   1   6   3        238.40        213.72        36.75 o                         
   2   6   3        958.14        893.54        69.19 o                         
   3   6   3       1579.68       1569.08       162.45 o                         
   4   6   3       3311.09       3485.96        89.18 o                         
   5   6   3         29.74         76.98        29.69 o                         
   6   6   3        483.68        640.90        39.83 o                         
   7   6   3        126.64        154.62       145.15 o                         
   8   6   3       2741.99       2750.23       220.19 o                         
   9   6   3         36.44         -0.31        61.27 o                         
  10   6   3         65.02        143.98        59.89 o                         
  11   6   3        902.32        941.81       130.90 o                         
  12   6   3        880.13        784.28       139.66 o                         
  -7   7   3        865.66        773.81       306.57 o                         
  -6   7   3        283.03        445.25       110.90 o                         
  -5   7   3        583.28        481.64       102.23 o                         
  -4   7   3        176.86        317.67        92.55 o                         
  -3   7   3        165.39        242.99        82.73 o                         
  -2   7   3       1169.29       1114.10        85.07 o                         
  -1   7   3        706.28        571.24        69.23 o                         
   0   7   3        603.02        737.44        62.30 o                         
   1   7   3        446.59        411.64        25.00 o                         
   2   7   3       1393.86       1168.00        45.90 o                         
   3   7   3       1150.77       1115.27        51.58 o                         
   4   7   3         51.25         40.37        51.84 o                         
   5   7   3       2338.31       2193.26        82.12 o                         
   6   7   3       4709.18       4968.35       129.35 o                         
   7   7   3        673.70        692.27        82.48 o                         
   8   7   3        950.13        727.50       114.41 o                         
   9   7   3        145.84         23.82        75.98 o                         
  10   7   3         58.84         72.33       169.26 o                         
  11   7   3        179.62        160.02       352.04 o                         
  -6   8   3        222.42        312.55       273.75 o                         
  -5   8   3        810.58        860.27       122.41 o                         
  -4   8   3       1302.03       1353.66       119.45 o                         
  -3   8   3        293.31        126.27        93.14 o                         
  -2   8   3        586.11        478.79        86.98 o                         
  -1   8   3        678.45        712.11        82.74 o                         
   0   8   3        436.62        548.97        71.69 o                         
   1   8   3        934.62        901.53        33.92 o                         
   2   8   3        571.66        616.87        37.51 o                         
   3   8   3        788.22        705.84        50.98 o                         
   4   8   3        633.71        697.10        50.34 o                         
   5   8   3       1829.66       1698.23        68.74 o                         
   6   8   3        174.47        160.36        57.26 o                         
   7   8   3       1031.06       1127.97        72.35 o                         
   8   8   3       2600.71       2620.67       100.37 o                         
   9   8   3       2488.56       2448.73       102.33 o                         
  10   8   3        460.16        416.82        83.69 o                         
  11   8   3        194.86       -160.71       160.71 o                         
  12   8   3        762.87        110.05       398.04 o                         
  -5   9   3         99.90        211.03       132.28 o                         
  -4   9   3         69.31       -117.84       117.84 o                         
  -3   9   3        188.28         23.21       107.68 o                         
  -2   9   3       2690.05       2511.55       142.23 o                         
  -1   9   3        426.18        596.87        94.09 o                         
   0   9   3        336.34        526.91        79.49 o                         
   1   9   3        511.39        487.14        41.33 o                         
   2   9   3        522.76        644.67        37.38 o                         
   3   9   3       1014.52       1228.58        60.10 o                         
   4   9   3        719.93        713.05        53.50 o                         
   5   9   3        199.86        137.92        48.98 o                         
   6   9   3       1458.62       1481.80        70.12 o                         
   7   9   3        156.85        211.99        58.84 o                         
   8   9   3        214.68        301.02        64.52 o                         
   9   9   3         98.87         49.94        66.66 o                         
  10   9   3        762.73        738.08        76.55 o                         
  11   9   3        636.06        563.73       117.79 o                         
  12   9   3        127.66        -72.95       160.18 o                         
  -4  10   3        560.80        459.53       141.08 o                         
  -3  10   3        145.47         58.56       125.37 o                         
  -2  10   3        153.62        106.28       116.30 o                         
  -1  10   3        397.65        345.18       109.45 o                         
   0  10   3       1074.82       1091.96       108.07 o                         
   1  10   3        253.99        177.97        81.89 o                         
   2  10   3        430.55        364.92        47.65 o                         
   3  10   3        330.79        270.49        50.52 o                         
   4  10   3        638.46        642.39        63.03 o                         
   5  10   3        943.83        903.99        63.10 o                         
   6  10   3        266.10        184.46        55.31 o                         
   7  10   3         68.61         35.75        54.63 o                         
   8  10   3       1330.78       1123.65        70.99 o                         
   9  10   3        950.13        845.49        69.29 o                         
  10  10   3        522.99        592.94        71.01 o                         
  11  10   3         12.93       -113.42       113.42 o                         
  -3  11   3         10.27         20.00       143.03 o                         
  -2  11   3        685.63        657.70       173.73 o                         
  -1  11   3        351.31        452.39       133.39 o                         
   0  11   3        247.99        291.56       112.22 o                         
   1  11   3        378.59        489.87       101.65 o                         
   2  11   3        427.39        234.79        97.92 o                         
   3  11   3        696.95        618.78        92.29 o                         
   4  11   3        219.25        241.46        65.27 o                         
   5  11   3        113.66         42.44        61.51 o                         
   6  11   3       1781.22       1722.04        79.63 o                         
   7  11   3        212.17        124.87        63.82 o                         
   8  11   3         35.66        165.98        60.27 o                         
   9  11   3         18.45         55.47        57.46 o                         
  10  11   3        232.52        297.58        55.11 o                         
  11  11   3        539.65        772.17       109.29 o                         
  -1  12   3        145.54         26.37       142.74 o                         
   0  12   3        252.61        291.86       151.25 o                         
   1  12   3        173.23        150.94       122.10 o                         
   2  12   3         66.89        -29.33       111.08 o                         
   3  12   3         64.78        204.59       109.99 o                         
   4  12   3        658.26        811.48       109.99 o                         
   5  12   3        174.32        240.86        73.13 o                         
   6  12   3         49.68        -72.29        72.29 o                         
   7  12   3         66.91        278.51        70.73 o                         
   8  12   3        912.30        923.96        80.29 o                         
   9  12   3        397.06        613.98        74.90 o                         
  10  12   3        182.70        172.32        74.27 o                         
   1  13   3        215.17       -200.75       318.33 o                         
   2  13   3        308.68          4.28       228.72 o                         
   3  13   3        715.72        802.49       478.57 o                         
   4  13   3         98.02        192.91       470.12 o                         
   5  13   3         96.91         -7.29       193.74 o                         
   6  13   3        723.99        370.44       436.63 o                         
   7  13   3        155.35        126.10        90.58 o                         
   8  13   3         48.12        -62.93        81.13 o                         
   9  13   3         65.76        181.77        90.85 o                         
  -8 -13   4          2.95         79.51        60.62 o                         
  -7 -13   4        116.25        196.06       153.21 o                         
  -6 -13   4        296.65        574.90       156.41 o                         
  -5 -13   4        360.68        205.78       142.58 o                         
  -4 -13   4         23.84       -445.07       445.07 o                         
  -3 -13   4        193.91        430.20       488.97 o                         
  -2 -13   4        348.47        425.78       292.97 o                         
  -1 -13   4        499.46        191.30       107.98 o                         
  -9 -12   4        116.06        399.44        99.01 o                         
  -8 -12   4        217.39         31.14        94.12 o                         
  -7 -12   4        573.35        733.94       100.83 o                         
  -6 -12   4        814.38        799.81       100.88 o                         
  -5 -12   4        993.52        911.45       105.64 o                         
  -4 -12   4        312.18        374.28        75.21 o                         
  -3 -12   4        483.84         64.81        77.43 o                         
  -2 -12   4        455.42        375.47       149.56 o                         
  -1 -12   4         53.85        317.47       418.01 o                         
   0 -12   4        138.82        133.49       263.58 o                         
   1 -12   4        197.76         12.72       274.95 o                         
 -10 -11   4         34.68        183.07       163.41 o                         
  -9 -11   4        474.43        628.86        92.57 o                         
  -8 -11   4        243.59        162.34        83.31 o                         
  -7 -11   4        250.75        163.84        85.06 o                         
  -6 -11   4        353.98        234.99        81.27 o                         
  -5 -11   4       1054.39        871.80        92.44 o                         
  -4 -11   4        214.16        352.95        76.76 o                         
  -3 -11   4       1930.70       1604.26        82.97 o                         
  -2 -11   4        204.48        278.15        61.64 o                         
  -1 -11   4        320.45        -41.45       114.67 o                         
   0 -11   4        141.55        197.39       123.51 o                         
   1 -11   4        151.11        369.61       136.03 o                         
   2 -11   4        279.96         36.09       284.79 o                         
 -11 -10   4        112.85        121.57        96.92 o                         
 -10 -10   4        610.61        253.86       169.32 o                         
  -9 -10   4        337.79        339.32        88.11 o                         
  -8 -10   4        539.80        475.43        84.86 o                         
  -7 -10   4        564.17        576.86        83.06 o                         
  -6 -10   4       1170.55       1244.74        93.62 o                         
  -5 -10   4       1663.67       1608.12        80.19 o                         
  -4 -10   4        171.28        178.68        62.03 o                         
  -3 -10   4       1786.59       1661.26        81.66 o                         
  -2 -10   4        496.26        458.47        59.97 o                         
  -1 -10   4        273.61        335.61        55.02 o                         
   0 -10   4        265.48        307.05        55.75 o                         
   1 -10   4         72.81        -72.32       111.06 o                         
   2 -10   4        286.13        227.53       129.71 o                         
   3 -10   4        248.23        301.40       146.00 o                         
   4 -10   4        186.80        556.82       161.27 o                         
 -11  -9   4        147.03        152.05       170.67 o                         
 -10  -9   4        207.38         85.39       160.50 o                         
  -9  -9   4        505.44        398.68       154.11 o                         
  -8  -9   4        173.60        199.75       127.52 o                         
  -7  -9   4        622.11        794.20        90.23 o                         
  -6  -9   4        131.27        138.45        59.70 o                         
  -5  -9   4       1884.40       2239.53        99.57 o                         
  -4  -9   4         53.45        -20.66        55.09 o                         
  -3  -9   4       1454.84       1285.34        64.52 o                         
  -2  -9   4        193.57        203.95        52.64 o                         
  -1  -9   4       1368.37       1421.22        70.48 o                         
   0  -9   4        537.71        719.69        63.00 o                         
   1  -9   4        419.07        449.35        49.49 o                         
   2  -9   4       1257.82       1566.30       132.75 o                         
   3  -9   4         84.30        -36.43       123.38 o                         
   4  -9   4        112.58        237.21       136.33 o                         
   5  -9   4       1039.41       1103.62       159.66 o                         
 -11  -8   4       1314.29       1463.38       217.33 o                         
 -10  -8   4        684.69       1039.91       173.51 o                         
  -9  -8   4        302.86        359.80       157.58 o                         
  -8  -8   4        280.89        246.17       128.54 o                         
  -7  -8   4         46.44        270.44       118.36 o                         
  -6  -8   4         23.63       -104.12       116.37 o                         
  -5  -8   4       2843.36       3103.09       178.76 o                         
  -4  -8   4       1453.88       1417.02        79.20 o                         
  -3  -8   4       1818.66       1869.08        64.13 o                         
  -2  -8   4       1055.13       1086.91        63.06 o                         
  -1  -8   4        249.39        305.36        54.81 o                         
   0  -8   4       1101.35        920.05        55.07 o                         
   1  -8   4       1135.81        948.55        94.91 o                         
   2  -8   4        383.57        404.07        51.11 o                         
   3  -8   4       1061.46       1160.17       122.29 o                         
   4  -8   4         60.52        171.03       119.83 o                         
   5  -8   4        586.04        817.24       138.17 o                         
   6  -8   4        262.87        189.56       133.15 o                         
 -12  -7   4        438.77        809.75       392.70 o                         
 -11  -7   4        244.21        287.70       201.92 o                         
 -10  -7   4        431.21        915.31       207.38 o                         
  -9  -7   4       2901.05       3116.04       124.71 o                         
  -8  -7   4        200.53        211.41        32.62 o                         
  -7  -7   4        189.96        241.79        32.66 o                         
  -6  -7   4         69.91        138.35        26.87 o                         
  -5  -7   4       1754.00       1870.48        55.04 o                         
  -4  -7   4        696.46        595.70        30.41 o                         
  -3  -7   4        871.08        731.48        59.08 o                         
  -2  -7   4        655.10        773.60        70.14 o                         
  -1  -7   4        215.71        138.36        48.77 o                         
   0  -7   4       1000.32        942.50        57.97 o                         
   1  -7   4       1316.67       1328.89        89.47 o                         
   2  -7   4        938.36        907.63        59.43 o                         
   3  -7   4        804.42        834.82        65.46 o                         
   4  -7   4        203.76        352.19       107.87 o                         
   5  -7   4       3019.51       2848.05       144.28 o                         
   6  -7   4         65.02        249.47       122.07 o                         
   7  -7   4        318.32        456.40       130.69 o                         
 -12  -6   4        476.95        658.14       147.33 o                         
 -11  -6   4        588.54        685.93       134.68 o                         
 -10  -6   4       1739.26       1938.72       138.15 o                         
  -9  -6   4        498.25        476.98       135.90 o                         
  -8  -6   4        686.87        805.16        63.87 o                         
  -7  -6   4          6.54          6.45        26.41 o                         
  -6  -6   4        168.79        166.83        25.53 o                         
  -5  -6   4       3028.67       3009.07        70.36 o                         
  -4  -6   4          0.47         41.31        19.84 o                         
  -3  -6   4       5137.95       5258.84       104.48 o                         
  -2  -6   4        298.79        255.37        21.90 o                         
  -1  -6   4       1084.08       1255.85        97.43 o                         
   0  -6   4       1767.71       1761.40        84.47 o                         
   1  -6   4        327.99        549.33       126.13 o                         
   2  -6   4       2022.87       2040.32        75.82 o                         
   3  -6   4       2469.82       2388.86        90.29 o                         
   4  -6   4        386.92        385.26        59.84 o                         
   5  -6   4       1242.32       1136.91        77.16 o                         
   6  -6   4        347.69        290.10       101.46 o                         
   7  -6   4        513.40        756.35       123.34 o                         
   8  -6   4        417.28        228.24       242.03 o                         
 -12  -5   4        571.84        774.89       135.63 o                         
 -11  -5   4       1386.58       1350.97       134.43 o                         
 -10  -5   4        324.81        412.70       113.89 o                         
  -9  -5   4        773.48        640.32       105.03 o                         
  -8  -5   4         37.00         10.63        88.21 o                         
  -7  -5   4        250.95        318.97        43.99 o                         
  -6  -5   4        563.58        476.34        71.59 o                         
  -5  -5   4        863.10        876.57        80.28 o                         
  -4  -5   4       2828.45       2826.92        56.73 o                         
  -3  -5   4       4125.36       4117.40        83.41 o                         
  -2  -5   4        148.30        139.14        17.81 o                         
  -1  -5   4       7328.96       7254.43       136.86 o                         
   0  -5   4        355.44        344.72        20.20 o                         
   1  -5   4       3459.95       3431.67        68.80 o                         
   2  -5   4       1877.25       1902.99        64.92 o                         
   3  -5   4        198.97        202.22        96.62 o                         
   4  -5   4        494.29        540.07        94.84 o                         
   5  -5   4       1120.44       1295.42        77.43 o                         
   6  -5   4          5.68         37.54        72.22 o                         
   7  -5   4        545.33        536.37       112.43 o                         
   8  -5   4        179.52        235.29        99.15 o                         
   9  -5   4       1039.50        559.71       254.71 o                         
 -12  -4   4         51.21         95.49       128.61 o                         
 -11  -4   4       1349.30       1533.40       135.18 o                         
 -10  -4   4       1508.31       1412.76       122.12 o                         
  -9  -4   4        683.61        759.69       101.33 o                         
  -8  -4   4        176.12        206.12        86.71 o                         
  -7  -4   4         25.42        -53.10        73.23 o                         
  -6  -4   4         54.80         54.62        33.72 o                         
  -5  -4   4       3935.27       3999.43       157.28 o                         
  -4  -4   4       1824.99       1702.96        89.67 o                         
  -3  -4   4       4554.25       4660.98        80.63 o                         
  -2  -4   4       1743.73       1646.28        38.79 o                         
  -1  -4   4       1797.39       1870.37        35.81 o                         
   0  -4   4       1726.90       1845.87        48.42 o                         
   1  -4   4        118.62        115.87        16.32 o                         
   2  -4   4        580.70        547.84        24.11 o                         
   3  -4   4       6365.61       6247.68       119.13 o                         
   4  -4   4       1496.04       1380.52        80.32 o                         
   5  -4   4        678.12        702.34        97.16 o                         
   6  -4   4        828.70        772.32        71.09 o                         
   7  -4   4        138.56        115.04        78.62 o                         
   8  -4   4        389.82        706.44       101.47 o                         
   9  -4   4        156.66        340.70       304.77 o                         
 -12  -3   4        318.19        415.17       127.93 o                         
 -11  -3   4        789.10        632.17       119.75 o                         
 -10  -3   4       1230.40       1345.60       114.81 o                         
  -9  -3   4       1123.20        969.76       102.08 o                         
  -8  -3   4        955.42        890.39        90.73 o                         
  -7  -3   4        197.70        241.50        72.89 o                         
  -6  -3   4       4132.10       3976.20       127.41 o                         
  -5  -3   4         47.82        107.60       149.01 o                         
  -4  -3   4       5002.94       5174.71       216.43 o                         
  -3  -3   4       3062.75       2911.96        48.42 o                         
  -2  -3   4          2.58          5.88        14.04 o                         
  -1  -3   4       2106.56       2181.94        44.68 o                         
   0  -3   4       1744.37       1620.46        32.80 o                         
   1  -3   4         67.27         43.24        16.26 o                         
   2  -3   4       1141.06       1048.24        82.32 o                         
   3  -3   4         98.95         86.41        70.65 o                         
   4  -3   4       1194.05       1467.00       104.90 o                         
   5  -3   4       1390.55       1320.40       109.09 o                         
   6  -3   4        132.58         76.24       108.60 o                         
   7  -3   4        102.77        114.96       241.43 o                         
   8  -3   4         80.26        111.15       287.62 o                         
   9  -3   4       3384.24       3736.66       196.29 o                         
  10  -3   4        764.85        452.20       341.30 o                         
 -11  -2   4        120.08        333.10       118.43 o                         
 -10  -2   4        178.00        332.19       105.43 o                         
  -9  -2   4        683.89        856.19       100.98 o                         
  -8  -2   4        774.80        638.23        86.54 o                         
  -7  -2   4       1694.31       1649.84        92.48 o                         
  -6  -2   4        170.96        198.52        64.68 o                         
  -5  -2   4       1918.38       1656.66        77.85 o                         
  -4  -2   4       1443.32       1864.55       107.79 o                         
  -3  -2   4       5588.19       5746.73       162.11 o                         
  -2  -2   4        296.98        303.86        13.43 o                         
  -1  -2   4       1646.36       1524.84        35.84 o                         
   0  -2   4       1297.68       1198.23        80.05 o                         
   1  -2   4       2118.55       2131.38        41.98 o                         
   2  -2   4         83.19         27.93        58.90 o                         
   3  -2   4      20788.18      20663.40       541.00 o                         
   4  -2   4       1211.49       1379.35        84.90 o                         
   5  -2   4       1196.07       1131.37        68.44 o                         
   6  -2   4        110.15        284.99        69.92 o                         
   7  -2   4        303.85        297.77        81.35 o                         
   8  -2   4         79.74        113.20        85.03 o                         
   9  -2   4         75.53          7.37       292.22 o                         
   9  -2   4         75.53        505.65       166.96 o                         
   9  -2   5        236.36        505.65       166.96 o                         
  10  -2   4         15.35         58.32       139.92 o                         
 -11  -1   4        515.07        747.42       130.57 o                         
 -10  -1   4         31.97         67.64       105.61 o                         
  -9  -1   4        256.92        187.26        96.97 o                         
  -8  -1   4        785.44        694.87        91.17 o                         
  -7  -1   4       1505.97       1393.90        89.78 o                         
  -6  -1   4        418.92        441.22        67.63 o                         
  -5  -1   4          0.79         15.66        56.00 o                         
  -4  -1   4       4959.17       4797.62       134.96 o                         
  -3  -1   4        436.49        391.27        43.38 o                         
  -2  -1   4        394.36        296.80        36.64 o                         
  -1  -1   4       1408.88       1354.27        56.00 o                         
   0  -1   4       2042.68       1895.34        32.07 o                         
   1  -1   4        824.76        716.58        63.47 o                         
   2  -1   4       7745.33       7643.45       177.01 o                         
   3  -1   4       1851.53       1806.64        67.27 o                         
   4  -1   4        824.76        774.80        55.81 o                         
   5  -1   4        599.33        634.93        53.48 o                         
   6  -1   4        695.11        707.41        60.81 o                         
   7  -1   4        113.63        228.50        62.88 o                         
   8  -1   4         18.75         13.07        65.67 o                         
   9  -1   4       1104.82       1059.18        81.27 o                         
  10  -1   4        824.62        715.41       135.59 o                         
  11  -1   4        196.35         22.69       173.58 o                         
 -11   0   4        652.49       1159.08       241.07 o                         
 -10   0   4        659.96        344.53       199.92 o                         
  -9   0   4         80.20         78.10        99.10 o                         
  -8   0   4          0.81        -87.81        87.81 o                         
  -7   0   4       2142.36       2206.44       104.61 o                         
  -6   0   4        253.72        314.04        68.97 o                         
  -5   0   4       2432.92       2251.23        89.26 o                         
  -4   0   4        594.48        498.25        43.59 o                         
  -3   0   4       5324.12       5447.78       132.40 o                         
  -2   0   4       1577.61       1453.49        50.25 o                         
  -1   0   4       1091.91       1076.34        42.25 o                         
   0   0   4        356.91        387.31        34.06 o                         
   1   0   4        780.26        717.62        64.93 o                         
   2   0   4       4607.72       4940.72       139.10 o                         
   3   0   4      16583.21      16990.88       446.68 o                         
   4   0   4       4023.19       4381.05       125.74 o                         
   5   0   4       6581.71       6941.24       127.82 o                         
   6   0   4         47.17         46.77        45.50 o                         
   7   0   4        477.42        513.44        55.07 o                         
   8   0   4       1590.93       1648.44        74.71 o                         
   9   0   4        473.79        578.61        69.13 o                         
  10   0   4        864.34        773.63       117.76 o                         
  11   0   4        898.43       1329.26       158.82 o                         
 -10   1   4        299.24        201.09       297.20 o                         
  -9   1   4          0.92         -4.79       115.54 o                         
  -8   1   4       1479.74       1648.20       122.84 o                         
  -7   1   4       1493.60       1505.58        97.52 o                         
  -6   1   4        135.40        254.79        78.18 o                         
  -5   1   4        654.32        679.04        66.56 o                         
  -4   1   4        248.34        275.68        58.83 o                         
  -3   1   4         55.03         26.16        35.28 o                         
  -2   1   4        170.91         97.72        29.07 o                         
  -1   1   4       2727.99       2697.70        70.64 o                         
   0   1   4        532.11        520.06        41.18 o                         
   1   1   4       6125.10       5893.31        85.05 o                         
   2   1   4         79.66         34.70        41.82 o                         
   3   1   4        605.76        588.57        43.31 o                         
   4   1   4      10141.07      10418.56       209.20 o                         
   5   1   4       2696.21       2612.23        56.28 o                         
   6   1   4       1231.24       1282.98        43.91 o                         
   7   1   4         92.00        159.01        44.46 o                         
   8   1   4          6.50         79.62        53.93 o                         
   9   1   4       2047.78       2071.48        81.36 o                         
  10   1   4        933.69        890.70       107.63 o                         
  11   1   4          9.82       -110.14       110.14 o                         
  12   1   4         53.81       -148.17       148.17 o                         
 -10   2   4         61.82        133.19       323.35 o                         
  -9   2   4        245.83        571.40       319.51 o                         
  -9   2   4        296.62        349.40       290.23 o                         
  -8   2   4         95.02         27.19       103.60 o                         
  -7   2   4         65.24        247.55       230.37 o                         
  -6   2   4        471.18        544.48        82.82 o                         
  -5   2   4       8784.83       8913.50       439.65 o                         
  -4   2   4       2026.26       1882.22        89.32 o                         
  -3   2   4       4146.18       4154.88       136.32 o                         
  -2   2   4       1463.60       1631.31        69.53 o                         
  -1   2   4         62.55         -4.85        26.26 o                         
   0   2   4       8226.30       8114.78       194.86 o                         
   1   2   4       1847.49       1963.49        96.13 o                         
   2   2   4       1682.66       1820.93        87.28 o                         
   3   2   4       3098.15       3196.91        87.36 o                         
   4   2   4        522.41        522.68        39.91 o                         
   5   2   4         23.79         -8.62        29.99 o                         
   6   2   4       1131.22       1159.39        41.38 o                         
   7   2   4       4534.71       4591.17       140.40 o                         
   8   2   4       4856.31       4648.15       144.04 o                         
   9   2   4        460.14        411.68        77.75 o                         
  10   2   4       1693.39       1575.67       104.00 o                         
  11   2   4       3406.95       3384.76       150.77 o                         
  12   2   4         92.53        -97.39       135.89 o                         
  -9   3   4         94.33       -305.96       305.96 o                         
  -8   3   4        643.06        496.05       276.99 o                         
  -7   3   4        666.00        690.56        89.58 o                         
  -7   3   4        752.90        490.49       250.60 o                         
  -6   3   4        908.94        876.45        74.83 o                         
  -6   3   4        506.88        722.34        71.80 o                         
  -5   3   4          8.12         61.94        60.05 o                         
  -4   3   4          4.21         -3.46        50.52 o                         
  -3   3   4       1834.44       1459.11       167.75 o                         
  -2   3   4          2.71          6.88        31.63 o                         
  -1   3   4        584.42        577.44        36.86 o                         
   0   3   4       3394.09       3535.75        56.94 o                         
   1   3   4       8822.19       8766.42       125.28 o                         
   2   3   4       4120.31       3820.30       163.06 o                         
   3   3   4       6561.00       6590.59       186.06 o                         
   4   3   4       1649.42       1746.77        91.44 o                         
   5   3   4       3595.23       3534.60        82.74 o                         
   6   3   4       2061.43       2251.56        71.77 o                         
   7   3   4        153.62        170.16        45.73 o                         
   8   3   4        794.74        697.80        53.12 o                         
   9   3   4        781.74        684.36        56.82 o                         
  10   3   4        669.03        619.11        53.61 o                         
  11   3   4        210.05        104.08        94.82 o                         
  12   3   4        118.36        -14.65       103.17 o                         
  -9   4   4        471.26        511.31       224.14 o                         
  -8   4   4        429.46        307.17       199.43 o                         
  -7   4   4         54.60        -85.46       185.96 o                         
  -6   4   4        416.76        480.12        79.94 o                         
  -5   4   4       1290.73       1267.43       112.09 o                         
  -4   4   4       2440.65       2427.92       125.89 o                         
  -3   4   4          6.97         50.38        35.81 o                         
  -2   4   4       2135.70       2075.28        86.83 o                         
  -1   4   4       1629.43       1661.49        57.60 o                         
   0   4   4       6944.00       6911.40       145.06 o                         
   1   4   4       1730.15       1681.14       139.83 o                         
   2   4   4          4.67          4.50        14.89 o                         
   3   4   4        740.55        719.84        24.71 o                         
   4   4   4       2755.32       2960.53       188.35 o                         
   5   4   4        191.22         82.51       125.95 o                         
   6   4   4       1722.79       1706.44        68.95 o                         
   7   4   4       1277.54       1251.10        63.06 o                         
   8   4   4       8139.33       8150.23       180.56 o                         
   9   4   4        128.02        139.19        51.98 o                         
  10   4   4        344.36        378.41        53.64 o                         
  11   4   4       1476.82       1642.47       123.49 o                         
  12   4   4        228.93        300.07       116.31 o                         
  -8   5   4        292.84        133.23       196.41 o                         
  -7   5   4        289.28         66.29       288.01 o                         
  -6   5   4         59.89        202.66        93.24 o                         
  -5   5   4         78.24        118.18        91.07 o                         
  -4   5   4        285.50        190.87        83.43 o                         
  -3   5   4        707.01        364.65        83.63 o                         
  -2   5   4        746.98        738.95        66.53 o                         
  -1   5   4        790.45        734.62        48.56 o                         
   0   5   4       3509.16       3535.98       111.27 o                         
   1   5   4      15159.87      15117.82       265.68 o                         
   2   5   4        519.91        444.21        23.31 o                         
   3   5   4         28.97         53.33        24.96 o                         
   4   5   4        134.01        201.20        28.22 o                         
   5   5   4        129.98        198.62       132.41 o                         
   6   5   4        309.10        249.30       139.42 o                         
   7   5   4        318.86        234.21        67.04 o                         
   8   5   4         46.39        -55.37        55.37 o                         
   9   5   4        219.00        208.18        61.22 o                         
  10   5   4        589.51        595.25        65.59 o                         
  11   5   4        123.24        107.88       114.42 o                         
  12   5   4        143.71        -55.56       123.26 o                         
  -8   6   4        589.71        445.06       203.18 o                         
  -7   6   4         49.71         -4.41       271.86 o                         
  -6   6   4        185.90        160.18        98.08 o                         
  -5   6   4        478.52        524.43        96.35 o                         
  -4   6   4        387.85        397.72        84.89 o                         
  -3   6   4        527.75        714.30        87.47 o                         
  -2   6   4          4.06         43.92        74.08 o                         
  -1   6   4       2577.07       2622.84       115.77 o                         
   0   6   4       1292.64       1391.74        84.36 o                         
   1   6   4       1202.97       1343.76        61.04 o                         
   2   6   4        286.43        196.14       126.17 o                         
   3   6   4       6584.55       7278.43       358.18 o                         
   4   6   4       1197.77       1219.96        51.73 o                         
   5   6   4        163.95        154.20        30.42 o                         
   6   6   4         98.47         79.40        30.48 o                         
   7   6   4         41.09         68.85       152.71 o                         
   8   6   4       3719.33       3673.70       255.37 o                         
   9   6   4        103.36         63.06        66.24 o                         
  10   6   4        275.08        130.15        68.24 o                         
  11   6   4       1897.27       1748.71       146.07 o                         
  12   6   4        819.61        826.40       138.66 o                         
  -7   7   4        299.38        145.10       287.04 o                         
  -6   7   4        148.49        384.62       266.68 o                         
  -5   7   4        194.70        274.71       101.86 o                         
  -4   7   4         33.97        -96.77        96.77 o                         
  -3   7   4        220.59        306.19        91.40 o                         
  -2   7   4        850.53        706.22        85.52 o                         
  -1   7   4        332.36        410.61        75.72 o                         
   0   7   4         39.22         50.72        67.15 o                         
   1   7   4        613.74        596.12        28.83 o                         
   2   7   4       1097.02        925.43        43.85 o                         
   3   7   4         49.14         77.31        51.11 o                         
   4   7   4         32.28         40.65        56.32 o                         
   5   7   4       1656.41       1635.16        75.80 o                         
   6   7   4       1893.52       1746.83       101.47 o                         
   7   7   4        323.41        274.27        96.00 o                         
   8   7   4       1107.94        969.33       123.35 o                         
   9   7   4        972.90       1117.07       214.76 o                         
  10   7   4        115.12        143.72        82.38 o                         
  10   7   4        106.17        174.73       327.45 o                         
  11   7   4         31.26        -21.91       178.72 o                         
  -6   8   4         65.24        353.70       315.13 o                         
  -5   8   4       1084.90       1249.29       129.24 o                         
  -4   8   4        357.95        398.11       102.19 o                         
  -3   8   4        144.79        317.83       101.97 o                         
  -2   8   4        201.01        386.40        98.27 o                         
  -1   8   4        266.71        288.88        85.24 o                         
   0   8   4        171.29         71.08        73.89 o                         
   1   8   4        389.43        290.14        27.29 o                         
   2   8   4        194.90         70.26        31.74 o                         
   3   8   4        415.89        344.66        43.10 o                         
   4   8   4        596.53        672.59        55.01 o                         
   5   8   4        967.17        939.71        64.14 o                         
   6   8   4          2.70        188.91        60.81 o                         
   7   8   4        745.40        751.70        69.21 o                         
   8   8   4       1984.13       1956.28        89.27 o                         
   9   8   4       1026.93        985.62        76.86 o                         
  10   8   4        291.80        383.23        83.16 o                         
  11   8   4        754.78        638.16       173.44 o                         
  12   8   4        560.21        822.74       381.43 o                         
  -5   9   4        240.83         40.02       135.80 o                         
  -4   9   4         88.31         59.06       126.71 o                         
  -3   9   4        800.66        954.38       130.88 o                         
  -2   9   4        862.51        828.35       104.13 o                         
  -1   9   4        597.88        735.85        99.43 o                         
   0   9   4       1035.65       1066.39        96.70 o                         
   1   9   4        461.48        498.41        79.21 o                         
   2   9   4        600.04        637.13        52.72 o                         
   3   9   4        348.42        313.25        58.63 o                         
   4   9   4        222.64        243.26        53.57 o                         
   5   9   4        628.24        698.26        60.21 o                         
   6   9   4        388.26        347.45        52.70 o                         
   7   9   4        617.89        661.21        64.41 o                         
   8   9   4         80.28         23.88        64.87 o                         
   9   9   4       1982.54       1995.51        95.64 o                         
  10   9   4        251.78        219.28        74.31 o                         
  11   9   4        111.22         95.67       128.09 o                         
  12   9   4        144.05       -153.95       168.16 o                         
  -4  10   4        397.96        420.54       137.70 o                         
  -3  10   4        113.75        -44.79       134.39 o                         
  -2  10   4         84.38        232.78       126.52 o                         
  -1  10   4       1149.60       1169.87       128.76 o                         
   0  10   4       1059.39       1016.93       112.10 o                         
   1  10   4        591.95        867.29        99.55 o                         
   2  10   4        234.98        248.89        49.48 o                         
   3  10   4       1275.53       1073.60        74.54 o                         
   4  10   4        762.68        926.88        70.23 o                         
   5  10   4        203.19        242.69        59.17 o                         
   6  10   4        102.60        125.28        60.33 o                         
   7  10   4         39.12         78.64        58.67 o                         
   8  10   4        539.68        693.73        63.64 o                         
   9  10   4        251.22        123.99        62.98 o                         
  10  10   4        155.84        109.87        66.57 o                         
  11  10   4        158.02         65.19        76.01 o                         
  -2  11   4        208.61        108.35       141.03 o                         
  -1  11   4        212.80        144.96       128.29 o                         
   0  11   4        619.44        797.55       126.04 o                         
   1  11   4        421.01        265.08       109.71 o                         
   2  11   4       2528.82       2469.98       137.81 o                         
   3  11   4        963.47       1138.28       104.62 o                         
   4  11   4        100.56        260.89        63.70 o                         
   5  11   4        199.97        392.01        67.75 o                         
   6  11   4        940.39        952.94        71.21 o                         
   7  11   4       1034.20       1036.25        78.87 o                         
   8  11   4        409.19        328.64        70.25 o                         
   9  11   4        869.28        825.05        78.20 o                         
  10  11   4        568.31        424.29        73.80 o                         
  11  11   4         64.88         32.96        72.20 o                         
  -1  12   4        968.93       1245.41       170.54 o                         
   0  12   4         78.01        137.32       135.20 o                         
   1  12   4        187.44        -67.83       121.50 o                         
   2  12   4          7.28         65.24       113.84 o                         
   3  12   4       1288.26       1449.05       128.86 o                         
   4  12   4        870.72        830.68       110.84 o                         
   5  12   4         74.90        106.37        74.05 o                         
   6  12   4         19.72         92.24        71.12 o                         
   7  12   4         48.78        -72.48        72.48 o                         
   8  12   4        369.77        228.89        75.93 o                         
   9  12   4        479.03        615.81        83.07 o                         
  10  12   4         97.33        125.41        78.03 o                         
   1  13   4        133.04        713.82       288.81 o                         
   2  13   4        147.02       -116.84       144.43 o                         
   3  13   4         37.17       1656.90       544.49 o                         
   4  13   4         29.56        291.38       123.30 o                         
   5  13   4         87.42        385.48       469.07 o                         
   6  13   4        261.64        915.55       440.88 o                         
   7  13   4        456.10        420.95        89.66 o                         
   8  13   4         72.31        303.78        85.43 o                         
  -7 -13   5         90.55         71.66        75.43 o                         
  -6 -13   5        180.31        200.01       148.02 o                         
  -5 -13   5        414.27        392.57        98.19 o                         
  -4 -13   5         86.34       -471.80       471.80 o                         
  -3 -13   5        441.18        407.68        96.84 o                         
  -2 -13   5         59.83        -83.99       297.68 o                         
  -9 -12   5         94.74         19.01        58.81 o                         
  -8 -12   5        529.74       1004.87       167.55 o                         
  -7 -12   5        256.77        308.94       146.13 o                         
  -6 -12   5        539.93        843.14       136.16 o                         
  -5 -12   5         35.03        111.63       127.52 o                         
  -4 -12   5        607.20        834.41       132.19 o                         
  -3 -12   5         19.22        -85.46        85.46 o                         
  -2 -12   5        594.85       1704.46       481.06 o                         
  -1 -12   5        195.48        357.43       179.80 o                         
   0 -12   5        174.76        716.98       197.05 o                         
   1 -12   5        253.99        -27.93       283.89 o                         
 -10 -11   5         49.03        252.57       192.07 o                         
  -9 -11   5       1122.14       1126.41       176.96 o                         
  -8 -11   5        914.23        752.02       163.66 o                         
  -7 -11   5         56.89        317.44       149.93 o                         
  -6 -11   5        974.90       1009.66       134.59 o                         
  -5 -11   5        508.88        560.41       118.41 o                         
  -4 -11   5        604.58        343.07       119.99 o                         
  -3 -11   5       2337.35       2586.18       150.20 o                         
  -2 -11   5        802.17        660.28        74.40 o                         
  -1 -11   5        324.19       1129.15       434.94 o                         
   0 -11   5        626.29        606.04       131.56 o                         
   1 -11   5        398.41        385.00       138.95 o                         
   2 -11   5         93.92       -302.06       302.06 o                         
   3 -11   5         27.62         74.63        95.05 o                         
 -10 -10   5        192.55        401.30       169.55 o                         
  -9 -10   5         60.44        117.09       162.01 o                         
  -8 -10   5        871.32        794.72       155.74 o                         
  -7 -10   5       1070.66       1384.76       144.80 o                         
  -6 -10   5        691.93        661.52       121.78 o                         
  -5 -10   5         97.46        231.91       117.89 o                         
  -4 -10   5         84.24        123.94        72.26 o                         
  -3 -10   5        199.61         37.47        62.52 o                         
  -2 -10   5       1858.25       1805.28        83.31 o                         
  -1 -10   5        639.33        786.05        66.65 o                         
   0 -10   5        289.22        101.68        59.81 o                         
   1 -10   5        543.07        540.60       113.32 o                         
   2 -10   5        161.91        189.49       134.94 o                         
   3 -10   5         63.35        450.43       152.58 o                         
   4 -10   5         88.99         59.86       162.63 o                         
 -11  -9   5        304.88        673.21       179.83 o                         
 -10  -9   5         55.67        142.03       157.34 o                         
  -9  -9   5        184.29        372.44       152.32 o                         
  -8  -9   5        610.57        500.46       146.46 o                         
  -7  -9   5        449.17        338.17       127.44 o                         
  -6  -9   5        293.35        203.22       121.99 o                         
  -5  -9   5        951.43        692.78       113.76 o                         
  -4  -9   5         22.67        -73.26        73.26 o                         
  -3  -9   5       2050.41       2358.39        84.18 o                         
  -2  -9   5        573.91        466.70        61.95 o                         
  -1  -9   5        942.30        936.17        71.09 o                         
   0  -9   5       1255.54       1235.35        67.73 o                         
   1  -9   5        519.83        515.55        58.02 o                         
   2  -9   5        319.70        423.82       115.49 o                         
   3  -9   5        188.50        119.98       134.35 o                         
   4  -9   5        205.44       1373.07       310.95 o                         
   5  -9   5        940.42        837.22       170.15 o                         
 -11  -8   5        109.62         40.15       196.99 o                         
 -10  -8   5       1680.88       1785.58       130.45 o                         
  -9  -8   5        681.61        675.97        65.42 o                         
  -8  -8   5        212.53        191.60        35.53 o                         
  -7  -8   5          8.93         25.25        31.61 o                         
  -6  -8   5          4.22         62.42        30.38 o                         
  -5  -8   5        185.60        185.14        27.20 o                         
  -4  -8   5       1716.35       1637.71        89.24 o                         
  -3  -8   5        554.91        477.99        66.91 o                         
  -2  -8   5        232.44        278.85        46.03 o                         
  -1  -8   5        148.40        164.75        57.08 o                         
   0  -8   5       2841.78       2962.80        93.78 o                         
   1  -8   5        606.70        512.78        93.46 o                         
   2  -8   5        738.84        746.26        51.44 o                         
   3  -8   5        499.67        356.69       118.10 o                         
   4  -8   5        182.15        180.54       123.81 o                         
   5  -8   5         48.94        135.99       131.90 o                         
   6  -8   5        977.05       1198.66       156.52 o                         
 -11  -7   5        234.65         64.14       189.99 o                         
 -10  -7   5          7.65         48.18        61.69 o                         
  -9  -7   5        927.40        905.02        74.57 o                         
  -8  -7   5       1747.02       1821.60        64.98 o                         
  -7  -7   5       1640.52       1538.77        59.24 o                         
  -6  -7   5        162.21        148.76        26.80 o                         
  -5  -7   5        211.05        178.09        24.42 o                         
  -4  -7   5        478.13        423.63        26.72 o                         
  -3  -7   5       1908.29       1982.05        53.30 o                         
  -2  -7   5        349.60        204.13        91.27 o                         
  -1  -7   5        531.90        601.48        75.60 o                         
   0  -7   5        993.53        895.05        60.58 o                         
   1  -7   5         35.08         55.93        78.81 o                         
   2  -7   5        990.98       1023.97        69.51 o                         
   3  -7   5        537.75        504.61        67.02 o                         
   4  -7   5         85.96        124.01        53.75 o                         
   5  -7   5       3930.83       4584.03       199.85 o                         
   6  -7   5         83.66        114.60       130.80 o                         
   7  -7   5        858.48       1411.12       157.49 o                         
 -12  -6   5          0.93         47.71       170.04 o                         
 -11  -6   5          9.45         53.26       155.30 o                         
 -10  -6   5       3317.12       3377.25       201.24 o                         
  -9  -6   5       1359.34       1557.64       322.22 o                         
  -8  -6   5        267.47        254.84        52.11 o                         
  -7  -6   5       1383.66       1382.39        51.93 o                         
  -6  -6   5       2970.75       2923.91        71.28 o                         
  -5  -6   5         55.04         53.00        21.65 o                         
  -4  -6   5        122.73         77.66        19.99 o                         
  -3  -6   5        985.00        949.41        33.84 o                         
  -2  -6   5       3642.46       3397.36        74.78 o                         
  -1  -6   5         38.39         44.67        20.35 o                         
   0  -6   5        940.81       1008.09        93.27 o                         
   1  -6   5        294.66        437.13        46.54 o                         
   2  -6   5       3359.13       3096.93       109.34 o                         
   3  -6   5       1067.57       1300.20        75.66 o                         
   4  -6   5        962.60       1145.93        81.28 o                         
   5  -6   5        848.07        834.38        76.72 o                         
   6  -6   5       1313.87       1413.14       132.02 o                         
   7  -6   5        523.57        799.47       133.67 o                         
   8  -6   5        184.61        385.65       145.81 o                         
 -12  -5   5        443.28        540.21       140.73 o                         
 -11  -5   5        331.39        276.46       125.42 o                         
 -10  -5   5         14.35        141.81       113.37 o                         
  -9  -5   5          5.74         80.25       101.08 o                         
  -8  -5   5       5425.66       5342.24       212.92 o                         
  -7  -5   5       2825.47       2598.49       117.64 o                         
  -6  -5   5        962.51       1005.29        81.90 o                         
  -5  -5   5        280.05        288.29        23.42 o                         
  -4  -5   5       6141.94       6498.89       123.55 o                         
  -3  -5   5       8376.02       8669.50       205.68 o                         
  -2  -5   5         49.41        109.67        27.21 o                         
  -1  -5   5       3111.60       3094.85        66.72 o                         
   0  -5   5        188.76        169.65        22.27 o                         
   1  -5   5         74.34         87.23        19.17 o                         
   2  -5   5          5.66         56.04        76.55 o                         
   3  -5   5        245.70        211.87        84.45 o                         
   4  -5   5        718.56        870.62       194.40 o                         
   5  -5   5       1157.53       1224.72       118.41 o                         
   6  -5   5         22.41         79.77        80.61 o                         
   7  -5   5        340.94        447.55       124.34 o                         
   8  -5   5        510.08        509.08       124.20 o                         
   9  -5   5        385.91       1170.20       350.02 o                         
 -12  -4   5          2.19         68.15       135.09 o                         
 -11  -4   5         45.74        180.82       118.68 o                         
 -10  -4   5        498.83        554.81       111.42 o                         
  -9  -4   5       1160.14       1179.60       110.20 o                         
  -8  -4   5         51.49         50.50        87.58 o                         
  -7  -4   5         84.91        119.92        93.81 o                         
  -6  -4   5       1263.55       1195.09        61.23 o                         
  -5  -4   5       1178.43        965.06        70.98 o                         
  -4  -4   5       1104.35       1027.62        73.23 o                         
  -3  -4   5        631.17        702.30        28.82 o                         
  -2  -4   5       9313.91       9487.41       170.09 o                         
  -1  -4   5       6319.86       6783.96       136.93 o                         
   0  -4   5       3466.02       3438.72        62.24 o                         
   1  -4   5        766.71        800.65        26.71 o                         
   2  -4   5        401.97        415.43        23.20 o                         
   3  -4   5       2941.39       2935.24        78.98 o                         
   4  -4   5        695.96        670.08        59.94 o                         
   5  -4   5         56.11        313.09       108.79 o                         
   6  -4   5       3177.93       3233.92       151.97 o                         
   7  -4   5        213.49        199.11       113.02 o                         
   8  -4   5        220.44         90.25        80.94 o                         
   9  -4   5        201.51        263.06       306.51 o                         
 -11  -3   5        673.00        814.67       128.34 o                         
 -10  -3   5          3.55       -108.09       108.09 o                         
  -9  -3   5        739.43        702.90       102.67 o                         
  -8  -3   5       3129.62       3436.61       134.55 o                         
  -7  -3   5        265.00        232.60        78.26 o                         
  -6  -3   5        148.43        240.27        82.25 o                         
  -5  -3   5        319.04        405.16        87.60 o                         
  -4  -3   5       2394.49       2380.14       100.25 o                         
  -3  -3   5       5216.06       5458.84        91.70 o                         
  -2  -3   5       1020.84       1181.59        31.56 o                         
  -1  -3   5        218.58        232.49        18.21 o                         
   0  -3   5       3516.01       3182.68        51.76 o                         
   1  -3   5        674.02        697.28        24.75 o                         
   2  -3   5        430.85        415.21        25.02 o                         
   3  -3   5          8.18         29.69        18.33 o                         
   4  -3   5       1187.11       1215.31       110.32 o                         
   5  -3   5        283.18        400.91       104.24 o                         
   6  -3   5         32.18        -27.76        59.65 o                         
   7  -3   5         68.37         67.93       240.48 o                         
   8  -3   5        294.78        350.83       270.79 o                         
   9  -3   5        315.87         98.62        93.92 o                         
  10  -3   5        118.90       -341.84       341.84 o                         
 -11  -2   5         38.50       -125.21       125.21 o                         
 -10  -2   5        948.62       1039.23       121.42 o                         
  -9  -2   5        408.00        534.97       102.57 o                         
  -8  -2   5         46.66        -28.07        83.80 o                         
  -7  -2   5         31.09        -33.69        74.28 o                         
  -6  -2   5        116.55        120.43        67.40 o                         
  -5  -2   5          5.00         21.38        76.11 o                         
  -4  -2   5        771.84        798.58        40.04 o                         
  -3  -2   5        416.94        396.28        17.22 o                         
  -2  -2   5       1562.63       1599.60        31.02 o                         
  -1  -2   5       2391.64       2282.42        47.38 o                         
   0  -2   5          0.23         17.39        11.72 o                         
   1  -2   5        958.14        952.79        26.64 o                         
   2  -2   5       5655.07       5889.70       232.70 o                         
   3  -2   5       2940.81       2902.45       137.80 o                         
   4  -2   5          3.21        -68.52        68.52 o                         
   5  -2   5       1100.48       1051.74        93.68 o                         
   6  -2   5       1490.76       1559.96        89.99 o                         
   7  -2   5       2010.44       2188.95       109.05 o                         
   8  -2   5        313.99        113.11        90.03 o                         
   9  -2   4         75.53        505.65       166.96 o                         
   9  -2   5        236.36        505.65       166.96 o                         
   9  -2   5        246.28        373.63       322.39 o                         
  10  -2   5        439.90        531.72       309.46 o                         
 -11  -1   5        737.81        716.09       136.72 o                         
 -10  -1   5         90.12        122.55       115.24 o                         
  -9  -1   5        479.40        597.23       105.67 o                         
  -8  -1   5       3927.11       4125.77       149.96 o                         
  -7  -1   5       1067.35       1037.57        88.22 o                         
  -6  -1   5       1300.14       1407.52        84.15 o                         
  -5  -1   5       2044.61       1914.89        85.79 o                         
  -4  -1   5       1570.10       1584.80       100.11 o                         
  -3  -1   5       5158.92       4834.63       119.45 o                         
  -2  -1   5        146.96         85.14        37.12 o                         
  -1  -1   5        173.08        110.80        58.15 o                         
   0  -1   5        471.68        470.04        15.25 o                         
   1  -1   5       8857.68       8637.31       149.24 o                         
   2  -1   5          7.30        -56.86        63.92 o                         
   3  -1   5       2890.29       3032.84        96.82 o                         
   4  -1   5       1924.72       1993.18       114.40 o                         
   5  -1   5       1096.59       1055.13        69.33 o                         
   6  -1   5        586.06        584.57        69.23 o                         
   7  -1   5        532.33        571.95        66.33 o                         
   8  -1   5        279.68        411.43        74.16 o                         
   9  -1   5        938.05        828.52        82.80 o                         
  10  -1   5        400.66        -23.49       160.61 o                         
  11  -1   5       2483.40       2413.02       220.31 o                         
 -11   0   5          4.14        201.53       235.36 o                         
 -10   0   5       1169.25       1515.45       147.25 o                         
  -9   0   5         76.82         90.46       107.13 o                         
  -8   0   5        271.56        156.99        93.92 o                         
  -7   0   5         50.93         99.83        80.13 o                         
  -6   0   5        352.05        294.33        73.40 o                         
  -5   0   5        201.65        252.75        64.46 o                         
  -4   0   5        380.77        336.69        63.17 o                         
  -3   0   5         22.17         26.99        38.32 o                         
  -2   0   5       2272.76       2060.35        63.24 o                         
  -1   0   5       2020.77       1866.22        52.32 o                         
   0   0   5       5438.95       5332.06       240.66 o                         
   1   0   5        499.95        437.43        62.12 o                         
   2   0   5        561.95        620.57        50.21 o                         
   3   0   5       5269.64       5134.36       147.35 o                         
   4   0   5       1432.14       1407.90        94.68 o                         
   5   0   5          4.07        -45.44        50.87 o                         
   6   0   5        922.14        982.47        63.14 o                         
   7   0   5       3242.64       3320.50        93.51 o                         
   8   0   5          1.70         -8.65        60.63 o                         
   9   0   5        336.54        259.12        69.66 o                         
  10   0   5         18.41       -104.21       104.21 o                         
  11   0   5        841.42        824.11       155.73 o                         
 -10   1   5         70.92       -206.76       297.31 o                         
  -9   1   5        119.07        465.27       124.68 o                         
  -8   1   5       6597.41       7026.64       246.66 o                         
  -7   1   5        174.36         25.41        85.22 o                         
  -6   1   5          0.94        206.69        83.11 o                         
  -5   1   5        411.29        415.87        76.18 o                         
  -4   1   5       3977.39       3862.28       103.39 o                         
  -3   1   5       2025.10       1982.15        84.70 o                         
  -2   1   5        901.07        884.02        39.38 o                         
  -1   1   5       2991.54       2769.71        68.11 o                         
   0   1   5        722.67        644.42        46.10 o                         
   1   1   5        238.03        234.82        17.00 o                         
   2   1   5        179.11         34.63        90.86 o                         
   3   1   5        680.65        799.18        48.21 o                         
   4   1   5       8832.70       9777.98       192.88 o                         
   5   1   5       1928.78       1557.89        61.23 o                         
   6   1   5         30.95         50.16        44.39 o                         
   7   1   5       1208.78       1265.62        61.57 o                         
   8   1   5        928.08        995.68        65.37 o                         
   9   1   5       1962.55       1958.24        82.22 o                         
  10   1   5        825.39        782.71       107.96 o                         
  11   1   5         68.74         42.50       136.96 o                         
  12   1   5         27.29         -5.49       151.35 o                         
 -10   2   5       1283.04       1893.57       371.17 o                         
  -9   2   5        813.13        457.91       318.73 o                         
  -9   2   5        692.94        625.24       303.99 o                         
  -8   2   5         58.69        357.30       109.42 o                         
  -7   2   5         35.06        -91.15        91.15 o                         
  -6   2   5       5798.70       6482.57       216.47 o                         
  -5   2   5        860.60        913.21        79.76 o                         
  -4   2   5        145.71        162.44        68.00 o                         
  -3   2   5        675.72        813.60        62.01 o                         
  -2   2   5       1447.59       1216.37        69.97 o                         
  -1   2   5        697.26        541.15        45.74 o                         
   0   2   5       2179.78       2300.08        75.16 o                         
   1   2   5         19.48         54.66        15.99 o                         
   2   2   5        324.43        123.27       132.24 o                         
   3   2   5        233.80        459.06       121.37 o                         
   4   2   5        126.44        153.06        42.69 o                         
   5   2   5       1938.75       1977.83        66.37 o                         
   6   2   5       3226.72       3155.60        78.14 o                         
   7   2   5       3965.25       3887.29       101.24 o                         
   8   2   5         12.06        113.54        54.69 o                         
   9   2   5         66.32        206.24        73.74 o                         
  10   2   5        449.17        349.15        85.73 o                         
  11   2   5       4615.01       4536.01       166.28 o                         
  12   2   5        195.71        -63.37       141.40 o                         
  -9   3   5        302.38       -127.73       324.75 o                         
  -8   3   5       1252.65        599.40       307.95 o                         
  -8   3   5       1425.37       1459.53       316.52 o                         
  -7   3   5       3768.27       3850.99       354.67 o                         
  -7   3   5       4709.11       4787.87       183.98 o                         
  -6   3   5       1073.55        977.42        91.73 o                         
  -5   3   5       1416.14       1377.85        62.22 o                         
  -4   3   5       2326.90       2302.74       110.44 o                         
  -3   3   5       6471.53       6139.82       235.59 o                         
  -2   3   5        247.65        218.99        42.06 o                         
  -1   3   5         43.46         55.51        13.42 o                         
   0   3   5       6666.34       6110.56        91.91 o                         
   1   3   5         92.73        133.82        14.82 o                         
   2   3   5         13.50         12.75        16.63 o                         
   3   3   5        282.48        173.63        86.95 o                         
   4   3   5       6187.72       6420.36       111.58 o                         
   5   3   5       1048.93       1071.45       176.40 o                         
   6   3   5          3.45         74.07        67.59 o                         
   7   3   5        119.91        127.08        73.33 o                         
   8   3   5          2.87         67.08        80.40 o                         
   9   3   5        924.55        919.68        63.13 o                         
  10   3   5          8.04        -52.38        52.38 o                         
  11   3   5        630.57        312.36       103.45 o                         
  12   3   5       1115.89       1082.45       135.73 o                         
  -9   4   5       1047.87       1347.51       252.80 o                         
  -8   4   5         12.06        -33.16       208.90 o                         
  -7   4   5        327.14         90.59       197.57 o                         
  -6   4   5        647.85        985.35       109.35 o                         
  -5   4   5        961.56        879.83        62.09 o                         
  -4   4   5        999.86        963.82        59.06 o                         
  -3   4   5       2045.19       2071.69        87.44 o                         
  -2   4   5       3073.72       2989.28       106.07 o                         
  -1   4   5        628.17        503.46        41.86 o                         
   0   4   5        674.14        589.20        51.84 o                         
   1   4   5        170.21        156.02        17.73 o                         
   2   4   5       2182.62       2068.05        49.14 o                         
   3   4   5       3392.04       3509.53        71.28 o                         
   4   4   5       4227.20       4354.21       182.20 o                         
   5   4   5         17.14        187.19       127.80 o                         
   6   4   5       1873.92       1953.26        92.73 o                         
   7   4   5        484.45        449.12        58.01 o                         
   8   4   5         90.99        -53.72        53.72 o                         
   9   4   5        920.19        787.29        63.95 o                         
  10   4   5       1467.80       1320.97        74.00 o                         
  11   4   5        175.30        -15.81       108.42 o                         
  12   4   5        554.83        615.50       127.03 o                         
  -8   5   5       1132.84        943.68       229.77 o                         
  -7   5   5       1068.34        705.32       288.66 o                         
  -6   5   5         18.05         40.08        95.69 o                         
  -5   5   5        128.94        289.02        91.20 o                         
  -4   5   5        730.67        557.20       102.74 o                         
  -3   5   5       1553.23       1342.37        78.04 o                         
  -2   5   5         56.33        119.28        39.83 o                         
  -1   5   5       2741.82       2856.41       105.91 o                         
   0   5   5       3588.07       3465.75       109.83 o                         
   1   5   5       1352.19       1256.04        37.23 o                         
   2   5   5        342.57        330.77        23.50 o                         
   3   5   5       6588.82       6854.46       148.42 o                         
   4   5   5       1877.42       1839.25        60.28 o                         
   5   5   5      10563.70      10329.55       468.59 o                         
   6   5   5       2927.23       3066.67       217.99 o                         
   7   5   5       1340.21       1288.71        87.99 o                         
   8   5   5        431.18        345.78        74.71 o                         
   9   5   5         11.61        139.22        61.91 o                         
  10   5   5          5.35        -62.17        62.17 o                         
  11   5   5        554.75        466.41       125.36 o                         
  12   5   5        142.91        -74.71       149.81 o                         
  -7   6   5          2.47        177.74       256.63 o                         
  -6   6   5        934.24       1158.63       297.83 o                         
  -5   6   5        126.79        207.45        93.74 o                         
  -4   6   5        409.80        524.47        96.12 o                         
  -3   6   5        214.46        366.25        81.20 o                         
  -2   6   5       3277.30       3155.73       242.92 o                         
  -1   6   5       2750.40       2536.52       133.20 o                         
   0   6   5        985.78        953.55        93.55 o                         
   1   6   5        426.49        196.74        41.12 o                         
   2   6   5        201.39        235.40        21.25 o                         
   3   6   5       1213.94       1164.57        43.27 o                         
   4   6   5         54.10         56.17        28.34 o                         
   5   6   5        553.28        587.93        38.39 o                         
   6   6   5       1320.98       1318.19       179.42 o                         
   7   6   5        403.08        389.39       166.63 o                         
   8   6   5       1808.68       2185.07       221.85 o                         
   9   6   5       1367.57       1387.42        85.64 o                         
  10   6   5        276.48        292.75        75.74 o                         
  11   6   5        967.98        897.32       146.27 o                         
  12   6   5       1068.24       1165.99       148.42 o                         
  -7   7   5         32.57        476.70       323.51 o                         
  -6   7   5         97.41       -152.34       282.80 o                         
  -5   7   5         41.06        -51.30       107.21 o                         
  -4   7   5        234.38        195.63       103.40 o                         
  -3   7   5        604.63        591.95       101.42 o                         
  -2   7   5        212.12         86.20        84.27 o                         
  -1   7   5        108.84        122.71        73.45 o                         
   0   7   5        201.87        267.04        90.13 o                         
   1   7   5       1979.31       2036.52        68.04 o                         
   2   7   5       1348.20       1259.58        47.65 o                         
   3   7   5       1676.50       1850.31       116.96 o                         
   4   7   5          1.89         42.14        30.86 o                         
   5   7   5       4894.14       4963.30       122.36 o                         
   6   7   5        194.91        122.89        86.05 o                         
   7   7   5         83.68        116.19        36.35 o                         
   8   7   5        980.32       1092.61       203.44 o                         
   9   7   5        106.81        707.04       227.66 o                         
  10   7   5        572.81        681.90        94.10 o                         
  11   7   5       1148.25        523.93       331.01 o                         
  12   7   5        191.88        149.66       251.68 o                         
  -6   8   5         31.44       -307.24       307.24 o                         
  -5   8   5        291.61        595.44       118.59 o                         
  -4   8   5        722.81        707.58       124.79 o                         
  -3   8   5        467.79        447.01       108.51 o                         
  -2   8   5       1217.81       1325.35       115.75 o                         
  -1   8   5        272.90        200.18        92.21 o                         
   0   8   5        234.71        241.10        92.17 o                         
   1   8   5        192.13        203.41        26.30 o                         
   2   8   5        531.11        553.32        42.66 o                         
   3   8   5        256.58        245.40        48.15 o                         
   4   8   5        666.91        550.58        53.02 o                         
   5   8   5        217.62        146.48        59.16 o                         
   6   8   5        753.65        821.62        72.53 o                         
   7   8   5       1083.43       1094.29        78.87 o                         
   8   8   5        403.64        293.71        66.11 o                         
   9   8   5        784.39        883.27        81.48 o                         
  10   8   5         48.69         -3.42        79.43 o                         
  11   8   5       1050.12       1146.65       180.41 o                         
  12   8   5        956.33        680.50       384.31 o                         
  -5   9   5        615.62        491.75       321.03 o                         
  -4   9   5        361.53        294.08       135.19 o                         
  -3   9   5        934.09        934.75       126.05 o                         
  -2   9   5        350.46        357.69       114.93 o                         
  -1   9   5        263.27        110.95        95.91 o                         
   0   9   5        655.04        452.90        91.22 o                         
   1   9   5        161.52        215.09        87.77 o                         
   2   9   5        396.29        495.25        49.31 o                         
   3   9   5        218.42         68.28        58.49 o                         
   4   9   5        229.70        267.66        62.40 o                         
   5   9   5        575.44        456.99        67.18 o                         
   6   9   5        201.48        289.02        60.82 o                         
   7   9   5        186.29        289.66        59.04 o                         
   8   9   5        409.97        361.25        67.55 o                         
   9   9   5       1038.03       1048.12        77.74 o                         
  10   9   5        395.28        275.15        82.15 o                         
  11   9   5       1404.64       1240.41        93.10 o                         
  12   9   5        171.46        103.11       174.68 o                         
  -4  10   5        772.56       1265.73       164.93 o                         
  -3  10   5       1024.30       1172.30       155.48 o                         
  -2  10   5       1096.84        954.29       145.85 o                         
  -1  10   5        806.56        799.26       120.15 o                         
   0  10   5        247.66        301.59       107.78 o                         
   1  10   5        644.01        713.49        99.76 o                         
   2  10   5        635.38        702.91       104.12 o                         
   3  10   5       1354.27       1682.21        77.61 o                         
   4  10   5        285.66        222.75        65.38 o                         
   5  10   5         37.57         61.08        65.17 o                         
   6  10   5        546.54        684.52        75.47 o                         
   7  10   5        557.39        721.21        76.50 o                         
   8  10   5         70.12         35.04        64.37 o                         
   9  10   5        571.25        640.81        75.88 o                         
  10  10   5        381.94        292.72        73.91 o                         
  11  10   5        204.94        256.91        78.49 o                         
  -2  11   5        368.11        652.29       152.44 o                         
  -1  11   5         56.15         -4.92       132.20 o                         
   0  11   5        837.25        801.56       132.91 o                         
   1  11   5        134.20        100.83       108.79 o                         
   2  11   5        948.75       1169.39       104.35 o                         
   3  11   5       1471.49       1616.07       119.73 o                         
   4  11   5        344.18        199.61        72.82 o                         
   5  11   5        702.65        800.98        77.45 o                         
   6  11   5        174.82        214.09        70.42 o                         
   7  11   5        300.75        378.16        71.73 o                         
   8  11   5        252.91        190.15        74.30 o                         
   9  11   5        281.60        304.61        74.03 o                         
  10  11   5        753.00        652.15        83.17 o                         
  11  11   5        256.03         47.04        77.58 o                         
  -1  12   5        590.49        606.28       155.34 o                         
   0  12   5        102.84         -6.93       141.89 o                         
   1  12   5        313.09        393.52       134.26 o                         
   2  12   5        114.01        105.13       119.39 o                         
   3  12   5       1199.59       1151.53       120.10 o                         
   4  12   5       1315.93       1713.77       127.54 o                         
   5  12   5        351.14        140.55       125.47 o                         
   6  12   5       1011.44       1328.11        90.22 o                         
   7  12   5         81.10        -77.36        77.36 o                         
   8  12   5         55.69         64.61        77.06 o                         
   9  12   5        562.93        677.25        84.83 o                         
  10  12   5        113.71         33.88        83.14 o                         
   1  13   5         29.70        123.89       308.88 o                         
   2  13   5        161.03        192.01       149.34 o                         
   3  13   5        750.38        725.95       148.61 o                         
   4  13   5         13.95        232.72       126.45 o                         
   5  13   5        712.19       1034.42       154.59 o                         
   6  13   5        177.67        444.32       136.51 o                         
   7  13   5        222.66        435.79        87.28 o                         
   8  13   5        106.46        -10.56        85.92 o                         
  -7 -13   6        107.82        216.88        64.25 o                         
  -6 -13   6        304.49       -231.99       479.81 o                         
  -5 -13   6       1125.13       1121.44       492.10 o                         
  -4 -13   6        135.13       -467.75       467.75 o                         
  -3 -13   6        260.77        246.12        98.16 o                         
  -2 -13   6         32.48        -62.43        98.11 o                         
  -8 -12   6         26.80        839.19       462.32 o                         
  -7 -12   6        842.25        557.09       169.37 o                         
  -6 -12   6       1072.48       1448.92       169.36 o                         
  -5 -12   6          5.61        -19.63       135.82 o                         
  -4 -12   6        275.01        441.67       132.80 o                         
  -3 -12   6         33.79        150.66        53.42 o                         
  -2 -12   6         17.90        -84.20        84.20 o                         
  -1 -12   6        174.89        348.08       191.30 o                         
   0 -12   6         48.60        -94.80       196.32 o                         
   1 -12   6        599.42        559.91       117.71 o                         
 -10 -11   6         39.26        -92.81       100.71 o                         
  -9 -11   6        257.57        470.90       174.61 o                         
  -8 -11   6        507.85        692.94       167.39 o                         
  -7 -11   6         41.00        369.94       144.55 o                         
  -6 -11   6       1091.80       1283.22       165.29 o                         
  -5 -11   6       1607.64       2215.10       167.60 o                         
  -4 -11   6        172.18       -121.74       121.74 o                         
  -3 -11   6         64.05          6.50       110.43 o                         
  -2 -11   6        722.49        702.31        83.26 o                         
  -1 -11   6        534.23        626.07       151.17 o                         
   0 -11   6        581.07        584.57       177.02 o                         
   1 -11   6        424.10         94.56       181.91 o                         
   2 -11   6         17.05        665.62       214.49 o                         
 -10 -10   6        143.99         66.40       172.41 o                         
  -9 -10   6         72.62        -92.11       161.22 o                         
  -8 -10   6        120.97        318.50       154.42 o                         
  -7 -10   6       1853.87       2291.85       175.91 o                         
  -6 -10   6       2134.70       2107.92       170.81 o                         
  -5 -10   6        273.14        401.95       122.03 o                         
  -4 -10   6        271.54        218.24       114.52 o                         
  -3 -10   6        801.51        840.42       116.77 o                         
  -2 -10   6       1541.01       1899.49       137.81 o                         
  -1 -10   6         55.40        -90.36        90.36 o                         
   0 -10   6        184.09        387.03        72.78 o                         
   1 -10   6       1719.85       1697.07       152.42 o                         
   2 -10   6        427.70        669.85       157.61 o                         
   3 -10   6        452.85        532.39       146.68 o                         
   4 -10   6         11.42       -165.26       165.26 o                         
 -11  -9   6        700.59        675.46       107.65 o                         
 -10  -9   6          7.42        237.18       173.58 o                         
  -9  -9   6        645.62        837.49       163.03 o                         
  -8  -9   6        263.35        -32.91       341.83 o                         
  -7  -9   6       1078.78       1275.88       383.23 o                         
  -6  -9   6        488.75        854.82       344.40 o                         
  -5  -9   6       2641.80       2698.34       391.61 o                         
  -4  -9   6         19.84        270.04       296.19 o                         
  -3  -9   6        468.99        357.28        90.08 o                         
  -2  -9   6        224.65        168.05        79.47 o                         
  -1  -9   6        688.82        611.81        79.97 o                         
   0  -9   6       3477.33       3986.59       156.77 o                         
   1  -9   6         93.82       -129.66       170.71 o                         
   2  -9   6         24.20         67.24       119.60 o                         
   3  -9   6        231.74        251.97       131.17 o                         
   4  -9   6        125.50        145.96       150.24 o                         
   5  -9   6         36.99        124.17       153.29 o                         
 -11  -8   6         79.41        106.74        86.50 o                         
 -10  -8   6        407.94        522.91        93.48 o                         
  -9  -8   6        328.24        293.53        81.40 o                         
  -8  -8   6          5.52         -1.53        34.50 o                         
  -7  -8   6         39.47        108.07        33.08 o                         
  -6  -8   6       1859.60       1961.02        67.77 o                         
  -5  -8   6        741.31        689.56        47.88 o                         
  -4  -8   6         67.77        102.99        36.45 o                         
  -3  -8   6        657.84        614.83        34.39 o                         
  -2  -8   6        282.41        301.20        74.91 o                         
  -1  -8   6         60.75         -0.89        75.36 o                         
   0  -8   6        776.46        859.08        82.08 o                         
   1  -8   6        459.61        380.52       174.86 o                         
   2  -8   6       2499.17       2493.95       125.79 o                         
   3  -8   6         37.86         55.91        56.94 o                         
   4  -8   6        280.89        148.71       130.20 o                         
   5  -8   6        258.23        510.76       139.17 o                         
   6  -8   6       1249.49       1444.00       175.74 o                         
 -11  -7   6          1.95        -32.79        82.99 o                         
 -10  -7   6          0.87         -5.81        61.39 o                         
  -9  -7   6       1747.16       1847.47        97.87 o                         
  -8  -7   6        409.14        505.37        37.98 o                         
  -7  -7   6        125.56         93.89        32.03 o                         
  -6  -7   6        120.80        146.35        25.79 o                         
  -5  -7   6         32.97         -8.92        21.93 o                         
  -4  -7   6        209.99        203.25        36.81 o                         
  -3  -7   6         61.00         53.20        32.29 o                         
  -2  -7   6         22.46          8.52        21.02 o                         
  -1  -7   6          3.00        -23.45        23.45 o                         
   0  -7   6       1028.99       1186.97        88.46 o                         
   1  -7   6        233.53        -45.21       149.01 o                         
   2  -7   6         56.52         54.22        78.47 o                         
   3  -7   6        219.91        245.63        84.77 o                         
   4  -7   6        110.45         -0.07        70.36 o                         
   5  -7   6        293.48        250.74       121.42 o                         
   6  -7   6        161.83        296.24       133.25 o                         
   7  -7   6        286.46        320.65       145.22 o                         
 -11  -6   6       1227.70       1201.15       178.85 o                         
 -10  -6   6        176.69         97.31       151.88 o                         
  -9  -6   6        867.59        747.14       168.30 o                         
  -8  -6   6        304.39        489.38        55.63 o                         
  -7  -6   6       4558.27       4449.79       108.76 o                         
  -6  -6   6       1784.71       1680.87        52.73 o                         
  -5  -6   6         37.21         -4.10        20.66 o                         
  -4  -6   6          0.63        -28.17        28.43 o                         
  -3  -6   6         73.96         63.51        29.77 o                         
  -2  -6   6       1426.96       1433.76        62.09 o                         
  -1  -6   6          3.03         -8.44        19.52 o                         
   0  -6   6          1.86         53.31        26.67 o                         
   1  -6   6        512.62        534.86        38.00 o                         
   2  -6   6       6325.95       6881.44       223.05 o                         
   3  -6   6         63.16          2.44        92.45 o                         
   4  -6   6          2.73        -36.61        83.70 o                         
   5  -6   6       1274.78       1138.60       123.05 o                         
   6  -6   6        640.82        908.58       131.86 o                         
   7  -6   6        243.42        106.02       137.25 o                         
   8  -6   6        244.43        121.41       136.40 o                         
 -11  -5   6        772.89        718.16       165.03 o                         
 -10  -5   6         75.48        113.12       143.17 o                         
  -9  -5   6       2022.70       1960.23       154.81 o                         
  -8  -5   6       1428.95       1421.00        77.16 o                         
  -7  -5   6        164.40        106.28        43.24 o                         
  -6  -5   6        512.48        529.10        76.77 o                         
  -5  -5   6       2576.39       2493.84        52.99 o                         
  -4  -5   6       2804.63       2779.45        61.93 o                         
  -3  -5   6        111.00        138.08        28.58 o                         
  -2  -5   6        644.55        688.52        38.65 o                         
  -1  -5   6        229.74        194.33        18.94 o                         
   0  -5   6       1068.21        937.33        35.26 o                         
   1  -5   6        856.21        898.97        36.20 o                         
   2  -5   6          2.48        -79.63        82.88 o                         
   3  -5   6       1157.53       1103.84       100.15 o                         
   4  -5   6       1354.74       1443.75       110.00 o                         
   5  -5   6         61.75         -3.56       107.32 o                         
   6  -5   6        175.25        207.53       114.88 o                         
   7  -5   6        603.31        354.09       118.98 o                         
   8  -5   6        754.99        828.05       137.72 o                         
   9  -5   6        272.51        146.93       227.09 o                         
 -11  -4   6        621.60        916.03       133.80 o                         
 -10  -4   6         69.95        116.09       113.50 o                         
  -9  -4   6          3.25         91.60       119.98 o                         
  -8  -4   6        293.00        330.84       130.88 o                         
  -7  -4   6       1182.06       1079.56       110.56 o                         
  -6  -4   6       2291.22       2150.10        99.03 o                         
  -5  -4   6          1.75         16.56        55.58 o                         
  -4  -4   6        130.36        107.15        16.76 o                         
  -3  -4   6       1977.34       2000.80        53.83 o                         
  -2  -4   6       1632.19       1663.24        58.29 o                         
  -1  -4   6       1109.79       1160.30        47.84 o                         
   0  -4   6        565.25        661.82        25.74 o                         
   1  -4   6       3259.20       3379.68        69.95 o                         
   2  -4   6       1321.36       1335.30        46.33 o                         
   3  -4   6        163.36        174.53        29.58 o                         
   4  -4   6        555.33        537.97        51.83 o                         
   5  -4   6          8.37         37.18        51.66 o                         
   6  -4   6       1770.65       1737.80       280.46 o                         
   7  -4   6        119.76         80.58       118.21 o                         
   8  -4   6        192.51         56.65        94.98 o                         
   9  -4   6         43.23       -136.19       307.43 o                         
 -11  -3   6        200.63        318.18       129.93 o                         
 -10  -3   6         30.36        -51.98       114.24 o                         
  -9  -3   6        374.99        396.74       105.30 o                         
  -8  -3   6        588.48        498.09       109.79 o                         
  -7  -3   6         13.51        -93.23        93.23 o                         
  -6  -3   6        542.04        578.08       104.11 o                         
  -5  -3   6       3267.84       3207.77        97.47 o                         
  -4  -3   6       3709.60       2929.06       119.17 o                         
  -3  -3   6        416.32        488.89        19.64 o                         
  -2  -3   6         50.56         12.25        17.38 o                         
  -1  -3   6       1968.72       2055.53        46.44 o                         
   0  -3   6        227.77        160.39        15.83 o                         
   1  -3   6       2936.32       2985.51        55.36 o                         
   2  -3   6         45.09         11.34        20.54 o                         
   3  -3   6       1511.98       1455.03       102.09 o                         
   4  -3   6         29.20        139.08        86.73 o                         
   5  -3   6       1308.75       1573.16       131.24 o                         
   6  -3   6        632.59        849.43       129.80 o                         
   7  -3   6        133.66        183.06        49.17 o                         
   8  -3   6        757.80        386.06       274.28 o                         
   9  -3   6        406.09        248.33       327.83 o                         
  10  -3   6        118.52        -56.27       356.49 o                         
 -11  -2   6        624.82        667.91       137.03 o                         
 -10  -2   6        252.68        292.31       119.33 o                         
  -9  -2   6        137.55        174.29       106.43 o                         
  -8  -2   6       1166.38        945.56       100.94 o                         
  -7  -2   6        472.54        518.48        84.56 o                         
  -6  -2   6       2547.41       2464.03       147.34 o                         
  -5  -2   6        150.46        138.07        87.84 o                         
  -4  -2   6       1426.98       1512.28       106.75 o                         
  -3  -2   6       1911.86       1958.71        41.86 o                         
  -2  -2   6       1605.82       1613.50        31.72 o                         
  -1  -2   6        139.60        131.60        15.79 o                         
   0  -2   6       4823.81       4482.62        67.05 o                         
   1  -2   6        447.88        365.70        16.45 o                         
   2  -2   6       1429.03       1212.68        62.47 o                         
   3  -2   6         53.05        143.31        74.02 o                         
   4  -2   6       2326.07       2200.55       122.82 o                         
   5  -2   6        237.72        282.21        82.67 o                         
   6  -2   6        423.36        525.55       119.02 o                         
   7  -2   6        176.43        274.47        89.72 o                         
   8  -2   6        115.79        -25.85        93.30 o                         
   9  -2   6         42.65          1.55       159.73 o                         
   9  -2   6        186.58        234.56       290.58 o                         
  10  -2   6       1566.03       1978.00       370.70 o                         
 -11  -1   6        163.13        473.38       140.23 o                         
 -10  -1   6         42.88        264.83       136.47 o                         
  -9  -1   6         21.88         77.09       107.06 o                         
  -8  -1   6        537.25        673.68       101.83 o                         
  -7  -1   6          6.76         73.78        83.91 o                         
  -6  -1   6         53.06        116.27        78.89 o                         
  -5  -1   6        258.79        395.76        74.99 o                         
  -4  -1   6       2452.32       2113.93       148.57 o                         
  -3  -1   6       3556.00       4151.79        85.70 o                         
  -2  -1   6        775.14        741.34        21.17 o                         
  -1  -1   6        617.91        696.05        20.87 o                         
   0  -1   6       5368.24       5041.50        73.86 o                         
   1  -1   6         46.93         48.74        12.79 o                         
   2  -1   6       2435.22       2618.19       126.33 o                         
   3  -1   6        342.70        217.86        68.82 o                         
   4  -1   6       2963.69       2754.27       107.24 o                         
   5  -1   6       1417.39       1582.11        78.16 o                         
   6  -1   6       2939.40       2963.57       110.19 o                         
   7  -1   6        323.79        287.28        78.15 o                         
   8  -1   6        593.42        664.69        90.65 o                         
   9  -1   6        880.04        709.72        99.55 o                         
  10  -1   6         74.99         48.35       163.66 o                         
 -10   0   6          8.32        144.10       134.70 o                         
  -9   0   6         40.84         30.30       109.02 o                         
  -8   0   6       1080.56       1046.92       110.75 o                         
  -7   0   6        571.43        726.68        92.79 o                         
  -6   0   6       4047.77       4110.43       139.66 o                         
  -5   0   6       1042.78       1060.32        85.37 o                         
  -4   0   6       4571.22       5198.53       168.40 o                         
  -3   0   6       4128.44       4469.68       130.14 o                         
  -2   0   6        827.09        782.02        74.52 o                         
  -1   0   6        217.60        143.75        94.37 o                         
   0   0   6       4077.57       3801.73       188.82 o                         
   1   0   6       1210.51       1063.40        79.00 o                         
   2   0   6        789.73        711.93        25.06 o                         
   3   0   6        143.90         27.18        68.47 o                         
   4   0   6       4107.83       4186.58       182.81 o                         
   5   0   6        240.69        271.34        55.25 o                         
   6   0   6        620.55        636.00        66.88 o                         
   7   0   6        572.49        667.49        73.00 o                         
   8   0   6        987.62        861.77        72.33 o                         
   9   0   6        132.70        231.26        71.98 o                         
  10   0   6        584.32        471.21       139.79 o                         
  11   0   6         64.38       -145.27       145.27 o                         
 -10   1   6        234.71        725.17       316.33 o                         
  -9   1   6         79.82        -17.96       127.87 o                         
  -8   1   6        211.18        262.07       114.44 o                         
  -7   1   6         18.25          0.82        97.60 o                         
  -6   1   6          5.41         42.21        85.23 o                         
  -5   1   6          5.11        -74.46        74.46 o                         
  -4   1   6       2439.99       2543.20       106.09 o                         
  -3   1   6        113.62        135.00        55.83 o                         
  -2   1   6        409.94        265.75        54.54 o                         
  -1   1   6         83.40        216.24        93.56 o                         
   0   1   6       3929.12       3683.76       194.11 o                         
   1   1   6         36.99         67.11        14.88 o                         
   2   1   6        779.21        737.83        21.10 o                         
   3   1   6        348.99        300.89        74.08 o                         
   4   1   6       5129.46       5511.70       228.40 o                         
   5   1   6        245.50        262.33        55.39 o                         
   6   1   6       4067.71       3837.00       105.21 o                         
   7   1   6        395.24        431.47        55.01 o                         
   8   1   6       3959.81       3759.24       105.53 o                         
   9   1   6         52.86        -12.53        66.08 o                         
  10   1   6        492.86        471.37        76.36 o                         
  11   1   6          0.34       -118.88       135.71 o                         
  12   1   6         63.69        150.48       151.20 o                         
 -10   2   6        191.27         73.56       340.41 o                         
  -9   2   6        326.44        -72.91       295.47 o                         
  -8   2   6        567.33        716.30       119.33 o                         
  -7   2   6       1998.73       1990.47       123.66 o                         
  -6   2   6       3399.28       3456.83       147.78 o                         
  -5   2   6        455.22        652.36        81.41 o                         
  -4   2   6          9.06         13.30        65.86 o                         
  -3   2   6       7081.84       7113.99       274.97 o                         
  -2   2   6       4825.33       4506.96       181.36 o                         
  -1   2   6       2078.96       1926.67        39.75 o                         
   0   2   6       6695.97       6553.25       101.11 o                         
   1   2   6       2365.82       2236.58        51.44 o                         
   2   2   6       1551.29       1511.65        33.82 o                         
   3   2   6       6308.85       6315.95       178.60 o                         
   4   2   6        361.04        453.84       138.13 o                         
   5   2   6          4.23         85.24        82.91 o                         
   6   2   6       1583.73       1554.09        77.43 o                         
   7   2   6        265.07        208.31        55.49 o                         
   8   2   6       1042.30       1004.74        68.27 o                         
   9   2   6       1905.19       1866.73       115.69 o                         
  10   2   6       3813.28       3559.54       147.81 o                         
  11   2   6         93.02       -128.97       128.97 o                         
  12   2   6       1014.05       1059.39       159.36 o                         
  -9   3   6        324.06       -317.48       317.48 o                         
  -8   3   6       1483.77       1782.64       336.07 o                         
  -7   3   6         96.08         25.68       276.64 o                         
  -6   3   6        185.93        140.38        82.30 o                         
  -5   3   6        310.59        260.88        20.42 o                         
  -4   3   6          4.57         39.70        15.33 o                         
  -3   3   6        136.78        111.80        53.18 o                         
  -2   3   6        766.97        640.08        56.25 o                         
  -1   3   6         13.68         10.94        18.63 o                         
   0   3   6       8005.77       7639.84       290.17 o                         
   1   3   6      13436.55      13230.55       575.89 o                         
   2   3   6         14.59         46.85        15.00 o                         
   3   3   6        172.69        127.69       113.88 o                         
   4   3   6       5172.81       5240.55       192.99 o                         
   5   3   6        412.90        559.91        37.62 o                         
   6   3   6         36.73         42.36        78.42 o                         
   7   3   6        532.59        484.34        83.56 o                         
   8   3   6       2317.35       2385.50       112.77 o                         
   9   3   6        340.85        274.52        95.40 o                         
  10   3   6         80.63        171.70        61.46 o                         
  11   3   6        186.86         42.80        97.90 o                         
  12   3   6        122.57          8.66       117.65 o                         
  -9   4   6        365.73        209.15       238.29 o                         
  -8   4   6        187.61         74.04       219.00 o                         
  -7   4   6        383.93        812.93       289.23 o                         
  -6   4   6        260.72        280.94        51.82 o                         
  -5   4   6        222.31        186.60        47.57 o                         
  -4   4   6        696.32        636.11        52.43 o                         
  -3   4   6        342.58        148.99        86.80 o                         
  -2   4   6        795.85        811.87        56.40 o                         
  -1   4   6        207.44        191.30        42.18 o                         
   0   4   6       7974.63       7371.90       280.04 o                         
   1   4   6       4573.03       4630.37        91.12 o                         
   2   4   6       4147.59       4021.30        78.64 o                         
   3   4   6         15.46        -13.18        19.54 o                         
   4   4   6         32.88        123.41       103.28 o                         
   5   4   6        186.97        228.77       136.39 o                         
   6   4   6         55.76         15.97        28.79 o                         
   7   4   6        459.89        462.54        62.52 o                         
   8   4   6        533.31        579.34        66.15 o                         
   9   4   6        914.18        934.98        70.79 o                         
  10   4   6       1182.85        999.24        75.66 o                         
  11   4   6         12.13       -114.08       114.08 o                         
  12   4   6       1275.34       1220.98       155.93 o                         
  -8   5   6       1079.44       1012.64       248.40 o                         
  -7   5   6        386.63        164.88       302.50 o                         
  -6   5   6         20.67         -1.16       262.79 o                         
  -5   5   6         84.66        -40.78       102.14 o                         
  -4   5   6        859.31        899.76        65.77 o                         
  -3   5   6        184.16        256.59        45.78 o                         
  -2   5   6        182.02        207.46        43.89 o                         
  -1   5   6        177.63        163.66        39.43 o                         
   0   5   6       3028.89       3111.79       100.42 o                         
   1   5   6        134.38         88.41        17.86 o                         
   2   5   6       1332.33       1309.69        41.39 o                         
   3   5   6        367.72        388.99        31.23 o                         
   4   5   6       1154.54       1243.88        48.94 o                         
   5   5   6       5331.49       5395.36       287.85 o                         
   6   5   6       7152.93       7059.29       361.73 o                         
   7   5   6          0.36        478.70       182.53 o                         
   8   5   6        847.79        726.53       109.82 o                         
   9   5   6         36.00        178.65        70.14 o                         
  10   5   6         43.11         76.59        71.61 o                         
  11   5   6        494.13        290.72       144.67 o                         
  12   5   6         54.17        -25.29       150.47 o                         
  -7   6   6        240.02        147.79       307.79 o                         
  -6   6   6       1718.07       1551.53       316.80 o                         
  -5   6   6         67.27        -98.38        98.38 o                         
  -4   6   6        730.08       1023.96       105.65 o                         
  -3   6   6        302.06        240.92        55.59 o                         
  -2   6   6          3.27        -45.09        45.09 o                         
  -1   6   6         68.54         49.44        42.57 o                         
   0   6   6       1439.53       1364.10        69.80 o                         
   1   6   6        165.18        158.12        18.22 o                         
   2   6   6        581.82        587.76        27.49 o                         
   3   6   6        964.45       1069.94        48.67 o                         
   4   6   6        690.48        616.30        38.97 o                         
   5   6   6       1442.72       1494.63        58.89 o                         
   6   6   6        100.73         57.08        32.38 o                         
   7   6   6       1034.44        983.43       187.32 o                         
   8   6   6       5150.55       5797.65       345.33 o                         
   9   6   6        682.66        652.80       128.29 o                         
  10   6   6        437.70        190.67        77.09 o                         
  11   6   6         12.42        -46.86        76.18 o                         
  12   6   6        241.14        230.87       160.00 o                         
  -6   7   6         36.72         16.00       303.00 o                         
  -5   7   6         79.74        111.49       112.67 o                         
  -4   7   6        428.60        308.42       109.46 o                         
  -3   7   6        168.31        134.68        93.50 o                         
  -2   7   6        523.35        525.77        97.66 o                         
  -1   7   6         12.54        128.84        86.72 o                         
   0   7   6       1514.94       1655.07       129.75 o                         
   1   7   6       1011.19        860.59        52.91 o                         
   2   7   6         85.13         85.91        21.35 o                         
   3   7   6        451.11        556.70        37.76 o                         
   4   7   6        199.91        159.75        33.00 o                         
   5   7   6       1998.46       2009.33       126.50 o                         
   6   7   6       1531.86       1452.95        64.31 o                         
   7   7   6        551.07        552.43        46.44 o                         
   8   7   6       1501.19       1703.99        71.35 o                         
   9   7   6         43.86        215.51       213.04 o                         
  10   7   6        173.76         -2.25       231.70 o                         
  11   7   6        118.04        630.51       264.41 o                         
  12   7   6        221.23        700.26       280.65 o                         
  -6   8   6        351.20        119.81       341.42 o                         
  -5   8   6         20.59        497.98       128.31 o                         
  -4   8   6        259.02        201.72       115.17 o                         
  -3   8   6        133.68        135.79       105.72 o                         
  -2   8   6        356.76        411.93        96.85 o                         
  -1   8   6       1538.84       1424.62       117.02 o                         
   0   8   6       2235.70       2435.11       134.60 o                         
   1   8   6        344.14        323.96        39.32 o                         
   2   8   6        448.04        503.25        41.92 o                         
   3   8   6        474.14        427.65        62.12 o                         
   4   8   6       4257.86       4626.36       156.86 o                         
   5   8   6        727.93        673.43        93.56 o                         
   6   8   6        870.05        876.84        82.58 o                         
   7   8   6        440.45        488.98        67.60 o                         
   8   8   6        174.43        -50.76       125.16 o                         
   9   8   6        392.31        360.94        76.75 o                         
  10   8   6         29.64        -74.10       149.00 o                         
  11   8   6        258.32         75.38       168.11 o                         
  12   8   6       1138.97        923.26       201.11 o                         
  -5   9   6        258.57        173.22       318.43 o                         
  -4   9   6        273.22       -113.98       133.95 o                         
  -3   9   6        403.39        532.29       123.24 o                         
  -2   9   6        362.46        473.06       117.46 o                         
  -1   9   6         42.64        -77.91       108.10 o                         
   0   9   6       1316.67       1596.99       123.50 o                         
   1   9   6        127.13        337.14        94.41 o                         
   2   9   6        112.96        196.06        49.30 o                         
   3   9   6        186.61         99.52        65.61 o                         
   4   9   6        239.59        204.21        66.07 o                         
   5   9   6        143.22        220.34        67.14 o                         
   6   9   6       3192.61       3562.00       118.21 o                         
   7   9   6        282.62        259.03        74.82 o                         
   8   9   6       2945.61       2925.44       114.06 o                         
   9   9   6        554.13        615.33        81.45 o                         
  10   9   6        141.30        112.53        78.61 o                         
  11   9   6        480.51        364.95        84.05 o                         
  12   9   6        276.63        338.37       145.27 o                         
  -3  10   6        303.35        142.58       139.78 o                         
  -2  10   6        535.05        391.49       131.46 o                         
  -1  10   6        670.50        892.01       127.52 o                         
   0  10   6        715.73        843.07       125.46 o                         
   1  10   6        318.75        184.13       104.78 o                         
   2  10   6       1123.99       1208.47       114.68 o                         
   3  10   6        401.30        395.48        60.99 o                         
   4  10   6        607.31        515.55        73.50 o                         
   5  10   6         21.74        103.32        70.86 o                         
   6  10   6        978.87        810.13        83.42 o                         
   7  10   6        365.00        231.83        74.75 o                         
   8  10   6        291.64         95.58        79.38 o                         
   9  10   6        213.81        224.37        79.52 o                         
  10  10   6        213.01        163.58        82.29 o                         
  11  10   6         50.26        -84.68        84.68 o                         
  -2  11   6        705.15        696.52       164.24 o                         
  -1  11   6         68.79       -118.39       133.93 o                         
   0  11   6        686.61        441.34       135.77 o                         
   1  11   6        253.22        345.46       123.11 o                         
   2  11   6        146.33         17.69       111.82 o                         
   3  11   6        556.53        593.28       106.41 o                         
   4  11   6        103.74        159.38        70.67 o                         
   5  11   6        678.92        766.52        78.45 o                         
   6  11   6        342.76        301.36        81.23 o                         
   7  11   6         33.48         37.36        76.99 o                         
   8  11   6        351.28        490.31        81.49 o                         
   9  11   6        303.31        253.89        84.88 o                         
  10  11   6        302.32        296.04        80.97 o                         
  11  11   6        102.17         36.01        87.08 o                         
   0  12   6        455.30        835.72       154.68 o                         
   1  12   6         80.15         80.88       141.01 o                         
   2  12   6        195.60        314.41       126.47 o                         
   3  12   6        252.21        367.77       118.82 o                         
   4  12   6        775.88        856.49       142.96 o                         
   5  12   6        407.24        407.80       132.52 o                         
   6  12   6        506.17        694.58        79.75 o                         
   7  12   6        302.20        422.51        86.23 o                         
   8  12   6        166.05        -77.53        83.69 o                         
   9  12   6        136.05        108.07        78.74 o                         
  10  12   6         98.01        -88.47        88.47 o                         
   2  13   6        176.14       1384.47       334.45 o                         
   3  13   6        248.11         84.86       142.39 o                         
   4  13   6         18.25        -97.75       127.31 o                         
   5  13   6        224.61        356.53       139.90 o                         
   6  13   6        855.36        935.65       158.24 o                         
   7  13   6        212.67        319.90       123.22 o                         
   8  13   6         68.66        -46.05        88.72 o                         
  -6 -13   7          5.25         35.84        59.86 o                         
  -5 -13   7        208.92        212.20        62.33 o                         
  -4 -13   7         29.62          4.18        58.79 o                         
  -3 -13   7          0.56          8.19        94.21 o                         
  -8 -12   7          6.58         24.13        60.06 o                         
  -7 -12   7       1280.72       1670.71       195.74 o                         
  -6 -12   7        288.55       -158.68       442.52 o                         
  -5 -12   7        112.29        509.79       433.41 o                         
  -4 -12   7        420.51        -22.97       419.84 o                         
  -3 -12   7        500.15        559.14        64.65 o                         
  -2 -12   7         31.30         73.64        86.89 o                         
  -1 -12   7          6.71        151.62        94.42 o                         
   0 -12   7         72.01         37.75       101.39 o                         
  -9 -11   7        309.04       1512.76       460.93 o                         
  -8 -11   7        140.99         46.56       416.03 o                         
  -7 -11   7        179.39        216.57       157.19 o                         
  -6 -11   7        240.48        467.70       143.81 o                         
  -5 -11   7          9.91       -106.19       134.33 o                         
  -4 -11   7         56.55        159.78       122.67 o                         
  -3 -11   7        176.29        456.49       375.16 o                         
  -2 -11   7       1049.33        947.03       132.20 o                         
  -1 -11   7        759.15        630.13        62.78 o                         
   0 -11   7         75.21        143.34        88.50 o                         
   1 -11   7        284.97        595.69       194.10 o                         
   2 -11   7        137.21         47.83       191.60 o                         
 -10 -10   7        683.94        842.08       190.01 o                         
  -9 -10   7         94.20        -26.00       423.19 o                         
  -8 -10   7        211.91        499.92       407.27 o                         
  -7 -10   7        598.14        795.85       387.27 o                         
  -6 -10   7        105.10       -138.92       138.92 o                         
  -5 -10   7        582.80        698.96       138.13 o                         
  -4 -10   7         86.31        -98.55       122.02 o                         
  -3 -10   7        512.52        479.36       132.88 o                         
  -2 -10   7        188.55        151.37       110.49 o                         
  -1 -10   7        159.53        455.38       121.72 o                         
   0 -10   7        502.79        301.07        69.60 o                         
   1 -10   7       1252.34       1444.52       191.74 o                         
   2 -10   7        160.04       1193.12       208.03 o                         
   3 -10   7        848.35        629.20       202.59 o                         
   4 -10   7         27.57        173.82        91.43 o                         
 -10  -9   7        146.43        200.49       201.44 o                         
  -9  -9   7        546.88        660.46       414.19 o                         
  -8  -9   7         54.52       -379.05       379.05 o                         
  -7  -9   7        767.64        708.53        57.78 o                         
  -6  -9   7         77.62         37.96        42.06 o                         
  -5  -9   7       2017.95       1953.25        89.04 o                         
  -4  -9   7         41.78         54.36        40.27 o                         
  -3  -9   7       1545.49       1517.23        82.24 o                         
  -2  -9   7        497.83        640.30       112.32 o                         
  -1  -9   7       1283.07       1071.94        99.24 o                         
   0  -9   7       1147.96        975.33        98.13 o                         
   1  -9   7         24.81        281.95       210.14 o                         
   2  -9   7        145.82        256.21       127.53 o                         
   3  -9   7        703.82        553.38       150.87 o                         
   4  -9   7        241.21        417.16       153.48 o                         
   5  -9   7        259.26        386.37       160.47 o                         
 -11  -8   7        506.72        533.88       100.32 o                         
 -10  -8   7        388.02        522.43        92.01 o                         
  -9  -8   7        274.72        135.07        81.39 o                         
  -8  -8   7        811.49        768.45        56.98 o                         
  -7  -8   7         48.25         57.25        40.77 o                         
  -6  -8   7         45.29        139.68        38.49 o                         
  -5  -8   7        489.11        484.28        47.28 o                         
  -4  -8   7        182.68        187.66        40.19 o                         
  -3  -8   7       3135.25       3232.25       104.05 o                         
  -2  -8   7          7.61         -1.69        23.42 o                         
  -1  -8   7          2.66        -36.36        98.27 o                         
   0  -8   7        919.77        769.55        88.06 o                         
   1  -8   7        839.61       1149.35       193.50 o                         
   2  -8   7       1102.05       1284.37       105.09 o                         
   3  -8   7        112.17        184.31        64.37 o                         
   4  -8   7        140.05        246.74       132.89 o                         
   5  -8   7        496.93        682.65       151.70 o                         
   6  -8   7        276.10        215.68       163.10 o                         
 -11  -7   7        489.94        427.55        95.24 o                         
 -10  -7   7        537.19        589.54        97.76 o                         
  -9  -7   7       1272.44       1359.78        90.72 o                         
  -8  -7   7         27.45         53.87        31.89 o                         
  -7  -7   7        404.42        367.01        35.39 o                         
  -6  -7   7        222.43        194.41        30.26 o                         
  -5  -7   7       2697.10       2895.55        94.51 o                         
  -4  -7   7       1833.77       1873.40        75.26 o                         
  -3  -7   7       1649.76       1664.54        71.00 o                         
  -2  -7   7         65.59        141.26        33.46 o                         
  -1  -7   7       1173.99       1140.15        46.30 o                         
   0  -7   7         18.96         19.17        26.38 o                         
   1  -7   7        628.72        551.30       150.27 o                         
   2  -7   7         63.01        -63.79        82.59 o                         
   3  -7   7        303.32        267.30        94.56 o                         
   4  -7   7        174.05        234.44        77.34 o                         
   5  -7   7       1044.76       1150.68       141.82 o                         
   6  -7   7        802.61        604.09       145.59 o                         
   7  -7   7        946.70        511.16       163.76 o                         
 -11  -6   7       1450.21       1595.06       216.40 o                         
 -10  -6   7         98.51         99.54        63.84 o                         
  -9  -6   7          0.47         77.94        55.05 o                         
  -8  -6   7        283.37        340.57        54.43 o                         
  -7  -6   7        208.32        258.33        31.11 o                         
  -6  -6   7        126.39         97.98        24.80 o                         
  -5  -6   7       1081.68       1180.95        56.09 o                         
  -4  -6   7          1.10         54.66        29.25 o                         
  -3  -6   7       3416.88       3317.42       100.25 o                         
  -2  -6   7        547.66        642.61        41.47 o                         
  -1  -6   7         97.06         68.22        20.03 o                         
   0  -6   7        513.52        513.06        30.82 o                         
   1  -6   7        322.41        318.34        33.82 o                         
   2  -6   7        190.15        261.63        91.46 o                         
   3  -6   7        607.62        460.48        99.29 o                         
   4  -6   7         27.71         13.12        95.41 o                         
   5  -6   7        862.67        723.55       124.33 o                         
   6  -6   7        194.04         26.74       126.39 o                         
   7  -6   7        301.26        333.79       143.28 o                         
   8  -6   7       1093.13       1108.17       161.32 o                         
 -11  -5   7         18.75        713.36       192.63 o                         
 -10  -5   7        429.18        677.44       151.72 o                         
  -9  -5   7       3018.41       3032.79       126.60 o                         
  -8  -5   7        123.75         70.20        50.14 o                         
  -7  -5   7        543.94        506.90        52.08 o                         
  -6  -5   7        217.25        182.18        20.23 o                         
  -5  -5   7       4118.13       4012.91        84.48 o                         
  -4  -5   7       1069.69       1050.46        48.77 o                         
  -3  -5   7       1426.29       1444.93        59.50 o                         
  -2  -5   7         35.18         86.77        29.63 o                         
  -1  -5   7       2165.33       2188.53        74.03 o                         
   0  -5   7        418.70        392.62        26.41 o                         
   1  -5   7        103.09         67.76        23.82 o                         
   2  -5   7          3.45        -27.06        27.06 o                         
   3  -5   7       3439.52       3519.15        93.77 o                         
   4  -5   7       1153.43       1035.90       118.38 o                         
   5  -5   7        316.23        309.72       122.87 o                         
   6  -5   7        597.46        737.83       129.43 o                         
   7  -5   7       1581.54       1561.57       114.43 o                         
   8  -5   7         68.37        268.58       141.93 o                         
 -11  -4   7       1339.46       1273.60       141.76 o                         
 -10  -4   7        894.84        968.11       147.39 o                         
  -9  -4   7          5.53        232.18       130.48 o                         
  -8  -4   7        249.08        586.29       137.30 o                         
  -7  -4   7        153.35         28.32       122.91 o                         
  -6  -4   7         99.67         86.81        39.79 o                         
  -5  -4   7       1971.69       1890.02        44.44 o                         
  -4  -4   7        950.14       1002.39        30.97 o                         
  -3  -4   7       6605.22       6758.58       135.71 o                         
  -2  -4   7        298.47        253.76        28.42 o                         
  -1  -4   7         36.46         41.19        24.05 o                         
   0  -4   7        798.85        814.38        29.14 o                         
   1  -4   7        136.47         86.31        21.70 o                         
   2  -4   7       1532.34       1538.38        49.74 o                         
   3  -4   7       2213.17       2376.53        72.08 o                         
   4  -4   7        770.25        725.35       118.95 o                         
   5  -4   7        948.21        975.60        68.22 o                         
   6  -4   7        274.02        246.49       210.28 o                         
   7  -4   7        363.25        607.40       266.06 o                         
   8  -4   7        675.01        760.24       137.52 o                         
   9  -4   7         16.68       -313.95       313.95 o                         
 -11  -3   7        237.64        438.84       136.85 o                         
 -10  -3   7        714.91        351.02       142.87 o                         
  -9  -3   7       1943.53       2095.04       132.78 o                         
  -8  -3   7        187.46        344.64       130.84 o                         
  -7  -3   7        469.01        539.51       124.29 o                         
  -6  -3   7        601.05        674.05        52.20 o                         
  -5  -3   7        320.70        300.25        33.09 o                         
  -4  -3   7        962.96        909.70        28.09 o                         
  -3  -3   7       2480.57       2541.55        54.87 o                         
  -2  -3   7        461.96        609.62        26.74 o                         
  -1  -3   7       9517.43       9998.26       178.07 o                         
   0  -3   7          5.16        -16.77        16.77 o                         
   1  -3   7       2014.47       1960.92        47.88 o                         
   2  -3   7         15.33         15.52        20.55 o                         
   3  -3   7       4876.56       4810.51       108.85 o                         
   4  -3   7       2181.58       2271.97        70.16 o                         
   5  -3   7        286.66        267.31       109.30 o                         
   6  -3   7        109.78         -5.80       118.43 o                         
   7  -3   7        317.60        347.68       134.03 o                         
   8  -3   7        144.98       -267.91       267.91 o                         
   8  -3   7        183.13        236.26       155.24 o                         
   9  -3   7        909.33        789.41       322.02 o                         
  10  -3   7        400.05       1058.60       365.67 o                         
 -11  -2   7        766.87        788.62       138.58 o                         
 -10  -2   7        156.01        247.73       119.45 o                         
  -9  -2   7        201.62        295.47       109.68 o                         
  -8  -2   7        122.34        -27.44        96.72 o                         
  -7  -2   7        940.09        960.31       127.62 o                         
  -6  -2   7          5.48          7.49       101.89 o                         
  -5  -2   7        748.50        753.03        48.08 o                         
  -4  -2   7        426.39        491.36       103.31 o                         
  -3  -2   7       8028.76       7481.53       323.87 o                         
  -2  -2   7        121.98        106.84        15.10 o                         
  -1  -2   7        607.96        629.13        21.04 o                         
   0  -2   7       1297.58       1313.32        29.65 o                         
   1  -2   7       3044.47       2875.33        57.76 o                         
   2  -2   7       2826.67       2739.37        68.65 o                         
   3  -2   7       9917.79      10097.18       229.64 o                         
   4  -2   7          3.08          6.67        27.24 o                         
   5  -2   7       5635.55       5878.59       254.33 o                         
   6  -2   7         53.63         -0.74       112.66 o                         
   7  -2   7       1359.65       1552.90       101.64 o                         
   8  -2   7        988.55       1158.20       168.84 o                         
   9  -2   7        661.14        802.84       174.19 o                         
  10  -2   7        616.56        487.25       180.92 o                         
  10  -2   7        585.48        381.99       345.12 o                         
 -11  -1   7        823.75        835.15       151.50 o                         
 -10  -1   7        391.92        447.89       134.78 o                         
  -9  -1   7       1613.75       1592.30       131.32 o                         
  -8  -1   7       1121.37       1120.15       114.78 o                         
  -7  -1   7        658.90        649.80       106.12 o                         
  -6  -1   7        781.19        788.61        96.11 o                         
  -5  -1   7         60.93        -21.90        90.91 o                         
  -4  -1   7        346.21        284.11        34.74 o                         
  -3  -1   7        423.44        470.19        96.70 o                         
  -2  -1   7       2857.76       3072.28        52.57 o                         
  -1  -1   7         49.96         53.17        13.13 o                         
   0  -1   7        459.76        415.34        16.30 o                         
   1  -1   7        974.37        828.05        23.84 o                         
   2  -1   7       3059.57       3027.53        72.97 o                         
   3  -1   7       5146.18       4874.23       120.06 o                         
   4  -1   7       7166.39       7088.67       284.20 o                         
   5  -1   7        109.72        103.46        73.19 o                         
   6  -1   7        708.26        675.61        91.41 o                         
   7  -1   7       1200.40       1109.16        90.73 o                         
   8  -1   7          9.58        -87.25        87.25 o                         
   9  -1   7       3159.72       2826.42       132.47 o                         
  10  -1   7        102.73         89.54       171.67 o                         
  11  -1   7        782.32        586.16       197.31 o                         
 -10   0   7        188.54        522.12       149.87 o                         
  -9   0   7        444.41        613.74       136.17 o                         
  -8   0   7         46.88         41.23       113.06 o                         
  -7   0   7        518.71        580.26       105.40 o                         
  -6   0   7        442.07        248.52        94.26 o                         
  -5   0   7        994.14        931.68        89.30 o                         
  -4   0   7          7.13        -67.19        67.19 o                         
  -3   0   7        875.86        702.69        26.75 o                         
  -2   0   7         27.31         65.13        13.46 o                         
  -1   0   7         18.41         27.34        13.83 o                         
   0   0   7        890.50        941.00        26.20 o                         
   1   0   7        194.67        161.75        15.29 o                         
   2   0   7       1554.76       1455.95        39.62 o                         
   3   0   7       6506.83       6528.39       136.35 o                         
   4   0   7       1420.16       1502.75       105.58 o                         
   5   0   7       2274.73       2241.17       130.97 o                         
   6   0   7         60.73         21.42        63.28 o                         
   7   0   7        479.82        612.08        77.08 o                         
   8   0   7        453.83        399.34        84.89 o                         
   9   0   7       2360.96       2332.89       116.36 o                         
  10   0   7       1196.10       1128.80       102.68 o                         
  11   0   7        843.02        958.29       159.04 o                         
 -10   1   7        310.26        348.60       318.01 o                         
  -9   1   7       1144.86       1048.09       143.46 o                         
  -8   1   7        387.65        401.83       119.65 o                         
  -7   1   7       6971.35       7040.16       242.60 o                         
  -6   1   7        374.69        288.08        94.01 o                         
  -5   1   7       1357.55       1425.71        97.81 o                         
  -4   1   7       7292.01       7454.15       366.05 o                         
  -3   1   7       1173.62       1157.21        31.43 o                         
  -2   1   7       1455.18       1465.07        76.00 o                         
  -1   1   7        314.32        206.15        97.29 o                         
   0   1   7         35.24         18.77        14.07 o                         
   1   1   7        743.83        751.69        22.69 o                         
   2   1   7        132.03         81.59        15.54 o                         
   3   1   7       5650.60       5866.56       124.36 o                         
   4   1   7        790.75        847.03        93.20 o                         
   5   1   7        243.32        252.47        81.71 o                         
   6   1   7        968.81        943.23        72.35 o                         
   7   1   7         33.06         30.63        67.88 o                         
   8   1   7         42.87         41.89        75.88 o                         
   9   1   7        676.83        649.14        73.21 o                         
  10   1   7         37.28         85.65        84.03 o                         
  11   1   7       1685.77       1915.87       165.81 o                         
  -9   2   7        403.11        447.40       313.74 o                         
  -8   2   7        455.91        -53.13       274.10 o                         
  -7   2   7        861.04       1070.24       125.17 o                         
  -6   2   7          7.00         45.73        87.20 o                         
  -5   2   7       4037.17       4174.93       188.84 o                         
  -4   2   7        386.48        320.12        76.87 o                         
  -3   2   7       1556.56       1302.85        34.15 o                         
  -2   2   7       2523.49       2535.30        51.25 o                         
  -1   2   7       5678.19       5900.18       103.42 o                         
   0   2   7       1758.53       1757.87        37.91 o                         
   1   2   7       2097.65       1955.46        40.93 o                         
   2   2   7        856.35        939.66        27.22 o                         
   3   2   7        608.62        836.93       136.77 o                         
   4   2   7         13.40         32.04        21.59 o                         
   5   2   7       1072.93       1012.39       105.37 o                         
   6   2   7        428.47        445.36        66.01 o                         
   7   2   7       1136.30       1147.54        79.51 o                         
   8   2   7       3614.31       3470.73       112.40 o                         
   9   2   7         19.09         69.45        67.49 o                         
  10   2   7        557.67        395.35       107.87 o                         
  11   2   7        287.61        246.87       138.40 o                         
  12   2   7          1.41       -152.11       152.11 o                         
  -9   3   7         50.66        265.52       142.64 o                         
  -8   3   7        121.17        218.82       125.68 o                         
  -7   3   7        426.03        301.18       114.60 o                         
  -6   3   7         23.01         34.67        36.73 o                         
  -5   3   7       6867.47       6487.03       143.96 o                         
  -4   3   7       4917.30       4935.81       103.17 o                         
  -3   3   7         41.33         31.04        16.38 o                         
  -2   3   7         61.35         54.76        15.75 o                         
  -1   3   7        724.05        687.04        28.19 o                         
   0   3   7       3650.61       3841.04        73.02 o                         
   1   3   7       9286.47       8938.93       151.94 o                         
   2   3   7        476.36        565.83        24.75 o                         
   3   3   7       1830.17       1906.89        68.14 o                         
   4   3   7       6251.28       6391.67       229.88 o                         
   5   3   7        179.78        206.34        27.30 o                         
   6   3   7        866.97        798.63       114.18 o                         
   7   3   7        288.59        451.18        96.60 o                         
   8   3   7       2231.16       2280.34       134.18 o                         
   9   3   7       1015.40       1117.92       122.77 o                         
  10   3   7        442.20        289.03       108.82 o                         
  11   3   7        484.52        663.70       136.67 o                         
  12   3   7         36.28        134.65       146.67 o                         
  -8   4   7        252.84        126.42       231.19 o                         
  -7   4   7         99.06         83.20       297.24 o                         
  -6   4   7          5.71         51.50        46.64 o                         
  -5   4   7       1461.40       1480.92        86.08 o                         
  -4   4   7         73.79         48.64        41.49 o                         
  -3   4   7       3578.55       3466.41       123.46 o                         
  -2   4   7        339.99        364.28        25.47 o                         
  -1   4   7        637.78        437.53        59.76 o                         
   0   4   7       2347.34       2439.18        58.55 o                         
   1   4   7       1117.48       1233.43        45.87 o                         
   2   4   7        795.80        781.49        31.28 o                         
   3   4   7       5654.74       5403.38       114.24 o                         
   4   4   7       2427.06       2368.83        66.13 o                         
   5   4   7       1258.71       1098.58       166.21 o                         
   6   4   7         45.86        -84.36       157.03 o                         
   7   4   7       2453.02       2414.62        77.43 o                         
   8   4   7       3921.98       4162.40       126.92 o                         
   9   4   7         40.99        -18.34        69.40 o                         
  10   4   7        937.78        992.86        78.34 o                         
  11   4   7       2696.67       2488.86       151.80 o                         
  12   4   7        595.91        344.58       149.17 o                         
  -8   5   7        264.43        108.91       244.30 o                         
  -7   5   7       1209.30       1591.34       368.82 o                         
  -6   5   7        944.23       1064.06       311.43 o                         
  -5   5   7        301.58        404.88        58.41 o                         
  -4   5   7        172.66        201.13        49.15 o                         
  -3   5   7        315.36        274.38        49.75 o                         
  -2   5   7        410.46        366.37        47.65 o                         
  -1   5   7          2.78        -31.55        38.16 o                         
   0   5   7       1853.32       1901.30        49.40 o                         
   1   5   7        810.73        695.88        34.91 o                         
   2   5   7          4.50          5.80        19.10 o                         
   3   5   7       2711.65       2787.92        77.75 o                         
   4   5   7       1171.66       1271.91        52.30 o                         
   5   5   7       2365.87       2232.13        71.81 o                         
   6   5   7        353.32        219.18       161.63 o                         
   7   5   7       1255.42       1614.11       204.15 o                         
   8   5   7       1457.85       1411.21       126.22 o                         
   9   5   7       3007.45       2685.66       107.06 o                         
  10   5   7         53.98        -14.49        74.88 o                         
  11   5   7        219.30        237.74        81.40 o                         
  12   5   7        411.58        459.15       159.15 o                         
  -7   6   7        125.45        697.45       315.63 o                         
  -6   6   7        659.44        661.76       261.06 o                         
  -5   6   7        751.31        954.03       121.30 o                         
  -4   6   7        596.85        692.86       109.18 o                         
  -3   6   7          1.30         48.54        49.42 o                         
  -2   6   7        191.04        156.67        50.29 o                         
  -1   6   7          8.99         60.72        43.41 o                         
   0   6   7        615.78        678.10        53.28 o                         
   1   6   7        330.41        302.36        28.99 o                         
   2   6   7        199.10        217.55        22.51 o                         
   3   6   7       2109.15       2112.92        68.08 o                         
   4   6   7        280.09        347.11        34.59 o                         
   5   6   7       5042.97       5184.95       124.04 o                         
   6   6   7         16.26        -31.91        31.91 o                         
   7   6   7       2069.48       1958.62        73.56 o                         
   8   6   7       7519.66       7443.21       404.75 o                         
   9   6   7        645.16        750.27       127.98 o                         
  10   6   7        225.25         76.53        81.42 o                         
  11   6   7        590.58        224.37        91.81 o                         
  12   6   7        340.82        239.78       165.27 o                         
  -6   7   7        742.71        531.95       321.21 o                         
  -5   7   7         41.69        297.24       116.52 o                         
  -4   7   7       1057.99        699.47       118.36 o                         
  -3   7   7        302.99        275.57       106.64 o                         
  -2   7   7          0.49          3.55        53.48 o                         
  -1   7   7        690.58        597.05        62.89 o                         
   0   7   7        246.72        286.19        50.93 o                         
   1   7   7       2534.88       2689.07        86.00 o                         
   2   7   7         69.59         85.16        21.39 o                         
   3   7   7        207.89        217.60        32.95 o                         
   4   7   7         11.66         30.92        32.28 o                         
   5   7   7        249.93        225.83        36.35 o                         
   6   7   7        299.20        330.42        40.57 o                         
   7   7   7        358.10        338.14        41.71 o                         
   8   7   7        455.47        547.90        47.46 o                         
   9   7   7       1643.16       1443.25       261.16 o                         
  10   7   7        667.16        664.21       252.99 o                         
  11   7   7        321.41        447.85       268.72 o                         
  12   7   7        364.02        210.99       174.07 o                         
  -5   8   7        480.26        691.26       322.68 o                         
  -4   8   7         96.98        200.56       134.37 o                         
  -3   8   7        236.82        313.42       121.86 o                         
  -2   8   7        203.05         19.25       104.23 o                         
  -1   8   7       1002.73        860.48       107.28 o                         
   0   8   7         90.84        185.13        52.57 o                         
   1   8   7        139.01         56.86        46.58 o                         
   2   8   7        993.88        909.27        41.52 o                         
   3   8   7       3485.34       3655.59       388.60 o                         
   4   8   7       1431.29       1315.87       106.64 o                         
   5   8   7       1859.98       1834.89       140.68 o                         
   6   8   7        311.66        232.76       115.38 o                         
   7   8   7         52.26        -33.01       124.14 o                         
   8   8   7       1407.12       1591.00       171.87 o                         
   9   8   7         57.49         43.53        42.48 o                         
  10   8   7         64.24        104.95        43.96 o                         
  11   8   7        215.64         21.58       170.76 o                         
  12   8   7        541.88        241.69       191.76 o                         
  12   8   7        357.51       -282.26       293.47 o                         
  -4   9   7        232.61        168.79       144.86 o                         
  -3   9   7       1062.02       1111.32       145.73 o                         
  -2   9   7         81.65          7.77       119.84 o                         
  -1   9   7        137.20         -3.54       115.74 o                         
   0   9   7        409.48        567.27       104.89 o                         
   1   9   7       2122.64       2243.36       134.04 o                         
   2   9   7       1031.44        923.49        66.15 o                         
   3   9   7        476.27        568.32        73.16 o                         
   4   9   7        249.74        246.84        69.92 o                         
   5   9   7         42.55         62.80        73.92 o                         
   6   9   7        967.13        886.20        72.15 o                         
   7   9   7        298.70        147.74        77.05 o                         
   8   9   7       1047.82        842.75       109.18 o                         
   9   9   7        516.82        668.62       114.98 o                         
  10   9   7         71.26        -37.08       126.08 o                         
  11   9   7        155.78         65.01       140.14 o                         
  12   9   7        163.29        181.18       204.90 o                         
  -3  10   7          1.87        225.60       146.04 o                         
  -2  10   7         63.90         91.80       135.72 o                         
  -1  10   7        799.54        765.39       138.25 o                         
   0  10   7        222.05        139.98       121.67 o                         
   1  10   7         92.36        -34.34       115.68 o                         
   2  10   7       1146.51       1100.09       112.64 o                         
   3  10   7       1138.76       1181.91        81.06 o                         
   4  10   7        366.82        288.82        70.57 o                         
   5  10   7       1415.69       1661.74        95.72 o                         
   6  10   7        346.52        253.38        79.49 o                         
   7  10   7        138.45        140.93        80.11 o                         
   8  10   7        312.67        214.36        83.93 o                         
   9  10   7        122.42        186.00        86.14 o                         
  10  10   7        398.30        332.19        93.67 o                         
  11  10   7         97.55        -90.27        92.07 o                         
  -2  11   7        191.99         42.71       155.80 o                         
  -1  11   7         19.53         85.71       142.97 o                         
   0  11   7        151.36        -12.98       139.26 o                         
   1  11   7        463.53        745.66       134.41 o                         
   2  11   7        127.97        -90.98       121.71 o                         
   3  11   7         81.99       -111.18       111.18 o                         
   4  11   7        651.18        677.77       138.80 o                         
   5  11   7        343.92        424.64        78.99 o                         
   6  11   7        195.44        132.46        81.22 o                         
   7  11   7         19.94        -50.21        83.58 o                         
   8  11   7         95.49        240.93        85.47 o                         
   9  11   7        582.66        696.91        96.17 o                         
  10  11   7        299.78        159.78        90.34 o                         
   0  12   7        220.79         58.57       153.52 o                         
   1  12   7          8.76       -100.44       148.10 o                         
   2  12   7         86.21        -97.12       140.16 o                         
   3  12   7       1007.32       1228.02       148.35 o                         
   4  12   7        381.96        576.41       140.77 o                         
   5  12   7         92.53        401.15       132.80 o                         
   6  12   7        278.91        374.27        85.53 o                         
   7  12   7       1732.03       2080.61       112.43 o                         
   8  12   7        238.51          4.82        91.25 o                         
   9  12   7         24.47        253.23        91.93 o                         
   2  13   7         61.93       -153.56       153.56 o                         
   3  13   7         99.99         63.76       142.05 o                         
   4  13   7         64.12        -30.57       130.65 o                         
   5  13   7        149.02        328.26       161.16 o                         
   6  13   7        423.88        284.35       144.37 o                         
   7  13   7        178.15         -5.25       126.29 o                         
   8  13   7        143.66        210.80        94.35 o                         
  -7 -12   8       1073.73        591.14       458.42 o                         
  -6 -12   8        230.87       -122.89       158.05 o                         
  -5 -12   8        477.08        843.78       423.62 o                         
  -4 -12   8        262.19        228.03        59.12 o                         
  -3 -12   8        632.84        540.22        66.37 o                         
  -2 -12   8        112.75        340.02        59.31 o                         
  -1 -12   8         14.12        -67.30        97.68 o                         
   0 -12   8        252.01        103.07       104.53 o                         
  -9 -11   8        147.55         90.73        96.81 o                         
  -8 -11   8        110.25       -102.08       173.08 o                         
  -7 -11   8        178.64        145.25       169.36 o                         
  -6 -11   8        883.03       1061.28       425.16 o                         
  -5 -11   8        211.65        404.37       406.16 o                         
  -4 -11   8        173.08        166.09       390.67 o                         
  -3 -11   8         31.51        -49.94        49.94 o                         
  -2 -11   8       1259.92       1111.87        75.53 o                         
  -1 -11   8        873.05        850.99        66.54 o                         
   0 -11   8        121.43        277.25        92.32 o                         
   1 -11   8         79.38        296.85        96.50 o                         
   2 -11   8        332.65        328.03       108.05 o                         
 -10 -10   8        833.09        854.13       115.51 o                         
  -9 -10   8        127.07       -339.72       453.97 o                         
  -8 -10   8        264.45       -392.45       392.45 o                         
  -7 -10   8        173.25        231.80       357.00 o                         
  -6 -10   8         43.04         35.70        48.34 o                         
  -5 -10   8         15.30        346.37       358.66 o                         
  -4 -10   8        103.65         56.94        47.41 o                         
  -3 -10   8         65.66       -130.43       130.43 o                         
  -2 -10   8        645.75        558.32       135.51 o                         
  -1 -10   8         27.80         59.63        47.07 o                         
   0 -10   8       1435.17       1316.28        73.72 o                         
   1 -10   8        649.36        653.84        61.98 o                         
   2 -10   8         50.13         26.34        77.73 o                         
   3 -10   8         14.17         56.11        87.40 o                         
 -10  -9   8        432.14        426.30       101.13 o                         
  -9  -9   8        828.76        740.35       102.51 o                         
  -8  -9   8        150.05        260.35        48.36 o                         
  -7  -9   8         99.45        146.84        47.86 o                         
  -6  -9   8       1682.06       1721.28        81.74 o                         
  -5  -9   8         21.30        -29.76        42.63 o                         
  -4  -9   8        143.57        131.19        44.69 o                         
  -3  -9   8        922.58        898.32        59.35 o                         
  -2  -9   8       1560.70       1474.78        75.68 o                         
  -1  -9   8        659.50        629.74       129.85 o                         
   0  -9   8       1172.01       1122.91        57.93 o                         
   1  -9   8         73.36         63.86        61.29 o                         
   2  -9   8        469.19        594.51        73.70 o                         
   3  -9   8         35.80         65.48        78.26 o                         
   4  -9   8        199.41        584.43       188.30 o                         
   5  -9   8        622.10        480.45       102.29 o                         
 -11  -8   8         33.33         72.44       103.89 o                         
 -10  -8   8        588.92        583.82       104.05 o                         
  -9  -8   8        751.55        797.46        95.75 o                         
  -8  -8   8        577.87        736.50        50.98 o                         
  -7  -8   8       1748.24       1918.43        88.24 o                         
  -6  -8   8        157.73        131.41        43.25 o                         
  -5  -8   8         98.59         46.40        38.76 o                         
  -4  -8   8        191.96        184.29        41.01 o                         
  -3  -8   8         66.17        -31.72        38.15 o                         
  -2  -8   8        770.78        720.52        51.98 o                         
  -1  -8   8          0.35        -31.91        31.91 o                         
   0  -8   8       1066.88       1163.06       172.94 o                         
   1  -8   8        399.84        425.26        43.68 o                         
   2  -8   8        944.45        891.63       115.59 o                         
   3  -8   8        175.78        226.24        73.85 o                         
   4  -8   8        261.43        731.07       175.69 o                         
   5  -8   8        107.18        -88.04       183.80 o                         
   6  -8   8        564.30        832.58       173.44 o                         
 -11  -7   8          0.67         96.35        88.67 o                         
 -10  -7   8        578.94        513.29        96.43 o                         
  -9  -7   8        291.32        106.10        78.17 o                         
  -8  -7   8          6.92        179.43        71.26 o                         
  -7  -7   8        904.03        873.94        45.15 o                         
  -6  -7   8       2642.98       2868.46        96.61 o                         
  -5  -7   8        325.48        357.62        41.95 o                         
  -4  -7   8        329.35        333.17        40.23 o                         
  -3  -7   8        593.17        570.59        44.42 o                         
  -2  -7   8       1538.58       1559.94        71.13 o                         
  -1  -7   8        807.12        755.72        32.59 o                         
   0  -7   8         54.62         36.00        26.78 o                         
   1  -7   8        528.68        495.77        41.95 o                         
   2  -7   8        179.89        172.67        39.23 o                         
   3  -7   8         74.40         81.63        40.61 o                         
   4  -7   8        254.57        195.07       114.41 o                         
   5  -7   8        445.35        513.19       148.23 o                         
   6  -7   8       1138.24       1499.20       170.43 o                         
   7  -7   8         39.07       -109.54       165.93 o                         
 -11  -6   8         72.04        461.13       206.23 o                         
 -10  -6   8        315.50        411.62        84.48 o                         
  -9  -6   8        874.60        852.35        73.25 o                         
  -8  -6   8       1125.38       1263.92        73.76 o                         
  -7  -6   8       2172.66       2338.85        71.81 o                         
  -6  -6   8        657.37        665.75        36.34 o                         
  -5  -6   8       1348.20       1378.40        59.56 o                         
  -4  -6   8         76.57         62.68        32.46 o                         
  -3  -6   8        194.20        204.11        34.66 o                         
  -2  -6   8       1221.07       1211.33        53.42 o                         
  -1  -6   8        374.13        375.71        36.84 o                         
   0  -6   8       4650.13       4735.07        99.67 o                         
   1  -6   8         34.79         22.00        27.92 o                         
   2  -6   8        605.44        630.19        41.70 o                         
   3  -6   8       1990.76       2210.44       157.45 o                         
   4  -6   8        105.63        145.35       118.25 o                         
   5  -6   8        586.34        701.70       139.40 o                         
   6  -6   8        924.14        747.11       137.03 o                         
   7  -6   8         79.14         23.29       150.92 o                         
   8  -6   8        955.85        968.18       107.06 o                         
 -11  -5   8          2.53        128.49       189.29 o                         
 -10  -5   8        229.65        179.46       175.36 o                         
  -9  -5   8        757.47        800.40        74.18 o                         
  -8  -5   8         68.83         40.05        49.05 o                         
  -7  -5   8        362.18        446.35        50.01 o                         
  -6  -5   8       1997.87       1893.81        47.40 o                         
  -5  -5   8        826.79        825.61        31.46 o                         
  -4  -5   8        258.15        230.13        32.76 o                         
  -3  -5   8        377.64        412.75        33.69 o                         
  -2  -5   8         29.73         36.14        28.62 o                         
  -1  -5   8        355.88        282.22        32.76 o                         
   0  -5   8         16.73         72.74        21.49 o                         
   1  -5   8        153.44        215.88        24.59 o                         
   2  -5   8        698.15        713.78        38.44 o                         
   3  -5   8          3.17        -22.30        30.27 o                         
   4  -5   8       2200.76       2375.08       169.47 o                         
   5  -5   8        877.25        946.12       137.09 o                         
   6  -5   8        599.95        778.85       145.05 o                         
   7  -5   8        296.30         67.15       127.18 o                         
   8  -5   8        298.94        -98.24       148.45 o                         
 -11  -4   8         22.72        -83.47       185.71 o                         
 -10  -4   8        752.48        827.72       155.11 o                         
  -9  -4   8         40.62         89.72       161.04 o                         
  -8  -4   8        207.71        234.21        55.76 o                         
  -7  -4   8        507.83        528.46        55.21 o                         
  -6  -4   8        177.63        225.77        41.99 o                         
  -5  -4   8          3.82          5.83        61.01 o                         
  -4  -4   8         20.60         42.18        18.12 o                         
  -3  -4   8       1451.83       1431.78        56.14 o                         
  -2  -4   8       5182.55       5235.41       132.25 o                         
  -1  -4   8        133.81        133.20        26.64 o                         
   0  -4   8       2051.87       2101.87        48.91 o                         
   1  -4   8        625.00        630.76        28.46 o                         
   2  -4   8       1113.55       1226.49        43.93 o                         
   3  -4   8        426.09        366.13        31.92 o                         
   4  -4   8        487.74        520.29        39.80 o                         
   5  -4   8       3284.69       3427.52       191.11 o                         
   6  -4   8        455.90        645.05        74.51 o                         
   7  -4   8         32.14        100.83        67.09 o                         
   8  -4   8        443.15        450.17        84.98 o                         
   9  -4   8        123.55        101.75       316.55 o                         
 -11  -3   8         93.21       -159.16       159.16 o                         
 -10  -3   8        720.35        548.25       151.90 o                         
  -9  -3   8        311.83        550.40       137.80 o                         
  -8  -3   8       1754.79       1771.41       166.10 o                         
  -7  -3   8        213.46        227.83        49.95 o                         
  -6  -3   8       2087.62       2278.07        93.07 o                         
  -5  -3   8         24.68        -48.82       101.58 o                         
  -4  -3   8       3734.22       3384.11       170.55 o                         
  -3  -3   8        425.81        370.19        19.08 o                         
  -2  -3   8       2933.22       3048.25        71.69 o                         
  -1  -3   8       2697.49       2570.68        67.80 o                         
   0  -3   8         33.58         57.13        17.62 o                         
   1  -3   8        321.11        330.59        22.75 o                         
   2  -3   8        645.12        601.16        27.58 o                         
   3  -3   8        840.91        878.62        38.90 o                         
   4  -3   8        515.23        477.35        35.59 o                         
   5  -3   8       2859.28       2631.92       165.51 o                         
   6  -3   8        289.93        227.48       129.43 o                         
   7  -3   8        103.86        200.72       146.65 o                         
   8  -3   8        417.26        397.13       295.86 o                         
   8  -3   8         19.17         -9.27       155.21 o                         
   9  -3   8        652.80        322.10       323.03 o                         
   9  -3   8        840.48        640.97       183.54 o                         
  10  -3   8         35.54         71.84       218.69 o                         
 -11  -2   8         66.00         49.74       145.31 o                         
 -10  -2   8        440.83        593.68       134.07 o                         
  -9  -2   8          1.83         79.87       114.17 o                         
  -8  -2   8       1633.18       1746.08       165.49 o                         
  -7  -2   8        434.86        131.78       123.71 o                         
  -6  -2   8         40.81         55.09        40.59 o                         
  -5  -2   8        472.02        461.64        43.78 o                         
  -4  -2   8         47.04        170.70       102.70 o                         
  -3  -2   8        236.35        230.16        17.93 o                         
  -2  -2   8       7805.92       7547.23       124.12 o                         
  -1  -2   8        304.26        315.90        17.14 o                         
   0  -2   8       3078.24       3074.35        60.45 o                         
   1  -2   8       4737.42       5038.48        90.75 o                         
   2  -2   8       2485.39       2389.72        64.23 o                         
   3  -2   8        170.62        114.29        27.19 o                         
   4  -2   8        606.00        613.90        39.89 o                         
   5  -2   8        962.35        864.73       118.98 o                         
   6  -2   8       3037.72       3070.34       179.82 o                         
   7  -2   8        713.67        609.89       142.86 o                         
   8  -2   8         86.89          1.42       152.13 o                         
   9  -2   8         86.91       -169.36       169.36 o                         
  10  -2   8        482.99         86.05       186.42 o                         
 -10  -1   8         13.22        -55.69       144.36 o                         
  -9  -1   8        484.06        750.36       136.29 o                         
  -8  -1   8       1069.47        991.69       116.81 o                         
  -7  -1   8          1.03        199.72       125.72 o                         
  -6  -1   8        912.12        887.68        59.60 o                         
  -5  -1   8         98.73         61.17        37.60 o                         
  -4  -1   8       1672.59       1859.49        74.90 o                         
  -3  -1   8        238.80        222.61        17.52 o                         
  -2  -1   8       2548.26       2677.61        52.76 o                         
  -1  -1   8        555.82        516.28        20.86 o                         
   0  -1   8        161.84        224.38        17.70 o                         
   1  -1   8        481.38        407.41        23.12 o                         
   2  -1   8        566.46        609.98        30.25 o                         
   3  -1   8       1273.54       1289.73        51.72 o                         
   4  -1   8       5155.43       5084.57       220.24 o                         
   5  -1   8       1374.93       1228.42       110.57 o                         
   6  -1   8        586.79        541.50       115.00 o                         
   7  -1   8       3727.91       3610.38       202.43 o                         
   8  -1   8        536.00        704.87        95.37 o                         
   9  -1   8       1189.79        971.32       176.13 o                         
  10  -1   8        127.21        186.96       173.34 o                         
  11  -1   8         50.94        -31.72       190.87 o                         
 -10   0   8        752.75        956.65       344.58 o                         
  -9   0   8        118.02       -284.09       284.09 o                         
  -8   0   8         12.86        223.81       117.69 o                         
  -7   0   8         14.06        -48.71       103.69 o                         
  -6   0   8        406.51        543.32       100.20 o                         
  -5   0   8        612.93        435.99        45.90 o                         
  -4   0   8        105.89        102.65        33.11 o                         
  -3   0   8       1006.18        993.53        36.37 o                         
  -2   0   8       2839.67       2583.11        51.86 o                         
  -1   0   8       1328.91       1257.85        30.93 o                         
   0   0   8       1683.69       1558.94        34.95 o                         
   1   0   8       2287.00       2301.04        53.06 o                         
   2   0   8         44.24         14.24        21.62 o                         
   3   0   8         26.97        117.24        25.09 o                         
   4   0   8        289.76        350.06        32.65 o                         
   5   0   8        452.52        615.84        99.57 o                         
   6   0   8        797.03        870.49       112.31 o                         
   7   0   8        191.40        250.29       111.49 o                         
   8   0   8       1762.20       1793.38       103.24 o                         
   9   0   8        190.25        181.45        93.51 o                         
  10   0   8       1469.34       1431.97       114.99 o                         
  11   0   8       2468.59       2519.45       190.43 o                         
 -10   1   8         51.86        380.75       348.10 o                         
  -9   1   8        163.50        689.53       322.64 o                         
  -8   1   8        918.77       1135.25       133.69 o                         
  -7   1   8        361.65        264.96       110.08 o                         
  -6   1   8        164.95        154.77        91.87 o                         
  -5   1   8        890.38        762.89        89.46 o                         
  -4   1   8       1208.84       1142.85        60.05 o                         
  -3   1   8        178.58        139.03        18.11 o                         
  -2   1   8       5380.97       5340.36        95.52 o                         
  -1   1   8        709.53        634.97        22.69 o                         
   0   1   8        186.32        103.50        15.77 o                         
   1   1   8        151.81        134.23        16.29 o                         
   2   1   8        671.27        938.98        32.51 o                         
   3   1   8       1495.03       1555.95        56.25 o                         
   4   1   8       3962.60       3518.42       168.10 o                         
   5   1   8       1283.43       1113.50       105.46 o                         
   6   1   8        742.51        887.36       113.70 o                         
   7   1   8          3.19        116.05        72.25 o                         
   8   1   8         16.36         24.76        80.09 o                         
   9   1   8        288.54        238.09        89.95 o                         
  10   1   8         12.18        -89.39        89.39 o                         
  11   1   8         72.50         -4.61       147.41 o                         
  -9   2   8         33.14        -48.40       120.22 o                         
  -8   2   8        124.63       -293.20       293.20 o                         
  -7   2   8        903.27       1121.29       270.74 o                         
  -6   2   8        512.31        791.15       114.64 o                         
  -5   2   8       1826.34       1955.95       125.71 o                         
  -4   2   8        445.80        400.64        23.11 o                         
  -3   2   8        769.25        792.78        27.01 o                         
  -2   2   8        855.43        763.68        26.42 o                         
  -1   2   8       2361.09       2089.07       106.61 o                         
   0   2   8       1257.53       1367.02        39.28 o                         
   1   2   8       1757.93       1620.80        41.51 o                         
   2   2   8         15.83         47.31        22.83 o                         
   3   2   8       2541.27       2566.14        63.20 o                         
   4   2   8          1.20         -4.87        22.31 o                         
   5   2   8        179.97        177.91        24.28 o                         
   6   2   8        133.72        355.64       101.51 o                         
   7   2   8          4.68         -2.65        69.43 o                         
   8   2   8       1506.67       1512.20        95.60 o                         
   9   2   8        613.76        670.10        84.19 o                         
  10   2   8         32.88       -104.32       127.80 o                         
  11   2   8       1197.94       1382.33       158.89 o                         
  12   2   8          0.61        -58.13       156.30 o                         
  -9   3   8         34.47         28.63       139.80 o                         
  -8   3   8        650.03        604.27       138.83 o                         
  -7   3   8        613.54        705.34       127.87 o                         
  -6   3   8       1041.15       1037.20        69.33 o                         
  -5   3   8        411.68        347.40        31.19 o                         
  -4   3   8         49.06         15.75        16.66 o                         
  -3   3   8        503.35        442.54        21.11 o                         
  -2   3   8         61.32         54.52        17.45 o                         
  -1   3   8       1365.85       1295.75        48.24 o                         
   0   3   8        416.63        321.89        21.97 o                         
   1   3   8        705.90        635.80        26.69 o                         
   2   3   8        625.70        679.76        28.05 o                         
   3   3   8         11.30         -2.71        29.62 o                         
   4   3   8       5199.72       5454.26       111.67 o                         
   5   3   8       2120.87       2065.01        59.74 o                         
   6   3   8         32.13         33.35        25.90 o                         
   7   3   8        110.13         15.87       116.04 o                         
   8   3   8         70.55        118.62       114.11 o                         
   9   3   8        700.20        776.08       122.49 o                         
  10   3   8         82.64          6.44       130.39 o                         
  11   3   8         21.13         93.23       138.47 o                         
  12   3   8        470.17        408.54       155.99 o                         
  -8   4   8        322.07        301.68       139.02 o                         
  -7   4   8        847.54        894.19       142.43 o                         
  -6   4   8       2527.86       2335.01       226.72 o                         
  -5   4   8        181.33        170.73        46.87 o                         
  -4   4   8        439.42        387.24        29.70 o                         
  -3   4   8        906.02        855.19        32.38 o                         
  -2   4   8       2111.30       1988.39        51.59 o                         
  -1   4   8         15.62         37.18        18.09 o                         
   0   4   8        919.21       1026.50        37.23 o                         
   1   4   8         12.76        -12.60        17.94 o                         
   2   4   8        902.16        869.62        32.50 o                         
   3   4   8       2555.81       2488.33        67.95 o                         
   4   4   8         72.89         96.97        27.70 o                         
   5   4   8        649.85        642.25        36.41 o                         
   6   4   8       2717.36       2927.34       228.21 o                         
   7   4   8        152.68        203.79        35.15 o                         
   8   4   8       1240.17       1342.66       126.87 o                         
   9   4   8        114.16        216.41        75.38 o                         
  10   4   8         47.23        -79.11        79.11 o                         
  11   4   8       1832.10       1774.12       102.87 o                         
  12   4   8        200.63       -154.86       154.86 o                         
  -8   5   8         93.16       -224.93       352.48 o                         
  -7   5   8        399.90        755.16       304.05 o                         
  -6   5   8        438.85        567.96       189.24 o                         
  -5   5   8        119.81         88.11        54.71 o                         
  -4   5   8        415.59        392.17        54.70 o                         
  -3   5   8       1295.43       1189.63        79.51 o                         
  -2   5   8        261.27        201.36        45.99 o                         
  -1   5   8        286.34        361.39        46.58 o                         
   0   5   8       1505.41       1434.69        43.88 o                         
   1   5   8         14.94         19.90        18.58 o                         
   2   5   8        689.64        675.13        29.91 o                         
   3   5   8       1750.74       1912.68        62.64 o                         
   4   5   8       2750.08       2831.86        81.33 o                         
   5   5   8       2137.54       2226.69        71.75 o                         
   6   5   8         38.30         63.50        30.77 o                         
   7   5   8        141.01        282.12       185.83 o                         
   8   5   8         14.57         91.23       199.82 o                         
   9   5   8       2444.86       2065.03       189.83 o                         
  10   5   8        252.31        185.85        81.58 o                         
  11   5   8        291.01        195.19        87.88 o                         
  12   5   8       1013.90        821.60       170.28 o                         
  -7   6   8        180.05        527.94       357.81 o                         
  -6   6   8        492.97        322.89       278.77 o                         
  -5   6   8        603.06         81.43       279.66 o                         
  -4   6   8         79.00        181.58        56.42 o                         
  -3   6   8        427.74        537.36        62.50 o                         
  -2   6   8       2264.49       2102.43       100.10 o                         
  -1   6   8        494.49        463.63        53.98 o                         
   0   6   8         14.71         26.99        21.12 o                         
   1   6   8          1.36        -65.31        65.31 o                         
   2   6   8        315.90        294.28        24.74 o                         
   3   6   8        115.51         94.08        30.90 o                         
   4   6   8         72.74         57.10        31.22 o                         
   5   6   8       1019.16       1035.23        49.14 o                         
   6   6   8       3528.86       3573.71       100.66 o                         
   7   6   8        780.69        829.19        50.15 o                         
   8   6   8        342.51        338.73        42.89 o                         
   9   6   8        526.40        231.88       224.08 o                         
  10   6   8         77.38        457.01       232.81 o                         
  11   6   8       1342.17       1161.32       104.47 o                         
  12   6   8        368.57       -126.54       171.55 o                         
  -6   7   8        241.03        251.32       318.07 o                         
  -5   7   8         18.92        -43.76       291.32 o                         
  -4   7   8        897.52        990.07       266.02 o                         
  -3   7   8        777.33        586.34       239.91 o                         
  -2   7   8        543.86        417.60        65.37 o                         
  -1   7   8        353.74        325.94        57.79 o                         
   0   7   8       1395.48       1273.16        76.63 o                         
   1   7   8        146.55        126.99        22.63 o                         
   2   7   8         13.44         44.66        21.57 o                         
   3   7   8        632.26        563.36        40.73 o                         
   4   7   8        374.71        369.24        39.76 o                         
   5   7   8       1815.97       1844.20        71.14 o                         
   6   7   8       2020.42       1953.48        73.62 o                         
   7   7   8         64.40         90.66        37.16 o                         
   8   7   8       1463.16       1518.07        65.24 o                         
   9   7   8        634.20        599.90        52.11 o                         
  10   7   8        446.97        542.04       271.64 o                         
  11   7   8          4.14       -269.79       269.79 o                         
  12   7   8       1180.70       1222.30       187.59 o                         
  -5   8   8        348.16        650.24       318.79 o                         
  -4   8   8        512.69        254.41       132.98 o                         
  -3   8   8        110.72         71.72       119.71 o                         
  -2   8   8       1825.42       1734.62       285.20 o                         
  -1   8   8        652.80        402.81       202.24 o                         
   0   8   8        891.71        786.36        71.28 o                         
   1   8   8         14.89        -11.00        50.61 o                         
   2   8   8        204.93        238.72        25.00 o                         
   3   8   8        158.12        233.32        37.90 o                         
   4   8   8        387.36        693.91       109.12 o                         
   5   8   8        432.85        456.12        45.39 o                         
   6   8   8        658.84        598.88        49.72 o                         
   7   8   8        262.51        287.17        44.81 o                         
   8   8   8        199.18        100.81        43.01 o                         
   9   8   8        252.30        243.06        47.78 o                         
  10   8   8          5.56        -44.41        44.41 o                         
  11   8   8       1087.32       1287.28       220.78 o                         
  12   8   8        221.31         97.41       220.21 o                         
  12   8   8        180.00       -307.35       307.35 o                         
  -4   9   8        169.86        111.05       144.47 o                         
  -3   9   8        778.33        597.89       136.69 o                         
  -2   9   8        117.31        249.39       127.45 o                         
  -1   9   8        717.71        539.47       127.63 o                         
   0   9   8        622.47        499.35       118.59 o                         
   1   9   8       1143.45       1354.79       229.60 o                         
   2   9   8        309.90        422.67        67.71 o                         
   3   9   8        390.11        406.89        74.38 o                         
   4   9   8        301.33        217.03        82.24 o                         
   5   9   8       1667.46       1796.30       143.93 o                         
   6   9   8        151.76        -21.56       117.86 o                         
   7   9   8        582.71        588.04       144.21 o                         
   8   9   8        805.94        577.64       161.42 o                         
   9   9   8        179.98       -150.67       150.67 o                         
  10   9   8         21.27        107.71       152.84 o                         
  11   9   8        549.57        109.62       145.17 o                         
  -3  10   8         34.57        227.64       152.94 o                         
  -2  10   8        371.46        440.66       145.52 o                         
  -1  10   8        581.53        594.80       137.24 o                         
   0  10   8        105.55        371.59       135.76 o                         
   1  10   8         26.62         20.75       119.93 o                         
   2  10   8        311.18        175.41       111.64 o                         
   3  10   8        449.55        420.81        79.19 o                         
   4  10   8        773.01        976.70        84.88 o                         
   5  10   8        466.45        322.27        82.81 o                         
   6  10   8        138.62        228.11       108.60 o                         
   7  10   8        306.91        369.44        90.38 o                         
   8  10   8        218.57        134.30        87.07 o                         
   9  10   8        138.60         31.70        90.55 o                         
  10  10   8        113.70         42.82        92.98 o                         
  11  10   8        225.32        128.23       137.93 o                         
  -1  11   8         62.99        372.92       153.40 o                         
   0  11   8        411.94        400.41       147.74 o                         
   1  11   8        198.69        285.77       136.88 o                         
   2  11   8         56.36         32.74       131.51 o                         
   3  11   8        756.60       1089.46       157.37 o                         
   4  11   8        295.41        299.35       141.20 o                         
   5  11   8        728.29        848.79        90.70 o                         
   6  11   8         47.69        -49.35        85.45 o                         
   7  11   8         86.73         80.77        88.58 o                         
   8  11   8         36.06        -93.18        93.18 o                         
   9  11   8        439.19        310.51        95.95 o                         
  10  11   8        112.67        -46.24        95.33 o                         
   0  12   8         93.98        319.00       189.75 o                         
   1  12   8        102.69        169.41       178.30 o                         
   2  12   8        227.68        122.55       151.13 o                         
   3  12   8        614.67        656.30       147.69 o                         
   4  12   8        342.40        335.32       153.40 o                         
   5  12   8        197.51        433.00       142.84 o                         
   6  12   8        186.16         91.19        89.75 o                         
   7  12   8        731.04        692.84        91.06 o                         
   8  12   8        186.64        115.33        96.45 o                         
   9  12   8         12.63        -45.15        96.11 o                         
   3  13   8        305.41        220.71       154.94 o                         
   4  13   8        337.27         17.54       148.96 o                         
   5  13   8        816.36        829.72       184.50 o                         
   6  13   8         63.30         88.14       152.16 o                         
   7  13   8         50.64        186.06       138.06 o                         
  -7 -12   9       1445.11       1468.09        87.41 o                         
  -6 -12   9        416.11        441.90       474.21 o                         
  -5 -12   9        524.73        477.65        65.44 o                         
  -4 -12   9        410.17        316.91        64.43 o                         
  -3 -12   9         20.79         12.71        56.20 o                         
  -2 -12   9          5.79         30.10        58.29 o                         
  -1 -12   9         41.42        -97.66        97.66 o                         
  -8 -11   9        161.30        171.91        62.48 o                         
  -7 -11   9         61.25       -450.47       450.47 o                         
  -6 -11   9        827.89        641.40       438.67 o                         
  -5 -11   9        680.66        584.59        63.59 o                         
  -4 -11   9         22.03        123.99        53.26 o                         
  -3 -11   9        153.28        106.72        56.89 o                         
  -2 -11   9         24.12        133.12        53.70 o                         
  -1 -11   9        101.38        327.66        57.03 o                         
   0 -11   9        312.52        374.79        67.45 o                         
   1 -11   9        170.30        334.83        97.60 o                         
   2 -11   9        480.10        494.44       123.32 o                         
  -9 -10   9        230.68        845.79       291.42 o                         
  -8 -10   9          5.65         24.52        55.12 o                         
  -7 -10   9        558.12        447.78        62.20 o                         
  -6 -10   9       2000.82       1972.30        93.62 o                         
  -5 -10   9         12.37         -9.68        50.61 o                         
  -4 -10   9        496.18        394.66        55.66 o                         
  -3 -10   9         89.58        111.71        49.07 o                         
  -2 -10   9        146.26         54.16        49.51 o                         
  -1 -10   9         69.32         -7.00        51.29 o                         
   0 -10   9         52.77         -5.06        50.31 o                         
   1 -10   9        856.72        827.98        68.53 o                         
   2 -10   9        394.00        328.87        98.12 o                         
   3 -10   9        373.29        480.83       114.45 o                         
 -10  -9   9        439.44        374.03       102.78 o                         
  -9  -9   9        609.32        809.60       105.65 o                         
  -8  -9   9        796.47        993.18        79.18 o                         
  -7  -9   9        267.30        189.29        50.76 o                         
  -6  -9   9        914.73        936.92        64.39 o                         
  -5  -9   9        115.39        193.67        47.79 o                         
  -4  -9   9          1.06        -42.58        42.58 o                         
  -3  -9   9         46.89         21.10        43.60 o                         
  -2  -9   9         43.05        109.58        44.70 o                         
  -1  -9   9         35.49         -1.13        45.28 o                         
   0  -9   9        907.11       1114.60        66.46 o                         
   1  -9   9         34.97         19.20        59.19 o                         
   2  -9   9       1481.84       1471.20        70.22 o                         
   3  -9   9         94.03         63.41        74.19 o                         
   4  -9   9        341.15        345.92        92.74 o                         
 -10  -8   9         63.89        161.43        83.53 o                         
  -9  -8   9         29.14        156.37        81.28 o                         
  -8  -8   9          3.27         94.97        75.75 o                         
  -7  -8   9       1408.45       1505.62        77.90 o                         
  -6  -8   9        432.12        452.74        49.79 o                         
  -5  -8   9          9.04          3.43        40.46 o                         
  -4  -8   9        331.09        417.95        46.91 o                         
  -3  -8   9       1322.40       1177.86        63.15 o                         
  -2  -8   9        252.14        178.44        42.22 o                         
  -1  -8   9        144.26        104.55        33.55 o                         
   0  -8   9          2.28        -34.92        34.92 o                         
   1  -8   9       2486.19       2283.62       106.10 o                         
   2  -8   9       1152.01       1117.46        59.45 o                         
   3  -8   9        415.63        418.44        52.22 o                         
   4  -8   9        249.07        307.66        83.07 o                         
   5  -8   9          2.39        117.81        85.88 o                         
   6  -8   9        631.63        774.75       108.74 o                         
 -10  -7   9        136.45        167.51        83.54 o                         
  -9  -7   9        288.33        334.96        83.68 o                         
  -8  -7   9        369.30        431.44        80.73 o                         
  -7  -7   9        360.82        356.07        43.81 o                         
  -6  -7   9        101.55        125.43        38.87 o                         
  -5  -7   9        584.86        517.84        47.63 o                         
  -4  -7   9         23.27         -3.19        36.25 o                         
  -3  -7   9          0.25         -0.61        34.94 o                         
  -2  -7   9         31.09        -35.32        35.32 o                         
  -1  -7   9        318.61        292.04        40.48 o                         
   0  -7   9       2102.94       2159.44        72.33 o                         
   1  -7   9          0.36        -34.13        34.13 o                         
   2  -7   9        441.94        420.82        44.61 o                         
   3  -7   9        544.61        645.00       125.11 o                         
   4  -7   9        377.78        260.77       127.18 o                         
   5  -7   9          1.71         64.47        75.10 o                         
   6  -7   9        580.81         60.37       292.80 o                         
   7  -7   9         16.15        197.05        93.69 o                         
 -11  -6   9         17.97        -67.45        86.38 o                         
 -10  -6   9          6.33         91.04        81.81 o                         
  -9  -6   9        144.87        202.84        74.27 o                         
  -8  -6   9         47.90        -18.50        56.83 o                         
  -7  -6   9         15.40         44.58        28.82 o                         
  -6  -6   9        448.49        482.99        41.89 o                         
  -5  -6   9       1955.44       2059.27        77.71 o                         
  -4  -6   9        200.36        249.17        36.36 o                         
  -3  -6   9       1294.28       1405.87        66.45 o                         
  -2  -6   9       1037.17        960.04        51.52 o                         
  -1  -6   9        669.64        600.14        42.74 o                         
   0  -6   9        176.88        239.43        26.84 o                         
   1  -6   9       1050.20        991.68        41.02 o                         
   2  -6   9        948.08        987.71        48.84 o                         
   3  -6   9         29.95         30.70        38.48 o                         
   4  -6   9         65.63       -124.86       124.86 o                         
   5  -6   9         17.13        -36.75        45.35 o                         
   6  -6   9       1315.04       1277.66       169.26 o                         
   7  -6   9        115.86       -306.66       306.66 o                         
 -11  -5   9         92.09         49.72        86.23 o                         
 -10  -5   9         49.90        102.90        76.13 o                         
  -9  -5   9        971.99        914.44        75.71 o                         
  -8  -5   9        652.53        667.81        64.63 o                         
  -7  -5   9         27.07         32.63        45.15 o                         
  -6  -5   9        889.63        918.50        36.44 o                         
  -5  -5   9        830.40        926.70        47.30 o                         
  -4  -5   9       1498.51       1531.74        64.14 o                         
  -3  -5   9         21.21          5.00        29.25 o                         
  -2  -5   9          5.59         17.38        29.01 o                         
  -1  -5   9        373.10        322.42        35.41 o                         
   0  -5   9       1391.64       1310.89        43.94 o                         
   1  -5   9          9.37         11.22        22.96 o                         
   2  -5   9        539.79        461.97        34.42 o                         
   3  -5   9         65.22         85.19        32.65 o                         
   4  -5   9         39.10         12.42        39.60 o                         
   5  -5   9        817.51        716.99        56.07 o                         
   6  -5   9        661.06        637.76        58.58 o                         
   7  -5   9       1049.82       1475.35       170.34 o                         
   8  -5   9       1145.43       1349.80       370.96 o                         
 -11  -4   9        256.96        313.34       205.42 o                         
 -10  -4   9         68.45         31.54       180.86 o                         
  -9  -4   9        427.82        249.01       167.17 o                         
  -8  -4   9         71.00         64.04        53.94 o                         
  -7  -4   9        382.45        333.69        52.18 o                         
  -6  -4   9        377.29        351.50        47.38 o                         
  -5  -4   9        280.15        280.72        21.19 o                         
  -4  -4   9         49.54         80.06        21.77 o                         
  -3  -4   9        472.99        415.66        34.67 o                         
  -2  -4   9       2929.64       2876.34        85.91 o                         
  -1  -4   9          9.05         21.04        28.21 o                         
   0  -4   9        529.87        468.98        23.96 o                         
   1  -4   9       1226.61       1164.02        38.37 o                         
   2  -4   9       2003.76       2082.82        58.34 o                         
   3  -4   9       2028.12       2037.31        61.21 o                         
   4  -4   9        344.34        428.58        38.10 o                         
   5  -4   9        134.81        127.13        41.48 o                         
   6  -4   9        286.90        452.44       139.87 o                         
   7  -4   9          1.33          5.27        48.70 o                         
   8  -4   9          7.01        -69.62        69.62 o                         
   9  -4   9        726.37        852.05       325.63 o                         
 -11  -3   9        582.61        394.34       186.71 o                         
 -10  -3   9         78.31         66.15       176.56 o                         
  -9  -3   9       1874.76       1921.14       192.65 o                         
  -8  -3   9       1827.84       1856.08       176.48 o                         
  -7  -3   9         82.38        336.25       139.17 o                         
  -6  -3   9          6.58         69.91        41.02 o                         
  -5  -3   9       1281.82       1254.72       130.78 o                         
  -4  -3   9       1411.47       1361.25        38.01 o                         
  -3  -3   9          1.09        -12.72        15.61 o                         
  -2  -3   9         54.56         49.69        26.42 o                         
  -1  -3   9        750.69        641.40        32.64 o                         
   0  -3   9       2691.46       2451.40        53.72 o                         
   1  -3   9          6.93          4.56        19.67 o                         
   2  -3   9        277.81        263.99        23.00 o                         
   3  -3   9       1414.62       1541.38        62.47 o                         
   4  -3   9       5941.90       6183.81       154.99 o                         
   5  -3   9         34.44         23.20        36.05 o                         
   6  -3   9        741.63        689.89        52.88 o                         
   7  -3   9       4090.19       3774.84       219.15 o                         
   8  -3   9       1729.91       1586.14       180.87 o                         
   9  -3   9         26.07        -24.13        54.62 o                         
 -10  -2   9        604.91       1158.37       184.69 o                         
  -9  -2   9          0.39        514.48       162.04 o                         
  -8  -2   9        240.25        442.83       146.18 o                         
  -7  -2   9       2047.54       2146.95        96.95 o                         
  -6  -2   9       1837.70       2030.02        91.52 o                         
  -5  -2   9        198.28        135.40        39.62 o                         
  -4  -2   9        654.96        675.65        26.10 o                         
  -3  -2   9         78.47        102.21        17.30 o                         
  -2  -2   9       1096.19        896.81        28.44 o                         
  -1  -2   9        324.38        298.17        19.91 o                         
   0  -2   9        890.50        920.27        29.55 o                         
   1  -2   9       3459.12       3304.95        65.41 o                         
   2  -2   9       2845.68       2642.39        68.77 o                         
   3  -2   9         64.93         87.17        29.30 o                         
   4  -2   9        320.63        377.91        36.79 o                         
   5  -2   9        319.87        338.34        40.02 o                         
   6  -2   9       5017.07       5084.88       138.49 o                         
   7  -2   9         63.03       -136.75       136.75 o                         
   8  -2   9        232.49       -152.69       152.69 o                         
   9  -2   9          8.15       -175.62       176.15 o                         
  10  -2   9        342.97        425.16       191.66 o                         
 -10  -1   9        107.45        288.02       167.82 o                         
  -9  -1   9        620.76       1175.78       177.18 o                         
  -8  -1   9       2967.70       2942.41       192.99 o                         
  -7  -1   9        117.20        196.72        52.62 o                         
  -6  -1   9         99.12        191.92        45.81 o                         
  -5  -1   9       2034.20       2127.14        90.30 o                         
  -4  -1   9       4082.00       4164.81        81.70 o                         
  -3  -1   9          9.94          7.14        16.37 o                         
  -2  -1   9        510.57        541.68        22.03 o                         
  -1  -1   9        279.54        230.08        18.20 o                         
   0  -1   9        379.88        322.93        22.61 o                         
   1  -1   9         98.17        115.39        20.42 o                         
   2  -1   9       3102.97       3230.50        77.49 o                         
   3  -1   9       2360.77       2361.93        72.70 o                         
   4  -1   9       3482.78       3277.37        93.25 o                         
   5  -1   9       1834.75       1963.27        71.92 o                         
   6  -1   9        340.55        346.48       113.55 o                         
   7  -1   9       1690.47       1680.31       155.28 o                         
   8  -1   9       3354.26       3101.22       136.65 o                         
   9  -1   9        173.99         46.58       104.18 o                         
  10  -1   9        375.87        576.62       188.44 o                         
 -10   0   9         25.46       -111.09       303.58 o                         
  -9   0   9        135.98        125.55        64.32 o                         
  -8   0   9         12.03        -54.11        54.11 o                         
  -7   0   9       4375.79       4319.92       220.97 o                         
  -6   0   9       2491.53       2578.34       161.59 o                         
  -5   0   9        909.23        839.10        55.11 o                         
  -4   0   9        181.13        575.55       157.23 o                         
  -3   0   9       4388.56       4406.02        99.63 o                         
  -2   0   9       3194.63       3163.24        61.24 o                         
  -1   0   9        716.62        717.60        24.82 o                         
   0   0   9        712.84        735.08        29.37 o                         
   1   0   9       1592.56       1422.46        48.80 o                         
   2   0   9       2002.35       1891.57        55.82 o                         
   3   0   9        395.13        417.03        32.07 o                         
   4   0   9        410.28        442.66        94.61 o                         
   5   0   9        944.18        912.39       115.67 o                         
   6   0   9       3617.19       3395.31       182.02 o                         
   7   0   9        468.01        425.69        82.69 o                         
   8   0   9         61.93         41.43        87.15 o                         
   9   0   9        224.74         82.99        97.56 o                         
  10   0   9        852.33        804.15       116.18 o                         
  11   0   9         42.90       -189.21       189.21 o                         
  -9   1   9          6.74         39.03       122.56 o                         
  -8   1   9        527.17        522.14        66.47 o                         
  -7   1   9         10.38        219.41       125.64 o                         
  -6   1   9         17.05        -27.20       107.60 o                         
  -5   1   9        387.11        378.21        46.94 o                         
  -4   1   9       2338.65       2230.08        53.91 o                         
  -3   1   9        537.14        519.57        24.60 o                         
  -2   1   9         23.40          5.58        18.77 o                         
  -1   1   9       1088.58       1053.95        37.28 o                         
   0   1   9       6505.14       6308.79       131.68 o                         
   1   1   9        677.09        720.12        30.98 o                         
   2   1   9       2362.30       2424.66        66.09 o                         
   3   1   9        235.27        278.45        29.32 o                         
   4   1   9        350.51        315.76        31.46 o                         
   5   1   9         14.58         28.91        29.92 o                         
   6   1   9        702.73        552.44       109.18 o                         
   7   1   9        968.90        823.29        84.28 o                         
   8   1   9       2298.22       2473.31       116.93 o                         
   9   1   9        624.03        536.22        97.48 o                         
  10   1   9        102.93        -52.59       100.75 o                         
  11   1   9          8.46       -149.30       149.30 o                         
  -9   2   9        333.16        363.27       133.57 o                         
  -8   2   9         37.12        -19.08       117.33 o                         
  -7   2   9        105.92        233.14        51.07 o                         
  -6   2   9         15.14         35.45        42.77 o                         
  -5   2   9        151.06        102.42        39.32 o                         
  -4   2   9        216.64        167.85        21.48 o                         
  -3   2   9        354.85        303.29        23.23 o                         
  -2   2   9        856.81        729.54        25.65 o                         
  -1   2   9         95.71         92.74        25.28 o                         
   0   2   9         44.15         71.66        21.68 o                         
   1   2   9       1749.04       1755.31        55.95 o                         
   2   2   9       5213.13       5125.74       114.05 o                         
   3   2   9         77.95         60.65        24.30 o                         
   4   2   9          5.87        -20.86        23.23 o                         
   5   2   9         81.28         89.46        24.31 o                         
   6   2   9       1191.17       1321.61        50.71 o                         
   7   2   9        958.28        938.79       131.44 o                         
   8   2   9        329.72        186.04        83.72 o                         
   9   2   9        719.20        696.37        88.13 o                         
  10   2   9       1487.53       1334.07       103.36 o                         
  11   2   9        174.89        -58.15       151.20 o                         
  -8   3   9       1654.33       1670.83       169.28 o                         
  -7   3   9        116.94        170.95       115.50 o                         
  -6   3   9          1.82        -37.86        37.86 o                         
  -5   3   9        104.32         85.17        27.48 o                         
  -4   3   9        273.58        241.60        23.38 o                         
  -3   3   9          3.75         20.44        19.07 o                         
  -2   3   9          4.75         -4.82        18.30 o                         
  -1   3   9       1108.53       1101.61        46.68 o                         
   0   3   9       3837.42       3853.67        84.92 o                         
   1   3   9         24.91         24.85        19.41 o                         
   2   3   9       1553.54       1637.95        68.29 o                         
   3   3   9       3949.80       3917.37        87.96 o                         
   4   3   9        536.52        536.54        32.24 o                         
   5   3   9          8.13         45.02        25.83 o                         
   6   3   9       1210.90       1438.98        49.08 o                         
   7   3   9        961.33        994.09        44.29 o                         
   8   3   9       3291.85       3287.33       203.92 o                         
   9   3   9         22.10       -129.85       141.60 o                         
  10   3   9          6.51         56.46       136.01 o                         
  11   3   9         16.27       -141.30       141.30 o                         
  12   3   9         75.22         83.30       155.45 o                         
  -8   4   9         37.86         36.19       137.99 o                         
  -7   4   9        386.14        639.96       137.83 o                         
  -6   4   9        101.10        -76.00       146.24 o                         
  -5   4   9        109.76        119.32        32.03 o                         
  -4   4   9        160.05        159.98        26.73 o                         
  -3   4   9          2.69          7.59        18.42 o                         
  -2   4   9        388.46        368.13        23.21 o                         
  -1   4   9        207.55        218.02        22.08 o                         
   0   4   9       1916.94       1969.76        53.83 o                         
   1   4   9       2008.30       1879.86        53.37 o                         
   2   4   9       3799.24       3942.24        97.18 o                         
   3   4   9        296.60        370.40        32.09 o                         
   4   4   9        255.55        270.70        30.86 o                         
   5   4   9        129.28        140.72        29.64 o                         
   6   4   9       1157.20       1209.10        47.99 o                         
   7   4   9        843.39        964.52        49.72 o                         
   8   4   9        766.18        585.13       150.12 o                         
   9   4   9       1657.48       1375.89       174.16 o                         
  10   4   9       3285.50       3131.86       183.19 o                         
  11   4   9          3.82         23.89        87.79 o                         
  12   4   9        299.29        454.30       169.26 o                         
  -7   5   9        134.43         30.51       130.93 o                         
  -6   5   9         95.05        127.02       176.36 o                         
  -5   5   9       1153.79       1093.77        77.33 o                         
  -4   5   9       1335.03       1463.26        92.03 o                         
  -3   5   9         71.93        145.75        47.93 o                         
  -2   5   9        189.51        247.57        46.14 o                         
  -1   5   9        376.18        390.33        23.09 o                         
   0   5   9       6604.30       6682.98       148.84 o                         
   1   5   9        351.67        361.99        25.35 o                         
   2   5   9        117.31        155.82        29.10 o                         
   3   5   9         35.06         52.05        29.26 o                         
   4   5   9       4782.06       4714.13       114.36 o                         
   5   5   9         81.00         72.04        31.25 o                         
   6   5   9          1.57        -31.11        31.11 o                         
   7   5   9       1042.82       1184.12        55.85 o                         
   8   5   9       5341.01       5116.61       331.38 o                         
   9   5   9         63.22         79.65        39.07 o                         
  10   5   9         88.39        -93.41        93.41 o                         
  11   5   9        160.15        -58.37       157.32 o                         
  12   5   9        690.73        685.93       177.75 o                         
  -7   6   9        518.63        269.62       231.40 o                         
  -6   6   9        576.38        372.15       204.08 o                         
  -5   6   9         98.11          0.28        63.76 o                         
  -4   6   9         43.91         62.62        57.27 o                         
  -3   6   9        212.46        300.50        59.47 o                         
  -2   6   9        767.33        754.63        64.06 o                         
  -1   6   9        288.89        354.72        53.90 o                         
   0   6   9        794.03        796.02        34.93 o                         
   1   6   9       2108.18       2085.51        56.41 o                         
   2   6   9        563.77        526.63        37.11 o                         
   3   6   9         12.55        -10.69        29.96 o                         
   4   6   9        173.31        169.43        33.66 o                         
   5   6   9          1.59        -23.73        32.29 o                         
   6   6   9       2148.15       2293.41        79.78 o                         
   7   6   9       1195.80       1205.94        58.44 o                         
   8   6   9         87.84         61.32        39.64 o                         
   9   6   9       1244.02       1366.36        67.68 o                         
  10   6   9       1507.16       1782.59        76.04 o                         
  11   6   9        138.19         89.19       161.47 o                         
  12   6   9        284.84        473.35       181.03 o                         
  -6   7   9         62.86        233.27       332.97 o                         
  -5   7   9        429.84         -2.01       318.98 o                         
  -4   7   9        385.56        476.83       262.50 o                         
  -3   7   9        366.90        511.23        69.60 o                         
  -2   7   9         97.06         83.19        59.68 o                         
  -1   7   9        231.37        237.33        58.20 o                         
   0   7   9       5325.49       5221.24       180.83 o                         
   1   7   9        151.71        154.28        24.41 o                         
   2   7   9        706.32        636.85        42.22 o                         
   3   7   9        644.94        631.55        42.98 o                         
   4   7   9        258.33        319.98        38.44 o                         
   5   7   9         67.88         80.11        35.82 o                         
   6   7   9        199.49        219.63        41.35 o                         
   7   7   9       2013.74       2007.40        78.86 o                         
   8   7   9       3300.31       3168.61       102.70 o                         
   9   7   9          6.48         39.68        41.38 o                         
  10   7   9        302.80        295.33        49.77 o                         
  11   7   9          7.25        -46.55        46.55 o                         
  12   7   9       1749.18       1371.58       248.13 o                         
  -5   8   9        166.27        106.46       348.16 o                         
  -4   8   9        178.55        268.48       281.88 o                         
  -3   8   9         13.50       -172.23       263.28 o                         
  -2   8   9        560.87        348.83       237.22 o                         
  -1   8   9         71.74         16.20        62.83 o                         
   0   8   9        206.34        152.60        60.14 o                         
   1   8   9        370.38        361.16        58.97 o                         
   2   8   9        989.75       1036.65        55.47 o                         
   3   8   9         21.37         47.08        35.58 o                         
   4   8   9        505.91        532.47        46.22 o                         
   5   8   9        124.59        146.91        40.86 o                         
   6   8   9       1722.84       1822.69        76.56 o                         
   7   8   9        210.66        127.31        44.18 o                         
   8   8   9       1595.78       1664.00        72.15 o                         
   9   8   9        559.46        625.16        56.23 o                         
  10   8   9        525.05        551.59        56.08 o                         
  11   8   9          7.42        -48.89        48.89 o                         
  12   8   9         29.29         21.73        59.99 o                         
  -4   9   9         95.56        -95.20       334.38 o                         
  -3   9   9        193.36        -51.60       133.87 o                         
  -2   9   9        509.86        639.74       294.82 o                         
  -1   9   9        216.81        328.53       140.13 o                         
   0   9   9       1121.81       1363.40        96.64 o                         
   1   9   9         82.49        193.60        65.15 o                         
   2   9   9        226.52         84.65        39.13 o                         
   3   9   9        324.57        482.21        96.35 o                         
   4   9   9        340.00        339.23        46.49 o                         
   5   9   9        267.79        207.15        46.66 o                         
   6   9   9         68.87        123.62       131.02 o                         
   7   9   9        327.20        364.90        50.60 o                         
   8   9   9        856.68        745.58       162.94 o                         
   9   9   9        201.43        165.23       167.05 o                         
  10   9   9         85.07        109.44        50.62 o                         
  11   9   9        232.28        -69.85       185.93 o                         
  -3  10   9         22.50       -116.59       318.03 o                         
  -2  10   9        176.85        150.83       138.14 o                         
  -1  10   9        401.09        285.08       136.90 o                         
   0  10   9        149.99        312.03       139.07 o                         
   1  10   9       1071.92       1175.99       170.45 o                         
   2  10   9        889.87        823.85       158.15 o                         
   3  10   9         50.14        -54.38       140.94 o                         
   4  10   9       1484.30       1481.28       134.25 o                         
   5  10   9        202.54        265.43       130.48 o                         
   6  10   9       4638.69       4994.22       260.02 o                         
   7  10   9       1261.81       1278.57       153.61 o                         
   8  10   9         79.40        263.96       157.28 o                         
   9  10   9         89.92        122.06       156.99 o                         
  10  10   9          7.43         15.94       167.36 o                         
  11  10   9        364.41        186.36       147.85 o                         
  -1  11   9         42.52       -108.14       153.93 o                         
   0  11   9        328.90        312.96       170.53 o                         
   1  11   9         65.10       -166.52       166.52 o                         
   2  11   9         33.51         13.13       159.55 o                         
   3  11   9        360.64        367.92       147.48 o                         
   4  11   9         68.19        411.96       157.96 o                         
   5  11   9        207.08         89.22        86.62 o                         
   6  11   9        581.25        680.55       103.39 o                         
   7  11   9         26.28        -59.73        92.78 o                         
   8  11   9       1903.09       2311.37       125.00 o                         
   9  11   9        680.59        467.19       106.47 o                         
  10  11   9         95.54        196.69       104.38 o                         
   1  12   9        185.84        -39.92       183.40 o                         
   2  12   9        741.16        614.13       185.47 o                         
   3  12   9        130.30         45.74       165.24 o                         
   4  12   9        106.12         33.18       153.12 o                         
   5  12   9        102.71        111.87       155.49 o                         
   6  12   9        823.97        690.45       148.32 o                         
   7  12   9        662.31        839.54       109.34 o                         
   8  12   9         57.30         48.84        98.27 o                         
   9  12   9        370.45        451.93       107.02 o                         
   4  13   9        174.76          0.90       179.39 o                         
   5  13   9        280.09        -11.05       163.27 o                         
   6  13   9         43.97        127.88       162.42 o                         
  -6 -12  10          0.69        224.74        61.09 o                         
  -5 -12  10         47.46         22.55        59.45 o                         
  -4 -12  10        209.20        272.61        62.24 o                         
  -3 -12  10        452.47        453.81        66.96 o                         
  -2 -12  10         17.60        -60.26        60.26 o                         
  -1 -12  10        355.82        139.87       100.15 o                         
  -8 -11  10        493.96        704.15       103.34 o                         
  -7 -11  10        154.25         71.94        58.12 o                         
  -6 -11  10        146.88         24.22        57.92 o                         
  -5 -11  10         46.87        197.99        55.54 o                         
  -4 -11  10          6.63          5.18        54.72 o                         
  -3 -11  10        131.44         79.86        56.16 o                         
  -2 -11  10        363.55        437.87        61.43 o                         
  -1 -11  10        532.46        655.62        66.21 o                         
   0 -11  10         32.81        -33.09        57.06 o                         
   1 -11  10         23.33        -99.41        99.41 o                         
  -9 -10  10        748.91        760.16       112.19 o                         
  -8 -10  10          5.53        -84.83        84.83 o                         
  -7 -10  10        581.55        579.28        61.27 o                         
  -6 -10  10         92.81         98.41        51.96 o                         
  -5 -10  10         14.63        161.07        50.42 o                         
  -4 -10  10        728.98        619.29        61.10 o                         
  -3 -10  10       1070.61       1028.00        67.25 o                         
  -2 -10  10        339.05        379.67        57.53 o                         
  -1 -10  10        676.09        625.87        62.80 o                         
   0 -10  10        168.11        209.64        55.40 o                         
   1 -10  10        652.59        710.65        66.47 o                         
   2 -10  10        113.64         85.01        99.83 o                         
   3 -10  10        272.05        308.26       115.71 o                         
  -9  -9  10        509.35        301.77        96.92 o                         
  -8  -9  10        102.94         49.73        79.40 o                         
  -7  -9  10        346.20        351.40        55.51 o                         
  -6  -9  10        310.61        310.72        53.16 o                         
  -5  -9  10        688.07        803.20        59.73 o                         
  -4  -9  10         18.21         46.62        44.91 o                         
  -3  -9  10         40.24         89.70        44.42 o                         
  -2  -9  10        343.16        352.73        49.68 o                         
  -1  -9  10        344.78        403.76        54.58 o                         
   0  -9  10          1.14         31.44        47.93 o                         
   1  -9  10         86.83         29.45        76.42 o                         
   2  -9  10        280.07        208.47        55.48 o                         
   3  -9  10        363.28        504.56        97.74 o                         
   4  -9  10          1.39        -88.26        88.26 o                         
 -10  -8  10        183.64        331.68        94.48 o                         
  -9  -8  10        289.00        319.64        89.09 o                         
  -8  -8  10        545.72        602.62        88.64 o                         
  -7  -8  10       1117.52       1182.59        74.52 o                         
  -6  -8  10         20.97         31.56        42.45 o                         
  -5  -8  10          9.78          1.84        40.89 o                         
  -4  -8  10        367.51        349.46        47.16 o                         
  -3  -8  10        574.67        625.93        51.41 o                         
  -2  -8  10        281.79        216.47        45.28 o                         
  -1  -8  10        309.41        223.13        46.82 o                         
   0  -8  10         18.29         53.53        36.81 o                         
   1  -8  10        590.24        565.58        62.71 o                         
   2  -8  10        141.90        232.33        45.30 o                         
   3  -8  10        150.52        251.37        48.74 o                         
   4  -8  10        188.55        222.58        54.02 o                         
   5  -8  10        360.85        320.06        91.27 o                         
 -10  -7  10         22.35         68.28        86.07 o                         
  -9  -7  10        360.73        420.47        84.27 o                         
  -8  -7  10         59.49         47.15        73.28 o                         
  -7  -7  10        194.35        270.55        43.07 o                         
  -6  -7  10        399.56        391.18        46.57 o                         
  -5  -7  10       7494.18       7559.60       197.86 o                         
  -4  -7  10        426.93        370.55        44.84 o                         
  -3  -7  10         11.21        -12.33        37.09 o                         
  -2  -7  10        324.20        288.30        43.35 o                         
  -1  -7  10       1018.55        971.02        56.66 o                         
   0  -7  10        105.36         36.31        32.64 o                         
   1  -7  10         95.51         90.92        36.51 o                         
   2  -7  10        161.42        221.02        40.97 o                         
   3  -7  10        565.14        521.86        50.27 o                         
   4  -7  10         23.87         43.39        50.34 o                         
   5  -7  10        161.40         91.06        53.74 o                         
   6  -7  10         43.24        -50.64        85.48 o                         
 -10  -6  10        303.29        327.72        91.57 o                         
  -9  -6  10        157.51        298.43        79.55 o                         
  -8  -6  10         88.55        239.53        74.02 o                         
  -7  -6  10          9.98        -19.86        34.07 o                         
  -6  -6  10         38.10         61.40        35.67 o                         
  -5  -6  10        249.36        288.14        39.53 o                         
  -4  -6  10          3.85         23.49        34.07 o                         
  -3  -6  10       3234.85       3096.15        99.18 o                         
  -2  -6  10         43.52         10.10        34.31 o                         
  -1  -6  10        767.70        755.89        47.34 o                         
   0  -6  10         76.80         60.88        24.61 o                         
   1  -6  10       2593.48       2709.57        72.09 o                         
   2  -6  10        640.06        649.49        44.57 o                         
   3  -6  10        172.18        203.84        42.19 o                         
   4  -6  10         27.00        -45.05        45.05 o                         
   5  -6  10        956.90       1005.91        65.92 o                         
   6  -6  10          4.99         76.31        52.52 o                         
   7  -6  10          5.89        -68.06        83.48 o                         
 -10  -5  10         33.03        -51.61        78.97 o                         
  -9  -5  10         87.10        124.59        71.64 o                         
  -8  -5  10        157.78        109.01        56.02 o                         
  -7  -5  10        169.26        190.13        50.39 o                         
  -6  -5  10        719.30        619.72        36.92 o                         
  -5  -5  10       1484.50       1592.82        68.41 o                         
  -4  -5  10         51.57         10.32        32.67 o                         
  -3  -5  10       1539.93       1587.79        67.57 o                         
  -2  -5  10        500.26        462.21        39.96 o                         
  -1  -5  10       2247.94       2278.92        79.40 o                         
   0  -5  10          8.23         -0.59        21.15 o                         
   1  -5  10        119.62        132.84        25.06 o                         
   2  -5  10         71.47         65.58        28.94 o                         
   3  -5  10        630.01        694.41        39.91 o                         
   4  -5  10         10.42         73.59        41.80 o                         
   5  -5  10       1028.52       1130.88        64.73 o                         
   6  -5  10         27.75         36.38        48.39 o                         
   7  -5  10        299.85        391.98        59.00 o                         
   8  -5  10        629.84        674.57        74.21 o                         
 -10  -4  10         19.71         95.39        67.04 o                         
  -9  -4  10          2.26         99.08        61.04 o                         
  -8  -4  10        113.63         53.72        55.23 o                         
  -7  -4  10         14.09        -48.16        48.16 o                         
  -6  -4  10         69.29        131.84        43.66 o                         
  -5  -4  10          8.25         -1.32        22.80 o                         
  -4  -4  10        453.49        456.31        37.32 o                         
  -3  -4  10       2811.29       2777.84        87.27 o                         
  -2  -4  10        555.81        601.93        38.93 o                         
  -1  -4  10          8.20          5.14        28.84 o                         
   0  -4  10        467.46        448.82        24.20 o                         
   1  -4  10       2930.98       2845.47        63.90 o                         
   2  -4  10        468.37        520.58        31.34 o                         
   3  -4  10        589.97        626.98        37.00 o                         
   4  -4  10       1171.86       1317.47        64.18 o                         
   5  -4  10       2565.14       2908.43       100.83 o                         
   6  -4  10        808.63        823.38        59.70 o                         
   7  -4  10          0.34         13.14        50.30 o                         
   8  -4  10        425.80        392.13        59.68 o                         
   9  -4  10       1311.55       1367.04        82.68 o                         
 -10  -3  10         56.28         40.59        66.27 o                         
  -9  -3  10       1047.92        936.68        80.90 o                         
  -8  -3  10        240.65        128.83        57.10 o                         
  -7  -3  10         36.23         57.02        49.62 o                         
  -6  -3  10        161.36        181.76        46.91 o                         
  -5  -3  10        924.81        919.26        32.98 o                         
  -4  -3  10         15.19          8.91        18.16 o                         
  -3  -3  10         57.32         40.05        19.67 o                         
  -2  -3  10        671.11        620.38        37.45 o                         
  -1  -3  10       1316.22       1220.35        54.38 o                         
   0  -3  10         69.01         84.64        19.30 o                         
   1  -3  10          2.15         21.39        20.54 o                         
   2  -3  10          1.82          1.17        25.81 o                         
   3  -3  10       2424.02       2332.80        78.29 o                         
   4  -3  10        246.98        264.46        38.08 o                         
   5  -3  10       3830.00       3659.64       111.74 o                         
   6  -3  10        911.36        968.71        59.53 o                         
   7  -3  10        627.05        533.14       157.72 o                         
   8  -3  10         21.40         24.21        49.35 o                         
   9  -3  10         46.31         66.41        55.52 o                         
 -10  -2  10        554.99        464.30        78.09 o                         
  -9  -2  10         20.04         86.89        62.24 o                         
  -8  -2  10        146.27        375.92       153.46 o                         
  -7  -2  10        944.98        808.63       154.74 o                         
  -6  -2  10         13.84        -36.47        44.81 o                         
  -5  -2  10        214.96        276.60        43.87 o                         
  -4  -2  10        181.14        175.27        19.72 o                         
  -3  -2  10       2729.15       2702.75        56.12 o                         
  -2  -2  10        293.18        253.83        22.05 o                         
  -1  -2  10          1.39         -4.04        17.67 o                         
   0  -2  10          2.29        -18.28        18.28 o                         
   1  -2  10        191.25        145.46        20.87 o                         
   2  -2  10       3103.90       2881.11        74.46 o                         
   3  -2  10         26.71         74.82        30.36 o                         
   4  -2  10         63.88         91.37        32.71 o                         
   5  -2  10       2297.23       2258.19        81.82 o                         
   6  -2  10          6.31         69.16        38.69 o                         
   7  -2  10       1396.04       1391.20       168.23 o                         
   8  -2  10        135.04         13.53       160.13 o                         
   9  -2  10       2464.88       2744.94       225.12 o                         
  10  -2  10        903.40        595.75       201.79 o                         
 -10  -1  10        657.63        557.62        80.26 o                         
  -9  -1  10       2764.25       2944.45       218.55 o                         
  -8  -1  10        611.32        590.22        67.32 o                         
  -7  -1  10        500.62        511.30        61.39 o                         
  -6  -1  10        194.26        215.15        49.00 o                         
  -5  -1  10       2926.38       2770.42       104.40 o                         
  -4  -1  10        699.31        638.73        27.55 o                         
  -3  -1  10        159.96        171.06        19.34 o                         
  -2  -1  10        747.60        682.82        25.75 o                         
  -1  -1  10       4499.57       4491.43        90.81 o                         
   0  -1  10       1189.94       1267.54        41.42 o                         
   1  -1  10        252.63        225.93        22.72 o                         
   2  -1  10         22.06         10.07        23.60 o                         
   3  -1  10       1643.60       1500.16        59.06 o                         
   4  -1  10        101.43        111.55        29.90 o                         
   5  -1  10        109.81         81.64        33.21 o                         
   6  -1  10          4.98         54.21        36.21 o                         
   7  -1  10        216.15        242.84        43.93 o                         
   8  -1  10         30.58         83.50       149.61 o                         
   9  -1  10        552.11        430.89       172.73 o                         
  10  -1  10         20.31         52.08        71.24 o                         
 -10   0  10         71.56         77.49       187.17 o                         
  -9   0  10        463.69        789.82       177.50 o                         
  -8   0  10        554.57        647.90        70.11 o                         
  -7   0  10        954.84       1407.97       154.89 o                         
  -6   0  10        237.03        170.86        49.30 o                         
  -5   0  10        509.59        516.65        49.63 o                         
  -4   0  10        492.94        468.33        30.66 o                         
  -3   0  10       4834.44       4822.39        93.33 o                         
  -2   0  10        129.00         92.85        18.86 o                         
  -1   0  10         65.56         74.14        21.94 o                         
   0   0  10        114.23        139.91        21.92 o                         
   1   0  10       3483.25       3273.78        81.32 o                         
   2   0  10        626.74        731.75        38.14 o                         
   3   0  10       1917.69       1998.75        66.79 o                         
   4   0  10        841.68        855.53        44.33 o                         
   5   0  10       1051.60       1163.04        54.00 o                         
   6   0  10         79.38        156.76        37.42 o                         
   7   0  10        252.68        152.23       129.90 o                         
   8   0  10         50.43         -3.76       135.03 o                         
   9   0  10        378.52        298.31       101.61 o                         
  10   0  10       1200.13       1287.61       125.48 o                         
  11   0  10         10.79        141.63       191.76 o                         
  -9   1  10         83.90         34.44       124.91 o                         
  -8   1  10        188.61        271.05       140.69 o                         
  -7   1  10          4.89         82.70       130.75 o                         
  -6   1  10         32.79        -96.22       121.00 o                         
  -5   1  10       4181.24       4098.96       133.28 o                         
  -4   1  10       1450.78       1367.12        41.84 o                         
  -3   1  10       1084.78       1024.21        34.54 o                         
  -2   1  10         31.51         -1.35        22.43 o                         
  -1   1  10       2802.86       2785.71        89.00 o                         
   0   1  10        474.82        435.03        31.92 o                         
   1   1  10        608.30        608.23        33.74 o                         
   2   1  10        766.44        899.03        37.71 o                         
   3   1  10       5110.30       4678.65       118.93 o                         
   4   1  10       1837.05       1798.55        66.19 o                         
   5   1  10        362.67        411.33        38.65 o                         
   6   1  10        394.04        448.12        41.50 o                         
   7   1  10        263.90        221.54        41.47 o                         
   8   1  10        163.32         37.96       139.79 o                         
   9   1  10       1322.68       1420.67       110.46 o                         
  10   1  10        211.47        218.07       103.70 o                         
  11   1  10        793.34       1206.82       204.27 o                         
  -9   2  10        102.46        108.16       130.28 o                         
  -8   2  10         47.12        -41.03       120.80 o                         
  -7   2  10         74.64        221.08       129.85 o                         
  -6   2  10         50.88         32.54        45.09 o                         
  -5   2  10         97.21        111.65        40.98 o                         
  -4   2  10        721.62        611.70        28.31 o                         
  -3   2  10       2691.96       2408.05        62.51 o                         
  -2   2  10        450.54        403.03        31.81 o                         
  -1   2  10         84.76        114.04        27.19 o                         
   0   2  10        910.55        917.06        53.80 o                         
   1   2  10        478.57        528.65        32.76 o                         
   2   2  10        818.91        843.22        37.94 o                         
   3   2  10        211.24        214.42        28.54 o                         
   4   2  10          7.25         -3.41        23.74 o                         
   5   2  10        895.95        878.91        46.79 o                         
   6   2  10         22.16         64.15        34.19 o                         
   7   2  10         50.91        324.41       122.68 o                         
   8   2  10         95.59        -12.16       115.17 o                         
   9   2  10       1932.32       1773.52       115.65 o                         
  10   2  10        116.58         21.28        99.97 o                         
  11   2  10        205.85        278.16       160.45 o                         
  -8   3  10         26.59        101.86       133.47 o                         
  -7   3  10        587.81        619.84       130.20 o                         
  -6   3  10         21.79        -27.96        40.45 o                         
  -5   3  10        301.18        221.24        31.90 o                         
  -4   3  10        890.06        768.85        40.15 o                         
  -3   3  10        435.29        367.25        32.99 o                         
  -2   3  10       1159.59       1068.75        39.42 o                         
  -1   3  10         62.20         -9.83        24.05 o                         
   0   3  10        319.72        232.45        29.92 o                         
   1   3  10        121.76         70.33        27.58 o                         
   2   3  10        124.33        134.29        35.95 o                         
   3   3  10       3904.03       3614.90        84.56 o                         
   4   3  10       2230.82       2340.89        65.84 o                         
   5   3  10          2.15        -26.42        26.42 o                         
   6   3  10        780.41        738.90        36.96 o
[truncated: 260,580 more chars]
