# Supplementary material for: Development of a scalar-based geometric parameterization approach for the crystal structure landscape of dithienylethene-based crystalline solids
Source: IUCrJ. 2023 Sep 26;10(Pt 6):694–9. doi: 10.1107/S2052252523008060 (PMC10619447; doi:10.1107/S2052252523008060)
Supplement: Supplementary file 19 [file m-10-00694-dte-18sup19.hkl]

data_dte-18                                                                     
_shelx_title ' DTE-18 in P6422 No181' 
_shelx_refln_list_code          4                                               
_shelx_F_calc_maximum      300.23                                               
_exptl_crystal_F_000      2700.00                                               
_reflns_d_resolution_high  0.6988                                               
                                                                                
loop_                                                                           
 _space_group_symop_operation_xyz                                               
 'x, y, z'                                                                      
 'x-y, x, z+2/3'                                                                
 '-y, x-y, z+1/3'                                                               
 '-x, -y, z'                                                                    
 '-x+y, -x, z+2/3'                                                              
 'y, -x+y, z+1/3'                                                               
 'x-y, -y, -z'                                                                  
 '-x, -x+y, -z+2/3'                                                             
 'y, x, -z+1/3'                                                                 
 '-y, -x, -z+1/3'                                                               
 '-x+y, y, -z'                                                                  
 'x, x-y, -z+2/3'                                                               
                                                                                
_cell_length_a    15.4656                                                       
_cell_length_b    15.4656                                                       
_cell_length_c    45.0635                                                       
_cell_angle_alpha  90.000                                                       
_cell_angle_beta   90.000                                                       
_cell_angle_gamma 120.000                                                       
                                                                                
_shelx_F_squared_multiplier     1.000                                           
                                                                                
loop_                                                                           
 _refln_index_h                                                                 
 _refln_index_k                                                                 
 _refln_index_l                                                                 
 _refln_F_squared_calc                                                          
 _refln_F_squared_meas                                                          
 _refln_F_squared_sigma                                                         
 _refln_observed_status                                                         
   0   2   0      49898.39      65808.72       768.48 o                         
  -1   3   0      16241.17      15327.70       130.72 o                         
   0   3   0      49812.73      56878.57       653.77 o                         
  -2   4   0      14369.30      13037.85       159.21 o                         
  -1   4   0      26599.78      27265.38       228.06 o                         
   0   4   0       2342.85       2272.20        30.35 o                         
  -2   5   0       2291.41       2374.85        24.52 o                         
  -1   5   0       1074.47       1214.20        13.86 o                         
   0   5   0      20953.56      23144.34       319.96 o                         
  -3   6   0       5607.92       5043.59        85.27 o                         
  -2   6   0       6327.35       6714.30        72.53 o                         
  -1   6   0        972.98        843.28        12.00 o                         
   0   6   0      56070.15      57665.68       813.36 o                         
  -3   7   0       5945.19       5454.71        62.21 o                         
  -2   7   0       2728.17       2338.82        28.11 o                         
  -1   7   0        179.99        196.41         7.20 o                         
   0   7   0       8436.59       8026.80       126.63 o                         
  -4   8   0       6564.53       5506.53        90.80 o                         
  -3   8   0        575.06        593.53        11.33 o                         
  -2   8   0      12392.24      12121.44       133.86 o                         
  -1   8   0        867.55        977.36        16.92 o                         
   0   8   0      10907.77      10821.79       169.70 o                         
  -4   9   0       1316.27       1293.73        23.65 o                         
  -3   9   0       1421.31       1447.87        22.23 o                         
  -2   9   0        181.24        243.24         8.84 o                         
  -1   9   0        307.12        431.78        15.47 o                         
   0   9   0       3986.81       3726.23        63.22 o                         
  -5  10   0        138.27        142.72        14.27 o                         
  -4  10   0       5977.21       5344.98        63.54 o                         
  -3  10   0          5.12         -0.34         7.32 o                         
  -2  10   0       4903.81       4534.07        56.42 o                         
  -1  10   0        597.15        601.87        15.39 o                         
   0  10   0       9140.58       9028.06       144.17 o                         
  -5  11   0       7284.25       6827.08        80.04 o                         
  -4  11   0         34.61        153.30         9.74 o                         
  -3  11   0       6164.24       5860.19        71.91 o                         
  -2  11   0        106.85        152.29        13.66 o                         
  -1  11   0       1288.04       1361.21        24.65 o                         
   0  11   0       2363.12       2328.55        50.38 o                         
  -6  12   0      18909.73      17912.40       286.22 o                         
  -5  12   0        813.19        739.07        17.12 o                         
  -4  12   0       7099.57       7101.19        90.53 o                         
  -3  12   0        267.63        295.04        14.32 o                         
  -2  12   0       5138.98       4774.11        63.52 o                         
  -1  12   0        112.53        116.61        17.76 o                         
   0  12   0       1034.11       1092.46        37.76 o                         
  -6  13   0        286.73        219.61        13.91 o                         
  -5  13   0        179.86        153.63        15.57 o                         
  -4  13   0       2326.40       2214.01        37.69 o                         
  -3  13   0        160.03        246.49        14.76 o                         
  -2  13   0         88.75        110.43        14.31 o                         
  -1  13   0        142.90        127.08        14.97 o                         
   0  13   0       1003.68        903.08        45.97 o                         
  -7  14   0         47.68        108.29        24.03 o                         
  -6  14   0       4147.43       3872.84        60.41 o                         
  -5  14   0        492.29        487.75        20.90 o                         
  -4  14   0        121.93        205.18        17.20 o                         
  -3  14   0        327.18        268.51        20.07 o                         
  -2  14   0        618.88        585.16        27.64 o                         
  -1  14   0          2.91         -9.99        18.29 o                         
   0  14   0        930.47        961.33        47.60 o                         
  -7  15   0        560.83        621.17        24.35 o                         
  -6  15   0        509.29        457.12        22.57 o                         
  -5  15   0         29.19        155.07        18.92 o                         
  -4  15   0        397.88        449.15        24.74 o                         
  -3  15   0        832.17        764.54        28.69 o                         
  -2  15   0        314.09        321.35        23.89 o                         
  -1  15   0          4.91         -5.50        22.37 o                         
   0  15   0        880.60       1013.75        55.29 o                         
  -8  16   0        138.24        135.96        30.22 o                         
  -7  16   0        199.65        267.43        22.16 o                         
  -6  16   0        453.80        547.87        27.64 o                         
  -5  16   0         39.50        116.93        20.62 o                         
  -4  16   0        911.11        738.29        29.63 o                         
  -3  16   0        546.90        529.56        27.48 o                         
  -2  16   0        263.81        260.40        27.06 o                         
  -1  16   0        113.41        140.87        29.45 o                         
   0  16   0        257.46        357.93        51.70 o                         
  -8  17   0         51.50        106.04        22.19 o                         
  -7  17   0        205.89        230.98        23.39 o                         
  -6  17   0         44.82         60.50        22.05 o                         
  -5  17   0        330.60        362.31        27.25 o                         
  -4  17   0        537.38        546.13        31.71 o                         
  -3  17   0        169.88        212.02        27.18 o                         
  -2  17   0         34.95         82.38        28.57 o                         
  -1  17   0         84.17        173.60        34.28 o                         
   0  17   0         38.55         97.12        51.10 o                         
  -9  18   0         70.16        136.92        43.35 o                         
  -8  18   0        391.26        477.06        28.17 o                         
  -7  18   0         33.30         36.02        24.51 o                         
  -6  18   0       1916.01       1948.04        49.03 o                         
  -5  18   0        168.70        217.97        27.04 o                         
  -4  18   0        642.29        763.26        36.45 o                         
  -3  18   0         11.86        -20.55        30.32 o                         
  -2  18   0        172.65        220.84        34.30 o                         
  -1  18   0         75.52        137.01        36.23 o                         
   0  18   0        625.07        911.14        72.58 o                         
  -9  19   0         89.25        126.85        26.63 o                         
  -8  19   0         13.05         57.38        27.17 o                         
  -7  19   0         82.42        112.75        28.38 o                         
  -6  19   0         70.13         87.36        28.72 o                         
  -5  19   0         39.49         43.43        30.26 o                         
  -4  19   0         72.89        182.24        34.48 o                         
  -3  19   0         99.83         99.26        34.83 o                         
  -2  19   0         72.61        168.97        37.96 o                         
  -1  19   0        164.86        192.25        45.04 o                         
   0  19   0         37.74        176.11        64.26 o                         
 -10  20   0          4.16         -5.53        41.73 o                         
  -9  20   0        209.51        208.67        31.94 o                         
  -8  20   0        435.53        438.50        34.83 o                         
  -7  20   0          0.88        -24.20        30.11 o                         
  -6  20   0        234.39        290.96        36.37 o                         
  -5  20   0         16.53         30.60        35.04 o                         
  -4  20   0        301.19        335.73        39.97 o                         
  -3  20   0         74.13        156.74        44.39 o                         
  -2  20   0        162.00        193.36        44.88 o                         
 -10  21   0         23.27         72.75        33.92 o                         
  -9  21   0         46.97         51.99        33.32 o                         
  -8  21   0        130.74        199.33        37.10 o                         
  -7  21   0         36.17         91.59        39.77 o                         
  -6  21   0         71.84        138.13        42.95 o                         
  -5  21   0          8.01         40.23        42.47 o                         
 -11  22   0         66.57        100.74        59.45 o                         
 -10  22   0         23.28         53.14        42.95 o                         
  -9  22   0          3.61          6.64       147.03 o                         
   0   1   1       2266.85       2193.12       139.02 o                         
  -1   2   1      13354.55      13408.28       127.74 o                         
   0   2   1       6542.47       8142.72        69.68 o                         
  -2   3   1      16332.25      16971.80       146.03 o                         
  -1   3   1      15329.27      15845.29       137.65 o                         
   0   3   1        841.50       1040.62        11.24 o                         
  -3   4   1      10966.02      11877.20       100.89 o                         
  -2   4   1      57709.77      62477.51       525.78 o                         
  -1   4   1      11419.23      12524.37       107.34 o                         
   0   4   1          5.86         30.81         3.16 o                         
  -4   5   1       4180.36       4069.26        40.29 o                         
  -3   5   1      28456.38      29639.70       282.09 o                         
  -2   5   1      28328.06      29605.44       292.13 o                         
  -1   5   1       4034.55       3901.66        39.70 o                         
   0   5   1       2255.62       2623.83        27.62 o                         
  -5   6   1       1312.16       1365.54        16.13 o                         
  -4   6   1        765.85        725.86        13.18 o                         
  -3   6   1       3677.20       3180.78        38.46 o                         
  -2   6   1        797.80        745.15        11.37 o                         
  -1   6   1       1189.35       1238.04        18.12 o                         
   0   6   1         34.42         84.78        11.48 o                         
  -6   7   1       1750.29       1660.01        20.62 o                         
  -5   7   1      11308.25      10860.00       118.05 o                         
  -4   7   1       4020.47       3921.65        44.84 o                         
  -3   7   1       3691.47       3638.59        42.58 o                         
  -2   7   1      11411.44      10871.18       119.84 o                         
  -1   7   1       1670.00       1593.51        21.25 o                         
   0   7   1        139.34        131.36         8.74 o                         
  -7   8   1       3580.55       3650.51        41.78 o                         
  -6   8   1       3087.27       3192.19        37.36 o                         
  -5   8   1       3499.90       3315.45        38.76 o                         
  -4   8   1        258.51        272.62         9.89 o                         
  -3   8   1       3680.78       3497.21        40.71 o                         
  -2   8   1       3129.62       3247.74        39.29 o                         
  -1   8   1       3519.01       3540.67        41.39 o                         
   0   8   1        621.48        629.53        14.77 o                         
  -8   9   1       4013.12       4014.70        48.99 o                         
  -7   9   1       4431.63       4259.40        51.64 o                         
  -6   9   1        239.89        214.52         9.17 o                         
  -5   9   1      13692.87      12881.74       148.43 o                         
  -4   9   1      13523.08      12791.59       147.75 o                         
  -3   9   1        187.83        168.39         7.66 o                         
  -2   9   1       4560.69       4413.44        53.36 o                         
  -1   9   1       4102.57       4045.73        49.41 o                         
   0   9   1        492.72        502.02        11.78 o                         
  -9  10   1       5070.32       4852.21        60.17 o                         
  -8  10   1        347.60        393.79        11.66 o                         
  -7  10   1       1812.88       1665.17        25.15 o                         
  -6  10   1        479.69        467.38        11.41 o                         
  -5  10   1       1779.47       1623.82        23.27 o                         
  -4  10   1        494.10        483.02        11.98 o                         
  -3  10   1       1943.98       1773.43        25.63 o                         
  -2  10   1        357.56        411.70        13.79 o                         
  -1  10   1       4925.13       4673.18        56.68 o                         
   0  10   1        408.47        472.80        14.45 o                         
 -10  11   1       5256.41       4909.94        61.57 o                         
  -9  11   1       3155.80       3106.31        42.71 o                         
  -8  11   1       2260.59       2115.32        32.29 o                         
  -7  11   1       4662.45       4457.24        56.79 o                         
  -6  11   1        546.37        587.66        14.03 o                         
  -5  11   1        560.37        589.73        17.16 o                         
  -4  11   1       4679.84       4416.79        55.03 o                         
  -3  11   1       2170.15       2020.60        29.43 o                         
  -2  11   1       3167.28       3087.83        42.66 o                         
  -1  11   1       5172.56       4758.15        60.12 o                         
   0  11   1       2680.94       2338.16        35.63 o                         
 -11  12   1        598.93        527.32        20.85 o                         
 -10  12   1       2331.81       2227.12        35.74 o                         
  -9  12   1        100.93         84.26        12.52 o                         
  -8  12   1        655.29        603.25        16.28 o                         
  -7  12   1       1632.75       1611.16        26.93 o                         
  -6  12   1        332.40        419.65        19.03 o                         
  -5  12   1       1684.25       1599.78        25.39 o                         
  -4  12   1        651.12        589.52        15.78 o                         
  -3  12   1         65.60         44.27        11.76 o                         
  -2  12   1       2329.07       2215.19        35.70 o                         
  -1  12   1        507.95        465.91        17.43 o                         
   0  12   1         23.78         62.72        12.42 o                         
 -12  13   1         10.82          1.50        13.87 o                         
 -11  13   1        274.16        269.17        17.03 o                         
 -10  13   1       4095.06       3823.86        55.31 o                         
  -9  13   1       1839.76       1708.02        31.78 o                         
  -8  13   1       1758.12       1804.77        40.10 o                         
  -7  13   1       1485.81       1390.93        34.44 o                         
  -6  13   1       1376.56       1228.35        24.77 o                         
  -5  13   1       1822.01       1886.52        35.36 o                         
  -4  13   1       1909.98       1811.75        36.93 o                         
  -3  13   1       4015.56       3700.09        53.85 o                         
  -2  13   1        200.58        192.85        18.93 o                         
  -1  13   1         12.46         -2.48        13.73 o                         
   0  13   1         99.84         94.85        18.50 o                         
 -13  14   1        471.32        491.18        24.01 o                         
 -12  14   1        107.64        102.92        17.88 o                         
 -11  14   1        308.71        301.09        18.81 o                         
 -10  14   1        843.90        832.90        32.56 o                         
  -9  14   1        514.19        566.04        21.57 o                         
  -8  14   1         54.36        161.43        17.17 o                         
  -7  14   1       1252.63       1056.94        27.36 o                         
  -6  14   1         56.80        147.32        18.60 o                         
  -5  14   1        454.68        489.15        21.03 o                         
  -4  14   1        823.48        784.24        22.77 o                         
  -3  14   1        281.00        294.60        17.48 o                         
  -2  14   1        113.81        139.36        17.24 o                         
  -1  14   1        488.42        462.39        22.23 o                         
   0  14   1        114.10        180.69        21.07 o                         
 -14  15   1        398.99        392.85        26.08 o                         
 -13  15   1       1033.10       1094.82        36.96 o                         
 -12  15   1        105.40        123.35        20.18 o                         
 -11  15   1        662.53        714.01        25.96 o                         
 -10  15   1       1100.82       1137.15        30.52 o                         
  -9  15   1         79.33         80.49        18.16 o                         
  -8  15   1       2313.17       2174.68        42.78 o                         
  -7  15   1       2226.68       2168.25        49.43 o                         
  -6  15   1         74.31         84.20        18.45 o                         
  -5  15   1       1066.70       1112.54        30.08 o                         
  -4  15   1        643.35        651.46        24.96 o                         
  -3  15   1        100.89        113.06        20.68 o                         
  -2  15   1       1019.04       1026.06        32.90 o                         
  -1  15   1        381.94        406.73        26.58 o                         
   0  15   1        779.49        630.39        33.42 o                         
 -15  16   1        379.57        340.31        33.36 o                         
 -14  16   1        171.54        185.88        27.40 o                         
 -13  16   1        842.19        872.91        34.79 o                         
 -12  16   1        192.42        192.46        23.44 o                         
 -11  16   1        885.48        890.58        29.17 o                         
 -10  16   1       1099.27       1151.38        35.74 o                         
  -9  16   1       1259.26       1230.60        33.26 o                         
  -8  16   1        124.72        123.64        20.96 o                         
  -7  16   1       1332.04       1289.50        34.75 o                         
  -6  16   1       1087.20       1121.68        38.41 o                         
  -5  16   1        877.47        944.43        30.25 o                         
  -4  16   1        204.72        233.56        23.61 o                         
  -3  16   1        864.87        887.22        31.90 o                         
  -2  16   1        178.49        174.14        26.29 o                         
  -1  16   1        375.34        347.95        33.00 o                         
   0  16   1        207.78        258.62        36.93 o                         
 -16  17   1        475.88        403.33        37.85 o                         
 -15  17   1        230.30        259.55        31.22 o                         
 -14  17   1        190.22        187.93        27.17 o                         
 -13  17   1        593.80        537.74        32.38 o                         
 -12  17   1         78.25        115.02        24.59 o                         
 -11  17   1        400.72        324.04        24.86 o                         
 -10  17   1        738.61        758.18        37.53 o                         
  -9  17   1        307.33        279.79        24.07 o                         
  -8  17   1        264.74        230.27        24.01 o                         
  -7  17   1        726.56        791.61        30.01 o                         
  -6  17   1        437.67        375.89        25.44 o                         
  -5  17   1         70.69         85.78        24.17 o                         
  -4  17   1        586.21        630.93        30.73 o                         
  -3  17   1        207.07        160.96        26.60 o                         
  -2  17   1        248.92        249.31        30.55 o                         
  -1  17   1        472.32        472.90        51.54 o                         
   0  17   1         88.93         74.26        35.77 o                         
 -17  18   1         35.10         57.34        34.90 o                         
 -16  18   1         97.37         68.80        34.39 o                         
 -15  18   1         31.05         33.65        29.57 o                         
 -14  18   1        293.90        308.44        31.39 o                         
 -13  18   1         36.18         34.68        26.13 o                         
 -12  18   1        118.59        187.07        26.69 o                         
 -11  18   1        120.06        106.17        24.89 o                         
 -10  18   1        240.23        193.60        25.77 o                         
  -9  18   1         40.51         49.70        24.05 o                         
  -8  18   1        230.61        187.09        25.76 o                         
  -7  18   1        119.98         94.68        26.28 o                         
  -6  18   1        113.00        237.19        27.28 o                         
  -5  18   1         40.88         73.30        26.23 o                         
  -4  18   1        300.74        282.61        31.07 o                         
  -3  18   1         22.24         16.18        32.39 o                         
  -2  18   1         90.38        116.53        32.96 o                         
  -1  18   1         28.02         27.88        35.47 o                         
   0  18   1        166.19        140.64        37.98 o                         
 -18  19   1         66.67        132.62        40.97 o                         
 -17  19   1         82.47        100.46        36.83 o                         
 -16  19   1        111.74        170.02        35.82 o                         
 -15  19   1        381.40        494.12        39.43 o                         
 -14  19   1        153.69        101.95        30.68 o                         
 -13  19   1         46.54         77.90        28.54 o                         
 -12  19   1        151.20        163.32        29.36 o                         
 -11  19   1        135.60        143.40        28.23 o                         
 -10  19   1        263.60        320.91        29.52 o                         
  -9  19   1        281.22        305.55        29.40 o                         
  -8  19   1        136.24        169.25        29.19 o                         
  -7  19   1        147.30        188.42        29.20 o                         
  -6  19   1         62.77         16.26        28.12 o                         
  -5  19   1        167.45        177.48        35.24 o                         
  -4  19   1        389.44        449.75        38.00 o                         
  -3  19   1        107.13        201.71        36.63 o                         
  -2  19   1         85.98        118.95        38.42 o                         
  -1  19   1         66.14        155.19        39.29 o                         
   0  19   1         66.35         71.53        40.69 o                         
 -18  20   1         74.28        101.58        43.02 o                         
 -17  20   1         21.92         95.38        44.42 o                         
 -16  20   1         72.83         55.08        37.96 o                         
 -15  20   1        117.61        104.08        34.79 o                         
 -14  20   1         32.82         34.59        34.09 o                         
 -13  20   1         23.85         57.70        31.62 o                         
 -12  20   1         69.61         86.13        31.39 o                         
 -11  20   1         89.12        126.82        31.96 o                         
 -10  20   1         59.21         93.95        30.13 o                         
  -9  20   1         95.05        125.46        30.71 o                         
  -8  20   1         70.02        109.92        31.13 o                         
  -7  20   1         25.54         52.44        32.10 o                         
  -6  20   1         32.65         53.88        33.95 o                         
  -5  20   1        121.98        171.13        37.67 o                         
  -4  20   1         71.17        106.14        37.57 o                         
  -3  20   1         16.40         34.23        39.34 o                         
  -2  20   1         76.07         83.50        44.02 o                         
 -16  21   1        120.74        145.09        43.11 o                         
 -15  21   1         17.71         86.20        40.81 o                         
 -14  21   1         37.06         49.12        39.31 o                         
 -13  21   1         57.54        159.13        37.58 o                         
 -12  21   1        118.21         44.93        34.67 o                         
 -11  21   1        150.88        228.48        35.90 o                         
 -10  21   1        157.74        254.87        36.11 o                         
  -9  21   1        110.67        160.70        34.83 o                         
  -8  21   1         52.87         84.18        36.28 o                         
  -7  21   1         34.53         71.79        37.24 o                         
  -6  21   1         25.25         29.24        40.91 o                         
  -5  21   1        131.29        195.80        44.75 o                         
 -13  22   1         67.62        117.45       140.76 o                         
 -12  22   1         90.18        100.22        41.41 o                         
 -11  22   1         60.44        155.36        42.91 o                         
 -10  22   1         91.15        118.44        41.06 o                         
  -9  22   1         77.70        341.70       183.16 o                         
   0   1   2       6208.60       7059.33        84.40 o                         
   0   2   2       8077.38       8054.79        69.57 o                         
  -2   3   2      15250.54      17033.56       147.92 o                         
  -1   3   2      14779.03      16606.54       140.20 o                         
   0   3   2      59721.71      64847.09       545.43 o                         
  -3   4   2      15420.86      16337.08       137.08 o                         
  -2   4   2      17917.13      18593.25       155.87 o                         
  -1   4   2      15204.96      16068.35       137.36 o                         
   0   4   2       5992.64       6429.41        58.16 o                         
  -4   5   2       3581.47       4091.26        41.02 o                         
  -3   5   2       6970.44       7007.30        68.08 o                         
  -2   5   2       6598.35       6625.66        65.83 o                         
  -1   5   2       3434.76       3925.25        40.32 o                         
   0   5   2       2936.39       3454.64        35.20 o                         
  -5   6   2       1560.51       1794.27        20.48 o                         
  -4   6   2       2472.91       2905.16        33.73 o                         
  -3   6   2        659.16        541.34        12.32 o                         
  -2   6   2       2491.92       2931.31        33.17 o                         
  -1   6   2       1524.35       1701.39        20.18 o                         
   0   6   2        817.85        885.76        16.11 o                         
  -6   7   2       3286.28       3191.45        35.49 o                         
  -5   7   2        304.08        249.97        11.25 o                         
  -4   7   2       8203.90       7282.89        79.71 o                         
  -3   7   2       7978.06       7108.35        80.34 o                         
  -2   7   2        254.17        223.25        14.86 o                         
  -1   7   2       3110.64       3013.19        34.17 o                         
   0   7   2       5592.00       5110.74        58.31 o                         
  -7   8   2       1503.58       1535.47        20.75 o                         
  -6   8   2        935.60        910.79        14.79 o                         
  -5   8   2       2536.00       2417.06        31.08 o                         
  -4   8   2       9216.36       8635.52        98.70 o                         
  -3   8   2       2344.92       2202.42        27.87 o                         
  -2   8   2        926.06        909.99        15.32 o                         
  -1   8   2       1478.54       1557.01        21.20 o                         
   0   8   2       6582.67       6573.26        74.54 o                         
  -8   9   2       4156.16       3907.65        48.04 o                         
  -7   9   2       1609.63       1511.21        22.04 o                         
  -6   9   2       1239.59       1200.39        19.67 o                         
  -5   9   2       4989.80       4782.11        56.50 o                         
  -4   9   2       4835.79       4609.71        56.02 o                         
  -3   9   2       1317.64       1292.74        20.98 o                         
  -2   9   2       1544.16       1494.24        23.05 o                         
  -1   9   2       4204.42       3944.45        48.35 o                         
   0   9   2         64.81        118.47        10.23 o                         
  -9  10   2       5564.07       5256.91        64.78 o                         
  -8  10   2        530.61        492.98        12.78 o                         
  -7  10   2        833.64        813.03        16.17 o                         
  -6  10   2        232.57        200.37         9.81 o                         
  -5  10   2        217.40        197.67         8.21 o                         
  -4  10   2        221.43        159.40         8.75 o                         
  -3  10   2        845.76        821.18        15.58 o                         
  -2  10   2        527.87        485.19        13.25 o                         
  -1  10   2       5654.76       5398.73        63.88 o                         
   0  10   2       2229.79       2596.46        34.63 o                         
 -10  11   2       3920.39       3709.10        48.62 o                         
  -9  11   2       1275.89       1216.06        24.04 o                         
  -8  11   2       1445.54       1473.68        26.27 o                         
  -7  11   2        517.79        508.36        14.22 o                         
  -6  11   2        413.02        434.58        13.07 o                         
  -5  11   2        389.11        412.97        11.61 o                         
  -4  11   2        530.69        520.78        13.53 o                         
  -3  11   2       1528.19       1516.43        27.71 o                         
  -2  11   2       1315.81       1244.11        23.36 o                         
  -1  11   2       3960.56       3770.13        49.26 o                         
   0  11   2        862.35        947.92        20.66 o                         
 -11  12   2        161.69        142.85        13.07 o                         
 -10  12   2        577.43        543.61        17.43 o                         
  -9  12   2       1033.08        986.88        28.77 o                         
  -8  12   2        616.38        672.53        17.91 o                         
  -7  12   2        119.13         97.78        12.38 o                         
  -6  12   2         44.20         96.60        13.15 o                         
  -5  12   2         95.74        116.39        11.10 o                         
  -4  12   2        609.75        659.38        16.38 o                         
  -3  12   2       1106.03       1013.26        21.87 o                         
  -2  12   2        578.26        545.34        19.13 o                         
  -1  12   2        196.58        173.62        13.70 o                         
   0  12   2       1324.60       1130.21        23.80 o                         
 -12  13   2        314.63        354.63        21.25 o                         
 -11  13   2        592.08        564.28        18.98 o                         
 -10  13   2        278.36        300.64        20.08 o                         
  -9  13   2        407.24        365.90        16.10 o                         
  -8  13   2        684.24        635.16        17.91 o                         
  -7  13   2        939.47        876.04        22.07 o                         
  -6  13   2        935.08        853.46        23.40 o                         
  -5  13   2        687.32        636.45        18.41 o                         
  -4  13   2        444.95        404.87        15.90 o                         
  -3  13   2        266.11        269.48        15.40 o                         
  -2  13   2        613.93        579.63        19.41 o                         
  -1  13   2        324.77        341.67        17.39 o                         
   0  13   2          1.56        -15.17        15.17 o                         
 -13  14   2         42.77         59.56        19.31 o                         
 -12  14   2        201.97        248.81        19.97 o                         
 -11  14   2        300.20        320.91        19.11 o                         
 -10  14   2        551.30        588.46        21.94 o                         
  -9  14   2       1866.20       1694.90        34.26 o                         
  -8  14   2       1857.19       1667.97        36.91 o                         
  -7  14   2        860.93        812.63        24.26 o                         
  -6  14   2       1847.50       1644.88        34.22 o                         
  -5  14   2       1821.30       1645.25        41.80 o                         
  -4  14   2        542.50        599.08        20.44 o                         
  -3  14   2        341.06        349.48        17.85 o                         
  -2  14   2        212.61        168.85        18.30 o                         
  -1  14   2         43.20         20.17        17.70 o                         
   0  14   2         92.54         89.01        19.45 o                         
 -14  15   2         45.00         46.34        21.89 o                         
 -13  15   2         73.85         80.71        24.22 o                         
 -12  15   2         21.47         15.72        18.71 o                         
 -11  15   2        340.90        426.41        22.80 o                         
 -10  15   2        748.83        818.35        26.70 o                         
  -9  15   2         98.78        101.80        19.00 o                         
  -8  15   2         51.15        100.12        18.34 o                         
  -7  15   2         45.31         78.41        18.49 o                         
  -6  15   2         90.96         49.40        17.96 o                         
  -5  15   2        766.20        814.83        27.19 o                         
  -4  15   2        357.90        405.04        21.90 o                         
  -3  15   2         13.51        -17.69        18.95 o                         
  -2  15   2         75.06         76.18        20.42 o                         
  -1  15   2         60.38         55.86        23.83 o                         
   0  15   2          4.21          8.05        25.10 o                         
 -15  16   2        211.31        214.65        31.35 o                         
 -14  16   2        106.45        119.57        25.37 o                         
 -13  16   2        656.85        619.52        29.02 o                         
 -12  16   2        124.03        106.99        22.05 o                         
 -11  16   2        436.06        502.32        25.91 o                         
 -10  16   2        516.39        557.84        25.44 o                         
  -9  16   2        589.69        660.38        26.40 o                         
  -8  16   2        571.79        564.17        24.95 o                         
  -7  16   2        620.39        655.65        26.43 o                         
  -6  16   2        506.77        573.71        27.13 o                         
  -5  16   2        448.98        487.83        24.63 o                         
  -4  16   2        130.95        119.49        22.12 o                         
  -3  16   2        661.11        639.18        28.86 o                         
  -2  16   2        115.32         89.48        25.27 o                         
  -1  16   2        208.98        210.82        31.01 o                         
   0  16   2        101.09        141.44        32.65 o                         
 -16  17   2        296.93        318.49        37.03 o                         
 -15  17   2        187.52        182.15        42.45 o                         
 -14  17   2        264.57        310.83        29.10 o                         
 -13  17   2         16.04         20.16        23.58 o                         
 -12  17   2         98.17         63.83        23.08 o                         
 -11  17   2        155.95        186.74        23.20 o                         
 -10  17   2        383.26        434.42        26.08 o                         
  -9  17   2         99.23        124.40        22.75 o                         
  -8  17   2         89.80        112.66        22.65 o                         
  -7  17   2        397.56        456.96        25.88 o                         
  -6  17   2        163.15        229.86        23.46 o                         
  -5  17   2        106.63        113.22        24.34 o                         
  -4  17   2         13.93         28.83        23.58 o                         
  -3  17   2        259.22        339.19        29.18 o                         
  -2  17   2        183.83        144.10        29.97 o                         
  -1  17   2        322.36        344.50        34.39 o                         
   0  17   2          4.43          5.38        35.07 o                         
 -17  18   2         45.42         79.24        34.94 o                         
 -16  18   2        121.72        130.54        34.82 o                         
 -15  18   2         10.52        -14.50        29.30 o                         
 -14  18   2         34.70         11.19        27.82 o                         
 -13  18   2        300.69        262.42        28.81 o                         
 -12  18   2        127.56        165.26        26.65 o                         
 -11  18   2         25.25         38.32        24.29 o                         
 -10  18   2        291.17        334.92        27.22 o                         
  -9  18   2         25.13         44.72        23.91 o                         
  -8  18   2        283.54        261.61        27.04 o                         
  -7  18   2         36.23         60.97        24.42 o                         
  -6  18   2        123.20        116.05        26.20 o                         
  -5  18   2        304.36        267.51        28.18 o                         
  -4  18   2         30.70         31.66        28.19 o                         
  -3  18   2         11.93         37.49        30.88 o                         
  -2  18   2        119.08        112.49        33.54 o                         
  -1  18   2         43.30         55.53        35.08 o                         
   0  18   2        103.23         99.01        38.53 o                         
 -18  19   2         26.73         51.11        41.27 o                         
 -17  19   2         37.88         69.10        37.24 o                         
 -16  19   2        215.16        206.69        44.41 o                         
 -15  19   2         30.94         40.59        33.18 o                         
 -14  19   2        171.68        145.27        30.90 o                         
 -13  19   2         74.02        100.69        28.30 o                         
 -12  19   2         45.75        123.27        29.83 o                         
 -11  19   2          3.48         23.39        27.16 o                         
 -10  19   2         93.86        118.97        27.10 o                         
  -9  19   2         99.10        214.11        27.91 o                         
  -8  19   2          4.49        -21.71        27.87 o                         
  -7  19   2         42.30         47.47        27.94 o                         
  -6  19   2         72.65         87.21        29.99 o                         
  -5  19   2        162.62        136.49        32.46 o                         
  -4  19   2         32.19         26.92        33.26 o                         
  -3  19   2        220.83        264.61        37.71 o                         
  -2  19   2         38.39         57.00        36.21 o                         
  -1  19   2         32.22         68.44        38.82 o                         
   0  19   2         45.31         74.55        39.15 o                         
 -18  20   2         26.62         72.13        42.72 o                         
 -17  20   2        156.84        137.25        42.17 o                         
 -16  20   2         54.41         78.46        39.26 o                         
 -15  20   2        248.81        281.94        39.69 o                         
 -14  20   2         91.33        102.50        33.21 o                         
 -13  20   2          8.10         -2.00        31.57 o                         
 -12  20   2         38.35         70.98        30.57 o                         
 -11  20   2         50.59         90.11        30.53 o                         
 -10  20   2         35.21         92.94        30.05 o                         
  -9  20   2         63.57         28.30        29.99 o                         
  -8  20   2         38.36         64.31        29.99 o                         
  -7  20   2          9.86         48.02        32.56 o                         
  -6  20   2         87.43         61.71        34.43 o                         
  -5  20   2        245.00        198.88        37.57 o                         
  -4  20   2         53.90         65.95        46.94 o                         
  -3  20   2        168.17        202.55        41.59 o                         
  -2  20   2         23.18        131.94        42.85 o                         
 -16  21   2        119.92         86.25        42.82 o                         
 -15  21   2         12.91         65.88        41.52 o                         
 -14  21   2         37.84         18.01        38.12 o                         
 -13  21   2         32.28         90.53        35.00 o                         
 -12  21   2         61.20        116.21        36.07 o                         
 -11  21   2         61.00         93.34        35.17 o                         
 -10  21   2         59.42         83.65        33.26 o                         
  -9  21   2         60.35        121.12        34.06 o                         
  -8  21   2         30.57         33.51        35.36 o                         
  -7  21   2         35.08         84.62        37.64 o                         
  -6  21   2         12.84         16.13        37.98 o                         
  -5  21   2        121.37        162.15        44.41 o                         
 -13  22   2        124.53        435.39       311.45 o                         
 -12  22   2         27.86         49.53        39.78 o                         
 -11  22   2         76.97         92.12        40.36 o                         
 -10  22   2         25.80         80.44        39.74 o                         
  -9  22   2        138.80        211.23       298.52 o                         
   0   1   3      16437.55      15854.50       142.83 o                         
  -1   2   3      24268.45      25635.65       221.97 o                         
   0   2   3       7793.57       9426.04        79.12 o                         
  -2   3   3       8905.77       9983.65        87.22 o                         
  -1   3   3       8955.89      10050.56        83.16 o                         
   0   3   3        162.58         94.93         4.53 o                         
  -3   4   3      12527.46      13357.18       113.39 o                         
  -2   4   3      44825.15      49962.92       416.92 o                         
  -1   4   3      12589.18      13358.79       113.45 o                         
   0   4   3       8264.31       9566.16        93.21 o                         
  -4   5   3       4421.87       4746.29        47.78 o                         
  -3   5   3      11481.81      11901.69       117.24 o                         
  -2   5   3      11395.98      11963.68       113.64 o                         
  -1   5   3       4372.74       4720.90        48.31 o                         
   0   5   3      11424.35      11864.22       115.55 o                         
  -5   6   3       2737.93       2624.71        29.00 o                         
  -4   6   3       1741.23       1918.09        23.14 o                         
  -3   6   3       2160.63       2013.60        23.25 o                         
  -2   6   3       1794.42       1974.76        22.74 o                         
  -1   6   3       2742.26       2664.12        29.72 o                         
   0   6   3      10427.62      10392.39       106.96 o                         
  -6   7   3       1360.23       1174.36        16.59 o                         
  -5   7   3       2589.12       2477.87        30.48 o                         
  -4   7   3       5773.69       5687.70        65.95 o                         
  -3   7   3       5829.69       5748.38        65.53 o                         
  -2   7   3       2555.28       2380.42        28.64 o                         
  -1   7   3       1341.06       1124.33        15.38 o                         
   0   7   3        204.75        230.66         7.17 o                         
  -7   8   3       1309.02       1294.45        20.47 o                         
  -6   8   3       1593.99       1607.12        23.79 o                         
  -5   8   3       1132.55       1072.26        18.46 o                         
  -4   8   3       7023.49       6933.61        80.05 o                         
  -3   8   3       1142.38       1068.46        16.80 o                         
  -2   8   3       1566.10       1558.25        21.97 o                         
  -1   8   3       1279.11       1260.60        17.93 o                         
   0   8   3        171.57        148.38         9.51 o                         
  -8   9   3        226.57        213.42        11.40 o                         
  -7   9   3        203.52        183.87         9.25 o                         
  -6   9   3        260.08        254.33         9.81 o                         
  -5   9   3        153.70        114.70        10.31 o                         
  -4   9   3        168.36        132.58         7.83 o                         
  -3   9   3        245.28        251.65         9.15 o                         
  -2   9   3        194.14        153.40         9.03 o                         
  -1   9   3        247.39        293.45         9.72 o                         
   0   9   3        659.39        693.88        15.78 o                         
  -9  10   3        622.01        586.73        16.35 o                         
  -8  10   3       1486.43       1465.57        24.93 o                         
  -7  10   3        572.74        610.62        14.01 o                         
  -6  10   3       1378.28       1450.39        27.37 o                         
  -5  10   3        687.34        664.64        18.96 o                         
  -4  10   3       1390.66       1436.41        23.67 o                         
  -3  10   3        558.25        589.02        13.31 o                         
  -2  10   3       1477.22       1473.17        23.93 o                         
  -1  10   3        618.48        574.15        14.49 o                         
   0  10   3        101.36         86.40         9.91 o                         
 -10  11   3       2269.48       2141.89        32.78 o                         
  -9  11   3        714.66        805.44        18.74 o                         
  -8  11   3        291.22        308.80        13.99 o                         
  -7  11   3        222.66        217.35        10.00 o                         
  -6  11   3        548.38        623.20        16.12 o                         
  -5  11   3        530.32        556.21        13.31 o                         
  -4  11   3        215.16        182.14        11.46 o                         
  -3  11   3        275.39        314.79        13.94 o                         
  -2  11   3        709.03        793.78        18.35 o                         
  -1  11   3       2231.21       2141.08        32.22 o                         
   0  11   3       2145.91       1957.56        31.69 o                         
 -11  12   3        112.27         68.25        15.55 o                         
 -10  12   3        785.53        702.62        19.29 o                         
  -9  12   3        368.31        392.98        18.93 o                         
  -8  12   3        303.11        280.67        13.36 o                         
  -7  12   3        331.91        314.79        11.79 o                         
  -6  12   3       2976.33       2962.52        42.48 o                         
  -5  12   3        329.93        315.41        11.45 o                         
  -4  12   3        314.29        308.84        12.18 o                         
  -3  12   3        376.47        430.07        15.14 o                         
  -2  12   3        783.16        665.07        20.34 o                         
  -1  12   3        122.92        134.97        12.78 o                         
   0  12   3        608.32        620.85        20.48 o                         
 -12  13   3         13.23         28.01        14.06 o                         
 -11  13   3        490.44        503.24        22.02 o                         
 -10  13   3          5.98          9.03        14.58 o                         
  -9  13   3       1301.35       1190.91        25.66 o                         
  -8  13   3        875.82        884.05        20.88 o                         
  -7  13   3       1210.05       1233.38        26.80 o                         
  -6  13   3       1247.74       1198.83        26.14 o                         
  -5  13   3        907.45        899.97        26.47 o                         
  -4  13   3       1312.48       1173.93        25.38 o                         
  -3  13   3          5.67          4.09        12.40 o                         
  -2  13   3        500.20        534.30        19.43 o                         
  -1  13   3         14.77         21.19        14.96 o                         
   0  13   3         97.41         64.23        18.76 o                         
 -13  14   3          7.15          0.81        19.33 o                         
 -12  14   3         21.16         21.95        17.20 o                         
 -11  14   3        371.02        281.91        19.73 o                         
 -10  14   3        134.56        160.81        16.87 o                         
  -9  14   3        153.35        148.09        15.98 o                         
  -8  14   3       1233.81       1215.84        27.67 o                         
  -7  14   3         79.74         70.30        16.36 o                         
  -6  14   3       1241.47       1154.49        28.17 o                         
  -5  14   3        147.44        162.48        17.25 o                         
  -4  14   3        145.14        151.98        15.83 o                         
  -3  14   3        374.14        319.74        17.82 o                         
  -2  14   3         20.42         13.18        15.59 o                         
  -1  14   3          4.51         -2.36        16.98 o                         
   0  14   3          7.34         14.39        19.29 o                         
 -14  15   3         85.63         62.54        22.86 o                         
 -13  15   3          3.54          2.31        21.68 o                         
 -12  15   3         30.85         50.35        19.21 o                         
 -11  15   3         93.00         55.34        19.96 o                         
 -10  15   3        537.98        558.49        23.94 o                         
  -9  15   3        252.15        255.82        20.11 o                         
  -8  15   3        559.60        635.51        24.33 o                         
  -7  15   3        564.03        598.51        23.91 o                         
  -6  15   3        268.06        292.22        22.04 o                         
  -5  15   3        578.95        483.06        22.96 o                         
  -4  15   3         93.59        101.11        18.75 o                         
  -3  15   3         23.18         39.76        19.22 o                         
  -2  15   3          2.74        -19.25        19.25 o                         
  -1  15   3         93.12         22.67        23.69 o                         
   0  15   3        181.83        177.71        28.19 o                         
 -15  16   3        386.06        469.86        36.74 o                         
 -14  16   3        127.52        116.82        26.15 o                         
 -13  16   3        103.48        131.54        22.62 o                         
 -12  16   3        112.76        120.59        21.98 o                         
 -11  16   3         28.03         12.48        22.85 o                         
 -10  16   3         80.87        118.64        20.92 o                         
  -9  16   3        498.91        467.09        24.09 o                         
  -8  16   3        179.24        201.73        21.80 o                         
  -7  16   3        496.58        484.76        24.37 o                         
  -6  16   3         78.60         99.65        20.21 o                         
  -5  16   3         31.48         20.95        20.52 o                         
  -4  16   3        119.74        132.77        22.70 o                         
  -3  16   3         96.63        188.13        23.83 o                         
  -2  16   3        126.45        145.92        27.90 o                         
  -1  16   3        372.36        425.81        40.24 o                         
   0  16   3        165.68        182.32        32.67 o                         
 -16  17   3         66.14        116.27        34.37 o                         
 -15  17   3          6.07         29.33        28.22 o                         
 -14  17   3        136.12        187.72        26.40 o                         
 -13  17   3         19.10          8.48        23.96 o                         
 -12  17   3        219.42        139.37        24.45 o                         
 -11  17   3        313.74        295.83        24.14 o                         
 -10  17   3         64.13         70.90        22.28 o                         
  -9  17   3         87.00         66.89        21.54 o                         
  -8  17   3         78.87         40.81        21.94 o                         
  -7  17   3         59.82         43.90        22.14 o                         
  -6  17   3        327.70        327.51        24.98 o                         
  -5  17   3        214.34        134.83        24.41 o                         
  -4  17   3         19.73         -4.08        23.21 o                         
  -3  17   3        126.78        104.34        27.71 o                         
  -2  17   3          5.34         -8.37        28.98 o                         
  -1  17   3         73.69         85.88        31.23 o                         
   0  17   3         82.71         96.06        35.81 o                         
 -17  18   3         17.83         43.60        34.29 o                         
 -16  18   3        121.61        161.67        33.95 o                         
 -15  18   3         17.27          6.96        29.60 o                         
 -14  18   3         60.26         70.86        28.08 o                         
 -13  18   3         19.52         47.87        26.04 o                         
 -12  18   3         74.33         90.38        26.36 o                         
 -11  18   3         27.37         62.39        24.49 o                         
 -10  18   3         80.29        110.11        24.99 o                         
  -9  18   3        127.65         98.34        25.86 o                         
  -8  18   3         78.46        100.63        25.11 o                         
  -7  18   3         27.56         33.99        24.85 o                         
  -6  18   3         74.58         59.41        25.72 o                         
  -5  18   3         16.83         -7.16        25.51 o                         
  -4  18   3         62.55        101.91        29.82 o                         
  -3  18   3         18.32         20.30        30.82 o                         
  -2  18   3        122.37        136.02        34.09 o                         
  -1  18   3         20.72         62.89        35.50 o                         
   0  18   3         18.10         46.93        39.07 o                         
 -18  19   3         44.21        107.50        40.94 o                         
 -17  19   3        147.45        180.44        38.33 o                         
 -16  19   3        144.62        123.56        36.08 o                         
 -15  19   3         35.54         79.06        32.69 o                         
 -14  19   3         22.88         30.09        29.41 o                         
 -13  19   3         54.26         40.24        27.91 o                         
 -12  19   3        187.74        166.12        30.46 o                         
 -11  19   3         42.53         59.49        27.99 o                         
 -10  19   3         67.88         45.76        26.28 o                         
  -9  19   3         76.97        123.50        26.62 o                         
  -8  19   3         37.72         57.14        27.76 o                         
  -7  19   3        169.99        169.33        29.53 o                         
  -6  19   3         57.24         35.67        30.32 o                         
  -5  19   3         27.88         36.05        31.00 o                         
  -4  19   3         37.74         21.31        32.96 o                         
  -3  19   3        138.05        130.13        35.76 o                         
  -2  19   3        145.34        194.58        38.86 o                         
  -1  19   3         38.03         27.82        39.54 o                         
   0  19   3         29.98         60.92        40.46 o                         
 -18  20   3         30.04         28.53        41.45 o                         
 -17  20   3         47.96        121.17        43.98 o                         
 -16  20   3         55.83         45.85        39.85 o                         
 -15  20   3         74.19        104.58        36.36 o                         
 -14  20   3         30.52          9.16        32.98 o                         
 -13  20   3         20.36         39.67        31.14 o                         
 -12  20   3         26.24         39.47        29.58 o                         
 -11  20   3         48.94         45.05        30.34 o                         
 -10  20   3         56.37        134.96        29.82 o                         
  -9  20   3         49.73         29.22        30.83 o                         
  -8  20   3         27.24         40.71        30.33 o                         
  -7  20   3         22.44          5.56        32.60 o                         
  -6  20   3         31.41         67.49        34.34 o                         
  -5  20   3         79.46        100.61        36.05 o                         
  -4  20   3         53.27         32.02        37.34 o                         
  -3  20   3         53.77         69.73        41.43 o                         
  -2  20   3         29.05         93.42        42.58 o                         
 -16  21   3        101.70        143.61        42.89 o                         
 -15  21   3         43.87        113.19        40.59 o                         
 -14  21   3         37.89        112.21        37.55 o                         
 -13  21   3         62.37         58.28        34.62 o                         
 -12  21   3         47.34        104.79        35.17 o                         
 -11  21   3        163.28        187.91        35.75 o                         
 -10  21   3        166.03        174.74        36.02 o                         
  -9  21   3         40.40         19.51        34.72 o                         
  -8  21   3         68.64         95.73        36.81 o                         
  -7  21   3         33.17        138.19        37.80 o                         
  -6  21   3         47.34        105.98        40.08 o                         
  -5  21   3         95.72        132.61        42.67 o                         
 -12  22   3         70.60        172.75        41.84 o                         
 -11  22   3         51.12         40.39        39.65 o                         
 -10  22   3         71.30        139.68        41.05 o                         
   0   1   4      33475.93      41345.53       364.39 o                         
  -1   2   4      22576.04      28105.07       236.68 o                         
   0   2   4       2671.86       2656.55        23.27 o                         
  -2   3   4      66547.31      75016.23       642.23 o                         
  -1   3   4      66054.56      74569.90       605.96 o                         
   0   3   4        256.50        372.08         5.35 o                         
  -3   4   4      12870.93      13710.82       119.66 o                         
  -2   4   4       6699.39       7824.17        66.52 o                         
  -1   4   4      12895.57      13656.13       113.99 o                         
   0   4   4       1088.49        876.04        12.61 o                         
  -4   5   4       4469.01       4417.88        44.24 o                         
  -3   5   4      14675.91      15837.81       157.08 o                         
  -2   5   4      14164.36      15181.65       148.88 o                         
  -1   5   4       4726.52       4736.05        48.55 o                         
   0   5   4       9239.29       9037.98        89.53 o                         
  -5   6   4       1290.11       1265.24        15.86 o                         
  -4   6   4       2901.56       2824.50        32.02 o                         
  -3   6   4      34035.22      34151.75       364.38 o                         
  -2   6   4       2957.53       2855.46        31.45 o                         
  -1   6   4       1222.24       1207.75        15.21 o                         
   0   6   4        152.04        187.67         6.85 o                         
  -6   7   4       4261.24       4356.88        48.65 o                         
  -5   7   4       2201.04       2138.91        26.39 o                         
  -4   7   4       1213.82       1422.24        19.28 o                         
  -3   7   4       1246.94       1435.66        19.01 o                         
  -2   7   4       2355.89       2280.72        26.71 o                         
  -1   7   4       4531.87       4611.80        51.40 o                         
   0   7   4       1450.29       1344.46        18.39 o                         
  -7   8   4        534.93        577.83        11.48 o                         
  -6   8   4         26.40         20.72         6.51 o                         
  -5   8   4       1097.38       1100.21        21.62 o                         
  -4   8   4        660.18        757.89        13.61 o                         
  -3   8   4       1201.16       1204.47        18.28 o                         
  -2   8   4         30.85         30.18         5.76 o                         
  -1   8   4        609.28        610.26        11.53 o                         
   0   8   4       1635.07       1465.31        21.31 o                         
  -8   9   4        820.15        777.81        15.16 o                         
  -7   9   4        395.95        352.59        11.58 o                         
  -6   9   4       7326.56       6821.28        80.39 o                         
  -5   9   4       3317.91       3005.32        38.03 o                         
  -4   9   4       3182.60       2847.12        37.03 o                         
  -3   9   4       7253.06       6794.00        80.75 o                         
  -2   9   4        363.50        320.47         9.27 o                         
  -1   9   4        789.69        728.78        14.25 o                         
   0   9   4       1634.76       1493.21        22.45 o                         
  -9  10   4        540.80        515.65        15.20 o                         
  -8  10   4        158.07        185.46        10.44 o                         
  -7  10   4       2691.45       2690.47        35.61 o                         
  -6  10   4       3589.69       3418.13        43.91 o                         
  -5  10   4        713.94        735.98        16.99 o                         
  -4  10   4       3613.66       3543.29        45.26 o                         
  -3  10   4       2506.98       2513.45        34.09 o                         
  -2  10   4        165.17        201.32        11.30 o                         
  -1  10   4        558.73        515.71        13.77 o                         
   0  10   4          9.06         -8.31         8.31 o                         
 -10  11   4       1245.72       1162.61        22.25 o                         
  -9  11   4       1040.61       1085.40        22.23 o                         
  -8  11   4       2138.51       2022.46        30.16 o                         
  -7  11   4        545.60        554.94        12.80 o                         
  -6  11   4       3002.20       2778.18        41.50 o                         
  -5  11   4       2917.77       2729.29        38.04 o                         
  -4  11   4        494.79        511.94        13.30 o                         
  -3  11   4       2090.37       1968.50        30.33 o                         
  -2  11   4        955.27       1032.48        21.60 o                         
  -1  11   4       1354.13       1250.27        23.11 o                         
   0  11   4        537.63        549.23        17.19 o                         
 -11  12   4       1541.57       1419.41        28.02 o                         
 -10  12   4       1029.65        994.43        23.37 o                         
  -9  12   4       6921.40       6628.43        86.98 o                         
  -8  12   4        674.14        572.35        14.05 o                         
  -7  12   4       1593.19       1704.11        33.04 o                         
  -6  12   4          0.17        -11.38        11.38 o                         
  -5  12   4       1533.33       1570.17        28.56 o                         
  -4  12   4        697.83        606.13        16.24 o                         
  -3  12   4       6949.26       6672.43        86.55 o                         
  -2  12   4        996.86        967.02        22.08 o                         
  -1  12   4       1605.93       1499.87        27.62 o                         
   0  12   4        328.52        300.37        16.58 o                         
 -12  13   4         75.73         92.11        14.51 o                         
 -11  13   4         30.17         17.52        13.42 o                         
 -10  13   4         66.12         27.55        12.75 o                         
  -9  13   4       1221.57       1090.08        25.13 o                         
  -8  13   4       1110.45       1108.97        25.60 o                         
  -7  13   4       1167.79       1215.09        26.39 o                         
  -6  13   4       1099.97       1214.55        29.54 o                         
  -5  13   4       1107.03       1096.62        27.97 o                         
  -4  13   4       1205.80       1080.77        26.52 o                         
  -3  13   4         83.82         72.81        12.97 o                         
  -2  13   4         26.83         52.33        13.54 o                         
  -1  13   4        105.38        111.17        15.12 o                         
   0  13   4         19.85         39.23        16.22 o                         
 -13  14   4         62.66         57.09        19.82 o                         
 -12  14   4        290.52        322.31        23.47 o                         
 -11  14   4        119.66         97.56        17.51 o                         
 -10  14   4         82.64        113.34        17.54 o                         
  -9  14   4        367.33        346.73        18.13 o                         
  -8  14   4        599.37        614.18        20.95 o                         
  -7  14   4       1423.16       1501.22        41.44 o                         
  -6  14   4        587.61        630.27        22.44 o                         
  -5  14   4        360.52        292.56        18.42 o                         
  -4  14   4         76.12         94.05        15.08 o                         
  -3  14   4        136.25        114.79        16.08 o                         
  -2  14   4        305.87        312.11        19.23 o                         
  -1  14   4         76.52        124.33        18.15 o                         
   0  14   4          0.80         -6.43        19.30 o                         
 -14  15   4        111.57         85.99        23.41 o                         
 -13  15   4          6.01          2.63        21.98 o                         
 -12  15   4        791.76        763.45        28.17 o                         
 -11  15   4          7.27          8.20        17.77 o                         
 -10  15   4        303.85        264.20        21.15 o                         
  -9  15   4         50.96         91.69        18.63 o                         
  -8  15   4        577.49        666.91        24.67 o                         
  -7  15   4        528.04        591.11        23.97 o                         
  -6  15   4         59.45         74.07        18.59 o                         
  -5  15   4        348.92        313.65        20.61 o                         
  -4  15   4          7.51         15.01        17.75 o                         
  -3  15   4        794.40        764.76        27.38 o                         
  -2  15   4          6.55          0.79        20.02 o                         
  -1  15   4        123.99         95.50        24.98 o                         
   0  15   4        165.27        259.71        29.34 o                         
 -15  16   4        103.79        116.14        29.91 o                         
 -14  16   4         15.00         15.69        23.76 o                         
 -13  16   4        386.01        359.04        26.41 o                         
 -12  16   4        418.10        410.26        24.75 o                         
 -11  16   4         89.04        101.35        21.16 o                         
 -10  16   4          5.82         -7.54        19.24 o                         
  -9  16   4        205.03        201.03        21.77 o                         
  -8  16   4        122.85        174.67        21.46 o                         
  -7  16   4        251.51        302.85        22.43 o                         
  -6  16   4          5.83         24.47        19.82 o                         
  -5  16   4         77.07         85.01        20.23 o                         
  -4  16   4        433.62        466.30        26.26 o                         
  -3  16   4        366.76        320.65        30.22 o                         
  -2  16   4         15.05         11.56        24.50 o                         
  -1  16   4        108.57        148.91        28.47 o                         
   0  16   4         30.95         75.88        31.95 o                         
 -16  17   4         90.97        118.20        34.29 o                         
 -15  17   4         23.27         45.84        31.43 o                         
 -14  17   4        618.68        578.51        31.66 o                         
 -13  17   4        294.99        282.60        26.70 o                         
 -12  17   4        186.54        212.22        25.29 o                         
 -11  17   4        148.77        213.88        23.80 o                         
 -10  17   4         27.89         44.60        22.16 o                         
  -9  17   4         93.44        103.98        21.97 o                         
  -8  17   4         81.86         50.14        21.88 o                         
  -7  17   4         20.66         19.12        21.79 o                         
  -6  17   4        149.17        248.23        24.36 o                         
  -5  17   4        177.19        272.62        26.22 o                         
  -4  17   4        285.04        286.65        27.21 o                         
  -3  17   4        622.59        602.41        32.47 o                         
  -2  17   4         27.00         13.22        29.00 o                         
  -1  17   4        106.37         52.28        30.85 o                         
   0  17   4        170.80        227.48        38.18 o                         
 -17  18   4        229.76        211.99        40.14 o                         
 -16  18   4         18.40         84.31        35.74 o                         
 -15  18   4        291.12        286.61        33.51 o                         
 -14  18   4        498.00        510.59        32.65 o                         
 -13  18   4        139.47        207.47        28.25 o                         
 -12  18   4          5.06         10.94        24.61 o                         
 -11  18   4        122.06        185.86        25.34 o                         
 -10  18   4        179.88        178.82        25.45 o                         
  -9  18   4        355.99        289.43        26.74 o                         
  -8  18   4        169.78        166.18        25.18 o                         
  -7  18   4        124.70        132.07        25.03 o                         
  -6  18   4          6.63         -4.63        24.80 o                         
  -5  18   4        142.37        224.37        30.23 o                         
  -4  18   4        504.57        567.59        34.95 o                         
  -3  18   4        295.74        317.58        34.61 o                         
  -2  18   4         15.51        -10.99        32.84 o                         
  -1  18   4        254.28        293.47        38.07 o                         
   0  18   4         26.99         23.26        37.63 o                         
 -18  19   4         30.31         63.84        36.03 o                         
 -17  19   4         27.43         60.36        38.10 o                         
 -16  19   4        158.11        180.93        36.56 o                         
 -15  19   4          2.01         13.81        33.26 o                         
 -14  19   4         75.32         83.12        31.40 o                         
 -13  19   4         35.04         63.01        29.86 o                         
 -12  19   4         72.60         77.11        28.07 o                         
 -11  19   4          7.45        -15.67        27.46 o                         
 -10  19   4         62.97         99.67        27.54 o                         
  -9  19   4         73.25         82.32        27.29 o                         
  -8  19   4         10.44         41.89        27.68 o                         
  -7  19   4         76.77         70.87        27.71 o                         
  -6  19   4         30.72         35.00        29.17 o                         
  -5  19   4         76.71         71.53        31.84 o                         
  -4  19   4          1.33         -1.53        33.18 o                         
  -3  19   4        169.67        180.13        36.32 o                         
  -2  19   4         26.68         21.70        38.08 o                         
  -1  19   4         27.69         75.48        40.37 o                         
   0  19   4         42.35        109.92        42.25 o                         
 -18  20   4         93.11         99.48        47.89 o                         
 -17  20   4        187.47        358.36        44.36 o                         
 -16  20   4         56.51        114.37        40.25 o                         
 -15  20   4        175.37        165.12        36.93 o                         
 -14  20   4         40.64          3.81        33.81 o                         
 -13  20   4         49.34         59.91        32.20 o                         
 -12  20   4         51.11        121.96        32.38 o                         
 -11  20   4        122.33        130.69        31.24 o                         
 -10  20   4         73.67        106.18        30.54 o                         
  -9  20   4        123.99        157.06        30.97 o                         
  -8  20   4         55.22         66.50        29.69 o                         
  -7  20   4         56.41         63.62        32.73 o                         
  -6  20   4         37.27         74.85        33.75 o                         
  -5  20   4        181.16        178.27        37.03 o                         
  -4  20   4         57.68        112.61        38.62 o                         
  -3  20   4        199.30        282.86        42.08 o                         
  -2  20   4         89.61         97.58        48.05 o                         
 -16  21   4        111.33        165.12        44.35 o                         
 -15  21   4        113.42        157.41        41.36 o                         
 -14  21   4         66.54        105.20        37.24 o                         
 -13  21   4         73.26         65.57        36.08 o                         
 -12  21   4        103.55        155.22        36.24 o                         
 -11  21   4         73.30        141.55        35.70 o                         
 -10  21   4         80.88        113.44        37.34 o                         
  -9  21   4        108.04        140.34        35.64 o                         
  -8  21   4         76.35         54.53        35.74 o                         
  -7  21   4         60.95         90.23        38.48 o                         
  -6  21   4        113.33        117.30        41.85 o                         
  -5  21   4         99.76         40.50        44.28 o                         
 -12  22   4        105.69        129.26        43.57 o                         
 -11  22   4         29.94        128.33        40.77 o                         
 -10  22   4        108.03        189.88        45.48 o                         
   0   1   5      34030.66      36738.16       317.82 o                         
  -1   2   5       4749.37       4437.62        37.48 o                         
   0   2   5       2345.54       2190.77        19.54 o                         
  -2   3   5       1743.13       1839.56        16.93 o                         
  -1   3   5       1467.20       1564.63        14.83 o                         
   0   3   5       1571.56       1392.47        13.10 o                         
  -3   4   5      24632.98      27275.18       241.45 o                         
  -2   4   5      33186.38      35406.58       301.19 o                         
  -1   4   5      23480.81      25916.12       211.49 o                         
   0   4   5         18.74         18.47         4.25 o                         
  -4   5   5       7224.85       7905.22        78.48 o                         
  -3   5   5      25233.78      26475.70       264.76 o                         
  -2   5   5      25000.57      26055.06       263.98 o                         
  -1   5   5       7983.26       8778.46        88.18 o                         
   0   5   5      14120.85      14582.04       143.07 o                         
  -5   6   5       3812.98       3383.53        38.20 o                         
  -4   6   5       1700.84       1936.11        22.37 o                         
  -3   6   5       5272.35       4774.00        54.83 o                         
  -2   6   5       1720.20       1955.29        22.92 o                         
  -1   6   5       3573.56       3136.87        34.28 o                         
   0   6   5       1573.16       1719.52        20.57 o                         
  -6   7   5       6344.89       6458.23        71.47 o                         
  -5   7   5      13197.43      13140.56       148.54 o                         
  -4   7   5      13229.62      13264.40       155.00 o                         
  -3   7   5      13741.87      13854.00       147.43 o                         
  -2   7   5      13319.27      13259.17       139.40 o                         
  -1   7   5       6324.73       6356.36        70.62 o                         
   0   7   5       6309.46       6259.15        69.84 o                         
  -7   8   5       5018.84       4739.13        54.11 o                         
  -6   8   5        382.07        360.80        12.91 o                         
  -5   8   5       6307.46       6429.67        78.68 o                         
  -4   8   5       8803.40       8999.37       106.53 o                         
  -3   8   5       6235.93       6542.50        74.36 o                         
  -2   8   5        394.89        373.25        11.03 o                         
  -1   8   5       5182.14       4918.72        57.73 o                         
   0   8   5       1405.39       1496.01        25.20 o                         
  -8   9   5       2561.90       2532.00        32.93 o                         
  -7   9   5        250.43        241.29         9.57 o                         
  -6   9   5       1821.71       1793.59        27.98 o                         
  -5   9   5       1163.80       1219.14        20.11 o                         
  -4   9   5        971.74        996.61        17.94 o                         
  -3   9   5       1761.41       1676.72        24.47 o                         
  -2   9   5        277.57        257.36         9.68 o                         
  -1   9   5       2432.71       2410.20        31.43 o                         
   0   9   5        359.84        404.37        11.28 o                         
  -9  10   5       1012.63       1060.72        21.93 o                         
  -8  10   5        212.87        260.47        13.00 o                         
  -7  10   5       3982.49       3851.12        47.54 o                         
  -6  10   5       1282.43       1247.46        21.33 o                         
  -5  10   5       1853.49       1919.34        30.67 o                         
  -4  10   5       1307.23       1285.42        22.46 o                         
  -3  10   5       3891.64       3861.98        48.51 o                         
  -2  10   5        211.68        242.90        13.98 o                         
  -1  10   5        935.30        977.71        18.38 o                         
   0  10   5        451.79        558.32        19.55 o                         
 -10  11   5       3575.39       3471.07        48.11 o                         
  -9  11   5       2768.84       2775.86        40.58 o                         
  -8  11   5        316.38        339.54        12.59 o                         
  -7  11   5       4426.45       4026.52        51.67 o                         
  -6  11   5       2162.71       2032.43        33.66 o                         
  -5  11   5       2112.42       1949.71        32.42 o                         
  -4  11   5       4564.42       4173.76        52.44 o                         
  -3  11   5        384.13        397.03        13.43 o                         
  -2  11   5       2739.55       2728.42        39.87 o                         
  -1  11   5       3393.04       3273.64        43.26 o                         
   0  11   5        485.76        567.25        17.16 o                         
 -11  12   5       1457.42       1414.46        28.07 o                         
 -10  12   5        285.26        283.67        15.00 o                         
  -9  12   5       1153.38       1074.25        22.50 o                         
  -8  12   5        274.81        293.77        16.76 o                         
  -7  12   5       5030.55       4854.71        67.25 o                         
  -6  12   5          1.37        -12.61        12.61 o                         
  -5  12   5       4924.47       4684.98        61.58 o                         
  -4  12   5        274.26        318.15        13.26 o                         
  -3  12   5       1158.11       1105.89        23.47 o                         
  -2  12   5        281.43        304.18        15.83 o                         
  -1  12   5       1345.29       1248.29        24.75 o                         
   0  12   5        117.27        113.42        14.55 o                         
 -12  13   5        952.73        913.48        24.01 o                         
 -11  13   5       1926.11       1951.63        37.02 o                         
 -10  13   5        897.70        807.42        22.08 o                         
  -9  13   5       2530.47       2382.65        39.95 o                         
  -8  13   5       4845.54       4756.64        67.13 o                         
  -7  13   5       6743.01       6484.04        87.41 o                         
  -6  13   5       6760.67       6379.30        86.42 o                         
  -5  13   5       4908.91       4763.96        67.36 o                         
  -4  13   5       2319.54       2289.78        37.40 o                         
  -3  13   5        897.28        817.11        20.88 o                         
  -2  13   5       1832.66       1840.30        35.10 o                         
  -1  13   5        977.61        926.94        26.76 o                         
   0  13   5       1625.10       1577.35        38.75 o                         
 -13  14   5       1617.68       1473.83        43.93 o                         
 -12  14   5        148.56        168.05        19.00 o                         
 -11  14   5        290.64        247.04        19.12 o                         
 -10  14   5        357.35        330.11        19.56 o                         
  -9  14   5        437.06        456.49        22.95 o                         
  -8  14   5        764.19        696.61        21.72 o                         
  -7  14   5       1002.17        876.17        23.72 o                         
  -6  14   5        762.89        722.40        23.47 o                         
  -5  14   5        461.61        460.84        25.09 o                         
  -4  14   5        350.28        376.47        22.46 o                         
  -3  14   5        230.29        200.04        17.24 o                         
  -2  14   5        155.79        134.73        17.58 o                         
  -1  14   5       1597.81       1540.32        35.20 o                         
   0  14   5          9.12          3.32        19.79 o                         
 -14  15   5        296.17        289.80        26.04 o                         
 -13  15   5        837.03        761.70        33.97 o                         
 -12  15   5        200.86        233.03        22.50 o                         
 -11  15   5        190.52        169.72        19.69 o                         
 -10  15   5         22.46         30.33        17.90 o                         
  -9  15   5       2414.30       2254.20        44.28 o                         
  -8  15   5        263.51        250.76        19.94 o                         
  -7  15   5        245.88        201.39        19.43 o                         
  -6  15   5       2326.66       2178.50        51.22 o                         
  -5  15   5         39.39         33.69        17.97 o                         
  -4  15   5        201.15        238.98        19.65 o                         
  -3  15   5        200.20        254.36        21.34 o                         
  -2  15   5        886.29        883.03        29.72 o                         
  -1  15   5        297.57        295.29        26.26 o                         
   0  15   5        346.58        439.14        32.15 o                         
 -15  16   5        442.68        499.47        34.78 o                         
 -14  16   5        115.22        121.20        24.99 o                         
 -13  16   5        363.72        434.27        27.01 o                         
 -12  16   5         55.07         65.75        21.20 o                         
 -11  16   5         85.87         96.51        20.35 o                         
 -10  16   5         95.38        106.80        20.41 o                         
  -9  16   5         70.25         78.00        20.56 o                         
  -8  16   5        118.03        153.65        22.00 o                         
  -7  16   5         63.64         57.43        19.61 o                         
  -6  16   5         88.19        124.22        20.69 o                         
  -5  16   5         87.05         76.21        20.63 o                         
  -4  16   5         55.15        108.46        22.03 o                         
  -3  16   5        344.08        376.10        25.50 o                         
  -2  16   5        121.26        142.62        26.27 o                         
  -1  16   5        443.15        465.48        32.75 o                         
   0  16   5        239.39        286.50        35.07 o                         
 -16  17   5         85.24         65.12        33.38 o                         
 -15  17   5        172.68        164.64        31.32 o                         
 -14  17   5        109.58        136.65        25.97 o                         
 -13  17   5        439.22        394.66        27.98 o                         
 -12  17   5        746.80        680.27        30.56 o                         
 -11  17   5        535.28        575.78        27.62 o                         
 -10  17   5        218.91        190.36        23.30 o                         
  -9  17   5         56.00         32.63        21.15 o                         
  -8  17   5         68.93         52.13        21.57 o                         
  -7  17   5        223.23        195.92        24.35 o                         
  -6  17   5        552.37        545.50        29.07 o                         
  -5  17   5        804.42        686.34        30.87 o                         
  -4  17   5        432.12        399.21        29.11 o                         
  -3  17   5        111.09         89.83        26.59 o                         
  -2  17   5        180.22        147.01        31.44 o                         
  -1  17   5         76.92         79.92        32.27 o                         
   0  17   5        143.51        183.11        35.34 o                         
 -17  18   5        294.91        406.55        43.09 o                         
 -16  18   5         52.93         69.40        31.95 o                         
 -15  18   5         30.04         56.14        31.97 o                         
 -14  18   5        191.93        289.28        29.57 o                         
 -13  18   5        378.40        413.25        30.41 o                         
 -12  18   5         39.77         54.93        25.47 o                         
 -11  18   5        533.11        565.39        29.32 o                         
 -10  18   5         46.40         53.97        24.36 o                         
  -9  18   5        229.48        170.28        24.60 o                         
  -8  18   5         47.64         60.05        24.39 o                         
  -7  18   5        518.82        588.69        30.02 o                         
  -6  18   5         42.68         48.75        25.35 o                         
  -5  18   5        398.20        381.94        32.80 o                         
  -4  18   5        185.25        249.40        30.63 o                         
  -3  18   5         25.52          7.06        29.23 o                         
  -2  18   5         49.24         26.96        32.96 o                         
  -1  18   5        287.19        329.34        39.99 o                         
   0  18   5         52.99         31.87        38.54 o                         
 -18  19   5        114.83        137.61        38.21 o                         
 -17  19   5        124.67        189.56        40.15 o                         
 -16  19   5         43.75         66.00        35.32 o                         
 -15  19   5        173.84        137.10        34.91 o                         
 -14  19   5        333.03        381.65        34.87 o                         
 -13  19   5        500.98        605.49        34.95 o                         
 -12  19   5        333.55        459.72        37.44 o                         
 -11  19   5        226.17        249.64        28.90 o                         
 -10  19   5        104.75         96.07        26.98 o                         
  -9  19   5        117.90        120.58        27.52 o                         
  -8  19   5        211.89        268.41        29.94 o                         
  -7  19   5        326.26        421.03        31.47 o                         
  -6  19   5        498.66        527.78        34.96 o                         
  -5  19   5        362.06        392.93        35.59 o                         
  -4  19   5        155.64        207.72        34.86 o                         
  -3  19   5         38.73         44.47        34.55 o                         
  -2  19   5        106.82         60.41        37.97 o                         
  -1  19   5        109.98         77.46        41.57 o                         
   0  19   5        228.23        211.36        45.08 o                         
 -18  20   5         45.95        169.17        60.97 o                         
 -17  20   5        140.52        252.86        42.74 o                         
 -16  20   5        135.04        229.34        38.91 o                         
 -15  20   5         75.20         84.98        36.58 o                         
 -14  20   5         53.02        104.43        33.93 o                         
 -13  20   5        215.65        220.09        34.80 o                         
 -12  20   5         22.38         24.80        30.86 o                         
 -11  20   5         72.19        195.94        33.96 o                         
 -10  20   5         73.31        117.69        31.65 o                         
  -9  20   5         74.29        108.65        30.60 o                         
  -8  20   5         23.70         76.81        30.54 o                         
  -7  20   5        231.08        229.93        35.01 o                         
  -6  20   5         57.21         68.51        34.11 o                         
  -5  20   5         86.29         92.84        36.71 o                         
  -4  20   5        128.38        156.17        40.99 o                         
  -3  20   5        132.72        183.17        43.09 o                         
  -2  20   5         45.26        132.92        53.63 o                         
 -16  21   5         27.27         93.22        46.96 o                         
 -15  21   5         73.13         86.06        39.67 o                         
 -14  21   5        163.63        103.34        38.14 o                         
 -13  21   5        147.08        154.16        36.65 o                         
 -12  21   5        215.27        271.40        37.83 o                         
 -11  21   5        119.15         73.01        35.17 o                         
 -10  21   5         98.84         67.22        35.23 o                         
  -9  21   5        218.32        282.53        38.97 o                         
  -8  21   5        152.10        171.36        40.90 o                         
  -7  21   5        154.78        165.06        39.92 o                         
  -6  21   5         65.21        140.66        40.66 o                         
  -5  21   5         20.74         16.08        43.36 o                         
 -12  22   5         59.63        184.18        56.40 o                         
 -11  22   5         60.25         77.46        41.79 o                         
 -10  22   5         60.96        100.60        58.06 o                         
   0   0   6      16055.56      17782.91       354.97 o                         
   0   1   6       4190.43       5151.94        44.61 o                         
  -1   2   6       9930.76      12731.35       105.11 o                         
   0   2   6      51353.73      56761.00       481.74 o                         
  -2   3   6      44581.34      48044.14       401.00 o                         
  -1   3   6      43881.20      46903.00       394.96 o                         
   0   3   6        864.56        943.80         9.49 o                         
  -3   4   6      24822.65      26432.13       251.85 o                         
  -2   4   6      26137.49      31577.86       268.93 o                         
  -1   4   6      25391.03      26966.10       229.63 o                         
   0   4   6      10020.41      10898.24       104.87 o                         
  -4   5   6        934.52        859.78        12.80 o                         
  -3   5   6       8214.69       8915.93        92.82 o                         
  -2   5   6       8198.39       8922.43        90.58 o                         
  -1   5   6       1047.09        933.52        12.04 o                         
   0   5   6       3988.65       3798.74        39.01 o                         
  -5   6   6        777.44        827.77        14.87 o                         
  -4   6   6      23326.76      22840.18       244.85 o                         
  -3   6   6       2802.54       3052.19        36.26 o                         
  -2   6   6      22949.79      22561.67       241.82 o                         
  -1   6   6        889.25        929.23        13.41 o                         
   0   6   6        236.11        224.88         8.00 o                         
  -6   7   6        825.83        889.31        14.13 o                         
  -5   7   6       1383.54       1586.30        21.59 o                         
  -4   7   6       7594.91       7888.00        94.89 o                         
  -3   7   6       7509.82       7857.85        88.72 o                         
  -2   7   6       1487.42       1668.37        21.51 o                         
  -1   7   6        900.77        936.35        16.21 o                         
   0   7   6         47.34         57.81         7.76 o                         
  -7   8   6       1390.82       1352.15        20.53 o                         
  -6   8   6       6103.87       5591.56        65.82 o                         
  -5   8   6       9196.50       9054.26       111.25 o                         
  -4   8   6      14318.28      13529.66       155.95 o                         
  -3   8   6       8889.91       8691.34        96.53 o                         
  -2   8   6       6508.63       6066.50        66.84 o                         
  -1   8   6       1283.23       1263.06        19.72 o                         
   0   8   6      10987.49      10514.81       117.16 o                         
  -8   9   6       1236.40       1355.02        21.67 o                         
  -7   9   6       1625.00       1607.21        23.87 o                         
  -6   9   6       4461.93       4082.81        52.19 o                         
  -5   9   6       1286.09       1247.22        20.06 o                         
  -4   9   6       1369.14       1378.47        21.11 o                         
  -3   9   6       4544.55       4134.21        49.93 o                         
  -2   9   6       1785.43       1756.05        23.68 o                         
  -1   9   6       1247.70       1377.78        21.72 o                         
   0   9   6       2893.36       2874.02        37.86 o                         
  -9  10   6       2291.22       2116.54        30.92 o                         
  -8  10   6       9040.78       8496.40       102.33 o                         
  -7  10   6       5808.67       5665.11        68.54 o                         
  -6  10   6       6426.77       6135.21        74.78 o                         
  -5  10   6        169.58        158.00        10.94 o                         
  -4  10   6       6219.97       5913.74        74.87 o                         
  -3  10   6       5672.55       5553.85        68.69 o                         
  -2  10   6       8887.42       8365.55        96.01 o                         
  -1  10   6       2350.38       2220.29        31.95 o                         
   0  10   6      10273.55       9810.99       114.24 o                         
 -10  11   6        113.69         97.75        11.46 o                         
  -9  11   6       2267.65       2235.14        33.92 o                         
  -8  11   6       2021.12       2083.43        29.95 o                         
  -7  11   6        211.92        237.01        13.46 o                         
  -6  11   6        659.68        727.27        18.59 o                         
  -5  11   6        600.91        663.06        18.49 o                         
  -4  11   6        257.88        267.09        11.99 o                         
  -3  11   6       2091.62       2154.06        32.06 o                         
  -2  11   6       2266.30       2200.17        31.67 o                         
  -1  11   6        133.06         98.54        10.21 o                         
   0  11   6       1654.96       1492.18        26.83 o                         
 -11  12   6        272.12        273.60        17.03 o                         
 -10  12   6       2199.55       2030.05        34.83 o                         
  -9  12   6       1103.55       1167.19        23.42 o                         
  -8  12   6       6306.82       5674.67        72.68 o                         
  -7  12   6        412.86        481.37        18.41 o                         
  -6  12   6       1095.52       1069.07        23.65 o                         
  -5  12   6        386.84        440.54        18.96 o                         
  -4  12   6       6527.99       6165.53        78.54 o                         
  -3  12   6       1039.29       1083.50        25.28 o                         
  -2  12   6       2142.82       1992.50        33.06 o                         
  -1  12   6        270.77        307.89        15.12 o                         
   0  12   6        573.12        418.02        17.77 o                         
 -12  13   6        260.75        312.78        17.83 o                         
 -11  13   6       1662.45       1558.47        36.11 o                         
 -10  13   6        395.28        370.78        17.76 o                         
  -9  13   6        472.87        547.89        18.66 o                         
  -8  13   6       1520.66       1568.15        43.72 o                         
  -7  13   6        348.04        464.91        17.97 o                         
  -6  13   6        363.01        463.13        17.93 o                         
  -5  13   6       1555.11       1551.41        29.77 o                         
  -4  13   6        446.66        529.39        18.06 o                         
  -3  13   6        427.06        439.80        17.41 o                         
  -2  13   6       1633.88       1479.89        28.53 o                         
  -1  13   6        258.91        347.64        17.56 o                         
   0  13   6        120.91        142.32        16.73 o                         
 -13  14   6         48.52        111.06        20.76 o                         
 -12  14   6        654.26        650.69        24.84 o                         
 -11  14   6        202.29        175.87        18.53 o                         
 -10  14   6       1312.88       1242.12        30.24 o                         
  -9  14   6        183.58        186.74        16.60 o                         
  -8  14   6       1921.58       1903.74        36.08 o                         
  -7  14   6       1777.63       1619.93        35.73 o                         
  -6  14   6       1833.20       1844.74        36.72 o                         
  -5  14   6        213.40        259.59        18.35 o                         
  -4  14   6       1341.38       1250.92        29.75 o                         
  -3  14   6        201.50        163.06        16.50 o                         
  -2  14   6        661.47        600.20        22.96 o                         
  -1  14   6         35.89         49.15        17.63 o                         
   0  14   6        313.37        300.79        22.82 o                         
 -14  15   6        169.39        139.61        23.92 o                         
 -13  15   6        391.18        421.01        26.33 o                         
 -12  15   6        395.03        396.11        23.52 o                         
 -11  15   6        687.18        714.97        26.54 o                         
 -10  15   6        899.81        855.91        27.65 o                         
  -9  15   6         80.05        123.77        18.74 o                         
  -8  15   6        101.21        100.07        18.10 o                         
  -7  15   6        121.33         88.09        18.94 o                         
  -6  15   6         62.06        133.29        18.64 o                         
  -5  15   6        850.70        835.28        26.43 o                         
  -4  15   6        694.72        674.26        25.38 o                         
  -3  15   6        394.42        404.25        23.73 o                         
  -2  15   6        426.71        443.16        24.89 o                         
  -1  15   6        168.29        137.34        23.45 o                         
   0  15   6         62.61         87.16        29.58 o                         
 -15  16   6        261.54        351.93        31.88 o                         
 -14  16   6       1123.66       1122.42        36.79 o                         
 -13  16   6        118.78        114.70        22.82 o                         
 -12  16   6        724.80        691.44        28.15 o                         
 -11  16   6         60.79         15.02        20.33 o                         
 -10  16   6        775.33        863.70        28.76 o                         
  -9  16   6        318.44        375.74        23.21 o                         
  -8  16   6       1662.69       1484.71        36.29 o                         
  -7  16   6        322.45        401.11        23.43 o                         
  -6  16   6        826.38        890.98        29.08 o                         
  -5  16   6         58.66         60.65        20.11 o                         
  -4  16   6        683.64        736.57        29.60 o                         
  -3  16   6         99.97         95.57        23.23 o                         
  -2  16   6       1168.06       1136.87        38.87 o                         
  -1  16   6        270.20        363.79        32.20 o                         
   0  16   6        521.50        649.98        44.19 o                         
 -16  17   6         34.10         39.77        31.77 o                         
 -15  17   6        291.68        357.92        34.31 o                         
 -14  17   6        153.56        177.57        26.20 o                         
 -13  17   6        200.01        189.83        25.43 o                         
 -12  17   6         97.60        103.73        23.60 o                         
 -11  17   6         85.23        116.91        22.72 o                         
 -10  17   6        146.07        153.29        23.23 o                         
  -9  17   6        201.51        263.14        25.57 o                         
  -8  17   6        195.25        185.30        22.85 o                         
  -7  17   6        143.58        160.38        22.88 o                         
  -6  17   6         93.44        100.34        22.71 o                         
  -5  17   6         88.35        111.01        24.43 o                         
  -4  17   6        212.95        253.52        26.61 o                         
  -3  17   6        162.60        174.28        27.64 o                         
  -2  17   6        269.45        269.09        32.83 o                         
  -1  17   6         28.05         56.00        32.11 o                         
   0  17   6         31.76         71.03        34.04 o                         
 -17  18   6        113.74        159.41        40.02 o                         
 -16  18   6        223.29        227.59        34.95 o                         
 -15  18   6        132.72        165.05        33.71 o                         
 -14  18   6        812.23        802.69        37.03 o                         
 -13  18   6         65.79         32.21        26.37 o                         
 -12  18   6        346.30        262.66        28.70 o                         
 -11  18   6        237.19        300.43        26.90 o                         
 -10  18   6        591.50        656.92        30.65 o                         
  -9  18   6         27.02         44.88        23.78 o                         
  -8  18   6        528.04        582.32        29.76 o                         
  -7  18   6        229.20        228.78        26.22 o                         
  -6  18   6        364.20        328.03        28.46 o                         
  -5  18   6         64.62         81.09        26.89 o                         
  -4  18   6        868.73        839.33        38.63 o                         
  -3  18   6        133.63        207.79        33.05 o                         
  -2  18   6        241.51        275.29        35.77 o                         
  -1  18   6        110.17         88.13        38.06 o                         
   0  18   6        103.02        100.61        40.09 o                         
 -18  19   6         12.24         28.40        47.48 o                         
 -17  19   6         11.59          4.04        37.73 o                         
 -16  19   6         78.39         56.33        36.90 o                         
 -15  19   6        101.62         65.35        33.76 o                         
 -14  19   6        141.71        210.05        31.42 o                         
 -13  19   6         78.58        161.86        30.54 o                         
 -12  19   6         35.85        110.44        29.80 o                         
 -11  19   6        212.93        208.14        29.65 o                         
 -10  19   6         82.24         81.81        26.20 o                         
  -9  19   6         88.23         61.47        30.13 o                         
  -8  19   6        226.55        231.44        29.97 o                         
  -7  19   6         41.84         69.84        27.99 o                         
  -6  19   6         70.60         79.49        30.08 o                         
  -5  19   6        149.66        220.94        32.94 o                         
  -4  19   6         98.95         54.82        33.08 o                         
  -3  19   6         84.76        109.77        35.48 o                         
  -2  19   6         11.08         32.98        37.07 o                         
  -1  19   6         11.92         17.32        38.45 o                         
   0  19   6         14.41         86.03        42.72 o                         
 -18  20   6        141.12        193.99       327.62 o                         
 -17  20   6         44.58         92.11        39.69 o                         
 -16  20   6        196.02        257.69        41.12 o                         
 -15  20   6         28.76         32.04        35.75 o                         
 -14  20   6        212.89        316.74        36.71 o                         
 -13  20   6         97.15        163.09        33.30 o                         
 -12  20   6        158.92        175.85        32.25 o                         
 -11  20   6         68.82         38.74        31.37 o                         
 -10  20   6        170.76        248.91        32.45 o                         
  -9  20   6         62.54         87.02        32.05 o                         
  -8  20   6        139.35        209.01        33.25 o                         
  -7  20   6         91.84        120.56        34.14 o                         
  -6  20   6        233.41        242.43        36.64 o                         
  -5  20   6         25.47         15.91        36.33 o                         
  -4  20   6        190.94        281.02        43.29 o                         
  -3  20   6         43.04        129.45        41.13 o                         
 -16  21   6        123.23        168.82        42.28 o                         
 -15  21   6         71.17        123.51        40.46 o                         
 -14  21   6         63.99        138.44        43.51 o                         
 -13  21   6         76.45        144.85        36.07 o                         
 -12  21   6         95.17        129.25        36.95 o                         
 -11  21   6        135.77        222.40        37.66 o                         
 -10  21   6        142.24        246.44        37.13 o                         
  -9  21   6         90.07        101.43        42.23 o                         
  -8  21   6         80.85        136.64        39.21 o                         
  -7  21   6         58.83        148.31        40.83 o                         
  -6  21   6         69.63        120.54        43.85 o                         
  -5  21   6        115.46        162.70        48.11 o                         
 -12  22   6        182.18        425.69       289.90 o                         
 -11  22   6         24.39        115.48        49.11 o                         
 -10  22   6        178.41        478.50       261.88 o                         
   0   1   7      14219.16      16748.14       144.28 o                         
  -1   2   7      62339.96      68731.49       568.03 o                         
   0   2   7      12259.34      12077.97       101.61 o                         
  -2   3   7      12094.21      12647.83       103.90 o                         
  -1   3   7      11850.85      12390.39       105.34 o                         
   0   3   7       1050.79        908.01         9.45 o                         
  -3   4   7      14002.13      14450.41       140.16 o                         
  -2   4   7       1658.87       2116.95        20.58 o                         
  -1   4   7      14231.46      14586.89       127.50 o                         
   0   4   7      14895.87      16520.05       153.21 o                         
  -4   5   7        751.34        903.83        12.08 o                         
  -3   5   7      12083.33      12675.27       133.09 o                         
  -2   5   7      11422.02      12015.34       120.07 o                         
  -1   5   7        913.24       1077.97        12.84 o                         
   0   5   7       1100.83       1026.77        13.79 o                         
  -5   6   7       6496.38       6692.84        71.61 o                         
  -4   6   7        551.92        515.55         9.39 o                         
  -3   6   7      36027.96      37251.03       397.96 o                         
  -2   6   7        543.95        544.59        10.02 o                         
  -1   6   7       6288.80       6490.21        69.58 o                         
   0   6   7          6.04         13.38         5.78 o                         
  -6   7   7       1569.72       1683.38        22.28 o                         
  -5   7   7        308.44        413.84         9.39 o                         
  -4   7   7      20300.58      20386.29       237.04 o                         
  -3   7   7      20480.00      20684.39       228.91 o                         
  -2   7   7        386.17        524.99        10.86 o                         
  -1   7   7       1563.07       1685.04        22.36 o                         
   0   7   7        435.84        442.98        10.24 o                         
  -7   8   7       1323.60       1409.81        21.66 o                         
  -6   8   7        237.08        295.11         9.72 o                         
  -5   8   7       5835.58       5625.45        70.72 o                         
  -4   8   7        246.14        339.46        11.53 o                         
  -3   8   7       5671.41       5346.69        61.87 o                         
  -2   8   7        231.95        293.69         8.84 o                         
  -1   8   7       1182.41       1257.41        19.79 o                         
   0   8   7        612.07        689.74        13.91 o                         
  -8   9   7       1135.93       1126.36        19.42 o                         
  -7   9   7       3205.68       2888.98        37.62 o                         
  -6   9   7       6394.32       6147.73        74.80 o                         
  -5   9   7        792.75        807.87        15.90 o                         
  -4   9   7        870.62        909.30        15.58 o                         
  -3   9   7       6102.43       5869.90        70.31 o                         
  -2   9   7       3192.21       2876.29        35.01 o                         
  -1   9   7       1102.21       1090.32        21.64 o                         
   0   9   7       5675.75       5373.69        65.85 o                         
  -9  10   7       3348.83       3221.94        41.83 o                         
  -8  10   7        450.52        502.33        14.46 o                         
  -7  10   7       2034.16       2016.10        29.77 o                         
  -6  10   7        377.59        372.15        14.38 o                         
  -5  10   7         10.92         -8.92         8.92 o                         
  -4  10   7        365.09        324.64        14.68 o                         
  -3  10   7       1892.07       1888.57        27.45 o                         
  -2  10   7        439.60        522.41        12.67 o                         
  -1  10   7       3509.28       3331.19        43.98 o                         
   0  10   7       1976.19       2041.36        33.09 o                         
 -10  11   7         86.34         75.03        11.25 o                         
  -9  11   7       4726.32       4635.76        60.51 o                         
  -8  11   7       5600.54       5333.30        67.24 o                         
  -7  11   7        914.08        854.44        20.14 o                         
  -6  11   7       1055.78       1058.58        22.52 o                         
  -5  11   7       1045.51       1045.00        22.45 o                         
  -4  11   7        782.41        738.36        17.37 o                         
  -3  11   7       5656.98       5452.40        68.07 o                         
  -2  11   7       4782.07       4591.26        57.02 o                         
  -1  11   7         58.93         53.10        11.83 o                         
   0  11   7       1212.32       1265.45        27.06 o                         
 -11  12   7       1269.26       1144.69        24.22 o                         
 -10  12   7        203.21        199.74        13.71 o                         
  -9  12   7       1631.24       1476.64        27.90 o                         
  -8  12   7         72.55         87.16        13.60 o                         
  -7  12   7        980.76        989.40        23.01 o                         
  -6  12   7       2573.17       2530.56        40.11 o                         
  -5  12   7        911.21        916.25        23.90 o                         
  -4  12   7         74.91        116.90        16.76 o                         
  -3  12   7       1639.72       1559.29        35.39 o                         
  -2  12   7        215.02        178.53        13.98 o                         
  -1  12   7       1303.59       1190.87        27.60 o                         
   0  12   7        427.12        403.04        16.52 o                         
 -12  13   7        395.22        321.85        18.19 o                         
 -11  13   7        106.15        113.90        15.32 o                         
 -10  13   7        273.37        229.59        16.40 o                         
  -9  13   7       1791.40       1740.81        32.58 o                         
  -8  13   7       1013.42        996.58        24.44 o                         
  -7  13   7        448.70        459.99        20.00 o                         
  -6  13   7        402.18        398.41        17.51 o                         
  -5  13   7        909.80        926.44        26.30 o                         
  -4  13   7       1675.06       1682.66        40.18 o                         
  -3  13   7        302.87        315.98        17.39 o                         
  -2  13   7         85.55        101.37        13.71 o                         
  -1  13   7        448.11        387.16        20.00 o                         
   0  13   7         26.75         26.47        17.62 o                         
 -13  14   7         60.64         96.32        20.21 o                         
 -12  14   7        133.52        174.66        19.23 o                         
 -11  14   7       1039.52       1082.72        35.95 o                         
 -10  14   7        246.55        302.83        19.41 o                         
  -9  14   7       1756.75       1732.94        34.57 o                         
  -8  14   7        134.40        129.37        15.88 o                         
  -7  14   7         71.89        127.60        15.68 o                         
  -6  14   7        129.14        106.17        16.47 o                         
  -5  14   7       1672.80       1609.33        32.94 o                         
  -4  14   7        260.32        260.32        17.86 o                         
  -3  14   7       1003.59       1045.26        27.33 o                         
  -2  14   7        124.95         99.46        17.33 o                         
  -1  14   7         79.47         69.41        20.17 o                         
   0  14   7         33.19         59.17        20.74 o                         
 -14  15   7        350.47        350.49        27.47 o                         
 -13  15   7        297.47        292.23        25.12 o                         
 -12  15   7       3055.78       3069.90        56.70 o                         
 -11  15   7        405.69        413.72        22.42 o                         
 -10  15   7        748.17        785.41        30.73 o                         
  -9  15   7        596.63        594.02        28.72 o                         
  -8  15   7        615.48        515.46        22.48 o                         
  -7  15   7        574.97        486.16        23.96 o                         
  -6  15   7        584.16        544.08        22.59 o                         
  -5  15   7        714.93        711.54        24.77 o                         
  -4  15   7        437.15        436.38        22.17 o                         
  -3  15   7       3061.51       3001.35        53.59 o                         
  -2  15   7        329.29        331.45        24.02 o                         
  -1  15   7        353.64        341.38        26.96 o                         
   0  15   7        510.38        477.13        31.62 o                         
 -15  16   7         74.32         88.99        29.55 o                         
 -14  16   7        148.03        205.90        25.96 o                         
 -13  16   7        655.08        579.13        29.70 o                         
 -12  16   7        365.89        335.50        23.50 o                         
 -11  16   7        103.74         59.82        20.78 o                         
 -10  16   7        110.51         96.49        20.77 o                         
  -9  16   7        130.71        145.31        20.97 o                         
  -8  16   7         69.98         86.31        20.27 o                         
  -7  16   7        131.23        179.74        21.06 o                         
  -6  16   7        113.86        138.68        21.19 o                         
  -5  16   7        124.05         80.79        20.90 o                         
  -4  16   7        347.23        330.18        24.10 o                         
  -3  16   7        610.42        523.59        28.83 o                         
  -2  16   7        140.71        150.40        26.05 o                         
  -1  16   7         75.62         98.25        28.05 o                         
   0  16   7        374.04        375.61        33.31 o                         
 -16  17   7         21.94         11.75        32.14 o                         
 -15  17   7        251.84        280.99        32.87 o                         
 -14  17   7        426.12        428.93        29.49 o                         
 -13  17   7         10.39          4.51        24.94 o                         
 -12  17   7        298.96        290.30        26.21 o                         
 -11  17   7        295.94        365.85        25.12 o                         
 -10  17   7        110.64        127.56        22.72 o                         
  -9  17   7        224.07        210.11        23.07 o                         
  -8  17   7        233.63        208.63        22.98 o                         
  -7  17   7        127.78         61.27        26.27 o                         
  -6  17   7        285.75        359.38        25.37 o                         
  -5  17   7        322.12        299.37        26.27 o                         
  -4  17   7         11.06          9.09        23.70 o                         
  -3  17   7        440.43        441.52        31.26 o                         
  -2  17   7        258.30        314.78        33.74 o                         
  -1  17   7         24.86        -31.74        31.74 o                         
   0  17   7        162.49        179.46        34.66 o                         
 -17  18   7         76.37        113.06        36.17 o                         
 -16  18   7         49.27         63.59        33.40 o                         
 -15  18   7        261.23        258.17        33.41 o                         
 -14  18   7        125.98        148.81        29.20 o                         
 -13  18   7         50.17         19.64        25.98 o                         
 -12  18   7         85.86         70.12        26.25 o                         
 -11  18   7        181.24        255.95        25.92 o                         
 -10  18   7         24.42         51.60        24.54 o                         
  -9  18   7        381.40        324.90        26.50 o                         
  -8  18   7         22.38         64.24        24.17 o                         
  -7  18   7        194.25        254.60        26.69 o                         
  -6  18   7         83.36        102.98        26.53 o                         
  -5  18   7         45.44         90.17        26.90 o                         
  -4  18   7        120.04        176.29        33.20 o                         
  -3  18   7        271.11        260.85        35.28 o                         
  -2  18   7         54.97        100.92        33.34 o                         
  -1  18   7         88.86        110.94        36.76 o                         
   0  18   7         17.64         31.12        38.99 o                         
 -18  19   7         10.94         34.78        36.85 o                         
 -17  19   7         84.07        109.94        38.68 o                         
 -16  19   7         23.96         59.50        35.70 o                         
 -15  19   7         52.26         59.18        34.11 o                         
 -14  19   7        256.04        275.54        32.30 o                         
 -13  19   7         72.34         75.99        31.18 o                         
 -12  19   7         51.89         94.95        28.90 o                         
 -11  19   7        173.90        193.50        28.72 o                         
 -10  19   7         88.92         68.23        26.90 o                         
  -9  19   7         98.08        106.70        28.14 o                         
  -8  19   7        158.05         83.26        28.64 o                         
  -7  19   7         52.58         86.01        27.85 o                         
  -6  19   7         67.83         99.01        29.25 o                         
  -5  19   7        255.37        246.18        33.15 o                         
  -4  19   7         38.53         50.61        33.27 o                         
  -3  19   7         31.71        -28.15        36.24 o                         
  -2  19   7         82.08        107.92        38.99 o                         
  -1  19   7         12.98          7.58        38.75 o                         
   0  19   7         21.24         88.73        43.86 o                         
 -17  20   7         95.85         95.31        40.48 o                         
 -16  20   7         50.57         88.65        38.40 o                         
 -15  20   7          8.79          8.02        35.51 o                         
 -14  20   7         47.31         78.01        33.23 o                         
 -13  20   7         37.40         80.35        32.42 o                         
 -12  20   7         57.36         33.20        31.32 o                         
 -11  20   7         41.40         33.67        31.50 o                         
 -10  20   7         41.57         77.62        30.87 o                         
  -9  20   7         41.15         72.55        32.06 o                         
  -8  20   7         59.79        122.29        34.29 o                         
  -7  20   7         32.40         18.21        33.68 o                         
  -6  20   7         46.69         51.34        35.75 o                         
  -5  20   7         12.24         13.77        38.61 o                         
  -4  20   7         45.94        113.56        42.80 o                         
  -3  20   7         99.61        183.77        44.47 o                         
 -16  21   7         59.12        118.70        43.44 o                         
 -15  21   7        229.60        273.94        42.96 o                         
 -14  21   7         87.06        112.33        38.54 o                         
 -13  21   7        100.07        189.47        36.38 o                         
 -12  21   7        146.15        197.37        37.59 o                         
 -11  21   7        114.67        127.66        36.24 o                         
 -10  21   7        107.81        167.25        36.24 o                         
  -9  21   7        141.70        197.02        39.92 o                         
  -8  21   7        117.42        197.39        39.88 o                         
  -7  21   7         75.28        157.48        42.16 o                         
  -6  21   7        220.21        317.29        48.94 o                         
  -5  21   7         57.61        129.97        47.61 o                         
   0   1   8      32168.79      33992.47       281.52 o                         
  -1   2   8      32463.92      36507.79       310.49 o                         
   0   2   8      90136.55     102819.41       849.61 o                         
  -2   3   8      24716.45      27337.74       223.05 o                         
  -1   3   8      24390.00      26894.98       223.18 o                         
   0   3   8       3102.35       3291.22        29.62 o                         
  -3   4   8       8455.44       8523.32        80.74 o                         
  -2   4   8      11420.54      12279.31       113.00 o                         
  -1   4   8       8509.69       8557.98        77.71 o                         
   0   4   8       1318.66       1260.82        14.41 o                         
  -4   5   8      13685.55      13820.60       141.13 o                         
  -3   5   8        238.08        263.08         6.24 o                         
  -2   5   8        217.63        233.35         7.37 o                         
  -1   5   8      13630.19      13777.57       135.45 o                         
   0   5   8       2402.85       2553.39        27.34 o                         
  -5   6   8       4366.91       4449.85        49.28 o                         
  -4   6   8       5575.51       5703.37        63.11 o                         
  -3   6   8       6305.65       6457.85        71.31 o                         
  -2   6   8       5553.17       5591.82        61.33 o                         
  -1   6   8       4430.91       4484.55        48.44 o                         
   0   6   8          0.34         -5.75         5.75 o                         
  -6   7   8       4042.78       3873.52        46.68 o                         
  -5   7   8       2278.86       2181.84        28.15 o                         
  -4   7   8       3530.89       3905.61        48.35 o                         
  -3   7   8       3501.77       3799.97        44.92 o                         
  -2   7   8       2202.19       2058.47        26.56 o                         
  -1   7   8       4174.63       4034.55        47.12 o                         
   0   7   8       6865.09       6516.48        75.09 o                         
  -7   8   8       2043.39       2077.75        28.60 o                         
  -6   8   8       1180.22       1203.97        17.92 o                         
  -5   8   8        342.97        407.43        11.88 o                         
  -4   8   8      13882.62      13757.29       161.32 o                         
  -3   8   8        368.74        422.01         9.99 o                         
  -2   8   8       1180.86       1265.52        20.80 o                         
  -1   8   8       2120.24       2121.29        28.38 o                         
   0   8   8          8.16         -7.12         8.02 o                         
  -8   9   8       1247.41       1354.72        22.16 o                         
  -7   9   8       1084.08       1029.13        18.37 o                         
  -6   9   8       1662.40       1616.86        27.24 o                         
  -5   9   8       3703.26       3676.40        47.52 o                         
  -4   9   8       3768.50       3660.20        45.46 o                         
  -3   9   8       1703.69       1592.91        22.73 o                         
  -2   9   8       1112.13       1073.64        18.13 o                         
  -1   9   8       1276.22       1345.75        24.23 o                         
   0   9   8        537.19        610.70        14.11 o                         
  -9  10   8       1496.98       1572.57        25.25 o                         
  -8  10   8       1716.91       1697.75        26.99 o                         
  -7  10   8        514.33        522.89        13.17 o                         
  -6  10   8       1587.21       1537.45        24.78 o                         
  -5  10   8        504.79        456.17        12.46 o                         
  -4  10   8       1576.19       1591.79        25.86 o                         
  -3  10   8        490.38        515.46        12.98 o                         
  -2  10   8       1721.98       1715.74        26.18 o                         
  -1  10   8       1498.36       1619.17        26.20 o                         
   0  10   8        408.85        289.03        11.80 o                         
 -10  11   8       1011.38        941.52        20.69 o                         
  -9  11   8        258.37        300.35        13.66 o                         
  -8  11   8        878.51        910.70        19.10 o                         
  -7  11   8        238.81        242.69        13.17 o                         
  -6  11   8         18.87          3.04        10.30 o                         
  -5  11   8         19.68         14.53        12.56 o                         
  -4  11   8        252.52        253.44        12.71 o                         
  -3  11   8        918.60        957.89        22.65 o                         
  -2  11   8        257.57        264.99        13.58 o                         
  -1  11   8       1047.16       1001.82        21.76 o                         
   0  11   8         56.95         43.78        11.35 o                         
 -11  12   8        599.63        577.59        18.06 o                         
 -10  12   8         54.21         55.13        11.89 o                         
  -9  12   8        775.79        805.04        20.38 o                         
  -8  12   8        991.53       1078.92        24.26 o                         
  -7  12   8        628.44        613.68        17.49 o                         
  -6  12   8          1.23         -0.29        12.06 o                         
  -5  12   8        681.89        656.83        21.33 o                         
  -4  12   8        970.36       1155.95        24.44 o                         
  -3  12   8        729.73        798.39        20.47 o                         
  -2  12   8         47.74         46.25        11.70 o                         
  -1  12   8        602.99        604.70        19.12 o                         
   0  12   8          2.57         10.69        12.64 o                         
 -12  13   8        535.37        490.92        22.97 o                         
 -11  13   8        102.83         66.41        15.54 o                         
 -10  13   8        222.68        215.46        16.62 o                         
  -9  13   8        609.99        585.61        19.43 o                         
  -8  13   8        490.04        504.54        19.90 o                         
  -7  13   8       1912.78       1827.74        34.28 o                         
  -6  13   8       1867.77       1801.66        36.22 o                         
  -5  13   8        503.11        490.65        18.52 o                         
  -4  13   8        603.79        594.56        19.21 o                         
  -3  13   8        201.86        179.98        15.09 o                         
  -2  13   8        100.81         89.61        14.27 o                         
  -1  13   8        520.52        516.36        19.67 o                         
   0  13   8        399.60        382.05        20.71 o                         
 -13  14   8        508.48        486.38        26.03 o                         
 -12  14   8         24.57        -13.94        19.16 o                         
 -11  14   8         22.65         28.97        17.20 o                         
 -10  14   8        481.55        511.25        23.27 o                         
  -9  14   8         64.39         97.21        15.68 o                         
  -8  14   8        278.15        283.50        17.62 o                         
  -7  14   8        631.36        543.20        20.08 o                         
  -6  14   8        290.46        289.17        17.24 o                         
  -5  14   8         82.15        118.48        17.34 o                         
  -4  14   8        507.64        531.51        21.48 o                         
  -3  14   8         20.25         16.44        15.08 o                         
  -2  14   8         19.86          5.25        16.67 o                         
  -1  14   8        490.98        511.24        28.89 o                         
   0  14   8          0.33        -13.35        19.65 o                         
 -14  15   8        164.07        158.72        24.58 o                         
 -13  15   8        545.75        547.90        34.10 o                         
 -12  15   8        169.81        261.63        25.03 o                         
 -11  15   8         15.81         25.33        18.77 o                         
 -10  15   8         68.55         28.70        16.56 o                         
  -9  15   8        408.34        374.09        19.96 o                         
  -8  15   8        354.49        342.56        21.04 o                         
  -7  15   8        336.87        287.90        20.28 o                         
  -6  15   8        412.92        369.49        21.13 o                         
  -5  15   8         60.61         57.39        17.94 o                         
  -4  15   8         16.14          1.98        16.72 o                         
  -3  15   8        157.97        230.98        19.62 o                         
  -2  15   8        543.89        518.57        25.27 o                         
  -1  15   8        169.53        132.25        22.90 o                         
   0  15   8        123.07        118.37        28.47 o                         
 -15  16   8         39.64         16.20        29.14 o                         
 -14  16   8        258.05        226.12        27.23 o                         
 -13  16   8        141.60        143.53        24.63 o                         
 -12  16   8         44.00         49.14        21.57 o                         
 -11  16   8        265.11        215.96        22.20 o                         
 -10  16   8          6.35        -19.11        19.11 o                         
  -9  16   8        404.46        370.47        22.97 o                         
  -8  16   8        365.21        342.49        24.42 o                         
  -7  16   8        431.22        399.51        24.65 o                         
  -6  16   8          8.68        -19.30        19.30 o                         
  -5  16   8        274.49        241.45        22.74 o                         
  -4  16   8         41.12         28.27        21.32 o                         
  -3  16   8        134.63        203.39        25.23 o                         
  -2  16   8        251.28        213.60        27.23 o                         
  -1  16   8         49.41         62.44        30.35 o                         
   0  16   8          7.51         15.22        27.90 o                         
 -16  17   8         22.61         37.79        32.59 o                         
 -15  17   8        248.88        225.67        31.77 o                         
 -14  17   8         68.66        103.99        26.19 o                         
 -13  17   8         98.53         82.08        24.78 o                         
 -12  17   8        347.70        360.43        26.31 o                         
 -11  17   8        106.17         91.35        22.62 o                         
 -10  17   8        242.97        212.43        24.14 o                         
  -9  17   8         13.57        -18.67        21.03 o                         
  -8  17   8         12.32          4.19        21.08 o                         
  -7  17   8        239.43        218.84        23.67 o                         
  -6  17   8        103.48        112.48        23.82 o                         
  -5  17   8        357.83        364.91        26.71 o                         
  -4  17   8         97.27         70.71        24.77 o                         
  -3  17   8         70.43        116.26        26.89 o                         
  -2  17   8        251.08        185.27        31.72 o                         
  -1  17   8         18.86          9.76        30.56 o                         
   0  17   8          8.34         12.18        34.07 o                         
 -17  18   8        122.57        172.04        35.98 o                         
 -16  18   8        171.09        133.96        36.42 o                         
 -15  18   8        122.44        124.58        31.37 o                         
 -14  18   8         58.62         94.88        28.77 o                         
 -13  18   8        293.89        301.03        29.96 o                         
 -12  18   8         23.63        -12.25        25.73 o                         
 -11  18   8        257.07        160.10        25.35 o                         
 -10  18   8         36.93          0.91        24.03 o                         
  -9  18   8         12.90         22.96        23.69 o                         
  -8  18   8         32.81         37.03        24.18 o                         
  -7  18   8        251.65        224.00        26.23 o                         
  -6  18   8         22.62         13.19        24.71 o                         
  -5  18   8        299.58        249.06        29.68 o                         
  -4  18   8         61.06         42.61        28.60 o                         
  -3  18   8        123.56        140.77        32.51 o                         
  -2  18   8        169.68        117.46        35.02 o                         
  -1  18   8        108.26        103.12        37.47 o                         
   0  18   8         19.65         42.47        38.09 o                         
 -18  19   8         34.11         60.84        38.62 o                         
 -17  19   8          6.29        -36.69        36.69 o                         
 -16  19   8         15.00         19.99        34.05 o                         
 -15  19   8         69.39         89.61        35.02 o                         
 -14  19   8        206.61        217.00        32.09 o                         
 -13  19   8        122.67        131.53        30.58 o                         
 -12  19   8        222.14        280.02        31.63 o                         
 -11  19   8        102.49         80.67        28.85 o                         
 -10  19   8        131.23        123.69        28.51 o                         
  -9  19   8        133.84        126.67        28.50 o                         
  -8  19   8         99.80        113.96        28.32 o                         
  -7  19   8        225.13        313.87        31.51 o                         
  -6  19   8        121.03        125.88        31.06 o                         
  -5  19   8        211.93        152.76        32.32 o                         
  -4  19   8         71.90        119.56        35.61 o                         
  -3  19   8         18.23         36.12        35.68 o                         
  -2  19   8          6.32         30.47        37.78 o                         
  -1  19   8         34.23         34.27        40.67 o                         
   0  19   8          2.31        -16.26       107.27 o                         
 -17  20   8         35.19         12.63        37.80 o                         
 -16  20   8         14.98         63.89        43.06 o                         
 -15  20   8         63.85         69.77        36.43 o                         
 -14  20   8         53.79        106.09        34.76 o                         
 -13  20   8        158.44        233.63        33.64 o                         
 -12  20   8         29.28         58.23        32.15 o                         
 -11  20   8         10.41         23.71        30.97 o                         
 -10  20   8        126.82        154.00        30.62 o                         
  -9  20   8          7.46        -30.42        30.42 o                         
  -8  20   8         24.76         55.54        33.04 o                         
  -7  20   8        160.64        186.21        35.81 o                         
  -6  20   8         53.79         82.26        40.88 o                         
  -5  20   8         74.02         92.29        41.11 o                         
  -4  20   8         18.89         -0.57        40.44 o                         
  -3  20   8         38.21         76.91        43.49 o                         
 -16  21   8          0.28        -92.31        92.31 o                         
 -15  21   8         95.31        123.05        41.49 o                         
 -14  21   8         10.60         15.88        36.92 o                         
 -13  21   8         45.83         58.79        35.41 o                         
 -12  21   8         29.65        103.88        36.03 o                         
 -11  21   8         65.58        100.02        37.03 o                         
 -10  21   8         66.72         87.04        34.73 o                         
  -9  21   8         28.73        124.80        38.61 o                         
  -8  21   8         46.98         87.90        39.76 o                         
  -7  21   8         11.51         41.72        40.06 o                         
  -6  21   8         94.01         94.75        46.00 o                         
  -5  21   8          0.24         -5.73       105.50 o                         
   0   0   9      26366.68      27658.92       551.95 o                         
   0   1   9      21214.50      23660.73       199.91 o                         
  -1   2   9       8579.53       8997.11        77.73 o                         
   0   2   9       3522.10       4584.69        39.34 o                         
  -2   3   9      15204.95      16242.36       133.16 o                         
  -1   3   9      15393.16      16451.11       138.36 o                         
   0   3   9        385.53        413.43         7.39 o                         
  -3   4   9      15262.16      15890.16       152.47 o                         
  -2   4   9       9571.56      11646.78       109.52 o                         
  -1   4   9      15089.98      15720.89       147.55 o                         
   0   4   9       1721.86       1673.03        18.44 o                         
  -4   5   9       4308.76       4450.74        47.05 o                         
  -3   5   9       8737.55       8688.73        87.31 o                         
  -2   5   9       8902.55       8937.21        92.24 o                         
  -1   5   9       4272.07       4376.64        44.20 o                         
   0   5   9       2521.20       3261.76        35.15 o                         
  -5   6   9       7589.86       8110.17        88.75 o                         
  -4   6   9        784.61        819.50        12.73 o                         
  -3   6   9       2996.08       3298.98        38.91 o                         
  -2   6   9        758.72        804.18        14.81 o                         
  -1   6   9       7675.78       8144.66        83.61 o                         
   0   6   9         48.26         98.28         7.46 o                         
  -6   7   9       1678.41       1809.67        24.38 o                         
  -5   7   9        853.82        976.37        19.49 o                         
  -4   7   9      17553.56      17275.04       197.83 o                         
  -3   7   9      17413.27      16973.27       188.54 o                         
  -2   7   9        892.60       1050.98        16.70 o                         
  -1   7   9       1717.82       1844.93        24.58 o                         
   0   7   9       1461.22       1604.53        22.05 o                         
  -7   8   9        135.26        134.46         8.33 o                         
  -6   8   9       1545.85       1588.74        22.67 o                         
  -5   8   9       3943.00       3901.25        50.66 o                         
  -4   8   9        800.60        962.61        16.89 o                         
  -3   8   9       3946.04       3870.57        45.94 o                         
  -2   8   9       1655.01       1702.14        25.81 o                         
  -1   8   9        144.50        135.40         8.87 o                         
   0   8   9          7.89         -6.74         6.74 o                         
  -8   9   9       1025.14        951.72        18.34 o                         
  -7   9   9       1129.93       1115.65        24.00 o                         
  -6   9   9        940.17        994.58        18.76 o                         
  -5   9   9       7063.49       6809.25        84.96 o                         
  -4   9   9       6978.37       6776.38        80.17 o                         
  -3   9   9        899.92        934.13        16.00 o                         
  -2   9   9       1106.60       1140.98        20.12 o                         
  -1   9   9       1055.35       1010.49        18.82 o                         
   0   9   9          7.33          3.51         8.57 o                         
  -9  10   9        595.75        654.66        15.67 o                         
  -8  10   9       1389.82       1349.19        23.53 o                         
  -7  10   9       2496.29       2508.67        35.83 o                         
  -6  10   9       2706.12       2479.47        34.78 o                         
  -5  10   9        420.78        449.79        14.12 o                         
  -4  10   9       2714.20       2453.36        32.19 o                         
  -3  10   9       2517.44       2529.92        32.90 o                         
  -2  10   9       1297.05       1324.06        27.81 o                         
  -1  10   9        577.33        648.22        16.84 o                         
   0  10   9        152.98        170.31        10.64 o                         
 -10  11   9        307.50        327.12        13.86 o                         
  -9  11   9        941.50        976.70        19.33 o                         
  -8  11   9       1784.71       1787.89        33.63 o                         
  -7  11   9        526.81        558.93        15.03 o                         
  -6  11   9        241.04        262.50        17.75 o                         
  -5  11   9        261.21        275.70        14.67 o                         
  -4  11   9        505.69        547.26        17.19 o                         
  -3  11   9       1782.34       1789.28        30.30 o                         
  -2  11   9        942.31        956.09        19.10 o                         
  -1  11   9        295.21        284.21        13.83 o                         
   0  11   9        137.12        128.94        12.10 o                         
 -11  12   9        512.59        452.77        17.98 o                         
 -10  12   9        413.77        401.04        17.95 o                         
  -9  12   9         79.43         85.61        16.71 o                         
  -8  12   9       1686.20       1614.84        30.74 o                         
  -7  12   9        310.52        368.75        15.26 o                         
  -6  12   9        316.70        364.41        18.52 o                         
  -5  12   9        302.35        369.64        15.11 o                         
  -4  12   9       1664.15       1635.68        31.95 o                         
  -3  12   9         81.71         97.35        13.35 o                         
  -2  12   9        390.84        391.57        15.09 o                         
  -1  12   9        489.05        464.03        16.29 o                         
   0  12   9        162.18        210.52        14.78 o                         
 -12  13   9        232.64        222.22        17.71 o                         
 -11  13   9        214.10        225.44        17.40 o                         
 -10  13   9        478.27        493.72        21.31 o                         
  -9  13   9        410.51        401.12        20.59 o                         
  -8  13   9        357.54        296.49        16.73 o                         
  -7  13   9       1502.96       1439.39        29.85 o                         
  -6  13   9       1498.77       1418.79        29.22 o                         
  -5  13   9        353.51        322.07        16.46 o                         
  -4  13   9        420.28        452.62        17.39 o                         
  -3  13   9        488.56        450.39        19.89 o                         
  -2  13   9        226.51        201.52        15.59 o                         
  -1  13   9        233.33        201.82        16.13 o                         
   0  13   9        178.17        174.81        18.96 o                         
 -13  14   9        252.99        336.43        23.37 o                         
 -12  14   9          4.80          2.83        17.86 o                         
 -11  14   9        347.77        369.94        21.27 o                         
 -10  14   9        574.03        612.78        22.80 o                         
  -9  14   9        124.55        130.21        16.22 o                         
  -8  14   9        264.61        281.01        17.44 o                         
  -7  14   9        779.23        854.88        23.82 o                         
  -6  14   9        254.70        249.56        16.90 o                         
  -5  14   9        120.71        114.02        15.81 o                         
  -4  14   9        593.98        700.08        22.41 o                         
  -3  14   9        339.81        370.23        21.40 o                         
  -2  14   9          2.31         -2.68        16.52 o                         
  -1  14   9        250.04        279.03        21.08 o                         
   0  14   9        107.12        115.59        21.37 o                         
 -14  15   9          4.90         20.45        22.74 o                         
 -13  15   9        223.50        237.12        23.50 o                         
 -12  15   9         25.95         62.59        21.80 o                         
 -11  15   9        144.79        164.30        19.70 o                         
 -10  15   9         59.77         84.78        17.69 o                         
  -9  15   9         67.56        110.80        17.19 o                         
  -8  15   9        194.63        170.36        19.17 o                         
  -7  15   9        179.92        167.82        18.89 o                         
  -6  15   9         76.60         58.43        17.89 o                         
  -5  15   9         68.27         61.50        19.97 o                         
  -4  15   9        137.87        104.43        19.30 o                         
  -3  15   9         31.28         28.16        17.72 o                         
  -2  15   9        215.99        279.79        25.23 o                         
  -1  15   9          4.52        -16.09        20.35 o                         
   0  15   9        117.15        163.95        26.36 o                         
 -15  16   9         16.69         28.05        28.76 o                         
 -14  16   9         87.21         91.38        25.37 o                         
 -13  16   9        360.93        300.16        26.50 o                         
 -12  16   9          8.53          6.24        21.11 o                         
 -11  16   9          9.58          3.27        20.17 o                         
 -10  16   9         50.45         35.75        19.47 o                         
  -9  16   9        131.09        133.36        20.76 o                         
  -8  16   9          2.06        -19.21        19.21 o                         
  -7  16   9        130.66        149.70        21.12 o                         
  -6  16   9         61.07         18.82        19.90 o                         
  -5  16   9         10.60         -9.61        20.19 o                         
  -4  16   9          7.98          4.46        20.88 o                         
  -3  16   9        366.08        373.89        26.62 o                         
  -2  16   9         81.19         85.88        26.34 o                         
  -1  16   9         17.68         46.90        28.67 o                         
   0  16   9         30.32         20.29        29.80 o                         
 -16  17   9         40.12         26.16        32.54 o                         
 -15  17   9         87.30         83.75        31.15 o                         
 -14  17   9        548.62        445.93        30.16 o                         
 -13  17   9          5.37        -24.11        24.11 o                         
 -12  17   9         42.64         68.44        23.13 o                         
 -11  17   9         17.96          8.38        22.26 o                         
 -10  17   9         13.47         16.28        21.21 o                         
  -9  17   9         75.34         67.76        22.69 o                         
  -8  17   9         76.86         47.06        24.76 o                         
  -7  17   9         17.43          3.35        22.08 o                         
  -6  17   9         14.22         37.22        22.49 o                         
  -5  17   9         49.38         39.54        23.31 o                         
  -4  17   9          6.71         23.46        24.96 o                         
  -3  17   9        543.54        517.93        31.37 o                         
  -2  17   9         84.31        125.70        31.73 o                         
  -1  17   9         44.88         16.02        32.07 o                         
   0  17   9         97.64        158.79        36.79 o                         
 -17  18   9          6.20         25.07        34.81 o                         
 -16  18   9         71.24         83.78        35.97 o                         
 -15  18   9        101.93        119.83        32.03 o                         
 -14  18   9         56.33         29.95        28.31 o                         
 -13  18   9         33.25         47.99        27.55 o                         
 -12  18   9        102.38         85.03        25.98 o                         
 -11  18   9         88.59         98.66        26.08 o                         
 -10  18   9         27.41         42.93        24.45 o                         
  -9  18   9        110.98         83.09        24.54 o                         
  -8  18   9         21.97         21.71        23.87 o                         
  -7  18   9         84.72         76.00        25.01 o                         
  -6  18   9        101.91         71.48        26.40 o                         
  -5  18   9         29.70         11.72        27.49 o                         
  -4  18   9         50.81         30.74        28.85 o                         
  -3  18   9        103.41        142.45        32.68 o                         
  -2  18   9         65.54         34.31        34.37 o                         
  -1  18   9          8.33         -4.16        37.40 o                         
   0  18   9         80.17         82.04        39.63 o                         
 -18  19   9         35.48         73.89        43.64 o                         
 -17  19   9          6.75         18.25        37.45 o                         
 -16  19   9         47.99         41.83        35.46 o                         
 -15  19   9        183.04        189.37        35.27 o                         
 -14  19   9        129.94        160.87        31.74 o                         
 -13  19   9        101.98        149.05        30.45 o                         
 -12  19   9         38.59         76.90        29.04 o                         
 -11  19   9         74.58         82.96        28.85 o                         
 -10  19   9        142.45        201.37        29.50 o                         
  -9  19   9        145.83        154.60        28.73 o                         
  -8  19   9         74.97        105.04        28.95 o                         
  -7  19   9         44.94         62.29        30.25 o                         
  -6  19   9         99.70         93.51        31.06 o                         
  -5  19   9        133.11        177.90        33.41 o                         
  -4  19   9        189.64        140.47        36.11 o                         
  -3  19   9         43.37        108.15        37.56 o                         
  -2  19   9          7.81         28.53        38.56 o                         
  -1  19   9         28.66         74.43        40.96 o                         
 -17  20   9         63.31         85.08        42.31 o                         
 -16  20   9         14.17         49.67        40.31 o                         
 -15  20   9         37.57        105.93        37.15 o                         
 -14  20   9         41.58         42.58        34.09 o                         
 -13  20   9         79.19        124.54        32.72 o                         
 -12  20   9         46.70         90.23        32.60 o                         
 -11  20   9         33.69         42.42        31.28 o                         
 -10  20   9          6.63        -13.08        30.04 o                         
  -9  20   9         36.26         68.75        31.61 o                         
  -8  20   9         50.25        105.20        34.59 o                         
  -7  20   9         80.84        147.73        35.64 o                         
  -6  20   9         36.21         63.99        36.23 o                         
  -5  20   9         34.10         10.65        39.21 o                         
  -4  20   9         11.51         32.47        42.68 o                         
  -3  20   9         66.00         95.67        43.39 o                         
 -15  21   9         42.63         80.63        41.91 o                         
 -14  21   9         29.22        121.08        39.35 o                         
 -13  21   9         58.34         70.98        36.53 o                         
 -12  21   9         86.63         69.97        37.00 o                         
 -11  21   9         38.00         75.37        37.28 o                         
 -10  21   9         33.81         73.89        35.75 o                         
  -9  21   9         85.49        118.36        37.05 o                         
  -8  21   9         56.95        103.85        40.06 o                         
  -7  21   9         23.98        -36.69        40.86 o                         
  -6  21   9         40.41         61.07        44.82 o                         
   0   1  10        114.77        208.82         5.36 o                         
  -1   2  10      35152.34      34983.68       290.13 o                         
   0   2  10         89.06        134.82         4.59 o                         
  -2   3  10       9834.16       9791.12        82.53 o                         
  -1   3  10       9512.30       9523.98        83.09 o                         
   0   3  10       7135.81       8123.69        77.16 o                         
  -3   4  10       7037.85       7634.40        77.00 o                         
  -2   4  10       7760.15       8871.88        86.06 o                         
  -1   4  10       6808.06       7331.35        73.89 o                         
   0   4  10       1627.70       1537.69        18.14 o                         
  -4   5  10      17676.42      18076.74       186.49 o                         
  -3   5  10       9806.21       9732.67        97.50 o                         
  -2   5  10      10156.39      10075.59       107.66 o                         
  -1   5  10      17803.93      18125.05       177.85 o                         
   0   5  10       1143.61        978.33        15.21 o                         
  -5   6  10      18442.44      19016.53       207.62 o                         
  -4   6  10        808.81        851.77        16.37 o                         
  -3   6  10         68.39         87.03         7.83 o                         
  -2   6  10        806.63        871.73        14.98 o                         
  -1   6  10      18604.63      19069.71       189.52 o                         
   0   6  10        761.35        830.34        14.60 o                         
  -6   7  10       2386.13       1938.50        26.39 o                         
  -5   7  10       9247.60       9052.58       102.42 o                         
  -4   7  10       3399.31       3262.53        40.56 o                         
  -3   7  10       3412.18       3188.02        38.50 o                         
  -2   7  10       9346.61       9231.49       104.47 o                         
  -1   7  10       2385.87       1935.80        23.58 o                         
   0   7  10       5908.71       5400.30        62.00 o                         
  -7   8  10       2738.92       2658.85        34.81 o                         
  -6   8  10       2042.57       2043.55        29.30 o                         
  -5   8  10       2992.29       2795.57        37.89 o                         
  -4   8  10         35.71         81.32         8.87 o                         
  -3   8  10       3133.82       2901.25        37.07 o                         
  -2   8  10       2045.66       2058.68        27.53 o                         
  -1   8  10       2786.61       2731.13        35.06 o                         
   0   8  10        513.91        539.91        13.01 o                         
  -8   9  10       1071.91       1167.71        20.32 o                         
  -7   9  10       4788.25       4647.79        57.89 o                         
  -6   9  10        707.73        712.56        15.83 o                         
  -5   9  10       3068.81       2892.97        39.67 o                         
  -4   9  10       2807.92       2676.28        35.79 o                         
  -3   9  10        598.53        585.58        13.76 o                         
  -2   9  10       4595.77       4569.64        55.30 o                         
  -1   9  10       1210.27       1314.41        22.01 o                         
   0   9  10        205.78        276.67        12.57 o                         
  -9  10  10       3312.97       3191.96        42.59 o                         
  -8  10  10         88.48        130.57        10.74 o                         
  -7  10  10       1011.36       1018.72        20.83 o                         
  -6  10  10        516.00        492.91        16.62 o                         
  -5  10  10       2506.14       2402.86        33.46 o                         
  -4  10  10        528.00        488.72        11.67 o                         
  -3  10  10       1088.02       1026.95        17.91 o                         
  -2  10  10         88.61        110.11         9.45 o                         
  -1  10  10       3084.36       3035.45        41.96 o                         
   0  10  10       1812.47       1628.19        26.78 o                         
 -10  11  10       1854.05       1825.44        30.85 o                         
  -9  11  10        454.28        398.41        16.68 o                         
  -8  11  10        349.31        425.20        17.11 o                         
  -7  11  10       2039.98       1915.79        30.05 o                         
  -6  11  10       3099.27       2780.52        38.82 o                         
  -5  11  10       3060.97       2775.75        38.98 o                         
  -4  11  10       2049.29       1951.53        29.41 o                         
  -3  11  10        341.48        353.97        10.89 o                         
  -2  11  10        452.83        407.74        13.71 o                         
  -1  11  10       1785.97       1766.52        29.74 o                         
   0  11  10        825.70        744.36        20.80 o                         
 -11  12  10       1104.39       1112.28        24.32 o                         
 -10  12  10        135.34        120.79        14.22 o                         
  -9  12  10        392.13        428.65        16.82 o                         
  -8  12  10         70.15         95.37        13.84 o                         
  -7  12  10       3455.30       3262.43        47.33 o                         
  -6  12  10        357.50        373.34        13.54 o                         
  -5  12  10       3493.48       3299.29        48.02 o                         
  -4  12  10         69.21        108.16        12.88 o                         
  -3  12  10        323.59        362.96        14.52 o                         
  -2  12  10        139.74        109.96        12.54 o                         
  -1  12  10       1033.78       1019.17        22.72 o                         
   0  12  10         17.36         32.71        13.10 o                         
 -12  13  10       1069.46       1013.11        27.04 o                         
 -11  13  10        683.07        615.98        27.06 o                         
 -10  13  10        566.95        487.06        20.49 o                         
  -9  13  10        738.26        726.90        21.67 o                         
  -8  13  10       1453.54       1510.61        30.74 o                         
  -7  13  10       3352.57       2987.37        46.81 o                         
  -6  13  10       3304.64       3060.93        47.87 o                         
  -5  13  10       1442.49       1460.61        29.13 o                         
  -4  13  10        823.12        794.94        21.51 o                         
  -3  13  10        539.49        492.13        20.99 o                         
  -2  13  10        702.73        665.53        20.62 o                         
  -1  13  10       1070.95        973.00        25.69 o                         
   0  13  10       1993.06       1887.37        42.87 o                         
 -13  14  10        982.25        925.69        30.27 o                         
 -12  14  10          2.09        -17.22        17.22 o                         
 -11  14  10        287.08        310.62        20.28 o                         
 -10  14  10         99.12         98.94        17.90 o                         
  -9  14  10        382.44        453.25        20.08 o                         
  -8  14  10         22.83         23.77        15.07 o                         
  -7  14  10       3376.69       3434.62        53.37 o                         
  -6  14  10         24.38         16.15        15.78 o                         
  -5  14  10        327.43        382.27        18.61 o                         
  -4  14  10        106.33        108.23        16.83 o                         
  -3  14  10        324.19        351.04        19.39 o                         
  -2  14  10          2.56          3.95        16.69 o                         
  -1  14  10        996.99        958.18        29.31 o                         
   0  14  10          9.62         -2.84        20.19 o                         
 -14  15  10        264.75        229.80        26.29 o                         
 -13  15  10        306.81        327.82        24.97 o                         
 -12  15  10         34.02         40.70        20.34 o                         
 -11  15  10         87.64         96.46        18.67 o                         
 -10  15  10        157.03        140.58        18.28 o                         
  -9  15  10         68.62        115.12        19.08 o                         
  -8  15  10        563.24        542.28        23.63 o                         
  -7  15  10        626.01        607.03        23.83 o                         
  -6  15  10         51.67         52.67        18.12 o                         
  -5  15  10        159.03        155.42        19.09 o                         
  -4  15  10         69.40         58.04        18.87 o                         
  -3  15  10         26.12         45.80        19.51 o                         
  -2  15  10        273.56        341.66        23.90 o                         
  -1  15  10        262.24        246.55        23.79 o                         
   0  15  10        121.42        162.18        25.18 o                         
 -15  16  10        270.94        321.77        31.39 o                         
 -14  16  10        202.08        209.84        26.38 o                         
 -13  16  10        272.27        268.98        25.71 o                         
 -12  16  10        153.67        171.48        22.95 o                         
 -11  16  10         81.97         32.06        21.95 o                         
 -10  16  10        294.19        224.94        22.24 o                         
  -9  16  10       1054.05        910.41        29.99 o                         
  -8  16  10          0.60        -19.45        19.45 o                         
  -7  16  10       1071.96        988.53        30.43 o                         
  -6  16  10        298.33        227.06        22.26 o                         
  -5  16  10         89.48         87.27        21.29 o                         
  -4  16  10        156.25        149.21        22.62 o                         
  -3  16  10        289.12        300.84        26.10 o                         
  -2  16  10        205.34        139.77        26.79 o                         
  -1  16  10        286.31        303.58        31.24 o                         
   0  16  10          0.87        -29.24        29.24 o                         
 -16  17  10        252.76        337.29        34.59 o                         
 -15  17  10         37.30         -3.48        30.16 o                         
 -14  17  10         40.79         56.30        27.26 o                         
 -13  17  10        175.46         93.40        25.99 o                         
 -12  17  10         48.45         36.51        23.67 o                         
 -11  17  10         32.43         68.20        21.81 o                         
 -10  17  10        272.92        237.90        23.73 o                         
  -9  17  10         43.47         42.70        22.31 o                         
  -8  17  10         35.36         28.30        22.28 o                         
  -7  17  10        270.63        268.74        24.73 o                         
  -6  17  10         40.40         70.95        22.69 o                         
  -5  17  10         46.30         54.71        23.43 o                         
  -4  17  10        184.90        152.23        27.60 o                         
  -3  17  10         50.01         65.19        27.02 o                         
  -2  17  10         31.35         80.23        32.75 o                         
  -1  17  10        270.65        251.14        36.49 o                         
   0  17  10         89.86         87.18        35.17 o                         
 -17  18  10          4.64         51.42        37.32 o                         
 -16  18  10         34.61         13.70        36.25 o                         
 -15  18  10         73.61         96.19        31.17 o                         
 -14  18  10         20.97         27.60        28.24 o                         
 -13  18  10        268.16        235.13        29.48 o                         
 -12  18  10         23.08         51.33        26.79 o                         
 -11  18  10        362.45        263.47        27.44 o                         
 -10  18  10         13.01         15.28        24.41 o                         
  -9  18  10         76.59        165.61        24.94 o                         
  -8  18  10         13.65         -7.35        23.94 o                         
  -7  18  10        360.09        240.30        26.86 o                         
  -6  18  10         25.46         33.42        25.76 o                         
  -5  18  10        284.21        257.58        31.16 o                         
  -4  18  10         20.08         36.66        29.14 o                         
  -3  18  10         65.45         85.36        32.95 o                         
  -2  18  10         33.72         55.23        34.50 o                         
  -1  18  10          8.00         -1.03        36.49 o                         
   0  18  10          0.96        -37.21        37.21 o                         
 -18  19  10        224.21        319.65        44.53 o                         
 -17  19  10        126.17        186.13        39.58 o                         
 -16  19  10         86.38        100.99        36.66 o                         
 -15  19  10        122.76         51.66        32.67 o                         
 -14  19  10        149.23        184.30        35.37 o                         
 -13  19  10        242.11        231.49        32.05 o                         
 -12  19  10        296.46        295.40        31.58 o                         
 -11  19  10        125.98        118.72        28.86 o                         
 -10  19  10         47.17         56.25        27.90 o                         
  -9  19  10         51.35         48.09        27.61 o                         
  -8  19  10        124.29        135.84        30.30 o                         
  -7  19  10        304.92        214.17        31.74 o                         
  -6  19  10        243.78        258.90        34.76 o                         
  -5  19  10        147.45        108.09        33.51 o                         
  -4  19  10        132.83        166.38        37.42 o                         
  -3  19  10         82.82         92.15        38.86 o                         
  -2  19  10        130.18        174.06        42.53 o                         
  -1  19  10        214.65        227.23        48.14 o                         
 -17  20  10         47.60         76.26        41.79 o                         
 -16  20  10         13.65        -37.75        37.75 o                         
 -15  20  10         66.35        109.00        36.98 o                         
 -14  20  10        124.16        143.43        35.30 o                         
 -13  20  10        415.67        496.15        38.04 o                         
 -12  20  10         32.01         47.17        33.23 o                         
 -11  20  10         39.14         84.17        33.92 o                         
 -10  20  10         19.48         44.29        30.74 o                         
  -9  20  10         45.21         52.29        31.33 o                         
  -8  20  10         35.13         65.00        33.58 o                         
  -7  20  10        420.44        606.19        42.89 o                         
  -6  20  10        119.50        122.53        38.13 o                         
  -5  20  10         64.31         70.67        40.29 o                         
  -4  20  10         12.06         64.52        43.01 o                         
  -3  20  10         50.72         78.84        45.02 o                         
 -15  21  10         48.44        130.39        41.27 o                         
 -14  21  10         92.58        130.40        44.37 o                         
 -13  21  10         81.86        149.29        38.44 o                         
 -12  21  10         63.94         58.51        36.12 o                         
 -11  21  10         35.64         62.33        37.62 o                         
 -10  21  10         33.17         82.00        39.96 o                         
  -9  21  10         73.78         48.03        37.14 o                         
  -8  21  10         82.00         92.39        39.55 o                         
  -7  21  10        107.19         96.16        42.67 o                         
  -6  21  10         44.96         96.58        45.71 o                         
   0   1  11       5983.14       5902.00        49.87 o                         
  -1   2  11        161.71        209.24         5.19 o                         
   0   2  11       8298.41      10212.41        87.38 o                         
  -2   3  11      12548.02      12423.21       113.34 o                         
  -1   3  11      12127.46      12074.63       113.71 o                         
   0   3  11      28186.20      31474.31       300.08 o                         
  -3   4  11       8576.11       8393.69        86.83 o                         
  -2   4  11        157.93        225.40         6.07 o                         
  -1   4  11       8133.59       7929.07        78.95 o                         
   0   4  11        713.53        725.92        11.04 o                         
  -4   5  11        278.37        310.98         8.49 o                         
  -3   5  11      16916.90      17245.53       173.73 o                         
  -2   5  11      17126.74      17549.36       183.18 o                         
  -1   5  11        425.82        450.27         8.09 o                         
   0   5  11      32088.39      33587.86       340.51 o                         
  -5   6  11       9172.90       9742.92       109.48 o                         
  -4   6  11       2490.32       2867.96        32.65 o                         
  -3   6  11      18074.08      18228.23       199.28 o                         
  -2   6  11       2500.85       2904.92        33.14 o                         
  -1   6  11       9013.95       9473.07        95.51 o                         
   0   6  11        199.24        150.82         6.81 o                         
  -6   7  11        696.10        780.52        14.43 o                         
  -5   7  11       5901.51       6176.72        70.89 o                         
  -4   7  11      14815.47      14363.61       165.32 o                         
  -3   7  11      14376.71      13958.97       151.02 o                         
  -2   7  11       5863.80       6188.08        70.24 o                         
  -1   7  11        521.95        537.75        10.55 o                         
   0   7  11       3112.78       3244.21        40.04 o                         
  -7   8  11       1929.84       1862.17        26.38 o                         
  -6   8  11         78.23        114.42         8.96 o                         
  -5   8  11       6791.32       6483.65        81.39 o                         
  -4   8  11         86.18        103.56         8.03 o                         
  -3   8  11       6350.25       6014.06        71.83 o                         
  -2   8  11         77.70        103.08         7.72 o                         
  -1   8  11       1950.93       1898.60        27.06 o                         
   0   8  11        115.29        100.91         8.57 o                         
  -8   9  11       3564.49       3457.61        44.67 o                         
  -7   9  11       3457.82       3267.33        43.45 o                         
  -6   9  11       6360.70       6085.93        77.44 o                         
  -5   9  11       8629.98       8601.20       106.51 o                         
  -4   9  11       8245.52       8183.48        98.25 o                         
  -3   9  11       6345.86       5991.49        71.11 o                         
  -2   9  11       3270.48       3219.71        40.39 o                         
  -1   9  11       3425.57       3336.06        43.07 o                         
   0   9  11       7035.87       6660.46        80.73 o                         
  -9  10  11       3680.69       3532.26        46.42 o                         
  -8  10  11        276.76        268.85        11.99 o                         
  -7  10  11       2151.44       1939.97        31.73 o                         
  -6  10  11        644.09        685.72        15.76 o                         
  -5  10  11        561.28        523.64        13.51 o                         
  -4  10  11        633.77        656.40        13.55 o                         
  -3  10  11       2054.66       1883.83        27.62 o                         
  -2  10  11        274.83        295.62        12.51 o                         
  -1  10  11       3541.50       3458.60        45.65 o                         
   0  10  11        774.79        757.37        17.16 o                         
 -10  11  11        399.25        357.15        15.37 o                         
  -9  11  11       1985.16       1823.10        29.76 o                         
  -8  11  11       5806.98       5567.37        74.49 o                         
  -7  11  11        781.75        779.87        22.23 o                         
  -6  11  11       1282.34       1392.33        24.55 o                         
  -5  11  11       1256.46       1295.97        21.88 o                         
  -4  11  11        704.73        696.96        15.08 o                         
  -3  11  11       5639.08       5366.87        63.70 o                         
  -2  11  11       1924.71       1807.62        28.84 o                         
  -1  11  11        330.77        342.96        14.23 o                         
   0  11  11       1783.62       2040.71        35.03 o                         
 -11  12  11       1554.17       1500.47        31.94 o                         
 -10  12  11        374.60        376.39        15.91 o                         
  -9  12  11       4280.38       4176.51        59.18 o                         
  -8  12  11        295.85        305.82        14.71 o                         
  -7  12  11        437.03        460.37        16.02 o                         
  -6  12  11         24.80         63.30        14.84 o                         
  -5  12  11        494.07        481.51        18.03 o                         
  -4  12  11        298.54        313.47        14.49 o                         
  -3  12  11       4295.32       4166.72        56.63 o                         
  -2  12  11        369.59        394.37        15.58 o                         
  -1  12  11       1506.20       1470.57        28.09 o                         
   0  12  11        222.87        239.62        16.32 o                         
 -12  13  11         75.29         77.36        16.48 o                         
 -11  13  11       1152.61       1124.38        27.67 o                         
 -10  13  11        841.55        831.81        23.26 o                         
  -9  13  11       1684.73       1585.80        31.43 o                         
  -8  13  11       1114.07       1150.79        30.82 o                         
  -7  13  11        163.12        230.76        16.01 o                         
  -6  13  11        133.97        161.45        15.28 o                         
  -5  13  11       1078.54       1067.59        24.55 o                         
  -4  13  11       1780.27       1696.95        32.17 o                         
  -3  13  11        860.77        879.48        23.78 o                         
  -2  13  11       1171.44       1185.37        27.50 o                         
  -1  13  11         90.69         85.23        15.12 o                         
   0  13  11        503.75        531.55        23.68 o                         
 -13  14  11        373.82        370.18        23.79 o                         
 -12  14  11         44.41         57.05        20.90 o                         
 -11  14  11       1303.13       1303.33        34.44 o                         
 -10  14  11         45.01         64.13        16.30 o                         
  -9  14  11       1834.42       1758.64        34.99 o                         
  -8  14  11         40.67         23.21        15.14 o                         
  -7  14  11        176.30        267.91        17.23 o                         
  -6  14  11         40.94         66.58        15.39 o                         
  -5  14  11       1797.91       1682.68        35.10 o                         
  -4  14  11         42.11         62.65        15.76 o                         
  -3  14  11       1319.45       1301.71        30.72 o                         
  -2  14  11         42.17         26.16        16.60 o                         
  -1  14  11        333.84        376.63        22.58 o                         
   0  14  11        254.87        320.46        24.52 o                         
 -14  15  11         99.24        132.78        24.98 o                         
 -13  15  11        927.36        908.85        31.87 o                         
 -12  15  11        627.39        579.30        25.76 o                         
 -11  15  11        861.03        779.18        25.30 o                         
 -10  15  11        877.99        818.46        25.69 o                         
  -9  15  11       1860.60       1756.18        36.26 o                         
  -8  15  11       1165.72       1087.16        29.26 o                         
  -7  15  11       1218.83       1163.43        37.77 o                         
  -6  15  11       1870.83       1718.81        37.20 o                         
  -5  15  11        929.68        900.52        27.50 o                         
  -4  15  11        866.42        801.54        27.16 o                         
  -3  15  11        614.13        536.31        23.07 o                         
  -2  15  11        902.10        946.50        31.61 o                         
  -1  15  11         96.53        102.09        22.53 o                         
   0  15  11       1027.08       1011.85        37.80 o                         
 -15  16  11        587.72        520.60        40.83 o                         
 -14  16  11        476.89        363.45        29.39 o                         
 -13  16  11        172.87        198.74        26.28 o                         
 -12  16  11        226.87        229.66        23.04 o                         
 -11  16  11        169.41        126.19        21.12 o                         
 -10  16  11        146.65        153.58        21.59 o                         
  -9  16  11        254.44        255.30        22.31 o                         
  -8  16  11         24.88         17.67        19.75 o                         
  -7  16  11        248.22        216.74        21.81 o                         
  -6  16  11        146.42        119.39        20.68 o                         
  -5  16  11        172.48        174.39        22.15 o                         
  -4  16  11        223.61        228.98        23.56 o                         
  -3  16  11        188.61        210.95        24.85 o                         
  -2  16  11        471.89        389.24        28.88 o                         
  -1  16  11        561.45        566.26        34.98 o                         
   0  16  11         90.13         92.93        31.24 o                         
 -16  17  11        228.56        249.19        33.45 o                         
 -15  17  11        901.90        724.33        42.83 o                         
 -14  17  11         83.66         56.62        28.97 o                         
 -13  17  11        108.20        120.47        26.85 o                         
 -12  17  11        229.92        210.00        25.81 o                         
 -11  17  11        451.41        467.45        27.35 o                         
 -10  17  11         46.62         63.09        22.50 o                         
  -9  17  11        593.43        646.31        28.99 o                         
  -8  17  11        620.87        677.69        28.62 o                         
  -7  17  11         46.14         44.10        22.39 o                         
  -6  17  11        472.97        541.00        28.22 o                         
  -5  17  11        245.82        269.81        25.79 o                         
  -4  17  11        128.28        131.96        27.28 o                         
  -3  17  11         83.10         57.49        27.36 o                         
  -2  17  11        887.53        920.32        54.63 o                         
  -1  17  11        215.77        213.74        35.61 o                         
   0  17  11        125.52         81.04        34.60 o                         
 -17  18  11         28.58         56.46        35.28 o                         
 -16  18  11         27.15         48.60        36.15 o                         
 -15  18  11        383.35        404.72        35.34 o                         
 -14  18  11         11.32         43.54        29.69 o                         
 -13  18  11        164.38        177.01        28.61 o                         
 -12  18  11         41.72         39.37        26.29 o                         
 -11  18  11         86.59        124.51        26.57 o                         
 -10  18  11         26.36         43.63        25.02 o                         
  -9  18  11        953.33       1020.75        36.13 o                         
  -8  18  11         27.03         40.53        25.37 o                         
  -7  18  11         65.12         80.27        25.21 o                         
  -6  18  11         40.72         75.46        26.93 o                         
  -5  18  11        165.83        165.82        29.52 o                         
  -4  18  11         10.62         20.80        28.03 o                         
  -3  18  11        388.40        406.46        37.11 o                         
  -2  18  11         24.45         13.17        34.01 o                         
  -1  18  11         35.80         -3.58        36.38 o                         
   0  18  11          0.46        -32.27        38.72 o                         
 -18  19  11        128.58        164.73        44.58 o                         
 -17  19  11         33.00         62.48        38.26 o                         
 -16  19  11         68.70         59.99        36.90 o                         
 -15  19  11         23.79         22.63        33.80 o                         
 -14  19  11         62.01         89.29        31.66 o                         
 -13  19  11         32.98         49.07        29.84 o                         
 -12  19  11         83.42         90.56        30.49 o                         
 -11  19  11         38.23         89.11        28.64 o                         
 -10  19  11        308.14        362.50        31.54 o                         
  -9  19  11        298.49        302.52        30.63 o                         
  -8  19  11         32.45         80.48        30.07 o                         
  -7  19  11         77.27        119.07        30.98 o                         
  -6  19  11         47.25         52.82        33.26 o                         
  -5  19  11         58.79         42.75        33.80 o                         
  -4  19  11         25.82         60.30        37.74 o                         
  -3  19  11         61.59         72.72        43.81 o                         
  -2  19  11         39.56         61.26        41.67 o                         
  -1  19  11        118.36        173.44        48.45 o                         
 -17  20  11         99.76         64.42        40.37 o                         
 -16  20  11         30.98         44.05        38.42 o                         
 -15  20  11         83.60        101.45        37.72 o                         
 -14  20  11         95.63        128.47        34.42 o                         
 -13  20  11        209.71        293.85        35.87 o                         
 -12  20  11         40.40         75.52        32.96 o                         
 -11  20  11        232.43        260.35        34.63 o                         
 -10  20  11         17.75         86.07        32.31 o                         
  -9  20  11        239.22        247.90        34.70 o                         
  -8  20  11         39.56         37.44        33.16 o                         
  -7  20  11        218.66        278.24        38.73 o                         
  -6  20  11         94.68        125.18        38.03 o                         
  -5  20  11         74.72        146.15        41.16 o                         
  -4  20  11         32.85          8.70        42.62 o                         
  -3  20  11         96.91        130.52        46.97 o                         
 -15  21  11        199.61        212.08        43.03 o                         
 -14  21  11         83.89         61.76        36.52 o                         
 -13  21  11         78.31        175.75        37.70 o                         
 -12  21  11        151.63        263.52        39.03 o                         
 -11  21  11         87.97        158.16        37.75 o                         
 -10  21  11         97.21        190.82        38.55 o                         
  -9  21  11        164.02        250.71        40.67 o                         
  -8  21  11         65.87        141.02        44.19 o                         
  -7  21  11         78.29        124.04        43.29 o                         
  -6  21  11        195.74        226.25        46.35 o                         
   0   0  12      18950.30      20723.36       415.01 o                         
   0   1  12        399.67        302.35         6.36 o                         
  -1   2  12      25490.51      26993.90       230.51 o                         
   0   2  12       5742.62       5719.05        53.87 o                         
  -2   3  12       3601.46       3980.90        39.26 o                         
  -1   3  12       3857.48       4258.61        43.05 o                         
   0   3  12         75.79        243.73         6.18 o                         
  -3   4  12       7261.52       7369.77        77.44 o                         
  -2   4  12       5726.37       5763.09        58.18 o                         
  -1   4  12       6868.88       6940.59        71.16 o                         
   0   4  12       6781.56       6695.20        71.60 o                         
  -4   5  12       3700.13       3996.82        44.68 o                         
  -3   5  12       7080.88       7123.75        73.20 o                         
  -2   5  12       7332.02       7318.98        78.11 o                         
  -1   5  12       3495.25       3745.75        40.88 o                         
   0   5  12       2538.57       2678.69        30.91 o                         
  -5   6  12       4275.79       4765.74        55.52 o                         
  -4   6  12      19621.02      20603.56       221.56 o                         
  -3   6  12       1497.02       1485.66        19.53 o                         
  -2   6  12      19543.16      20605.80       218.15 o                         
  -1   6  12       4136.11       4656.77        48.69 o                         
   0   6  12       6860.72       6382.54        73.28 o                         
  -6   7  12         80.76         86.06         7.26 o                         
  -5   7  12       3598.71       3496.10        42.61 o                         
  -4   7  12       9382.52       9419.46       107.76 o                         
  -3   7  12       9160.69       9019.87        97.53 o                         
  -2   7  12       3748.49       3724.80        41.18 o                         
  -1   7  12        104.04        119.43         6.44 o                         
   0   7  12       1216.89       1229.66        19.69 o                         
  -7   8  12       1578.33       1479.58        23.12 o                         
  -6   8  12       4256.78       3889.64        48.23 o                         
  -5   8  12       4488.84       4413.12        55.89 o                         
  -4   8  12      12164.29      11685.96       133.35 o                         
  -3   8  12       4697.88       4566.21        56.10 o                         
  -2   8  12       4216.69       3875.06        46.90 o                         
  -1   8  12       1559.38       1518.19        22.02 o                         
   0   8  12       3406.59       3398.86        43.59 o                         
  -8   9  12       1738.10       1720.08        26.13 o                         
  -7   9  12       2087.85       2064.80        30.46 o                         
  -6   9  12        439.96        534.03        14.02 o                         
  -5   9  12       2767.23       2637.80        35.61 o                         
  -4   9  12       2597.95       2506.87        33.99 o                         
  -3   9  12        495.17        560.39        13.40 o                         
  -2   9  12       1927.91       1922.73        27.30 o                         
  -1   9  12       1800.66       1812.22        28.03 o                         
   0   9  12       1191.32       1179.37        21.25 o                         
  -9  10  12       3753.59       3468.68        45.75 o                         
  -8  10  12       6019.09       5933.42        74.92 o                         
  -7  10  12       3055.79       3036.13        43.83 o                         
  -6  10  12       4418.64       3969.61        52.98 o                         
  -5  10  12        407.70        377.82        12.64 o                         
  -4  10  12       4307.66       3880.33        47.40 o                         
  -3  10  12       3103.54       3024.41        39.55 o                         
  -2  10  12       6038.96       5935.64        72.71 o                         
  -1  10  12       3659.26       3486.17        46.62 o                         
   0  10  12       4249.81       4019.97        52.45 o                         
 -10  11  12        830.94        768.81        27.31 o                         
  -9  11  12        603.17        612.23        17.06 o                         
  -8  11  12        938.60        978.56        22.14 o                         
  -7  11  12        786.40        768.38        18.32 o                         
  -6  11  12       1105.54       1063.92        20.92 o                         
  -5  11  12       1135.27       1091.83        19.94 o                         
  -4  11  12        718.38        682.62        17.49 o                         
  -3  11  12        905.25        973.09        20.67 o                         
  -2  11  12        677.53        692.87        21.39 o                         
  -1  11  12        874.12        801.74        19.70 o                         
   0  11  12        230.30        286.35        15.15 o                         
 -11  12  12        136.84        140.06        18.90 o                         
 -10  12  12       3676.43       3314.91        48.57 o                         
  -9  12  12        574.32        620.24        19.34 o                         
  -8  12  12       3735.16       3662.51        52.70 o                         
  -7  12  12        442.78        424.88        17.03 o                         
  -6  12  12       2720.43       2574.67        41.82 o                         
  -5  12  12        465.98        450.76        15.48 o                         
  -4  12  12       3591.07       3542.36        49.33 o                         
  -3  12  12        529.48        565.13        16.23 o                         
  -2  12  12       3568.39       3236.61        46.93 o                         
  -1  12  12        131.53        119.68        13.56 o                         
   0  12  12       1314.92       1218.48        27.96 o                         
 -12  13  12        350.73        343.49        21.07 o                         
 -11  13  12        512.64        414.35        19.10 o                         
 -10  13  12        379.62        371.96        19.43 o                         
  -9  13  12        663.37        712.79        22.06 o                         
  -8  13  12        450.22        476.76        18.94 o                         
  -7  13  12        112.02        135.04        15.09 o                         
  -6  13  12         92.45        103.33        14.97 o                         
  -5  13  12        405.54        426.16        20.96 o                         
  -4  13  12        669.19        687.13        20.38 o                         
  -3  13  12        371.47        393.30        17.71 o                         
  -2  13  12        505.65        507.99        19.77 o                         
  -1  13  12        355.65        347.54        20.07 o                         
   0  13  12         98.73        176.31        19.02 o                         
 -13  14  12        139.93        177.42        22.31 o                         
 -12  14  12        869.92        921.94        29.81 o                         
 -11  14  12         59.15         88.78        18.43 o                         
 -10  14  12       1454.86       1434.30        32.73 o                         
  -9  14  12        342.92        351.58        18.83 o                         
  -8  14  12       1213.20       1093.75        27.17 o                         
  -7  14  12        976.77       1000.50        27.99 o                         
  -6  14  12       1072.77       1052.48        26.68 o                         
  -5  14  12        324.97        314.08        18.06 o                         
  -4  14  12       1417.24       1352.20        34.15 o                         
  -3  14  12         71.53        120.53        17.69 o                         
  -2  14  12        897.63        838.10        29.13 o                         
  -1  14  12        131.73        161.37        20.39 o                         
   0  14  12        626.68        617.79        36.11 o                         
 -14  15  12        163.47        114.86        25.19 o                         
 -13  15  12        425.43        477.14        29.81 o                         
 -12  15  12         44.06         79.14        22.87 o                         
 -11  15  12        649.13        604.36        24.65 o                         
 -10  15  12         98.19         90.03        19.29 o                         
  -9  15  12        493.41        501.66        21.53 o                         
  -8  15  12        164.34        154.25        18.11 o                         
  -7  15  12        138.27        194.42        18.39 o                         
  -6  15  12        516.37        570.50        28.15 o                         
  -5  15  12        119.86        141.78        20.48 o                         
  -4  15  12        623.89        575.92        27.54 o                         
  -3  15  12         49.77         53.90        19.03 o                         
  -2  15  12        403.40        432.59        25.35 o                         
  -1  15  12        164.78        178.31        23.98 o                         
   0  15  12        117.18        187.62        26.31 o                         
 -15  16  12        384.79        366.51        30.05 o                         
 -14  16  12        885.26        947.69        36.82 o                         
 -13  16  12        320.64        314.00        36.74 o                         
 -12  16  12       1375.68       1273.15        36.24 o                         
 -11  16  12         32.98         -2.59        20.79 o                         
 -10  16  12        919.68        903.87        29.76 o                         
  -9  16  12        281.51        191.65        21.66 o                         
  -8  16  12       1141.76        958.11        30.07 o                         
  -7  16  12        284.11        250.33        22.38 o                         
  -6  16  12        966.62        980.13        30.52 o                         
  -5  16  12         42.47         53.16        20.76 o                         
  -4  16  12       1402.42       1332.65        37.31 o                         
  -3  16  12        338.35        390.36        27.41 o                         
  -2  16  12        858.54        911.88        35.64 o                         
  -1  16  12        370.34        398.33        34.16 o                         
   0  16  12        398.05        396.70        35.11 o                         
 -16  17  12        243.98        231.17        33.76 o                         
 -15  17  12        202.71        249.34        32.68 o                         
 -14  17  12         21.50         -1.17        27.24 o                         
 -13  17  12        121.75        155.56        26.76 o                         
 -12  17  12        137.17        149.06        26.10 o                         
 -11  17  12        232.82        276.63        25.66 o                         
 -10  17  12         19.90         16.58        23.10 o                         
  -9  17  12        132.28        106.71        22.96 o                         
  -8  17  12        125.15        113.94        22.53 o                         
  -7  17  12         26.54         27.36        23.04 o                         
  -6  17  12        233.31        246.64        24.80 o                         
  -5  17  12        138.17        131.78        25.96 o                         
  -4  17  12        136.87         99.54        26.63 o                         
  -3  17  12         18.34          9.71        26.31 o                         
  -2  17  12        202.68        245.68        34.40 o                         
  -1  17  12        262.11        321.70        41.91 o                         
   0  17  12         28.64         79.14        36.59 o                         
 -17  18  12          6.95        -24.73        37.87 o                         
 -16  18  12        181.44        183.17        37.11 o                         
 -15  18  12         66.49         24.71        31.81 o                         
 -14  18  12        397.69        404.23        32.95 o                         
 -13  18  12          5.70        -11.87        27.50 o                         
 -12  18  12        417.59        364.14        32.03 o                         
 -11  18  12         69.61         64.46        25.83 o                         
 -10  18  12        686.65        762.92        36.49 o                         
  -9  18  12         81.58        172.72        26.14 o                         
  -8  18  12        677.77        680.31        32.80 o                         
  -7  18  12         74.27         87.74        26.25 o                         
  -6  18  12        430.11        412.94        32.34 o                         
  -5  18  12          6.24         -3.82        28.86 o                         
  -4  18  12        404.45        355.23        33.86 o                         
  -3  18  12         59.58         96.02        32.98 o                         
  -2  18  12        177.01        113.23        38.23 o                         
  -1  18  12          7.59          4.00        36.79 o                         
   0  18  12         20.93        -14.33        41.02 o                         
 -18  19  12         20.15         60.68        44.41 o                         
 -17  19  12         98.48        159.92        42.23 o                         
 -16  19  12        120.76        118.82        37.74 o                         
 -15  19  12         31.40         26.09        34.82 o                         
 -14  19  12         21.75         31.13        30.50 o                         
 -13  19  12        164.59        182.92        32.42 o                         
 -12  19  12         37.78         49.06        30.23 o                         
 -11  19  12        221.40        264.58        32.49 o                         
 -10  19  12        155.93        222.69        31.08 o                         
  -9  19  12        140.80        202.15        30.75 o                         
  -8  19  12        240.63        230.33        31.38 o                         
  -7  19  12         44.97         26.80        30.88 o                         
  -6  19  12        180.93        168.91        38.38 o                         
  -5  19  12         25.93         31.55        34.92 o                         
  -4  19  12         39.78         46.00        38.07 o                         
  -3  19  12        114.86        195.51        42.99 o                         
  -2  19  12        108.25         52.12        43.25 o                         
  -1  19  12         18.62         51.25        45.93 o                         
 -17  20  12         16.26          5.77        42.09 o                         
 -16  20  12         90.23        141.50        42.70 o                         
 -15  20  12         21.77         24.08        35.80 o                         
 -14  20  12        167.19        177.56        35.44 o                         
 -13  20  12        189.62        273.22        36.73 o                         
 -12  20  12        191.89        169.89        34.74 o                         
 -11  20  12         61.99         44.75        32.28 o                         
 -10  20  12        229.78        243.59        36.43 o                         
  -9  20  12         69.25         73.51        33.09 o                         
  -8  20  12        201.96        184.00        35.50 o                         
  -7  20  12        188.99        119.99        36.75 o                         
  -6  20  12        163.33        206.45        40.93 o                         
  -5  20  12         26.09         84.12        41.11 o                         
  -4  20  12         92.41         96.79        43.73 o                         
  -3  20  12         19.35         50.62        48.61 o                         
 -15  21  12         23.37         79.82        41.70 o                         
 -14  21  12         37.93         57.30        38.21 o                         
 -13  21  12         54.32        132.69        38.26 o                         
 -12  21  12         42.74         83.03        36.25 o                         
 -11  21  12         70.21        105.43        40.53 o                         
 -10  21  12         62.70        119.37        38.39 o                         
  -9  21  12         41.86        107.68        39.99 o                         
  -8  21  12         48.47         59.22        40.05 o                         
  -7  21  12         39.62        123.03        46.39 o                         
  -6  21  12         25.57        118.80        45.99 o                         
   0   1  13         78.54        109.60         3.78 o                         
  -1   2  13       9924.74       9098.93        86.21 o                         
   0   2  13      12518.00      12350.35       116.30 o                         
  -2   3  13       5663.73       5629.79        58.39 o                         
  -1   3  13       5996.49       6088.24        62.81 o                         
   0   3  13       1771.39       1870.57        21.26 o                         
  -3   4  13       9149.63      10035.56       103.56 o                         
  -2   4  13         83.22        102.74         5.61 o                         
  -1   4  13       9036.66       9953.53       103.93 o                         
   0   4  13      12114.21      12947.39       134.23 o                         
  -4   5  13      17184.31      17852.98       189.29 o                         
  -3   5  13       7193.32       7412.90        78.04 o                         
  -2   5  13       6917.79       7109.74        77.14 o                         
  -1   5  13      17096.28      17796.95       186.38 o                         
   0   5  13      11577.28      12992.99       136.88 o                         
  -5   6  13       7006.23       7151.99        81.55 o                         
  -4   6  13        953.43        854.56        13.61 o                         
  -3   6  13      23157.24      24154.98       255.43 o                         
  -2   6  13        960.04        890.60        13.99 o                         
  -1   6  13       7304.32       7383.66        77.17 o                         
   0   6  13        547.28        616.77        11.68 o                         
  -6   7  13       5387.94       5194.85        62.57 o                         
  -5   7  13       3177.66       2922.87        36.11 o                         
  -4   7  13      16642.69      16829.44       193.14 o                         
  -3   7  13      16511.92      16488.37       183.58 o                         
  -2   7  13       3102.10       2878.86        33.38 o                         
  -1   7  13       5559.77       5396.11        61.09 o                         
   0   7  13       2558.30       2337.88        30.40 o                         
  -7   8  13       3107.13       2886.14        38.35 o                         
  -6   8  13       1351.13       1329.64        21.50 o                         
  -5   8  13        685.51        710.01        15.38 o                         
  -4   8  13       2616.63       2826.74        36.10 o                         
  -3   8  13        602.38        588.29        14.22 o                         
  -2   8  13       1334.22       1360.76        21.31 o                         
  -1   8  13       3036.70       2765.56        34.17 o                         
   0   8  13       1289.85       1326.82        21.66 o                         
  -8   9  13       1057.74       1062.92        21.67 o                         
  -7   9  13       1796.77       1815.84        27.29 o                         
  -6   9  13         66.07         51.56         9.14 o                         
  -5   9  13        152.12        186.95        11.21 o                         
  -4   9  13        108.54         97.74         8.71 o                         
  -3   9  13         79.01         77.07        10.39 o                         
  -2   9  13       1662.45       1686.25        26.13 o                         
  -1   9  13       1044.97       1023.71        21.96 o                         
   0   9  13        214.04        288.32        14.21 o                         
  -9  10  13        762.86        781.24        17.16 o                         
  -8  10  13        712.65        714.37        16.98 o                         
  -7  10  13        623.42        617.23        16.35 o                         
  -6  10  13        449.72        408.51        13.21 o                         
  -5  10  13         45.34         30.37        10.12 o                         
  -4  10  13        446.60        394.70        11.20 o                         
  -3  10  13        690.22        665.45        16.40 o                         
  -2  10  13        708.48        690.30        16.46 o                         
  -1  10  13        682.62        714.82        17.39 o                         
   0  10  13        726.52        762.84        21.38 o                         
 -10  11  13        597.98        603.00        22.22 o                         
  -9  11  13        129.08        145.95        12.25 o                         
  -8  11  13        308.50        321.00        14.54 o                         
  -7  11  13        506.37        568.06        18.74 o                         
  -6  11  13        289.11        240.25        12.09 o                         
  -5  11  13        298.55        280.90        11.30 o                         
  -4  11  13        462.15        499.29        13.92 o                         
  -3  11  13        253.54        267.65        11.60 o                         
  -2  11  13        145.08        141.46        14.05 o                         
  -1  11  13        604.21        641.46        17.94 o                         
   0  11  13       3102.00       2784.24        52.32 o                         
 -11  12  13        490.14        523.67        18.48 o                         
 -10  12  13         69.28         87.17        17.60 o                         
  -9  12  13         64.16         48.49        13.26 o                         
  -8  12  13        221.66        270.58        14.59 o                         
  -7  12  13        793.49        761.23        21.06 o                         
  -6  12  13          4.94          4.03        10.11 o                         
  -5  12  13        792.24        717.88        17.84 o                         
  -4  12  13        223.59        253.79        12.81 o                         
  -3  12  13         46.85         59.67        13.04 o                         
  -2  12  13         70.88         56.89        12.67 o                         
  -1  12  13        468.24        533.73        23.16 o                         
   0  12  13       1038.62       1069.67        25.55 o                         
 -12  13  13        566.58        535.41        21.97 o                         
 -11  13  13        117.59        120.78        16.41 o                         
 -10  13  13        156.77        142.62        16.04 o                         
  -9  13  13        110.58         92.61        14.98 o                         
  -8  13  13        641.33        586.79        23.78 o                         
  -7  13  13       1387.24       1260.72        28.20 o                         
  -6  13  13       1361.88       1307.05        28.66 o                         
  -5  13  13        639.46        539.29        18.98 o                         
  -4  13  13        134.85        129.19        14.83 o                         
  -3  13  13        163.04        194.41        18.51 o                         
  -2  13  13        116.60        126.09        17.42 o                         
  -1  13  13        565.28        539.98        21.38 o                         
   0  13  13       2179.23       2087.47        47.09 o                         
 -13  14  13       1201.89       1135.60        34.24 o                         
 -12  14  13        295.09        279.38        21.28 o                         
 -11  14  13         17.43          1.62        17.45 o                         
 -10  14  13        151.01        186.43        18.04 o                         
  -9  14  13        419.84        422.19        26.25 o                         
  -8  14  13        387.52        502.98        22.51 o                         
  -7  14  13       2807.21       2871.25        47.58 o                         
  -6  14  13        405.71        494.79        23.04 o                         
  -5  14  13        384.68        395.96        18.89 o                         
  -4  14  13        160.51        178.97        17.07 o                         
  -3  14  13         17.11         21.65        16.54 o                         
  -2  14  13        279.04        247.66        19.78 o                         
  -1  14  13       1207.63       1214.73        36.19 o                         
   0  14  13         87.56         77.25        20.84 o                         
 -14  15  13        190.70        186.63        29.66 o                         
 -13  15  13        466.47        450.58        26.66 o                         
 -12  15  13         15.67          8.87        20.63 o                         
 -11  15  13         91.38        103.74        18.67 o                         
 -10  15  13         26.19         17.61        17.22 o                         
  -9  15  13         10.31          7.58        16.69 o                         
  -8  15  13        985.33        983.92        28.71 o                         
  -7  15  13       1065.15       1096.41        36.43 o                         
  -6  15  13          6.36         -0.68        17.74 o                         
  -5  15  13         21.13          8.17        17.92 o                         
  -4  15  13        117.19        106.71        19.28 o                         
  -3  15  13          9.06         31.06        19.34 o                         
  -2  15  13        418.96        400.24        25.40 o                         
  -1  15  13        197.10        161.66        23.56 o                         
   0  15  13        468.38        447.19        30.30 o                         
 -15  16  13         81.68         79.90        26.77 o                         
 -14  16  13        131.59        100.48        26.86 o                         
 -13  16  13         69.09         84.71        24.38 o                         
 -12  16  13         22.11         57.63        21.61 o                         
 -11  16  13         55.58         73.05        22.23 o                         
 -10  16  13        248.88        225.72        21.99 o                         
  -9  16  13         28.80         28.64        19.82 o                         
  -8  16  13        488.55        381.42        23.73 o                         
  -7  16  13         25.06        -10.17        19.95 o                         
  -6  16  13        249.27        266.76        22.73 o                         
  -5  16  13         59.72          9.90        20.61 o                         
  -4  16  13         21.60         63.85        22.60 o                         
  -3  16  13         80.35         57.42        23.05 o                         
  -2  16  13        118.84         92.21        25.49 o                         
  -1  16  13         87.97         68.77        30.58 o                         
   0  16  13        183.37        146.75        31.46 o                         
 -16  17  13         33.94         74.94        32.20 o                         
 -15  17  13         93.32         65.28        30.31 o                         
 -14  17  13         21.40          1.78        27.04 o                         
 -13  17  13        133.57        187.69        31.12 o                         
 -12  17  13        274.28        279.82        27.23 o                         
 -11  17  13        378.69        353.27        33.49 o                         
 -10  17  13        161.01        163.62        24.63 o                         
  -9  17  13         85.96        100.59        23.41 o                         
  -8  17  13         82.11         68.01        23.15 o                         
  -7  17  13        181.02        125.34        24.13 o                         
  -6  17  13        386.53        389.35        26.23 o                         
  -5  17  13        267.90        315.90        27.62 o                         
  -4  17  13        139.86        114.93        26.53 o                         
  -3  17  13         17.41          2.26        27.43 o                         
  -2  17  13         91.97         81.68        32.99 o                         
  -1  17  13         27.63         66.97        33.71 o                         
   0  17  13         33.86         52.52        35.18 o                         
 -17  18  13         36.71         21.03        38.88 o                         
 -16  18  13         14.29         23.65        36.45 o                         
 -15  18  13         95.33         64.23        31.21 o                         
 -14  18  13         20.09        -11.55        28.43 o                         
 -13  18  13         68.15         52.23        29.04 o                         
 -12  18  13         49.53          3.05        26.60 o                         
 -11  18  13        143.20        122.77        26.60 o                         
 -10  18  13        127.34         85.32        29.45 o                         
  -9  18  13          7.83         40.69        27.59 o                         
  -8  18  13        128.17        136.31        26.92 o                         
  -7  18  13        155.12        159.49        27.16 o                         
  -6  18  13         52.62        113.21        29.35 o                         
  -5  18  13         70.93         74.73        31.33 o                         
  -4  18  13         22.05         44.37        31.74 o                         
  -3  18  13         90.81        120.88        36.68 o                         
  -2  18  13         12.99        -13.86        36.20 o                         
  -1  18  13         32.21         60.09        40.83 o                         
   0  18  13         15.38         27.40        42.48 o                         
 -18  19  13         80.80         62.87        44.87 o                         
 -17  19  13         65.32         58.96        38.16 o                         
 -16  19  13         47.61         50.96        37.12 o                         
 -15  19  13         34.00         16.02        39.00 o                         
 -14  19  13        124.80        129.29        33.81 o                         
 -13  19  13        352.86        366.73        34.46 o                         
 -12  19  13        269.29        335.90        33.50 o                         
 -11  19  13        311.09        405.79        34.01 o                         
 -10  19  13        106.47        133.61        29.24 o                         
  -9  19  13         91.65        141.50        30.16 o                         
  -8  19  13        323.65        361.66        32.07 o                         
  -7  19  13        280.44        302.54        35.16 o                         
  -6  19  13        363.40        301.70        36.94 o                         
  -5  19  13        120.20        113.11        35.04 o                         
  -4  19  13         46.06         79.95        39.41 o                         
  -3  19  13         41.57         37.25        39.01 o                         
  -2  19  13         56.88         51.66        44.56 o                         
  -1  19  13         85.64        163.92        50.64 o                         
 -17  20  13         15.13         22.33        40.83 o                         
 -16  20  13         33.87         66.43        39.21 o                         
 -15  20  13         55.25         49.66        38.82 o                         
 -14  20  13         20.68         41.12        33.82 o                         
 -13  20  13         66.42         91.61        33.13 o                         
 -12  20  13         66.25         84.53        33.00 o                         
 -11  20  13         41.60         17.54        33.45 o                         
 -10  20  13         36.91         87.63        31.91 o                         
  -9  20  13         43.16         64.70        32.14 o                         
  -8  20  13         67.89         74.06        35.76 o                         
  -7  20  13         65.40         31.97        37.21 o                         
  -6  20  13         17.16         44.43        37.53 o                         
  -5  20  13         50.78         38.99        40.28 o                         
  -4  20  13         36.65         64.03        47.19 o                         
  -3  20  13         13.52         23.65        48.00 o                         
 -15  21  13         58.87         98.91        43.64 o                         
 -14  21  13         11.95         52.12        38.12 o                         
 -13  21  13         87.95        129.36        38.54 o                         
 -12  21  13         42.69         88.17        37.82 o                         
 -11  21  13        158.67        155.88        39.62 o                         
 -10  21  13        172.34        162.98        39.90 o                         
  -9  21  13         40.05         66.80        39.69 o                         
  -8  21  13         76.35         94.00        40.67 o                         
  -7  21  13         15.93          5.25        40.88 o                         
  -6  21  13         52.40        109.79        47.86 o                         
   0   1  14         25.22         37.43         4.48 o                         
  -1   2  14         25.62         49.01         5.54 o                         
   0   2  14        425.98        336.89         7.93 o                         
  -2   3  14         91.00        119.46         6.05 o                         
  -1   3  14         82.86        113.37         4.92 o                         
   0   3  14        368.63        386.01         7.57 o                         
  -3   4  14         96.51        154.51         5.34 o                         
  -2   4  14         80.97         83.41         5.18 o                         
  -1   4  14        107.27        179.20         7.97 o                         
   0   4  14       2794.03       2739.17        32.24 o                         
  -4   5  14       6328.86       6380.96        68.90 o                         
  -3   5  14       5791.12       6036.93        65.94 o                         
  -2   5  14       5857.77       6108.14        66.78 o                         
  -1   5  14       6312.64       6396.94        70.71 o                         
   0   5  14         10.56         36.57         5.27 o                         
  -5   6  14        525.60        577.36        11.62 o                         
  -4   6  14        102.43        107.94         6.52 o                         
  -3   6  14       9760.39      10260.59       112.09 o                         
  -2   6  14        110.94        126.38         7.71 o                         
  -1   6  14        503.20        558.97        14.12 o                         
   0   6  14         88.20        114.71         8.03 o                         
  -6   7  14         58.13         45.07         6.93 o                         
  -5   7  14        167.86        137.33         7.86 o                         
  -4   7  14       5492.06       5600.39        64.87 o                         
  -3   7  14       5431.46       5569.48        65.59 o                         
  -2   7  14        167.03        153.80         6.64 o                         
  -1   7  14         57.07         47.70         6.40 o                         
   0   7  14        158.34        146.56         7.75 o                         
  -7   8  14        872.89        878.54        16.96 o                         
  -6   8  14       2069.23       1824.98        28.32 o                         
  -5   8  14       1475.53       1552.08        24.42 o                         
  -4   8  14        148.65        212.11        10.23 o                         
  -3   8  14       1423.31       1489.62        23.14 o                         
  -2   8  14       2083.65       1910.07        26.88 o                         
  -1   8  14        853.09        827.37        14.72 o                         
   0   8  14        458.44        398.91        11.73 o                         
  -8   9  14        656.85        618.94        14.92 o                         
  -7   9  14        105.57        119.18         9.31 o                         
  -6   9  14        415.13        364.37        16.77 o                         
  -5   9  14       1443.45       1323.22        25.14 o                         
  -4   9  14       1438.40       1331.91        22.67 o                         
  -3   9  14        445.65        376.81        11.70 o                         
  -2   9  14        103.55        126.39        11.29 o                         
  -1   9  14        680.13        628.99        15.61 o                         
   0   9  14       6663.78       6210.87        75.93 o                         
  -9  10  14        738.74        686.29        16.25 o                         
  -8  10  14        538.49        617.43        16.83 o                         
  -7  10  14         74.29         75.31        12.73 o                         
  -6  10  14        552.91        496.12        14.58 o                         
  -5  10  14       1160.43       1320.22        25.51 o                         
  -4  10  14        539.91        479.39        12.61 o                         
  -3  10  14         81.01         85.21        10.79 o                         
  -2  10  14        529.86        567.89        15.79 o                         
  -1  10  14        714.05        675.64        17.25 o                         
   0  10  14        531.74        522.91        16.38 o                         
 -10  11  14        461.91        410.46        17.89 o                         
  -9  11  14        310.09        295.71        17.99 o                         
  -8  11  14       1573.83       1616.06        29.65 o                         
  -7  11  14         10.41         11.22        10.73 o                         
  -6  11  14        686.02        614.53        17.93 o                         
  -5  11  14        697.99        649.97        15.76 o                         
  -4  11  14         12.03         11.96         9.07 o                         
  -3  11  14       1603.80       1636.11        28.66 o                         
  -2  11  14        305.89        287.12        14.83 o                         
  -1  11  14        451.42        477.26        15.92 o                         
   0  11  14        393.49        391.96        15.87 o                         
 -11  12  14       1103.33       1058.46        26.05 o                         
 -10  12  14         38.57         31.54        13.61 o                         
  -9  12  14        528.36        546.83        20.23 o                         
  -8  12  14        448.92        459.38        18.98 o                         
  -7  12  14        135.63        116.05        13.11 o                         
  -6  12  14        711.64        687.44        18.20 o                         
  -5  12  14        149.71        184.17        13.31 o                         
  -4  12  14        441.21        471.97        20.36 o                         
  -3  12  14        519.86        495.47        19.75 o                         
  -2  12  14         43.29         40.64        12.74 o                         
  -1  12  14       1082.58       1018.57        27.99 o                         
   0  12  14        138.04        135.69        15.63 o                         
 -12  13  14        242.32        237.93        18.67 o                         
 -11  13  14        492.72        435.93        19.99 o                         
 -10  13  14         47.20         28.56        15.39 o                         
  -9  13  14        189.08        184.58        16.99 o                         
  -8  13  14         35.26         37.40        14.50 o                         
  -7  13  14        523.86        465.26        17.96 o                         
  -6  13  14        534.56        470.31        18.65 o                         
  -5  13  14         35.77          1.04        13.61 o                         
  -4  13  14        187.89        177.32        15.29 o                         
  -3  13  14         46.59         41.78        14.71 o                         
  -2  13  14        475.08        458.21        19.66 o                         
  -1  13  14        229.05        204.80        18.25 o                         
   0  13  14        450.59        421.80        23.65 o                         
 -13  14  14         41.26         37.94        21.67 o                         
 -12  14  14        148.25         96.20        19.24 o                         
 -11  14  14        266.82        245.56        21.07 o                         
 -10  14  14         47.44         34.44        16.60 o                         
  -9  14  14        423.83        365.31        19.39 o                         
  -8  14  14        953.86        918.48        25.54 o                         
  -7  14  14        104.88        137.87        16.47 o                         
  -6  14  14        944.06        896.18        25.19 o                         
  -5  14  14        441.88        432.77        19.77 o                         
  -4  14  14         52.98         45.48        15.89 o                         
  -3  14  14        271.40        240.06        18.98 o                         
  -2  14  14        135.01         63.38        18.38 o                         
  -1  14  14         36.38         36.46        18.93 o                         
   0  14  14        121.92         86.08        22.03 o                         
 -14  15  14         20.09         42.56        23.89 o                         
 -13  15  14         41.30         63.50        22.90 o                         
 -12  15  14        541.68        507.92        25.75 o                         
 -11  15  14         18.44         21.56        18.45 o                         
 -10  15  14          3.77        -14.95        17.24 o                         
  -9  15  14         48.88         50.49        17.61 o                         
  -8  15  14         53.70         94.29        18.21 o                         
  -7  15  14         52.95        105.28        17.62 o                         
  -6  15  14         47.43         59.81        19.74 o                         
  -5  15  14          3.68        -15.81        17.93 o                         
  -4  15  14         18.09         36.04        18.84 o                         
  -3  15  14        541.39        462.10        24.98 o                         
  -2  15  14         46.23         29.67        21.09 o                         
  -1  15  14         16.38         25.47        23.37 o                         
   0  15  14         37.88         51.78        25.94 o                         
 -15  16  14         45.90         31.27        25.90 o                         
 -14  16  14          2.69          0.33        25.82 o                         
 -13  16  14        212.12        226.78        26.96 o                         
 -12  16  14        348.54        345.07        25.24 o                         
 -11  16  14         38.33         50.27        21.15 o                         
 -10  16  14        322.18        346.62        24.23 o                         
  -9  16  14         13.37          3.86        19.98 o                         
  -8  16  14         91.71         53.87        20.48 o                         
  -7  16  14         13.70        -19.17        19.17 o                         
  -6  16  14        335.47        388.07        24.37 o                         
  -5  16  14         37.76         28.47        21.10 o                         
  -4  16  14        330.60        278.96        25.62 o                         
  -3  16  14        219.91        188.42        25.12 o                         
  -2  16  14          3.53         12.17        26.07 o                         
  -1  16  14         42.82         87.98        29.33 o                         
   0  16  14          4.09         11.55        30.87 o                         
 -16  17  14         85.12        102.64        34.25 o                         
 -15  17  14         16.10         14.04        29.05 o                         
 -14  17  14         62.54         61.04        30.54 o                         
 -13  17  14         69.90         50.00        26.59 o                         
 -12  17  14         92.74        132.14        25.75 o                         
 -11  17  14         31.23         24.58        23.21 o                         
 -10  17  14          3.13          5.17        22.35 o                         
  -9  17  14         21.77         -9.43        23.76 o                         
  -8  17  14         20.46         29.78        23.15 o                         
  -7  17  14          3.92        -22.68        22.68 o                         
  -6  17  14         32.69         26.88        23.68 o                         
  -5  17  14         93.42         47.31        25.17 o                         
  -4  17  14         66.68         17.53        26.36 o                         
  -3  17  14         63.06         34.95        28.61 o                         
  -2  17  14         17.89          5.46        33.45 o                         
  -1  17  14         86.05         53.14        33.97 o                         
   0  17  14          4.95         17.11        35.90 o                         
 -17  18  14         19.11        -10.67        40.18 o                         
 -16  18  14         24.89        -35.30        35.30 o                         
 -15  18  14        163.77        144.62        32.85 o                         
 -14  18  14        103.88        118.90        30.62 o                         
 -13  18  14        153.14        148.03        29.52 o                         
 -12  18  14         62.67         68.84        27.93 o                         
 -11  18  14         65.73         58.81        27.34 o                         
 -10  18  14        117.54        129.22        26.27 o                         
  -9  18  14        438.40        482.59        31.28 o                         
  -8  18  14        118.92         85.81        26.89 o                         
  -7  18  14         63.66         69.54        26.38 o                         
  -6  18  14         66.69        111.30        29.49 o                         
  -5  18  14        160.87        135.38        32.72 o                         
  -4  18  14        106.20         72.90        34.08 o                         
  -3  18  14        155.02        130.96        39.70 o                         
  -2  18  14         26.64         27.70        35.83 o                         
  -1  18  14         16.97         72.17        40.50 o                         
   0  18  14         60.98        156.07        43.61 o                         
 -18  19  14         24.68        101.90        46.15 o                         
 -17  19  14         50.24        101.52        44.75 o                         
 -16  19  14         34.10         90.83        38.91 o                         
 -15  19  14         40.03         73.09        35.59 o                         
 -14  19  14         27.99         47.77        31.72 o                         
 -13  19  14         70.93         79.06        32.20 o                         
 -12  19  14        102.32        134.45        30.44 o                         
 -11  19  14         79.29         55.99        29.67 o                         
 -10  19  14         80.60         64.06        32.93 o                         
  -9  19  14         83.21        109.07        30.06 o                         
  -8  19  14         83.70         85.06        30.50 o                         
  -7  19  14        101.06         98.12        32.67 o                         
  -6  19  14         74.11        105.92        34.35 o                         
  -5  19  14         26.09         31.03        33.66 o                         
  -4  19  14         35.81        -14.36        44.13 o                         
  -3  19  14         30.61         40.04        44.40 o                         
  -2  19  14         55.22         50.80        44.41 o                         
  -1  19  14         23.91         39.66        48.47 o                         
 -17  20  14         24.12          7.75        62.57 o                         
 -16  20  14         30.40         19.45        40.52 o                         
 -15  20  14         58.61         56.26        36.71 o                         
 -14  20  14         18.95         -6.95        33.74 o                         
 -13  20  14         53.39         51.02        34.15 o                         
 -12  20  14        129.85        216.38        35.88 o                         
 -11  20  14         87.15         36.31        33.04 o                         
 -10  20  14         38.71         44.30        31.74 o                         
  -9  20  14         92.10        100.51        34.48 o                         
  -8  20  14        135.82        154.43        38.29 o                         
  -7  20  14         46.16         15.44        35.76 o                         
  -6  20  14         22.50         41.80        37.36 o                         
  -5  20  14         55.35        127.63        44.56 o                         
  -4  20  14         25.69          9.17        46.42 o                         
  -3  20  14         21.53        136.19        69.83 o                         
 -14  21  14         51.03        105.12        37.83 o                         
 -13  21  14         41.93        150.78        38.48 o                         
 -12  21  14         27.94         67.46        36.67 o                         
 -11  21  14         10.91         71.58        37.46 o                         
 -10  21  14         12.00         24.25        38.50 o                         
  -9  21  14         29.66         87.65        40.57 o                         
  -8  21  14         43.56        119.35        42.50 o                         
  -7  21  14         53.00        100.90        43.31 o                         
   0   0  15      16873.31      15639.46       376.51 o                         
   0   1  15          7.61         21.92         3.48 o                         
  -1   2  15       1811.52       1782.30        20.85 o                         
   0   2  15       2921.90       2921.89        31.08 o                         
  -2   3  15       2950.43       2946.84        33.92 o                         
  -1   3  15       2917.82       2876.78        32.62 o                         
   0   3  15      12376.70      12756.70       134.33 o                         
  -3   4  15       4106.85       3917.59        43.37 o                         
  -2   4  15       3540.19       3342.61        39.85 o                         
  -1   4  15       4172.45       4002.07        45.99 o                         
   0   4  15       5044.96       4965.23        55.00 o                         
  -4   5  15         63.50         46.07         4.97 o                         
  -3   5  15       5287.55       5733.92        65.13 o                         
  -2   5  15       5201.60       5651.38        61.90 o                         
  -1   5  15         74.01         56.86         6.52 o                         
   0   5  15      14321.90      14381.29       155.73 o                         
  -5   6  15        469.95        417.99         9.79 o                         
  -4   6  15        515.19        576.75        14.13 o                         
  -3   6  15       2093.03       2047.28        26.13 o                         
  -2   6  15        557.74        639.05        11.59 o                         
  -1   6  15        427.22        368.25         9.03 o                         
   0   6  15      15124.74      14055.95       152.86 o                         
  -6   7  15       1672.15       1657.20        23.69 o                         
  -5   7  15       1816.66       1736.94        23.46 o                         
  -4   7  15        330.73        457.67        12.52 o                         
  -3   7  15        304.80        421.03         9.88 o                         
  -2   7  15       1879.63       1813.92        23.43 o                         
  -1   7  15       1682.25       1673.34        23.22 o                         
   0   7  15        127.83        158.41         7.94 o                         
  -7   8  15        967.40        964.47        18.18 o                         
  -6   8  15       2204.76       2176.46        29.95 o                         
  -5   8  15       2523.95       2592.86        34.99 o                         
  -4   8  15        894.36        790.76        15.86 o                         
  -3   8  15       2448.78       2461.42        32.47 o                         
  -2   8  15       2191.26       2191.50        28.63 o                         
  -1   8  15        928.17        881.10        15.46 o                         
   0   8  15       3673.95       3480.34        44.26 o                         
  -8   9  15        288.63        270.58        11.29 o                         
  -7   9  15         86.25        107.30        10.29 o                         
  -6   9  15       1915.34       1832.90        28.85 o                         
  -5   9  15       7150.68       7121.88        89.44 o                         
  -4   9  15       7272.69       7228.37        89.64 o                         
  -3   9  15       1936.10       1803.93        27.66 o                         
  -2   9  15         92.58        146.03        11.06 o                         
  -1   9  15        296.64        248.13         9.94 o                         
   0   9  15       2064.22       1910.56        29.79 o                         
  -9  10  15        526.96        572.17        16.67 o                         
  -8  10  15        119.04        101.68        10.39 o                         
  -7  10  15        733.03        688.37        17.65 o                         
  -6  10  15        708.50        734.25        18.41 o                         
  -5  10  15        142.61        127.63        10.86 o                         
  -4  10  15        698.00        719.17        15.52 o                         
  -3  10  15        707.21        711.88        19.88 o                         
  -2  10  15         91.52         59.35        10.81 o                         
  -1  10  15        557.66        590.01        16.19 o                         
   0  10  15        640.94        662.56        17.79 o                         
 -10  11  15        582.31        556.49        17.56 o                         
  -9  11  15         38.42         42.84        11.76 o                         
  -8  11  15         59.95         79.86        13.75 o                         
  -7  11  15       1366.74       1311.35        25.44 o                         
  -6  11  15       1184.69       1192.62        24.26 o                         
  -5  11  15       1166.32       1208.83        22.45 o                         
  -4  11  15       1414.35       1366.27        28.65 o                         
  -3  11  15         65.95         78.84        11.80 o                         
  -2  11  15         31.37         37.48        12.38 o                         
  -1  11  15        549.37        535.61        17.07 o                         
   0  11  15         24.88         13.42        12.32 o                         
 -11  12  15       1584.48       1491.64        31.03 o                         
 -10  12  15        611.11        631.09        19.83 o                         
  -9  12  15        218.30        297.50        16.11 o                         
  -8  12  15        769.24        755.09        21.85 o                         
  -7  12  15        621.86        563.33        18.06 o                         
  -6  12  15       4323.87       4179.63        57.22 o                         
  -5  12  15        607.72        589.08        17.15 o                         
  -4  12  15        860.23        821.42        19.76 o                         
  -3  12  15        225.26        300.59        15.06 o                         
  -2  12  15        613.77        609.95        18.78 o                         
  -1  12  15       1588.87       1577.45        30.34 o                         
   0  12  15       1873.16       1823.67        39.32 o                         
 -12  13  15        268.80        337.30        21.45 o                         
 -11  13  15        127.61        129.65        16.65 o                         
 -10  13  15        162.14        191.85        17.30 o                         
  -9  13  15         60.61         90.24        14.87 o                         
  -8  13  15        181.19        143.48        14.92 o                         
  -7  13  15        419.43        413.86        19.49 o                         
  -6  13  15        399.35        368.21        17.69 o                         
  -5  13  15        184.75        163.82        15.28 o                         
  -4  13  15         52.43        103.96        14.59 o                         
  -3  13  15        175.73        217.60        19.72 o                         
  -2  13  15        120.04        142.51        16.66 o                         
  -1  13  15        253.04        284.35        19.65 o                         
   0  13  15        388.87        365.22        26.93 o                         
 -13  14  15        131.46         92.52        20.92 o                         
 -12  14  15         68.74         56.52        19.33 o                         
 -11  14  15        192.45        156.48        19.85 o                         
 -10  14  15        382.35        332.09        20.25 o                         
  -9  14  15        739.71        701.73        23.42 o                         
  -8  14  15        785.05        756.86        24.32 o                         
  -7  14  15        210.90        171.11        18.64 o                         
  -6  14  15        823.24        799.75        23.75 o                         
  -5  14  15        754.70        731.16        29.38 o                         
  -4  14  15        405.49        387.80        19.67 o                         
  -3  14  15        192.64        181.71        18.68 o                         
  -2  14  15         72.56         68.88        19.40 o                         
  -1  14  15        132.90        121.85        19.75 o                         
   0  14  15        812.42        790.64        31.06 o                         
 -14  15  15        488.03        454.83        28.26 o                         
 -13  15  15          4.52         -9.52        23.12 o                         
 -12  15  15        205.68        232.41        23.45 o                         
 -11  15  15         60.04         83.15        20.82 o                         
 -10  15  15        258.62        299.93        20.55 o                         
  -9  15  15         10.84         18.32        17.37 o                         
  -8  15  15        820.98        736.16        27.28 o                         
  -7  15  15        868.84        771.06        25.18 o                         
  -6  15  15         15.77         41.19        17.32 o                         
  -5  15  15        258.55        245.55        20.75 o                         
  -4  15  15         68.79        105.58        19.74 o                         
  -3  15  15        199.27        194.31        22.04 o                         
  -2  15  15          6.65         -4.53        20.86 o                         
  -1  15  15        476.61        428.21        29.38 o                         
   0  15  15        130.21        129.91        27.53 o                         
 -15  16  15        634.77        681.00        33.89 o                         
 -14  16  15          4.36          0.95        25.03 o                         
 -13  16  15         97.73         97.80        27.32 o                         
 -12  16  15        140.25         61.55        23.96 o                         
 -11  16  15         47.61         50.41        20.44 o                         
 -10  16  15        143.65        170.81        22.37 o                         
  -9  16  15         17.29         25.99        20.53 o                         
  -8  16  15        139.74        172.04        22.03 o                         
  -7  16  15         14.77         39.00        20.07 o                         
  -6  16  15        127.71        178.76        23.07 o                         
  -5  16  15         43.87         75.63        21.32 o                         
  -4  16  15        120.66        117.57        23.49 o                         
  -3  16  15        105.17         74.17        24.71 o                         
  -2  16  15          8.50         -3.32        25.60 o                         
  -1  16  15        650.23        721.98        38.07 o                         
   0  16  15        168.22        168.76        33.61 o                         
 -16  17  15        100.78        101.95        33.24 o                         
 -15  17  15         53.52         52.96        30.61 o                         
 -14  17  15         22.61         32.17        28.45 o                         
 -13  17  15         18.89        -12.12        25.83 o                         
 -12  17  15         85.47         69.84        25.01 o                         
 -11  17  15          2.15        -17.37        23.17 o                         
 -10  17  15        186.95        169.63        25.24 o                         
  -9  17  15         30.23          5.26        23.00 o                         
  -8  17  15         35.29          7.11        23.69 o                         
  -7  17  15        179.42        172.82        25.00 o                         
  -6  17  15          2.92        -23.76        23.76 o                         
  -5  17  15         80.26         55.75        25.93 o                         
  -4  17  15         18.71         24.65        28.47 o                         
  -3  17  15         25.79         37.24        30.06 o                         
  -2  17  15         51.16         59.79        37.36 o                         
  -1  17  15         95.57        112.65        43.15 o                         
   0  17  15         13.32        -13.71        49.83 o                         
 -17  18  15         71.90         88.46        45.23 o                         
 -16  18  15         37.25         48.58        38.70 o                         
 -15  18  15         55.29         42.67        31.46 o                         
 -14  18  15        140.49        113.93        30.59 o                         
 -13  18  15         47.26         79.12        30.04 o                         
 -12  18  15        196.02        266.13        30.14 o                         
 -11  18  15         34.59         50.68        27.44 o                         
 -10  18  15         89.85         84.58        26.93 o                         
  -9  18  15         50.85         67.75        26.24 o                         
  -8  18  15         79.09         55.56        26.70 o                         
  -7  18  15         32.02         31.35        27.24 o                         
  -6  18  15        188.39        264.40        32.56 o                         
  -5  18  15         42.95        101.33        32.22 o                         
  -4  18  15        149.18         89.90        32.16 o                         
  -3  18  15         48.39         33.38        36.59 o                         
  -2  18  15         31.07         25.51        39.15 o                         
  -1  18  15         69.22         95.70        44.18 o                         
   0  18  15        172.73        164.10        45.59 o                         
 -18  19  15         43.96         34.29        45.85 o                         
 -17  19  15          4.77        -40.46        40.46 o                         
 -16  19  15         18.62         17.09        35.76 o                         
 -15  19  15         68.22         74.92        34.32 o                         
 -14  19  15          9.27         13.24        32.13 o                         
 -13  19  15         40.90         59.50        31.61 o                         
 -12  19  15        119.66        163.47        33.94 o                         
 -11  19  15         18.38          9.80        29.37 o                         
 -10  19  15         27.43         61.09        29.92 o                         
  -9  19  15         22.57         18.28        29.21 o                         
  -8  19  15         21.39         50.44        30.31 o                         
  -7  19  15        126.14        121.52        35.31 o                         
  -6  19  15         36.39         30.28        33.50 o                         
  -5  19  15          7.19         11.14        34.85 o                         
  -4  19  15         62.91        114.95        39.91 o                         
  -3  19  15         15.07         13.28        44.03 o                         
  -2  19  15          4.24         38.43        45.96 o                         
  -1  19  15         48.03         60.85        46.34 o                         
 -16  20  15         33.89         40.43        40.55 o                         
 -15  20  15         30.14         87.45        38.56 o                         
 -14  20  15         56.84        124.73        36.61 o                         
 -13  20  15         29.71         27.39        33.47 o                         
 -12  20  15        170.64        191.48        35.04 o                         
 -11  20  15         33.70         60.09        34.25 o                         
 -10  20  15         36.21         42.66        32.34 o                         
  -9  20  15         32.23         60.56        34.78 o                         
  -8  20  15        166.52        185.97        37.85 o                         
  -7  20  15         27.04         64.30        38.18 o                         
  -6  20  15         50.77         77.94        39.23 o                         
  -5  20  15         32.55        -24.17        44.07 o                         
  -4  20  15         27.37         32.13        47.86 o                         
 -14  21  15         37.38         78.14        39.29 o                         
 -13  21  15         37.70         64.89        39.17 o                         
 -12  21  15         61.09        106.16        39.35 o                         
 -11  21  15         65.99        145.72        38.33 o                         
 -10  21  15         73.96        178.62        41.40 o                         
  -9  21  15         61.67        143.68        41.71 o                         
  -8  21  15         32.09         67.78        40.66 o                         
  -7  21  15         40.64         40.19        42.12 o                         
   0   1  16        970.36        876.09        11.31 o                         
  -1   2  16       4635.84       5283.70        57.48 o                         
   0   2  16       2714.23       2539.22        27.40 o                         
  -2   3  16       6053.46       6026.71        66.94 o                         
  -1   3  16       5884.07       5746.00        63.03 o                         
   0   3  16        255.22        203.07         8.53 o                         
  -3   4  16       3771.84       3788.74        44.20 o                         
  -2   4  16       1891.95       1765.96        22.96 o                         
  -1   4  16       3945.48       3881.70        45.72 o                         
   0   4  16       6767.91       6837.21        74.64 o                         
  -4   5  16      11777.58      12027.29       130.99 o                         
  -3   5  16       3901.73       3861.26        44.59 o                         
  -2   5  16       4093.43       4045.82        45.71 o                         
  -1   5  16      11923.93      12329.57       136.07 o                         
   0   5  16        700.27        715.25        12.45 o                         
  -5   6  16       1991.51       2176.89        27.17 o                         
  -4   6  16       2387.82       2304.84        28.47 o                         
  -3   6  16       4375.79       4172.49        48.53 o                         
  -2   6  16       2404.25       2333.16        28.72 o                         
  -1   6  16       1983.45       2136.10        27.26 o                         
   0   6  16        290.63        349.94        10.59 o                         
  -6   7  16       1044.09       1116.80        18.82 o                         
  -5   7  16       4613.10       4455.90        52.67 o                         
  -4   7  16       5264.32       4917.56        56.97 o                         
  -3   7  16       5106.01       4843.29        56.71 o                         
  -2   7  16       4498.73       4361.30        50.89 o                         
  -1   7  16       1019.21       1104.67        18.14 o                         
   0   7  16        586.53        533.13        12.26 o                         
  -7   8  16       1974.26       1826.18        28.18 o                         
  -6   8  16       1323.31       1306.50        21.93 o                         
  -5   8  16       7488.34       7167.12        83.76 o                         
  -4   8  16       1676.09       1882.49        26.50 o                         
  -3   8  16       7263.39       6944.29        78.73 o                         
  -2   8  16       1326.76       1316.87        22.85 o                         
  -1   8  16       1924.30       1789.29        25.47 o                         
   0   8  16         56.31        102.35         9.66 o                         
  -8   9  16       1393.84       1376.19        25.13 o                         
  -7   9  16       2692.81       2616.10        37.94 o                         
  -6   9  16       2289.45       2124.19        32.12 o                         
  -5   9  16       2579.91       2500.09        35.98 o                         
  -4   9  16       2497.10       2419.00        33.15 o                         
  -3   9  16       2270.23       2155.52        31.57 o                         
  -2   9  16       2724.67       2595.69        36.72 o                         
  -1   9  16       1233.88       1196.09        20.95 o                         
   0   9  16        323.31        282.09        14.05 o                         
  -9  10  16        467.54        511.91        15.82 o                         
  -8  10  16          5.88         -9.49         9.49 o                         
  -7  10  16       2745.22       2665.33        40.19 o                         
  -6  10  16        560.30        574.19        16.04 o                         
  -5  10  16       2678.23       2763.16        39.79 o                         
  -4  10  16        548.64        525.23        14.36 o                         
  -3  10  16       2574.37       2523.75        36.57 o                         
  -2  10  16          4.72        -10.10        10.10 o                         
  -1  10  16        485.39        522.07        16.40 o                         
   0  10  16       1496.74       1567.99        27.26 o                         
 -10  11  16       1457.26       1401.69        27.54 o                         
  -9  11  16       2600.40       2483.22        39.19 o                         
  -8  11  16       3640.80       3350.24        48.47 o                         
  -7  11  16       1921.45       1793.17        31.81 o                         
  -6  11  16       1092.39       1141.80        23.70 o                         
  -5  11  16       1034.15       1089.07        21.97 o                         
  -4  11  16       1829.70       1695.49        29.34 o                         
  -3  11  16       3564.65       3331.58        48.00 o                         
  -2  11  16       2656.93       2600.52        39.18 o                         
  -1  11  16       1371.81       1382.91        26.71 o                         
   0  11  16        295.64        258.13        16.04 o                         
 -11  12  16        293.85        322.50        18.42 o                         
 -10  12  16        229.78        201.56        15.54 o                         
  -9  12  16        385.40        397.66        17.63 o                         
  -8  12  16       1272.16       1218.53        26.02 o                         
  -7  12  16        493.89        543.67        18.32 o                         
  -6  12  16        345.27        417.57        16.66 o                         
  -5  12  16        396.73        438.16        19.60 o                         
  -4  12  16       1273.24       1196.36        26.05 o                         
  -3  12  16        344.64        343.73        15.89 o                         
  -2  12  16        233.99        214.06        16.98 o                         
  -1  12  16        350.63        346.54        16.98 o                         
   0  12  16        693.11        826.13        23.93 o                         
 -12  13  16        560.20        550.05        22.00 o                         
 -11  13  16       1555.58       1477.54        31.96 o                         
 -10  13  16       1475.20       1534.86        33.46 o                         
  -9  13  16       2110.95       2020.77        37.60 o                         
  -8  13  16        205.85        246.23        15.98 o                         
  -7  13  16        236.29        247.54        16.85 o                         
  -6  13  16        191.99        220.70        16.48 o                         
  -5  13  16        218.97        255.17        16.33 o                         
  -4  13  16       2057.82       1953.59        38.40 o                         
  -3  13  16       1412.28       1480.06        31.64 o                         
  -2  13  16       1580.36       1487.58        31.75 o                         
  -1  13  16        491.49        454.99        21.33 o                         
   0  13  16         33.38         51.18        18.29 o                         
 -13  14  16        260.87        237.07        23.68 o                         
 -12  14  16        340.41        334.71        24.33 o                         
 -11  14  16        782.24        822.06        27.20 o                         
 -10  14  16         94.51         50.95        17.52 o                         
  -9  14  16       1014.83        946.49        29.49 o                         
  -8  14  16        423.93        413.41        19.91 o                         
  -7  14  16        684.78        642.43        22.21 o                         
  -6  14  16        424.68        480.53        20.47 o                         
  -5  14  16        985.50        959.76        30.74 o                         
  -4  14  16         96.63         72.15        16.53 o                         
  -3  14  16        784.19        828.36        26.25 o                         
  -2  14  16        336.09        294.80        21.20 o                         
  -1  14  16        209.83        197.83        20.86 o                         
   0  14  16         28.44         81.65        23.10 o                         
 -14  15  16        478.27        502.44        28.61 o                         
 -13  15  16        243.77        209.40        25.15 o                         
 -12  15  16        545.59        553.52        27.70 o                         
 -11  15  16        987.61       1055.59        31.71 o                         
 -10  15  16        938.37        956.36        29.10 o                         
  -9  15  16         38.27         62.11        18.72 o                         
  -8  15  16        462.23        506.36        22.56 o                         
  -7  15  16        433.86        475.36        21.66 o                         
  -6  15  16         36.42         40.62        17.54 o                         
  -5  15  16        931.30        918.13        27.30 o                         
  -4  15  16        996.90       1053.65        30.63 o                         
  -3  15  16        517.50        595.89        26.68 o                         
  -2  15  16        277.38        249.71        26.40 o                         
  -1  15  16        465.64        462.00        29.56 o                         
   0  15  16         69.06        114.64        27.15 o                         
 -15  16  16        558.31        530.75        35.01 o                         
 -14  16  16         87.82         43.30        27.67 o                         
 -13  16  16        430.07        418.92        30.78 o                         
 -12  16  16        244.96        201.09        27.09 o                         
 -11  16  16       1126.43       1170.41        33.38 o                         
 -10  16  16        404.82        426.38        24.97 o                         
  -9  16  16       1181.50       1163.24        34.46 o                         
  -8  16  16        890.40        750.98        29.15 o                         
  -7  16  16       1204.62       1211.32        34.66 o                         
  -6  16  16        404.34        388.54        25.26 o                         
  -5  16  16       1135.23       1153.05        33.55 o                         
  -4  16  16        237.90        224.68        25.52 o                         
  -3  16  16        396.93        362.81        28.16 o                         
  -2  16  16         84.08         83.02        27.86 o                         
  -1  16  16        541.16        437.65        34.54 o                         
   0  16  16         17.13         66.22        32.94 o                         
 -16  17  16        148.85        153.40        36.51 o                         
 -15  17  16        289.19        355.17        35.06 o                         
 -14  17  16        411.51        480.83        41.24 o                         
 -13  17  16         72.63         75.67        26.95 o                         
 -12  17  16        274.92        270.81        27.76 o                         
 -11  17  16          3.72        -17.55        23.22 o                         
 -10  17  16        231.84        278.67        26.24 o                         
  -9  17  16        139.44        106.04        24.47 o                         
  -8  17  16        142.37         71.68        24.65 o                         
  -7  17  16        244.13        261.57        27.11 o                         
  -6  17  16          5.41        -11.51        24.26 o                         
  -5  17  16        308.41        320.15        30.90 o                         
  -4  17  16         75.21        127.54        29.83 o                         
  -3  17  16        419.52        455.40        38.62 o                         
  -2  17  16        295.08        318.83        36.68 o                         
  -1  17  16        142.00         63.64        36.84 o                         
   0  17  16         52.80         27.08        38.85 o                         
 -17  18  16         44.51         61.48        42.72 o                         
 -16  18  16          5.29         44.58        45.76 o                         
 -15  18  16        180.95        171.87        39.53 o                         
 -14  18  16         25.16         50.11        29.51 o                         
 -13  18  16        181.21        199.24        30.36 o                         
 -12  18  16         47.46         66.39        28.33 o                         
 -11  18  16        148.05        149.28        27.22 o                         
 -10  18  16         47.33         78.42        26.55 o                         
  -9  18  16        230.68        233.83        28.67 o                         
  -8  18  16         49.11         55.06        27.37 o                         
  -7  18  16        152.39        145.51        28.31 o                         
  -6  18  16         50.06        124.35        32.13 o                         
  -5  18  16        205.30        241.39        34.23 o                         
  -4  18  16         24.99         80.98        32.29 o                         
  -3  18  16        192.62        191.93        39.40 o                         
  -2  18  16          5.54         23.05        40.14 o                         
  -1  18  16         52.84        144.92        44.60 o                         
   0  18  16         20.81         64.19        48.78 o                         
 -18  19  16         15.65         41.39        53.21 o                         
 -17  19  16         68.06        104.41        45.58 o                         
 -16  19  16         39.44         68.29        39.93 o                         
 -15  19  16         40.27         58.30        34.20 o                         
 -14  19  16         19.64         16.44        31.98 o                         
 -13  19  16         13.05         11.83        31.70 o                         
 -12  19  16         13.12         55.39        31.03 o                         
 -11  19  16        164.82         98.88        30.38 o                         
 -10  19  16        192.40        241.60        32.61 o                         
  -9  19  16        194.71        139.42        30.65 o                         
  -8  19  16        150.68        139.62        33.44 o                         
  -7  19  16         14.37          7.19        32.79 o                         
  -6  19  16         12.39         33.41        35.28 o                         
  -5  19  16         28.77         47.70        35.26 o                         
  -4  19  16         39.23         83.18        42.50 o                         
  -3  19  16         40.01         27.63        49.06 o                         
  -2  19  16         66.77         30.40        47.89 o                         
  -1  19  16         20.70        112.62        53.96 o                         
 -16  20  16         56.17         78.04        40.21 o                         
 -15  20  16         79.99        122.70        39.41 o                         
 -14  20  16         56.72        112.12        35.67 o                         
 -13  20  16         26.46         16.23        34.09 o                         
 -12  20  16         88.90        141.57        36.36 o                         
 -11  20  16        250.43        274.41        36.07 o                         
 -10  20  16         54.89         71.31        33.98 o                         
  -9  20  16        250.82        227.98        38.08 o                         
  -8  20  16         87.93        110.56        37.84 o                         
  -7  20  16         25.82         37.14        37.29 o                         
  -6  20  16         55.15        124.37        40.38 o                         
  -5  20  16         92.74         50.40        46.92 o                         
  -4  20  16         57.86         69.12        49.64 o                         
 -14  21  16         72.40        121.23        40.55 o                         
 -13  21  16        117.26        137.91        42.87 o                         
 -12  21  16         80.56         97.19        39.15 o                         
 -11  21  16         97.15        154.31        40.62 o                         
 -10  21  16         92.67        162.26        41.77 o                         
  -9  21  16         72.28         75.28        41.28 o                         
  -8  21  16        122.39         98.99        42.53 o                         
  -7  21  16         75.65        130.30        51.78 o                         
   0   1  17       1881.77       1788.14        19.93 o                         
  -1   2  17        149.99        111.35         7.13 o                         
   0   2  17       4355.21       4067.55        44.12 o                         
  -2   3  17       6843.75       6829.09        77.97 o                         
  -1   3  17       6965.64       6928.26        77.45 o                         
   0   3  17       6181.63       6435.15        71.44 o                         
  -3   4  17      15800.88      15950.10       177.59 o                         
  -2   4  17        393.42        486.69        11.86 o                         
  -1   4  17      15918.23      15931.96       177.67 o                         
   0   4  17       1458.68       1546.03        21.63 o                         
  -4   5  17      16808.06      17480.90       188.90 o                         
  -3   5  17      17067.20      16555.48       178.73 o                         
  -2   5  17      16738.86      16115.67       174.28 o                         
  -1   5  17      16943.29      17652.79       193.68 o                         
   0   5  17       4530.48       4877.03        54.59 o                         
  -5   6  17       4917.13       4880.04        54.73 o                         
  -4   6  17       3279.28       3163.72        38.84 o                         
  -3   6  17         55.88         69.23         7.77 o                         
  -2   6  17       3311.74       3233.02        38.61 o                         
  -1   6  17       4896.82       4905.18        56.72 o                         
   0   6  17        569.73        637.06        14.39 o                         
  -6   7  17       4623.14       4449.52        53.88 o                         
  -5   7  17      10419.83      10197.43       113.58 o                         
  -4   7  17      13420.50      13894.17       153.53 o                         
  -3   7  17      13518.71      13880.26       153.04 o                         
  -2   7  17      10352.01      10282.80       117.90 o                         
  -1   7  17       4559.62       4395.85        52.51 o                         
   0   7  17       1402.45       1454.80        24.95 o                         
  -7   8  17       3503.93       3378.66        43.64 o                         
  -6   8  17       3853.28       3738.20        46.37 o                         
  -5   8  17       5442.65       5038.11        59.45 o                         
  -4   8  17        347.12        468.67        11.75 o                         
  -3   8  17       5607.77       5215.52        60.26 o                         
  -2   8  17       3854.73       3821.16        46.64 o                         
  -1   8  17       3634.36       3508.51        44.28 o                         
   0   8  17        284.84        259.75        12.35 o                         
  -8   9  17       4752.17       4543.84        59.51 o                         
  -7   9  17       1699.84       1643.26        27.75 o                         
  -6   9  17        142.40        181.53        10.69 o                         
  -5   9  17       2903.46       2741.22        38.79 o                         
  -4   9  17       3013.34       2868.65        41.89 o                         
  -3   9  17        197.03        236.51        11.39 o                         
  -2   9  17       1704.02       1701.97        28.84 o                         
  -1   9  17       4728.10       4394.74        54.38 o                         
   0   9  17       1646.36       1601.37        25.87 o                         
  -9  10  17       2978.98       2808.84        41.90 o                         
  -8  10  17        218.95        213.63        13.24 o                         
  -7  10  17       2779.83       2748.48        40.87 o                         
  -6  10  17       1334.11       1310.30        25.13 o                         
  -5  10  17       6575.54       6176.32        79.62 o                         
  -4  10  17       1322.22       1272.60        22.18 o                         
  -3  10  17       2694.93       2651.41        37.98 o                         
  -2  10  17        216.74        213.66        12.94 o                         
  -1  10  17       3057.16       2915.54        41.84 o                         
   0  10  17        475.06        478.06        16.86 o                         
 -10  11  17       1908.97       1899.99        32.52 o                         
  -9  11  17       1444.85       1430.97        27.63 o                         
  -8  11  17        541.60        559.23        18.22 o                         
  -7  11  17        823.49        844.16        20.24 o                         
  -6  11  17       1350.99       1368.25        26.63 o                         
  -5  11  17       1171.46       1212.58        25.22 o                         
  -4  11  17        805.79        818.74        23.82 o                         
  -3  11  17        498.21        511.97        16.90 o                         
  -2  11  17       1384.69       1354.14        26.17 o                         
  -1  11  17       1949.07       1933.52        33.06 o                         
   0  11  17         42.16         14.81        12.47 o                         
 -11  12  17        519.27        475.54        21.13 o                         
 -10  12  17        364.21        374.40        17.89 o                         
  -9  12  17         27.93         34.90        13.85 o                         
  -8  12  17        972.66        913.10        22.58 o                         
  -7  12  17         36.09         55.10        13.54 o                         
  -6  12  17       1604.31       1646.63        30.76 o                         
  -5  12  17         47.64         51.09        11.75 o                         
  -4  12  17        969.77       1005.15        22.07 o                         
  -3  12  17         39.62         60.41        14.55 o                         
  -2  12  17        370.63        419.69        19.28 o                         
  -1  12  17        573.76        558.29        19.27 o                         
   0  12  17        723.94        856.01        27.53 o                         
 -12  13  17        347.10        357.30        19.89 o                         
 -11  13  17       1037.61       1020.08        27.24 o                         
 -10  13  17       1150.94       1136.22        42.49 o                         
  -9  13  17        527.22        605.82        21.16 o                         
  -8  13  17        558.81        550.59        19.71 o                         
  -7  13  17        676.55        744.00        22.66 o                         
  -6  13  17        685.18        728.47        21.34 o                         
  -5  13  17        564.78        564.88        20.04 o                         
  -4  13  17        543.27        608.51        20.61 o                         
  -3  13  17       1132.04       1175.46        28.40 o                         
  -2  13  17        977.34        974.02        25.91 o                         
  -1  13  17        355.45        355.64        20.98 o                         
   0  13  17       1458.36       1515.76        39.13 o                         
 -13  14  17        663.89        654.29        28.09 o                         
 -12  14  17        338.70        320.12        22.62 o                         
 -11  14  17        452.45        447.79        24.83 o                         
 -10  14  17        105.59         75.99        18.69 o                         
  -9  14  17        612.78        646.40        22.92 o                         
  -8  14  17        522.13        525.62        21.32 o                         
  -7  14  17        141.94        146.58        17.19 o                         
  -6  14  17        517.99        493.30        24.28 o                         
  -5  14  17        642.17        696.78        25.91 o                         
  -4  14  17        103.33        130.66        17.00 o                         
  -3  14  17        450.02        416.81        25.55 o                         
  -2  14  17        331.96        320.97        22.70 o                         
  -1  14  17        655.24        580.00        28.23 o                         
   0  14  17         21.45         52.91        21.90 o                         
 -14  15  17        480.99        435.72        28.33 o                         
 -13  15  17        595.60        588.46        34.10 o                         
 -12  15  17         36.07         68.00        24.02 o                         
 -11  15  17        563.79        654.28        26.84 o                         
 -10  15  17        655.80        684.80        25.77 o                         
  -9  15  17        481.90        447.03        22.71 o                         
  -8  15  17        549.80        550.16        24.14 o                         
  -7  15  17        482.59        493.59        23.50 o                         
  -6  15  17        523.73        485.60        25.07 o                         
  -5  15  17        687.80        685.20        24.82 o                         
  -4  15  17        591.20        666.66        29.43 o                         
  -3  15  17         58.58         83.51        22.00 o                         
  -2  15  17        599.31        616.14        34.85 o                         
  -1  15  17        478.85        442.79        29.55 o                         
   0  15  17        675.71        682.12        35.34 o                         
 -15  16  17        539.90        490.81        35.09 o                         
 -14  16  17         11.16         15.01        27.74 o                         
 -13  16  17        439.65        461.03        30.37 o                         
 -12  16  17        244.38        243.36        25.62 o                         
 -11  16  17       1100.75       1043.52        32.00 o                         
 -10  16  17        228.48        230.81        25.63 o                         
  -9  16  17        904.29       1062.98        33.42 o                         
  -8  16  17         14.47         66.00        21.50 o                         
  -7  16  17        914.46       1025.42        32.46 o                         
  -6  16  17        229.63        222.36        23.49 o                         
  -5  16  17       1118.95       1105.06        37.15 o                         
  -4  16  17        240.61        267.12        28.52 o                         
  -3  16  17        404.95        427.08        36.43 o                         
  -2  16  17         10.44          0.68        25.27 o                         
  -1  16  17        512.79        424.26        34.75 o                         
   0  16  17        105.50        101.14        34.09 o                         
 -16  17  17        202.56        205.76        36.80 o                         
 -15  17  17        170.61        179.76        33.21 o                         
 -14  17  17        278.80        293.55        37.19 o                         
 -13  17  17        657.67        635.43        33.41 o                         
 -12  17  17        194.80        218.41        27.52 o                         
 -11  17  17        105.48         81.90        25.69 o                         
 -10  17  17        496.39        488.17        32.44 o                         
  -9  17  17        249.24        212.48        25.69 o                         
  -8  17  17        261.02        226.81        26.56 o                         
  -7  17  17        489.13        443.73        31.78 o                         
  -6  17  17        126.93        102.21        25.84 o                         
  -5  17  17        204.92        179.91        31.37 o                         
  -4  17  17        647.05        591.77        42.89 o                         
  -3  17  17        282.20        314.69        34.87 o                         
  -2  17  17        146.97        167.51        37.85 o                         
  -1  17  17        197.73        192.88        40.13 o                         
   0  17  17          6.92          8.38        40.98 o                         
 -17  18  17         57.57         70.04        42.52 o                         
 -16  18  17         46.92         52.46        37.10 o                         
 -15  18  17         31.53         67.29        34.25 o                         
 -14  18  17         21.66         47.44        30.03 o                         
 -13  18  17        173.82        142.50        31.48 o                         
 -12  18  17         67.53        135.93        29.05 o                         
 -11  18  17        190.90        173.68        28.57 o                         
 -10  18  17         97.02        128.43        27.37 o                         
  -9  18  17        316.47        352.02        30.92 o                         
  -8  18  17         99.18         72.66        27.41 o                         
  -7  18  17        196.80        181.45        30.74 o                         
  -6  18  17         67.85        112.17        32.25 o                         
  -5  18  17        186.18        206.48        34.34 o                         
  -4  18  17         19.89         16.92        32.94 o                         
  -3  18  17         20.46         24.93        39.19 o                         
  -2  18  17         48.03         36.79        40.83 o                         
  -1  18  17         66.36        120.35        45.41 o                         
   0  18  17         32.22         67.84        46.07 o                         
 -17  19  17         85.01         62.25        43.05 o                         
 -16  19  17         57.23         74.77        37.61 o                         
 -15  19  17         48.37         38.14        35.34 o                         
 -14  19  17         59.21         22.69        32.30 o                         
 -13  19  17         71.80        139.29        33.25 o                         
 -12  19  17        312.41        328.65        34.07 o                         
 -11  19  17        205.89        196.59        32.06 o                         
 -10  19  17        167.73        283.95        35.93 o                         
  -9  19  17        164.35        198.19        31.77 o                         
  -8  19  17        218.70        199.24        34.46 o                         
  -7  19  17        305.37        299.16        37.74 o                         
  -6  19  17         67.42         20.84        34.05 o                         
  -5  19  17         54.09         40.79        38.98 o                         
  -4  19  17         35.09         60.02        42.39 o                         
  -3  19  17         54.70         26.24        46.58 o                         
  -2  19  17         82.92         66.57        48.70 o                         
 -16  20  17         26.38         62.26        41.15 o                         
 -15  20  17         29.25          5.34        38.65 o                         
 -14  20  17          8.08          3.56        34.71 o                         
 -13  20  17         73.81         77.62        35.24 o                         
 -12  20  17         48.35         62.33        35.74 o                         
 -11  20  17        134.89        216.01        35.88 o                         
 -10  20  17         71.98        103.22        34.86 o                         
  -9  20  17        139.19        141.63        37.55 o                         
  -8  20  17         48.38         34.39        36.95 o                         
  -7  20  17         88.11         69.46        46.65 o                         
  -6  20  17          8.21         49.91        45.28 o                         
  -5  20  17         32.10         55.51        46.80 o                         
  -4  20  17         26.39         72.32        49.16 o                         
 -13  21  17         78.86        159.69        42.17 o                         
 -12  21  17         10.82          2.43        38.39 o                         
 -11  21  17        160.82        191.09        40.76 o                         
 -10  21  17        153.32        124.38        40.51 o                         
  -9  21  17         12.22         44.59        40.86 o                         
  -8  21  17         89.35        174.71        45.90 o                         
   0   0  18      31266.97      30703.76       735.73 o                         
   0   1  18       9113.38       9595.27        95.25 o                         
  -1   2  18        362.28        384.23         9.79 o                         
   0   2  18       7302.42       7498.56        80.17 o                         
  -2   3  18        333.98        434.71        12.59 o                         
  -1   3  18        402.03        484.06        10.90 o                         
   0   3  18       8857.04       8842.43       101.35 o                         
  -3   4  18       2748.19       2901.22        35.04 o                         
  -2   4  18         41.01         45.98         7.25 o                         
  -1   4  18       2862.70       3024.07        36.97 o                         
   0   4  18      10336.31      10723.88       126.39 o                         
  -4   5  18       2643.28       2715.29        32.79 o                         
  -3   5  18       3734.33       3851.51        46.99 o                         
  -2   5  18       3578.16       3665.61        44.18 o                         
  -1   5  18       2767.30       2879.18        34.98 o                         
   0   5  18       4173.90       4335.28        50.67 o                         
  -5   6  18       1443.49       1455.50        21.12 o                         
  -4   6  18       8035.44       7486.81        85.85 o                         
  -3   6  18       5572.70       5471.00        64.91 o                         
  -2   6  18       8123.43       7673.98        88.77 o                         
  -1   6  18       1476.17       1436.80        20.33 o                         
   0   6  18      22841.84      21760.48       238.07 o                         
  -6   7  18       6279.46       6196.69        71.99 o                         
  -5   7  18       1388.20       1431.51        22.87 o                         
  -4   7  18        307.84        349.23        10.54 o                         
  -3   7  18        360.70        388.40        12.40 o                         
  -2   7  18       1318.39       1321.30        22.54 o                         
  -1   7  18       6209.71       6216.67        72.17 o                         
   0   7  18       1663.30       1527.65        25.18 o                         
  -7   8  18        653.05        637.02        14.18 o                         
  -6   8  18       7808.78       7387.53        85.18 o                         
  -5   8  18        715.75        716.99        13.95 o                         
  -4   8  18         43.88         56.29         6.23 o                         
  -3   8  18        640.13        633.85        15.88 o                         
  -2   8  18       7560.99       7261.35        84.02 o                         
  -1   8  18        638.01        634.13        13.98 o                         
   0   8  18       2092.58       1776.21        26.54 o                         
  -8   9  18        226.74        255.52        11.39 o                         
  -7   9  18        316.91        307.34        11.81 o                         
  -6   9  18       2505.16       2481.15        34.56 o                         
  -5   9  18       1280.10       1323.36        23.61 o                         
  -4   9  18       1371.53       1406.90        25.61 o                         
  -3   9  18       2454.18       2493.94        33.70 o                         
  -2   9  18        279.15        277.85        11.04 o                         
  -1   9  18        206.63        223.23        11.18 o                         
   0   9  18        565.24        614.85        15.22 o                         
  -9  10  18        368.58        413.71        14.59 o                         
  -8  10  18       1552.85       1571.49        26.46 o                         
  -7  10  18        157.60        159.25        14.64 o                         
  -6  10  18       1670.80       1735.51        29.74 o                         
  -5  10  18        124.22        157.88        10.03 o                         
  -4  10  18       1512.99       1549.65        25.27 o                         
  -3  10  18        170.03        171.04        12.11 o                         
  -2  10  18       1504.79       1589.51        29.45 o                         
  -1  10  18        396.98        451.40        15.60 o                         
   0  10  18       2444.09       2383.96        36.34 o                         
 -10  11  18         54.49         81.70        12.78 o                         
  -9  11  18        264.88        263.08        14.15 o                         
  -8  11  18        282.04        256.84        16.17 o                         
  -7  11  18        612.61        623.46        17.86 o                         
  -6  11  18       1985.13       1978.31        33.79 o                         
  -5  11  18       1906.53       1913.32        32.32 o                         
  -4  11  18        585.63        587.74        18.85 o                         
  -3  11  18        292.41        288.77        14.66 o                         
  -2  11  18        242.36        237.55        14.01 o                         
  -1  11  18         51.17         60.26        12.46 o                         
   0  11  18         13.20         -6.51        12.23 o                         
 -11  12  18       2005.97       1823.57        35.17 o                         
 -10  12  18       2090.55       2119.17        46.39 o                         
  -9  12  18       1289.68       1285.14        32.43 o                         
  -8  12  18       1436.16       1416.91        29.75 o                         
  -7  12  18       2332.92       2071.25        36.08 o                         
  -6  12  18      11052.02      10267.25       131.23 o                         
  -5  12  18       2348.90       2127.80        39.69 o                         
  -4  12  18       1523.76       1421.80        26.88 o                         
  -3  12  18       1305.91       1343.17        32.32 o                         
  -2  12  18       2198.32       2140.55        36.38 o                         
  -1  12  18       2024.71       1939.25        35.32 o                         
   0  12  18       6213.23       5944.04        83.08 o                         
 -12  13  18        189.04        260.58        19.06 o                         
 -11  13  18        106.22        145.55        18.21 o                         
 -10  13  18        462.48        384.37        19.80 o                         
  -9  13  18         12.65         31.87        14.76 o                         
  -8  13  18        429.16        370.16        21.30 o                         
  -7  13  18       1476.71       1480.96        31.59 o                         
  -6  13  18       1451.78       1410.62        29.22 o                         
  -5  13  18        468.32        394.82        18.10 o                         
  -4  13  18         11.84         29.39        14.77 o                         
  -3  13  18        477.19        411.49        21.49 o                         
  -2  13  18        115.20        182.32        17.34 o                         
  -1  13  18        188.37        228.58        20.03 o                         
   0  13  18       1038.13       1028.60        31.64 o                         
 -13  14  18         86.69         79.15        21.96 o                         
 -12  14  18        816.12        785.12        28.57 o                         
 -11  14  18        133.96        147.96        21.45 o                         
 -10  14  18        952.37        793.92        27.32 o                         
  -9  14  18        360.94        378.74        25.28 o                         
  -8  14  18       1203.54       1235.23        29.86 o                         
  -7  14  18        127.31        156.92        17.38 o                         
  -6  14  18       1230.63       1209.83        29.34 o                         
  -5  14  18        354.05        381.38        20.10 o                         
  -4  14  18        941.50        812.06        24.50 o                         
  -3  14  18        136.88        147.98        18.28 o                         
  -2  14  18        813.70        765.91        28.81 o                         
  -1  14  18         88.09         57.27        21.51 o                         
   0  14  18       1072.35       1095.24        35.44 o                         
 -14  15  18         75.89         39.05        24.57 o                         
 -13  15  18         72.13         99.83        22.56 o                         
 -12  15  18        115.42        132.78        23.80 o                         
 -11  15  18         91.69         92.15        21.79 o                         
 -10  15  18         45.34         57.02        19.17 o                         
  -9  15  18        414.11        388.17        22.47 o                         
  -8  15  18        153.49        157.81        19.78 o                         
  -7  15  18        150.54        177.11        19.95 o                         
  -6  15  18        415.61        428.56        22.69 o                         
  -5  15  18         55.10         74.69        18.53 o                         
  -4  15  18         99.72        114.79        19.81 o                         
  -3  15  18        118.75         77.55        23.26 o                         
  -2  15  18         70.44        107.38        24.86 o                         
  -1  15  18         67.50         72.81        25.33 o                         
   0  15  18        498.61        606.58        41.51 o                         
 -15  16  18         48.00         69.36        30.04 o                         
 -14  16  18        138.60         74.60        29.12 o                         
 -13  16  18          8.30         29.42        24.55 o                         
 -12  16  18        377.44        380.09        32.04 o                         
 -11  16  18         98.17        125.07        22.30 o                         
 -10  16  18        515.00        536.65        31.11 o                         
  -9  16  18         35.51         81.27        22.79 o                         
  -8  16  18        800.68        718.86        29.56 o                         
  -7  16  18         34.09         55.47        22.67 o                         
  -6  16  18        510.17        547.38        28.46 o                         
  -5  16  18        101.27        124.92        23.43 o                         
  -4  16  18        362.41        343.58        29.80 o                         
  -3  16  18          6.80         -4.45        26.03 o                         
  -2  16  18        142.98        160.93        28.36 o                         
  -1  16  18         41.75         29.68        30.86 o                         
   0  16  18         15.95          1.67        32.99 o                         
 -16  17  18          3.43         10.60        35.26 o                         
 -15  17  18         53.30         71.62        31.77 o                         
 -14  17  18         35.17         80.87        30.82 o                         
 -13  17  18        199.30        201.54        28.81 o                         
 -12  17  18         88.71         90.27        27.43 o                         
 -11  17  18        242.61        216.90        28.40 o                         
 -10  17  18         23.72         61.36        24.88 o                         
  -9  17  18         63.59         67.75        24.57 o                         
  -8  17  18         67.55         35.04        24.59 o                         
  -7  17  18         20.42         57.17        25.00 o                         
  -6  17  18        247.31        185.82        27.91 o                         
  -5  17  18         81.97         97.29        29.42 o                         
  -4  17  18        195.03        210.13        32.20 o                         
  -3  17  18         43.14         72.37        31.15 o                         
  -2  17  18         59.72         28.58        35.66 o                         
  -1  17  18          5.37         -2.72        40.35 o                         
   0  17  18          8.08          7.85        38.69 o                         
 -17  18  18         61.77        138.41        45.11 o                         
 -16  18  18         74.63         91.18        39.65 o                         
 -15  18  18         13.89         -7.54        33.82 o                         
 -14  18  18        184.37        183.12        32.44 o                         
 -13  18  18         77.55         81.22        29.77 o                         
 -12  18  18        657.10        684.86        35.99 o                         
 -11  18  18         64.22         42.70        26.66 o                         
 -10  18  18        183.67        232.81        29.71 o                         
  -9  18  18         39.70         49.74        27.46 o                         
  -8  18  18        191.22        175.58        28.81 o                         
  -7  18  18         71.35         72.02        33.19 o                         
  -6  18  18        667.14        711.71        39.62 o                         
  -5  18  18         75.99         94.31        32.76 o                         
  -4  18  18        171.73        223.13        39.11 o                         
  -3  18  18         13.88         18.29        39.53 o                         
  -2  18  18         79.84         49.74        42.88 o                         
  -1  18  18         68.46         52.36        46.66 o                         
   0  18  18        164.87        275.44        48.46 o                         
 -17  19  18         34.79         49.80        43.90 o                         
 -16  19  18         20.63         22.97        37.91 o                         
 -15  19  18         96.18        110.35        35.25 o                         
 -14  19  18         49.84         74.97        33.78 o                         
 -13  19  18         74.18        106.17        33.30 o                         
 -12  19  18        136.22        174.89        32.15 o                         
 -11  19  18         20.75         62.29        31.11 o                         
 -10  19  18         69.53         80.88        30.80 o                         
  -9  19  18         79.32        104.70        31.63 o                         
  -8  19  18         21.69          5.74        32.84 o                         
  -7  19  18        141.78        135.52        36.48 o                         
  -6  19  18         74.19         62.63        35.89 o                         
  -5  19  18         49.09         18.42        40.96 o                         
  -4  19  18         91.63        112.90        43.08 o                         
  -3  19  18         22.00         27.23        45.39 o                         
  -2  19  18         41.27         48.00        48.90 o                         
 -16  20  18         48.97        100.33        41.58 o                         
 -15  20  18         14.68         44.21        36.92 o                         
 -14  20  18        155.04        219.07        38.16 o                         
 -13  20  18         48.15         52.44        35.39 o                         
 -12  20  18        234.13        230.93        42.94 o                         
 -11  20  18        103.26        149.80        36.10 o                         
 -10  20  18        102.70        117.03        35.05 o                         
  -9  20  18        106.37        162.78        37.32 o                         
  -8  20  18        246.48        280.18        41.27 o                         
  -7  20  18         52.62         54.24        40.40 o                         
  -6  20  18        155.70        188.99        46.93 o                         
  -5  20  18         11.50        -46.36        46.36 o                         
  -4  20  18         49.90         -5.08        51.09 o                         
 -13  21  18         78.61        146.95        48.74 o                         
 -12  21  18         16.02          5.97        37.95 o                         
 -11  21  18         59.44         65.94        41.71 o                         
 -10  21  18         53.61         80.96        43.25 o                         
  -9  21  18         13.78          7.76        40.51 o                         
  -8  21  18         75.20        136.69        47.94 o                         
   0   1  19       1526.79       1800.33        20.86 o                         
  -1   2  19        308.78        485.40         9.08 o                         
   0   2  19       4985.10       4878.56        54.02 o                         
  -2   3  19       2717.69       3031.16        37.56 o                         
  -1   3  19       2655.43       2903.85        36.75 o                         
   0   3  19         53.09         25.77         5.61 o                         
  -3   4  19       2629.88       2824.37        35.78 o                         
  -2   4  19        115.66         79.02         6.81 o                         
  -1   4  19       2653.82       2857.62        35.93 o                         
   0   4  19       2382.06       2263.51        30.30 o                         
  -4   5  19       7541.97       7786.55        86.25 o                         
  -3   5  19       2020.32       1968.91        26.87 o                         
  -2   5  19       2029.00       2010.78        27.77 o                         
  -1   5  19       7534.98       7737.10        89.62 o                         
   0   5  19        244.12        291.90        10.34 o                         
  -5   6  19        340.05        481.65        12.31 o                         
  -4   6  19       7005.10       7082.90        81.46 o                         
  -3   6  19       1554.48       1496.84        24.17 o                         
  -2   6  19       6937.80       7055.42        83.58 o                         
  -1   6  19        309.00        438.74        12.71 o                         
   0   6  19        169.17        135.75         7.61 o                         
  -6   7  19       1352.88       1315.21        27.46 o                         
  -5   7  19       1003.85        977.17        17.84 o                         
  -4   7  19       6681.93       6597.94        76.84 o                         
  -3   7  19       6648.04       6565.75        74.53 o                         
  -2   7  19        993.02        962.46        17.09 o                         
  -1   7  19       1378.61       1364.58        20.45 o                         
   0   7  19        827.59        940.75        19.17 o                         
  -7   8  19        952.71        987.25        17.82 o                         
  -6   8  19       1247.71       1285.03        22.64 o                         
  -5   8  19       1939.73       2110.15        28.21 o                         
  -4   8  19        908.23        832.59        15.77 o                         
  -3   8  19       1834.60       1972.50        27.75 o                         
  -2   8  19       1270.63       1295.97        20.50 o                         
  -1   8  19        888.59        918.54        17.27 o                         
   0   8  19       1861.99       1773.24        26.66 o                         
  -8   9  19       1530.72       1503.83        25.42 o                         
  -7   9  19        373.27        309.20        12.31 o                         
  -6   9  19       2129.68       2104.28        30.14 o                         
  -5   9  19       1871.19       1784.99        27.50 o                         
  -4   9  19       1925.50       1780.65        27.14 o                         
  -3   9  19       2075.40       2068.55        29.89 o                         
  -2   9  19        395.74        378.91        12.55 o                         
  -1   9  19       1540.07       1500.37        24.00 o                         
   0   9  19        147.51        162.88        13.40 o                         
  -9  10  19       1403.99       1409.13        26.23 o                         
  -8  10  19        470.60        416.59        14.07 o                         
  -7  10  19        987.75        999.64        22.22 o                         
  -6  10  19        322.90        319.46        15.30 o                         
  -5  10  19         19.49         15.51        10.61 o                         
  -4  10  19        311.83        276.52        13.36 o                         
  -3  10  19        910.08        866.08        20.11 o                         
  -2  10  19        463.27        440.91        15.19 o                         
  -1  10  19       1357.39       1360.77        29.47 o                         
   0  10  19        500.60        458.08        18.76 o                         
 -10  11  19        833.28        745.23        20.44 o                         
  -9  11  19       1461.14       1383.97        31.67 o                         
  -8  11  19        765.70        730.30        19.84 o                         
  -7  11  19       1264.89       1270.93        26.29 o                         
  -6  11  19         99.39        108.79        12.79 o                         
  -5  11  19        121.50        142.63        12.76 o                         
  -4  11  19       1197.96       1191.96        23.55 o                         
  -3  11  19        716.00        700.04        19.32 o                         
  -2  11  19       1378.63       1276.02        25.91 o                         
  -1  11  19        782.19        681.82        19.36 o                         
   0  11  19         53.05         53.44        13.20 o                         
 -11  12  19        372.21        353.70        18.11 o                         
 -10  12  19       1411.43       1420.69        35.75 o                         
  -9  12  19        139.02        106.43        16.17 o                         
  -8  12  19       1410.43       1344.82        28.76 o                         
  -7  12  19        803.78        810.78        24.68 o                         
  -6  12  19        369.50        362.68        19.21 o                         
  -5  12  19        766.37        738.59        19.59 o                         
  -4  12  19       1422.23       1387.01        26.75 o                         
  -3  12  19        128.22        125.36        15.41 o                         
  -2  12  19       1386.84       1308.90        27.68 o                         
  -1  12  19        371.79        325.70        17.30 o                         
   0  12  19        392.20        391.60        19.85 o                         
 -12  13  19        267.55        255.13        19.70 o                         
 -11  13  19       1401.83       1301.26        40.77 o                         
 -10  13  19        360.61        370.14        20.08 o                         
  -9  13  19        757.06        733.61        23.82 o                         
  -8  13  19         18.99         15.69        13.95 o                         
  -7  13  19        592.10        558.42        20.71 o                         
  -6  13  19        576.90        501.81        18.55 o                         
  -5  13  19         29.52         -3.23        14.36 o                         
  -4  13  19        733.55        752.51        22.25 o                         
  -3  13  19        349.14        335.11        19.71 o                         
  -2  13  19       1394.29       1292.11        30.51 o                         
  -1  13  19        245.84        239.35        21.12 o                         
   0  13  19        119.36        122.05        20.85 o                         
 -13  14  19         59.10         25.42        21.08 o                         
 -12  14  19        412.58        374.22        23.30 o                         
 -11  14  19         64.82         61.92        19.32 o                         
 -10  14  19        237.39        300.50        21.62 o                         
  -9  14  19        242.05        216.17        19.72 o                         
  -8  14  19        408.15        405.60        21.58 o                         
  -7  14  19        377.45        413.51        21.36 o                         
  -6  14  19        402.14        436.56        21.24 o                         
  -5  14  19        242.97        232.30        18.73 o                         
  -4  14  19        240.40        239.55        19.08 o                         
  -3  14  19         67.45         51.98        17.52 o                         
  -2  14  19        427.21        383.80        25.04 o                         
  -1  14  19         51.55         79.85        22.34 o                         
   0  14  19         97.44        161.18        25.46 o                         
 -14  15  19        104.19        128.62        26.43 o                         
 -13  15  19        353.28        341.83        29.09 o                         
 -12  15  19         32.79          9.80        21.30 o                         
 -11  15  19        620.44        600.21        27.77 o                         
 -10  15  19        463.01        430.58        24.02 o                         
  -9  15  19        163.98        186.91        20.97 o                         
  -8  15  19        186.85        176.49        20.59 o                         
  -7  15  19        217.99        231.14        21.00 o                         
  -6  15  19        192.72        204.49        20.81 o                         
  -5  15  19        464.96        431.12        23.62 o                         
  -4  15  19        636.56        641.32        26.42 o                         
  -3  15  19         26.45         17.48        23.07 o                         
  -2  15  19        356.93        328.97        28.20 o                         
  -1  15  19        100.09         73.82        27.07 o                         
   0  15  19        172.06        219.43        31.61 o                         
 -15  16  19          6.63        -30.59        30.59 o                         
 -14  16  19         62.22         81.77        29.67 o                         
 -13  16  19         94.43         38.13        24.87 o                         
 -12  16  19        219.84        196.63        26.46 o                         
 -11  16  19        279.58        279.00        24.36 o                         
 -10  16  19        252.33        289.89        25.44 o                         
  -9  16  19        334.87        294.04        24.09 o                         
  -8  16  19         12.94         38.19        22.15 o                         
  -7  16  19        337.80        256.84        28.90 o                         
  -6  16  19        243.32        245.15        24.61 o                         
  -5  16  19        279.78        314.60        27.22 o                         
  -4  16  19        232.68        237.59        29.77 o                         
  -3  16  19         91.40        144.26        28.05 o                         
  -2  16  19         67.02         28.48        27.92 o                         
  -1  16  19          5.33        -16.35        29.53 o                         
   0  16  19          2.79        -32.55        32.55 o                         
 -16  17  19         43.33         -9.44        36.97 o                         
 -15  17  19         99.19         84.26        34.16 o                         
 -14  17  19         57.22         68.26        30.58 o                         
 -13  17  19        372.89        349.97        33.22 o                         
 -12  17  19        120.61        118.69        31.91 o                         
 -11  17  19         96.75        124.34        25.26 o                         
 -10  17  19        207.71        202.68        27.13 o                         
  -9  17  19        237.52        206.19        26.69 o                         
  -8  17  19        239.63        202.52        25.89 o                         
  -7  17  19        220.26        191.78        26.93 o                         
  -6  17  19         94.91        128.78        27.38 o                         
  -5  17  19        132.46        163.86        31.06 o                         
  -4  17  19        389.84        465.24        36.22 o                         
  -3  17  19         56.72         61.65        34.00 o                         
  -2  17  19        100.17         80.90        37.90 o                         
  -1  17  19         45.21         85.59        41.52 o                         
   0  17  19         43.87         26.24        40.40 o                         
 -17  18  19         17.57         29.05        41.78 o                         
 -16  18  19         25.28         42.93        37.52 o                         
 -15  18  19         32.16         52.86        35.26 o                         
 -14  18  19         78.72         63.06        31.03 o                         
 -13  18  19         73.60         97.35        30.99 o                         
 -12  18  19         18.41         59.31        29.37 o                         
 -11  18  19         33.26         73.16        27.03 o                         
 -10  18  19        266.92        264.07        30.81 o                         
  -9  18  19          2.83         10.35        26.92 o                         
  -8  18  19        263.64        263.16        31.26 o                         
  -7  18  19         34.45         -7.28        29.38 o                         
  -6  18  19         14.88         85.81        33.46 o                         
  -5  18  19         75.79         75.85        32.80 o                         
  -4  18  19         73.66        113.99        38.63 o                         
  -3  18  19         30.70         78.97        42.29 o                         
  -2  18  19         22.55         24.50        41.01 o                         
  -1  18  19         16.45         29.14        42.50 o                         
   0  18  19         75.17        134.76        44.86 o                         
 -17  19  19         38.06         93.22        45.59 o                         
 -16  19  19         48.04        113.16        39.16 o                         
 -15  19  19         89.47        103.07        36.14 o                         
 -14  19  19         30.50         21.31        31.77 o                         
 -13  19  19         17.48         -5.29        30.79 o                         
 -12  19  19         38.36         47.30        31.99 o                         
 -11  19  19        103.76        110.24        32.34 o                         
 -10  19  19        209.74        162.72        31.67 o                         
  -9  19  19        209.08        170.87        33.04 o                         
  -8  19  19        107.90         89.32        34.04 o                         
  -7  19  19         35.78         38.56        34.63 o                         
  -6  19  19         17.61         35.82        37.78 o                         
  -5  19  19         35.10         23.06        39.40 o                         
  -4  19  19         76.63         83.80        44.73 o                         
  -3  19  19         45.28        -13.93        46.42 o                         
  -2  19  19         33.40         31.78        50.92 o                         
 -15  20  19         13.46         -9.16        37.32 o                         
 -14  20  19         24.58         39.82        36.55 o                         
 -13  20  19         42.45         76.99        35.90 o                         
 -12  20  19         54.79         51.29        35.90 o                         
 -11  20  19         43.33         45.44        35.44 o                         
 -10  20  19          9.52         24.96        34.09 o                         
  -9  20  19         42.02        115.35        37.36 o                         
  -8  20  19         48.72         45.48        38.20 o                         
  -7  20  19         42.43         51.28        41.00 o                         
  -6  20  19         21.14         19.14        44.02 o                         
  -5  20  19         14.31         63.78        49.83 o                         
 -12  21  19         61.65        108.16        41.39 o                         
 -11  21  19         92.61        141.64        42.04 o                         
 -10  21  19         85.57        106.75        43.83 o                         
  -9  21  19         66.31        133.15        45.98 o                         
   0   1  20       1222.76       1183.31        15.21 o                         
  -1   2  20       1500.29       1576.92        20.73 o                         
   0   2  20       1370.33       1561.48        21.20 o                         
  -2   3  20        542.59        612.10        11.42 o                         
  -1   3  20        549.49        632.57        15.80 o                         
   0   3  20       1525.09       1691.37        24.22 o                         
  -3   4  20        942.78       1036.58        18.72 o                         
  -2   4  20       3329.57       3244.91        41.55 o                         
  -1   4  20        939.20       1037.83        17.01 o                         
   0   4  20       9422.16       9112.71       106.52 o                         
  -4   5  20        343.82        485.25        12.68 o                         
  -3   5  20        105.82        112.48         8.78 o                         
  -2   5  20        100.51        123.18         7.97 o                         
  -1   5  20        345.55        477.71        10.82 o                         
   0   5  20       2295.99       2248.47        30.51 o                         
  -5   6  20        538.26        562.96        15.40 o                         
  -4   6  20        823.46        825.79        15.72 o                         
  -3   6  20         51.66         52.52         8.08 o                         
  -2   6  20        834.22        864.09        18.51 o                         
  -1   6  20        550.10        563.72        12.08 o                         
   0   6  20         53.08         26.99         6.31 o                         
  -6   7  20        267.13        260.85         9.72 o                         
  -5   7  20        854.86        914.12        19.63 o                         
  -4   7  20        154.83        180.90         8.93 o                         
  -3   7  20        159.01        183.95         8.62 o                         
  -2   7  20        879.12        935.48        17.00 o                         
  -1   7  20        260.25        257.11        10.00 o                         
   0   7  20       1261.30       1184.19        19.78 o                         
  -7   8  20       1355.17       1366.84        28.77 o                         
  -6   8  20       1482.42       1552.48        26.53 o                         
  -5   8  20         92.74         90.03         9.16 o                         
  -4   8  20       1492.40       1523.76        22.93 o                         
  -3   8  20         91.55        103.19         8.91 o                         
  -2   8  20       1494.75       1586.21        23.49 o                         
  -1   8  20       1354.93       1379.61        23.71 o                         
   0   8  20        273.47        296.26        12.87 o                         
  -8   9  20        450.31        469.61        13.86 o                         
  -7   9  20         22.66         16.43         8.14 o                         
  -6   9  20       1404.15       1391.00        27.67 o                         
  -5   9  20        666.21        622.63        18.11 o                         
  -4   9  20        648.86        604.76        15.15 o                         
  -3   9  20       1399.10       1390.09        26.41 o                         
  -2   9  20         26.53         18.12         9.06 o                         
  -1   9  20        448.48        459.04        15.04 o                         
   0   9  20         37.91         27.11         9.79 o                         
  -9  10  20        475.72        513.76        15.76 o                         
  -8  10  20        674.10        689.83        18.65 o                         
  -7  10  20         48.90         46.88        10.60 o                         
  -6  10  20        890.60        979.88        21.92 o                         
  -5  10  20          2.26         -1.46         8.90 o                         
  -4  10  20        920.97        939.71        26.45 o                         
  -3  10  20         46.11         48.41        11.53 o                         
  -2  10  20        686.67        711.84        18.69 o                         
  -1  10  20        474.03        508.22        17.14 o                         
   0  10  20        199.86        187.43        13.42 o                         
 -10  11  20        225.96        150.62        13.70 o                         
  -9  11  20         30.45         48.62        12.10 o                         
  -8  11  20       1300.97       1190.33        31.81 o                         
  -7  11  20       1610.63       1576.60        30.14 o                         
  -6  11  20        237.15        242.61        14.12 o                         
  -5  11  20        225.39        236.22        14.47 o                         
  -4  11  20       1592.90       1560.26        29.12 o                         
  -3  11  20       1288.91       1146.68        27.97 o                         
  -2  11  20         36.21         49.76        12.93 o                         
  -1  11  20        228.88        202.06        14.47 o                         
   0  11  20         26.57        -13.41        13.41 o                         
 -11  12  20        579.79        567.68        26.04 o                         
 -10  12  20        749.45        829.05        26.25 o                         
  -9  12  20        747.16        790.88        21.89 o                         
  -8  12  20        395.46        397.29        17.68 o                         
  -7  12  20         40.88         48.38        13.42 o                         
  -6  12  20         23.76         79.54        13.36 o                         
  -5  12  20         40.64         81.46        12.52 o                         
  -4  12  20        393.77        448.49        18.08 o                         
  -3  12  20        750.98        816.89        22.26 o                         
  -2  12  20        730.13        791.43        24.97 o                         
  -1  12  20        584.79        617.24        22.62 o                         
   0  12  20        153.40        154.73        18.15 o                         
 -12  13  20        214.54        226.34        20.12 o                         
 -11  13  20        465.48        472.51        22.39 o                         
 -10  13  20         21.23         20.47        16.56 o                         
  -9  13  20         73.79         92.54        16.46 o                         
  -8  13  20        306.03        300.76        18.11 o                         
  -7  13  20         52.95         77.54        15.25 o                         
  -6  13  20         51.23         40.71        13.97 o                         
  -5  13  20        301.21        232.94        16.99 o                         
  -4  13  20         67.62         58.53        17.38 o                         
  -3  13  20         22.06          4.99        15.81 o                         
  -2  13  20        461.70        449.82        21.30 o                         
  -1  13  20        213.26        203.89        21.06 o                         
   0  13  20        128.89        111.55        21.04 o                         
 -13  14  20         28.04         19.89        21.89 o                         
 -12  14  20         50.56         35.82        19.97 o                         
 -11  14  20         68.10         26.44        20.51 o                         
 -10  14  20        215.83        185.46        20.96 o                         
  -9  14  20         24.76         15.32        17.73 o                         
  -8  14  20         71.93         46.63        18.10 o                         
  -7  14  20         22.82         21.95        17.91 o                         
  -6  14  20         74.63         77.21        22.01 o                         
  -5  14  20         27.48         47.85        17.76 o                         
  -4  14  20        205.21        185.94        18.72 o                         
  -3  14  20         64.21         35.15        17.98 o                         
  -2  14  20         56.97         50.96        21.04 o                         
  -1  14  20         28.38         19.29        21.77 o                         
   0  14  20         67.52         42.20        27.06 o                         
 -14  15  20          2.45        -25.76        25.76 o                         
 -13  15  20         25.46         22.12        24.29 o                         
 -12  15  20         94.56         84.76        22.88 o                         
 -11  15  20        192.84        209.62        23.36 o                         
 -10  15  20         47.82         77.13        20.96 o                         
  -9  15  20        189.26        226.02        21.68 o                         
  -8  15  20         48.89         34.29        19.81 o                         
  -7  15  20         45.29         36.76        19.61 o                         
  -6  15  20        193.65        219.24        21.56 o                         
  -5  15  20         51.02         46.36        19.58 o                         
  -4  15  20        182.70        172.77        24.66 o                         
  -3  15  20         92.03         93.22        25.21 o                         
  -2  15  20         30.58         28.45        24.21 o                         
  -1  15  20          2.80        -25.00        27.03 o                         
   0  15  20          2.31        -15.10        29.59 o                         
 -15  16  20          8.75         -5.68        30.32 o                         
 -14  16  20        259.54        227.38        31.45 o                         
 -13  16  20         69.82         30.36        26.01 o                         
 -12  16  20        168.73        143.79        26.04 o                         
 -11  16  20        205.88        227.77        29.25 o                         
 -10  16  20        339.34        293.07        24.42 o                         
  -9  16  20        216.46        197.31        23.66 o                         
  -8  16  20        234.55        209.91        24.04 o                         
  -7  16  20        216.18        181.50        23.99 o                         
  -6  16  20        346.40        355.59        26.69 o                         
  -5  16  20        208.24        227.34        26.87 o                         
  -4  16  20        167.61        156.62        28.29 o                         
  -3  16  20         66.65         77.45        27.17 o                         
  -2  16  20        259.83        193.87        33.78 o                         
  -1  16  20          7.20        -16.99        32.59 o                         
   0  16  20        156.58        163.56        34.68 o                         
 -16  17  20         21.25         49.94        39.55 o                         
 -15  17  20         65.83         68.79        32.89 o                         
 -14  17  20         20.38         49.61        31.81 o                         
 -13  17  20         60.91        107.09        28.55 o                         
 -12  17  20         26.76         52.89        26.76 o                         
 -11  17  20         57.95         63.30        25.65 o                         
 -10  17  20         20.39         44.26        24.70 o                         
  -9  17  20        105.02         53.84        25.20 o                         
  -8  17  20        100.64         84.04        25.60 o                         
  -7  17  20         22.31        -20.29        25.32 o                         
  -6  17  20         55.98         31.92        30.54 o                         
  -5  17  20         23.65         34.02        28.83 o                         
  -4  17  20         69.13        108.19        31.35 o                         
  -3  17  20         21.57        -33.32        34.45 o                         
  -2  17  20         74.78         92.11        38.29 o                         
  -1  17  20         21.45         50.06        39.76 o                         
   0  17  20         93.07         99.12        42.25 o                         
 -17  18  20         28.18         42.94        42.90 o                         
 -16  18  20         28.53         14.83        37.98 o                         
 -15  18  20         26.37          2.09        35.15 o                         
 -14  18  20         33.85         35.95        36.34 o                         
 -13  18  20        133.85        164.58        31.15 o                         
 -12  18  20         81.01        107.30        30.18 o                         
 -11  18  20         25.01         15.86        27.12 o                         
 -10  18  20         71.04         99.42        27.98 o                         
  -9  18  20         43.83         50.54        28.31 o                         
  -8  18  20         68.89         68.18        28.81 o                         
  -7  18  20         25.70         49.25        30.76 o                         
  -6  18  20         79.29        110.24        37.88 o                         
  -5  18  20        129.41        142.26        35.58 o                         
  -4  18  20         33.15         34.32        36.80 o                         
  -3  18  20         24.69         77.49        42.43 o                         
  -2  18  20         27.57         74.51        45.02 o                         
  -1  18  20         30.38         27.18        44.37 o                         
   0  18  20         29.29         77.73        47.12 o                         
 -17  19  20         21.44         12.32        46.94 o                         
 -16  19  20        113.18         35.38        38.26 o                         
 -15  19  20         24.71          7.40        35.44 o                         
 -14  19  20         22.49         11.68        33.59 o                         
 -13  19  20         81.23        118.06        35.96 o                         
 -12  19  20         31.71         51.07        31.64 o                         
 -11  19  20         33.51         59.23        31.83 o                         
 -10  19  20         32.47         23.98        31.60 o                         
  -9  19  20         34.81         45.71        30.95 o                         
  -8  19  20         37.48         17.14        33.16 o                         
  -7  19  20         32.15         -4.81        34.42 o                         
  -6  19  20         82.92        139.41        44.21 o                         
  -5  19  20         22.46         63.05        44.54 o                         
  -4  19  20         29.59         64.52        46.43 o                         
  -3  19  20        112.81        150.86        48.61 o                         
  -2  19  20         24.22         29.39        50.79 o                         
 -15  20  20          8.14        -18.42        37.14 o                         
 -14  20  20          2.88          3.42        36.94 o                         
 -13  20  20         39.88         95.99        36.32 o                         
 -12  20  20         44.64         28.80        39.32 o                         
 -11  20  20         52.72         64.57        35.69 o                         
 -10  20  20         40.42         51.25        35.89 o                         
  -9  20  20         49.04         85.67        38.04 o                         
  -8  20  20         50.02         92.75        40.87 o                         
  -7  20  20         36.60         19.46        40.80 o                         
  -6  20  20          2.35        -25.74        45.77 o                         
  -5  20  20          6.87         11.10        46.52 o                         
 -11  21  20         50.53         80.91        66.05 o                         
 -10  21  20         51.34        200.68        69.51 o                         
   0   0  21      71802.13      74568.80      1920.08 o                         
   0   1  21        874.79       1191.73        15.55 o                         
  -1   2  21       2197.07       2180.51        26.45 o                         
   0   2  21      11804.79      11117.48       121.10 o                         
  -2   3  21        972.01        864.34        14.72 o                         
  -1   3  21        907.07        792.00        13.75 o                         
   0   3  21        888.24        920.46        21.15 o                         
  -3   4  21       9144.13       9204.54       106.19 o                         
  -2   4  21      11047.41      10563.52       123.70 o                         
  -1   4  21       9041.77       9028.93       105.90 o                         
   0   4  21       4293.42       3796.74        46.32 o                         
  -4   5  21         20.60          9.13         7.87 o                         
  -3   5  21       6207.86       6256.47        76.57 o                         
  -2   5  21       6298.41       6328.71        77.68 o                         
  -1   5  21         27.16         29.57         8.18 o                         
   0   5  21       1312.84       1270.10        21.21 o                         
  -5   6  21        557.88        594.12        14.08 o                         
  -4   6  21       4397.07       4186.22        51.50 o                         
  -3   6  21        407.97        472.47        12.75 o                         
  -2   6  21       4392.34       4310.17        53.36 o                         
  -1   6  21        518.51        578.50        12.94 o                         
   0   6  21        350.28        403.04        11.31 o                         
  -6   7  21        131.46        147.36        10.24 o                         
  -5   7  21       1933.27       1848.46        26.79 o                         
  -4   7  21        304.84        365.94        10.44 o                         
  -3   7  21        273.88        301.75        11.75 o                         
  -2   7  21       1974.99       1937.98        27.74 o                         
  -1   7  21        147.32        180.35        10.29 o                         
   0   7  21        178.59        308.36        14.01 o                         
  -7   8  21        969.60        983.01        20.26 o                         
  -6   8  21       3519.85       3361.65        42.12 o                         
  -5   8  21       1449.83       1458.88        23.26 o                         
  -4   8  21       5529.23       5405.18        63.14 o                         
  -3   8  21       1407.89       1461.18        22.44 o                         
  -2   8  21       3630.66       3407.47        43.54 o                         
  -1   8  21        917.18        970.63        18.45 o                         
   0   8  21       2531.56       2490.27        36.52 o                         
  -8   9  21        332.18        320.51        14.44 o                         
  -7   9  21       1040.37       1000.29        23.07 o                         
  -6   9  21         38.60         45.26        10.73 o                         
  -5   9  21       3143.28       2981.74        38.39 o                         
  -4   9  21       3200.63       3109.42        40.05 o                         
  -3   9  21         44.54         67.62         8.53 o                         
  -2   9  21       1065.59       1028.58        23.95 o                         
  -1   9  21        360.18        343.83        14.96 o                         
   0   9  21        180.81        188.24        11.97 o                         
  -9  10  21        784.80        826.70        19.75 o                         
  -8  10  21       3128.76       2929.56        41.57 o                         
  -7  10  21        755.89        737.81        17.52 o                         
  -6  10  21       2793.98       2590.45        39.42 o                         
  -5  10  21        513.47        445.02        13.78 o                         
  -4  10  21       2940.36       2699.28        37.41 o                         
  -3  10  21        793.94        800.03        21.33 o                         
  -2  10  21       3343.97       3147.48        44.51 o                         
  -1  10  21        782.89        827.85        19.72 o                         
   0  10  21        497.42        483.39        17.87 o                         
 -10  11  21        669.33        600.77        19.53 o                         
  -9  11  21       1293.24       1206.10        27.25 o                         
  -8  11  21        106.84        123.96        15.83 o                         
  -7  11  21       1524.29       1470.12        28.84 o                         
  -6  11  21        419.87        441.75        15.76 o                         
  -5  11  21        407.02        381.44        15.46 o                         
  -4  11  21       1538.94       1455.38        27.18 o                         
  -3  11  21         92.19         83.94        13.11 o                         
  -2  11  21       1343.42       1270.45        26.56 o                         
  -1  11  21        635.77        655.20        19.94 o                         
   0  11  21         83.79         93.41        14.40 o                         
 -11  12  21        537.76        540.44        21.08 o                         
 -10  12  21        440.81        464.49        22.03 o                         
  -9  12  21         46.99         76.73        15.15 o                         
  -8  12  21        554.57        514.01        20.23 o                         
  -7  12  21        897.99        831.34        24.30 o                         
  -6  12  21       1296.30       1157.86        25.51 o                         
  -5  12  21        908.60        854.06        27.72 o                         
  -4  12  21        619.43        634.27        18.59 o                         
  -3  12  21         41.36         22.68        13.84 o                         
  -2  12  21        459.04        514.99        20.38 o                         
  -1  12  21        565.77        565.47        21.61 o                         
   0  12  21         53.46         46.15        18.28 o                         
 -12  13  21        430.73        413.29        22.74 o                         
 -11  13  21        578.06        538.14        23.72 o                         
 -10  13  21         51.23         34.90        17.00 o                         
  -9  13  21        100.48         93.59        17.25 o                         
  -8  13  21        293.78        323.33        18.67 o                         
  -7  13  21         56.03         53.76        15.93 o                         
  -6  13  21         49.07         75.64        15.25 o                         
  -5  13  21        310.94        350.04        17.56 o                         
  -4  13  21         90.40         72.92        15.51 o                         
  -3  13  21         49.15         86.60        16.46 o                         
  -2  13  21        563.97        606.57        25.00 o                         
  -1  13  21        415.19        351.41        22.57 o                         
   0  13  21        279.12        272.28        23.45 o                         
 -13  14  21        116.85        159.66        24.91 o                         
 -12  14  21        473.95        454.14        25.63 o                         
 -11  14  21        218.45        253.67        22.24 o                         
 -10  14  21        779.93        791.00        27.71 o                         
  -9  14  21        223.33        240.35        21.90 o                         
  -8  14  21         70.07         36.24        18.05 o                         
  -7  14  21         35.68         62.41        18.34 o                         
  -6  14  21         45.02         25.52        17.96 o                         
  -5  14  21        233.67        208.25        19.82 o                         
  -4  14  21        772.02        732.52        26.29 o                         
  -3  14  21        217.51        252.15        22.46 o                         
  -2  14  21        455.22        401.80        25.69 o                         
  -1  14  21        119.64        167.50        23.61 o                         
   0  14  21         60.85         64.85        25.29 o                         
 -14  15  21        140.74        110.66        28.75 o                         
 -13  15  21         30.92         -6.27        25.01 o                         
 -12  15  21         50.40         31.82        22.79 o                         
 -11  15  21        161.12        158.70        23.43 o                         
 -10  15  21        380.14        365.99        24.14 o                         
  -9  15  21        100.96        100.17        20.82 o                         
  -8  15  21        112.35         86.69        20.64 o                         
  -7  15  21        124.84        113.94        20.84 o                         
  -6  15  21         90.69        118.15        20.61 o                         
  -5  15  21        376.42        354.22        23.80 o                         
  -4  15  21        165.00        185.69        23.23 o                         
  -3  15  21         41.84         67.04        23.75 o                         
  -2  15  21         28.06          5.29        25.42 o                         
  -1  15  21        129.42        208.49        32.63 o                         
   0  15  21         11.78         16.67        29.96 o                         
 -15  16  21        135.74        118.04        33.22 o                         
 -14  16  21        510.96        503.68        38.87 o                         
 -13  16  21        167.13        191.50        27.77 o                         
 -12  16  21        467.21        425.88        31.52 o                         
 -11  16  21        124.30        141.50        23.44 o                         
 -10  16  21        500.66        568.64        27.96 o                         
  -9  16  21        148.24        203.70        23.63 o                         
  -8  16  21        924.10        977.57        35.41 o                         
  -7  16  21        152.19        164.01        24.81 o                         
  -6  16  21        478.32        552.10        31.26 o                         
  -5  16  21        126.08        102.12        25.81 o                         
  -4  16  21        492.41        481.51        41.29 o                         
  -3  16  21        165.46        177.10        30.98 o                         
  -2  16  21        512.35        423.70        38.83 o                         
  -1  16  21        128.89        115.71        34.93 o                         
   0  16  21        182.75        208.67        35.89 o                         
 -16  17  21         75.82         -6.04        35.00 o                         
 -15  17  21         80.95         64.98        33.65 o                         
 -14  17  21         33.21         63.74        32.71 o                         
 -13  17  21        175.34        163.09        29.16 o                         
 -12  17  21         29.56         45.95        28.04 o                         
 -11  17  21        146.77        178.84        27.34 o                         
 -10  17  21         47.43         43.06        25.27 o                         
  -9  17  21        134.35        111.05        26.01 o                         
  -8  17  21        121.99        122.67        26.65 o                         
  -7  17  21         45.12         46.36        26.76 o                         
  -6  17  21        133.15        165.14        29.42 o                         
  -5  17  21         25.38         29.45        30.32 o                         
  -4  17  21        185.27        210.88        34.68 o                         
  -3  17  21         35.29        -12.57        36.90 o                         
  -2  17  21         79.55        136.38        41.34 o                         
  -1  17  21         77.41        117.47        39.56 o                         
   0  17  21         45.52        111.43        41.70 o                         
 -17  18  21         30.03         81.19        44.97 o                         
 -16  18  21        129.25        164.71        41.19 o                         
 -15  18  21         66.42        130.44        36.56 o                         
 -14  18  21        118.04        147.50        37.78 o                         
 -13  18  21         55.71        110.25        31.21 o                         
 -12  18  21         26.84         40.67        29.12 o                         
 -11  18  21         14.82         39.54        28.08 o                         
 -10  18  21        344.79        339.20        30.90 o                         
  -9  18  21         38.93         93.14        28.99 o                         
  -8  18  21        312.92        313.20        31.81 o                         
  -7  18  21         15.74        -18.88        29.81 o                         
  -6  18  21         24.27        -19.36        33.78 o                         
  -5  18  21         51.51         63.17        36.36 o                         
  -4  18  21        120.95        203.32        45.23 o                         
  -3  18  21         68.31         37.76        41.83 o                         
  -2  18  21        123.52        203.00        44.78 o                         
  -1  18  21         35.02         59.70        44.81 o                         
   0  18  21         16.36         53.29        44.97 o                         
 -17  19  21         78.41        214.59        54.59 o                         
 -16  19  21         62.89        149.30        39.58 o                         
 -15  19  21          1.80         -8.46        35.12 o                         
 -14  19  21         23.16         80.59        34.83 o                         
 -13  19  21         36.35        135.79        33.39 o                         
 -12  19  21         88.72        113.97        35.94 o                         
 -11  19  21         50.85         73.38        33.14 o                         
 -10  19  21         47.45         60.09        32.01 o                         
  -9  19  21         52.46         88.80        31.73 o                         
  -8  19  21         46.31         99.79        36.11 o                         
  -7  19  21         89.89         48.13        37.32 o                         
  -6  19  21         39.90         75.07        38.76 o                         
  -5  19  21         24.23         33.54        46.97 o                         
  -4  19  21          2.55         -3.11        45.66 o                         
  -3  19  21         68.11         34.87        53.65 o                         
  -2  19  21         73.25        164.91        57.40 o                         
 -15  20  21         11.72         21.28        38.67 o                         
 -14  20  21          1.96         -5.77        37.82 o                         
 -13  20  21         54.85        125.49        41.51 o                         
 -12  20  21        166.84        163.16        38.18 o                         
 -11  20  21         28.62         68.09        36.69 o                         
 -10  20  21        145.94        197.52        37.99 o                         
  -9  20  21         29.85         38.48        41.11 o                         
  -8  20  21        145.37        238.61        43.48 o                         
  -7  20  21         52.97        110.20        41.77 o                         
  -6  20  21          0.82        -13.74        44.90 o                         
  -5  20  21         11.19        -18.33        49.23 o                         
   0   1  22         34.87         71.42         6.17 o                         
  -1   2  22        814.29        721.64        12.13 o                         
   0   2  22       2399.64       2020.00        25.11 o                         
  -2   3  22       2935.74       3006.32        37.64 o                         
  -1   3  22       3139.09       3223.80        38.81 o                         
   0   3  22       7689.96       6944.00        80.63 o                         
  -3   4  22       4875.16       4592.16        55.39 o                         
  -2   4  22        211.76        179.14         9.04 o                         
  -1   4  22       4761.65       4406.81        56.02 o                         
   0   4  22        140.09        124.38         7.90 o                         
  -4   5  22       1569.14       1591.61        23.28 o                         
  -3   5  22       2728.61       2540.46        34.90 o                         
  -2   5  22       2690.39       2421.96        33.73 o                         
  -1   5  22       1500.01       1533.41        25.20 o                         
   0   5  22       6038.39       5740.02        70.47 o                         
  -5   6  22       3059.35       2918.52        37.69 o                         
  -4   6  22        886.53        844.62        17.01 o                         
  -3   6  22      10374.79      10097.57       123.37 o                         
  -2   6  22        870.48        848.92        18.01 o                         
  -1   6  22       3094.27       3017.56        39.50 o                         
   0   6  22         56.88         45.79         7.95 o                         
  -6   7  22       2680.98       2547.58        34.65 o                         
  -5   7  22       1008.36        989.74        16.98 o                         
  -4   7  22       4142.75       3892.05        49.68 o                         
  -3   7  22       4315.35       3996.44        53.57 o                         
  -2   7  22       1140.58       1154.68        21.20 o                         
  -1   7  22       2651.06       2525.95        34.29 o                         
   0   7  22       7462.40       7084.25        86.73 o                         
  -7   8  22        691.14        736.85        16.31 o                         
  -6   8  22        990.49        934.24        17.19 o                         
  -5   8  22       2366.43       2389.41        32.88 o                         
  -4   8  22         65.81        126.79        10.55 o                         
  -3   8  22       2438.88       2436.21        36.00 o                         
  -2   8  22        999.19        935.05        17.55 o                         
  -1   8  22        740.93        782.73        17.62 o                         
   0   8  22         75.99         67.42        10.02 o                         
  -8   9  22       1372.06       1359.19        24.22 o                         
  -7   9  22        903.34        925.67        18.02 o                         
  -6   9  22       2464.38       2337.31        33.96 o                         
  -5   9  22        734.12        752.46        19.38 o                         
  -4   9  22        797.24        806.25        16.07 o                         
  -3   9  22       2587.85       2482.07        33.56 o                         
  -2   9  22        909.74        911.47        24.76 o                         
  -1   9  22       1317.05       1386.33        27.49 o                         
   0   9  22       3069.66       2848.16        41.22 o                         
  -9  10  22       2042.18       2004.20        32.73 o                         
  -8  10  22        711.09        811.64        26.62 o                         
  -7  10  22       2021.01       1896.54        32.03 o                         
  -6  10  22        407.17        418.67        15.06 o                         
  -5  10  22         11.53         -6.16        10.60 o                         
  -4  10  22        419.36        423.28        16.20 o                         
  -3  10  22       1975.49       1883.33        33.93 o                         
  -2  10  22        709.82        823.70        20.57 o                         
  -1  10  22       2221.62       2121.37        34.62 o                         
   0  10  22        231.43        217.00        13.04 o                         
 -10  11  22        164.64        151.70        14.18 o                         
  -9  11  22       1342.12       1203.16        27.16 o                         
  -8  11  22       2480.19       2456.52        45.53 o                         
  -7  11  22        563.14        576.75        18.35 o                         
  -6  11  22        880.22        886.66        22.27 o                         
  -5  11  22        827.13        842.27        25.46 o                         
  -4  11  22        541.12        561.75        16.86 o                         
  -3  11  22       2389.16       2326.42        38.69 o                         
  -2  11  22       1457.20       1349.15        27.69 o                         
  -1  11  22        198.55        223.20        15.27 o                         
   0  11  22       1910.11       2019.77        41.46 o                         
 -11  12  22       1585.92       1678.66        34.97 o                         
 -10  12  22       1516.57       1473.40        31.56 o                         
  -9  12  22       1255.95       1259.12        29.09 o                         
  -8  12  22        455.03        448.89        20.29 o                         
  -7  12  22       1144.02       1193.70        29.93 o                         
  -6  12  22        477.71        485.90        18.76 o                         
  -5  12  22       1177.63       1246.52        29.28 o                         
  -4  12  22        457.42        471.38        16.94 o                         
  -3  12  22       1225.25       1220.64        26.51 o                         
  -2  12  22       1518.41       1509.52        31.19 o                         
  -1  12  22       1630.27       1642.11        34.89 o                         
   0  12  22          0.11        -16.98        16.98 o                         
 -12  13  22       1146.80       1109.02        32.71 o                         
 -11  13  22        769.44        756.69        30.20 o                         
 -10  13  22        410.90        484.09        22.98 o                         
  -9  13  22        307.18        318.83        23.64 o                         
  -8  13  22        481.13        476.43        20.41 o                         
  -7  13  22        756.65        786.45        24.34 o                         
  -6  13  22        761.07        845.37        26.13 o                         
  -5  13  22        442.19        450.62        19.48 o                         
  -4  13  22        309.81        314.19        19.21 o                         
  -3  13  22        423.42        484.65        24.74 o                         
  -2  13  22        815.91        783.75        26.82 o                         
  -1  13  22       1157.63       1174.67        32.84 o                         
   0  13  22        585.62        524.94        28.99 o                         
 -13  14  22        423.70        415.88        29.29 o                         
 -12  14  22        169.50        124.35        24.32 o                         
 -11  14  22       1223.68       1280.17        38.64 o                         
 -10  14  22        142.15        141.83        21.33 o                         
  -9  14  22       1174.01       1125.60        31.43 o                         
  -8  14  22         37.80         38.89        18.56 o                         
  -7  14  22        539.86        605.16        24.89 o                         
  -6  14  22         38.62         49.15        18.36 o                         
  -5  14  22       1216.32       1216.16        32.15 o                         
  -4  14  22        141.11        162.90        20.33 o                         
  -3  14  22       1197.93       1215.60        34.53 o                         
  -2  14  22        165.46        188.39        23.74 o                         
  -1  14  22        434.37        471.36        28.92 o                         
   0  14  22         31.77         14.89        26.84 o                         
 -14  15  22        191.35        203.21        29.27 o                         
 -13  15  22        115.28        148.47        27.84 o                         
 -12  15  22        804.22        891.83        33.81 o                         
 -11  15  22         39.45          6.68        22.27 o                         
 -10  15  22        459.27        451.34        25.51 o                         
  -9  15  22       1115.40       1238.56        35.00 o                         
  -8  15  22        658.90        616.34        26.60 o                         
  -7  15  22        643.39        568.71        25.83 o                         
  -6  15  22       1098.90       1262.48        41.74 o                         
  -5  15  22        443.76        367.28        24.60 o                         
  -4  15  22         40.24         30.06        21.69 o                         
  -3  15  22        794.99        832.44        33.83 o                         
  -2  15  22        124.27        128.74        27.69 o                         
  -1  15  22        199.55        205.42        35.40 o                         
   0  15  22        308.81        322.29        35.27 o                         
 -15  16  22        106.89         84.89        33.94 o                         
 -14  16  22         47.06        124.47        30.83 o                         
 -13  16  22        220.08        223.42        28.89 o                         
 -12  16  22        128.55        142.02        26.90 o                         
 -11  16  22         31.84         42.29        23.35 o                         
 -10  16  22        418.92        471.73        27.13 o                         
  -9  16  22        242.17        209.90        23.89 o                         
  -8  16  22         93.04        142.62        23.13 o                         
  -7  16  22        211.38        206.32        28.98 o                         
  -6  16  22        415.37        457.60        28.60 o                         
  -5  16  22         33.69        -13.54        24.84 o                         
  -4  16  22        127.42        185.93        28.72 o                         
  -3  16  22        200.47        291.14        31.89 o                         
  -2  16  22         46.59         42.33        34.21 o                         
  -1  16  22        118.30        139.27        34.60 o                         
   0  16  22        113.61        152.64        35.83 o                         
 -16  17  22         73.28         81.24        37.60 o                         
 -15  17  22         52.52         63.72        32.66 o                         
 -14  17  22        105.44        125.72        32.57 o                         
 -13  17  22         12.34         17.58        27.33 o                         
 -12  17  22        360.42        317.51        30.83 o                         
 -11  17  22        581.80        646.44        34.59 o                         
 -10  17  22         28.25         20.99        25.79 o                         
  -9  17  22        262.50        287.24        28.49 o                         
  -8  17  22        272.79        294.86        28.48 o                         
  -7  17  22         30.85         50.82        26.11 o                         
  -6  17  22        572.61        648.04        35.26 o                         
  -5  17  22        344.58        377.02        35.69 o                         
  -4  17  22         16.85        -10.66        31.64 o                         
  -3  17  22         97.79         81.97        38.78 o                         
  -2  17  22         50.35         94.81        40.39 o                         
  -1  17  22         89.87         48.13        38.82 o                         
   0  17  22        116.34        145.24        40.56 o                         
 -17  18  22         83.83        163.64        55.27 o                         
 -16  18  22         38.25         91.20        41.57 o                         
 -15  18  22        248.68        287.60        38.97 o                         
 -14  18  22         60.38         91.75        32.76 o                         
 -13  18  22        170.12        162.03        31.57 o                         
 -12  18  22         58.26        121.40        30.31 o                         
 -11  18  22        303.27        356.65        31.36 o                         
 -10  18  22        202.64        185.53        30.19 o                         
  -9  18  22        397.29        427.12        32.65 o                         
  -8  18  22        202.76        206.53        30.88 o                         
  -7  18  22        322.72        320.41        35.57 o                         
  -6  18  22         56.86         15.04        34.12 o                         
  -5  18  22        150.43        163.33        36.52 o                         
  -4  18  22         62.43        100.84        40.70 o                         
  -3  18  22        251.04        238.54        47.67 o                         
  -2  18  22         37.24         48.74        58.98 o                         
  -1  18  22         98.64         97.33        44.22 o                         
   0  18  22         28.05         47.18       102.79 o                         
 -16  19  22        140.43        158.17        40.57 o                         
 -15  19  22          5.54         -1.60        35.13 o                         
 -14  19  22        125.31        203.97        36.16 o                         
 -13  19  22        121.21        162.32        34.13 o                         
 -12  19  22         97.37        103.38        33.24 o                         
 -11  19  22        114.36        136.25        33.96 o                         
 -10  19  22         46.94         91.09        33.12 o                         
  -9  19  22         56.11         62.71        32.53 o                         
  -8  19  22        117.04        219.38        39.25 o                         
  -7  19  22        104.08        134.08        39.84 o                         
  -6  19  22        107.00        144.03        40.84 o                         
  -5  19  22        125.27        150.44        45.34 o                         
  -4  19  22          8.87         41.35        47.76 o                         
  -3  19  22        155.09        146.37        49.03 o                         
 -14  20  22         19.50          3.89        38.81 o                         
 -13  20  22        201.60        279.26        48.27 o                         
 -12  20  22         80.76         73.02        35.75 o                         
 -11  20  22         59.99         62.47        37.52 o                         
 -10  20  22         30.34         93.22        38.24 o                         
  -9  20  22         54.59        111.04        41.47 o                         
  -8  20  22         83.37        123.72        42.19 o                         
  -7  20  22        198.11        286.22        47.04 o                         
  -6  20  22         20.48         29.10        48.75 o                         
   0   1  23       2443.77       2343.32        28.36 o                         
  -1   2  23      12930.88      12504.01       134.38 o                         
   0   2  23        971.25        975.21        15.78 o                         
  -2   3  23       2910.75       3024.60        39.05 o                         
  -1   3  23       3028.70       3222.75        39.45 o                         
   0   3  23       9103.09       9133.11       105.18 o                         
  -3   4  23       5097.71       4934.33        57.96 o                         
  -2   4  23       2021.66       2116.04        32.85 o                         
  -1   4  23       5249.03       5106.41        64.17 o                         
   0   4  23       1618.66       1427.74        22.65 o                         
  -4   5  23       5698.74       5416.90        66.27 o                         
  -3   5  23        399.84        441.16        12.11 o                         
  -2   5  23        476.32        517.41        15.26 o                         
  -1   5  23       5697.83       5433.34        68.39 o                         
   0   5  23       9967.81       9469.40       109.48 o                         
  -5   6  23       8813.69       8243.54       100.01 o                         
  -4   6  23        837.35        803.25        16.53 o                         
  -3   6  23       2812.24       2884.13        40.18 o                         
  -2   6  23        843.76        818.81        16.75 o                         
  -1   6  23       8882.31       8368.86       102.42 o                         
   0   6  23        486.15        515.29        13.06 o                         
  -6   7  23       4698.16       4467.71        56.25 o                         
  -5   7  23       3767.49       3622.87        47.12 o                         
  -4   7  23       2098.71       2108.72        31.39 o                         
  -3   7  23       2239.06       2211.77        33.54 o                         
  -2   7  23       3742.90       3583.33        46.64 o                         
  -1   7  23       4629.76       4389.33        55.83 o                         
   0   7  23       9784.97       9513.73       114.84 o                         
  -7   8  23       7485.74       7038.45        85.00 o                         
  -6   8  23        257.94        251.92        10.22 o                         
  -5   8  23       2594.22       2425.76        33.50 o                         
  -4   8  23       1722.35       1767.38        27.61 o                         
  -3   8  23       2664.45       2537.90        34.32 o                         
  -2   8  23        266.63        286.05        12.30 o                         
  -1   8  23       7348.37       6860.37        84.36 o                         
   0   8  23        241.46        260.51        11.44 o                         
  -8   9  23       1514.21       1423.66        27.66 o                         
  -7   9  23       2223.48       2163.93        30.90 o                         
  -6   9  23       2041.07       2040.77        30.41 o                         
  -5   9  23       1165.21       1156.74        23.73 o                         
  -4   9  23       1136.17       1093.53        19.96 o                         
  -3   9  23       2030.18       1933.45        28.60 o                         
  -2   9  23       2281.52       2209.28        32.61 o                         
  -1   9  23       1362.57       1276.34        24.38 o                         
   0   9  23        753.10        788.97        19.01 o                         
  -9  10  23        223.65        257.83        13.54 o                         
  -8  10  23        939.44        959.22        24.38 o                         
  -7  10  23        848.12        832.10        23.28 o                         
  -6  10  23        191.76        240.51        17.26 o                         
  -5  10  23        152.48        124.41        11.49 o                         
  -4  10  23        186.67        218.08        14.32 o                         
  -3  10  23        849.48        845.26        19.32 o                         
  -2  10  23        933.49        929.52        20.87 o                         
  -1  10  23        239.64        305.28        13.87 o                         
   0  10  23        501.79        558.60        17.74 o                         
 -10  11  23        113.43        138.97        14.76 o                         
  -9  11  23        223.48        215.14        16.01 o                         
  -8  11  23        923.86        946.58        23.04 o                         
  -7  11  23        201.03        230.76        15.60 o                         
  -6  11  23       1330.58       1376.43        28.86 o                         
  -5  11  23       1278.93       1383.40        27.31 o                         
  -4  11  23        191.05        211.33        13.32 o                         
  -3  11  23        816.31        845.88        22.47 o                         
  -2  11  23        274.08        257.27        18.80 o                         
  -1  11  23        166.18        205.22        15.96 o                         
   0  11  23       1361.79       1588.49        33.72 o                         
 -11  12  23       1030.51       1046.54        28.05 o                         
 -10  12  23         83.07        110.46        16.20 o                         
  -9  12  23        588.47        632.62        24.29 o                         
  -8  12  23        163.83        155.16        17.14 o                         
  -7  12  23       1878.65       1739.77        35.44 o                         
  -6  12  23        160.52        160.77        18.50 o                         
  -5  12  23       1991.01       1872.29        38.27 o                         
  -4  12  23        164.96        145.57        13.69 o                         
  -3  12  23        594.19        614.62        19.91 o                         
  -2  12  23         79.89        128.44        16.10 o                         
  -1  12  23       1041.85       1096.56        28.54 o                         
   0  12  23         77.01         78.56        17.79 o                         
 -12  13  23       1572.64       1577.88        38.94 o                         
 -11  13  23        530.35        538.69        35.13 o                         
 -10  13  23       1283.21       1253.29        33.37 o                         
  -9  13  23        453.26        417.91        21.94 o                         
  -8  13  23        724.83        752.25        25.02 o                         
  -7  13  23        677.86        662.18        23.36 o                         
  -6  13  23        749.70        714.14        22.99 o                         
  -5  13  23        688.90        707.73        22.84 o                         
  -4  13  23        407.81        413.93        20.59 o                         
  -3  13  23       1307.42       1362.23        33.94 o                         
  -2  13  23        496.08        449.26        23.41 o                         
  -1  13  23       1576.20       1454.34        36.97 o                         
   0  13  23        429.02        463.99        27.18 o                         
 -13  14  23        786.56        823.30        35.85 o
[truncated: 377,382 more chars]
