# Supplementary material for: Development of a scalar-based geometric parameterization approach for the crystal structure landscape of dithienylethene-based crystalline solids
Source: IUCrJ. 2023 Sep 26;10(Pt 6):694–9. doi: 10.1107/S2052252523008060 (PMC10619447; doi:10.1107/S2052252523008060)
Supplement: Supplementary file 20 [file m-10-00694-dte-19sup20.hkl]

data_dte-19                                                                     
_shelx_title ' dte-19_a.res in I2/a'                                            
_shelx_refln_list_code          4                                               
_shelx_F_calc_maximum      578.92                                               
_exptl_crystal_F_000      2784.00                                               
_reflns_d_resolution_high  0.8000                                               
                                                                                
loop_                                                                           
 _space_group_symop_operation_xyz                                               
 'x, y, z'                                                                      
 '-x+1/2, y, -z'                                                                
 'x+1/2, y+1/2, z+1/2'                                                          
 '-x+1, y+1/2, -z+1/2'                                                          
 '-x, -y, -z'                                                                   
 'x-1/2, -y, z'                                                                 
 '-x+1/2, -y+1/2, -z+1/2'                                                       
 'x, -y+1/2, z+1/2'                                                             
                                                                                
_cell_length_a    20.2935                                                       
_cell_length_b    16.6798                                                       
_cell_length_c    25.1409                                                       
_cell_angle_alpha  90.000                                                       
_cell_angle_beta  109.835                                                       
_cell_angle_gamma  90.000                                                       
                                                                                
_shelx_F_squared_multiplier     1.000                                           
                                                                                
loop_                                                                           
 _refln_index_h                                                                 
 _refln_index_k                                                                 
 _refln_index_l                                                                 
 _refln_F_squared_calc                                                          
 _refln_F_squared_meas                                                          
 _refln_F_squared_sigma                                                         
 _refln_observed_status                                                         
   2   0   0     133132.69     138619.12      3108.53 o                         
   4   0   0        179.29         75.62        14.59 o                         
   6   0   0     137644.97     139354.00      3128.76 o                         
   8   0   0       1293.97       1997.77        78.19 o                         
  10   0   0        147.13        151.26        35.97 o                         
  12   0   0       6129.46       6119.85       272.72 o                         
  14   0   0      32060.24      32020.13       909.06 o                         
  16   0   0      17475.85      17171.61       528.59 o                         
  18   0   0         67.01        165.50        63.32 o                         
  20   0   0       5520.09       5097.24       421.01 o                         
  22   0   0        274.11        324.55       103.98 o                         
   1   1   0      90710.48      86950.27      2586.71 o                         
   3   1   0      93319.41      96115.00      1427.39 o                         
   5   1   0      88798.31      91354.00      1283.87 o                         
   7   1   0      14882.00      13564.05       239.87 o                         
   9   1   0      14071.97      15819.84       304.78 o                         
  11   1   0        632.86        557.96        38.85 o                         
  13   1   0        879.97        861.81        54.49 o                         
  15   1   0       2984.12       3238.87       147.88 o                         
  17   1   0       4183.25       4290.02       143.72 o                         
  19   1   0       2421.21       2314.12       114.87 o                         
  21   1   0       2770.49       2469.61       136.02 o                         
  23   1   0       1930.24       2036.50       144.70 o                         
   0   2   0      23435.64      23827.33       476.15 o                         
   2   2   0        783.81        824.48        21.48 o                         
   4   2   0      59490.84      61358.78       843.08 o                         
   6   2   0       4811.06       4754.65        90.34 o                         
   8   2   0      10425.29      11538.89       235.93 o                         
  10   2   0      24356.96      25990.68       470.36 o                         
  12   2   0        387.76        502.67        42.83 o                         
  14   2   0      11793.32      12019.28       269.68 o                         
  16   2   0        591.06        530.33        53.27 o                         
  18   2   0       1079.64        995.77        76.21 o                         
  20   2   0       3124.21       3360.29       166.95 o                         
  22   2   0         33.10        -21.64        65.21 o                         
   1   3   0      14519.65      14750.31       201.83 o                         
   3   3   0       6381.53       6530.44       107.95 o                         
   5   3   0      57656.59      58677.30       909.60 o                         
   7   3   0        244.32        237.00        22.52 o                         
   9   3   0       1195.83       1155.42        44.87 o                         
  11   3   0       1507.86       1527.93        61.71 o                         
  13   3   0      10933.25      10637.40       241.13 o                         
  15   3   0        453.17        594.67        52.27 o                         
  17   3   0       4933.27       5216.71       164.67 o                         
  19   3   0       3939.88       3892.36       161.97 o                         
  21   3   0          4.84        -26.00        60.47 o                         
  23   3   0         13.60         -3.66        70.91 o                         
   0   4   0      59397.45      60839.68      1150.29 o                         
   2   4   0      39620.20      39438.14       544.70 o                         
   4   4   0       2955.67       3109.06        64.87 o                         
   6   4   0       1213.63       1024.76        41.89 o                         
   8   4   0       5652.67       6184.09       135.24 o                         
  10   4   0      10397.30      11701.81       272.40 o                         
  12   4   0       1323.29       1212.13        55.71 o                         
  14   4   0       1044.97        898.60        65.35 o                         
  16   4   0         62.12         88.34        38.82 o                         
  18   4   0       1104.68       1179.33        89.20 o                         
  20   4   0       5908.00       5445.70       233.51 o                         
  22   4   0        608.01        698.75        97.43 o                         
   1   5   0        472.76        426.88        16.59 o                         
   3   5   0       4802.86       4476.22        81.74 o                         
   5   5   0       2546.45       2217.61        70.33 o                         
   7   5   0       1629.56       1668.40        67.63 o                         
   9   5   0       1840.28       2067.91        82.92 o                         
  11   5   0        665.77        791.07        52.91 o                         
  13   5   0       3877.45       3879.93       112.75 o                         
  15   5   0       1832.94       1734.16        91.82 o                         
  17   5   0        678.76        723.65        69.52 o                         
  19   5   0        547.58        583.86        75.29 o                         
  21   5   0        382.31        261.84        75.68 o                         
  23   5   0        182.94        344.23        96.26 o                         
   0   6   0      11498.64      12467.99       298.24 o                         
   2   6   0       2286.02       2352.72        54.67 o                         
   4   6   0       9268.68       9600.68       173.63 o                         
   6   6   0      23915.92      24446.44       479.15 o                         
   8   6   0       9008.04       8766.05       206.52 o                         
  10   6   0      24736.94      25068.53       607.24 o                         
  12   6   0       9506.75       9683.25       238.26 o                         
  14   6   0        896.80        826.66        51.72 o                         
  16   6   0        368.68        345.52        55.01 o                         
  18   6   0       1876.81       1933.83       117.04 o                         
  20   6   0         57.92         28.29        66.98 o                         
  22   6   0       1833.86       1760.06       142.19 o                         
   1   7   0        216.95        136.24        14.20 o                         
   3   7   0      16123.19      15862.99       276.69 o                         
   5   7   0       4985.66       4611.39        98.72 o                         
   7   7   0      15731.00      16150.68       332.51 o                         
   9   7   0      14870.08      15564.14       345.89 o                         
  11   7   0       3629.96       3353.12       118.97 o                         
  13   7   0       3017.50       2964.47       117.00 o                         
  15   7   0          5.15        -36.90        36.90 o                         
  17   7   0       2392.09       2485.76       131.45 o                         
  19   7   0        898.17        902.05       118.71 o                         
  21   7   0        183.77        146.73        89.30 o                         
   0   8   0      25463.89      26104.66       655.87 o                         
   2   8   0       6097.85       6428.31       122.66 o                         
   4   8   0       6549.00       5885.33       121.96 o                         
   6   8   0       7216.01       7274.28       164.81 o                         
   8   8   0      12159.63      12384.15       282.66 o                         
  10   8   0      16755.56      16430.44       369.15 o                         
  12   8   0       3097.92       2955.02       116.13 o                         
  14   8   0      15937.57      16256.64       378.51 o                         
  16   8   0      10993.21      11253.87       289.74 o                         
  18   8   0         26.75        -53.33        53.33 o                         
  20   8   0        427.60        380.53        77.03 o                         
  22   8   0         39.91         45.48        92.05 o                         
   1   9   0      17875.73      19035.43       346.02 o                         
   3   9   0        146.54        187.00        24.10 o                         
   5   9   0       3120.46       3097.64        79.28 o                         
   7   9   0      29663.86      29863.02       593.84 o                         
   9   9   0       8402.20       8432.44       224.98 o                         
  11   9   0       5806.94       5806.48       171.54 o                         
  13   9   0       2642.14       2305.07       105.49 o                         
  15   9   0        277.78        246.53        50.51 o                         
  17   9   0       1476.92       1455.93       106.53 o                         
  19   9   0        597.58        400.68        78.45 o                         
  21   9   0       4422.92       4193.70       242.89 o                         
   0  10   0       2809.11       2599.84       132.41 o                         
   2  10   0        186.61        250.99        36.56 o                         
   4  10   0       4475.89       4177.13       114.61 o                         
   6  10   0       6644.05       6630.13       139.43 o                         
   8  10   0        365.01        478.12        42.62 o                         
  10  10   0       6435.03       6259.33       178.25 o                         
  12  10   0       1027.22        988.67        84.55 o                         
  14  10   0        898.06       1038.59        79.49 o                         
  16  10   0        793.19        705.07        72.39 o                         
  18  10   0       1776.67       1597.27       114.71 o                         
  20  10   0       2898.68       3149.77       176.79 o                         
   1  11   0       1635.31       1376.13        65.64 o                         
   3  11   0       3708.09       3213.56       110.79 o                         
   5  11   0       1758.48       2027.26        84.49 o                         
   7  11   0       2596.62       2593.76        79.40 o                         
   9  11   0       6328.45       6503.08       181.92 o                         
  11  11   0       8230.27       8686.08       228.62 o                         
  13  11   0       1254.71       1359.86        85.70 o                         
  15  11   0         78.75        141.63        52.03 o                         
  17  11   0       2043.31       1959.62       135.84 o                         
  19  11   0        784.83       1102.53       106.83 o                         
   0  12   0       9300.46      10357.19       285.27 o                         
   2  12   0       1076.81       1166.48        56.60 o                         
   4  12   0       5248.25       5313.97       169.67 o                         
   6  12   0       3928.82       3953.01       131.63 o                         
   8  12   0        742.87        737.35        56.57 o                         
  10  12   0      24605.25      25133.41       551.19 o                         
  12  12   0       4396.81       4127.77       153.63 o                         
  14  12   0        795.42        658.37        83.28 o                         
  16  12   0         27.55         22.57        58.14 o                         
  18  12   0         82.67         19.62        72.93 o                         
   1  13   0        161.29        206.85        36.33 o                         
   3  13   0         49.12         29.79        33.31 o                         
   5  13   0        635.25        781.88        60.09 o                         
   7  13   0         47.93         61.73        32.36 o                         
   9  13   0       1067.04        995.14        80.35 o                         
  11  13   0         79.84         72.46        50.90 o                         
  13  13   0         66.15         86.89        57.02 o                         
  15  13   0       1305.40       1332.80       108.00 o                         
  17  13   0          2.61        -66.25        66.25 o                         
   0  14   0        746.80        795.30        97.65 o                         
   2  14   0       2138.38       2283.97        99.63 o                         
   4  14   0         96.74         10.50        37.34 o                         
   6  14   0        121.54        199.90        53.96 o                         
   8  14   0       1690.86       1487.99        98.12 o                         
  10  14   0        475.40        487.73        85.05 o                         
  12  14   0         41.32          0.71        58.28 o                         
  14  14   0        646.93        654.02        83.22 o                         
  16  14   0         53.16         92.20        74.13 o                         
   1  15   0        806.55        770.94        72.61 o                         
   3  15   0         20.05         -0.02        43.19 o                         
   5  15   0        216.03        211.21        48.30 o                         
   7  15   0        586.69        441.85        65.46 o                         
   9  15   0       1498.70       1638.48       108.93 o                         
  11  15   0        879.89        846.93        86.37 o                         
  13  15   0        531.74        561.54        80.93 o                         
  15  15   0       2539.45       2576.66       145.34 o                         
   0  16   0      11959.73      12230.58       462.19 o                         
   2  16   0       1446.78       1442.85        99.19 o                         
   4  16   0        742.07        594.27        69.96 o                         
   6  16   0         71.14        135.82        69.41 o                         
   8  16   0         32.74         63.43        57.01 o                         
  10  16   0        211.85        149.56        65.30 o                         
  12  16   0         32.94         12.13        60.18 o                         
  14  16   0       2007.47       1998.69       133.05 o                         
   1  17   0       3763.74       3502.35       159.14 o                         
   3  17   0       3638.43       3777.22       165.41 o                         
   5  17   0        730.42        925.20        98.61 o                         
   7  17   0        573.52        546.85        83.56 o                         
   9  17   0        897.61        993.38       143.00 o                         
  11  17   0        955.41        834.47       100.61 o                         
  13  17   0       1144.31       1029.86       135.18 o                         
   0  18   0      12442.73      12672.66       496.04 o                         
   2  18   0       1323.89       1492.31       110.37 o                         
   4  18   0         28.06        -14.90        67.06 o                         
   6  18   0       2605.99       2784.87       159.85 o                         
   8  18   0         65.25         40.59        70.00 o                         
  10  18   0        931.54       1213.54       116.41 o                         
  12  18   0        105.83         12.63        74.43 o                         
   1  19   0       2150.53       1986.22       129.25 o                         
   3  19   0       2744.87       2924.90       169.80 o                         
   5  19   0        583.70        601.05        96.46 o                         
   7  19   0         42.75         56.25        72.02 o                         
   9  19   0       1245.61       1081.23       117.48 o                         
   0  20   0       2395.00       2067.48       396.07 o                         
   2  20   0        120.74        120.50        80.64 o                         
   4  20   0       1057.97        986.50       127.54 o                         
   6  20   0        223.97        318.79        84.63 o                         
 -24   1   1          0.69        -10.47        80.65 o                         
 -22   1   1         33.40         19.70        64.30 o                         
 -20   1   1          4.39        -14.17        51.63 o                         
 -18   1   1          2.76        -35.11        35.11 o                         
 -16   1   1       3047.52       3157.30       119.09 o                         
 -14   1   1       1848.85       1791.05        81.99 o                         
 -12   1   1       2882.34       3091.24       115.45 o                         
 -10   1   1      22198.90      23351.03       422.59 o                         
  -8   1   1       4527.90       5113.96       112.31 o                         
  -6   1   1      13768.15      13158.39       214.47 o                         
  -4   1   1      17665.49      18327.54       272.18 o                         
  -2   1   1      11347.20      10522.05       171.72 o                         
   2   1   1      33351.39      32244.70       482.74 o                         
   4   1   1      27256.96      26341.56       399.78 o                         
   6   1   1      27569.72      28145.97       445.02 o                         
   8   1   1       1687.77       1687.24        52.46 o                         
  10   1   1          0.64         56.14        25.17 o                         
  12   1   1          4.20          0.65        25.80 o                         
  14   1   1        726.37        654.22        59.63 o                         
  16   1   1        313.13        293.73        55.92 o                         
  18   1   1         12.14         13.24        41.22 o                         
  20   1   1        519.51        591.63        76.49 o                         
  22   1   1        799.98        855.62       146.43 o                         
 -23   2   1       2183.05       2659.02       242.53 o                         
 -21   2   1       1717.88       1762.55       149.89 o                         
 -19   2   1         52.66         52.02        45.86 o                         
 -17   2   1        775.55        848.44        88.12 o                         
 -15   2   1       4801.83       5010.18       177.13 o                         
 -13   2   1        436.72        447.98        51.29 o                         
 -11   2   1       1118.42       1501.94        59.56 o                         
  -9   2   1      33568.61      34245.16       604.83 o                         
  -7   2   1       3501.27       3240.78        71.93 o                         
  -5   2   1      43461.17      45740.05       630.60 o                         
  -3   2   1      72832.35      71689.76       980.71 o                         
  -1   2   1       1720.22       1148.56        22.01 o                         
   1   2   1      44609.21      44399.46       642.83 o                         
   3   2   1      12078.14      12103.99       176.71 o                         
   5   2   1      28235.30      29567.43       465.11 o                         
   7   2   1      39948.66      41495.04       674.01 o                         
   9   2   1       6493.53       6858.05       142.43 o                         
  11   2   1      19043.64      19398.61       397.35 o                         
  13   2   1      13092.74      13034.15       287.26 o                         
  15   2   1        771.56        786.62        58.60 o                         
  17   2   1         26.06          4.10        38.95 o                         
  19   2   1        152.91        102.24        50.91 o                         
  21   2   1        766.57        859.64       116.59 o                         
  23   2   1        289.31        273.54        92.74 o                         
 -22   3   1       2850.51       2754.30       162.39 o                         
 -20   3   1       1143.58       1010.56       100.26 o                         
 -18   3   1       4369.08       3953.28       211.49 o                         
 -16   3   1      18494.69      18014.48       409.63 o                         
 -14   3   1       1662.58       1643.57        75.91 o                         
 -12   3   1       3113.50       3015.85        86.22 o                         
 -10   3   1       1834.96       1688.86        57.33 o                         
  -8   3   1       5560.80       6104.18       120.66 o                         
  -6   3   1       7885.91       7673.43       137.07 o                         
  -4   3   1       8800.06       8454.68       132.79 o                         
  -2   3   1      11010.63      11293.33       165.63 o                         
   0   3   1      81626.48      80524.56      1199.11 o                         
   2   3   1      12870.76      11568.92       160.93 o                         
   4   3   1       9957.75      10341.75       147.11 o                         
   6   3   1        652.34        672.39        28.15 o                         
   8   3   1       9258.21       9276.26       182.09 o                         
  10   3   1      23168.19      24744.10       493.10 o                         
  12   3   1       8946.47       9472.90       275.33 o                         
  14   3   1       6957.76       6867.20       190.76 o                         
  16   3   1        161.71        213.35        43.60 o                         
  18   3   1       4171.05       3953.64       143.79 o                         
  20   3   1       7082.84       6802.47       262.45 o                         
  22   3   1         46.55         -3.20        67.06 o                         
 -23   4   1        448.28        573.74        94.98 o                         
 -21   4   1        114.39        122.01        72.10 o                         
 -19   4   1       9634.16      10452.27       355.94 o                         
 -17   4   1        510.93        528.52        54.97 o                         
 -15   4   1      15913.88      15610.29       338.38 o                         
 -13   4   1      38910.71      38905.36       731.55 o                         
 -11   4   1      17714.19      17548.77       344.14 o                         
  -9   4   1        441.83        414.36        26.75 o                         
  -7   4   1      25312.05      25401.48       527.91 o                         
  -5   4   1       6712.50       7051.42       133.10 o                         
  -3   4   1      31332.03      33138.26       447.03 o                         
  -1   4   1      46123.35      48682.33       688.22 o                         
   1   4   1     335152.62     341785.91      4786.18 o                         
   3   4   1       6330.14       7073.39       107.91 o                         
   5   4   1       6909.18       6894.36       128.01 o                         
   7   4   1      11404.15      10448.15       208.11 o                         
   9   4   1       1582.21       1742.48        64.36 o                         
  11   4   1        190.88        156.31        30.48 o                         
  13   4   1         26.97         -6.89        28.81 o                         
  15   4   1       3235.98       3168.15       129.16 o                         
  17   4   1      17590.30      18276.15       402.02 o                         
  19   4   1       2721.35       2554.83       146.94 o                         
  21   4   1       2613.47       2647.85       167.88 o                         
  23   4   1       1176.88       1641.39       150.52 o                         
 -22   5   1       1892.42       1885.83       161.84 o                         
 -20   5   1       5696.46       6016.35       321.97 o                         
 -18   5   1        444.23        299.31        61.34 o                         
 -16   5   1      11656.60      11777.47       273.63 o                         
 -14   5   1       9949.44       9374.32       208.12 o                         
 -12   5   1       7077.96       7218.87       184.25 o                         
 -10   5   1      38356.81      38593.96       718.73 o                         
  -8   5   1       9040.43       9832.46       243.66 o                         
  -6   5   1      14930.12      13972.08       301.70 o                         
  -4   5   1       1728.03       1615.86        49.66 o                         
  -2   5   1       6486.34       7007.73       112.06 o                         
   0   5   1       1490.07       1318.45        30.75 o                         
   2   5   1      20395.83      21582.20       354.50 o                         
   4   5   1        506.94        370.48        18.76 o                         
   6   5   1       1721.07       1998.11        67.70 o                         
   8   5   1      37319.01      38046.52       740.70 o                         
  10   5   1      46728.04      44554.07       827.57 o                         
  12   5   1        360.92        470.87        38.37 o                         
  14   5   1       3871.89       3777.72       137.45 o                         
  16   5   1       8538.24       8313.90       269.37 o                         
  18   5   1        318.28        215.89        54.90 o                         
  20   5   1        274.93        196.30        64.65 o                         
  22   5   1        455.82        550.47       114.62 o                         
 -23   6   1        380.20        325.68       101.05 o                         
 -21   6   1        871.81        820.65        99.98 o                         
 -19   6   1       5138.50       4859.29       195.05 o                         
 -17   6   1       2086.53       2371.95       114.01 o                         
 -15   6   1       4772.77       4575.53       138.52 o                         
 -13   6   1      11232.50      10729.36       259.43 o                         
 -11   6   1      10682.13      10676.55       253.18 o                         
  -9   6   1      24807.72      25434.21       536.52 o                         
  -7   6   1       4668.59       4369.14       118.20 o                         
  -5   6   1        988.03       1049.02        34.98 o                         
  -3   6   1       9632.37       7894.09       144.34 o                         
  -1   6   1        123.96         46.78        19.10 o                         
   1   6   1       5119.47       4955.11       106.47 o                         
   3   6   1        367.06        267.88        19.38 o                         
   5   6   1      13461.12      13461.42       247.12 o                         
   7   6   1      34441.89      35592.67       736.39 o                         
   9   6   1       1677.91       1808.71        79.59 o                         
  11   6   1       8783.01       8699.15       219.39 o                         
  13   6   1       5744.03       5661.08       220.75 o                         
  15   6   1       1437.10       1509.84        89.21 o                         
  17   6   1       2968.61       2524.30       121.24 o                         
  19   6   1         24.70        -30.75        54.49 o                         
  21   6   1       2504.14       2885.13       192.12 o                         
 -22   7   1        451.50        561.35        95.42 o                         
 -20   7   1        614.66        827.44        89.81 o                         
 -18   7   1        698.42        745.70        79.64 o                         
 -16   7   1       1400.14       1440.65        86.65 o                         
 -14   7   1       1067.17        974.32        71.37 o                         
 -12   7   1        860.35        844.01        65.96 o                         
 -10   7   1       9847.06       9479.08       285.01 o                         
  -8   7   1         42.85         37.30        26.80 o                         
  -6   7   1       4466.61       4863.34       119.56 o                         
  -4   7   1       5687.26       6188.70       119.41 o                         
  -2   7   1        447.79        295.29        19.35 o                         
   0   7   1      20436.65      19774.37       353.76 o                         
   2   7   1      33437.64      34764.78       640.91 o                         
   4   7   1      49144.98      50209.15       911.76 o                         
   6   7   1      26733.19      26468.91       523.02 o                         
   8   7   1       1629.16       1408.69        67.71 o                         
  10   7   1       3037.17       2327.10       118.69 o                         
  12   7   1       3586.47       3554.39       190.97 o                         
  14   7   1       7481.29       7265.84       233.98 o                         
  16   7   1        357.41        255.99        54.80 o                         
  18   7   1       3543.98       3682.05       214.39 o                         
  20   7   1       4262.68       4508.20       218.39 o                         
  22   7   1         50.52         83.24        85.95 o                         
 -21   8   1         74.49         10.95        69.73 o                         
 -19   8   1         85.16        119.58        62.03 o                         
 -17   8   1        804.09        823.76        72.06 o                         
 -15   8   1       2506.00       2444.72       149.35 o                         
 -13   8   1       3925.19       3797.25       163.27 o                         
 -11   8   1       3548.49       3878.70       131.29 o                         
  -9   8   1        378.69        360.16        40.96 o                         
  -7   8   1       7428.31       7294.55       167.98 o                         
  -5   8   1        523.75        416.02        33.59 o                         
  -3   8   1        192.96        384.69        21.98 o                         
  -1   8   1       4480.48       4253.99        91.36 o                         
   1   8   1         18.56         -8.22        17.20 o                         
   3   8   1       3691.42       3987.54        99.48 o                         
   5   8   1       2688.98       2885.53        73.23 o                         
   7   8   1       6815.93       6513.43       195.58 o                         
   9   8   1         43.85        -10.23        28.82 o                         
  11   8   1       4470.18       4923.01       180.43 o                         
  13   8   1       2518.62       2237.00       105.08 o                         
  15   8   1          8.14         42.64        42.76 o                         
  17   8   1        146.28         44.04        49.89 o                         
  19   8   1          4.53        -54.05        54.05 o                         
  21   8   1       1413.29       1151.45       135.95 o                         
 -20   9   1         15.27        -52.81        59.03 o                         
 -18   9   1         20.18        -18.99        56.91 o                         
 -16   9   1         81.05         59.58        45.95 o                         
 -14   9   1        260.13        216.43        48.56 o                         
 -12   9   1        449.82        438.59        55.48 o                         
 -10   9   1        341.25        344.88        49.29 o                         
  -8   9   1       1713.09       1801.07        94.07 o                         
  -6   9   1        435.22        500.92        32.45 o                         
  -4   9   1        232.36        329.04        23.30 o                         
  -2   9   1       1453.64       1280.01        43.07 o                         
   0   9   1       1049.24       1188.69        38.23 o                         
   2   9   1        925.05        983.07        47.64 o                         
   4   9   1       5321.06       4997.35       115.17 o                         
   6   9   1        225.38        242.82        27.02 o                         
   8   9   1       3840.26       4052.82       128.64 o                         
  10   9   1        242.26        209.97        39.83 o                         
  12   9   1       2368.63       2049.53        98.05 o                         
  14   9   1         23.30        -33.27        43.88 o                         
  16   9   1         24.86         69.60        48.46 o                         
  18   9   1        143.17         93.51        63.16 o                         
  20   9   1          7.11        118.17        80.89 o                         
 -21  10   1        396.69        645.93       114.71 o                         
 -19  10   1        216.66        180.73        68.13 o                         
 -17  10   1        492.90        397.18        70.82 o                         
 -15  10   1        842.53        732.91        68.00 o                         
 -13  10   1         41.15         45.61        41.16 o                         
 -11  10   1       1120.23       1214.60        74.83 o                         
  -9  10   1       6888.88       7328.35       194.36 o                         
  -7  10   1       2179.82       2213.50        85.71 o                         
  -5  10   1          1.89         -5.35        20.80 o                         
  -3  10   1        133.34        196.99        19.95 o                         
  -1  10   1       3319.96       3439.04        83.47 o                         
   1  10   1       1750.63       1601.66        64.33 o                         
   3  10   1        746.60        621.26        56.48 o                         
   5  10   1          2.70          2.01        15.73 o                         
   7  10   1        955.77        829.43        47.51 o                         
   9  10   1       1556.81       1451.49        76.96 o                         
  11  10   1       7194.77       6954.69       195.99 o                         
  13  10   1       2297.09       2360.04       110.03 o                         
  15  10   1         59.32         30.28        45.54 o                         
  17  10   1        253.78         70.03        54.99 o                         
  19  10   1          6.64         -2.58        68.22 o                         
 -20  11   1        138.77        149.46        83.81 o                         
 -18  11   1       1001.03       1110.30       101.11 o                         
 -16  11   1       2196.62       2172.65       124.40 o                         
 -14  11   1         55.41         82.76        46.85 o                         
 -12  11   1        624.66        573.41        59.18 o                         
 -10  11   1      12296.16      11881.94       285.43 o                         
  -8  11   1          0.82         11.09        26.57 o                         
  -6  11   1       3909.55       4005.68        99.62 o                         
  -4  11   1       2543.24       2798.96        82.67 o                         
  -2  11   1         62.94         31.96        15.85 o                         
   0  11   1        145.91        197.55        32.75 o                         
   2  11   1        119.74        157.28        28.64 o                         
   4  11   1       3861.03       4001.50       127.64 o                         
   6  11   1         82.47         70.89        14.76 o                         
   8  11   1       2070.97       2102.78        82.30 o                         
  10  11   1        343.36        302.87        47.38 o                         
  12  11   1         25.27         -6.30        41.83 o                         
  14  11   1       6050.32       6157.25       260.88 o                         
  16  11   1         12.11         20.42        49.94 o                         
  18  11   1       1071.19       1040.39       114.50 o                         
 -19  12   1        528.42        581.31        97.00 o                         
 -17  12   1          7.57        -24.66        64.95 o                         
 -15  12   1       4328.42       4105.66       161.12 o                         
 -13  12   1       2281.03       2495.62       117.84 o                         
 -11  12   1       4463.56       4544.23       213.96 o                         
  -9  12   1       6463.90       6380.61       186.09 o                         
  -7  12   1       8612.68       8613.74       188.15 o                         
  -5  12   1       2577.75       2721.02       105.46 o                         
  -3  12   1       3279.21       3172.30       100.95 o                         
  -1  12   1        951.63       1089.12        45.72 o                         
   1  12   1       7805.01       8010.71       186.20 o                         
   3  12   1        705.43        743.50        55.31 o                         
   5  12   1       1006.18        883.25        60.30 o                         
   7  12   1        551.66        565.29        39.09 o                         
   9  12   1         17.44        -23.51        36.19 o                         
  11  12   1        280.64        297.23        60.06 o                         
  13  12   1        318.34        326.36        56.91 o                         
  15  12   1       3082.39       3305.43       158.39 o                         
  17  12   1       2985.58       3113.48       171.32 o                         
  19  12   1        412.22        297.56       114.80 o                         
 -18  13   1         12.87        -52.42        72.18 o                         
 -16  13   1       1675.72       1955.93       126.45 o                         
 -14  13   1        460.85        465.03        72.25 o                         
 -12  13   1        483.45        507.70        69.06 o                         
 -10  13   1      12098.91      12256.83       324.36 o                         
  -8  13   1       1144.37       1112.34        85.75 o                         
  -6  13   1      22735.14      23728.63       519.98 o                         
  -4  13   1      11395.22      11077.07       267.95 o                         
  -2  13   1        427.23        468.71        36.47 o                         
   0  13   1       8657.69       8149.34       189.86 o                         
   2  13   1         94.78        162.09        30.95 o                         
   4  13   1       4193.90       4348.82       143.30 o                         
   6  13   1        978.22       1203.38       118.85 o                         
   8  13   1       1535.42       1490.13        95.57 o                         
  10  13   1       5056.09       5322.25       194.64 o                         
  12  13   1        257.07        186.54        57.91 o                         
  14  13   1       4869.15       5118.59       202.93 o                         
  16  13   1        715.62        778.32        90.72 o                         
  18  13   1        560.85        530.59       110.30 o                         
 -17  14   1         13.83         -7.89        71.60 o                         
 -15  14   1       1238.71       1306.30       156.55 o                         
 -13  14   1       5777.18       6230.54       227.88 o                         
 -11  14   1        535.26        562.75        73.03 o                         
  -9  14   1       9111.95       9795.86       274.89 o                         
  -7  14   1       4224.16       4215.32       162.78 o                         
  -5  14   1       1475.24       1550.83        84.80 o                         
  -3  14   1       2146.57       2191.09        98.31 o                         
  -1  14   1          3.46        -25.46        40.59 o                         
   1  14   1      11390.44      11623.84       279.63 o                         
   3  14   1       8533.99       8350.12       218.09 o                         
   5  14   1       3301.67       3273.76       125.29 o                         
   7  14   1       3749.84       4045.80       161.09 o                         
   9  14   1       1442.09       1535.57       186.19 o                         
  11  14   1      10310.98      10145.08       293.81 o                         
  13  14   1        893.92        891.20        88.99 o                         
  15  14   1        910.40       1081.36       102.13 o                         
  17  14   1       4742.51       4744.18       253.43 o                         
 -16  15   1       1156.94        942.11       110.78 o                         
 -14  15   1         13.18         14.02        76.55 o                         
 -12  15   1       1986.12       2236.87       162.87 o                         
 -10  15   1      14559.66      15028.76       391.09 o                         
  -8  15   1        359.71        357.74        64.40 o                         
  -6  15   1       4005.35       4023.46       164.18 o                         
  -4  15   1       3081.49       2947.76       127.82 o                         
  -2  15   1        159.67        108.71        52.25 o                         
   0  15   1       3616.96       3247.83       140.67 o                         
   2  15   1        287.91        167.56        53.71 o                         
   4  15   1       3532.95       3873.43       145.04 o                         
   6  15   1        959.38        932.35        83.12 o                         
   8  15   1       1459.28       1554.25       105.08 o                         
  10  15   1       5045.08       4905.77       193.94 o                         
  12  15   1        153.81        132.09        89.78 o                         
  14  15   1       2523.16       3046.53       160.48 o                         
  16  15   1        956.39       1212.95       124.96 o                         
 -15  16   1         17.90        -43.17        66.20 o                         
 -13  16   1         81.96         51.64        64.04 o                         
 -11  16   1       1273.66       1325.67       149.44 o                         
  -9  16   1      11591.42      11808.54       328.70 o                         
  -7  16   1       2917.66       2869.20       154.27 o                         
  -5  16   1        753.28        585.48        82.42 o                         
  -3  16   1       6751.77       6866.62       231.79 o                         
  -1  16   1       5100.35       5510.03       202.97 o                         
   1  16   1        199.59        231.72        59.09 o                         
   3  16   1         15.18         -8.08        48.09 o                         
   5  16   1        631.66        591.67        91.25 o                         
   7  16   1       3614.16       3767.42       165.43 o                         
   9  16   1       1034.30        751.80        84.41 o                         
  11  16   1       1615.83       1577.76       116.53 o                         
  13  16   1       1508.69       1465.25       136.83 o                         
  15  16   1         18.70         66.86        72.12 o                         
 -14  17   1         62.05        -68.05        68.05 o                         
 -12  17   1         62.22         81.16        69.23 o                         
 -10  17   1       3256.01       3358.75       179.52 o                         
  -8  17   1        671.37        587.94        87.42 o                         
  -6  17   1        469.54        337.91        75.73 o                         
  -4  17   1       1481.87       1717.38       126.09 o                         
  -2  17   1       2460.31       2152.15       170.74 o                         
   0  17   1       2452.24       2197.00       126.13 o                         
   2  17   1         12.57        -23.86        51.36 o                         
   4  17   1        754.14        580.04        85.86 o                         
   6  17   1        263.83        187.33        73.49 o                         
   8  17   1        807.62        695.35        92.30 o                         
  10  17   1        678.66        723.16        97.28 o                         
  12  17   1         35.15        103.70        73.37 o                         
 -11  18   1        189.20        149.08        78.24 o                         
  -9  18   1        323.75        303.58        80.61 o                         
  -7  18   1        625.66        603.80        92.47 o                         
  -5  18   1         23.76          3.82        64.15 o                         
  -3  18   1         60.40        -59.49        59.49 o                         
  -1  18   1         54.16        -26.64        58.46 o                         
   1  18   1        126.75        138.04        65.41 o                         
   3  18   1        238.43        203.10        73.23 o                         
   5  18   1          6.11        -43.18        71.49 o                         
   7  18   1       1596.71       1521.13       123.64 o                         
   9  18   1         27.56         32.95        90.29 o                         
  11  18   1        397.76        384.46        88.86 o                         
 -10  19   1        252.22        213.69        84.02 o                         
  -8  19   1        544.90        524.17        94.44 o                         
  -6  19   1        330.57        346.47        94.06 o                         
  -4  19   1        826.38        823.23       102.01 o                         
  -2  19   1        882.48        983.43       109.00 o                         
   0  19   1        273.03        457.77        79.85 o                         
   2  19   1        695.58        609.85        95.84 o                         
   4  19   1       1737.85       1754.27       136.30 o                         
   6  19   1       2194.79       2412.22       157.72 o                         
   8  19   1         90.56        128.27        82.18 o                         
  -5  20   1         49.04        108.04        78.38 o                         
  -3  20   1        620.89        942.81       112.87 o                         
  -1  20   1         14.26         42.70        75.96 o                         
   1  20   1       2756.84       3311.59       194.46 o                         
   3  20   1        424.63        591.69       101.22 o                         
   5  20   1        446.96        489.06       103.60 o                         
 -24   0   2       3327.04       3050.74       447.83 o                         
 -22   0   2        623.29        478.66       111.34 o                         
 -20   0   2         92.91         47.71        77.38 o                         
 -18   0   2       3049.15       3381.23       211.14 o                         
 -16   0   2        893.28        854.80       104.41 o                         
 -14   0   2         22.77          8.26        32.45 o                         
 -12   0   2      29859.17      28503.36       725.07 o                         
 -10   0   2      39313.62      39334.24       982.45 o                         
  -8   0   2        222.14        297.47        29.57 o                         
  -6   0   2      95630.72      96681.18      1824.67 o                         
  -4   0   2      92759.91      95226.52      2003.45 o                         
  -2   0   2      28320.77      31502.72       627.38 o                         
   0   0   2        866.46        424.58       120.62 o                         
   2   0   2     232897.09     243276.28      4808.74 o                         
   4   0   2      26533.45      27709.02       560.69 o                         
   6   0   2        509.04        507.52        34.21 o                         
   8   0   2     135145.16     139179.97      3723.96 o                         
  10   0   2      18785.33      19840.62       573.90 o                         
  12   0   2       1316.73       1126.75        84.65 o                         
  14   0   2       1649.34       1465.85       154.75 o                         
  16   0   2      15040.50      14881.56       519.97 o                         
  18   0   2      11129.30      11883.71       401.98 o                         
  20   0   2         30.18        -67.82        67.82 o                         
  22   0   2       5643.15       6197.38       568.54 o                         
 -23   1   2        129.45        177.15        78.53 o                         
 -21   1   2        173.38        193.19        63.11 o                         
 -19   1   2       4068.13       3704.03       176.02 o                         
 -17   1   2         30.58         38.77        35.52 o                         
 -15   1   2       5153.37       5469.99       143.68 o                         
 -13   1   2      10591.83      10289.64       206.52 o                         
 -11   1   2       2174.88       3006.90        92.79 o                         
  -9   1   2      34308.96      33789.39       620.33 o                         
  -7   1   2         14.45         21.48        12.47 o                         
  -5   1   2      63286.07      63853.18       927.16 o                         
  -3   1   2      57316.79      57584.51       857.48 o                         
  -1   1   2      14860.07      14023.58       205.65 o                         
   1   1   2       2025.09       3236.36        51.98 o                         
   3   1   2     197062.11     200733.61      2978.35 o                         
   5   1   2      22148.67      22346.07       343.80 o                         
   7   1   2     119098.03     124071.14      1980.54 o                         
   9   1   2       5384.64       5776.68       224.19 o                         
  11   1   2      15410.31      15334.05       339.98 o                         
  13   1   2      11374.91      11997.17       267.35 o                         
  15   1   2       2425.40       2266.15       102.26 o                         
  17   1   2        817.59       1093.87        75.29 o                         
  19   1   2       2762.91       2636.47       118.25 o                         
  21   1   2       1583.22       1699.24       124.75 o                         
  23   1   2        292.27        260.38       104.42 o                         
 -24   2   2          4.79        -19.39        72.93 o                         
 -22   2   2       3455.29       3599.96       246.56 o                         
 -20   2   2       1420.36       1217.61        92.79 o                         
 -18   2   2        254.92        218.94        49.57 o                         
 -16   2   2      13701.37      13757.05       324.54 o                         
 -14   2   2        190.90        211.05        31.91 o                         
 -12   2   2       5937.92       6569.37       164.01 o                         
 -10   2   2      29945.63      32215.60       550.11 o                         
  -8   2   2      14625.92      14457.13       266.45 o                         
  -6   2   2       2183.23       2364.25        62.84 o                         
  -4   2   2        358.51        324.03        14.39 o                         
  -2   2   2      20673.79      20502.24       284.74 o                         
   0   2   2      14661.89      14899.82       213.49 o                         
   2   2   2      29397.41      29863.44       412.27 o                         
   4   2   2      44297.67      44011.91       662.61 o                         
   6   2   2      18962.92      21604.03       372.79 o                         
   8   2   2      18317.21      18139.96       424.82 o                         
  10   2   2      13428.08      12980.85       277.18 o                         
  12   2   2        339.23        525.39        45.06 o                         
  14   2   2        212.70        236.39        40.22 o                         
  16   2   2         25.05         -8.36        36.83 o                         
  18   2   2       2705.57       3040.66       125.68 o                         
  20   2   2         10.35        -57.33        57.33 o                         
  22   2   2        853.21       1064.68       144.05 o                         
 -23   3   2        537.52        409.99        89.82 o                         
 -21   3   2       1520.24       1443.80       120.03 o                         
 -19   3   2         22.39        -32.96        49.27 o                         
 -17   3   2         59.96         13.74        36.70 o                         
 -15   3   2      16634.80      16814.31       340.72 o                         
 -13   3   2       7379.59       7124.51       169.66 o                         
 -11   3   2        760.68        748.31        37.54 o                         
  -9   3   2      32594.46      32624.47       606.64 o                         
  -7   3   2       6280.81       5041.38       104.26 o                         
  -5   3   2       1644.15       1515.02        35.63 o                         
  -3   3   2     147306.27     151695.97      2185.57 o                         
  -1   3   2       1230.46        931.10        22.34 o                         
   1   3   2      21516.47      22212.07       301.16 o                         
   3   3   2       9851.32       9350.21       145.16 o                         
   5   3   2      99213.81     103722.22      1653.75 o                         
   7   3   2      57359.82      56985.40       995.34 o                         
   9   3   2       1319.38       1452.46        56.73 o                         
  11   3   2       2231.73       2539.27        91.03 o                         
  13   3   2         64.38         87.41        31.63 o                         
  15   3   2        246.82        150.25        40.70 o                         
  17   3   2       1364.32       1441.41        98.31 o                         
  19   3   2       5329.69       5600.29       225.11 o                         
  21   3   2       6832.98       6453.15       258.21 o                         
  23   3   2       2361.04       2400.98       176.46 o                         
 -22   4   2         96.31          7.44        67.47 o                         
 -20   4   2        654.17        506.14        84.18 o                         
 -18   4   2        996.50       1141.34        78.59 o                         
 -16   4   2         22.00         36.89        34.85 o                         
 -14   4   2       2924.95       2884.53        94.98 o                         
 -12   4   2       1237.46       1279.43        66.40 o                         
 -10   4   2       6124.47       7008.37       150.89 o                         
  -8   4   2       5620.84       6467.15       130.32 o                         
  -6   4   2       4384.82       4320.01        83.46 o                         
  -4   4   2         12.27         -8.25        10.04 o                         
  -2   4   2      40730.29      42196.49       598.65 o                         
   0   4   2     117453.59     121910.47      1709.12 o                         
   2   4   2       8071.00       8165.40       124.47 o                         
   4   4   2      31381.13      32069.18       588.37 o                         
   6   4   2       2438.06       2219.37        57.57 o                         
   8   4   2        496.89        527.28        32.69 o                         
  10   4   2         31.42         10.90        21.62 o                         
  12   4   2          4.25          2.80        31.56 o                         
  14   4   2       2422.17       2326.04       115.78 o                         
  16   4   2       1310.79       1309.22        76.91 o                         
  18   4   2        561.05        502.03        75.13 o                         
  20   4   2         18.16         -4.36        57.11 o                         
  22   4   2        457.31        320.94        95.34 o                         
 -23   5   2         51.54        -10.57        73.43 o                         
 -21   5   2        904.92        797.55        96.93 o                         
 -19   5   2        138.63        121.10        57.65 o                         
 -17   5   2       1253.53       1183.31        71.71 o                         
 -15   5   2       4387.53       4061.13       138.23 o                         
 -13   5   2         69.56         62.56        22.54 o                         
 -11   5   2       1082.82       1344.19        64.50 o                         
  -9   5   2        863.22        738.61        44.07 o                         
  -7   5   2       5511.55       5857.74       135.37 o                         
  -5   5   2       3127.61       3619.26        73.57 o                         
  -3   5   2     113143.43     114766.35      1827.35 o                         
  -1   5   2          2.60         -1.53        13.25 o                         
   1   5   2       9374.87       9634.39       172.04 o                         
   3   5   2       4945.31       5398.69        99.25 o                         
   5   5   2      14465.77      13881.20       278.07 o                         
   7   5   2      18841.05      20293.03       384.78 o                         
   9   5   2       4677.31       5187.05       124.84 o                         
  11   5   2        259.83        191.04        28.70 o                         
  13   5   2         40.89         21.01        26.33 o                         
  15   5   2          1.17        -14.90        33.71 o                         
  17   5   2          0.90        -26.04        43.33 o                         
  19   5   2        220.25        172.76        64.88 o                         
  21   5   2        360.46        437.16       101.98 o                         
 -22   6   2       1415.61       1682.17       157.03 o                         
 -20   6   2       3328.69       3230.51       172.89 o                         
 -18   6   2        106.59         71.58        51.12 o                         
 -16   6   2       9331.89       9288.25       254.76 o                         
 -14   6   2       3706.60       3694.11       132.70 o                         
 -12   6   2       1131.97       1059.72        63.80 o                         
 -10   6   2        646.70        697.07        49.66 o                         
  -8   6   2      21166.74      21498.40       456.57 o                         
  -6   6   2      39038.09      40679.76       785.33 o                         
  -4   6   2       1706.53       1902.33        50.66 o                         
  -2   6   2      56971.54      60463.28      1005.07 o                         
   0   6   2      28435.19      28342.36       523.44 o                         
   2   6   2       1682.10       1178.51        42.91 o                         
   4   6   2       3372.52       4042.90        87.19 o                         
   6   6   2        465.70        380.01        22.44 o                         
   8   6   2        304.77        208.14        33.13 o                         
  10   6   2       3051.79       2948.41       103.66 o                         
  12   6   2       3041.72       2986.87        92.13 o                         
  14   6   2       4297.87       4612.33       195.30 o                         
  16   6   2          0.86        -43.15        43.15 o                         
  18   6   2         17.98        -47.59        47.59 o                         
  20   6   2        300.44        314.10        91.01 o                         
  22   6   2         32.41         20.19        82.54 o                         
 -21   7   2         14.44         44.61        71.94 o                         
 -19   7   2        428.32        341.55        69.91 o                         
 -17   7   2       4616.51       4832.14       220.41 o                         
 -15   7   2         59.96         -6.61        43.77 o                         
 -13   7   2        833.59        751.65        58.79 o                         
 -11   7   2        139.52        167.65        36.72 o                         
  -9   7   2       3266.83       2891.78       102.53 o                         
  -7   7   2         26.73          8.19        23.11 o                         
  -5   7   2      39806.02      41560.95       763.24 o                         
  -3   7   2     102933.31     106276.63      1761.81 o                         
  -1   7   2        894.13       1060.65        36.04 o                         
   1   7   2      26496.52      29345.26       544.36 o                         
   3   7   2      16433.81      17658.35       320.74 o                         
   5   7   2         63.25         49.80        15.89 o                         
   7   7   2       5119.67       4938.03       140.55 o                         
   9   7   2         61.59         31.36        30.02 o                         
  11   7   2      18550.55      17720.96       400.87 o                         
  13   7   2       2477.41       2347.33       107.64 o                         
  15   7   2        866.58        940.90        76.41 o                         
  17   7   2       1932.49       2063.52       112.85 o                         
  19   7   2        759.44        817.21        88.26 o                         
  21   7   2       2735.76       2651.68       181.75 o                         
 -22   8   2       1198.25       1049.87       113.86 o                         
 -20   8   2       2937.27       3092.63       173.77 o                         
 -18   8   2        591.57        536.54        71.81 o                         
 -16   8   2       3416.04       3359.39       136.99 o                         
 -14   8   2       2056.99       2114.11       100.05 o                         
 -12   8   2       2763.51       2771.56       110.64 o                         
 -10   8   2       2326.28       2340.32       128.63 o                         
  -8   8   2      10016.56       9895.51       250.24 o                         
  -6   8   2      22404.84      22104.21       417.37 o                         
  -4   8   2       8000.52       8557.51       160.10 o                         
  -2   8   2      31835.35      32045.10       566.63 o                         
   0   8   2      29041.99      28994.72       567.76 o                         
   2   8   2       4741.24       5107.34       115.36 o                         
   4   8   2      21250.49      21803.88       412.77 o                         
   6   8   2        681.69        715.35        33.24 o                         
   8   8   2       6209.03       5875.10       157.72 o                         
  10   8   2       2101.74       1852.44        97.42 o                         
  12   8   2        342.87        302.01        52.32 o                         
  14   8   2        994.41        793.25        72.23 o                         
  16   8   2        419.30        205.27        71.89 o                         
  18   8   2       6833.34       6667.85       254.77 o                         
  20   8   2        522.54        354.67        90.05 o                         
 -21   9   2       1577.38       1467.59       127.87 o                         
 -19   9   2      10023.96      10527.50       330.14 o                         
 -17   9   2       4468.66       4748.28       209.18 o                         
 -15   9   2        252.55        216.88        48.75 o                         
 -13   9   2        303.99        291.12        48.93 o                         
 -11   9   2        738.65        864.79        61.95 o                         
  -9   9   2       6268.24       5864.68       162.53 o                         
  -7   9   2       2483.01       2668.25        90.04 o                         
  -5   9   2      32342.00      31193.36       580.98 o                         
  -3   9   2      89133.86      87309.46      1515.29 o                         
  -1   9   2       1481.61       1831.47        52.61 o                         
   1   9   2      14019.64      13754.64       285.68 o                         
   3   9   2       3220.75       3069.92        93.86 o                         
   5   9   2        271.32        302.19        23.37 o                         
   7   9   2        680.38        771.21        48.44 o                         
   9   9   2      16198.34      16662.85       375.43 o                         
  11   9   2      45288.48      45395.56       950.26 o                         
  13   9   2       4020.96       4029.97       161.49 o                         
  15   9   2       7562.02       7380.82       222.00 o                         
  17   9   2      13589.54      13343.95       336.73 o                         
  19   9   2        315.07        196.96        77.97 o                         
 -20  10   2       5158.67       5403.61       295.22 o                         
 -18  10   2         40.97        -21.13        56.07 o                         
 -16  10   2        663.06        844.28        74.30 o                         
 -14  10   2         69.29         84.42        45.40 o                         
 -12  10   2       2310.67       2138.84       100.12 o                         
 -10  10   2        105.42         76.06        37.40 o                         
  -8  10   2       2419.27       2306.45        92.76 o                         
  -6  10   2       8799.68       7916.33       182.00 o                         
  -4  10   2      10062.16      11002.50       214.62 o                         
  -2  10   2      12832.92      11610.19       221.77 o                         
   0  10   2       1204.56        932.32        46.86 o                         
   2  10   2         95.92         90.03        29.20 o                         
   4  10   2      10708.59      10921.38       239.33 o                         
   6  10   2        634.07        689.72        34.08 o                         
   8  10   2       7951.18       8289.99       194.95 o                         
  10  10   2        787.24        847.52        72.62 o                         
  12  10   2       7155.94       7601.01       217.05 o                         
  14  10   2       7666.19       8271.21       238.14 o                         
  16  10   2       1315.82       1227.05        90.32 o                         
  18  10   2       2980.46       3002.41       172.19 o                         
  20  10   2       1239.23        931.67       137.46 o                         
 -19  11   2       2148.89       2221.18       136.91 o                         
 -17  11   2       1195.29        994.05        89.26 o                         
 -15  11   2       1435.59       1444.18        97.22 o                         
 -13  11   2       2218.17       1971.60       101.67 o                         
 -11  11   2       4328.84       4483.46       152.14 o                         
  -9  11   2       6565.31       6576.06       181.22 o                         
  -7  11   2          5.20        -23.28        30.50 o                         
  -5  11   2       3441.98       3395.75        89.38 o                         
  -3  11   2      11537.21      11156.24       218.64 o                         
  -1  11   2       4981.54       5407.66       137.44 o                         
   1  11   2      17402.34      18361.39       378.27 o                         
   3  11   2        230.25        214.78        35.86 o                         
   5  11   2        457.57        366.55        36.49 o                         
   7  11   2        577.44        599.19        40.36 o                         
   9  11   2       2568.04       2518.23       124.63 o                         
  11  11   2        389.98        366.33        53.23 o                         
  13  11   2        990.06       1115.59        81.04 o                         
  15  11   2       1045.05        977.75        91.35 o                         
  17  11   2       1779.46       1989.39       122.27 o                         
  19  11   2       1472.15       1470.04       146.30 o                         
 -20  12   2       1495.19       1379.34       166.12 o                         
 -18  12   2         27.68        -21.53        67.68 o                         
 -16  12   2       2028.69       1916.38       108.66 o                         
 -14  12   2        568.80        577.91        65.88 o                         
 -12  12   2        244.31        280.26        50.60 o                         
 -10  12   2       5048.86       4985.24       163.15 o                         
  -8  12   2       8456.18       8056.88       226.76 o                         
  -6  12   2       1138.07       1066.32        55.64 o                         
  -4  12   2       4163.50       3974.12       109.46 o                         
  -2  12   2      18838.34      18137.97       338.03 o                         
   0  12   2      10630.17      10697.22       238.68 o                         
   2  12   2        270.52        282.98        40.99 o                         
   4  12   2         77.56         90.19        34.51 o                         
   6  12   2        221.19        224.58        38.13 o                         
   8  12   2       3874.27       3409.18       122.13 o                         
  10  12   2       1052.80       1174.69        74.95 o                         
  12  12   2       3333.37       3227.61       133.23 o                         
  14  12   2        978.75        879.58        84.90 o                         
  16  12   2       1350.71       1303.47       104.46 o                         
  18  12   2        491.18        564.34       111.57 o                         
 -19  13   2       2175.21       2186.68       154.37 o                         
 -17  13   2        170.01        176.06        79.35 o                         
 -15  13   2         28.72        -30.33        55.52 o                         
 -13  13   2         13.26        -11.43        49.57 o                         
 -11  13   2        670.21        639.36        69.87 o                         
  -9  13   2       1446.27       1463.85        77.56 o                         
  -7  13   2         33.91         43.72        48.94 o                         
  -5  13   2       3234.04       3147.08       103.06 o                         
  -3  13   2       1602.02       1567.96        63.11 o                         
  -1  13   2       1182.83       1156.64        69.32 o                         
   1  13   2       3936.82       4115.39       123.60 o                         
   3  13   2        114.34         80.93        36.57 o                         
   5  13   2        202.23        160.14        41.70 o                         
   7  13   2         46.09         28.60        43.54 o                         
   9  13   2       3770.02       3814.99       157.03 o                         
  11  13   2         40.83         -6.49        48.46 o                         
  13  13   2         21.94         -4.56        54.71 o                         
  15  13   2         15.15        -21.23        70.14 o                         
  17  13   2       2513.14       2442.95       198.32 o                         
 -18  14   2        548.53        732.91       104.10 o                         
 -16  14   2         11.96        -18.60        63.14 o                         
 -14  14   2         74.76         27.55        56.94 o                         
 -12  14   2         46.57        102.46        55.20 o                         
 -10  14   2       1002.48        832.72        87.98 o                         
  -8  14   2          1.83        -40.97        40.97 o                         
  -6  14   2         11.95         60.20        38.25 o                         
  -4  14   2        802.23        757.94        59.64 o                         
  -2  14   2       2171.21       2079.17       107.40 o                         
   0  14   2        516.89        494.46        51.73 o                         
   2  14   2        944.51        928.28        66.46 o                         
   4  14   2        600.93        651.50        59.55 o                         
   6  14   2        340.36        321.05        65.10 o                         
   8  14   2       1185.41       1280.74        93.02 o                         
  10  14   2       2227.70       1927.93       115.42 o                         
  12  14   2        696.01        674.69        80.31 o                         
  14  14   2        211.89        219.62        67.11 o                         
  16  14   2        543.25        603.93       100.03 o                         
 -17  15   2         61.18         58.78        74.58 o                         
 -15  15   2       2213.65       2117.34       147.05 o                         
 -13  15   2       1508.33       1148.76        98.46 o                         
 -11  15   2          9.53        -49.15        50.96 o                         
  -9  15   2       8144.54       7505.88       354.72 o                         
  -7  15   2       6369.04       6087.76       223.44 o                         
  -5  15   2        939.55        827.49        93.74 o                         
  -3  15   2       1005.68        950.51        79.61 o                         
  -1  15   2       1184.98       1283.69        90.45 o                         
   1  15   2        466.69        590.45        66.20 o                         
   3  15   2        517.62        398.94        54.17 o                         
   5  15   2       5909.57       5610.24       218.86 o                         
   7  15   2       9598.45       9344.00       329.12 o                         
   9  15   2          4.02        -33.93        54.66 o                         
  11  15   2        195.42        166.35        63.58 o                         
  13  15   2        593.30        755.00        90.79 o                         
  15  15   2         44.80         22.11        69.01 o                         
 -14  16   2        428.32        340.87        79.11 o                         
 -12  16   2        153.46         98.62        65.57 o                         
 -10  16   2       2924.88       3011.02       149.28 o                         
  -8  16   2         10.55        -56.77        56.77 o                         
  -6  16   2       1769.21       1702.84       128.47 o                         
  -4  16   2        501.45        527.21        67.71 o                         
  -2  16   2        640.82        731.87        98.02 o                         
   0  16   2        305.69        174.70        64.15 o                         
   2  16   2       3798.95       3566.81       173.60 o                         
   4  16   2       1239.42       1257.22        92.26 o                         
   6  16   2        193.74         98.37        57.87 o                         
   8  16   2       3675.41       4164.02       178.98 o                         
  10  16   2       3808.61       3604.12       168.09 o                         
  12  16   2        524.20        236.35        74.87 o                         
  14  16   2        981.15       1217.91       123.08 o                         
 -13  17   2        387.42        312.13        83.09 o                         
 -11  17   2        349.41        458.01        90.13 o                         
  -9  17   2       2499.67       2621.01       155.24 o                         
  -7  17   2         21.87        -62.24        62.24 o                         
  -5  17   2       5016.52       4546.94       205.92 o                         
  -3  17   2        948.41        978.39        87.77 o                         
  -1  17   2        746.23        740.26        85.59 o                         
   1  17   2       2118.59       2061.81       120.12 o                         
   3  17   2        906.78        830.47        82.47 o                         
   5  17   2       1698.08       1691.11       133.31 o                         
   7  17   2       1294.43       1352.52       133.62 o                         
   9  17   2        101.20        129.21        73.66 o                         
  11  17   2        663.67        537.14        92.77 o                         
  13  17   2        238.13        357.25        87.41 o                         
 -12  18   2       2865.85       2713.79       167.42 o                         
 -10  18   2       1123.85        953.37       108.80 o                         
  -8  18   2       1311.52       1450.99       121.76 o                         
  -6  18   2       3992.67       3993.88       198.46 o                         
  -4  18   2        213.12        238.95        73.18 o                         
  -2  18   2        449.34        436.51        74.50 o                         
   0  18   2        121.04         35.05        57.42 o                         
   2  18   2       1303.02       1472.57       110.09 o                         
   4  18   2       8887.59       9068.24       320.87 o                         
   6  18   2        276.95        294.56        93.37 o                         
   8  18   2       1392.77       1399.04       122.42 o                         
  10  18   2        628.36        710.74       100.63 o                         
  -9  19   2       3540.69       3184.47       182.60 o                         
  -7  19   2        718.94        654.08        97.68 o                         
  -5  19   2        991.31       1002.70       110.43 o                         
  -3  19   2        807.75        855.22       107.33 o                         
  -1  19   2        204.75        207.34        70.99 o                         
   1  19   2       2141.73       2299.47       154.77 o                         
   3  19   2        152.10         29.57        70.65 o                         
   5  19   2       1641.56       2147.16       147.05 o                         
   7  19   2       4121.17       3883.83       221.75 o                         
   9  19   2         14.57         69.31        73.73 o                         
  -6  20   2       2811.55       2653.01       184.47 o                         
  -4  20   2         20.16         79.99        80.59 o                         
  -2  20   2       1147.49       1175.01       119.12 o                         
   0  20   2       1563.69       1473.89       131.44 o                         
   2  20   2        223.80        278.86        83.85 o                         
   4  20   2        527.42        641.23       110.90 o                         
   6  20   2        431.21        319.06        92.55 o                         
 -24   1   3         48.06        121.05        87.40 o                         
 -22   1   3        925.52        881.41       103.83 o                         
 -20   1   3         56.60         51.30        51.32 o                         
 -18   1   3         12.74         -7.47        39.45 o                         
 -16   1   3        935.87       1063.54        78.06 o                         
 -14   1   3      11817.59      11582.11       238.55 o                         
 -12   1   3       2581.46       2425.38        70.73 o                         
 -10   1   3          8.35         20.90        19.68 o                         
  -8   1   3      13143.99      12587.55       224.11 o                         
  -6   1   3       1126.47       1137.10        34.54 o                         
  -4   1   3      52135.09      49578.93       698.41 o                         
  -2   1   3       1246.13       1328.19        26.33 o                         
   0   1   3       1533.62       1457.68        26.41 o                         
   2   1   3      64974.86      68322.40       959.46 o                         
   4   1   3      45537.13      46207.05       655.08 o                         
   6   1   3      15023.14      14946.36       254.28 o                         
   8   1   3      33674.73      34037.02       633.72 o                         
  10   1   3      13486.46      14168.77       301.01 o                         
  12   1   3        733.91        883.12        56.30 o                         
  14   1   3        160.93        118.48        37.85 o                         
  16   1   3         80.25         92.76        41.33 o                         
  18   1   3       1293.39       1351.42        84.48 o                         
  20   1   3        148.20        118.03        59.06 o                         
  22   1   3       2980.49       2891.03       184.99 o                         
 -23   2   3         61.27         19.48        67.60 o                         
 -21   2   3       4402.44       4389.32       202.93 o                         
 -19   2   3       5799.26       5883.35       209.74 o                         
 -17   2   3        902.25        896.35        65.68 o                         
 -15   2   3      20258.64      20295.44       421.19 o                         
 -13   2   3      11639.91      12241.41       239.12 o                         
 -11   2   3          4.61          1.53        19.96 o                         
  -9   2   3       1277.92       1365.06        58.53 o                         
  -7   2   3        273.51        227.65        16.63 o                         
  -5   2   3       9099.98       9115.33       134.76 o                         
  -3   2   3       5568.11       5581.11        84.17 o                         
  -1   2   3       7572.10       8659.62       121.01 o                         
   1   2   3         95.40         64.16         9.81 o                         
   3   2   3      50334.36      53906.19       722.88 o                         
   5   2   3      20829.82      22417.05       398.41 o                         
   7   2   3        243.16        222.44        23.83 o                         
   9   2   3       1012.22        610.98        40.91 o                         
  11   2   3       5447.13       5456.17       165.53 o                         
  13   2   3       4342.81       3893.60       127.53 o                         
  15   2   3       2032.31       1948.11        91.82 o                         
  17   2   3       1891.95       2011.81       104.71 o                         
  19   2   3         11.00         20.56        45.89 o                         
  21   2   3        688.90        611.36       101.77 o                         
 -24   3   3        628.92        755.76       103.13 o                         
 -22   3   3       1175.20       1019.12       104.40 o                         
 -20   3   3        658.75        554.65        82.47 o                         
 -18   3   3      12467.22      12610.82       311.19 o                         
 -16   3   3       5250.54       5320.48       169.12 o                         
 -14   3   3        393.91        385.80        36.59 o                         
 -12   3   3      30940.85      30136.66       565.81 o                         
 -10   3   3       1400.46       1633.98        65.06 o                         
  -8   3   3       7220.47       7151.42       135.82 o                         
  -6   3   3       4310.33       4201.17        81.01 o                         
  -4   3   3       2453.88       2181.19        43.15 o                         
  -2   3   3      13720.09      15312.63       211.75 o                         
   0   3   3          7.48         40.57         7.80 o                         
   2   3   3       9650.80       9451.20       134.44 o                         
   4   3   3        164.88         74.56        13.50 o                         
   6   3   3         11.52        209.31        21.09 o                         
   8   3   3      32309.92      32731.69       582.77 o                         
  10   3   3         99.02        160.77        30.20 o                         
  12   3   3      23433.61      23225.80       477.52 o                         
  14   3   3       9571.74       9446.10       262.09 o                         
  16   3   3        110.93         28.91        40.98 o                         
  18   3   3       1880.94       2128.64       114.50 o                         
  20   3   3          1.88          7.64        58.83 o                         
  22   3   3         14.06        -72.25        72.25 o                         
 -23   4   3       2253.60       1968.81       143.43 o                         
 -21   4   3       3005.55       3139.22       184.89 o                         
 -19   4   3      15812.54      15627.44       403.76 o                         
 -17   4   3       1653.18       1673.47        80.61 o                         
 -15   4   3       8318.15       8235.96       229.68 o                         
 -13   4   3       2220.66       2441.32        75.07 o                         
 -11   4   3      18597.65      18250.19       339.45 o                         
  -9   4   3     107236.91     110495.45      1909.40 o                         
  -7   4   3       7828.40       9394.44       172.34 o                         
  -5   4   3      86068.10      89841.59      1490.18 o                         
  -3   4   3     312097.75     316600.75      4202.62 o                         
  -1   4   3      11324.23      11907.66       171.52 o                         
   1   4   3       2607.94       2690.54        46.13 o                         
   3   4   3      23962.67      24397.58       413.52 o                         
   5   4   3       5334.95       5168.27       101.84 o                         
   7   4   3       1855.91       2004.65        60.61 o                         
   9   4   3      14813.76      14988.39       297.44 o                         
  11   4   3       8580.26       8071.89       272.61 o                         
  13   4   3       1897.02       1989.95       114.06 o                         
  15   4   3       2238.09       2544.06       105.95 o                         
  17   4   3        812.85        688.75        63.30 o                         
  19   4   3       1660.11       1713.97       114.48 o                         
  21   4   3        422.80        328.96       134.86 o                         
 -22   5   3       1711.99       1749.58       144.14 o                         
 -20   5   3        267.72        150.59        64.37 o                         
 -18   5   3       5844.78       5847.05       207.12 o                         
 -16   5   3      26883.74      27366.66       557.76 o                         
 -14   5   3         64.38         83.88        23.65 o                         
 -12   5   3      17555.03      16154.26       306.85 o                         
 -10   5   3       2443.39       2122.36        62.20 o                         
  -8   5   3      16550.76      14377.47       266.06 o                         
  -6   5   3        839.76       1309.33        39.99 o                         
  -4   5   3      27474.07      28447.19       465.36 o                         
  -2   5   3     303450.12     307253.12      4559.53 o                         
   0   5   3       9334.99      10120.61       166.13 o                         
   2   5   3       2196.43       2169.97        51.20 o                         
   4   5   3       1229.54       1142.26        37.35 o                         
   6   5   3       3926.72       3941.66        86.97 o                         
   8   5   3       8637.82       7525.98       178.41 o                         
  10   5   3      10133.90       9880.43       240.01 o                         
  12   5   3      20213.60      20001.12       396.95 o                         
  14   5   3       5153.16       5316.41       157.92 o                         
  16   5   3       1018.96       1196.74        74.76 o                         
  18   5   3       9048.39       9214.08       263.94 o                         
  20   5   3        439.58        468.35        88.20 o                         
  22   5   3        602.35        389.04       109.94 o                         
 -23   6   3        149.45        143.06        82.59 o                         
 -21   6   3       3550.44       3669.05       192.45 o                         
 -19   6   3       1237.77       1230.09        96.63 o                         
 -17   6   3        519.01        539.92        60.92 o                         
 -15   6   3       2973.47       3357.02       153.18 o                         
 -13   6   3      10153.89      10598.38       260.80 o                         
 -11   6   3      11218.13      11469.20       267.18 o                         
  -9   6   3      10367.36       9299.22       252.43 o                         
  -7   6   3       1509.95       1768.24        83.56 o                         
  -5   6   3      11018.17      10015.39       190.34 o                         
  -3   6   3      18974.32      18513.61       319.98 o                         
  -1   6   3      10179.30      10898.55       186.99 o                         
   1   6   3       1365.74       1406.38        47.52 o                         
   3   6   3        692.72        647.75        27.34 o                         
   5   6   3      12544.88      12127.73       229.05 o                         
   7   6   3       1267.25       1324.93        53.88 o                         
   9   6   3      12209.20      12522.04       253.29 o                         
  11   6   3      17260.51      16874.24       337.19 o                         
  13   6   3       1358.52       1069.96        62.78 o                         
  15   6   3        620.00        662.17        66.11 o                         
  17   6   3        900.36       1117.56        84.89 o                         
  19   6   3        461.21        504.86       109.32 o                         
  21   6   3       1096.73       1026.11       124.06 o                         
 -22   7   3       2517.41       2399.97       160.47 o                         
 -20   7   3       1429.58       1343.40       116.21 o                         
 -18   7   3         14.66        -46.41        46.41 o                         
 -16   7   3        795.07        729.95        64.41 o                         
 -14   7   3      11639.61      12274.99       295.22 o                         
 -12   7   3      33512.05      32451.85       686.60 o                         
 -10   7   3       1485.17       1623.80        74.84 o                         
  -8   7   3       3843.38       3344.19       125.45 o                         
  -6   7   3      36533.84      36634.81       675.90 o                         
  -4   7   3      32422.69      34906.34       616.01 o                         
  -2   7   3        927.64       1479.53        44.16 o                         
   0   7   3       2772.34       3753.60        93.41 o                         
   2   7   3      14939.50      14624.68       298.18 o                         
   4   7   3        594.48        815.87        34.05 o                         
   6   7   3       1678.75       1338.12        60.15 o                         
   8   7   3      37427.62      36859.95       759.32 o                         
  10   7   3        348.04        266.29        40.79 o                         
  12   7   3       5081.23       4905.43       164.56 o                         
  14   7   3       2998.45       3038.53       127.53 o                         
  16   7   3        840.94        733.37        72.50 o                         
  18   7   3        381.99        364.33        65.23 o                         
  20   7   3        101.36        117.20        76.38 o                         
 -21   8   3         91.93         11.96        74.41 o                         
 -19   8   3        161.48        251.71        64.32 o                         
 -17   8   3       3156.08       2711.45       135.64 o                         
 -15   8   3        998.91       1013.91        71.42 o                         
 -13   8   3       1487.32       1625.83       109.60 o                         
 -11   8   3        495.24        613.41        64.79 o                         
  -9   8   3       8615.71       8814.36       213.29 o                         
  -7   8   3        732.76        953.06        38.80 o                         
  -5   8   3       1097.65       1365.42        57.84 o                         
  -3   8   3      11205.62      11298.33       205.12 o                         
  -1   8   3       6064.74       7654.69       157.62 o                         
   1   8   3      14238.97      14930.38       305.25 o                         
   3   8   3       5087.97       5633.12       133.91 o                         
   5   8   3       2025.89       2240.45        63.07 o                         
   7   8   3       6827.69       7442.42       157.58 o                         
   9   8   3       3377.99       3293.45       120.53 o                         
  11   8   3       7815.85       7883.11       214.15 o                         
  13   8   3          9.31        -35.86        35.86 o                         
  15   8   3       5462.03       5547.16       189.51 o                         
  17   8   3       2701.20       2805.42       170.15 o                         
  19   8   3         34.41        -65.18        67.40 o                         
  21   8   3         41.14         33.87        89.69 o                         
 -22   9   3         77.47         58.76        77.92 o                         
 -20   9   3        544.28        594.54        85.16 o                         
 -18   9   3        249.57        313.62        80.66 o                         
 -16   9   3         46.83         32.73        41.93 o                         
 -14   9   3        370.48        376.46        52.45 o                         
 -12   9   3         80.21         94.36        37.55 o                         
 -10   9   3        186.13        185.53        35.83 o                         
  -8   9   3        970.39       1065.47        59.99 o                         
  -6   9   3        666.25        561.53        33.05 o                         
  -4   9   3         55.35         38.95        17.66 o                         
  -2   9   3        859.99        677.89        32.20 o                         
   0   9   3       3469.27       3042.78        90.24 o                         
   2   9   3         23.82          1.87        25.15 o                         
   4   9   3        756.80       1068.14        51.24 o                         
   6   9   3       1769.29       1867.73        58.71 o                         
   8   9   3        125.24        205.96        37.99 o                         
  10   9   3        696.33        626.03        56.48 o                         
  12   9   3         38.71         57.13        38.97 o                         
  14   9   3         61.20         93.95        50.30 o                         
  16   9   3         14.28        -21.89        47.05 o                         
  18   9   3          1.23         -5.60        69.98 o                         
  20   9   3        160.84        100.51        78.65 o                         
 -21  10   3        138.02        127.08        81.89 o                         
 -19  10   3       1451.18       1456.95       110.53 o                         
 -17  10   3          4.12        -15.73        53.41 o                         
 -15  10   3       7064.02       6684.74       204.57 o                         
 -13  10   3         53.18         16.01        39.14 o                         
 -11  10   3          0.27        -28.32        32.20 o                         
  -9  10   3        881.49        882.93        58.92 o                         
  -7  10   3       5625.53       5373.76       138.81 o                         
  -5  10   3       1727.05       1661.93        56.54 o                         
  -3  10   3       8888.79       8726.88       174.44 o                         
  -1  10   3       1224.61       1322.25        57.68 o                         
   1  10   3        702.21        742.43        49.26 o                         
   3  10   3       1305.44       1181.65        62.70 o                         
   5  10   3        104.50        140.78        16.20 o                         
   7  10   3        717.44        736.59        37.48 o                         
   9  10   3        223.67        130.72        41.23 o                         
  11  10   3       1408.91       1522.27        85.86 o                         
  13  10   3        108.51         80.10        45.49 o                         
  15  10   3         54.26         64.54        49.42 o                         
  17  10   3        962.92        849.60        93.36 o                         
  19  10   3        573.17        782.95       147.00 o                         
 -20  11   3       1284.97       1517.31       120.13 o                         
 -18  11   3          4.41         48.77        61.29 o                         
 -16  11   3        117.77        235.58        54.66 o                         
 -14  11   3         87.12         77.50        45.63 o                         
 -12  11   3        757.11        763.94        73.51 o                         
 -10  11   3         76.41         23.69        35.74 o                         
  -8  11   3        881.11        783.84        48.31 o                         
  -6  11   3         52.23         50.35        20.95 o                         
  -4  11   3       1659.37       1527.07        57.70 o                         
  -2  11   3       1088.76        961.09        42.79 o                         
   0  11   3         49.88         29.41        23.58 o                         
   2  11   3       1028.87       1140.93        63.98 o                         
   4  11   3       1775.36       1743.39        84.36 o                         
   6  11   3       5935.16       5896.94       130.75 o                         
   8  11   3       3025.38       2946.75       112.34 o                         
  10  11   3        273.24        287.15        65.37 o                         
  12  11   3       2935.81       3418.46       184.65 o                         
  14  11   3        158.38        121.03        51.73 o                         
  16  11   3          7.21        -48.34        48.34 o                         
  18  11   3       1212.84       1240.07       134.38 o                         
 -19  12   3       3809.74       4326.86       224.49 o                         
 -17  12   3       1103.21       1306.44       139.40 o                         
 -15  12   3        583.91        663.53        69.33 o                         
 -13  12   3         12.68        -39.02        39.02 o                         
 -11  12   3       3994.55       4267.78       149.75 o                         
  -9  12   3       2567.55       2384.70       102.76 o                         
  -7  12   3         92.16         51.59        24.22 o                         
  -5  12   3       6882.91       6732.34       156.78 o                         
  -3  12   3       3011.69       3045.67        82.93 o                         
  -1  12   3       5351.75       5929.29       151.87 o                         
   1  12   3       6169.60       5855.92       166.29 o                         
   3  12   3        415.32        763.36        56.92 o                         
   5  12   3       8427.43       8535.23       215.01 o                         
   7  12   3         42.98         50.43        31.30 o                         
   9  12   3       7074.29       7566.70       207.60 o                         
  11  12   3      10486.59      10153.03       303.41 o                         
  13  12   3         23.42         23.55        54.36 o                         
  15  12   3        869.21        815.66        87.85 o                         
  17  12   3       1858.89       1765.55       189.72 o                         
 -18  13   3       3327.12       3872.78       298.62 o                         
 -16  13   3       2990.35       3262.37       173.07 o                         
 -14  13   3          5.31        -46.32        46.32 o                         
 -12  13   3       3192.03       2991.68       130.15 o                         
 -10  13   3       1457.13       1363.81        96.22 o                         
  -8  13   3      11969.73      11782.17       281.85 o                         
  -6  13   3        267.66        235.71        33.41 o                         
  -4  13   3       8952.62       8656.30       202.07 o                         
  -2  13   3      34700.29      34408.94       687.22 o                         
   0  13   3        724.29        634.58        50.46 o                         
   2  13   3       4499.80       5036.90       158.22 o                         
   4  13   3       7063.51       6952.16       193.33 o                         
   6  13   3          3.79          7.25        32.56 o                         
   8  13   3       7480.77       7380.25       241.53 o                         
  10  13   3       2687.95       2573.87       131.15 o                         
  12  13   3      14732.83      14442.02       380.18 o                         
  14  13   3       3552.40       3630.38       190.78 o                         
  16  13   3        470.94        380.49        91.12 o                         
 -17  14   3        650.06        540.59        92.97 o                         
 -15  14   3        494.67        465.87        76.90 o                         
 -13  14   3        289.79        322.21        68.44 o                         
 -11  14   3        924.04       1012.72        86.77 o                         
  -9  14   3        738.44        648.36        92.23 o                         
  -7  14   3       1219.56       1241.69        76.95 o                         
  -5  14   3       2755.32       2730.78       112.77 o                         
  -3  14   3      14834.03      15707.52       335.12 o                         
  -1  14   3       2887.41       3003.58       116.18 o                         
   1  14   3       4050.45       4536.79       163.21 o                         
   3  14   3         69.85         47.09        39.44 o                         
   5  14   3       6784.63       6688.50       195.35 o                         
   7  14   3       1605.36       1674.60       101.84 o                         
   9  14   3       8825.28       8673.72       262.31 o                         
  11  14   3        592.21        511.91        75.31 o                         
  13  14   3          9.23         -3.84        56.93 o                         
  15  14   3        702.86        769.92       104.38 o                         
 -16  15   3        560.49        433.97        91.76 o                         
 -14  15   3        328.74        383.78        77.47 o                         
 -12  15   3       2470.21       2128.83       125.02 o                         
 -10  15   3       1815.28       2114.98       120.61 o                         
  -8  15   3        498.21        552.16        69.99 o                         
  -6  15   3       1391.30       1489.10        85.88 o                         
  -4  15   3         12.33        -41.87        45.06 o                         
  -2  15   3       3658.44       3416.76       146.42 o                         
   0  15   3          4.84         -3.52        42.78 o                         
   2  15   3       8439.42       8609.62       232.88 o                         
   4  15   3       8529.27       8535.63       230.26 o                         
   6  15   3        135.61        149.71        55.79 o                         
   8  15   3       4060.51       4137.11       173.02 o                         
  10  15   3        129.26        171.18        61.54 o                         
  12  15   3         13.73         10.77        60.44 o                         
  14  15   3         12.73        -60.64        65.66 o                         
 -15  16   3        912.70        622.66        96.61 o                         
 -13  16   3       3772.52       3898.24       180.41 o                         
 -11  16   3        186.34         99.42        60.66 o                         
  -9  16   3        414.93        447.46        81.11 o                         
  -7  16   3        195.59         95.65        63.12 o                         
  -5  16   3       1120.72       1027.33        85.82 o                         
  -3  16   3          7.04          3.87        46.56 o                         
  -1  16   3       5024.94       5306.24       198.90 o                         
   1  16   3       9757.46       9264.96       265.10 o                         
   3  16   3        514.10        479.54        67.38 o                         
   5  16   3       3614.00       3849.54       163.65 o                         
   7  16   3       3390.82       3524.43       159.33 o                         
   9  16   3       2420.14       2239.35       131.51 o                         
  11  16   3        387.54        561.75       100.43 o                         
  13  16   3         60.51         -9.75        65.09 o                         
 -14  17   3        398.96        446.13        91.34 o                         
 -12  17   3        115.77         88.89        69.71 o                         
 -10  17   3          5.76          1.34        63.90 o                         
  -8  17   3        414.32        500.51        82.14 o                         
  -6  17   3       1089.58       1185.41       107.52 o                         
  -4  17   3        263.54        358.62        66.21 o                         
  -2  17   3         19.97         66.02        54.50 o                         
   0  17   3         91.56         28.00        52.73 o                         
   2  17   3         48.77         10.43        51.73 o                         
   4  17   3        232.28        163.78        67.23 o                         
   6  17   3        159.39        176.64        68.85 o                         
   8  17   3       4127.82       3656.90       186.22 o                         
  10  17   3        157.75         74.75        73.20 o                         
  12  17   3         78.87         38.80        68.66 o                         
 -11  18   3        160.85        139.50        78.41 o                         
  -9  18   3        123.04         85.53        71.56 o                         
  -7  18   3        212.03        209.66       110.66 o                         
  -5  18   3         70.18         50.52        68.03 o                         
  -3  18   3        339.61        321.91        70.55 o                         
  -1  18   3        186.18        257.68        68.31 o                         
   1  18   3        248.04        262.86        68.48 o                         
   3  18   3         17.71         75.50        68.08 o                         
   5  18   3          1.15        -60.79        60.79 o                         
   7  18   3          3.59        -18.86        68.07 o                         
   9  18   3        366.34        260.24        82.65 o                         
  11  18   3         91.59        256.92        84.15 o                         
 -10  19   3          0.34        -75.54        75.54 o                         
  -8  19   3        778.52        702.39       103.20 o                         
  -6  19   3       1187.50       1213.99       121.74 o                         
  -4  19   3        131.91         83.01        74.03 o                         
  -2  19   3          4.12        -47.53        65.52 o                         
   0  19   3        263.43        311.67        74.46 o                         
   2  19   3        153.92        168.56        80.18 o                         
   4  19   3        233.45        147.02        88.44 o                         
   6  19   3        700.17        816.47       106.07 o                         
   8  19   3        783.53        821.67       109.59 o                         
  -7  20   3        156.00         37.34        77.76 o                         
  -5  20   3       1095.15       1111.57       118.99 o                         
  -3  20   3       1850.48       1600.49       136.75 o                         
  -1  20   3        147.81        203.36        82.06 o                         
   1  20   3        125.48        176.42        79.04 o                         
   3  20   3         96.36         60.20        76.91 o                         
   5  20   3        157.30        146.11        80.09 o                         
 -24   0   4       4947.51       5023.19       367.67 o                         
 -22   0   4       6706.05       5833.41       736.49 o                         
 -20   0   4       2483.64       2303.98       180.00 o                         
 -18   0   4       5023.47       4874.23       261.28 o                         
 -16   0   4      22726.17      22545.75       595.66 o                         
 -14   0   4        451.85        518.95        47.67 o                         
 -12   0   4       1267.15       1869.85       146.89 o                         
 -10   0   4      60898.84      64111.00      1576.40 o                         
  -8   0   4     107612.17     106036.21      2577.44 o                         
  -6   0   4      12435.41      11008.04       260.07 o                         
  -4   0   4     147552.67     154485.16      2903.42 o                         
  -2   0   4     218257.89     226070.84      4740.29 o                         
   0   0   4      74035.33      74936.48      1578.27 o                         
   2   0   4       5824.81       7736.70       157.05 o                         
   4   0   4        537.73        627.98        32.02 o                         
   6   0   4       3430.79       2401.88        92.20 o                         
   8   0   4      50053.80      53451.52      1329.40 o                         
  10   0   4       1037.87        796.11        71.24 o                         
  12   0   4      14943.67      13743.66       423.80 o                         
  14   0   4       3905.18       3991.94       190.44 o                         
  16   0   4       2150.30       1965.81       143.65 o                         
  18   0   4       2745.74       2649.11       169.59 o                         
  20   0   4       1855.78       1935.01       170.63 o                         
  22   0   4        570.51        653.76       421.25 o                         
 -23   1   4         49.58         21.01        67.03 o                         
 -21   1   4       3371.49       3413.02       163.78 o                         
 -19   1   4        606.23        591.43        71.28 o                         
 -17   1   4       3589.78       3669.59       157.66 o                         
 -15   1   4       3920.65       3834.62       100.65 o                         
 -13   1   4        256.27        352.63        28.28 o                         
 -11   1   4      15170.10      15305.95       286.49 o                         
  -9   1   4       9991.78       9628.81       203.40 o                         
  -7   1   4       6007.26       6000.72       124.67 o                         
  -5   1   4       8877.39       8254.39       124.79 o                         
  -3   1   4      41360.70      41191.08       552.21 o                         
  -1   1   4     139972.50     147429.06      2189.93 o                         
   1   1   4      50349.59      54034.64       807.77 o                         
   3   1   4       2136.54       2291.72        41.54 o                         
   5   1   4      37215.46      39297.61       660.31 o                         
   7   1   4      28856.30      31362.16       558.92 o                         
   9   1   4       1146.34        726.13        44.54 o                         
  11   1   4       4290.16       4139.82       125.80 o                         
  13   1   4       6027.55       6050.67       167.73 o                         
  15   1   4      17407.46      18115.64       501.73 o                         
  17   1   4        970.11        935.59        73.14 o                         
  19   1   4       3369.79       3171.30       133.45 o                         
  21   1   4         96.82        151.10        81.41 o                         
 -24   2   4        176.73        203.08        81.75 o                         
 -22   2   4       1233.54       1242.68       113.68 o                         
 -20   2   4        345.93        213.64        59.38 o                         
 -18   2   4       7752.55       7735.29       223.08 o                         
 -16   2   4         87.66         92.13        30.24 o                         
 -14   2   4       3257.96       3361.17        90.80 o                         
 -12   2   4       3284.27       2801.03        81.92 o                         
 -10   2   4       7491.23       8015.28       151.23 o                         
  -8   2   4      14321.71      13614.69       248.37 o                         
  -6   2   4      26989.89      27461.45       463.40 o                         
  -4   2   4         89.66         95.40        11.38 o                         
  -2   2   4     203742.45     206074.72      2734.97 o                         
   0   2   4      82730.91      84361.08      1218.87 o                         
   2   2   4       4036.95       4781.99        72.57 o                         
   4   2   4      30996.98      32146.97       522.86 o                         
   6   2   4       2325.18       2497.51        73.85 o                         
   8   2   4      12541.94      13244.32       263.58 o                         
  10   2   4        700.21        542.58        42.54 o                         
  12   2   4       8081.41       8071.24       193.82 o                         
  14   2   4       2337.84       2432.29       156.46 o                         
  16   2   4       3159.23       3464.05       154.29 o                         
  18   2   4       3909.77       3833.24       144.90 o                         
  20   2   4         60.73         20.22        65.92 o                         
  22   2   4       2168.25       2193.11       185.74 o                         
 -23   3   4       3226.45       3244.15       180.04 o                         
 -21   3   4        776.98        726.37        93.65 o                         
 -19   3   4       6925.22       7136.83       386.76 o                         
 -17   3   4       1677.84       1736.72        82.15 o                         
 -15   3   4       3197.91       2843.67       104.96 o                         
 -13   3   4       4866.60       4145.09       108.93 o                         
 -11   3   4       2566.22       2071.51        58.90 o                         
  -9   3   4        526.10        558.62        28.22 o                         
  -7   3   4      17506.13      16379.82       309.52 o                         
  -5   3   4      96168.32      96412.41      1537.84 o                         
  -3   3   4     213470.84     217151.41      2958.38 o                         
  -1   3   4         56.90         17.95         8.84 o                         
   1   3   4      16627.43      16831.10       237.99 o                         
   3   3   4       5745.71       6177.22       111.40 o                         
   5   3   4        783.47       1091.65        38.92 o                         
   7   3   4      24294.13      24968.25       450.52 o                         
   9   3   4      14164.19      13702.72       290.45 o                         
  11   3   4       8183.27       7511.98       180.68 o                         
  13   3   4        597.94        573.48        51.42 o                         
  15   3   4         23.99          4.50        39.15 o                         
  17   3   4       1217.43       1182.49        80.49 o                         
  19   3   4        764.31        625.41        84.00 o                         
  21   3   4          1.53        -66.84        66.84 o                         
 -24   4   4          1.00          2.76        73.39 o                         
 -22   4   4        230.93        153.32        73.41 o                         
 -20   4   4       1673.07       1521.30       117.84 o                         
 -18   4   4       6349.51       5905.53       187.61 o                         
 -16   4   4       1265.87       1232.59        64.26 o                         
 -14   4   4       3661.94       3945.42       114.49 o                         
 -12   4   4        353.30        264.85        35.38 o                         
 -10   4   4        609.46        721.71        39.17 o                         
  -8   4   4      20250.07      21183.65       383.45 o                         
  -6   4   4        228.38        203.01        17.87 o                         
  -4   4   4      61468.81      63077.19       977.66 o                         
  -2   4   4     123366.71     125639.88      1671.35 o                         
   0   4   4       3072.57       3353.89        55.51 o                         
   2   4   4        966.14        923.29        28.42 o                         
   4   4   4       1661.27       1664.99        45.99 o                         
   6   4   4       2318.58       2307.18        74.17 o                         
   8   4   4       4376.62       4754.75       117.06 o                         
  10   4   4       7797.12       8559.01       189.05 o                         
  12   4   4       8767.37       9078.80       212.07 o                         
  14   4   4         41.71         27.18        35.10 o                         
  16   4   4       1951.12       1702.45        92.61 o                         
  18   4   4       2810.04       2802.58       133.33 o                         
  20   4   4       1314.15       1296.49       118.18 o                         
  22   4   4        621.82        441.44       126.15 o                         
 -23   5   4         56.67         48.33        71.64 o                         
 -21   5   4        114.12         48.72        69.35 o                         
 -19   5   4          0.56         -4.90        49.40 o                         
 -17   5   4        164.41        184.36        42.54 o                         
 -15   5   4          1.35        -23.49        23.49 o                         
 -13   5   4       7209.13       7676.38       160.69 o                         
 -11   5   4        226.73        205.39        23.32 o                         
  -9   5   4         13.85         25.75        15.89 o                         
  -7   5   4      14048.12      14359.59       279.07 o                         
  -5   5   4       8569.11       8720.56       149.36 o                         
  -3   5   4      20938.61      20079.38       320.18 o                         
  -1   5   4       3634.63       4273.23        80.54 o                         
   1   5   4       3349.90       3556.35        70.58 o                         
   3   5   4       6915.42       6469.96       122.83 o                         
   5   5   4      14359.41      15568.30       275.07 o                         
   7   5   4      12642.34      12630.95       241.53 o                         
   9   5   4         73.23        130.68        25.49 o                         
  11   5   4        211.87        238.33        32.18 o                         
  13   5   4        262.79        197.34        38.47 o                         
  15   5   4       2294.98       2394.53       145.45 o                         
  17   5   4       3192.82       3078.48       137.81 o                         
  19   5   4       1031.95       1219.39       111.91 o                         
  21   5   4        106.45         52.79       107.18 o                         
 -22   6   4        104.67        113.81        73.71 o                         
 -20   6   4        693.27        637.53       103.42 o                         
 -18   6   4       2068.71       2048.67       116.89 o                         
 -16   6   4       1588.69       1602.41        95.56 o                         
 -14   6   4       2341.36       2195.82        82.66 o                         
 -12   6   4      24894.33      25174.50       508.37 o                         
 -10   6   4       2860.83       2447.53        91.21 o                         
  -8   6   4       8086.01       9535.53       194.47 o                         
  -6   6   4        628.18        631.39        34.64 o                         
  -4   6   4       2099.99       2202.64        58.65 o                         
  -2   6   4       2849.42       2856.18        61.96 o                         
   0   6   4        127.94        235.13        15.73 o                         
   2   6   4      75070.67      74668.33      1293.61 o                         
   4   6   4      29283.35      28206.31       480.90 o                         
   6   6   4        532.72        519.57        33.08 o                         
   8   6   4         99.53        148.58        30.74 o                         
  10   6   4       5016.14       5137.59       145.25 o                         
  12   6   4        534.31        587.46        43.03 o                         
  14   6   4      11436.15      11465.87       362.74 o                         
  16   6   4       3617.79       3661.02       149.24 o                         
  18   6   4       4446.30       4255.81       189.78 o                         
  20   6   4          2.77        -67.11        67.11 o                         
 -23   7   4        571.14        683.83       105.05 o                         
 -21   7   4        191.52        168.07        77.51 o                         
 -19   7   4       1342.79       1296.85       101.66 o                         
 -17   7   4        739.26        718.00        76.16 o                         
 -15   7   4       1201.06       1228.68        75.63 o                         
 -13   7   4      11725.31      12096.12       287.16 o                         
 -11   7   4      19864.26      19319.21       424.82 o                         
  -9   7   4      13894.28      14622.27       326.24 o                         
  -7   7   4       1777.89       1745.55        56.34 o                         
  -5   7   4       3597.96       2721.69        72.68 o                         
  -3   7   4       1023.37        877.54        41.08 o                         
  -1   7   4      15494.31      15706.87       285.77 o                         
   1   7   4      10018.32      10752.57       225.78 o                         
   3   7   4        549.64        530.18        33.45 o                         
   5   7   4      21256.64      21514.77       392.05 o                         
   7   7   4      10408.26      10330.20       214.58 o                         
   9   7   4       1031.98       1083.78        65.50 o                         
  11   7   4        247.27        250.82        33.32 o                         
  13   7   4      15713.38      15181.91       371.26 o                         
  15   7   4       1935.50       1881.76       103.71 o                         
  17   7   4        301.62        229.56        57.59 o                         
  19   7   4       3070.49       2925.96       190.15 o                         
  21   7   4        705.21        943.61       123.88 o                         
 -22   8   4        558.29        653.45       102.61 o                         
 -20   8   4        750.55        677.94        94.84 o                         
 -18   8   4      15678.71      15583.23       403.41 o                         
 -16   8   4       2028.51       2212.59       128.25 o                         
 -14   8   4       1070.63       1178.69       106.20 o                         
 -12   8   4       5107.35       4634.67       145.04 o                         
 -10   8   4         11.29        -12.78        28.95 o                         
  -8   8   4       2977.25       2246.37        67.18 o                         
  -6   8   4      11430.96      12884.65       256.83 o                         
  -4   8   4      15798.50      16224.44       286.67 o                         
  -2   8   4      43119.92      44656.23       784.55 o                         
   0   8   4        231.06        428.49        35.14 o                         
   2   8   4      28587.07      27898.34       551.89 o                         
   4   8   4        666.72        585.25        31.05 o                         
   6   8   4       5972.57       6088.48       131.91 o                         
   8   8   4      12248.81      12845.61       261.37 o                         
  10   8   4       2629.27       2692.24       109.99 o                         
  12   8   4       2771.17       3165.31       127.45 o                         
  14   8   4       1915.50       1858.99       102.11 o                         
  16   8   4       1054.80        927.31        78.65 o                         
  18   8   4       1336.79       1151.41       118.19 o                         
  20   8   4        461.02        407.32        92.98 o                         
 -21   9   4       1445.14       1619.08       145.25 o                         
 -19   9   4         43.02         95.53        61.82 o                         
 -17   9   4        983.35       1205.52       125.48 o                         
 -15   9   4      12621.97      13188.59       319.87 o                         
 -13   9   4      19765.88      20218.86       453.37 o                         
 -11   9   4       4351.08       3791.32       132.32 o                         
  -9   9   4       3752.45       3903.73       126.33 o                         
  -7   9   4        671.72        560.88        36.37 o                         
  -5   9   4      11791.49      13191.15       251.96 o                         
  -3   9   4      24702.60      27152.08       487.52 o                         
  -1   9   4      45443.14      45685.59       934.38 o                         
   1   9   4      10400.47       9623.09       224.06 o                         
   3   9   4       2756.21       2494.39        96.17 o                         
   5   9   4      24016.85      23553.35       427.84 o                         
   7   9   4      19537.90      18906.88       399.61 o                         
   9   9   4        936.53       1021.26        69.28 o                         
  11   9   4         68.19         23.10        38.27 o                         
  13   9   4       5676.13       5282.92       180.20 o                         
  15   9   4       1330.19       1208.73        87.91 o                         
  17   9   4       3008.62       2856.14       167.84 o                         
  19   9   4       6778.65       7665.18       304.81 o                         
 -20  10   4         19.06        -39.29        63.80 o                         
 -18  10   4       1618.03       1805.66       119.09 o                         
 -16  10   4          8.16        -11.89        43.26 o                         
 -14  10   4       2215.18       1940.54        99.29 o                         
 -12  10   4      15388.77      15086.70       352.15 o                         
 -10  10   4          2.93        -29.46        29.46 o                         
  -8  10   4       3222.82       2922.17        85.48 o                         
  -6  10   4       1332.40       1610.36        61.73 o                         
  -4  10   4       9660.24       9420.92       188.23 o                         
  -2  10   4      12211.26      11079.98       214.76 o                         
   0  10   4        877.33        988.63        56.71 o                         
   2  10   4      37764.89      39260.70       813.80 o                         
   4  10   4      13629.19      14093.72       317.13 o                         
   6  10   4       5212.94       5075.23       118.25 o                         
   8  10   4      10147.74      10380.66       250.17 o                         
  10  10   4       1613.02       1568.04        88.56 o                         
  12  10   4       8932.44       9088.14       243.09 o                         
  14  10   4       1189.65       1017.40        80.60 o                         
  16  10   4       2550.49       2698.82       177.77 o                         
  18  10   4       3593.41       3245.00       184.65 o                         
 -21  11   4       1045.40       1028.20       118.16 o                         
 -19  11   4       1183.54       1136.86       139.16 o                         
 -17  11   4       1198.95       1304.64        99.28 o                         
 -15  11   4       1318.21       1286.36        86.14 o                         
 -13  11   4        321.15        346.50        56.05 o                         
 -11  11   4      17478.63      17112.16       391.07 o                         
  -9  11   4        588.64        507.19        57.50 o                         
  -7  11   4       6643.76       6541.07       152.86 o                         
  -5  11   4       5080.83       4557.65       148.85 o                         
  -3  11   4        300.89        319.43        30.31 o                         
  -1  11   4      11475.17      10448.86       246.91 o                         
   1  11   4       1983.04       1862.18        85.03 o                         
   3  11   4      14714.57      14559.93       330.54 o                         
   5  11   4      13699.38      13793.59       298.29 o                         
   7  11   4        815.55        747.04        39.62 o                         
   9  11   4       4467.51       4660.77       153.20 o                         
  11  11   4       1527.99       1683.13        92.30 o                         
  13  11   4        139.75         69.85        49.21 o                         
  15  11   4       1042.71        942.30        82.40 o                         
  17  11   4          1.73        -49.16        69.06 o                         
 -20  12   4         12.42         10.67        74.66 o                         
 -18  12   4       2163.03       1806.81       124.04 o                         
 -16  12   4         65.73         75.59        55.97 o                         
 -14  12   4        472.37        573.22        64.79 o                         
 -12  12   4      16749.28      16607.18       384.88 o                         
 -10  12   4       4916.27       4902.49       215.62 o                         
  -8  12   4        347.68        333.78        35.95 o                         
  -6  12   4         32.07         38.22        25.09 o                         
  -4  12   4       2103.75       1642.53        59.82 o                         
  -2  12   4        599.45        518.39        48.54 o                         
   0  12   4      13345.18      13005.61       302.01 o                         
   2  12   4      28394.01      29509.81       628.14 o                         
   4  12   4       5546.60       5381.96       160.47 o                         
   6  12   4         30.58         19.22        36.13 o                         
   8  12   4         34.98         21.58        36.03 o                         
  10  12   4        424.16        457.28        66.11 o                         
  12  12   4         82.05        -17.90        49.05 o                         
  14  12   4       2849.49       2535.87       137.77 o                         
  16  12   4       3389.01       3881.91       227.28 o                         
  18  12   4        500.84        313.87       101.77 o                         
 -19  13   4          9.16        -14.33        74.60 o                         
 -17  13   4        299.09        236.85        76.27 o                         
 -15  13   4         70.85         61.69        60.71 o                         
 -13  13   4       2077.80       1993.74       113.79 o                         
 -11  13   4       1670.23       1475.39        87.77 o                         
  -9  13   4          8.83          1.11        34.40 o                         
  -7  13   4       1773.75       1757.57        76.48 o                         
  -5  13   4        938.01       1002.97        57.47 o                         
  -3  13   4       8634.90       8152.40       179.30 o                         
  -1  13   4       4333.00       4293.37       155.59 o                         
   1  13   4       1237.53       1352.40        77.15 o                         
   3  13   4        378.81        335.40        48.25 o                         
   5  13   4        101.70         51.24        37.88 o                         
   7  13   4       2248.22       2302.40       116.26 o                         
   9  13   4        239.32        106.34        52.32 o                         
  11  13   4         14.89        -32.33        69.01 o                         
  13  13   4        333.17        257.86        64.67 o                         
  15  13   4         46.87        -48.84        69.49 o                         
  17  13   4        634.29        467.64       108.17 o                         
 -18  14   4         86.90         86.48        78.44 o                         
 -16  14   4        197.43        188.25        73.71 o                         
 -14  14   4        707.30        671.26        81.50 o                         
 -12  14   4          0.62        -46.19        46.19 o                         
 -10  14   4        109.62         31.41        49.92 o                         
  -8  14   4       1236.45       1133.67        91.90 o                         
  -6  14   4        844.74        741.64        69.23 o                         
  -4  14   4         13.57         16.81        27.98 o                         
  -2  14   4        689.46        836.02        67.18 o                         
   0  14   4        194.37        116.51        40.55 o                         
   2  14   4          4.07        -28.92        33.74 o                         
   4  14   4          1.68         -7.84        39.16 o                         
   6  14   4       1388.30       1383.02        93.13 o                         
   8  14   4         29.54         51.32        49.88 o                         
  10  14   4       1662.10       1648.70       108.01 o                         
  12  14   4        780.45        600.73        81.03 o                         
  14  14   4        312.65        122.33        73.39 o                         
  16  14   4         56.71        165.29        82.11 o                         
 -17  15   4        679.40        608.64       124.69 o                         
 -15  15   4        511.67        536.30        83.27 o                         
 -13  15   4        272.60        172.91        63.66 o                         
 -11  15   4        979.99        961.48        87.41 o                         
  -9  15   4        159.58        201.59        58.10 o                         
  -7  15   4       1466.69       1445.90        93.97 o                         
  -5  15   4       4025.30       4153.40       164.79 o                         
  -3  15   4          2.04        -40.20        40.20 o                         
  -1  15   4       2687.62       2490.61       123.85 o                         
   1  15   4          4.13        -37.23        37.23 o                         
   3  15   4         22.54         48.22        42.06 o                         
   5  15   4       1747.21       1722.42       156.23 o                         
   7  15   4       2476.26       2602.14       134.40 o                         
   9  15   4       3593.29       3574.37       163.09 o                         
  11  15   4       1366.37       1517.89       110.56 o                         
  13  15   4        429.43        298.18        87.81 o                         
  15  15   4        250.06        217.36        85.96 o                         
 -16  16   4        683.90        610.16       101.53 o                         
 -14  16   4        547.53        580.97        89.95 o                         
 -12  16   4        148.77        375.54        93.81 o                         
 -10  16   4        484.31        458.90        83.38 o                         
  -8  16   4       3011.62       2620.71       160.27 o                         
  -6  16   4         86.25         78.61        61.98 o                         
  -4  16   4       1275.82       1127.86        88.16 o                         
  -2  16   4       5681.09       6424.80       222.91 o                         
   0  16   4          4.93         -6.71        48.85 o                         
   2  16   4        121.95        134.53        55.45 o                         
   4  16   4         12.30          9.87        54.50 o                         
   6  16   4        414.34        531.45        75.46 o                         
   8  16   4        188.79        211.49        66.85 o                         
  10  16   4       2004.40       1822.76       123.56 o                         
  12  16   4       4100.38       4069.11       186.93 o                         
 -13  17   4          2.02        -66.34        66.34 o                         
 -11  17   4        644.91        621.67        93.74 o                         
  -9  17   4        742.28        758.98        93.63 o                         
  -7  17   4       2486.26       2318.92       165.11 o                         
  -5  17   4       2405.15       2517.11       216.07 o                         
  -3  17   4        164.19         67.57        65.41 o                         
  -1  17   4       3920.71       4289.53       214.09 o                         
   1  17   4       1374.16       1378.78       102.83 o                         
   3  17   4        545.09        639.61        89.12 o                         
   5  17   4        162.05        111.44        69.91 o                         
   7  17   4        159.22         89.10        68.31 o                         
   9  17   4       1039.32       1012.32       108.27 o                         
  11  17   4        139.36        304.08        78.23 o                         
 -12  18   4       1108.99       1396.45       174.15 o                         
 -10  18   4        198.58        157.09        73.90 o                         
  -8  18   4       3617.96       3786.99       191.98 o                         
  -6  18   4        420.65        367.64       131.81 o                         
  -4  18   4       3428.26       3359.95       178.54 o                         
  -2  18   4       9459.42       9122.84       292.33 o                         
   0  18   4        102.01         56.62        64.70 o                         
   2  18   4       5615.01       5617.76       239.85 o                         
   4  18   4        247.96        209.70        74.78 o                         
   6  18   4        515.24        552.07        94.29 o                         
   8  18   4       1080.79       1253.37       120.15 o                         
  10  18   4        864.35        734.16       105.11 o                         
  -9  19   4         47.56         47.03        74.78 o                         
  -7  19   4        644.52        670.71       103.88 o                         
  -5  19   4       1905.29       2029.59       168.73 o                         
  -3  19   4        615.41        487.19       111.32 o                         
  -1  19   4       1937.56       1968.62       129.78 o                         
   1  19   4        395.03        366.88        86.88 o                         
   3  19   4        552.69        604.29        99.90 o                         
   5  19   4        858.14        809.73       103.42 o                         
   7  19   4        126.20        141.93        79.57 o                         
  -6  20   4        274.44        256.46        85.81 o                         
  -4  20   4        126.88        107.47        79.78 o                         
  -2  20   4       1623.50       1628.68       135.64 o                         
   0  20   4         78.35         39.66        74.07 o                         
   2  20   4        906.83        853.91       110.33 o                         
   4  20   4        823.15        830.75       117.57 o                         
 -24   1   5       1954.41       2279.85       156.33 o                         
 -22   1   5        860.91        842.14        89.48 o                         
 -20   1   5       1459.06       1320.54       120.62 o                         
 -18   1   5      14083.85      14352.50       367.90 o                         
 -16   1   5        695.69        613.93        45.33 o                         
 -14   1   5          6.52          7.50        24.61 o                         
 -12   1   5       2052.73       2315.75        79.45 o                         
 -10   1   5       2515.77       2749.44        81.01 o                         
  -8   1   5      10189.32      10119.45       212.63 o                         
  -6   1   5      15880.62      14528.00       235.32 o                         
  -4   1   5      33164.11      33510.88       465.06 o                         
  -2   1   5       1461.10       1352.31        34.51 o                         
   0   1   5     180846.19     186090.05      2853.52 o                         
   2   1   5       1493.90       1353.02        33.50 o                         
   4   1   5        757.03        668.85        27.71 o                         
   6   1   5       2897.44       2867.70       107.85 o                         
   8   1   5       5005.73       5184.23       125.05 o                         
  10   1   5       8232.04       7867.65       184.55 o                         
  12   1   5       4390.21       4343.46       136.21 o                         
  14   1   5        884.02        931.12        64.91 o                         
  16   1   5        270.72        270.69        53.57 o                         
  18   1   5         61.14        105.21        48.41 o                         
  20   1   5          0.29         -8.79        60.54 o                         
  22   1   5        187.41        111.50       102.41 o                         
 -23   2   5        187.68        224.69        78.34 o                         
 -21   2   5       4897.72       4986.51       236.51 o                         
 -19   2   5       2459.66       2397.99       125.03 o                         
 -17   2   5       8837.34       9042.77       231.67 o                         
 -15   2   5       5827.47       5987.78       165.63 o                         
 -13   2   5         22.44         18.22        23.11 o                         
 -11   2   5      31457.04      31094.04       613.14 o                         
  -9   2   5       7950.67       7761.29       170.44 o                         
  -7   2   5        360.39        429.39        21.06 o                         
  -5   2   5        119.05        102.03        12.29 o                         
  -3   2   5       5859.06       5441.45        84.28 o                         
  -1   2   5       4537.49       4343.25        67.57 o                         
   1   2   5      72450.23      73616.81      1034.24 o                         
   3   2   5      92158.74      91401.41      1574.01 o                         
   5   2   5       1886.39       1888.24        51.71 o                         
   7   2   5         66.45          5.12        17.91 o                         
   9   2   5        166.28         97.84        25.85 o                         
  11   2   5         77.07         31.35        34.76 o                         
  13   2   5          9.98        -20.76        33.03 o                         
  15   2   5         57.96         75.69        40.48 o                         
  17   2   5       2971.78       3360.61       139.61 o                         
  19   2   5       4233.72       4297.38       171.17 o                         
  21   2   5        347.00        343.35       102.50 o                         
 -24   3   5        244.18        184.42        84.37 o                         
 -22   3   5       2789.26       3022.18       170.34 o                         
 -20   3   5        130.50         81.62        54.10 o                         
 -18   3   5       4669.65       4866.98       170.73 o                         
 -16   3   5        506.17        536.74        53.35 o                         
 -14   3   5        956.56        794.35        59.35 o                         
 -12   3   5      15138.51      14489.09       275.03 o                         
 -10   3   5      38948.97      40897.15       688.39 o                         
  -8   3   5      50048.32      52900.31       885.74 o                         
  -6   3   5      25041.28      25859.94       459.51 o                         
  -4   3   5       1898.59       2103.01        44.06 o                         
  -2   3   5       7640.93       7526.10       116.87 o                         
   0   3   5        619.69        553.98        25.03 o                         
   2   3   5      58100.27      59669.35       955.22 o                         
   4   3   5         64.87         30.08        12.80 o                         
   6   3   5      67415.01      70563.29      1228.36 o                         
   8   3   5      26964.49      28152.03       530.87 o                         
  10   3   5       5647.17       5251.08       155.97 o                         
  12   3   5       2008.62       2208.31       124.80 o                         
  14   3   5       3051.01       3090.52       147.91 o                         
  16   3   5       8723.54       9460.76       238.58 o                         
  18   3   5       3488.04       3358.84       135.55 o                         
  20   3   5       1173.44       1374.08       118.03 o                         
 -23   4   5        385.44        415.76        91.63 o                         
 -21   4   5       4506.27       4836.51       321.59 o                         
 -19   4   5        626.55        559.33        77.15 o                         
 -17   4   5       6395.82       6232.48       192.22 o                         
 -15   4   5       9434.75       9231.23       200.09 o                         
 -13   4   5         22.67         39.37        19.19 o                         
 -11   4   5      25848.63      26964.83       510.50 o                         
  -9   4   5        316.14        217.70        22.37 o                         
  -7   4   5       9239.67       7900.06       148.17 o                         
  -5   4   5       6331.70       5440.18        99.21 o                         
  -3   4   5       7625.43       9053.56       147.38 o                         
  -1   4   5      43196.87      43042.11       670.40 o                         
   1   4   5       2909.96       2356.34        49.15 o                         
   3   4   5      12578.03      12903.83       219.28 o                         
   5   4   5       1308.36       1085.95        44.58 o                         
   7   4   5      63276.22      66234.52      1206.40 o                         
   9   4   5      22941.41      23575.51       454.28 o                         
  11   4   5        381.32        495.55        44.63 o                         
  13   4   5      26933.10      28071.02       570.38 o                         
  15   4   5      12143.94      12938.07       297.49 o                         
  17   4   5        115.06        180.83        50.54 o                         
  19   4   5        709.60        860.70        94.64 o                         
  21   4   5         52.93          7.97        80.04 o                         
 -24   5   5        976.69        918.32       128.45 o                         
 -22   5   5       3496.85       3873.08       209.53 o                         
 -20   5   5        205.81        127.05        67.42 o                         
 -18   5   5       3915.13       3666.69       156.60 o                         
 -16   5   5        976.58       1101.12        80.58 o                         
 -14   5   5      25283.45      24188.44       443.24 o                         
 -12   5   5      23354.37      23812.22       436.13 o                         
 -10   5   5       3395.11       3215.14       119.78 o                         
  -8   5   5     113796.90     116500.94      2010.94 o                         
  -6   5   5      48160.62      51862.66       990.96 o                         
  -4   5   5       9361.08       8020.03       138.16 o                         
  -2   5   5       1063.11        735.57        28.83 o                         
   0   5   5      25497.27      24590.21       388.78 o                         
   2   5   5       8456.41       8100.17       153.62 o                         
   4   5   5       4382.15       5163.07       103.55 o                         
   6   5   5      86768.33      90137.15      1565.49 o                         
   8   5   5      11651.65      11631.89       226.29 o                         
  10   5   5        370.80        301.01        33.82 o                         
  12   5   5       4405.54       4282.29       132.48 o                         
  14   5   5        390.51        258.67        43.52 o                         
  16   5   5       3979.55       4300.75       160.58 o                         
  18   5   5         16.05         16.11        58.65 o                         
  20   5   5       2167.88       2350.48       154.71 o                         
 -23   6   5         77.26          3.71        73.38 o                         
 -21   6   5       1547.24       1566.08       125.25 o                         
 -19   6   5          6.17        -12.34        48.98 o                         
 -17   6   5       3689.54       3418.84       149.18 o                         
 -15   6   5       1672.76       1620.19        72.64 o                         
 -13   6   5        371.66        360.97        29.14 o                         
 -11   6   5      15435.88      14086.00       269.22 o                         
  -9   6   5        391.81        395.75        31.28 o                         
  -7   6   5      27949.02      26207.94       491.29 o                         
  -5   6   5      31357.29      30715.28       546.38 o                         
  -3   6   5          7.92        -13.21        13.21 o                         
  -1   6   5      13158.47      13331.99       234.23 o                         
   1   6   5       5507.73       5127.79        97.61 o                         
   3   6   5      43994.31      45662.68       801.12 o                         
   5   6   5      12375.94      12450.10       234.06 o                         
   7   6   5        835.74        990.34        43.85 o                         
   9   6   5       8798.71       8645.32       188.46 o                         
  11   6   5         63.03         24.10        25.87 o                         
  13   6   5       1126.65       1096.90        65.77 o                         
  15   6   5       4761.57       4821.63       171.24 o                         
  17   6   5        467.11        438.42        74.13 o                         
  19   6   5       4179.04       4448.22       213.26 o                         
  21   6   5       2096.03       2451.28       178.88 o                         
 -22   7   5       1197.32       1187.42       118.50 o                         
 -20   7   5        448.65        240.22        99.85 o                         
 -18   7   5       4453.98       4417.44       232.39 o                         
 -16   7   5        481.42        503.68        78.34 o                         
 -14   7   5       3936.97       3786.46       137.97 o                         
 -12   7   5        328.89        362.76        56.39 o                         
 -10   7   5       7578.26       7659.52       207.47 o                         
  -8   7   5        707.05        565.04        47.08 o                         
  -6   7   5      18456.07      19472.71       371.87 o                         
  -4   7   5      52692.81      52632.66       883.97 o                         
  -2   7   5      46699.47      45991.91       806.39 o                         
   0   7   5        128.09        139.32        16.65 o                         
   2   7   5       3340.30       2953.71        79.04 o                         
   4   7   5        175.54        254.80        23.13 o                         
   6   7   5       4203.46       4361.81       125.17 o                         
   8   7   5       4091.63       3920.49       106.19 o                         
  10   7   5       8697.86       7897.04       181.59 o                         
  12   7   5       2399.65       2582.18       106.23 o                         
  14   7   5       1876.12       1862.97       100.43 o                         
  16   7   5       3427.97       3883.42       168.76 o                         
  18   7   5       3031.79       2974.53       159.01 o                         
  20   7   5         13.24        -13.98        71.39 o                         
 -23   8   5        491.31        501.55       100.67 o                         
 -21   8   5          5.28         63.76        70.65 o                         
 -19   8   5        640.93        628.80        77.56 o                         
 -17   8   5         69.23         43.12        49.36 o                         
 -15   8   5       1812.75       1404.12        82.55 o                         
 -13   8   5       3372.42       3148.65       167.33 o                         
 -11   8   5      10984.56      11174.96       276.70 o                         
  -9   8   5        998.32        907.51        42.20 o                         
  -7   8   5       1829.42       1467.33        55.99 o                         
  -5   8   5       9009.91       9430.13       193.99 o                         
  -3   8   5       1533.51       1405.34        50.01 o                         
  -1   8   5      15509.70      16262.56       312.17 o                         
   1   8   5       1948.72       2317.66        83.62 o                         
   3   8   5       2458.40       2613.87        72.75 o                         
   5   8   5      30713.47      29956.61       539.18 o                         
   7   8   5        121.80        190.96        28.49 o                         
   9   8   5       1169.74       1303.75        56.44 o                         
  11   8   5       1225.56       1136.97        75.96 o                         
  13   8   5       2157.98       2107.84       106.55 o                         
  15   8   5        715.04        698.42        72.65 o                         
  17   8   5        421.33        385.19        76.09 o                         
  19   8   5       1982.53       2251.43       156.48 o                         
 -22   9   5         19.78         37.77        73.69 o                         
 -20   9   5        313.98        192.94        75.24 o                         
 -18   9   5          7.95         -2.30        51.68 o                         
 -16   9   5        266.90        188.45        47.66 o                         
 -14   9   5        111.29         35.69        38.51 o                         
 -12   9   5       3271.32       3127.64       119.56 o                         
 -10   9   5       1002.47       1094.07        63.89 o                         
  -8   9   5       2234.20       2114.57        69.43 o                         
  -6   9   5        968.37       1044.45        48.67 o                         
  -4   9   5       2141.07       2046.62        68.11 o                         
  -2   9   5         37.94         19.88        19.99 o                         
   0   9   5        127.84        108.29        29.27 o                         
   2   9   5       1245.95       1264.63        62.88 o                         
   4   9   5       1792.05       1947.31        59.56 o                         
   6   9   5          6.43         -2.06        19.78 o                         
   8   9   5       6454.80       6457.86       236.02 o                         
  10   9   5       1806.18       2038.74       105.44 o                         
  12   9   5       1732.41       1684.06       112.40 o                         
  14   9   5       2352.39       2304.67       116.40 o                         
  16   9   5         75.68         85.86        66.23 o                         
  18   9   5        246.48        152.50        78.60 o                         
 -21  10   5         78.82         66.14        70.87 o                         
 -19  10   5          8.52        -17.36        54.45 o                         
 -17  10   5       2395.21       2394.45       129.17 o                         
 -15  10   5        510.93        457.39        56.75 o                         
 -13  10   5       1308.30       1276.31        79.13 o                         
 -11  10   5       4633.13       4509.70       148.70 o                         
  -9  10   5       3222.67       3342.66        94.03 o                         
  -7  10   5       1847.03       1848.28        66.52 o                         
  -5  10   5       1819.38       1673.98        67.53 o                         
  -3  10   5       2563.71       2827.86        82.35 o                         
  -1  10   5        637.71        810.13        52.08 o                         
   1  10   5      17693.61      19303.64       419.56 o                         
   3  10   5       8932.23       8784.93       212.59 o                         
   5  10   5       4536.68       4581.30       110.40 o                         
   7  10   5       2186.14       2089.71        69.66 o                         
   9  10   5        433.14        435.40        50.67 o                         
  11  10   5       5204.49       5425.37       210.94 o                         
  13  10   5        144.48        116.49        52.13 o                         
  15  10   5          9.05          1.91        59.02 o                         
  17  10   5        378.67        346.76        78.09 o                         
  19  10   5        873.13        797.13       124.33 o                         
 -20  11   5       1007.75       1308.27       136.46 o                         
 -18  11   5       6417.81       6773.22       244.65 o                         
 -16  11   5         66.57         31.59        51.89 o                         
 -14  11   5       1151.17       1186.73        80.90 o                         
 -12  11   5      15846.08      16457.97       381.22 o                         
 -10  11   5       1099.91       1286.00       100.81 o                         
  -8  11   5       6371.14       6339.32       154.87 o                         
  -6  11   5        361.72        319.06        34.62 o                         
  -4  11   5       4197.16       4017.37       116.99 o                         
  -2  11   5       3003.99       2801.19       105.61 o                         
   0  11   5        112.92        141.65        33.05 o                         
   2  11   5        923.76        852.43        58.72 o                         
   4  11   5         73.28         80.88        34.10 o                         
   6  11   5       2990.09       2798.41        92.58 o                         
   8  11   5       9123.22       8991.26       229.02 o                         
  10  11   5         45.44          8.25        42.31 o                         
  12  11   5       1334.05       1246.22        84.06 o                         
  14  11   5         18.87         -7.63        46.32 o                         
  16  11   5         38.78         51.38        71.31 o                         
  18  11   5         17.92        -45.87        80.54 o                         
 -19  12   5         13.53         75.96        88.63 o                         
 -17  12   5       5890.58       6481.64       235.41 o                         
 -15  12   5       3107.49       3249.24       137.50 o                         
 -13  12   5          2.95        -21.42        40.47 o                         
 -11  12   5       8255.94       8331.94       223.72 o                         
  -9  12   5       2092.66       2131.80        92.15 o                         
  -7  12   5       2586.21       2303.52       101.25 o                         
  -5  12   5       5837.69       5567.79       147.28 o                         
  -3  12   5        537.09        579.15        35.84 o                         
  -1  12   5       6773.13       7300.06       189.69 o                         
   1  12   5       2015.16       2164.38        94.41 o                         
   3  12   5       5446.48       5223.00       191.61 o                         
   5  12   5       2284.16       2501.24       104.40 o                         
   7  12   5       1609.28       1575.65        87.54 o                         
   9  12   5       7131.31       7547.82       236.14 o                         
  11  12   5        189.55        204.99        57.68 o                         
  13  12   5        234.01        261.03        64.48 o                         
  15  12   5        860.52       1012.68       110.99 o                         
  17  12   5        796.51        793.80       107.90 o                         
 -18  13   5        231.64        386.80        86.32 o                         
 -16  13   5       1773.40       1969.89       135.84 o                         
 -14  13   5       6110.38       6409.44       205.57 o                         
 -12  13   5       9159.48       9600.66       252.06 o                         
 -10  13   5       9850.37       9883.68       251.13 o                         
  -8  13   5      12392.16      11907.93       268.09 o                         
  -6  13   5        481.57        575.34        47.43 o                         
  -4  13   5       1159.54       1024.63        68.41 o                         
  -2  13   5        115.87         71.36        36.32 o                         
   0  13   5       2086.89       1883.84        89.95 o                         
   2  13   5       4647.86       5078.33       162.97 o                         
   4  13   5        322.55        332.05        47.61 o                         
   6  13   5       9321.07       9547.92       241.57 o                         
   8  13   5      10897.58      10926.11       295.89 o                         
  10  13   5        752.40        844.12        80.29 o                         
  12  13   5       1930.62       1985.31       146.19 o                         
  14  13   5        362.25        412.03        85.55 o                         
  16  13   5        586.80        718.52       123.51 o                         
 -17  14   5       3057.67       3357.47       181.49 o                         
 -15  14   5       1482.74       1888.85       121.35 o                         
 -13  14   5          3.28        -47.63        53.09 o                         
 -11  14   5       9418.11       9192.63       269.90 o                         
  -9  14   5       3933.92       3860.77       206.62 o                         
  -7  14   5         34.31         -5.47        30.73 o                         
  -5  14   5      13065.55      13025.35       289.92 o                         
  -3  14   5        259.90        206.15        41.96 o                         
  -1  14   5       4074.59       3715.45       133.36 o                         
   1  14   5         31.51        -35.57        35.57 o                         
   3  14   5       2232.07       2209.29       104.36 o                         
   5  14   5       1468.00       1541.79       111.15 o                         
   7  14   5       2371.87       2319.00       121.70 o                         
   9  14   5       3506.04       3983.17       168.99 o                         
  11  14   5       1019.35        951.37        96.79 o                         
  13  14   5       3338.36       3567.88       188.73 o                         
  15  14   5       3134.77       2952.30       178.65 o                         
 -16  15   5        435.74        575.33        93.09 o                         
 -14  15   5       2093.44       2112.18       127.71 o                         
 -12  15   5       2114.70       2312.61       129.64 o                         
 -10  15   5         17.11        -40.96        47.90 o                         
  -8  15   5       1208.17       1237.90        91.46 o                         
  -6  15   5       1537.99       1528.00        97.41 o                         
  -4  15   5        673.79        571.80        67.97 o                         
  -2  15   5        336.71        353.67        54.36 o                         
   0  15   5        523.05        368.24        53.80 o                         
   2  15   5       1118.70       1154.59        79.87 o                         
   4  15   5        509.97        493.36        58.84 o                         
   6  15   5       2358.43       2574.24       131.64 o                         
   8  15   5       2514.93       2657.88       193.82 o                         
  10  15   5       1373.12       1471.39       115.77 o                         
  12  15   5       5340.50       5602.50       305.92 o                         
  14  15   5       1753.70       1938.74       213.48 o                         
 -15  16   5       1237.94       1261.54       118.32 o                         
 -13  16   5        132.69        137.57        70.11 o                         
 -11  16   5       4362.91       4020.67       191.05 o                         
  -9  16   5       6601.28       6411.50       272.57 o                         
  -7  16   5        149.91         84.54        59.76 o                         
  -5  16   5         81.91        123.50        54.09 o                         
  -3  16   5        101.51         54.95        50.91 o                         
  -1  16   5       1289.37       1296.03        94.86 o                         
   1  16   5       1188.17       1141.57       136.81 o                         
   3  16   5       4673.97       4193.57       168.59 o                         
   5  16   5       2407.17       2196.17       122.28 o                         
   7  16   5        548.07        484.78        88.24 o                         
   9  16   5       1131.27       1145.11       102.17 o                         
  11  16   5          8.89         22.74        62.24 o                         
  13  16   5         71.11         37.52        77.39 o                         
 -14  17   5        109.31         62.24        81.12 o                         
 -12  17   5       2992.52       2849.01       164.78 o                         
 -10  17   5          4.26        -60.33        60.33 o                         
  -8  17   5        529.05        438.60        88.36 o                         
  -6  17   5         34.20         -5.07        61.32 o                         
  -4  17   5         78.70        103.52        54.56 o                         
  -2  17   5         66.00         29.03        55.10 o                         
   0  17   5         57.49          8.79        55.03 o                         
   2  17   5         37.88        -10.67        55.76 o                         
   4  17   5        823.86        704.93       118.82 o                         
   6  17   5         62.95         62.68        69.30 o                         
   8  17   5        879.82        548.60        90.95 o                         
  10  17   5          9.26         59.24        67.64 o                         
 -11  18   5        149.42         56.25        71.79 o                         
  -9  18   5         11.50         -4.39        67.38 o                         
  -7  18   5        360.74        352.73        80.99 o                         
  -5  18   5          0.71        -58.43        62.05 o                         
  -3  18   5         22.91         22.83        57.98 o                         
  -1  18   5         12.06         42.41        59.65 o                         
   1  18   5        188.35        251.71        69.18 o                         
   3  18   5         65.66         92.40        74.40 o                         
   5  18   5         48.77         58.48        68.84 o                         
   7  18   5         31.22        -70.06        70.06 o                         
   9  18   5        701.14        698.77       103.88 o                         
 -10  19   5        206.22        162.26        79.80 o                         
  -8  19   5         17.57         62.49        79.01 o                         
  -6  19   5        325.77        230.54        86.19 o                         
  -4  19   5        418.92        404.92        89.54 o                         
  -2  19   5        768.28        671.24        88.91 o                         
   0  19   5         62.10         57.75        67.28 o                         
   2  19   5        577.45        709.62       101.04 o                         
   4  19   5        664.96        545.01       106.53 o                         
   6  19   5        305.12        350.54        88.05 o                         
  -5  20   5          2.77         33.82        76.36 o                         
  -3  20   5        253.72        124.08        80.21 o                         
  -1  20   5        191.26        228.57        94.48 o                         
   1  20   5        139.93        224.15        83.94 o                         
   3  20   5        393.95        222.40        85.73 o                         
 -24   0   6       1400.16       1310.98       229.88 o                         
 -22   0   6        154.47        110.61        90.08 o                         
 -20   0   6       7770.05       8067.33       358.90 o                         
 -18   0   6      32629.71      34447.30      1112.75 o                         
 -16   0   6         44.60         -4.11        59.35 o                         
 -14   0   6      27000.40      27096.79       875.69 o                         
 -12   0   6        282.46        245.21        54.09 o                         
 -10   0   6      23101.63      22589.33       860.82 o                         
  -8   0   6        694.14        986.13        72.71 o                         
  -6   0   6        588.26        577.33        30.97 o                         
  -4   0   6       1256.44       1612.04        53.53 o                         
  -2   0   6       3001.99       3342.85        75.97 o                         
   0   0   6      14797.37      13524.91       264.19 o                         
   2   0   6      15493.88      16822.29       405.84 o                         
   4   0   6      85653.49      93717.34      2508.93 o                         
   6   0   6       5158.42       4586.60       141.05 o                         
   8   0   6      19252.92      21756.50       623.13 o                         
  10   0   6        336.60        133.89        46.80 o                         
  12   0   6       3814.03       3392.88       165.56 o                         
  14   0   6      10006.38       9970.04       336.51 o                         
  16   0   6      14094.25      14838.30       477.70 o                         
  18   0   6       1723.24       1781.08       140.80 o                         
  20   0   6        974.21        876.85       160.00 o                         
 -25   1   6        261.19        285.83        97.19 o                         
 -23   1   6       2646.13       2680.28       252.64 o                         
 -21   1   6      11058.17      10594.54       308.25 o                         
 -19   1   6       2336.75       2310.37       134.86 o                         
 -17   1   6        923.09        931.33        64.43 o                         
 -15   1   6       7124.22       7172.03       176.17 o                         
 -13   1   6        560.15        444.60        38.85 o                         
 -11   1   6      10392.61       9800.43       222.35 o                         
  -9   1   6      16063.54      17846.15       361.22 o                         
  -7   1   6      24330.97      23357.72       385.21 o                         
  -5   1   6       1560.92       1295.41        33.00 o                         
  -3   1   6      12224.13      11932.84       177.28 o                         
  -1   1   6      19921.70      19040.55       266.72 o                         
   1   1   6         85.66        139.48        10.53 o                         
   3   1   6      10910.81      10648.01       198.56 o                         
   5   1   6       4021.73       3579.30        80.42 o                         
   7   1   6       8150.79       9142.55       190.56 o                         
   9   1   6       8539.90       8423.90       191.89 o                         
  11   1   6          7.84        -27.64        27.64 o                         
  13   1   6       8811.37       9464.93       227.37 o                         
  15   1   6        791.57        669.72        58.94 o                         
  17   1   6       8716.39       8655.66       277.43 o                         
  19   1   6       2623.51       2749.48       136.16 o                         
  21   1   6        503.71        509.26       110.50 o                         
 -24   2   6       4006.20       3870.75       203.17 o                         
 -22   2   6        426.72        415.38        83.93 o                         
 -20   2   6       3558.33       3482.93       156.55 o                         
 -18   2   6        169.17        106.88        48.71 o                         
 -16   2   6        122.00         73.17        29.80 o                         
 -14   2   6       9758.48       9635.58       218.91 o                         
 -12   2   6        241.34        368.53        32.13 o                         
 -10   2   6        542.67       1021.77        63.39 o                         
  -8   2   6        475.33        563.73        34.07 o                         
  -6   2   6        372.75        407.67        20.90 o                         
  -4   2   6      35256.27      32359.65       451.10 o                         
  -2   2   6      16092.06      17035.16       256.57 o                         
   0   2   6       7222.47       6962.41       104.79 o                         
   2   2   6      59030.67      57546.83      1091.11 o                         
   4   2   6      10638.24      11314.36       210.69 o                         
   6   2   6       5823.86       5337.59       113.14 o                         
   8   2   6       8394.63       8888.69       188.50 o                         
  10   2   6       1275.88       1072.86        60.11 o                         
  12   2   6         28.57        -29.79        29.79 o                         
  14   2   6       3170.72       2927.93       132.99 o                         
  16   2   6       1892.75       1901.01        97.09 o                         
  18   2   6        178.25        202.72        59.14 o                         
  20   2   6       4913.35       5242.33       253.47 o                         
 -23   3   6       1085.12       1120.61       115.27 o                         
 -21   3   6        697.84        678.61        90.75 o                         
 -19   3   6       8162.81       8415.12       389.60 o                         
 -17   3   6       6831.12       7019.07       204.18 o                         
 -15   3   6      19764.34      20022.29       416.99 o                         
 -13   3   6        744.43        942.72        51.96 o                         
 -11   3   6       1465.16       1582.30        72.72 o                         
  -9   3   6        244.10        410.70        23.71 o                         
  -7   3   6       8371.56       7507.61       136.01 o                         
  -5   3   6      11777.26      12758.57       210.34 o                         
  -3   3   6      11693.98      11425.97       176.96 o                         
  -1   3   6     194729.00     198460.92      2635.45 o                         
   1   3   6          5.71         27.05        11.33 o                         
   3   3   6      21011.02      21550.38       355.47 o                         
   5   3   6      58591.91      60259.07      1048.78 o                         
   7   3   6      17651.39      17986.32       363.99 o                         
   9   3   6       1241.32       1339.98        60.28 o                         
  11   3   6       6858.85       6821.66       176.59 o                         
  13   3   6       6476.86       6328.56       177.05 o                         
  15   3   6       1424.53       1468.52        99.50 o                         
  17   3   6       3258.26       3398.50       148.64 o                         
  19   3   6       4238.70       4096.77       183.68 o                         
  21   3   6       1909.01       1603.53       201.51 o                         
 -24   4   6        246.89        224.45        83.78 o                         
 -22   4   6         51.73         92.63        70.38 o                         
 -20   4   6         83.82         58.08        63.89 o                         
 -18   4   6        983.87        917.16        69.70 o                         
 -16   4   6       3092.42       3373.61       124.47 o                         
 -14   4   6        671.66        522.57        49.42 o                         
 -12   4   6        277.49        331.38        28.59 o                         
 -10   4   6         22.13         15.62        16.41 o                         
  -8   4   6       3619.76       4116.96        92.35 o                         
  -6   4   6      12054.13      11175.23       200.14 o                         
  -4   4   6       7255.53       8108.92       144.21 o                         
  -2   4   6      43856.24      43689.45       661.28 o                         
   0   4   6      75978.54      75172.61      1248.16 o                         
   2   4   6       1305.48       1263.10        36.79 o                         
   4   4   6        412.57        563.15        28.03 o                         
   6   4   6      23424.96      25850.55       485.78 o                         
   8   4   6       1379.56       1617.95        65.72 o                         
  10   4   6       2221.01       2483.73        86.70 o                         
  12   4   6       1117.32       1226.10        67.53 o                         
  14   4   6       1131.99       1037.95        82.39 o                         
  16   4   6       1081.20       1032.69        73.85 o                         
  18   4   6         37.77         23.05        58.59 o                         
  20   4   6         22.10         17.69        77.15 o                         
 -23   5   6        605.27        515.79        94.52 o                         
 -21   5   6        149.38        237.01        75.08 o                         
 -19   5   6         13.41        -24.27        59.27 o                         
 -17   5   6       2074.31       2094.20        98.36 o                         
 -15   5   6        156.39        176.50        23.71 o                         
 -13   5   6       2556.95       2799.74        84.67 o                         
 -11   5   6        243.25        234.72        24.93 o                         
  -9   5   6       7946.84       9219.66       192.19 o                         
  -7   5   6        357.78        362.85        25.54 o                         
  -5   5   6      24779.82      26764.19       456.84 o                         
  -3   5   6      10268.25       9986.41       181.10 o                         
  -1   5   6        143.36        213.48        17.72 o                         
   1   5   6       1205.88       1039.71        33.64 o                         
   3   5   6       9109.67      10282.99       186.80 o                         
   5   5   6       5852.64       6691.39       143.88 o                         
   7   5   6       1688.56       2107.05        65.91 o                         
   9   5   6       1487.03       1422.35        61.31 o                         
  11   5   6        224.63        182.05        35.80 o                         
  13   5   6        398.63        355.69        55.75 o                         
  15   5   6       2532.02       2299.82       103.52 o                         
  17   5   6       1071.80       1057.32       114.55 o                         
  19   5   6        804.14        461.18        84.52 o                         
  21   5   6         52.45        -86.52        86.52 o                         
 -24   6   6       2026.01       1980.77       151.58 o                         
 -22   6   6        727.27        760.50       130.59 o                         
 -20   6   6         27.06        -42.34        63.08 o                         
 -18   6   6        531.44        614.53        82.97 o                         
 -16   6   6      10722.60      10897.06       250.48 o                         
 -14   6   6        320.57        303.53        29.64 o                         
 -12   6   6       1757.04       1748.89        75.57 o                         
 -10   6   6      10750.72       9594.76       191.95 o                         
  -8   6   6      31452.38      29951.65       587.50 o                         
  -6   6   6      46382.30      48784.82       895.33 o                         
  -4   6   6        135.54         40.76        16.14 o                         
  -2   6   6         19.66         27.47        15.29 o                         
   0   6   6        951.05        822.00        32.30 o                         
   2   6   6       7590.33       7920.63       149.12 o                         
   4   6   6       6456.12       6424.68       134.36 o                         
   6   6   6       1706.59       1502.93        54.25 o                         
   8   6   6       1728.46       1909.96        65.68 o                         
  10   6   6        757.20        695.37        59.22 o                         
  12   6   6       2306.53       2313.46        97.09 o                         
  14   6   6       7785.66       7499.94       232.31 o                         
  16   6   6        775.85        548.47        78.16 o                         
  18   6   6       2442.95       2349.22       158.66 o                         
  20   6   6       2384.84       2554.67       197.97 o                         
 -23   7   6         47.12        -69.82        69.82 o                         
 -21   7   6        571.07        563.75        89.94 o                         
 -19   7   6         29.74         -3.15        53.81 o                         
 -17   7   6       3094.32       3210.78       144.63 o                         
 -15   7   6        938.20        820.04        61.67 o                         
 -13   7   6       6520.24       6746.89       167.94 o                         
 -11   7   6      16025.02      16364.83       318.87 o                         
  -9   7   6       9757.25       9751.52       203.16 o                         
  -7   7   6       3034.75       2621.69        78.23 o                         
  -5   7   6      37352.82      38633.41       714.20 o                         
  -3   7   6      10748.54      10428.37       208.84 o                         
  -1   7   6         76.80         67.85        18.32 o                         
   1   7   6          5.87         17.39        16.28 o                         
   3   7   6       2446.73       2557.25        73.29 o                         
   5   7   6         77.15         39.68        19.71 o                         
   7   7   6      13891.61      14936.38       330.71 o                         
   9   7   6      17348.74      17238.58       344.80 o                         
  11   7   6         10.42        -17.10        28.91 o                         
  13   7   6         64.91         45.70        34.62 o                         
  15   7   6       1091.88       1019.98        81.15 o                         
  17   7   6        152.49        162.08        67.76 o                         
  19   7   6         10.29        -52.22        67.05 o                         
 -22   8   6        817.66        758.56       103.77 o                         
 -20   8   6       1491.67       1749.98       200.73 o                         
 -18   8   6       1716.29       1824.93       114.31 o                         
 -16   8   6       2443.62       2592.97       114.85 o                         
 -14   8   6        315.02        223.92        42.97 o                         
 -12   8   6         69.63         57.24        32.97 o                         
 -10   8   6      15952.28      15435.57       304.37 o                         
  -8   8   6       8816.81       8019.87       172.27 o                         
  -6   8   6        537.39        438.52        36.25 o                         
  -4   8   6      84421.86      88417.49      1604.83 o                         
  -2   8   6       1567.59       1392.83        51.54 o                         
   0   8   6       1392.75       1147.68        43.08 o                         
   2   8   6       7397.20       6642.50       149.83 o                         
   4   8   6       5849.91       6091.66       137.60 o                         
   6   8   6      18676.20      17849.18       350.99 o                         
   8   8   6       1522.57       1487.94        66.00 o                         
  10   8   6      11200.67      11693.39       263.88 o                         
  12   8   6       5195.14       4925.58       194.74 o                         
  14   8   6         73.49         30.67        45.34 o                         
  16   8   6       5972.32       5869.53       228.50 o                         
  18   8   6        471.48        746.15        96.34 o                         
 -21   9   6       5242.57       5780.21       266.09 o                         
 -19   9   6       3972.05       3702.83       208.94 o                         
 -17   9   6        944.82        897.27        83.55 o                         
 -15   9   6       1250.34       1266.95        79.23 o                         
 -13   9   6      20683.71      20243.50       453.36 o                         
 -11   9   6       8806.20       8391.70       214.38 o                         
  -9   9   6      25206.05      25122.64       480.35 o                         
  -7   9   6      77279.66      76145.43      1389.37 o                         
  -5   9   6      77418.55      78738.70      1505.33 o                         
  -3   9   6       8370.88       8569.17       179.67 o                         
  -1   9   6       8432.27       8542.04       178.21 o                         
   1   9   6         12.75        -24.02        24.02 o                         
   3   9   6      15937.10      15713.60       308.78 o                         
   5   9   6       7397.32       7412.13       164.93 o                         
   7   9   6      19392.76      18240.58       395.96 o                         
   9   9   6      31680.76      31396.77       635.23 o                         
  11   9   6       1949.88       2024.63       132.09 o                         
  13   9   6        296.28        369.10        57.45 o                         
  15   9   6       4947.64       5139.68       222.47 o                         
  17   9   6         11.76        -20.42        63.25 o                         
  19   9   6         10.22        -64.09        73.68 o                         
 -22  10   6       1001.57        937.21       114.58 o                         
 -20  10   6         20.30        -63.28        63.28 o                         
 -18  10   6        731.69        623.98        76.99 o                         
 -16  10   6       1496.86       1174.92        90.81 o                         
 -14  10   6        100.32         73.57        43.66 o                         
 -12  10   6        487.74        456.58        52.76 o                         
 -10  10   6       8612.80       8121.69       178.69 o                         
  -8  10   6       3386.96       3464.31       148.46 o                         
  -6  10   6       1778.93       1533.82        64.94 o                         
  -4  10   6      52153.78      51841.25       954.61 o                         
  -2  10   6          3.29          4.29        19.51 o                         
   0  10   6       8610.79       8904.43       215.36 o                         
   2  10   6       8160.80       7815.00       207.30 o                         
   4  10   6       2644.32       2925.56       103.03 o                         
   6  10   6      16150.74      16295.55       311.02 o                         
   8  10   6         60.66        103.18        39.59 o                         
  10  10   6       1133.88       1217.92        79.30 o                         
  12  10   6       3672.27       3907.00       198.55 o                         
  14  10   6       1044.99        954.81        98.63 o                         
  16  10   6       4269.15       4270.15       207.47 o                         
  18  10   6          1.25        -79.38        79.38 o                         
 -21  11   6        237.65        357.07        86.98 o                         
 -19  11   6          1.81        -25.22        58.00 o                         
 -17  11   6       3184.76       3279.45       176.47 o                         
 -15  11   6        669.64        797.21        68.58 o                         
 -13  11   6       1712.93       1710.49       104.18 o                         
 -11  11   6        329.00        327.13        48.67 o                         
  -9  11   6        742.46        592.82        41.61 o                         
  -7  11   6       2677.22       2691.53        93.59 o                         
  -5  11   6       3417.04       3221.37       104.07 o                         
  -3  11   6      18415.65      18867.41       369.30 o                         
  -1  11   6       8153.49       7829.15       197.26 o                         
   1  11   6        607.44        498.63        47.88 o                         
   3  11   6       4684.95       4403.31       139.13 o                         
   5  11   6       1450.90       1228.14        70.36 o                         
   7  11   6       5690.28       5711.86       209.42 o                         
   9  11   6       4201.77       4423.43       159.33 o                         
  11  11   6         48.52        109.61        44.69 o                         
  13  11   6       1705.16       1838.70       132.83 o                         
  15  11   6       3083.52       3391.90       183.38 o                         
  17  11   6       1388.76       1536.70       135.32 o                         
 -20  12   6         80.06        105.24        81.64 o                         
 -18  12   6        148.91        261.70        69.14 o                         
 -16  12   6        239.77        264.53        72.34 o                         
 -14  12   6        229.17        244.03        61.49 o                         
 -12  12   6        843.42        838.71        68.88 o                         
 -10  12   6      11737.39      11592.31       301.98 o                         
  -8  12   6      32622.87      32682.45       654.02 o                         
  -6  12   6         22.13         84.82        30.84 o                         
  -4  12   6       8847.83       8521.54       186.42 o                         
  -2  12   6         14.30        -17.86        31.25 o                         
   0  12   6       3822.32       3302.03       121.14 o                         
   2  12   6       1256.10       1253.41        81.31 o                         
   4  12   6       6419.48       6378.65       182.94 o                         
   6  12   6      12883.85      12411.46       297.93 o                         
   8  12   6       1475.94       1413.97        92.17 o                         
  10  12   6       1527.16       1679.81       104.02 o                         
  12  12   6        744.55        875.74        86.26 o                         
  14  12   6       1365.79       1288.72       118.14 o                         
  16  12   6        119.86        165.12        81.20 o                         
 -19  13   6         11.39        -17.05        70.43 o                         
 -17  13   6         14.78        -61.72        61.72 o                         
 -15  13   6          1.72        -45.03        45.03 o                         
 -13  13   6       1140.26       1239.36        84.14 o                         
 -11  13   6         51.90         17.01        44.74 o                         
  -9  13   6          1.72         13.92        42.17 o                         
  -7  13   6         51.99         22.58        39.57 o                         
  -5  13   6       1830.67       1893.09        80.86 o                         
  -3  13   6         57.76         58.34        36.19 o                         
  -1  13   6        540.57        553.01        53.63 o                         
   1  13   6          6.47        -19.50        34.00 o                         
   3  13   6        188.05        276.22        45.56 o                         
   5  13   6        191.28        162.93        44.58 o                         
   7  13   6       4772.57       4993.67       186.56 o                         
   9  13   6       2667.18       3003.97       141.65 o                         
  11  13   6        250.40        321.71        66.38 o                         
  13  13   6        220.54        302.71        83.31 o                         
  15  13   6        860.99        894.13       111.13 o                         
 -18  14   6         50.02         40.96        72.88 o                         
 -16  14   6         83.52         41.80        66.49 o                         
 -14  14   6         15.38         32.81        54.96 o                         
 -12  14   6        104.17         85.08        60.17 o                         
 -10  14   6         52.63        -45.26        45.26 o                         
  -8  14   6         37.17         40.62        37.18 o                         
  -6  14   6        305.88        235.29        40.59 o                         
  -4  14   6         25.12         47.26        35.62 o                         
  -2  14   6        119.66         95.76        48.58 o                         
   0  14   6        203.32        216.52        45.08 o                         
   2  14   6        698.37        718.49        63.95 o                         
   4  14   6        286.58        186.06        47.73 o                         
   6  14   6        186.90         32.34        56.81 o                         
   8  14   6       2090.70       1981.35       118.26 o                         
  10  14   6         53.30        -13.81        54.39 o                         
  12  14   6        113.21         69.28        67.59 o                         
  14  14   6        687.48        459.84       114.05 o                         
 -17  15   6        985.61        713.09       102.79 o                         
 -15  15   6       1133.15        898.54       101.37 o                         
 -13  15   6          1.05        -48.58        54.07 o                         
 -11  15   6         14.30        -44.85        49.47 o                         
  -9  15   6        358.32        405.11        65.34 o                         
  -7  15   6        689.73        702.16        83.38 o                         
  -5  15   6       3468.62       3599.78       192.71 o                         
  -3  15   6       6547.12       6709.59       202.75 o                         
  -1  15   6       2129.03       2164.95       117.40 o                         
   1  15   6        283.74        367.67        55.27 o                         
   3  15   6       4218.45       4313.27       248.32 o                         
   5  15   6       1382.05       1502.82       101.90 o                         
   7  15   6         28.95         22.26        55.76 o                         
   9  15   6         37.95         69.69        59.10 o                         
  11  15   6       1331.42       1347.08       122.57 o                         
  13  15   6       1722.33       1888.57       145.46 o                         
 -16  16   6        218.65        286.72        89.50 o                         
 -14  16   6       2402.24       1956.00       137.43 o                         
 -12  16   6         22.61        -31.06        59.75 o                         
 -10  16   6       2394.03       2618.30       150.81 o                         
  -8  16   6         11.53         -2.62        57.61 o                         
  -6  16   6        188.74        169.07        66.55 o                         
  -4  16   6       2170.42       2076.24       117.29 o                         
  -2  16   6        597.11        469.05        68.63 o                         
   0  16   6       3219.08       3587.69       158.69 o                         
   2  16   6       3525.05       3435.26       142.39 o                         
   4  16   6        465.99        516.51        69.81 o                         
   6  16   6       4202.87       4593.74       186.93 o                         
   8  16   6        354.85        422.96        75.68 o                         
  10  16   6       1005.70       1216.57       107.16 o                         
  12  16   6        112.98         24.21        76.04 o                         
 -13  17   6         29.13        -16.00        65.22 o                         
 -11  17   6       1942.02       1676.56       128.54 o                         
  -9  17   6        102.36         63.59        66.20 o                         
  -7  17   6       2313.29       2288.33       203.79 o                         
  -5  17   6       1115.92       1103.15       103.21 o                         
  -3  17   6       1726.08       1542.10       118.32 o                         
  -1  17   6       2602.28       2620.74       138.16 o                         
   1  17   6          0.67        -41.00        48.49 o                         
   3  17   6       1088.94       1144.66       104.58 o                         
   5  17   6        624.34        504.64        83.96 o                         
   7  17   6       6438.41       6211.73       254.03 o                         
   9  17   6       4256.98       4223.91       191.72 o                         
  11  17   6          3.62        -38.55        71.72 o                         
 -12  18   6       1612.79       1832.33       140.30 o                         
 -10  18   6       1134.25       1307.28       119.33 o                         
  -8  18   6        567.93        549.33        93.65 o                         
  -6  18   6        799.65        914.05       104.19 o                         
  -4  18   6       3772.32       4292.38       204.47 o                         
  -2  18   6         12.08        -44.78        57.40 o                         
   0  18   6       9099.53       9682.67       302.90 o                         
   2  18   6        951.24        908.93       141.97 o                         
   4  18   6         88.07         47.27        68.11 o                         
   6  18   6        345.12        406.43        87.81 o                         
   8  18   6        821.49        834.39       119.58 o                         
  -9  19   6          0.74         -9.38        66.08 o                         
  -7  19   6       1609.18       1724.27       191.46 o                         
  -5  19   6        290.43        225.58        82.76 o                         
  -3  19   6       2856.96       2900.47       170.33 o                         
  -1  19   6       6028.79       5778.03       230.48 o                         
   1  19   6        606.16        377.36        88.33 o                         
   3  19   6        396.95        507.98        99.87 o                         
   5  19   6       1535.87       1299.67       124.72 o                         
   7  19   6         84.43        185.27        85.13 o                         
  -6  20   6        369.33        464.95        97.65 o                         
  -4  20   6       1728.47       1853.22       145.89 o                         
  -2  20   6         53.26        -27.85       103.36 o                         
   0  20   6       1883.03       2136.27       152.28 o                         
   2  20   6       1626.62       1864.25       159.42 o                         
 -24   1   7        425.82        368.06        91.09 o                         
 -22   1   7       3352.68       3214.89       158.96 o                         
 -20   1   7        233.59        271.76        64.45 o                         
 -18   1   7       2751.77       2680.60       143.22 o                         
 -16   1   7        116.57        160.35        46.78 o                         
 -14   1   7      19459.20      20003.37       470.00 o                         
 -12   1   7       3634.34       3843.20       106.32 o                         
 -10   1   7        711.56        709.96        37.54 o                         
  -8   1   7       3579.68       3438.96        80.09 o                         
  -6   1   7       8096.13       8094.59       143.08 o                         
  -4   1   7        220.85        129.13        13.56 o                         
  -2   1   7      52759.60      54258.78       746.75 o                         
   0   1   7       5349.95       4962.36        84.69 o                         
   2   1   7        174.88        154.29        16.66 o                         
   4   1   7        189.22        280.44        18.36 o                         
   6   1   7         93.95         44.02        16.36 o                         
   8   1   7         21.87          3.92        20.38 o                         
  10   1   7          8.57         36.95        38.22 o                         
  12   1   7      13387.23      12816.10       286.79 o                         
  14   1   7       6113.20       6425.28       198.08 o                         
  16   1   7       2089.79       1947.56        98.96 o                         
  18   1   7       1142.45       1460.14       110.83 o                         
  20   1   7       2219.63       2028.95       155.30 o                         
 -25   2   7        111.85        131.89        80.42 o                         
 -23   2   7       2164.40       2168.10       155.76 o                         
 -21   2   7       6155.94       5570.56       213.14 o                         
 -19   2   7        305.05        284.54        60.15 o                         
 -17   2   7         88.43         73.41        35.07 o                         
 -15   2   7       3656.26       3403.68       112.71 o                         
 -13   2   7      11309.41      11537.95       252.10 o                         
 -11   2   7      14021.64      15693.11       325.24 o                         
  -9   2   7       8628.29       7995.72       176.59 o                         
  -7   2   7       4955.35       4788.47        92.48 o                         
  -5   2   7      55234.02      56870.11       881.82 o                         
  -3   2   7      60058.84      60306.12       875.37 o                         
  -1   2   7        932.69        846.78        24.86 o                         
   1   2   7      27344.73      27788.97       452.15 o                         
   3   2   7       5439.27       5840.89       136.72 o                         
   5   2   7       5832.22       5111.07       115.98 o                         
   7   2   7      20066.95      20061.32       403.39 o                         
   9   2   7       6575.60       6338.93       180.13 o                         
  11   2   7       2916.00       2781.79       102.92 o                         
  13   2   7       5994.78       6028.32       174.18 o                         
  15   2   7       1701.21       1868.03        94.59 o                         
  17   2   7       2625.66       2301.61       119.52 o                         
  19   2   7        240.34        214.12        80.67 o                         
  21   2   7        408.90        490.96       116.89 o                         
 -24   3   7       1488.08       1575.27       177.95 o                         
 -22   3   7         43.92         53.98        67.55 o                         
 -20   3   7       7912.15       8052.45       272.60 o                         
 -18   3   7       7380.03       7923.27       256.17 o                         
 -16   3   7       3389.44       3139.98       118.73 o                         
 -14   3   7      23863.82      23869.00       517.98 o                         
 -12   3   7       8480.88       9239.87       209.05 o                         
 -10   3   7      16574.40      16203.38       335.27 o                         
  -8   3   7      15669.55      15311.31       282.31 o                         
  -6   3   7       7292.74       8143.90       145.29 o                         
  -4   3   7        568.28        486.69        22.53 o                         
  -2   3   7      13720.15      13369.82       234.01 o                         
   0   3   7      11219.07      10323.72       190.82 o                         
   2   3   7       5691.00       7024.90       140.70 o                         
   4   3   7      27192.10      28194.54       620.66 o                         
   6   3   7      13155.53      11402.78       237.15 o                         
   8   3   7      17196.52      19162.58       373.52 o                         
  10   3   7      41651.76      41703.28       780.35 o                         
  12   3   7       1257.34       1382.62        72.21 o                         
  14   3   7       1606.52       1647.39        84.83 o                         
  16   3   7       3016.67       3186.99       150.93 o                         
  18   3   7        284.54        270.15        73.74 o                         
  20   3   7        553.41        632.94       109.27 o                         
 -23   4   7       1653.59       1567.53       132.90 o                         
 -21   4   7        167.81        145.52        72.59 o                         
 -19   4   7       2189.55       2011.55       115.96 o                         
 -17   4   7      11851.18      11829.14       377.23 o                         
 -15   4   7       5841.79       5347.59       163.45 o                         
 -13   4   7      21580.95      20780.34       450.18 o                         
 -11   4   7      16490.40      16253.83       316.33 o                         
  -9   4   7       5697.56       6674.42       137.19 o                         
  -7   4   7        174.95        116.24        18.16 o                         
  -5   4   7       7380.00       8716.33       161.10 o                         
  -3   4   7       5026.13       4901.79       101.23 o                         
  -1   4   7      55236.95      51207.48       891.31 o                         
   1   4   7      16986.00      16573.50       287.98 o                         
   3   4   7      26987.13      25703.04       458.36 o                         
   5   4   7      10849.10      11804.31       244.80 o                         
   7   4   7      13772.41      13271.97       263.04 o                         
   9   4   7       5478.68       5287.56       134.08 o                         
  11   4   7       6199.17       6420.30       171.97 o                         
  13   4   7       1158.71       1071.80        67.31 o                         
  15   4   7          0.02        -34.59        38.06 o                         
  17   4   7       4490.40       4679.60       196.20 o                         
  19   4   7        874.19       1095.75       121.25 o                         
 -24   5   7       1223.59       1444.33       130.64 o                         
 -22   5   7        972.95       1137.32       136.06 o                         
 -20   5   7      10381.47      11632.62       545.31 o                         
 -18   5   7       3445.82       3581.98       154.20 o                         
 -16   5   7         40.90          3.55        33.94 o                         
 -14   5   7       6953.76       6839.69       158.33 o                         
 -12   5   7       2470.01       2117.15        65.74 o                         
 -10   5   7      21864.71      21051.27       404.72 o                         
  -8   5   7        507.62        766.54        50.16 o                         
  -6   5   7      81462.51      82901.10      1379.92 o                         
  -4   5   7     106465.11     108597.30      1874.90 o                         
  -2   5   7       2074.71       1963.47        74.54 o                         
   0   5   7      21151.22      19175.93       332.37 o                         
   2   5   7       3607.26       3198.12        80.55 o                         
   4   5   7       2722.46       2488.96        71.01 o                         
   6   5   7      19575.49      19491.84       416.82 o                         
   8   5   7       7342.75       6950.50       156.05 o                         
  10   5   7      27682.20      26418.13       512.68 o                         
  12   5   7        601.19        612.38        50.91 o                         
  14   5   7       3936.27       4195.73       141.85 o                         
  16   5   7       1799.46       1702.66       147.93 o                         
  18   5   7         76.28        163.59        89.08 o                         
  20   5   7        111.68          7.88        78.61 o                         
 -23   6   7       4450.06       4814.31       247.21 o                         
 -21   6   7       1157.29       1056.00       107.44 o                         
 -19   6   7       4015.57       3966.64       186.86 o                         
 -17   6   7       4568.55       4477.62       173.02 o                         
 -15   6   7       1344.87       1226.13        62.09 o                         
 -13   6   7      12412.46      12442.92       244.04 o                         
 -11   6   7      14509.08      14042.27       283.66 o                         
  -9   6   7       4892.41       4703.61       109.10 o                         
  -7   6   7      10595.70      10622.14       215.05 o                         
  -5   6   7      18063.17      20606.75       412.46 o                         
  -3   6   7      54642.10      52822.33      1013.04 o                         
  -1   6   7       1971.93       1714.37        52.06 o                         
   1   6   7      19877.18      22302.37       419.53 o                         
   3   6   7      18624.65      17635.15       322.34 o                         
   5   6   7       2387.31       2847.20        90.82 o                         
   7   6   7      14457.33      14775.53       307.87 o                         
   9   6   7       4688.43       4656.35       178.67 o                         
  11   6   7       3463.67       3586.07       120.00 o                         
  13   6   7      10583.77      10888.59       256.76 o                         
  15   6   7        420.90        310.61        69.02 o                         
  17   6   7       2283.10       1996.13       154.46 o                         
  19   6   7        865.94        743.56       126.55 o                         
 -22   7   7       1146.30       1288.40       121.62 o                         
 -20   7   7       2047.98       2453.83       149.92 o                         
 -18   7   7       2648.29       2490.05       131.21 o                         
 -16   7   7      19777.97      18878.16       504.45 o                         
 -14   7   7      29224.79      28558.06       580.91 o                         
 -12   7   7        426.02        405.59        37.19 o                         
 -10   7   7       4549.23       4778.88       121.92 o                         
  -8   7   7       6451.13       7059.52       153.98 o                         
  -6   7   7        116.17        487.83        33.31 o                         
  -4   7   7        618.41        502.12        34.50 o                         
  -2   7   7      14389.46      13712.65       267.72 o                         
   0   7   7      29029.37      29220.17       546.22 o                         
   2   7   7        872.99        824.55        38.71 o                         
   4   7   7        657.52        408.38        29.28 o                         
   6   7   7       8704.34       8494.93       184.06 o                         
   8   7   7        642.41        631.99        45.22 o                         
  10   7   7        403.68        416.85        42.86 o                         
  12   7   7         75.48         30.78        42.24 o                         
  14   7   7        175.42        281.11        64.17 o                         
  16   7   7       1853.15       1665.77       118.14 o                         
  18   7   7        349.66        345.19        79.39 o                         
 -23   8   7        714.21        799.71       108.48 o                         
 -21   8   7        127.73         93.82        69.16 o                         
 -19   8   7       1216.49       1158.76        95.74 o                         
 -17   8   7        455.03        525.89        70.67 o                         
 -15   8   7       4505.98       4811.32       159.73 o                         
 -13   8   7       2546.98       2669.90       108.96 o                         
 -11   8   7         67.07         94.48        23.94 o                         
  -9   8   7       4219.17       4325.53       116.76 o                         
  -7   8   7      20565.43      21173.58       408.10 o                         
  -5   8   7       7290.26       8042.07       180.58 o                         
  -3   8   7         14.99         38.84        19.84 o                         
  -1   8   7       5401.54       5333.57       121.13 o                         
   1   8   7          2.28         -6.02        18.39 o                         
   3   8   7       4947.27       5571.17       127.96 o                         
   5   8   7        978.98        984.46        69.06 o                         
   7   8   7       1905.89       1965.78        81.27 o                         
   9   8   7       2072.79       1967.22        92.47 o                         
  11   8   7        157.37        198.74        38.43 o                         
  13   8   7        104.65         90.02        45.31 o                         
  15   8   7        225.81        119.23        64.77 o                         
  17   8   7        141.81        112.51        70.75 o                         
  19   8   7         23.77         19.32        76.96 o                         
 -22   9   7        813.54       1053.34       116.68 o                         
 -20   9   7       1197.25       1346.88       117.04 o                         
 -18   9   7         12.77        -47.67        47.67 o                         
 -16   9   7        431.94        433.84        65.13 o                         
 -14   9   7       1239.06       1604.54       138.67 o                         
 -12   9   7       1327.10       1327.23        75.14 o                         
 -10   9   7        218.51        279.98        30.25 o                         
  -8   9   7       2108.06       1837.76        68.72 o                         
  -6   9   7       2648.41       2647.36        88.14 o                         
  -4   9   7       2939.78       3226.64        91.68 o                         
  -2   9   7         52.15         74.32        25.62 o                         
   0   9   7       4788.31       5328.19       123.79 o                         
   2   9   7        365.80        309.54        26.78 o                         
   4   9   7      19569.50      20985.01       407.87 o                         
   6   9   7        704.97        606.24        47.05 o                         
   8   9   7         17.94         -0.47        26.50 o                         
  10   9   7        697.59        740.85        67.21 o                         
  12   9   7         99.24         64.77        45.30 o                         
  14   9   7       1030.66       1031.64        95.91 o                         
  16   9   7         43.95         42.07        64.69 o                         
  18   9   7         61.82        148.87        77.80 o                         
 -21  10   7        718.66        576.76        96.70 o                         
 -19  10   7         92.26         83.75        61.62 o                         
 -17  10   7        195.00        175.68        57.21 o                         
 -15  10   7         50.44        -37.24        37.24 o                         
 -13  10   7         72.54         43.64        37.18 o                         
 -11  10   7         78.23         44.09        27.84 o                         
  -9  10   7         75.49         55.25        25.90 o                         
  -7  10   7      15141.98      14355.28       306.05 o                         
  -5  10   7       7435.00       7469.06       175.27 o                         
  -3  10   7        727.75        633.11        38.65 o                         
  -1  10   7       1307.40       1060.60        42.19 o                         
   1  10   7        641.45        560.46        47.54 o                         
   3  10   7       5980.05       6001.23       140.33 o                         
   5  10   7       3276.73       3671.58       107.74 o                         
   7  10   7         10.78         -2.12        34.52 o                         
   9  10   7        798.68        814.30        56.26 o                         
  11  10   7       4743.39       4881.42       172.30 o                         
  13  10   7       2540.92       2471.71       157.95 o                         
  15  10   7        342.31        300.43        74.52 o                         
  17  10   7        706.89        764.36       100.51 o                         
 -20  11   7        221.63         87.07        73.53 o                         
 -18  11   7        128.77        112.12        63.40 o                         
 -16  11   7        586.22        527.64        70.24 o                         
 -14  11   7       2668.39       2792.06       139.44 o                         
 -12  11   7       3712.31       3158.05       125.93 o                         
 -10  11   7      20997.91      20295.37       422.22 o                         
  -8  11   7       1370.55       1460.27        67.83 o                         
  -6  11   7       6008.33       5868.45       152.84 o                         
  -4  11   7      17709.00      17919.95       353.26 o                         
  -2  11   7       1830.26       1819.48        61.17 o                         
   0  11   7       7605.22       7657.11       195.38 o                         
   2  11   7       9081.10       9105.30       224.73 o                         
   4  11   7       1995.15       2116.70       110.24 o                         
   6  11   7       1077.71        785.02        56.17 o                         
   8  11   7        564.43        435.21        52.52 o                         
  10  11   7       2922.14       2945.89       131.76 o                         
  12  11   7       2910.62       2789.02       150.54 o                         
  14  11   7       3614.31       3797.42       240.95 o                         
  16  11   7       4502.00       4161.94       210.26 o                         
 -19  12   7        366.73        373.65        76.73 o                         
 -17  12   7        741.35        667.88        82.62 o                         
 -15  12   7        472.28        551.12        64.39 o                         
 -13  12   7       4557.46       4475.69       160.04 o                         
 -11  12   7       1782.81       2125.08       102.13 o                         
  -9  12   7      10947.20      10393.13       251.18 o                         
  -7  12   7       3277.39       3082.09       114.94 o                         
  -5  12   7       2632.13       2468.38        88.29 o                         
  -3  12   7      18310.55      18693.90       366.29 o                         
  -1  12   7       9929.92       9603.63       237.81 o                         
   1  12   7         58.86         37.95        42.02 o                         
   3  12   7       5367.06       4896.29       154.79 o                         
   5  12   7        289.15        196.40        43.12 o                         
   7  12   7       4255.38       4015.67       142.59 o                         
   9  12   7         19.37        -26.55        42.86 o                         
  11  12   7       3257.40       3302.72       151.60 o                         
  13  12   7       4521.09       4469.63       208.93 o                         
  15  12   7       2027.35       1663.68       134.26 o                         
 -18  13   7       1583.09       1445.72       120.43 o                         
 -16  13   7        342.19        324.33        73.02 o                         
 -14  13   7       1313.31       1433.75        93.36 o                         
 -12  13   7       4371.67       4253.35       169.01 o                         
 -10  13   7       6715.54       7268.43       205.19 o                         
  -8  13   7       2562.32       2329.93        98.66 o                         
  -6  13   7       2608.88       2661.57       105.97 o                         
  -4  13   7      13280.86      13467.30       296.90 o                         
  -2  13   7       1371.99       1338.97        77.83 o                         
   0  13   7       2042.54       2018.81       104.67 o                         
   2  13   7        155.50        184.13        46.50 o                         
   4  13   7       2742.56       2734.99       114.60 o                         
   6  13   7        150.82        114.00        42.81 o                         
   8  13   7       5708.85       5310.73       194.07 o                         
  10  13   7      10345.98       9969.05       291.05 o                         
  12  13   7       1255.20       1306.45       114.84 o                         
  14  13   7         31.38         51.25        73.15 o                         
 -17  14   7       3290.74       3307.99       178.34 o                         
 -15  14   7         17.40         -1.00        59.10 o                         
 -13  14   7       4315.41       4561.97       184.18 o                         
 -11  14   7       2532.85       2731.28       132.49 o                         
  -9  14   7       2603.76       2289.44       122.36 o                         
  -7  14   7      10771.35      10902.38       253.00 o                         
  -5  14   7        923.45        859.63        94.46 o                         
  -3  14   7       4315.12       4212.37       179.51 o                         
  -1  14   7        762.52        687.40        78.82 o                         
   1  14   7       4063.38       3655.86       140.50 o                         
   3  14   7       4942.68       4821.48       167.87 o                         
   5  14   7         13.29         32.04        40.75 o                         
   7  14   7       2901.03       3059.24       199.60 o                         
   9  14   7       2929.17       2777.22       140.69 o                         
  11  14   7        360.87        312.24        80.89 o                         
  13  14   7        788.74        829.22       118.96 o                         
 -16  15   7       2022.95       1769.22       132.06 o                         
 -14  15   7       2652.16       2389.87       141.69 o                         
 -12  15   7         38.48        -50.92        50.92 o                         
 -10  15   7       1705.96       2158.55       120.50 o                         
  -8  15   7         53.31         77.84        57.64 o                         
  -6  15   7        248.13        265.20        54.70 o                         
  -4  15   7        935.89       1051.17        79.06 o                         
  -2  15   7        312.75        207.67        53.22 o                         
   0  15   7       5589.76       5802.42       190.79 o                         
   2  15   7       2391.39       1958.00       109.53 o                         
   4  15   7        212.94        358.12        57.11 o                         
   6  15   7       1169.82       1099.50        96.00 o                         
   8  15   7       1808.84       1685.93       115.33 o                         
  10  15   7       3685.36       3579.85       187.84 o                         
  12  15   7        108.38        101.81        74.84 o                         
 -15  16   7          0.29        -17.39        72.17 o                         
 -13  16   7        330.69        208.14        75.08 o                         
 -11  16   7         62.46         97.24        67.16 o                         
  -9  16   7       2162.23       2039.40       145.17 o                         
  -7  16   7       1039.58       1418.95       139.23 o                         
  -5  16   7        467.97        530.81        72.59 o                         
  -3  16   7       1543.76       1715.86       113.47 o                         
  -1  16   7        145.83        219.01        57.67 o                         
   1  16   7         31.49         24.28        47.85 o                         
   3  16   7        136.47        133.59        49.92 o                         
   5  16   7       3864.72       3795.63       167.66 o                         
   7  16   7       4821.23       4784.12       197.43 o                         
   9  16   7        491.59        468.91        82.01 o                         
  11  16   7        437.81        435.58       103.76 o                         
 -14  17   7        178.04        188.31        90.57 o                         
 -12  17   7        635.54        578.75        91.91 o                         
 -10  17   7        272.28        244.26        75.34 o                         
  -8  17   7        546.85        463.80        90.92 o                         
  -6  17   7        106.78        135.48        66.87 o                         
  -4  17   7        502.90        626.96       101.50 o                         
  -2  17   7         26.07        101.12        56.88 o                         
   0  17   7       1131.48       1187.57        99.29 o                         
   2  17   7        288.57        213.95        61.94 o                         
   4  17   7       1618.40       1689.55       126.22 o                         
   6  17   7        403.78        254.68        77.51 o                         
   8  17   7        469.03        484.93        84.24 o                         
  10  17   7        216.97         71.00        79.97 o                         
 -11  18   7         69.37         32.50        69.75 o                         
  -9  18   7        856.12        671.50        94.50 o                         
  -7  18   7         42.69        -71.32        71.32 o                         
  -5  18   7         23.11          6.42        64.37 o                         
  -3  18   7        153.07         76.86        61.20 o                         
  -1  18   7          0.15        -55.69        55.69 o                         
   1  18   7         11.14        -27.84        64.78 o                         
   3  18   7        283.91        214.14        73.67 o                         
   5  18   7        359.93        370.52        84.32 o                         
   7  18   7        600.55        590.49       114.14 o                         
 -10  19   7        351.64        326.39       111.68 o                         
  -8  19   7        683.90        711.99       103.16 o                         
  -6  19   7          0.99        -41.10        66.82 o                         
  -4  19   7        206.88        263.03        83.23 o                         
  -2  19   7       1259.36       1220.74       107.59 o                         
   0  19   7        683.22        755.04       113.30 o                         
   2  19   7        216.75        224.20        80.64 o                         
   4  19   7        403.65        392.41        92.22 o                         
   6  19   7        263.77        227.95        83.61 o                         
  -5  20   7         53.79         64.17        78.51 o                         
  -3  20   7        350.17        364.82        90.76 o                         
  -1  20   7        375.27        369.51        89.38 o                         
   1  20   7         50.66         82.22        92.12 o                         
 -24   0   8       4171.40       4487.98       341.96 o                         
 -22   0   8         37.59        -50.06        88.38 o                         
 -20   0   8       3195.55       3412.33       222.53 o                         
 -18   0   8      23682.75      24082.16       951.60 o                         
 -16   0   8      36615.32      36165.19      1153.32 o                         
 -14   0   8       1977.42       1857.09       134.09 o                         
 -12   0   8      40017.70      40807.58      1268.54 o                         
 -10   0   8      56581.39      58487.34      1776.58 o                         
  -8   0   8      54253.12      56568.50      1394.95 o                         
  -6   0   8        938.39        987.17        52.56 o                         
  -4   0   8       1335.25       1673.39        70.47 o                         
  -2   0   8      43242.11      43057.15       918.65 o                         
   0   0   8      10239.55      10882.65       309.79 o                         
   2   0   8     140743.72     148308.06      3334.11 o                         
   4   0   8     160563.20     175522.53      4264.27 o                         
   6   0   8      21148.27      20780.01       600.22 o                         
   8   0   8         51.98        358.12        40.62 o                         
  10   0   8       6004.37       5503.79       220.71 o                         
  12   0   8       7563.68       8267.08       286.88 o                         
  14   0   8        389.02        220.87        64.08 o                         
  16   0   8         38.91         21.68        60.78 o                         
  18   0   8       4299.33       3935.15       254.86 o                         
  20   0   8       4516.09       4497.69       287.44 o                         
 -25   1   8         98.48         48.13        90.40 o                         
 -23   1   8       2243.88       2596.26       161.43 o                         
 -21   1   8        259.63        168.69        93.65 o                         
 -19   1   8      12156.60      11952.68       336.64 o                         
 -17   1   8       4197.33       4233.90       176.83 o                         
 -15   1   8        613.37        652.82        61.27 o                         
 -13   1   8      40661.15      43516.34       952.87 o                         
 -11   1   8      12541.55      13610.58       281.30 o                         
  -9   1   8       7293.20       6596.80       148.52 o                         
  -7   1   8      31206.08      31206.21       529.44 o                         
  -5   1   8       7901.29       8432.75       149.13 o                         
  -3   1   8       2919.60       2628.46        54.64 o                         
  -1   1   8       7626.80       7354.96       132.07 o                         
   1   1   8      10082.80      10544.98       188.28 o                         
   3   1   8       3179.31       3143.45        81.20 o                         
   5   1   8       1664.56       1514.36        49.71 o                         
   7   1   8       9339.89       7709.50       157.02 o                         
   9   1   8        919.77       1212.20        75.39 o                         
  11   1   8        542.00        612.48        49.93 o                         
  13   1   8       1428.21       1596.67        82.64 o                         
  15   1   8        724.03        692.52        61.77 o                         
  17   1   8       1908.18       1720.74       115.36 o                         
  19   1   8          3.93        -15.90        62.55 o                         
 -24   2   8        947.00        913.38       109.86 o                         
 -22   2   8         96.27         62.86        89.82 o                         
 -20   2   8       3584.47       3346.50       153.54 o                         
 -18   2   8       1192.83       1203.78        86.49 o                         
 -16   2   8       1793.74       1524.48        72.74 o                         
 -14   2   8        312.71        237.59        39.07 o                         
 -12   2   8       4014.83       3469.91       103.28 o                         
 -10   2   8       8265.92       7648.76       215.79 o                         
  -8   2   8        408.41        468.70        26.36 o                         
  -6   2   8      35452.07      35210.32       595.17 o                         
  -4   2   8      12446.29      12280.65       202.94 o                         
  -2   2   8       9189.56       8987.58       164.66 o                         
   0   2   8      49846.08      50991.62       817.15 o                         
   2   2   8       1610.60       1915.39        56.85 o                         
   4   2   8       1032.73        769.90        40.20 o                         
   6   2   8       8598.42       8378.11       164.02 o                         
   8   2   8       2185.14       2113.98        91.69 o                         
  10   2   8        948.37        935.69        51.24 o                         
  12   2   8        551.22        613.98        51.15 o                         
  14   2   8       2770.93       3031.33       118.27 o                         
  16   2   8       1964.42       1947.75       140.39 o                         
  18   2   8       2652.93       2504.76       142.08 o                         
  20   2   8        290.94        309.16        93.34 o                         
 -25   3   8         48.66        -70.24        75.41 o                         
 -23   3   8        183.92        140.91        76.41 o                         
 -21   3   8        196.18        141.95        69.53 o                         
 -19   3   8        357.40        335.23        59.38 o                         
 -17   3   8       7167.10       6948.51       224.49 o                         
 -15   3   8      11662.92      11759.16       259.94 o                         
 -13   3   8      18693.00      18129.08       378.46 o                         
 -11   3   8       3587.99       3162.50       102.73 o                         
  -9   3   8      16777.17      17602.98       324.39 o                         
  -7   3   8        454.86        489.56        30.73 o                         
  -5   3   8        896.69       1075.10        42.00 o                         
  -3   3   8       3871.29       3806.05        86.86 o                         
  -1   3   8      53245.61      56637.00       983.72 o                         
   1   3   8      61321.66      65704.09      1090.62 o                         
   3   3   8      38054.24      39833.79       735.00 o                         
   5   3   8       4588.91       5319.74       147.81 o                         
   7   3   8      20420.46      19344.50       371.66 o                         
   9   3   8       9238.13       8834.93       191.79 o                         
  11   3   8       3897.75       3701.76       154.97 o                         
  13   3   8         10.64         -6.50        34.12 o                         
  15   3   8       1774.21       1784.65       103.91 o                         
  17   3   8        639.67        471.51        70.36 o                         
  19   3   8        753.07        701.59        99.28 o                         
 -24   4   8         35.44         19.49        76.36 o                         
 -22   4   8        661.38        785.35       137.54 o                         
 -20   4   8       1843.77       1829.96       125.15 o                         
 -18   4   8       2340.26       2198.27       115.03 o                         
 -16   4   8       3674.84       3844.89       135.97 o                         
 -14   4   8        218.95        148.08        37.37 o                         
 -12   4   8        914.70       1087.74        70.29 o                         
 -10   4   8        346.41        280.48        29.79 o                         
  -8   4   8       4174.96       5706.56       130.35 o                         
  -6   4   8       3413.51       3604.14        84.64 o                         
  -4   4   8      23430.89      25636.94       478.89 o                         
  -2   4   8      22055.29      22251.65       397.44 o                         
   0   4   8      12216.00      12830.02       227.33 o                         
   2   4   8        537.72        562.27        28.16 o                         
   4   4   8      26215.71      27015.86       505.57 o                         
   6   4   8       7136.78       6969.02       166.48 o                         
   8   4   8        452.54        418.54        32.98 o                         
  10   4   8        551.67        533.19        48.76 o                         
  12   4   8      13676.86      13174.86       296.96 o                         
  14   4   8        124.18         84.05        41.55 o                         
  16   4   8        358.06        280.64        60.16 o                         
  18   4   8          7.91        -58.75        58.75 o                         
  20   4   8         46.40        -59.53        78.34 o                         
 -23   5   8        270.62        227.04        79.46 o                         
 -21   5   8       1827.75       1797.82       140.47 o                         
 -19   5   8        308.40        335.56        83.68 o                         
 -17   5   8        793.33        638.06        59.07 o                         
 -15   5   8        155.36        154.69        53.02 o                         
 -13   5   8        756.69        643.51        37.08 o                         
 -11   5   8        625.13        658.77        44.02 o                         
  -9   5   8        977.08        856.30        39.75 o                         
  -7   5   8       7624.94       9430.74       184.52 o                         
  -5   5   8        615.91        464.25        31.07 o                         
  -3   5   8       1229.88       1399.31        45.01 o                         
  -1   5   8       4159.71       4960.17       133.21 o                         
   1   5   8       1838.61       1861.37        51.83 o                         
   3   5   8       2382.73       3309.77        84.83 o                         
   5   5   8       2648.84       2984.48        88.20 o                         
   7   5   8       3099.51       3289.45        93.15 o                         
   9   5   8       2369.39       2566.95       115.58 o                         
  11   5   8       2117.76       2234.11       117.26 o                         
  13   5   8       3406.06       3014.33       147.77 o                         
  15   5   8       3636.59       3788.54       154.74 o                         
  17   5   8       2608.49       2516.36       143.33 o                         
  19   5   8        145.97         98.84        81.33 o                         
 -24   6   8          3.34        -30.51        71.99 o                         
 -22   6   8       2976.36       2844.60       169.42 o                         
 -20   6   8       4854.39       4901.75       215.18 o                         
 -18   6   8        256.40        176.80        53.14 o                         
 -16   6   8        592.18        567.57        62.12 o                         
 -14   6   8      10682.99      10540.13       214.19 o                         
 -12   6   8       1321.76       1540.68        58.82 o                         
 -10   6   8       1751.90       1964.36        65.40 o                         
  -8   6   8      15592.13      16141.40       317.13 o                         
  -6   6   8       2810.16       2035.57        65.41 o                         
  -4   6   8       9204.84       8749.97       179.61 o                         
  -2   6   8      36999.88      37615.16       664.10 o                         
   0   6   8       2573.52       2142.09        58.19 o                         
   2   6   8       9235.26       8796.63       171.64 o                         
   4   6   8       3262.10       3478.94        93.61 o                         
   6   6   8       2427.47       2617.31       108.65 o                         
   8   6   8        212.86        218.76        31.79 o                         
  10   6   8       4033.40       3970.04       164.22 o                         
  12   6   8        698.82        798.92        65.33 o                         
  14   6   8       7464.30       7903.69       241.53 o                         
  16   6   8       2040.52       2167.90       132.45 o                         
  18   6   8        364.77        221.06        75.36 o                         
 -23   7   8       2578.87       3057.88       278.15 o                         
 -21   7   8        302.09        356.85        79.33 o                         
 -19   7   8       3086.70       3129.81       203.93 o                         
 -17   7   8       3652.97       3696.71       156.82 o                         
 -15   7   8         85.83         56.48        34.96 o                         
 -13   7   8      17839.14      18044.94       357.95 o                         
 -11   7   8       2584.31       2556.21        84.62 o                         
  -9   7   8       6707.23       6188.16       140.46 o                         
  -7   7   8       1288.37       2095.86        81.12 o                         
  -5   7   8      11203.07      10865.59       219.35 o                         
  -3   7   8      20723.31      19215.62       350.41 o                         
  -1   7   8       1126.91        819.43        37.40 o                         
   1   7   8       5320.37       5356.81       122.07 o                         
   3   7   8      12872.16      13519.41       256.51 o                         
   5   7   8       5274.47       5491.54       131.93 o                         
   7   7   8        224.68        247.40        36.50 o                         
   9   7   8       1020.04        969.76        58.00 o                         
  11   7   8       3583.84       3736.75       124.42 o                         
  13   7   8         94.86        134.87        54.84 o                         
  15   7   8          6.29         27.05        59.66 o                         
  17   7   8       1246.33       1177.67       107.82 o                         
  19   7   8        707.70        596.03       102.18 o                         
 -22   8   8       1032.35        957.64       112.56 o                         
 -20   8   8       3139.03       2917.12       166.81 o                         
 -18   8   8        554.20        526.57        70.68 o                         
 -16   8   8         62.40         51.97        45.00 o                         
 -14   8   8       2008.65       2042.16        94.23 o                         
 -12   8   8      10730.93      11070.51       232.86 o                         
 -10   8   8       8092.60       7696.69       171.65 o                         
  -8   8   8       6471.91       7307.34       171.43 o                         
  -6   8   8       9905.44       9179.27       203.94 o                         
  -4   8   8       3211.12       3003.15        96.64 o                         
  -2   8   8       4292.90       3633.85        95.01 o                         
   0   8   8      60575.20      60433.16      1162.35 o                         
   2   8   8       6561.39       6471.34       148.12 o                         
   4   8   8       8537.58       8480.41       184.16 o                         
   6   8   8       9609.69       9755.87       223.60 o                         
   8   8   8       2829.78       2633.26        97.63 o                         
  10   8   8        640.13        667.97        62.97 o                         
  12   8   8      13283.22      13086.73       319.84 o                         
  14   8   8       6007.39       5833.64       284.02 o                         
  16   8   8        792.42        556.58        87.06 o                         
  18   8   8       3568.34       3806.69       191.99 o                         
 -21   9   8        683.93        420.34        97.32 o                         
 -19   9   8       3029.16       3175.77       154.88 o                         
 -17   9   8       7408.84       6933.98       312.86 o                         
 -15   9   8       1298.88       1390.49        87.87 o                         
 -13   9   8       1549.38       1717.31        72.10 o                         
 -11   9   8       1881.11       1641.82        65.50 o                         
  -9   9   8      14028.42      13815.36       281.20 o                         
  -7   9   8       1802.06       2090.87       116.36 o                         
  -5   9   8      16211.52      16695.68       345.45 o                         
  -3   9   8      93269.04      91012.49      1653.65 o                         
  -1   9   8      18871.51      19360.71       373.88 o                         
   1   9   8       5565.39       5794.34       137.70 o                         
   3   9   8      10108.97      10126.70       227.63 o                         
   5   9   8        257.38        181.70        44.54 o                         
   7   9   8        642.39        690.10        51.48 o                         
   9   9   8       1855.36       1778.51        81.91 o                         
  11   9   8      23141.71      22486.27       506.89 o                         
  13   9   8       3458.10       3496.12       163.72 o                         
  15   9   8         42.21         21.18        61.75 o                         
  17   9   8       2952.91       3363.21       177.41 o                         
 -22  10   8        593.81        663.25       105.38 o                         
 -20  10   8       2678.50       2608.91       164.95 o                         
 -18  10   8         28.41          7.49        52.05 o                         
 -16  10   8        517.58        499.13        69.23 o                         
 -14  10   8       6155.23       5831.98       183.55 o                         
 -12  10   8        967.22       1012.90        57.27 o                         
 -10  10   8       9493.57       9450.81       206.92 o                         
  -8  10   8       3016.85       2841.45       104.09 o                         
  -6  10   8      27013.29      25028.03       505.72 o                         
  -4  10   8      11243.31      11259.12       233.56 o                         
  -2  10   8      10220.46      10170.67       212.06 o                         
   0  10   8      25337.73      24339.48       465.52 o                         
   2  10   8       1585.81       1551.00        67.91 o                         
   4  10   8       7010.65       6720.38       219.85 o                         
   6  10   8       1027.10        916.20        57.40 o                         
   8  10   8        522.86        498.29        53.52 o                         
  10  10   8      12893.37      13268.50       325.70 o                         
  12  10   8         53.86         40.11        53.76 o                         
  14  10   8       3137.72       3273.75       163.72 o                         
  16  10   8       1458.93       1284.62       115.15 o                         
 -21  11   8         43.11         -1.79        74.26 o                         
 -19  11   8         56.09         76.05        59.86 o                         
 -17  11   8        475.47        388.26        69.20 o                         
 -15  11   8         63.34         95.02        57.68 o                         
 -13  11   8       7917.58       7868.22       218.82 o                         
 -11  11   8         81.66         79.52        36.73 o                         
  -9  11   8       8730.40       8868.62       219.11 o                         
  -7  11   8       4618.45       4896.87       173.19 o                         
  -5  11   8        121.80         62.86        29.04 o                         
  -3  11   8      10464.40      10369.85       216.90 o                         
  -1  11   8        126.05        105.98        35.33 o                         
   1  11   8      16560.64      16164.64       364.52 o                         
   3  11   8      13816.17      13657.75       317.45 o                         
   5  11   8       2355.61       2501.86        94.34 o                         
   7  11   8        903.27       1033.12        66.06 o                         
   9  11   8        161.12        217.24        50.52 o                         
  11  11   8       3491.03       2997.43       238.02 o                         
  13  11   8        296.87        322.91        81.93 o                         
  15  11   8        698.63        622.62       102.65 o                         
  17  11   8       1333.23       1406.52       146.76 o                         
 -20  12   8       2268.37       2152.61       150.39 o                         
 -18  12   8       1791.90       1792.76       119.16 o                         
 -16  12   8          8.35        -14.79        52.44 o                         
 -14  12   8       2177.45       2285.68       110.94 o                         
 -12  12   8        507.43        372.84        55.79 o                         
 -10  12   8        198.11        215.02        38.61 o                         
  -8  12   8      37246.35      35701.92       712.77 o                         
  -6  12   8      16436.42      16281.81       349.77 o                         
  -4  12   8       3819.62       3438.61       102.12 o                         
  -2  12   8       6248.35       5894.40       171.93 o                         
   0  12   8      11920.75      11754.40       303.74 o                         
   2  12   8       5086.98       4908.15       165.53 o                         
   4  12   8        181.85        198.03        50.83 o                         
   6  12   8        159.91         92.70        41.27 o                         
   8  12   8       3674.51       3334.07       146.57 o                         
  10  12   8        329.39        418.66        64.65 o                         
  12  12   8        519.38        541.27        87.58 o                         
  14  12   8       2830.51       3280.45       242.44 o                         
  16  12   8        201.22         21.90        79.08 o                         
 -19  13   8         42.03         23.38        73.86 o                         
 -17  13   8       1123.64       1064.57       102.79 o                         
 -15  13   8       2493.06       2341.63       122.52 o                         
 -13  13   8       1125.25       1135.12        93.14 o                         
 -11  13   8         56.78         -7.31        37.80 o                         
  -9  13   8       1268.50       1216.19        82.39 o                         
  -7  13   8       6020.40       5522.45       156.62 o                         
  -5  13   8       1975.03       1879.32        98.02 o                         
  -3  13   8      11193.41      11705.68       283.62 o                         
  -1  13   8       1295.81       1319.75        77.33 o                         
   1  13   8        239.33        212.72        48.75 o                         
   3  13   8        789.18        832.37        66.35 o                         
   5  13   8        221.26        172.56        46.65 o                         
   7  13   8        815.34        779.11        75.57 o                         
   9  13   8        103.36        165.80        58.07 o                         
  11  13   8        457.10        310.23        97.28 o                         
  13  13   8        365.02        420.08        89.56 o                         
  15  13   8       1857.87       1885.25       148.08 o                         
 -18  14   8        462.16        423.93        89.72 o                         
 -16  14   8         37.93        -34.36        62.04 o                         
 -14  14   8        218.90        159.74        60.16 o                         
 -12  14   8        476.85        227.81        59.28 o                         
 -10  14   8        213.74        149.54        47.14 o                         
  -8  14   8        359.94        344.21        46.06 o                         
  -6  14   8       2688.51       2805.70       129.41 o                         
  -4  14   8          3.10        -33.35        36.93 o                         
  -2  14   8       1999.00       2059.01       100.06 o                         
   0  14   8        785.14        801.78        68.29 o                         
   2  14   8          5.24         -2.41        38.85 o                         
   4  14   8         20.76        -11.46        40.08 o                         
   6  14   8        218.75        246.55        60.52 o                         
   8  14   8        110.50         85.09        55.73 o                         
  10  14   8         60.44         49.67        66.05 o                         
  12  14   8        393.72        377.15        87.42 o                         
  14  14   8          0.88        -75.57        75.57 o                         
 -17  15   8        130.03         29.37        73.33 o                         
 -15  15   8        632.97        440.23        83.46 o                         
 -13  15   8        694.34        901.15        88.36 o                         
 -11  15   8       1947.25       2278.75       127.16 o                         
  -9  15   8        266.77        309.06        68.96 o                         
  -7  15   8         66.38         99.72        51.72 o                         
  -5  15   8         85.68         51.76        41.75 o                         
  -3  15   8         35.51         20.34        43.03 o                         
  -1  15   8        783.71        901.65        74.25 o                         
   1  15   8       1676.69       1866.99       107.44 o                         
   3  15   8       2510.70       2462.76       116.79 o                         
   5  15   8         30.61         -5.39        52.17 o                         
   7  15   8        219.99         82.03        57.20 o                         
   9  15   8       1276.23       1480.06       123.59 o                         
  11  15   8       1372.66       1113.05       115.42 o                         
  13  15   8        193.83        177.86        86.18 o                         
 -16  16   8        475.34        564.25       105.93 o                         
 -14  16   8         79.79         55.25        67.81 o                         
 -12  16   8        942.70        775.08        96.34 o                         
 -10  16   8        588.00        589.64        85.42 o                         
  -8  16   8        888.63        582.43        87.66 o                         
  -6  16   8        489.06        405.53        69.26 o                         
  -4  16   8        469.50        533.96        72.33 o                         
  -2  16   8       1462.51       1747.75       133.92 o                         
   0  16   8       5282.91       4854.64       175.46 o                         
   2  16   8       1549.81       1470.55        93.01 o                         
   4  16   8       5809.37       5140.90       240.10 o                         
   6  16   8       2610.09       2404.87       140.79 o                         
   8  16   8        105.55        129.57        72.90 o                         
  10  16   8        698.42        520.66        94.23 o                         
 -13  17   8       1357.41       1325.95       118.90 o                         
 -11  17   8        785.02        831.47       101.48 o                         
  -9  17   8        258.33        254.19        82.94 o                         
  -7  17   8       2336.49       2216.39       149.71 o                         
  -5  17   8          3.41        -20.46        59.26 o                         
  -3  17   8       1768.38       1747.48       114.75 o                         
  -1  17   8        379.70        377.44        70.70 o                         
   1  17   8       3720.34       4110.31       192.95 o                         
   3  17   8       3382.46       3640.33       197.45 o                         
   5  17   8        118.46        120.03        69.56 o                         
   7  17   8       3694.08       3402.69       169.84 o                         
   9  17   8         49.75         34.16        75.35 o                         
 -12  18   8        934.27       1097.55       111.88 o                         
 -10  18   8       2972.37       3526.67       189.89 o                         
  -8  18   8          6.26        -65.35        65.35 o                         
  -6  18   8       2098.51       1901.36       137.57 o                         
  -4  18   8       1736.56       1587.54       118.15 o                         
  -2  18   8        924.73        993.48        95.63 o                         
   0  18   8        578.63        494.93        77.05 o                         
   2  18   8        271.31        209.23        73.39 o                         
   4  18   8       3158.45       3708.88       242.74 o                         
   6  18   8       1321.92       1256.83       122.01 o                         
   8  18   8        727.63        794.46       132.26 o                         
  -9  19   8        826.82        987.75       145.23 o                         
  -7  19   8       1552.30       1712.76       166.06 o                         
  -5  19   8         22.81         43.43        75.59 o                         
  -3  19   8        541.49        495.04       103.12 o                         
  -1  19   8          2.22        -60.06        60.06 o                         
   1  19   8       2531.26       2509.70       157.15 o                         
   3  19   8       1174.93       1203.68       119.48 o                         
   5  19   8         79.79        188.68        81.45 o                         
  -4  20   8        321.64        340.98       130.55 o                         
  -2  20   8        272.68        222.65        87.61 o                         
   0  20   8        334.17        383.83        90.63 o                         
 -24   1   9        519.55        552.34       133.38 o                         
 -22   1   9        496.61        391.86        73.19 o                         
 -20   1   9        142.61        100.78        56.52 o                         
 -18   1   9       3054.95       3103.23       141.26 o                         
 -16   1   9       8850.35       8498.84       237.86 o                         
 -14   1   9       1270.37       1483.75        83.20 o                         
 -12   1   9       2033.11       1540.40        57.05 o                         
 -10   1   9      17716.53      16872.54       345.43 o                         
  -8   1   9         80.78        160.53        20.69 o                         
  -6   1   9       2740.62       2359.96        58.31 o                         
  -4   1   9       8461.73       8501.81       150.92 o                         
  -2   1   9      16880.48      17876.37       295.04 o                         
   0   1   9       1203.74        787.96        27.10 o                         
   2   1   9        243.21        348.02        23.88 o                         
   4   1   9        221.77        210.06        24.43 o                         
   6   1   9        289.52        332.56        25.68 o                         
   8   1   9      14076.11      15209.00       289.94 o                         
  10   1   9       5831.55       5987.63       149.92 o                         
  12   1   9       1831.77       1599.77        79.36 o                         
  14   1   9        172.85        179.23        45.01 o                         
  16   1   9         13.85        -39.58        53.13 o                         
  18   1   9         31.30         29.36        62.41 o                         
  20   1   9          4.65        -14.21        76.30 o                         
 -25   2   9        264.54        230.48        84.83 o                         
 -23   2   9        118.74         83.38        70.35 o                         
 -21   2   9       1074.42       1153.92       106.76 o                         
 -19   2   9       1355.51       1387.89       106.23 o                         
 -17   2   9        989.00       1089.94        81.43 o                         
 -15   2   9         40.55        117.94        41.62 o                         
 -13   2   9       8804.17       8415.19       210.91 o                         
 -11   2   9       3078.24       3191.64        97.03 o                         
  -9   2   9       2030.65       3195.29       109.57 o                         
  -7   2   9        554.48        412.14        25.42 o                         
  -5   2   9       1354.67       1571.84        46.02 o                         
  -3   2   9         72.06         18.00        18.06 o                         
  -1   2   9      31574.92      33542.95       545.00 o                         
   1   2   9      21141.01      21391.03       367.55 o                         
   3   2   9       1827.82       1800.02        59.18 o                         
   5   2   9       4525.37       4678.76       174.17 o                         
   7   2   9       4635.41       4350.46       140.17 o                         
   9   2   9       8810.84       9012.05       195.53 o                         
  11   2   9       7921.13       7537.59       189.42 o                         
  13   2   9       2595.01       2390.95       101.99 o                         
  15   2   9       8006.00       7754.41       234.58 o                         
  17   2   9       7936.25       7790.93       269.26 o                         
  19   2   9        893.24        751.80       103.26 o                         
 -24   3   9       1188.06        975.77       114.12 o                         
 -22   3   9         25.38         95.20        71.90 o                         
 -20   3   9        510.85        539.50        71.79 o                         
 -18   3   9       7464.17       7855.16       272.49 o                         
 -16   3   9       2887.58       3199.30       122.10 o                         
 -14   3   9       3177.01       3557.93       112.82 o                         
 -12   3   9      14416.07      14866.08       313.59 o                         
 -10   3   9       6887.59       6658.75       146.37 o                         
  -8   3   9       3598.43       4303.48       104.12 o                         
  -6   3   9      45818.66      45403.54       832.44 o                         
  -4   3   9        317.26        423.76        27.47 o                         
  -2   3   9       9445.81       9107.89       194.00 o                         
   0   3   9       1978.44       1462.46        43.13 o                         
   2   3   9      25863.35      27754.68       573.34 o                         
   4   3   9      39489.89      40679.30       886.08 o                         
   6   3   9       2188.40       2037.45        83.05 o                         
   8   3   9      20173.59      19216.28       398.58 o                         
  10   3   9       6113.24       6515.54       158.12 o                         
  12   3   9        146.22        137.87        36.99 o                         
  14   3   9      12771.41      12898.10       323.12 o                         
  16   3   9          8.05         30.58        52.08 o                         
  18   3   9        359.02        338.98        83.33 o                         
  20   3   9         18.05        -23.06        80.28 o                         
 -23   4   9       4694.86       4843.69       226.28 o                         
 -21   4   9       2530.82       2415.52       150.16 o                         
 -19   4   9       1045.65       1052.27       110.08 o                         
 -17   4   9        239.12        210.85        44.38 o                         
 -15   4   9       5504.52       5490.80       164.20 o                         
 -13   4   9      11043.02      10456.17       249.82 o                         
 -11   4   9       2406.00       2377.65        73.63 o                         
  -9   4   9      28039.34      26521.23       499.88 o                         
  -7   4   9      55034.21      57830.85      1011.39 o                         
  -5   4   9        955.22       1184.41        45.97 o                         
  -3   4   9      20218.04      18995.18       378.65 o                         
  -1   4   9        228.87        243.40        18.95 o                         
   1   4   9      46722.11      46629.36       815.48 o                         
   3   4   9       2723.19       3367.60       102.20 o                         
   5   4   9      94295.85      98007.70      1970.47 o                         
   7   4   9      68128.03      68918.19      1399.54 o                         
   9   4   9        152.77        168.48        25.09 o                         
  11   4   9       8273.09       8255.72       273.40 o                         
  13   4   9       7157.39       7589.63       221.13 o                         
  15   4   9        181.67         38.15        54.65 o                         
  17   4   9        618.96        508.50        82.64 o                         
  19   4   9       2364.42       2496.01       162.90 o                         
 -24   5   9        514.64        591.54        99.86 o                         
 -22   5   9       1319.30        987.01       103.85 o                         
 -20   5   9       3285.05       3183.17       207.10 o                         
 -18   5   9       2486.58       2564.68       114.71 o                         
 -16   5   9      13363.22      13507.98       320.77 o                         
 -14   5   9        329.67        319.29        42.20 o                         
 -12   5   9      17634.93      18785.30       369.00 o                         
 -10   5   9      17125.01      16375.04       321.85 o                         
  -8   5   9       1140.92       1057.74        47.23 o                         
  -6   5   9       4831.92       3958.96        99.25 o                         
  -4   5   9       1985.93       2032.73        63.75 o                         
  -2   5   9      10493.63       9264.30       179.18 o                         
   0   5   9      45330.66      47335.26       827.72 o                         
   2   5   9       1083.00       1212.14        44.66 o                         
   4   5   9      30105.80      31046.57       579.65 o                         
   6   5   9         47.28         45.58        18.97 o                         
   8   5   9      11960.42      11673.56       243.32 o                         
  10   5   9       4913.80       4963.55       143.64 o                         
  12   5   9       2080.15       1999.83        97.67 o                         
  14   5   9       7943.33       7994.82       241.10 o                         
  16   5   9       1498.30       1407.39       110.26 o                         
  18   5   9       1278.85       1109.91       115.42 o                         
 -23   6   9        943.05        733.58       102.27 o                         
 -21   6   9        380.14        321.25        77.82 o                         
 -19   6   9       5288.95       5150.43       216.68 o                         
 -17   6   9         63.90         80.06        40.68 o                         
 -15   6   9       3898.50       4162.37       140.54 o                         
 -13   6   9      12481.06      12507.57       259.19 o                         
 -11   6   9       1499.10       1341.66        61.88 o                         
  -9   6   9       6540.10       6082.68       147.89 o                         
  -7   6   9      11996.83      13749.28       272.66 o                         
  -5   6   9      13024.42      12215.69       242.84 o                         
  -3   6   9      17182.14      17764.65       382.28 o                         
  -1   6   9        393.81        488.69        28.23 o                         
   1   6   9       6533.92       5923.66       124.87 o                         
   3   6   9       5749.09       5658.35       128.97 o                         
   5   6   9       1066.11        826.57        45.15 o                         
   7   6   9        103.11         46.85        26.60 o                         
   9   6   9       2839.15       2867.25       137.59 o                         
  11   6   9       7704.27       8030.58       202.00 o                         
  13   6   9       1188.00       1157.70        92.30 o                         
  15   6   9       3432.54       3168.43       182.29 o                         
  17   6   9       1282.22       1512.83       138.71 o                         
  19   6   9        117.57         59.32        79.41 o                         
 -22   7   9       1369.11       1297.66       120.67 o                         
 -20   7   9        841.86        899.70        99.34 o                         
 -18   7   9       1108.23       1172.10        89.42 o                         
 -16   7   9        802.63        982.35        68.34 o                         
 -14   7   9        974.90        822.29        65.71 o                         
 -12   7   9      18725.39      18979.08       375.44 o                         
 -10   7   9      14104.97      14597.63       309.56 o                         
  -8   7   9       5015.02       4860.23       128.04 o                         
  -6   7   9      10988.10      11259.25       229.54 o                         
  -4   7   9       2436.98       2404.66        73.01 o                         
  -2   7   9         26.05         25.13        18.09 o                         
   0   7   9        263.93        338.57        26.88 o                         
   2   7   9       4778.00       4952.83       111.18 o                         
   4   7   9      10146.64      10401.83       216.00 o                         
   6   7   9        444.96        493.35        45.03 o                         
   8   7   9      10862.48      10095.17       216.84 o                         
  10   7   9       6879.96       6812.53       183.31 o                         
  12   7   9        552.87        636.68        76.92 o                         
  14   7   9       3685.01       3848.69       205.49 o                         
  16   7   9        280.76        216.04        73.71 o                         
  18   7   9       1133.61       1201.12       115.20 o                         
 -23   8   9         18.74          4.57       100.72 o                         
 -21   8   9       3899.07       3906.33       196.90 o                         
 -19   8   9       3074.51       2845.58       168.79 o                         
 -17   8   9       1393.88       1242.03        90.06 o                         
 -15   8   9       9140.98       9197.81       237.24 o                         
 -13   8   9       8794.41       9033.41       214.18 o                         
 -11   8   9       2162.68       2199.84        78.06 o                         
  -9   8   9        233.96        213.83        32.27 o                         
  -7   8   9        654.64        512.84        39.26 o                         
  -5   8   9       3130.32       3147.93        98.29 o                         
  -3   8   9      12942.62      13400.85       268.14 o                         
  -1   8   9       2488.25       2308.33        73.98 o                         
   1   8   9       5484.70       5296.92       125.25 o                         
   3   8   9         95.72        111.92        27.36 o                         
   5   8   9        376.08        458.59        37.71 o                         
   7   8   9       1356.05       1548.66        67.31 o                         
   9   8   9       4728.68       4370.09       179.71 o                         
  11   8   9        830.37        673.21        68.91 o                         
  13   8   9       5416.56       5221.00       207.05 o                         
  15   8   9          8.01        -29.66        60.77 o                         
  17   8   9        606.17        620.51        96.05 o                         
 -22   9   9        206.40        187.99        83.62 o                         
 -20   9   9        251.15        200.06        72.54 o                         
 -18   9   9         89.20        136.12        56.16 o                         
 -16   9   9        103.52         46.74        58.60 o                         
 -14   9   9        832.90        845.89        63.15 o                         
 -12   9   9       2950.44       3179.04       107.66 o                         
 -10   9   9       1383.92       1470.10        76.07 o                         
  -8   9   9        399.74        378.89        37.02 o                         
  -6   9   9       1836.44       1560.04        65.96 o                         
  -4   9   9        651.15        724.08        46.18 o                         
  -2   9   9         74.56         68.17        29.14 o                         
   0   9   9       3748.71       3890.28       106.58 o                         
   2   9   9       2385.98       2816.79        90.71 o                         
   4   9   9       3102.22       3460.18       127.87 o                         
   6   9   9       2855.58       2709.26       101.10 o                         
   8   9   9         16.91         47.71        35.01 o                         
  10   9   9        882.64       1027.09        65.16 o                         
  12   9   9        455.72        558.94        76.00 o                         
  14   9   9        142.13        128.63        65.82 o                         
  16   9   9          2.03        -39.27        66.70 o                         
 -21  10   9        406.82        225.11        81.77 o                         
 -19  10   9       1014.54       1112.45        99.83 o                         
 -17  10   9        435.14        459.80        69.66 o                         
 -15  10   9          1.59        -36.93        36.93 o                         
 -13  10   9       2648.17       2552.82       112.56 o                         
 -11  10   9      15301.12      16118.76       345.01 o                         
  -9  10   9        432.29        418.47        47.47 o                         
  -7  10   9        190.68        202.40        33.67 o                         
  -5  10   9       4629.10       4262.06       121.25 o                         
  -3  10   9       3429.87       3227.56        93.57 o                         
  -1  10   9          3.94        -16.38        22.36 o                         
   1  10   9      13282.93      13458.42       273.98 o                         
   3  10   9      10561.91      10264.35       230.65 o                         
   5  10   9       4222.79       4247.14       129.92 o                         
   7  10   9        865.63        819.20        58.88 o                         
   9  10   9       3567.44       3550.55       124.09 o                         
  11  10   9       2409.43       2631.42       137.81 o                         
  13  10   9        248.77        185.03        67.50 o                         
  15  10   9       3473.80       3408.87       179.26 o                         
  17  10   9        342.64        257.71        90.24 o                         
 -20  11   9        762.96        718.72        97.12 o                         
 -18  11   9          1.68        -51.97        51.97 o                         
 -16  11   9       1184.37       1165.33        92.76 o                         
 -14  11   9         17.91        -37.52        37.52 o                         
 -12  11   9       8135.41       7899.23       214.60 o                         
 -10  11   9       2277.56       1994.82        83.65 o                         
  -8  11   9        228.16        218.04        37.16 o                         
  -6  11   9       3153.81       2984.10       102.53 o                         
  -4  11   9        202.21        199.29        34.87 o                         
  -2  11   9       1801.43       1486.34        58.57 o                         
   0  11   9        266.58        217.91        30.51 o                         
   2  11   9        657.66        784.64        44.96 o                         
   4  11   9       6210.47       5839.15       158.25 o                         
   6  11   9        663.43        613.67        61.20 o                         
   8  11   9       2826.32       2857.87       112.68 o                         
  10  11   9        205.39        181.50        56.30 o                         
  12  11   9         73.49          5.58        65.60 o                         
  14  11   9         44.52         30.27        74.04 o                         
  16  11   9         49.27          4.92        81.36 o                         
 -19  12   9       3377.68       3049.30       162.99 o                         
 -17  12   9       1386.33       1386.24       134.65 o                         
 -15  12   9        468.77        430.56        62.76 o                         
 -13  12   9       5578.16       5434.69       187.09 o                         
 -11  12   9        115.56         53.88        38.30 o                         
  -9  12   9       5043.27       4644.24       141.05 o                         
  -7  12   9      15471.13      15491.75       336.50 o                         
  -5  12   9       6199.39       5909.63       159.45 o                         
  -3  12   9       5961.23       5971.55       209.53 o                         
  -1  12   9        627.54        546.20        55.43 o                         
   1  12   9       1641.03       1687.11        85.00 o                         
   3  12   9       1016.11        946.94       101.06 o                         
   5  12   9       5940.41       5940.09       181.31 o                         
   7  12   9       3274.07       3320.21       152.12 o                         
   9  12   9         13.27         49.48        50.62 o                         
  11  12   9        246.58        274.49       106.25 o                         
  13  12   9         69.73        136.84        80.01 o                         
  15  12   9        344.57        119.11        83.57 o                         
 -18  13   9       1704.72       1397.30       120.96 o                         
 -16  13   9       6863.11       6664.33       238.66 o                         
 -14  13   9       1782.04       2014.12       106.62 o                         
 -12  13   9       6458.25       6323.65       194.10 o                         
 -10  13   9       6198.29       6311.97       187.32 o                         
  -8  13   9        108.11        183.74        39.67 o                         
  -6  13   9      14445.36      13930.22       308.10 o                         
  -4  13   9        516.41        437.68        40.23 o                         
  -2  13   9      10134.43      10188.23       254.50 o                         
   0  13   9       1489.91       1337.05        97.42 o                         
   2  13   9         10.24         -0.84        38.15 o                         
   4  13   9       2796.21       2457.82       112.09 o                         
   6  13   9        756.82        798.95        69.64 o                         
   8  13   9         27.05        -48.34        48.47 o                         
  10  13   9         12.66         87.93        63.60 o                         
  12  13   9         73.71         30.99        68.84 o                         
  14  13   9        739.36        678.97       107.37 o                         
 -17  14   9        223.15        195.44        73.47 o                         
 -15  14   9       1011.57       1055.50       103.20 o                         
 -13  14   9       2787.94       2964.71       143.22 o                         
 -11  14   9         26.65         -0.08        40.28 o                         
  -9  14   9       8042.41       8548.10       233.24 o                         
  -7  14   9        340.32        300.33        44.49 o                         
  -5  14   9       5574.70       5439.02       173.17 o                         
  -3  14   9       1040.34        981.28        72.08 o                         
  -1  14   9       2790.51       3068.74       127.20 o                         
   1  14   9        478.11        582.15        61.26 o                         
   3  14   9        478.05        443.31        72.38 o                         
   5  14   9       2657.15       2743.61       125.21 o                         
   7  14   9       2173.82       2357.81       128.59 o                         
   9  14   9         54.25         -2.47        84.71 o                         
  11  14   9       1479.85       1311.01       119.63 o                         
  13  14   9        342.93        170.89        86.34 o                         
 -16  15   9       1373.41       1783.67       147.43 o                         
 -14  15   9       1125.70       1135.71        96.56 o                         
 -12  15   9        624.34        729.25        80.96 o                         
 -10  15   9        950.57       1027.48       115.55 o                         
  -8  15   9        656.58        594.72        96.49 o                         
  -6  15   9       3844.66       4025.75       162.91 o                         
  -4  15   9       1464.04       1527.30        97.89 o                         
  -2  15   9        390.29        378.40        57.32 o                         
   0  15   9        125.95         61.19        47.47 o                         
   2  15   9        225.67        247.24        52.62 o                         
   4  15   9       7368.38       7214.47       237.08 o                         
   6  15   9        875.19        807.73       124.32 o                         
   8  15   9       1123.15       1065.01       111.70 o                         
  10  15   9        176.46        186.16        80.76 o                         
  12  15   9        384.18        384.65       108.52 o                         
 -15  16   9        730.15        999.75       119.08 o                         
 -13  16   9        844.92        982.77       101.41 o                         
 -11  16   9        687.74        478.73        83.57 o                         
  -9  16   9        644.07        948.02        98.62 o                         
  -7  16   9        119.52        101.30        65.58 o                         
  -5  16   9       5147.82       5421.16       205.81 o                         
  -3  16   9       1204.35       1150.23        91.81 o                         
  -1  16   9         78.52        125.64        51.03 o                         
   1  16   9        179.60         84.14        56.62 o                         
   3  16   9       1837.33       2197.50       125.68 o                         
   5  16   9        542.74        461.25        76.01 o                         
   7  16   9         10.72        -38.29        63.85 o                         
   9  16   9         29.83        106.03        74.89 o                         
  11  16   9        442.62        438.90        95.63 o                         
 -14  17   9        431.08        658.14       110.32 o                         
 -12  17   9         56.45         30.37        69.57 o                         
 -10  17   9       1689.02       1332.37       114.47 o                         
  -8  17   9        193.01        209.41        74.98 o                         
  -6  17   9         25.24          7.12        63.24 o                         
  -4  17   9         54.73         68.23        59.87 o                         
  -2  17   9       1165.57       1329.11       116.30 o                         
   0  17   9        938.15       1102.61        94.77 o                         
   2  17   9        945.80       1005.13       102.57 o                         
   4  17   9       1096.44       1000.93       143.23 o                         
   6  17   9         24.94         20.60        65.60 o                         
   8  17   9        363.99        338.21        89.95 o                         
 -11  18   9         47.91        105.33        72.85 o                         
  -9  18   9        119.57        144.81        89.62 o                         
  -7  18   9         52.92        103.78        79.43 o                         
  -5  18   9         25.85        -60.86        60.86 o                         
  -3  18   9         30.40        -19.33        58.68 o                         
  -1  18   9       1637.07       1353.11       108.82 o                         
   1  18   9        564.02        559.05        88.22 o                         
   3  18   9         27.51        -37.16        67.42 o                         
   5  18   9        533.98        468.40        91.70 o                         
   7  18   9        483.72        433.46       102.64 o                         
  -8  19   9         39.31         29.10        73.64 o                         
  -6  19   9        129.08         90.97        74.24 o                         
  -4  19   9        393.18        282.45        85.55 o                         
  -2  19   9       1209.23       1199.89       108.10 o                         
   0  19   9        115.79         40.99        81.52 o                         
   2  19   9        669.99        589.60        94.76 o                         
   4  19   9         57.15         -2.54        75.05 o                         
 -24   0  10        271.66        218.79       104.45 o                         
 -22   0  10      16812.99      16969.39       974.75 o                         
 -20   0  10      13904.15      14230.93       673.38 o                         
 -18   0  10       5977.04       5249.24       273.11 o                         
 -16   0  10       1453.08       1793.42       150.17 o                         
 -14   0  10       1972.84       1631.78       122.73 o                         
 -12   0  10        129.06        268.45        65.17 o                         
 -10   0  10       5435.05       5936.47       198.48 o                         
  -8   0  10      82934.29      78213.05      1921.54 o                         
  -6   0  10      62321.18      60866.82      1498.59 o                         
  -4   0  10       6983.61       6580.90       202.29 o                         
  -2   0  10      16925.25      15159.70       356.94 o                         
   0   0  10       8244.54      10155.81       265.00 o                         
   2   0  10       1807.69       2354.90        98.43 o                         
   4   0  10      60010.80      64222.21      1584.70 o                         
   6   0  10      26146.48      25321.51       659.37 o                         
   8   0  10      26615.72      28110.31       726.35 o                         
  10   0  10       3273.00       2785.08       307.09 o                         
  12   0  10       9742.52       9427.87       320.87 o                         
  14   0  10       5153.39       5840.44       300.90 o                         
  16   0  10        573.75        714.83       120.20 o                         
  18   0  10         42.55        -84.54        84.54 o                         
 -25   1  10       3382.37       3183.76       186.07 o                         
 -23   1  10       2861.88       2706.15       172.27 o                         
 -21   1  10        457.81        593.20        76.38 o                         
 -19   1  10       4112.68       4205.67       196.73 o                         
 -17   1  10       3657.03       3830.87       159.47 o                         
 -15   1  10      11822.40      11751.66       302.08 o                         
 -13   1  10       3220.27       2766.02       113.75 o                         
 -11   1  10      36532.78      38466.83       750.15 o                         
  -9   1  10      18325.27      16561.68       305.77 o                         
  -7   1  10        248.51        341.11        23.86 o                         
  -5   1  10      47390.16      47592.27       833.10 o                         
  -3   1  10      13796.53      13000.11       250.57 o                         
  -1   1  10       1950.45       2245.10        51.66 o                         
   1   1  10       1729.59       1326.95        38.52 o                         
   3   1  10        920.08        822.13        44.66 o                         
   5   1  10      18994.34      20536.83       414.72 o                         
   7   1  10       3098.86       3078.00        94.57 o                         
   9   1  10      28376.81      29554.80       588.62 o                         
  11   1  10       4523.97       4697.69       145.11 o                         
  13   1  10        315.11        296.66        49.00 o                         
  15   1  10       2875.39       3038.87       149.12 o                         
  17   1  10       2090.26       2247.92       179.95 o                         
  19   1  10         18.13        -71.74        71.74 o                         
 -24   2  10        148.80        174.89        79.05 o                         
 -22   2  10       1225.82       1227.90       102.26 o                         
 -20   2  10        338.38        247.58        62.01 o                         
 -18   2  10       2560.39       2482.10       135.85 o                         
 -16   2  10      14377.48      14421.99       360.91 o                         
 -14   2  10          6.36         22.34        24.50 o                         
 -12   2  10      15991.82      16146.38       334.78 o                         
 -10   2  10       4300.91       4799.27       110.72 o                         
  -8   2  10       3624.11       3286.20        85.95 o                         
  -6   2  10      50119.27      49948.89       913.55 o                         
  -4   2  10        251.37        302.64        16.61 o                         
  -2   2  10      64253.28      65396.03      1246.59 o                         
   0   2  10        270.58        207.36        17.24 o                         
   2   2  10       1766.87       1882.09        59.97 o                         
   4   2  10       6162.78       6612.98       154.00 o                         
   6   2  10       5710.48       6366.97       181.07 o                         
   8   2  10      16672.38      16670.33       374.71 o                         
  10   2  10        322.53        221.90        28.28 o                         
  12   2  10       3455.68       3532.21       122.65 o                         
  14   2  10       6356.49       6201.57       207.87 o                         
  16   2  10        307.51        304.12        68.73 o                         
  18   2  10       1283.69       1064.86       110.50 o                         
 -25   3  10       1059.65        906.11       116.05 o                         
 -23   3  10       3020.43       3107.07       178.68 o                         
 -21   3  10         25.13          5.05        53.51 o                         
 -19   3  10         21.50        -12.35        45.27 o                         
 -17   3  10      14609.15      14838.79       345.16 o                         
 -15   3  10        404.51        486.83        45.05 o                         
 -13   3  10       4201.78       4090.53       121.28 o                         
 -11   3  10      34994.52      36039.98       641.90 o                         
  -9   3  10       2862.29       2121.95        81.63 o                         
  -7   3  10       9198.35       9788.37       189.18 o                         
  -5   3  10      39709.10      36994.34       757.66 o                         
  -3   3  10      18043.48      17677.14       355.49 o                         
  -1   3  10      10207.84      11021.44       228.98 o                         
   1   3  10       1250.01       1624.87        47.47 o                         
   3   3  10       4447.16       5124.88       135.45 o                         
   5   3  10       1907.03       1950.16        91.48 o                         
   7   3  10       1689.21       1770.40        81.53 o                         
   9   3  10      37149.43      37345.01       787.71 o                         
  11   3  10      13164.84      13405.49       313.52 o                         
  13   3  10        329.00        474.46        61.91 o                         
  15   3  10         48.76         16.91        49.77 o                         
  17   3  10        107.74        220.80        77.00 o                         
  19   3  10         59.84         87.85        78.27 o                         
 -24   4  10         20.34        -62.35        69.35 o                         
 -22   4  10        229.07        245.15        77.50 o                         
 -20   4  10        128.41        126.16        54.86 o                         
 -18   4  10       6193.01       6648.11       410.48 o                         
 -16   4  10         15.94        -32.51        32.51 o                         
 -14   4  10       4636.02       4800.68       147.64 o                         
 -12   4  10         29.65         29.60        19.75 o                         
 -10   4  10        256.21        194.29        25.59 o                         
  -8   4  10       1472.63       1516.07        53.29 o                         
  -6   4  10       3723.72       3732.20        98.20 o                         
  -4   4  10       6396.65       6925.95       166.95 o                         
  -2   4  10       8983.27       9731.26       219.13 o                         
   0   4  10      11536.78      12648.17       236.34 o                         
   2   4  10      17707.33      20078.48       382.54 o                         
   4   4  10        588.70        535.38        52.23 o                         
   6   4  10       3364.35       3502.00       118.08 o                         
   8   4  10          9.39        -31.93        31.93 o                         
  10   4  10       1732.52       1730.79        72.62 o                         
  12   4  10       5127.81       5554.05       187.57 o                         
  14   4  10        432.11        466.42        62.94 o                         
  16   4  10          0.45         -6.01        56.81 o                         
  18   4  10        391.73        285.80        88.69 o                         
 -23   5  10        113.24        180.05        73.16 o                         
 -21   5  10        606.75        589.59        92.00 o                         
 -19   5  10        289.46        354.89        71.45 o                         
 -17   5  10        132.98        148.76        41.47 o                         
 -15   5  10       2308.72       2138.15        96.20 o                         
 -13   5  10       3513.60       3378.82        96.19 o                         
 -11   5  10         42.21         33.16        22.19 o                         
  -9   5  10       6304.83       6058.66       137.40 o                         
  -7   5  10       1387.99       1570.43        60.61 o                         
  -5   5  10        903.93        969.98        40.91 o                         
  -3   5  10       5492.09       6437.76       134.76 o                         
  -1   5  10       6495.21       7756.28       153.82 o                         
   1   5  10      10726.00      11759.92       224.68 o                         
   3   5  10       1611.32       1764.66        57.29 o                         
   5   5  10        258.32        434.64        43.94 o                         
   7   5  10        357.47        345.26        44.69 o                         
   9   5  10        118.75         69.12        39.35 o                         
  11   5  10        194.65        240.05        49.73 o                         
  13   5  10         33.99          2.32        45.40 o                         
  15   5  10          4.83        -43.61        57.36 o                         
  17   5  10        194.67        150.79        78.21 o                         
  19   5  10         21.94        -44.60       111.26 o                         
 -24   6  10        940.13        924.32       129.67 o                         
 -22   6  10         27.31         49.48        75.64 o                         
 -20   6  10       2452.91       2329.68       144.21 o                         
 -18   6  10       4560.14       5210.97       189.99 o                         
 -16   6  10       6600.91       6561.06       191.75 o                         
 -14   6  10         22.95         30.97        24.15 o                         
 -12   6  10       7891.86       8030.40       189.49 o                         
 -10   6  10       6516.66       6409.30       156.67 o                         
  -8   6  10          8.99        -18.23        26.87 o                         
  -6   6  10        292.36        229.36        26.60 o                         
  -4   6  10      27319.99      29273.16       548.68 o                         
  -2   6  10       7009.23       6137.58       134.46 o                         
   0   6  10        173.07        125.93        20.37 o                         
   2   6  10      19744.61      19282.12       371.22 o                         
   4   6  10       8641.65       7809.87       167.65 o                         
   6   6  10       6475.27       6286.97       156.55 o                         
   8   6  10       1673.84       1391.07        61.97 o                         
  10   6  10       2650.62       2529.55       107.21 o                         
  12   6  10        941.28        915.37        74.94 o                         
  14   6  10         23.63         11.99        58.25 o                         
  16   6  10       6366.08       6000.22       236.36 o                         
  18   6  10       3476.07       3430.03       194.74 o                         
 -23   7  10       1532.68       1561.08       141.35 o                         
 -21   7  10       1375.47       1417.20       122.30 o                         
 -19   7  10       5518.64       5741.01       235.90 o                         
 -17   7  10        573.42        454.61        62.60 o                         
 -15   7  10       7670.49       7562.98       256.32 o                         
 -13   7  10       1813.07       1904.44        75.81 o                         
 -11   7  10       4238.64       4131.77       124.28 o                         
  -9   7  10        139.03         90.54        28.61 o                         
  -7   7  10        754.50        760.26        67.05 o                         
  -5   7  10      46204.86      47085.71       866.65 o                         
  -3   7  10       1428.62       1598.32        57.73 o                         
  -1   7  10       7217.93       6404.82       176.33 o                         
   1   7  10       6921.32       6858.42       161.26 o                         
   3   7  10       1342.40       1601.67        61.86 o                         
   5   7  10       6797.20       6820.69       158.94 o                         
   7   7  10       5817.85       5894.56       174.02 o                         
   9   7  10        262.27        276.36        39.71 o                         
  11   7  10        634.78        748.36        87.36 o                         
  13   7  10       2503.11       2193.45       194.90 o                         
  15   7  10       3222.11       3406.82       168.99 o                         
  17   7  10        109.18         81.58        69.82 o                         
 -22   8  10       5096.92       5470.82       244.74 o                         
 -20   8  10       1484.10       1714.51       131.12 o                         
 -18   8  10       2160.07       2027.73       116.01 o                         
 -16   8  10       1205.23       1400.03        92.65 o                         
 -14   8  10       1517.50       1409.24        83.19 o                         
 -12   8  10      17178.85      16580.30       393.23 o                         
 -10   8  10        302.97        286.61        36.43 o                         
  -8   8  10       2572.91       2337.23        90.81 o                         
  -6   8  10      17646.46      18542.81       379.35 o                         
  -4   8  10        345.14        206.56        27.39 o                         
  -2   8  10      25693.57      25181.34       460.23 o                         
   0   8  10       6306.11       5719.56       133.98 o                         
   2   8  10       7795.03       7597.70       179.96 o                         
   4   8  10       9051.36       8338.34       186.37 o                         
   6   8  10       3224.73       3365.98       113.95 o                         
   8   8  10       5744.42       5939.11       164.02 o                         
  10   8  10       1021.40        988.81       117.72 o                         
  12   8  10       2013.82       1853.54       189.66 o                         
  14   8  10       2048.48       2431.85       142.01 o                         
  16   8  10        197.45        108.50        71.99 o                         
 -21   9  10       2016.81       2067.97       165.18 o                         
 -19   9  10       2739.54       2685.68       163.67 o                         
 -17   9  10       1755.13       1586.89       103.21 o                         
 -15   9  10      11709.95      12256.48       298.76 o                         
 -13   9  10       3405.20       3713.82       134.23 o                         
 -11   9  10       2641.85       2758.48        99.87 o                         
  -9   9  10      10232.54      10962.61       274.94 o                         
  -7   9  10       1752.52       1920.87        77.42 o                         
  -5   9  10      20563.35      19274.67       396.55 o                         
  -3   9  10       6391.00       6348.10       153.23 o                         
  -1   9  10      29820.34      29032.21       575.41 o                         
   1   9  10      19674.25      18337.51       362.33 o                         
   3   9  10       5872.03       5658.20       148.84 o                         
   5   9  10      10179.44       9716.22       227.43 o                         
   7   9  10       8487.91       8239.05       203.63 o                         
   9   9  10        885.07        965.97        68.48 o                         
  11   9  10         59.17         24.84        53.83 o                         
  13   9  10         37.08         17.40        57.38 o                         
  15   9  10       2784.61       3316.69       280.37 o                         
  17   9  10         47.09         24.83        73.63 o                         
 -22  10  10       2084.90       2415.06       161.16 o                         
 -20  10  10         14.99         67.29        70.04 o                         
 -18  10  10       3236.26       3306.44       156.90 o                         
 -16  10  10       2151.20       1974.76       113.41 o                         
 -14  10  10        419.39        479.24        57.57 o                         
 -12  10  10       8269.72       8091.69       199.81 o                         
 -10  10  10       1860.30       1808.21        94.81 o                         
  -8  10  10      10659.13      10475.75       237.66 o                         
  -6  10  10       8432.59       9140.26       210.74 o                         
  -4  10  10       9816.11       9955.28       239.61 o                         
  -2  10  10      37784.34      37628.20       706.13 o                         
   0  10  10       3993.54       3996.82       119.61 o                         
   2  10  10       7244.04       7278.96       168.02 o                         
   4  10  10      26388.94      26735.79       547.41 o                         
   6  10  10       1282.44       1175.37        68.30 o                         
   8  10  10       3396.01       3725.29       137.51 o                         
  10  10  10       1018.23        994.62       132.21 o                         
  12  10  10        132.11        128.68        62.13 o                         
  14  10  10        149.05         87.07        68.04 o                         
  16  10  10       2757.83       2891.73       182.36 o                         
 -21  11  10        664.05        505.95        94.88 o                         
 -19  11  10       3655.07       3388.38       193.06 o                         
 -17  11  10        436.96        357.70        66.23 o                         
 -15  11  10        822.61        765.56        69.93 o                         
 -13  11  10       1520.02       1826.32        93.94 o                         
 -11  11  10        460.69        354.59        46.16 o                         
  -9  11  10       1013.40        969.69        71.95 o                         
  -7  11  10         52.99         56.38        31.37 o                         
  -5  11  10      15765.36      16272.70       347.72 o                         
  -3  11  10       5624.06       5344.77       136.14 o                         
  -1  11  10       5123.26       5464.20       137.18 o                         
   1  11  10       9314.61       9057.99       197.45 o                         
   3  11  10        320.07        204.73        37.44 o                         
   5  11  10       6947.03       7419.54       190.52 o                         
   7  11  10      12099.06      11413.00       269.11 o                         
   9  11  10         50.11         62.16        51.31 o                         
  11  11  10        130.80         82.47        65.67 o                         
  13  11  10         76.07         44.44        69.82 o                         
  15  11  10        406.44        458.52        97.01 o                         
 -20  12  10       1521.15       1318.94       122.38 o                         
 -18  12  10       1783.27       1805.95       119.98 o                         
 -16  12  10       1277.97       1182.56        92.97 o                         
 -14  12  10         24.69         40.19        44.09 o                         
 -12  12  10       3360.56       3339.55       142.16 o                         
 -10  12  10       1654.63       1935.65        89.34 o                         
  -8  12  10       3322.22       3457.15       119.32 o                         
  -6  12  10       2170.73       2185.63        91.02 o                         
  -4  12  10       3582.49       3519.99       113.78 o                         
  -2  12  10        947.18       1079.82        56.38 o                         
   0  12  10          3.19        -18.70        32.40 o                         
   2  12  10       6275.85       6541.79       187.12 o                         
   4  12  10      10603.87      10642.05       266.71 o                         
   6  12  10       1281.72       1194.84        78.81 o                         
   8  12  10        920.80       1059.15       104.94 o                         
  10  12  10        213.74        348.08        76.59 o                         
  12  12  10          2.13        -37.99        83.17 o                         
  14  12  10        652.03        396.67       101.14 o                         
 -19  13  10          1.76        -61.96        61.96 o                         
 -17  13  10        484.31        329.20        69.45 o                         
 -15  13  10          5.16        -40.62        49.51 o                         
 -13  13  10         57.00        -23.29        41.75 o                         
 -11  13  10        548.05        421.40        72.81 o                         
  -9  13  10       3091.67       3215.71       135.96 o                         
  -7  13  10      13817.57      13526.97       303.00 o                         
  -5  13  10        413.38        434.84        53.69 o                         
  -3  13  10       3191.88       3039.15       122.76 o                         
  -1  13  10        661.85        571.12        62.68 o                         
   1  13  10         63.43         48.54        39.19 o                         
   3  13  10        398.43        378.88        54.63 o                         
   5  13  10       2616.20       2702.52       120.49 o                         
   7  13  10        294.96        232.77        59.62 o                         
   9  13  10        630.87        495.87        84.45 o                         
  11  13  10        113.54        108.15        77.52 o                         
  13  13  10          3.37         25.50        75.71 o                         
 -18  14  10         31.84          8.26        88.05 o                         
 -16  14  10       1524.54       1542.49       121.84 o                         
 -14  14  10         61.66         76.97        52.49 o                         
 -12  14  10         70.19         38.14        43.67 o                         
 -10  14  10         97.21         95.62        63.57 o                         
  -8  14  10        120.50         51.28        37.37 o                         
  -6  14  10        107.06        153.29        44.77 o                         
  -4  14  10        868.74        622.19        61.81 o                         
  -2  14  10       1454.32       1393.28        85.55 o                         
   0  14  10        138.31         63.16        42.77 o                         
   2  14  10       1220.69       1058.81        76.58 o                         
   4  14  10        508.46        529.29        64.46 o                         
   6  14  10          5.54        -30.72        50.33 o                         
   8  14  10        269.13        243.22        71.08 o                         
  10  14  10        748.34        902.69       107.35 o                         
  12  14  10         44.17         25.21        78.83 o                         
 -17  15  10        641.79        454.25       112.86 o                         
 -15  15  10          0.83         57.51        68.98 o                         
 -13  15  10        453.51        398.90        72.94 o                         
 -11  15  10       7121.37       5811.10       232.89 o                         
  -9  15  10       2689.07       2842.69       154.75 o                         
  -7  15  10        202.58        181.11        48.29 o                         
  -5  15  10       8440.02       8954.18       320.83 o                         
  -3  15  10       8372.41       8705.28       279.06 o                         
  -1  15  10       4366.31       4331.48       162.87 o                         
   1  15  10         15.56         19.36        43.95 o                         
   3  15  10          5.72         28.21        47.64 o                         
   5  15  10        100.37         61.67        57.95 o                         
   7  15  10         47.60         54.00        65.45 o                         
   9  15  10       1356.18       1278.35       115.91 o                         
  11  15  10       1796.88       1724.58       141.20 o                         
 -16  16  10         26.64        -45.02        73.32 o                         
 -14  16  10        601.28        295.66        93.23 o                         
 -12  16  10        102.63        107.48        69.25 o                         
 -10  16  10        268.20        122.02        78.01 o                         
  -8  16  10       1972.48       1771.29       213.44 o                         
  -6  16  10       8483.48       7933.61       262.25 o                         
  -4  16  10         28.92        -53.83        53.83 o                         
  -2  16  10       3187.41       3149.93       201.76 o                         
   0  16  10        963.05        972.49        79.59 o                         
   2  16  10        433.20        498.75        67.01 o                         
   4  16  10         36.33        120.51        63.35 o                         
   6  16  10        308.65        337.24        81.71 o                         
   8  16  10       2349.59       2269.06       163.70 o                         
  10  16  10         76.41        108.05        78.89 o                         
 -13  17  10         56.71         46.40        66.64 o                         
 -11  17  10       1136.02        822.91       101.92 o                         
  -9  17  10       1536.37       1931.66       138.35 o                         
  -7  17  10        118.17        105.17        68.27 o                         
  -5  17  10       2422.05       2808.66       146.24 o                         
  -3  17  10       4250.16       4247.12       184.86 o                         
  -1  17  10         83.37        146.45        62.79 o                         
   1  17  10        661.80        695.43        84.00 o                         
   3  17  10          0.01         -6.99        64.39 o                         
   5  17  10       3512.14       3724.83       178.45 o                         
   7  17  10       1299.99       1236.47       122.47 o                         
 -12  18  10        685.21        826.31       104.08 o                         
 -10  18  10       1376.00       1090.21       111.35 o                         
  -8  18  10       1726.42       2050.98       143.97 o                         
  -6  18  10       3604.08       3692.50       225.55 o                         
  -4  18  10          3.55         -6.71        60.12 o                         
  -2  18  10       1454.90       1314.86       109.33 o                         
   0  18  10         12.45        -25.08        58.56 o                         
   2  18  10         45.02         92.18        73.03 o                         
   4  18  10       1389.87       1507.92       127.04 o                         
   6  18  10        850.71        817.74       119.96 o                         
  -7  19  10          3.26          6.30        75.50 o                         
  -5  19  10       2410.43       2299.09       216.27 o                         
  -3  19  10       2109.86       2111.38       142.04 o                         
  -1  19  10        422.74        451.36       102.73 o                         
   1  19  10        640.84        745.07       102.78 o                         
   3  19  10        396.10        474.21        94.78 o                         
 -24   1  11        105.32        129.85        79.72 o                         
 -22   1  11         68.22         27.65        58.73 o                         
 -20   1  11        852.79        858.71        83.31 o                         
 -18   1  11       4078.23       4023.98       163.00 o                         
 -16   1  11       1637.18       1400.56       106.79 o                         
 -14   1  11        313.70        400.62        51.73 o                         
 -12   1  11       1057.02       1106.68        56.66 o                         
 -10   1  11      26254.49      28061.70       506.68 o                         
  -8   1  11      16902.67      16128.81       288.13 o                         
  -6   1  11        368.85        456.75        31.14 o                         
  -4   1  11       1732.71       1727.81        54.60 o                         
  -2   1  11      19874.54      19647.44       339.27 o                         
   0   1  11       1311.01       1854.34        48.34 o                         
   2   1  11         73.00        121.71        19.02 o                         
   4   1  11       2729.87       2899.18       110.48 o                         
   6   1  11       7466.95       7552.83       217.60 o                         
   8   1  11        127.90        161.82        29.21 o                         
  10   1  11        704.63        783.90        52.02 o                         
  12   1  11       7790.27       8094.96       251.31 o                         
  14   1  11       4504.74       4322.86       179.99 o                         
  16   1  11        188.38        173.33        65.37 o                         
  18   1  11         19.84         35.35        65.67 o                         
 -25   2  11        877.47        982.14       113.68 o                         
 -23   2  11        731.53        845.26       101.92 o                         
 -21   2  11         58.43         28.91        55.80 o                         
 -19   2  11        371.61        364.42        61.87 o                         
 -17   2  11       1463.62       1397.35        91.28 o                         
 -15   2  11       7114.07       6369.81       180.83 o                         
 -13   2  11        373.25        284.88        32.46 o                         
 -11   2  11       3111.64       2300.74        86.25 o                         
  -9   2  11       8305.65       7501.16       160.95 o                         
  -7   2  11       4687.20       4970.08       107.93 o                         
  -5   2  11       1818.54       1443.13        56.79 o                         
  -3   2  11       1725.27       2393.93        70.68 o                         
  -1   2  11       4124.25       4372.80       100.35 o                         
   1   2  11       3024.66       2918.65        67.10 o                         
   3   2  11        554.21        665.97        39.66 o                         
   5   2  11       9579.01      10006.84       219.95 o                         
   7   2  11        909.91        858.10        78.82 o                         
   9   2  11       2040.18       2195.72        99.64 o                         
  11   2  11       2173.32       2183.63       104.95 o                         
  13   2  11        227.83        219.55        54.19 o                         
  15   2  11         75.96         84.28        61.21 o                         
  17   2  11        213.05        234.53        69.88 o                         
  19   2  11        861.49        940.81       133.02 o                         
 -24   3  11       1139.24       1025.93       114.07 o                         
 -22   3  11       3428.20       3618.92       185.93 o                         
 -20   3  11        944.75        878.33       103.34 o                         
 -18   3  11        118.30        139.11        49.67 o                         
 -16   3  11       6991.04       7171.28       196.82 o                         
 -14   3  11       1164.86       1069.81        61.22 o                         
 -12   3  11       7186.41       6683.27       166.49 o                         
 -10   3  11         27.97         28.47        18.92 o                         
  -8   3  11        602.81        180.13        23.19 o                         
  -6   3  11       5772.34       4878.92       111.74 o                         
  -4   3  11      16994.84      17216.06       418.16 o                         
  -2   3  11      23476.38      23427.03       465.29 o                         
   0   3  11       8861.50       9271.90       187.83 o                         
   2   3  11      11537.09      10871.69       232.03 o                         
   4   3  11       7750.83       7490.73       185.74 o                         
   6   3  11       4000.53       3620.49       120.75 o                         
   8   3  11      17920.08      18111.41       407.38 o                         
  10   3  11        215.51        167.10        46.22 o                         
  12   3  11       5127.92       5110.52       177.38 o                         
  14   3  11       2299.81       1854.49       154.00 o                         
  16   3  11        508.50        574.76        81.44 o                         
  18   3  11        285.13        337.01        89.06 o                         
 -23   4  11        171.16        150.16        76.71 o                         
 -21   4  11      15816.75      15871.74       448.71 o                         
 -19   4  11       5881.05       6016.08       226.48 o                         
 -17   4  11       2049.64       1922.31       103.38 o                         
 -15   4  11       5965.69       6335.66       184.15 o                         
 -13   4  11       1033.90       1407.97        72.79 o                         
 -11   4  11       2977.57       2561.48        79.39 o                         
  -9   4  11       9095.79       9320.18       195.96 o                         
  -7   4  11       9986.72       9285.07       192.75 o                         
  -5   4  11      66586.98      68903.89      1316.83 o                         
  -3   4  11      20957.08      23577.96       494.77 o                         
  -1   4  11      33515.74      32613.09       577.82 o                         
   1   4  11       8797.36       7404.60       155.48 o                         
   3   4  11        453.31        451.28        40.38 o                         
   5   4  11      16230.06      16384.15       375.09 o                         
   7   4  11         62.29         22.96        32.31 o                         
   9   4  11      20636.83      20769.80       463.93 o                         
  11   4  11       5710.96       6131.64       196.27 o                         
  13   4  11        258.71        234.05        55.93 o                         
  15   4  11       8761.80       9031.61       270.11 o                         
  17   4  11        838.91        719.55       103.52 o                         
 -24   5  11          7.33         -0.79        74.09 o                         
 -22   5  11       2568.43       3135.88       175.14 o                         
 -20   5  11       1360.98       1341.92       118.80 o                         
 -18   5  11       3716.32       3745.09       158.91 o                         
 -16   5  11        690.14        854.29        64.99 o                         
 -14   5  11      14143.17      13967.34       326.22 o                         
 -12   5  11      21288.07      21365.82       417.25 o                         
 -10   5  11          6.59         -8.20        20.31 o                         
  -8   5  11       8212.52       6817.17       158.02 o                         
  -6   5  11       1374.49       1358.81        50.03 o                         
  -4   5  11       4063.56       4999.29       152.79 o                         
  -2   5  11      15622.59      15057.90       310.92 o                         
   0   5  11      12778.96      13698.58       258.72 o                         
   2   5  11       6622.90       5716.27       130.35 o                         
   4   5  11       2553.09       2179.53        88.62 o                         
   6   5  11       8434.72       8887.67       221.65 o                         
   8   5  11      14950.54      15433.79       356.03 o                         
  10   5  11         40.65        -33.40        39.99 o                         
  12   5  11       6958.32       6522.40       243.83 o                         
  14   5  11       4747.48       4226.07       168.75 o                         
  16   5  11       3567.55       3596.01       208.45 o                         
  18   5  11       3232.30       2958.27       181.05 o                         
 -23   6  11        469.07        507.82        95.75 o                         
 -21   6  11       2362.17       2451.95       161.47 o                         
 -19   6  11        200.82        156.67        67.33 o                         
 -17   6  11       1751.36       1803.28       134.50 o                         
 -15   6  11      17698.13      17533.50       400.70 o                         
 -13   6  11       3723.73       3789.58       111.34 o                         
 -11   6  11      10195.75      10167.42       217.43 o                         
  -9   6  11      11085.27      12410.81       267.26 o                         
  -7   6  11         19.53         32.58        22.28 o                         
  -5   6  11      12804.82      12604.05       252.47 o                         
  -3   6  11       1101.61       1037.21        42.19 o                         
  -1   6  11      12168.91      11568.48       233.28 o                         
   1   6  11        561.78        369.49        28.33 o                         
   3   6  11         29.23         99.56        21.20 o                         
   5   6  11       6950.14       7143.98       201.22 o                         
   7   6  11       1659.51       1685.22        85.17 o                         
   9   6  11       7596.15       7501.93       212.12 o                         
  11   6  11       1458.50       1581.57        94.40 o                         
  13   6  11         10.31          2.83        47.44 o                         
  15   6  11       2891.15       3047.06       158.79 o                         
  17   6  11        159.75        126.01        78.56 o                         
 -22   7  11       6020.78       6239.17       362.99 o                         
 -20   7  11        291.56        274.30        78.34 o                         
 -18   7  11       6329.61       6592.81       225.02 o                         
 -16   7  11      18354.39      17233.65       397.17 o                         
 -14   7  11        635.30        588.34        49.14 o                         
 -12   7  11       3275.15       3533.35       116.00 o                         
 -10   7  11       3546.85       3227.39       124.33 o                         
  -8   7  11       4325.37       3818.68       151.63 o                         
  -6   7  11       1906.79       1921.18        66.46 o                         
  -4   7  11      12808.18      12452.75       263.33 o                         
  -2   7  11       7038.57       6714.44       149.05 o                         
   0   7  11       8409.01       9133.60       191.56 o                         
   2   7  11       1978.31       2374.18        95.58 o                         
   4   7  11        177.76        179.59        27.25 o                         
   6   7  11       1870.96       1829.01        81.99 o                         
   8   7  11         87.73         32.52        36.65 o                         
  10   7  11       5286.96       5475.41       182.40 o                         
  12   7  11       4843.61       5117.90       183.81 o                         
  14   7  11        508.68        335.64        74.42 o                         
  16   7  11        491.59        464.02        85.84 o                         
 -23   8  11        320.50        399.59        92.00 o                         
 -21   8  11        927.34        792.60       118.28 o                         
 -19   8  11       1619.24       1562.38       118.70 o                         
 -17   8  11        328.86        269.92        56.94 o                         
 -15   8  11       3092.10       2857.68       160.09 o                         
 -13   8  11       1536.93       1634.51        83.83 o                         
 -11   8  11       2475.45       2302.64        89.71 o                         
  -9   8  11       3710.86       3509.21       117.36 o                         
  -7   8  11       4771.04       4721.03       137.41 o                         
  -5   8  11       7395.55       7935.49       171.65 o                         
  -3   8  11       1592.34       1554.04        59.83 o                         
  -1   8  11       2338.45       2835.48       110.32 o                         
   1   8  11        111.21        146.85        30.16 o                         
   3   8  11         56.17         66.78        26.00 o                         
   5   8  11       7040.64       6903.42       171.44 o                         
   7   8  11         11.56        -19.56        30.13 o                         
   9   8  11       3127.21       2745.47       136.54 o                         
  11   8  11       2469.35       2407.82       118.10 o                         
  13   8  11       5679.27       6153.70       234.19 o                         
  15   8  11        745.40        858.05        96.55 o                         
  17   8  11        333.24        337.23        91.68 o                         
 -22   9  11        295.69        247.33        85.73 o                         
 -20   9  11        142.52        103.03        68.27 o                         
 -18   9  11         72.00         77.70        53.75 o                         
 -16   9  11         27.42         79.43        49.88 o                         
 -14   9  11          1.41        -19.75        31.52 o                         
 -12   9  11        520.77        541.53        47.33 o                         
 -10   9  11        722.87        676.73        50.63 o                         
  -8   9  11       2585.57       2561.34       111.89 o                         
  -6   9  11       8394.83       8630.74       221.19 o                         
  -4   9  11        119.87        147.18        28.93 o                         
  -2   9  11       3209.04       3606.76       121.12 o                         
   0   9  11        211.13        188.77        39.06 o                         
   2   9  11         18.53        -26.37        26.37 o                         
   4   9  11        620.11        577.09        48.42 o                         
   6   9  11        301.82        251.28        41.48 o                         
   8   9  11       2985.72       3172.84       129.50 o                         
  10   9  11          0.23        -40.73        40.73 o                         
  12   9  11        151.13        144.81        71.54 o                         
  14   9  11        101.71        112.38        65.05 o                         
  16   9  11         11.28        -14.18        70.07 o                         
 -21  10  11         77.45        127.69        79.11 o                         
 -19  10  11         10.49         46.04        60.64 o                         
 -17  10  11        677.24        627.57        74.45 o                         
 -15  10  11        967.26        815.06        85.26 o                         
 -13  10  11       1263.09       1128.20        66.02 o                         
 -11  10  11       2212.16       2450.15        96.10 o                         
  -9  10  11          9.30         19.68        31.10 o                         
  -7  10  11       1420.20       1704.54        75.30 o                         
  -5  10  11        275.26        283.72        37.32 o                         
  -3  10  11        180.35        192.80        31.71 o                         
  -1  10  11       4793.21       4423.90       128.47 o                         
   1  10  11       2868.97       2560.02       122.49 o                         
   3  10  11       2925.14       3051.18       107.99 o                         
   5  10  11       5587.57       5310.55       154.08 o                         
   7  10  11       2213.10       2227.20       130.03 o                         
   9  10  11        315.54        346.79        61.08 o                         
  11  10  11         23.66         59.83        66.98 o                         
  13  10  11          2.91        -23.62        58.73 o                         
  15  10  11        396.43        282.30        92.47 o                         
 -20  11  11        256.70        491.67        96.00 o                         
 -18  11  11       2341.33       2471.47       136.42 o                         
 -16  11  11       2280.38       2754.68       137.28 o                         
 -14  11  11         57.47         28.53        42.04 o                         
 -12  11  11        714.75        808.34        60.32 o                         
 -10  11  11          4.12        -29.41        29.41 o                         
  -8  11  11       1427.76       1232.14        67.33 o                         
  -6  11  11        475.05        581.16        47.82 o                         
  -4  11  11       4405.28       4038.05       123.18 o                         
  -2  11  11       5381.10       5227.98       135.93 o                         
   0  11  11       1098.08       1127.72        59.21 o                         
   2  11  11        148.46        122.33        35.54 o                         
   4  11  11        132.60         92.90        37.66 o                         
   6  11  11       1404.60       1439.36        77.44 o                         
   8  11  11        720.62        958.35        82.97 o                         
  10  11  11        260.30        243.82        75.47 o                         
  12  11  11       2590.88       2632.46       198.88 o                         
  14  11  11       2709.56       2757.70       193.63 o                         
 -19  12  11       1306.16       1434.29       137.25 o                         
 -17  12  11         19.14         63.13        59.11 o                         
 -15  12  11       6076.77       6255.48       252.24 o                         
 -13  12  11       1040.58       1135.75        85.31 o                         
 -11  12  11       1032.43       1017.65        63.55 o                         
  -9  12  11       2793.41       2995.11       111.33 o                         
  -7  12  11        615.28        574.17        51.60 o                         
  -5  12  11       9279.41       9091.45       214.51 o                         
  -3  12  11       2693.90       2854.35       109.74 o                         
  -1  12  11       5729.85       5412.44       151.98 o                         
   1  12  11       3110.75       2931.29       118.47 o                         
   3  12  11       8643.34       9015.22       236.16 o                         
   5  12  11       4301.67       4118.41       158.97 o                         
   7  12  11         57.75         22.26        58.88 o                         
   9  12  11       6608.85       6451.46       258.91 o                         
  11  12  11        958.02        856.58       102.53 o                         
  13  12  11         71.44         74.07        79.41 o                         
 -18  13  11       1952.42       2206.53       135.02 o                         
 -16  13  11       2215.55       2288.78       129.66 o                         
 -14  13  11       2586.68       2733.17       134.96 o                         
 -12  13  11       6513.75       6798.89       204.34 o                         
 -10  13  11          1.81        -34.45        34.45 o                         
  -8  13  11       2802.07       3011.67       113.49 o                         
  -6  13  11       1938.82       1989.23        88.89 o                         
  -4  13  11       2320.55       2162.08        88.43 o                         
  -2  13  11       2900.90       2795.94       119.30 o                         
   0  13  11       6185.05       5895.57       181.30 o                         
   2  13  11      10861.29      10954.71       274.29 o                         
   4  13  11       1148.93       1017.53        76.44 o                         
   6  13  11       4574.22       4827.19       186.46 o                         
   8  13  11       6789.84       6575.46       252.87 o                         
  10  13  11         11.18        -52.60        61.99 o                         
  12  13  11        306.79        290.61        87.81 o                         
 -17  14  11        122.49         99.52        72.89 o                         
 -15  14  11       6565.14       6406.82       254.68 o                         
 -13  14  11       3004.27       3276.03       137.03 o                         
 -11  14  11       2920.74       2905.79       124.70 o                         
  -9  14  11        366.13        304.44        48.32 o                         
  -7  14  11       1420.17       1254.88        81.22 o                         
  -5  14  11        642.81        640.00        61.23 o                         
  -3  14  11        170.08        204.02        61.23 o                         
  -1  14  11       3184.50       3086.63       139.88 o                         
   1  14  11       1212.53       1188.10        81.47 o                         
   3  14  11        835.40        925.78        74.56 o                         
   5  14  11       2112.76       2207.80       123.77 o                         
   7  14  11          1.95         46.11        62.96 o                         
   9  14  11       1419.09       1527.15       125.44 o                         
  11  14  11       1006.45        826.90       105.55 o                         
 -16  15  11       2332.62       2608.85       157.30 o                         
 -14  15  11       1381.94       1299.52       111.35 o                         
 -12  15  11       7765.75       8202.57       281.72 o                         
 -10  15  11        769.32        553.26        88.03 o                         
  -8  15  11        747.14        699.08        69.35 o                         
  -6  15  11       2873.59       2917.39       181.40 o                         
  -4  15  11        490.47        542.90        63.42 o                         
  -2  15  11       3880.74       4119.41       195.96 o                         
   0  15  11        459.62        432.05        59.84 o                         
   2  15  11       2700.48       2801.07       164.29 o                         
   4  15  11        260.31        282.08        80.14 o                         
   6  15  11       3963.19       4018.40       247.89 o                         
   8  15  11       3943.62       3771.38       193.61 o                         
  10  15  11        283.59        444.27        95.72 o                         
 -15  16  11       1936.82       2813.83       181.97 o                         
 -13  16  11         15.07         86.03        94.12 o                         
 -11  16  11       9643.83       8473.60       297.00 o                         
  -9  16  11        701.21        791.11       103.80 o                         
  -7  16  11        600.90        572.98        79.31 o                         
  -5  16  11        113.17         79.58        76.12 o                         
  -3  16  11        904.57        847.15        76.66 o                         
  -1  16  11       5512.17       5486.95       188.67 o                         
   1  16  11        212.34        376.65        61.23 o                         
   3  16  11       3167.63       3119.31       153.29 o                         
   5  16  11       3895.11       3811.67       189.58 o                         
   7  16  11        697.67        526.15        91.82 o                         
   9  16  11       1851.53       2253.81       195.69 o                         
 -14  17  11         55.06        -33.46        80.26 o                         
 -12  17  11        676.00        950.91       105.96 o                         
 -10  17  11       2007.60       1808.37       164.56 o                         
  -8  17  11         11.92        -38.31        62.11 o                         
  -6  17  11        248.24        339.72        78.14 o                         
  -4  17  11       3134.66       3339.98       160.32 o                         
  -2  17  11       2035.01       1872.26       122.09 o                         
   0  17  11       1150.58       1231.34       110.74 o                         
   2  17  11       1016.10       1035.28       107.75 o                         
   4  17  11        171.97        238.10        75.09 o                         
   6  17  11        493.01        538.10        94.68 o                         
 -11  18  11          0.51        -26.78        75.35 o                         
  -9  18  11       1827.23       1682.22       152.67 o                         
  -7  18  11         88.84        255.61        89.52 o                         
  -5  18  11         48.73         -3.52        74.88 o                         
  -3  18  11        268.59        391.42        78.55 o                         
  -1  18  11        756.68        837.40       113.63 o                         
   1  18  11        931.12        992.57       141.87 o                         
   3  18  11        115.77         23.18        77.74 o                         
   5  18  11        477.82        542.94       119.74 o                         
  -8  19  11       1354.38       1529.61       199.75 o                         
  -6  19  11         42.16         19.26        81.59 o                         
  -4  19  11        423.27        432.50        98.83 o                         
  -2  19  11        870.24        961.64       111.73 o                         
   0  19  11        548.07        769.81       146.06 o                         
   2  19  11        781.87        623.99       132.51 o                         
 -24   0  12       1731.54       2053.68       238.28 o                         
 -22   0  12       2094.55       2440.89       196.76 o                         
 -20   0  12      20614.49      21796.16       757.50 o                         
 -18   0  12      19882.91      19442.29       676.93 o                         
 -16   0  12      19433.95      18704.38       642.21 o                         
 -14   0  12      11551.55      10962.47       400.85 o                         
 -12   0  12      31871.44      32313.43       823.04 o                         
 -10   0  12         60.54        145.66        33.84 o                         
  -8   0  12      27344.40      28922.50       736.46 o                         
  -6   0  12      39621.20      39288.46       976.91 o                         
  -4   0  12     128672.37     132576.81      3542.98 o                         
  -2   0  12     122494.16     124675.53      3032.26 o                         
   0   0  12      46302.06      49250.71      1127.58 o                         
   2   0  12      35402.94      33018.61       831.06 o                         
   4   0  12      17125.46      17115.56       445.56 o                         
   6   0  12         90.15         13.99        21.88 o                         
   8   0  12        249.51        138.39        35.69 o                         
  10   0  12         37.68         46.14        41.04 o                         
  12   0  12        362.48        237.50        81.29 o                         
  14   0  12       2312.76       2271.32       240.96 o                         
  16   0  12       7867.63       7855.05       394.39 o                         
  18   0  12        905.91       1018.64       156.47 o                         
 -25   1  12       1600.82       1967.88       149.56 o                         
 -23   1  12        295.35        205.50        78.03 o                         
 -21   1  12      11257.95      11917.42       337.20 o                         
 -19   1  12        209.44        280.08        58.81 o                         
 -17   1  12       1173.17       1290.64        88.60 o                         
 -15   1  12       8432.92       9147.70       248.17 o                         
 -13   1  12       1354.34       1258.34        62.72 o                         
 -11   1  12      21589.84      21342.56       413.06 o                         
  -9   1  12       6102.84       5905.30       127.95 o                         
  -7   1  12      23993.28      23599.32       471.02 o                         
  -5   1  12      22454.90      21554.31       430.78 o                         
  -3   1  12       4930.35       5267.02       110.25 o                         
  -1   1  12      94242.05      98619.39      1574.88 o                         
   1   1  12      17109.37      16421.65       302.41 o                         
   3   1  12       7310.36       6704.51       160.49 o                         
   5   1  12      17510.03      17822.31       447.05 o                         
   7   1  12         45.69         27.78        26.77 o                         
   9   1  12         30.28         38.11        36.76 o                         
  11   1  12        606.78        693.10        64.74 o                         
  13   1  12       4860.75       4808.10       223.55 o                         
  15   1  12        965.88       1006.81        94.46 o                         
  17   1  12       2916.93       2923.72       160.13 o                         
 -24   2  12        817.45        924.29       108.43 o                         
 -22   2  12       3694.33       3776.76       218.45 o                         
 -20   2  12       2185.32       2076.92       120.57 o                         
 -18   2  12        172.36         94.78        49.70 o                         
 -16   2  12        118.02        127.08        46.17 o                         
 -14   2  12       5981.62       5903.86       152.35 o                         
 -12   2  12        475.02        432.76        32.27 o                         
 -10   2  12       5996.02       5404.28       130.20 o                         
  -8   2  12      35688.43      36280.80       645.53 o                         
  -6   2  12        375.17        439.68        34.72 o                         
  -4   2  12      32420.86      33032.14       679.15 o                         
  -2   2  12      17347.85      18308.58       335.73 o                         
   0   2  12      18948.49      19499.06       355.95 o                         
   2   2  12      13414.36      12113.79       242.44 o                         
   4   2  12         69.50         85.00        25.55 o                         
   6   2  12       4783.51       4541.37       138.77 o                         
   8   2  12         57.98         33.61        42.13 o                         
  10   2  12         83.88        102.06        42.24 o                         
  12   2  12       9642.20       9188.14       269.94 o                         
  14   2  12       2129.41       2148.67       127.99 o                         
  16   2  12       3000.06       3083.06       160.21 o                         
  18   2  12        237.70        301.16        87.78 o                         
 -25   3  12         25.70         65.94        78.72 o                         
 -23   3  12        853.12       1017.24       116.69 o                         
 -21   3  12       4310.88       4643.35       191.91 o                         
 -19   3  12        439.12        368.24        70.24 o                         
 -17   3  12       5387.06       5013.19       183.44 o                         
 -15   3  12      24491.27      25016.01       513.95 o                         
 -13   3  12       7474.44       7123.40       173.99 o                         
 -11   3  12       9843.49       9338.35       206.48 o                         
  -9   3  12        580.70        491.27        32.46 o                         
  -7   3  12      16342.58      16841.11       344.64 o                         
  -5   3  12       5233.64       5263.56       146.28 o                         
  -3   3  12        206.74        263.91        34.10 o                         
  -1   3  12      61592.40      60375.22      1100.97 o                         
   1   3  12      34094.57      34706.11       642.03 o                         
   3   3  12       1408.07       1433.22        66.50 o                         
   5   3  12       2510.10       2353.25       140.49 o                         
   7   3  12         32.82          0.08        34.25 o                         
   9   3  12       2676.26       2821.59       151.29 o                         
  11   3  12        113.49         86.06        45.46 o                         
  13   3  12       6819.70       6846.48       217.24 o                         
  15   3  12       3757.72       3826.30       180.10 o                         
  17   3  12         69.94        -60.22        66.85 o                         
 -24   4  12       1522.68       1643.64       137.78 o                         
 -22   4  12         56.87         36.27        65.79 o                         
 -20   4  12       1622.95       1656.22       109.70 o                         
 -18   4  12       1573.49       1474.68        96.22 o                         
 -16   4  12       2080.57       2279.87       105.17 o                         
 -14   4  12        100.98         76.29        34.11 o                         
 -12   4  12       1084.97       1363.60        56.92 o                         
 -10   4  12        555.13        939.40        46.87 o                         
  -8   4  12         34.49         33.46        19.79 o                         
  -6   4  12      13683.54      14499.41       286.37 o                         
  -4   4  12       3521.33       3840.73       113.17 o                         
  -2   4  12       1697.70       1851.74        71.89 o                         
   0   4  12       8655.89       8772.71       180.38 o                         
   2   4  12       9403.32       9996.88       230.20 o                         
   4   4  12      24418.64      25116.93       538.28 o                         
   6   4  12        169.49        197.13        39.26 o                         
   8   4  12       3126.26       3175.79       123.43 o                         
  10   4  12       7106.96       7643.79       245.92 o                         
  12   4  12        326.64        268.88        56.71 o                         
  14   4  12        441.32        523.40        77.51 o                         
  16   4  12        373.62        461.35       101.54 o                         
  18   4  12         31.83         32.81        79.44 o                         
 -23   5  12        444.28        327.08        85.55 o                         
 -21   5  12       1602.83       1280.71       131.85 o                         
 -19   5  12        812.81       1006.82       105.26 o                         
 -17   5  12          3.94         -5.03        37.52 o                         
 -15   5  12       2925.45       3054.81       120.84 o                         
 -13   5  12        133.93        127.30        29.78 o                         
 -11   5  12        277.45        186.21        27.63 o                         
  -9   5  12       1267.52       1125.76        52.70 o                         
  -7   5  12       2827.41       2555.87        81.73 o                         
  -5   5  12        173.19        131.81        30.30 o                         
  -3   5  12       2310.99       2051.55        78.93 o                         
  -1   5  12          0.85          8.30        13.81 o                         
   1   5  12        163.71        177.69        22.00 o                         
   3   5  12         17.01         34.94        28.56 o                         
   5   5  12       1543.28       1711.86        83.07 o                         
   7   5  12      11155.67      10403.54       255.39 o                         
   9   5  12      27016.15      27411.91       600.05 o                         
  11   5  12         67.82          3.84        43.67 o                         
  13   5  12          4.67        -43.47        45.95 o                         
  15   5  12        503.71        439.71       121.98 o                         
  17   5  12        645.76        709.39       107.09 o                         
 -24   6  12       1404.84       1342.28       128.53 o                         
 -22   6  12       2169.73       2442.81       155.50 o                         
 -20   6  12       3155.23       3349.39       176.31 o                         
 -18   6  12       2998.11       2838.02       136.23 o                         
 -16   6  12         17.94         49.20        38.86 o                         
 -14   6  12       2323.40       2169.04        85.87 o                         
 -12   6  12        223.59        180.97        30.77 o                         
 -10   6  12      15703.63      15816.59       348.97 o                         
  -8   6  12      13922.89      13405.38       271.59 o                         
  -6   6  12       1475.70       1423.54        53.79 o                         
  -4   6  12        397.74        456.22        31.20 o                         
  -2   6  12        837.53        875.73        37.87 o                         
   0   6  12       3469.85       3396.39        91.89 o                         
   2   6  12        520.84        430.43        32.57 o                         
   4   6  12      10869.46      10705.33       267.05 o                         
   6   6  12      47128.32      46171.99      1095.21 o                         
   8   6  12       7171.21       6756.36       196.90 o                         
  10   6  12        191.30        149.39        45.45 o                         
  12   6  12        199.19        164.86        53.72 o                         
  14   6  12       1804.28       1839.89       125.55 o                         
  16   6  12        853.50        837.51       106.72 o                         
 -23   7  12         52.46         53.49        78.31 o                         
 -21   7  12       1514.42       1638.11       169.72 o                         
 -19   7  12       2151.89       2028.43       134.62 o                         
 -17   7  12       2110.60       1787.59        97.61 o                         
 -15   7  12       2178.18       2108.83        99.72 o                         
 -13   7  12       1682.18       1584.48        97.55 o                         
 -11   7  12      16566.20      16545.66       351.56 o                         
  -9   7  12       1498.15       1663.57        88.23 o                         
  -7   7  12       1416.06       1172.38        59.23 o                         
  -5   7  12      10046.92       9219.29       196.85 o                         
  -3   7  12       7060.88       6516.20       169.73 o                         
  -1   7  12         48.82         40.68        20.26 o                         
   1   7  12        298.80        175.31        25.95 o                         
   3   7  12        676.54        611.45        39.87 o                         
   5   7  12       5505.53       5212.01       160.22 o                         
   7   7  12       1187.06       1230.33        83.75 o                         
   9   7  12       2615.91       2649.03       118.56 o                         
  11   7  12        127.32         60.20        46.46 o                         
  13   7  12       2475.48       2125.94       131.46 o                         
  15   7  12        344.73        231.47        81.19 o                         
  17   7  12        327.07        296.16       130.57 o                         
 -22   8  12        720.65        629.91       102.22 o                         
 -20   8  12        381.23        384.03        78.89 o                         
 -18   8  12       1829.79       1961.77       114.90 o                         
 -16   8  12          4.40         29.51        43.61 o                         
 -14   8  12      14442.72      14209.82       321.63 o                         
 -12   8  12       5058.37       5276.55       161.17 o                         
 -10   8  12       2493.22       2406.63        91.29 o                         
  -8   8  12      23007.87      22388.06       456.05 o                         
  -6   8  12         25.11         32.67        28.08 o                         
  -4   8  12      26773.40      27568.23       561.13 o                         
  -2   8  12       6221.19       5867.54       138.46 o                         
   0   8  12       4730.56       4409.35       118.70 o                         
   2   8  12      10849.02       9844.66       225.97 o                         
   4   8  12       3237.14       3322.36       117.50 o                         
   6   8  12       4493.09       4326.62       134.14 o                         
   8   8  12       1450.84       1434.62        86.88 o                         
  10   8  12       2381.69       2203.54       131.00 o                         
  12   8  12       3491.74       3486.32       190.96 o                         
  14   8  12         12.61         12.42        61.07 o                         
  16   8  12       2331.35       2430.87       162.18 o                         
 -21   9  12        322.71        363.68        84.19 o                         
 -19   9  12        817.10        841.08        96.48 o                         
 -17   9  12         35.48         25.98        46.03 o                         
 -15   9  12       2429.17       2380.12       118.59 o                         
 -13   9  12       6462.94       6905.04       178.73 o                         
 -11   9  12      14615.31      15514.94       336.18 o                         
  -9   9  12       9531.82       9385.37       217.51 o                         
  -7   9  12       6299.36       6110.76       156.63 o                         
  -5   9  12      14393.33      15050.80       320.16 o                         
  -3   9  12       1352.95       1488.42        88.64 o                         
  -1   9  12        134.01        186.11        31.57 o                         
   1   9  12       1770.73       1906.18        83.58 o                         
   3   9  12      13819.72      13441.44       296.26 o                         
   5   9  12      12278.69      12270.87       278.29 o                         
   7   9  12          4.76        -19.71        39.70 o                         
   9   9  12       6777.53       6894.76       212.50 o                         
  11   9  12          9.52         26.89        56.33 o                         
  13   9  12         51.91        -13.06        62.64 o                         
  15   9  12         99.91         91.08        72.44 o                         
 -22  10  12       1818.40       1848.49       143.22 o                         
 -20  10  12          9.58        -37.35        63.06 o                         
 -18  10  12       1230.57       1494.87       105.09 o                         
 -16  10  12        255.44        288.70        60.28 o                         
 -14  10  12       2054.71       2048.73       101.47 o                         
 -12  10  12       1526.32       1593.73        78.02 o                         
 -10  10  12      17218.57      16940.18       381.03 o                         
  -8  10  12       7630.77       7874.84       222.56 o                         
  -6  10  12       3730.63       3974.41       164.56 o                         
  -4  10  12       7156.69       7394.91       178.61 o                         
  -2  10  12       5142.78       5177.24       142.99 o                         
   0  10  12       1720.32       1733.88        76.44 o                         
   2  10  12      13657.49      13275.10       294.82 o                         
   4  10  12        275.82        205.73        40.55 o                         
   6  10  12      14511.16      14533.17       325.27 o                         
   8  10  12       1265.59       1280.25       105.19 o                         
  10  10  12       1581.17       1703.78       161.82 o                         
  12  10  12        551.41        701.47        87.70 o                         
  14  10  12        190.87        128.43        82.65 o                         
 -21  11  12        463.54        477.71        93.14 o                         
 -19  11  12        323.31        299.16        88.01 o                         
 -17  11  12       1918.82       2079.13       121.55 o                         
 -15  11  12        527.50        560.13        70.49 o                         
 -13  11  12         70.69        109.83        43.13 o                         
 -11  11  12       4560.28       4679.90       141.01 o                         
  -9  11  12       1818.44       1904.42       101.40 o                         
  -7  11  12       1468.76       1475.31        73.60 o                         
  -5  11  12       8893.46       9261.34       215.78 o                         
  -3  11  12        746.54        692.70        49.54 o                         
  -1  11  12       6269.46       6311.68       167.65 o                         
   1  11  12      10631.05      10749.08       256.87 o                         
   3  11  12       1424.75       1469.86        76.03 o                         
   5  11  12       2424.39       2386.86       133.70 o                         
   7  11  12       1090.90       1161.25        83.58 o                         
   9  11  12       3829.18       4062.49       193.25 o                         
  11  11  12        192.35        198.83        77.14 o                         
  13  11  12        540.30        451.82        95.03 o                         
 -20  12  12        296.36        191.80        79.11 o                         
 -18  12  12         22.97          4.91        57.35 o                         
 -16  12  12       2163.91       2202.40       125.23 o                         
 -14  12  12       2000.32       1890.59       105.73 o                         
 -12  12  12        129.76        140.86        58.33 o                         
 -10  12  12       3875.09       3914.37       131.83 o                         
  -8  12  12       5861.21       5754.21       180.59 o                         
  -6  12  12      13649.54      14158.62       333.08 o                         
  -4  12  12       1504.32       1406.71        70.72 o                         
  -2  12  12        228.24        167.31        39.09 o                         
   0  12  12       1265.75       1284.49        72.50 o                         
   2  12  12        151.08        161.08        45.45 o                         
   4  12  12        266.64        288.70        55.45 o                         
   6  12  12       2396.98       2863.02       167.99 o                         
   8  12  12       4846.40       4909.11       216.43 o                         
  10  12  12         87.54         16.50        67.22 o                         
  12  12  12        548.36        541.89        94.81 o                         
 -19  13  12         52.03         45.38        73.72 o                         
 -17  13  12        531.91        520.33        86.06 o                         
 -15  13  12         22.88         -4.27        58.15 o                         
 -13  13  12        401.57        324.25        54.99 o                         
 -11  13  12        141.75         56.01        42.85 o                         
  -9  13  12         31.19          2.51        35.82 o                         
  -7  13  12        228.48        247.41        43.90 o                         
  -5  13  12        817.24        826.52        73.41 o                         
  -3  13  12       1698.84       1787.94        94.34 o                         
  -1  13  12        509.63        437.01        54.37 o                         
   1  13  12       1125.56       1018.74        74.81 o                         
   3  13  12       1926.01       1696.23        95.85 o                         
   5  13  12        204.07        188.27        52.67 o                         
   7  13  12        249.65        366.20        74.66 o                         
   9  13  12       1661.62       1539.95       134.14 o                         
  11  13  12        431.24        379.05        97.91 o                         
 -18  14  12        503.17        586.70        93.65 o                         
 -16  14  12        268.26        171.90        71.92 o                         
 -14  14  12        226.95        165.29        54.45 o                         
 -12  14  12        191.34        248.66        52.94 o                         
 -10  14  12         61.40         29.72        43.47 o                         
  -8  14  12       3114.57       2596.74       115.51 o                         
  -6  14  12         14.82         14.43        41.79 o                         
  -4  14  12        442.96        432.36        64.95 o                         
  -2  14  12       4012.45       3926.22       163.22 o                         
   0  14  12        888.90        729.14        67.13 o                         
   2  14  12         63.49        -21.01        42.93 o                         
   4  14  12          9.51        -44.80        44.80 o                         
   6  14  12          1.12        -26.68        59.56 o                         
   8  14  12          7.11        -23.09        63.61 o                         
  10  14  12          0.61        -63.79        63.79 o                         
 -17  15  12        525.35        877.17       106.97 o                         
 -15  15  12       2063.24       1566.83       134.48 o                         
 -13  15  12       1638.52       1479.43       117.22 o                         
 -11  15  12        586.53        437.51        79.76 o                         
  -9  15  12        551.57        443.03        67.67 o                         
  -7  15  12        717.11        817.50        72.41 o                         
  -5  15  12       2087.68       1789.41       101.24 o                         
  -3  15  12        306.82        181.27        54.44 o                         
  -1  15  12       5781.67       6035.29       195.78 o                         
   1  15  12        157.94        204.46        55.40 o                         
   3  15  12         69.69         27.51        50.28 o                         
   5  15  12        571.22        535.46        88.06 o                         
   7  15  12        185.79        177.33        76.54 o                         
   9  15  12        400.96        399.95        88.14 o                         
 -14  16  12        834.55       1098.06       138.88 o                         
 -12  16  12       2217.08       1949.41       177.61 o                         
 -10  16  12        809.96        494.67        86.29 o                         
  -8  16  12        460.60        745.58        93.56 o                         
  -6  16  12        659.90        463.56        75.27 o                         
  -4  16  12       1445.85       1445.69        94.22 o                         
  -2  16  12         45.29         81.44        58.45 o                         
   0  16  12       1908.44       1599.31       100.50 o                         
   2  16  12       4187.41       4179.96       185.85 o                         
   4  16  12       1713.55       1540.61       121.51 o                         
   6  16  12        118.17        116.58        75.22 o                         
   8  16  12          4.92        -70.84        70.84 o                         
 -13  17  12         97.18        201.90        90.02 o                         
 -11  17  12       2808.63       2848.99       183.30 o                         
  -9  17  12       1299.71       1413.96       215.18 o                         
  -7  17  12       1015.15       1329.77       130.82 o                         
  -5  17  12        739.03        904.66       102.63 o                         
  -3  17  12        600.30        634.51       113.88 o                         
  -1  17  12       6368.58       6987.17       319.52 o                         
   1  17  12       1684.15       1547.71       138.91 o                         
   3  17  12       1408.12       1384.14       130.95 o                         
   5  17  12        757.67        743.59       112.09 o                         
   7  17  12        378.65        453.91       108.38 o                         
 -10  18  12        270.42        351.39       127.05 o                         
  -8  18  12       1373.25       1586.05       145.86 o                         
  -6  18  12         13.06         -9.40        91.03 o                         
  -4  18  12       2127.25       2417.06       154.81 o                         
  -2  18  12        470.56        562.94        95.51 o                         
   0  18  12        625.49        464.73       102.01 o                         
   2  18  12       3680.52       3630.24       220.77 o                         
   4  18  12       1060.86       1437.30       163.11 o                         
  -5  19  12         31.04        -48.86        81.10 o                         
  -3  19  12        454.09        557.28        99.40 o                         
  -1  19  12       3577.83       3743.59       222.18 o                         
 -24   1  13         34.49         73.88        75.19 o                         
 -22   1  13        172.93        247.98        68.71 o                         
 -20   1  13        432.43        247.05        64.02 o                         
 -18   1  13        248.10        332.51        58.60 o                         
 -16   1  13       2570.01       2732.63       148.17 o                         
 -14   1  13       9141.68       8895.40       203.64 o                         
 -12   1  13         50.74         34.57        19.80 o                         
 -10   1  13       1303.23       1451.00        59.52 o                         
  -8   1  13       3132.30       3135.82        89.49 o                         
  -6   1  13        146.90        148.04        20.65 o                         
  -4   1  13        611.94        816.29        40.84 o                         
  -2   1  13       2052.88       2577.19        72.48 o                         
   0   1  13        954.44        814.53        43.72 o                         
   2   1  13       4365.90       4327.83       109.61 o                         
   4   1  13         10.62         20.91        20.67 o                         
   6   1  13        246.49        241.05        31.73 o                         
   8   1  13         18.78        -29.66        29.66 o                         
  10   1  13        533.49        545.66        56.87 o                         
  12   1  13         99.35         93.95        56.12 o                         
  14   1  13       2782.76       2686.36       187.06 o                         
  16   1  13       1124.54       1100.86       103.81 o                         
  18   1  13        461.71        401.93        90.01 o                         
 -25   2  13         92.71         57.15        77.66 o                         
 -23   2  13       2561.68       2777.09       167.46 o                         
 -21   2  13       3120.86       3383.78       161.92 o                         
 -19   2  13         47.01        -22.72        46.76 o                         
 -17   2  13       6096.77       6606.53       216.51 o                         
 -15   2  13         35.53         25.60        29.32 o                         
 -13   2  13       7963.29       8068.26       189.90 o                         
 -11   2  13         14.87         88.65        26.19 o                         
  -9   2  13       1017.34        973.54        48.89 o                         
  -7   2  13      56664.46      56979.57      1040.63 o                         
  -5   2  13      23472.07      22823.05       450.28 o                         
  -3   2  13       1469.03       1631.07        67.59 o                         
  -1   2  13       8453.12       8908.88       175.25 o                         
   1   2  13       5814.55       5853.45       123.01 o                         
   3   2  13        541.31        799.91        46.23 o                         
   5   2  13        695.64        876.05        53.31 o                         
   7   2  13      15206.35      15002.97       346.32 o                         
   9   2  13       8401.84       8285.50       313.68 o                         
  11   2  13       7464.33       7387.69       219.83 o                         
  13   2  13         35.28         15.27        54.97 o                         
  15   2  13        306.58        365.72        74.97 o                         
  17   2  13        124.65        224.62        77.93 o                         
 -24   3  13       1460.31       1863.37       142.79 o                         
 -22   3  13         65.29         32.39        68.18 o                         
 -20   3  13       1027.15       1002.95       126.79 o                         
 -18   3  13       2505.93       2741.57       132.87 o                         
 -16   3  13       2976.01       2817.17       110.12 o                         
 -14   3  13       9017.20       9343.84       217.03 o                         
 -12   3  13       1352.03       1378.49        57.10 o                         
 -10   3  13      24912.02      25110.23       507.23 o                         
  -8   3  13      14921.71      14822.84       309.77 o                         
  -6   3  13        473.98        232.32        25.12 o                         
  -4   3  13      13463.87      11711.82       264.85 o                         
  -2   3  13       8139.46       8509.89       189.09 o                         
   0   3  13      24028.43      24700.21       446.39 o                         
   2   3  13      22663.17      22441.52       477.19 o                         
   4   3  13        955.70        954.12        90.26 o                         
   6   3  13      52304.13      55220.50      1210.23 o                         
   8   3  13       4614.88       4952.80       235.37 o                         
  10   3  13         44.03        102.63        43.55 o                         
  12   3  13       6214.98       6504.05       232.03 o                         
  14   3  13          2.21        -15.57        53.53 o                         
  16   3  13       1732.28       1990.68       130.95 o                         
 -23   4  13        223.83        120.85        74.54 o                         
 -21   4  13         46.47        -10.90        61.83 o                         
 -19   4  13       2459.01       2285.86       129.21 o                         
 -17   4  13      10763.16      10780.56       267.55 o                         
 -15   4  13       2754.77       2827.44       119.41 o                         
 -13   4  13      10239.42       9981.95       213.94 o                         
 -11   4  13      14947.09      14510.82       291.32 o                         
  -9   4  13       3837.28       4007.31       118.13 o                         
  -7   4  13       8605.45       7863.28       198.60 o                         
  -5   4  13       1598.98       1781.56        82.40 o                         
  -3   4  13      34546.43      34126.37       751.21 o                         
  -1   4  13        723.54        441.71        25.92 o                         
   1   4  13       8132.05       8365.91       167.45 o                         
   3   4  13      25425.78      24914.92       534.54 o                         
   5   4  13      16375.84      16788.30       376.17 o                         
   7   4  13       1133.23       1121.50        94.50 o                         
   9   4  13       2175.28       2055.73       101.51 o                         
  11   4  13       2154.16       2091.39       110.50 o                         
  13   4  13       1641.20       1609.86       111.76 o                         
  15   4  13         19.94        -14.21        60.23 o                         
  17   4  13       2326.04       2095.47       156.37 o                         
 -24   5  13       6427.38       7065.35       289.58 o                         
 -22   5  13       1222.92       1285.57       116.79 o                         
 -20   5  13       5008.18       5155.15       219.80 o                         
 -18   5  13       2143.28       2122.08       182.01 o                         
 -16   5  13         54.30         76.66        41.02 o                         
 -14   5  13      13604.74      13670.76       283.43 o                         
 -12   5  13         68.03         72.68        25.99 o                         
 -10   5  13       7348.26       7393.01       195.88 o                         
  -8   5  13      10400.38      10660.38       222.75 o                         
  -6   5  13       4178.33       4948.29       142.16 o                         
  -4   5  13      14451.30      12851.69       290.92 o                         
  -2   5  13       2369.11       2607.32        91.19 o                         
   0   5  13        248.55        197.91        23.34 o                         
   2   5  13        400.35        391.81        33.23 o                         
   4   5  13       2527.12       2704.48       111.07 o                         
   6   5  13      28053.79      27333.65       623.77 o                         
   8   5  13       6018.23       5459.25       220.54 o                         
  10   5  13         56.89          5.41        43.01 o                         
  12   5  13       7975.45       8356.70       247.16 o                         
  14   5  13          2.79        -53.63        53.63 o                         
  16   5  13        450.12        504.55        93.64 o                         
 -23   6  13       2036.03       2293.78       159.10 o                         
 -21   6  13       9004.65       9107.90       315.61 o                         
 -19   6  13        793.42        821.65        89.20 o                         
 -17   6  13       5175.27       5073.48       214.16 o                         
 -15   6  13       8714.14       8814.89       230.26 o                         
 -13   6  13       1195.31       1217.59        64.84 o                         
 -11   6  13       2049.98       1802.15        77.15 o                         
  -9   6  13          0.40        150.03        39.69 o                         
  -7   6  13       5789.59       6394.76       145.16 o                         
  -5   6  13       2578.59       2622.54       106.52 o                         
  -3   6  13      10252.57       9987.32       234.55 o                         
  -1   6  13       3552.31       3317.49       120.35 o                         
   1   6  13       5560.78       5558.57       125.23 o                         
   3   6  13      19002.96      19348.32       426.65 o                         
   5   6  13       5051.98       4955.88       156.47 o                         
   7   6  13      15100.84      15483.97       361.44 o                         
   9   6  13        969.41       1134.62        87.00 o                         
  11   6  13        539.21        527.35        68.53 o                         
  13   6  13       3223.40       3211.39       146.51 o                         
  15   6  13       1537.28       1238.60       142.06 o                         
  17   6  13        427.55        454.60        99.56 o                         
 -22   7  13         81.79         18.10        71.46 o                         
 -20   7  13       2616.19       3021.71       166.42 o                         
 -18   7  13       8420.00       8218.82       305.62 o                         
 -16   7  13        152.54         80.46        43.71 o                         
 -14   7  13      14647.91      14364.89       316.74 o                         
 -12   7  13       1707.00       1792.94        80.37 o                         
 -10   7  13       2010.97       1702.24        75.15 o                         
  -8   7  13       1447.39       1405.90        69.85 o                         
  -6   7  13        379.49        359.39        30.56 o                         
  -4   7  13        484.11        616.71        43.46 o                         
  -2   7  13        168.80        160.01        24.50 o                         
   0   7  13      32362.07      32800.41       620.40 o                         
   2   7  13      13163.28      13722.67       278.65 o                         
   4   7  13        773.61        734.00        57.78 o                         
   6   7  13       2573.04       2447.58       159.55 o                         
   8   7  13       1507.33       1493.87        95.70 o                         
  10   7  13        641.49        447.58        61.68 o                         
  12   7  13         12.25          7.81        52.62 o                         
  14   7  13       1067.98       1088.28       106.67 o                         
  16   7  13       2556.92       2280.49       162.42 o                         
 -23   8  13        631.59        994.84       156.58 o                         
 -21   8  13        333.97        561.78        99.71 o                         
 -19   8  13       1399.09       1443.68       114.33 o                         
 -17   8  13         19.25         23.42        48.46 o                         
 -15   8  13        704.93        828.41        66.41 o                         
 -13   8  13        255.60        288.26        41.89 o                         
 -11   8  13        417.25        526.46        62.42 o                         
  -9   8  13        820.86        822.83        69.78 o                         
  -7   8  13       6492.50       6805.73       157.73 o                         
  -5   8  13       3563.46       3717.63       108.86 o                         
  -3   8  13          2.42         -5.26        23.34 o                         
  -1   8  13        456.21        424.78        34.61 o                         
   1   8  13         85.27         81.72        31.71 o                         
   3   8  13       7269.98       7365.10       214.95 o                         
   5   8  13        752.22        694.73        56.04 o                         
   7   8  13       8493.74       8819.00       246.26 o                         
   9   8  13       3479.02       3595.17       146.13 o                         
  11   8  13        197.85        298.15        68.16 o                         
  13   8  13        847.50        707.46        91.22 o                         
  15   8  13        189.16         73.34        83.50 o                         
 -22   9  13         96.85        149.13        82.20 o                         
 -20   9  13         89.64        229.82        73.49 o                         
 -18   9  13         44.23        -36.22        50.80 o                         
 -16   9  13         72.37         52.94        47.88 o                         
 -14   9  13        216.99        219.42        58.89 o                         
 -12   9  13       1926.26       2098.02        89.69 o                         
 -10   9  13       2484.01       2474.64        98.67 o                         
  -8   9  13         87.12         53.40        29.59 o                         
  -6   9  13         43.34         11.96        25.10 o                         
  -4   9  13       3333.01       3420.69       110.85 o                         
  -2   9  13       1111.99       1213.99        70.64 o                         
   0   9  13       1238.02       1350.04        66.89 o                         
   2   9  13        289.06        197.48        37.91 o                         
   4   9  13       2709.53       2691.65       104.15 o                         
   6   9  13          0.25        -38.03        38.03 o                         
   8   9  13        188.19        105.25        55.31 o                         
  10   9  13       1149.46       1284.23       112.05 o                         
  12   9  13       1323.76       1319.22       106.65 o                         
  14   9  13          9.61        -28.04        69.98 o                         
 -21  10  13        851.03        837.04       104.35 o                         
 -19  10  13        990.58       1174.50       137.79 o                         
 -17  10  13          6.20         -3.41        52.08 o                         
 -15  10  13        298.19        290.14        59.21 o                         
 -13  10  13          2.04        -32.47        32.47 o                         
 -11  10  13         71.12         65.56        34.27 o                         
  -9  10  13       1288.99       1112.92       106.77 o                         
  -7  10  13       9906.92       9781.52       227.29 o                         
  -5  10  13       3971.18       3384.19       113.34 o                         
  -3  10  13         76.99         58.19        29.40 o                         
  -1  10  13        603.84        552.21        46.52 o                         
   1  10  13        143.20        161.99        41.39 o                         
   3  10  13        436.56        563.92        51.46 o                         
   5  10  13       8215.55       8379.87       223.05 o                         
   7  10  13       3945.32       3877.66       224.26 o                         
   9  10  13       1767.63       1923.71       117.60 o                         
  11  10  13        193.84        137.47        65.15 o                         
  13  10  13        441.21        406.46        91.40 o                         
 -20  11  13        271.81         48.79        68.04 o                         
 -18  11  13        517.95        332.33        69.52 o                         
 -16  11  13        554.53        555.62        72.56 o                         
 -14  11  13       1815.28       2162.94       107.06 o                         
 -12  11  13       2436.99       2274.54        96.31 o                         
 -10  11  13        647.08        596.07        52.57 o                         
  -8  11  13      11112.75      10825.18       316.56 o                         
  -6  11  13        167.52        248.50        44.44 o                         
  -4  11  13        155.97        113.24        33.13 o                         
  -2  11  13          3.78        -39.59        39.59 o                         
   0  11  13        178.03        155.73        37.36 o                         
   2  11  13       2006.59       2330.52        97.78 o                         
   4  11  13        246.08        144.19        41.31 o                         
   6  11  13       1178.94       1131.55        81.52 o                         
   8  11  13         46.12         -8.47        59.09 o                         
  10  11  13        955.99        894.03       102.78 o                         
  12  11  13        814.81        686.90       101.88 o                         
  14  11  13       1561.43       1357.91       136.99 o                         
 -19  12  13        208.70        267.83        78.69 o                         
 -17  12  13        570.96        594.21        79.50 o                         
 -15  12  13        394.56        393.62        71.54 o                         
 -13  12  13        352.99        460.18        57.40 o                         
 -11  12  13       9191.04      10145.81       242.08 o                         
  -9  12  13       4147.44       4317.39       147.43 o                         
  -7  12  13       1194.37       1306.83        71.62 o                         
  -5  12  13        725.15        820.75        56.78 o                         
  -3  12  13         24.88        -18.13        31.87 o                         
  -1  12  13       1166.30       1004.20        79.19 o                         
   1  12  13       2690.78       2810.42       119.20 o                         
   3  12  13       5080.94       5044.76       172.99 o                         
   5  12  13        708.86        734.91        76.52 o                         
   7  12  13        820.88        883.55        97.83 o                         
   9  12  13         63.89         85.63        73.40 o                         
  11  12  13        196.41        226.03        81.82 o                         
  13  12  13       3691.01       3960.52       212.29 o                         
 -18  13  13       2227.83       2861.14       151.53 o                         
 -16  13  13         57.85        -55.88        55.88 o                         
 -14  13  13       2306.72       2331.88       115.61 o                         
 -12  13  13       1152.01        881.41        71.37 o                         
 -10  13  13       3304.75       3809.26       183.24 o                         
  -8  13  13       6550.84       6779.20       234.55 o                         
  -6  13  13        500.61        461.72        46.99 o                         
  -4  13  13        122.59        132.78        58.00 o                         
  -2  13  13         85.62         51.09        42.81 o                         
   0  13  13        535.40        632.04        63.84 o                         
   2  13  13        516.39        511.39        62.83 o                         
   4  13  13       4553.05       4591.48       180.84 o                         
   6  13  13       5616.49       5415.48       273.08 o                         
   8  13  13        141.48        145.81        75.29 o                         
  10  13  13       2022.69       2186.79       154.12 o                         
  12  13  13       2124.47       2198.01       171.33 o                         
 -17  14  13       4581.85       5317.15       229.87 o                         
 -15  14  13       1364.64       1374.62       101.29 o                         
 -13  14  13        697.21        905.41        75.90 o                         
 -11  14  13       7953.05       8162.67       234.43 o                         
  -9  14  13        571.18        510.26        77.49 o                         
  -7  14  13       3649.34       4196.57       161.14 o                         
  -5  14  13       5599.65       5399.76       179.08 o                         
  -3  14  13       2433.35       2618.74       131.01 o                         
  -1  14  13       1940.23       1919.93       102.44 o                         
   1  14  13       1075.93       1144.63        81.43 o
[truncated: 266,815 more chars]
